# Supplementary material for: The MEME Suite
Source: Nucleic Acids Res. 2015 May 7;43(Web Server issue):W39–49. doi: 10.1093/nar/gkv416 (PMC4489269; doi:10.1093/nar/gkv416)
Supplement: SUPPLEMENTARY DATA [file supp_gkv416_nar-00283-web-b-2015-File002.zip]

Archive with 32 entries (27 files):
- case1/
- case1/fasta-fetch
- case1/fasta-make-index
- case1/Hiller2004.1.bed
- case1/Hiller2004.1.fa
- case1/Hiller2004.1.fimo.out/
- case1/Hiller2004.1.fimo.out/cisml.css
- case1/Hiller2004.1.fimo.out/cisml.xml
- case1/Hiller2004.1.fimo.out/fimo-to-html.xsl
- case1/Hiller2004.1.fimo.out/fimo.gff
- case1/Hiller2004.1.fimo.out/fimo.html
- case1/Hiller2004.1.fimo.out/fimo.txt
- case1/Hiller2004.1.fimo.out/fimo.xml
- case1/Hiller2004.1.mast.out/
- case1/Hiller2004.1.mast.out/mast.html
- case1/Hiller2004.1.mast.out/mast.txt
- case1/Hiller2004.1.mast.out/mast.xml
- case1/Hiller2004.1.meme.out/
- case1/Hiller2004.1.meme.out/logo1.eps
- case1/Hiller2004.1.meme.out/logo1.png
- case1/Hiller2004.1.meme.out/meme.html
- case1/Hiller2004.1.meme.out/meme.txt
- case1/Hiller2004.1.meme.out/meme.xml
- case1/Hiller2004.2.fa
- case1/Hiller2004.2.ids
- case1/Hiller2004.2.meme.out/
- case1/Hiller2004.2.meme.out/logo1.eps
- case1/Hiller2004.2.meme.out/logo1.png
- case1/Hiller2004.2.meme.out/meme.html
- case1/Hiller2004.2.meme.out/meme.txt
- case1/Hiller2004.2.meme.out/meme.xml
- case1/Plasmodium_falciparum.ASM276v1.24.pep.all.fa.zip
