# Supplementary material for: The MEME Suite
Source: Nucleic Acids Res. 2015 May 7;43(Web Server issue):W39–49. doi: 10.1093/nar/gkv416 (PMC4489269; doi:10.1093/nar/gkv416)
Supplement: SUPPLEMENTARY DATA [file supp_gkv416_nar-00283-web-b-2015-File002.zip › case1/fasta-fetch]

#!/opt/local/bin/perl
# Note: change the line above to point to Perl on your machine if needed

$pgm = $0;                      # name of program
$pgm =~ s#.*/##;                # remove part up to last slash
$status = 0;                    # exit status
#$SIG{'INT'} = 'cleanup';	# interrupt handler
$line_size = 50;		# size of lines to print
$off = 1;			# first position of sequence to print
$len = -1;			# maximum length of sequence to print
 
$usage = <<USAGE;               # usage message
  USAGE:
        $pgm <fasta> [-f <file> | [<id>]+] [-c] [-s <suf>] 
		[-off <off>] [-len <len>]

		<fasta>		name of FASTA sequence file
		[-f <file>]	file containing list of sequence identifiers
		[<id>]		sequence identifier
		[-c]		check that first word in fasta id matches <id>
		[-s <suf>]	put each sequence in a file named "after" the
				sequence identifier with ".<suf>" appended; 
				pipes in file names are changed to underscores
		[-off <off>] 	print starting at position <off>; default: $off
 		[-len <len>]	print up to <len> characters for each seq; 
				default: print entire sequence

	Note: Assumes and index file has been made using fasta-make-index.
	Sequence identifiers must be same as made by fasta-make-index.

	Reads sequence identifiers from the command line, from
	a file and from standard input, in that order.

	Fetch sequences from a FASTA sequence file and 
	write to standard output.

USAGE

if ($#ARGV+1 < 1) {             # wrong number of arguments
  die $usage;
}

# get input arguments
$fasta = shift;			# file of FASTA sequences
while ($#ARGV >= 0) {
  $_ = shift;
  if ($_ eq "-f") { 		# from file
    $filename = shift;
  } elsif ($_ eq "-c") {	# check name match
    $check = 1;
  } elsif ($_ eq "-s") {	# put in files
    $suffix = shift;
    $print_to_files = 1;
  } elsif ($_ eq "-off") {	# offset
    $off = shift;
  } elsif ($_ eq "-len") {	# maximum length
    $len = shift;
  } else {			# file name
    push @target, $_;
  }
}

# get targets from file
if ($filename) {
  open(IDFILE,  "<$filename") || die("Can't open file $filename\n");
  while (<IDFILE>) { 
    next if (/^#/ || /^\s*$/); 	# skip comments an blank lines
    @words = split;
    push @target, @words;
  }
  close(IDFILE);
}
#while (<>) { 
#  @words = split;
#  push @target, @words;
#}

# open the FASTA file
open(FASTA, "<$fasta") || die "Can't open file $fasta\n";

# open the index file
$index = "$fasta.index";
open(INDEX, "<$index") || die "Can't open $index\n";

# read in the index
while (<INDEX>) {
  @words = split;
  $id = $words[0];			# sequence id
  $addr = $words[1];			# start of sequence
  $index{$id} = "$index{$id} $addr";
}

# use direct access to get each target
foreach $id (@target) {
  $_ = $index{">$id"};			# address of sequence 
  if ($_ eq undef) {
    print STDERR "Can't find target $id\n";
    next;				# go to next target
  }
  # open output file if requested
  if ($print_to_files) {
    $outfile = $id;
    $outfile =~ s/\|/_/g;
    $outfile .= ".$suffix" if ($suffix);
    open(OUTPUT,  ">$outfile") || die("Can't open file $outfile : $!\n");
  } else { # print to files
    open(OUTPUT, ">-");
  }
  foreach $addr (split) {		# one-to-many
    seek(FASTA, $addr, 0);		# move to start of target
    $_ = <FASTA>;
    $idline = $_;
    @words = split;
    if ($check && $words[0] ne ">$id") {
      $tmp = $words[0];
      @words2 = split(/[>\|]/, $tmp);
      $tmp = $words2[$#words2];
      if ($tmp ne $id) {
	$lower = $tmp;
	$lower =~ tr/A-Z/a-z/;
	if ($lower ne $id) {
	  print STDERR "Bad index?  target= >$id  found= $words[0]\n";
	  next;				# go to next target
	}
      }
    }
    # parse genomic coordinates and adjust with offset and length
    if ($off != 1 || $len != -1) {
      if ($idline =~ /^>(\S+):(\d+)-(\d+)(\([+-]\))?/) {
        $chr = $1;
        $beg = $2;
        $end = $3;
        $str = $4;
        $rest = $';
        if ($off != 1) { 
          if ($str ne "(-)") {
            $beg += ($off - 1);
          } else {
            $end -= ($off - 1);
          }
        }
        if ($len != -1) { 
          if ($str ne "(-)") {
            $end = $beg + $len - 1;
          } else {
            $beg = $end - ($len + 1);
          }
        }
        $idline = ">$chr:$beg-$end$str$rest";
      }
    }
    print OUTPUT "$idline";		# print header

    $seq = "";
    while (<FASTA>) {			# read sequence lines
      if (/^>/) {last}			# start of next sequence
      # print sequence line
      chop;
      $seq .= $_;
    }
    # print sequence in lines of length $line_size
    # get portion of sequence to print if -off and/or -len given
    if ($off != 1 || $len != -1) {
      if ($len == -1) {
        $seq = substr($seq, $off-1);
      } else {
        $seq = substr($seq, $off-1, $len);
      }
    }
    for ($i=0; $i<length($seq); $i+=$line_size) {
      print OUTPUT substr($seq, $i, $line_size), "\n";
    }
  } # addr
  close(OUTPUT);
} # id
