# Supplementary material for: The MEME Suite
Source: Nucleic Acids Res. 2015 May 7;43(Web Server issue):W39–49. doi: 10.1093/nar/gkv416 (PMC4489269; doi:10.1093/nar/gkv416)
Supplement: SUPPLEMENTARY DATA [file supp_gkv416_nar-00283-web-b-2015-File002.zip › case1/Hiller2004.1.bed]

PF10_0159:pep	54	154
PFE0040c:pep	45	145
PFB0100c:pep	24	124
PFB0095c:pep	30	130
MAL7P1.231:pep	15	115
