# Supplementary material for: The MEME Suite
Source: Nucleic Acids Res. 2015 May 7;43(Web Server issue):W39–49. doi: 10.1093/nar/gkv416 (PMC4489269; doi:10.1093/nar/gkv416)
Supplement: SUPPLEMENTARY DATA [file supp_gkv416_nar-00283-web-b-2015-File002.zip › case1/Hiller2004.1.fa]

>PF10_0159:pep:54-154
FGIIYVVLLNAYICGDKYEKAVDYGFRESRILAEGEDTCARKEKTTLRKSKQKTSTRTVATQTKKDEENKSVVTEEQKVESDSEKQKRTKKVVKKQINIG
>PFE0040c:pep:45-145
CVFLLDIYTNCESPTYSYSSIKNNNDRYVRILSETEPPMSLEEIMRTFDEDHLYSIRNYIECLRNAPYIDDPLWGSVVTDKRNNCLQHIKLLEMQESERR
>PFB0100c:pep:24-124
VSFLVWVLKCSNNCNNGNGSGDSFDFRNKRTLAQKQHEHHHHHHHQHQHQHQAPHQAHHHHHHGEVNHQAPQVHQQVHGQDQAHHHHHHHHHQLQPQQPQ
>PFB0095c:pep:30-130
ILIYSEYFTVVKNYNKIDNVYNIFEIRLKRSLAQVLGNTRLSSRGVRDPRTKEALKEKQFRDHKRKEALKQKTEKNEKARNALKEKKLKEQKKNDAQKAK
>MAL7P1.231:pep:15-115
ASVLLLDNNNSAFNNNLCSKNAKGLNLNKRLLHETQAHVDDAHHAHHVADAHHAHHVADAHHAHHVADAHHAHHAADAHHAHHAADAHHAHHAADAHHAH
