# Supplementary material for: The MEME Suite
Source: Nucleic Acids Res. 2015 May 7;43(Web Server issue):W39–49. doi: 10.1093/nar/gkv416 (PMC4489269; doi:10.1093/nar/gkv416)
Supplement: SUPPLEMENTARY DATA [file supp_gkv416_nar-00283-web-b-2015-File002.zip › case1/Hiller2004.1.fimo.out/cisml.css]

table {
	text-align: center;
	margin-left: auto;
	margin-right: auto;
	margin-top: 1%;
	border: 2px solid;
	border-collapse: collapse;
}

th {
	background-color: wheat;
}

td,th {
	border: 2px solid black;
}

h2 {
	text-align: center;
}

h3 {
	text-align: center;
}
