# Supplementary material for: The MEME Suite
Source: Nucleic Acids Res. 2015 May 7;43(Web Server issue):W39–49. doi: 10.1093/nar/gkv416 (PMC4489269; doi:10.1093/nar/gkv416)
Supplement: SUPPLEMENTARY DATA [file supp_gkv416_nar-00283-web-b-2015-File002.zip › case1/Hiller2004.1.fimo.out/cisml.xml]

<?xml version="1.0" encoding="UTF-8" standalone="no"?>
<?xml-stylesheet type="text/xsl" href="fimo-to-html.xsl"?>
<!-- Begin document body -->
<cis-element-search
  xmlns:xsi="http://www.w3.org/2001/XMLSchema-instance"
  xsi:schemaLocation="http://zlab.bu.edu/schema/cisml cisml.xsd"
  xmlns="http://zlab.bu.edu/schema/cisml"
  xmlns:mem="http://noble.gs.washington.edu/meme"
>
<program-name>fimo</program-name>
<parameters>
<pattern-file>Hiller2004.1.out/meme.html</pattern-file>
<sequence-file>/Users/t.bailey/Genomes_local/Pf276v1.24/Plasmodium_falciparum.ASM276v1.24.pep.all.fa</sequence-file>
<site-pvalue-cutoff>0.0001</site-pvalue-cutoff>
<sequence-filtering on-off="off"/>
</parameters>
<pattern accession="1" name="1">
<scanned-sequence accession="PFA0005w:pep" name="PFA0005w:pep">
</scanned-sequence>
<scanned-sequence accession="PFA0010c:pep" name="PFA0010c:pep">
</scanned-sequence>
<scanned-sequence accession="PFA0015c:pep" name="PFA0015c:pep">
</scanned-sequence>
<scanned-sequence accession="PFA0020w:pep" name="PFA0020w:pep">
</scanned-sequence>
<scanned-sequence accession="PFA0025c:pep" name="PFA0025c:pep">
</scanned-sequence>
<scanned-sequence accession="PFA0030c:pep" name="PFA0030c:pep">
</scanned-sequence>
<scanned-sequence accession="PFA0035c:pep" name="PFA0035c:pep">
</scanned-sequence>
<scanned-sequence accession="PFA0040w:pep" name="PFA0040w:pep">
</scanned-sequence>
<scanned-sequence accession="PFA0045c:pep" name="PFA0045c:pep">
</scanned-sequence>
<scanned-sequence accession="PFA0050c:pep" name="PFA0050c:pep">
</scanned-sequence>
<scanned-sequence accession="PFA0055c:pep" name="PFA0055c:pep">
</scanned-sequence>
<scanned-sequence accession="PFA0060w:pep" name="PFA0060w:pep">
</scanned-sequence>
<scanned-sequence accession="PFA0065w:pep" name="PFA0065w:pep">
</scanned-sequence>
<scanned-sequence accession="PFA0080c:pep" name="PFA0080c:pep">
</scanned-sequence>
<scanned-sequence accession="PFA0090c:pep" name="PFA0090c:pep">
<matched-element start="44" stop="54" score="5.28866" pvalue="6.48e-06">
<sequence>TINSRLLAQTK</sequence>
<mem:qvalue>0.306</mem:qvalue>
</matched-element>
</scanned-sequence>
<scanned-sequence accession="PFA0095c:pep" name="PFA0095c:pep">
</scanned-sequence>
<scanned-sequence accession="PFA0100c:pep" name="PFA0100c:pep">
</scanned-sequence>
<scanned-sequence accession="PFA0105w:pep" name="PFA0105w:pep">
</scanned-sequence>
<scanned-sequence accession="PFA0110w:pep" name="PFA0110w:pep">
</scanned-sequence>
<scanned-sequence accession="PFA0115w:pep" name="PFA0115w:pep">
</scanned-sequence>
<scanned-sequence accession="PFA0120c:pep" name="PFA0120c:pep">
</scanned-sequence>
<scanned-sequence accession="PFA0125c:pep" name="PFA0125c:pep">
<matched-element start="1182" stop="1192" score="3.51546" pvalue="1.45e-05">
<sequence>NREDPIASETE</sequence>
<mem:qvalue>0.462</mem:qvalue>
</matched-element>
</scanned-sequence>
<scanned-sequence accession="PFA0130c:pep" name="PFA0130c:pep">
</scanned-sequence>
<scanned-sequence accession="PFA0135w:pep" name="PFA0135w:pep">
</scanned-sequence>
<scanned-sequence accession="PFA0140c:pep" name="PFA0140c:pep">
</scanned-sequence>
<scanned-sequence accession="PFA0145c:pep" name="PFA0145c:pep">
</scanned-sequence>
<scanned-sequence accession="PFA0150c:pep" name="PFA0150c:pep">
</scanned-sequence>
<scanned-sequence accession="PFA0155c:pep" name="PFA0155c:pep">
</scanned-sequence>
<scanned-sequence accession="PFA0160c:pep" name="PFA0160c:pep">
</scanned-sequence>
<scanned-sequence accession="PFA0165c:pep" name="PFA0165c:pep">
</scanned-sequence>
<scanned-sequence accession="PFA0170c:pep" name="PFA0170c:pep">
</scanned-sequence>
<scanned-sequence accession="PFA0175w:pep" name="PFA0175w:pep">
</scanned-sequence>
<scanned-sequence accession="PFA0180w:pep" name="PFA0180w:pep">
</scanned-sequence>
<scanned-sequence accession="PFA0185w:pep" name="PFA0185w:pep">
</scanned-sequence>
<scanned-sequence accession="PFA0190c:pep" name="PFA0190c:pep">
</scanned-sequence>
<scanned-sequence accession="PFA0195w:pep" name="PFA0195w:pep">
</scanned-sequence>
<scanned-sequence accession="PFA0200w:pep" name="PFA0200w:pep">
</scanned-sequence>
<scanned-sequence accession="PFA0205w:pep" name="PFA0205w:pep">
</scanned-sequence>
<scanned-sequence accession="PFA0210c:pep" name="PFA0210c:pep">
</scanned-sequence>
<scanned-sequence accession="PFA0220w:pep" name="PFA0220w:pep">
<matched-element start="1100" stop="1110" score="1.74227" pvalue="2.77e-05">
<sequence>DKYSPSDHEKQ</sequence>
<mem:qvalue>0.605</mem:qvalue>
</matched-element>
</scanned-sequence>
<scanned-sequence accession="PFA0225w:pep" name="PFA0225w:pep">
</scanned-sequence>
<scanned-sequence accession="PFA0230c:pep" name="PFA0230c:pep">
</scanned-sequence>
<scanned-sequence accession="PFA0235w:pep" name="PFA0235w:pep">
</scanned-sequence>
<scanned-sequence accession="PFA0240w:pep" name="PFA0240w:pep">
</scanned-sequence>
<scanned-sequence accession="PFA0245w:pep" name="PFA0245w:pep">
<matched-element start="356" stop="366" score="-2.30928" pvalue="7.04e-05">
<sequence>DSNKNILHDEE</sequence>
<mem:qvalue>0.737</mem:qvalue>
</matched-element>
</scanned-sequence>
<scanned-sequence accession="PFA0250w:pep" name="PFA0250w:pep">
</scanned-sequence>
<scanned-sequence accession="PFA0255c:pep" name="PFA0255c:pep">
</scanned-sequence>
<scanned-sequence accession="PFA0260c:pep" name="PFA0260c:pep">
</scanned-sequence>
<scanned-sequence accession="PFA0265c:pep" name="PFA0265c:pep">
</scanned-sequence>
<scanned-sequence accession="PFA0270c:pep" name="PFA0270c:pep">
</scanned-sequence>
<scanned-sequence accession="PFA0275c:pep" name="PFA0275c:pep">
</scanned-sequence>
<scanned-sequence accession="PFA0280w:pep" name="PFA0280w:pep">
<matched-element start="1907" stop="1917" score="2.16495" pvalue="2.44e-05">
<sequence>ILNKHSLEEKN</sequence>
<mem:qvalue>0.554</mem:qvalue>
</matched-element>
</scanned-sequence>
<scanned-sequence accession="PFA0285c:pep" name="PFA0285c:pep">
</scanned-sequence>
<scanned-sequence accession="PFA0290w:pep" name="PFA0290w:pep">
</scanned-sequence>
<scanned-sequence accession="PFA0295c:pep" name="PFA0295c:pep">
</scanned-sequence>
<scanned-sequence accession="PFA0300c:pep" name="PFA0300c:pep">
</scanned-sequence>
<scanned-sequence accession="PFA0305c:pep" name="PFA0305c:pep">
</scanned-sequence>
<scanned-sequence accession="PFA0310c:pep" name="PFA0310c:pep">
<matched-element start="376" stop="386" score="4.62887" pvalue="8.74e-06">
<sequence>FRESDSLTEYQ</sequence>
<mem:qvalue>0.379</mem:qvalue>
</matched-element>
</scanned-sequence>
<scanned-sequence accession="PFA0315w:pep" name="PFA0315w:pep">
</scanned-sequence>
<scanned-sequence accession="PFA0320w:pep" name="PFA0320w:pep">
</scanned-sequence>
<scanned-sequence accession="PFA0325w:pep" name="PFA0325w:pep">
</scanned-sequence>
<scanned-sequence accession="PFA0330w:pep" name="PFA0330w:pep">
</scanned-sequence>
<scanned-sequence accession="PFA0335w:pep" name="PFA0335w:pep">
</scanned-sequence>
<scanned-sequence accession="PFA0340w:pep" name="PFA0340w:pep">
</scanned-sequence>
<scanned-sequence accession="PFA0345w.1" name="PFA0345w.1">
</scanned-sequence>
<scanned-sequence accession="PFA0345w.2" name="PFA0345w.2">
</scanned-sequence>
<scanned-sequence accession="PFA0350c:pep" name="PFA0350c:pep">
</scanned-sequence>
<scanned-sequence accession="PFA0355w:pep" name="PFA0355w:pep">
</scanned-sequence>
<scanned-sequence accession="PFA0360c:pep" name="PFA0360c:pep">
</scanned-sequence>
<scanned-sequence accession="PFA0365c:pep" name="PFA0365c:pep">
</scanned-sequence>
<scanned-sequence accession="PFA0370w:pep" name="PFA0370w:pep">
</scanned-sequence>
<scanned-sequence accession="PFA0375c:pep" name="PFA0375c:pep">
</scanned-sequence>
<scanned-sequence accession="PFA0380w:pep" name="PFA0380w:pep">
</scanned-sequence>
<scanned-sequence accession="PFA0385w:pep" name="PFA0385w:pep">
</scanned-sequence>
<scanned-sequence accession="PFA0395w:pep" name="PFA0395w:pep">
</scanned-sequence>
<scanned-sequence accession="PFA0400c:pep" name="PFA0400c:pep">
</scanned-sequence>
<scanned-sequence accession="PFA0405w:pep" name="PFA0405w:pep">
</scanned-sequence>
<scanned-sequence accession="PFA0410w:pep" name="PFA0410w:pep">
</scanned-sequence>
<scanned-sequence accession="PFA0415c:pep" name="PFA0415c:pep">
</scanned-sequence>
<scanned-sequence accession="PFA0420w:pep" name="PFA0420w:pep">
</scanned-sequence>
<scanned-sequence accession="PFA0425c:pep" name="PFA0425c:pep">
</scanned-sequence>
<scanned-sequence accession="PFA0430c:pep" name="PFA0430c:pep">
<matched-element start="570" stop="580" score="11.0515" pvalue="1.1e-06">
<sequence>NLLKRILYNVE</sequence>
<mem:qvalue>0.179</mem:qvalue>
</matched-element>
<matched-element start="1050" stop="1060" score="-2.08247" pvalue="6.59e-05">
<sequence>LRNKVTNHDTE</sequence>
<mem:qvalue>0.737</mem:qvalue>
</matched-element>
</scanned-sequence>
<scanned-sequence accession="PFA0435w:pep" name="PFA0435w:pep">
</scanned-sequence>
<scanned-sequence accession="PFA0440w:pep" name="PFA0440w:pep">
</scanned-sequence>
<scanned-sequence accession="PFA0445w:pep" name="PFA0445w:pep">
</scanned-sequence>
<scanned-sequence accession="PFA0450c:pep" name="PFA0450c:pep">
</scanned-sequence>
<scanned-sequence accession="PFA0455c:pep" name="PFA0455c:pep">
</scanned-sequence>
<scanned-sequence accession="PFA0460c:pep" name="PFA0460c:pep">
</scanned-sequence>
<scanned-sequence accession="PFA0465c:pep" name="PFA0465c:pep">
</scanned-sequence>
<scanned-sequence accession="PFA0470c:pep" name="PFA0470c:pep">
</scanned-sequence>
<scanned-sequence accession="PFA0475c:pep" name="PFA0475c:pep">
</scanned-sequence>
<scanned-sequence accession="PFA0480w:pep" name="PFA0480w:pep">
</scanned-sequence>
<scanned-sequence accession="PFA0485w.1" name="PFA0485w.1">
</scanned-sequence>
<scanned-sequence accession="PFA0485w.2" name="PFA0485w.2">
</scanned-sequence>
<scanned-sequence accession="PFA0490w:pep" name="PFA0490w:pep">
</scanned-sequence>
<scanned-sequence accession="PFA0495c:pep" name="PFA0495c:pep">
</scanned-sequence>
<scanned-sequence accession="PFA0500w:pep" name="PFA0500w:pep">
</scanned-sequence>
<scanned-sequence accession="PFA0505c:pep" name="PFA0505c:pep">
</scanned-sequence>
<scanned-sequence accession="PFA0510w:pep" name="PFA0510w:pep">
<matched-element start="1184" stop="1194" score="6.20619" pvalue="4.43e-06">
<sequence>NSNKRLLKQWE</sequence>
<mem:qvalue>0.306</mem:qvalue>
</matched-element>
</scanned-sequence>
<scanned-sequence accession="PFA0515w:pep" name="PFA0515w:pep">
<matched-element start="1295" stop="1305" score="0.0206186" pvalue="4.2e-05">
<sequence>ILEKYSLGSVE</sequence>
<mem:qvalue>0.729</mem:qvalue>
</matched-element>
</scanned-sequence>
<scanned-sequence accession="PFA0520c:pep" name="PFA0520c:pep">
</scanned-sequence>
<scanned-sequence accession="PFA0525w:pep" name="PFA0525w:pep">
</scanned-sequence>
<scanned-sequence accession="PFA0530c:pep" name="PFA0530c:pep">
</scanned-sequence>
<scanned-sequence accession="PFA0535c:pep" name="PFA0535c:pep">
</scanned-sequence>
<scanned-sequence accession="PFA0540c:pep" name="PFA0540c:pep">
</scanned-sequence>
<scanned-sequence accession="PFA0545c:pep" name="PFA0545c:pep">
</scanned-sequence>
<scanned-sequence accession="PFA0550w:pep" name="PFA0550w:pep">
</scanned-sequence>
<scanned-sequence accession="PFA0555c:pep" name="PFA0555c:pep">
</scanned-sequence>
<scanned-sequence accession="PFA0560c:pep" name="PFA0560c:pep">
</scanned-sequence>
<scanned-sequence accession="PFA0565c:pep" name="PFA0565c:pep">
</scanned-sequence>
<scanned-sequence accession="PFA0570w:pep" name="PFA0570w:pep">
</scanned-sequence>
<scanned-sequence accession="PFA0575c:pep" name="PFA0575c:pep">
</scanned-sequence>
<scanned-sequence accession="PFA0580c:pep" name="PFA0580c:pep">
</scanned-sequence>
<scanned-sequence accession="PFA0585w:pep" name="PFA0585w:pep">
<matched-element start="30" stop="40" score="-1.81443" pvalue="6.14e-05">
<sequence>NRNNINFHETE</sequence>
<mem:qvalue>0.737</mem:qvalue>
</matched-element>
</scanned-sequence>
<scanned-sequence accession="PFA0590w:pep" name="PFA0590w:pep">
</scanned-sequence>
<scanned-sequence accession="PFA0610c:pep" name="PFA0610c:pep">
<matched-element start="44" stop="54" score="-0.0515464" pvalue="4.26e-05">
<sequence>NRFKRIIAEAS</sequence>
<mem:qvalue>0.729</mem:qvalue>
</matched-element>
</scanned-sequence>
<scanned-sequence accession="PFA0615w:pep" name="PFA0615w:pep">
</scanned-sequence>
<scanned-sequence accession="PFA0620c:pep" name="PFA0620c:pep">
</scanned-sequence>
<scanned-sequence accession="PFA0625w:pep" name="PFA0625w:pep">
<matched-element start="1292" stop="1302" score="-2.68041" pvalue="7.91e-05">
<sequence>DNNSRNLLEDE</sequence>
<mem:qvalue>0.749</mem:qvalue>
</matched-element>
</scanned-sequence>
<scanned-sequence accession="PFA0630c:pep" name="PFA0630c:pep">
</scanned-sequence>
<scanned-sequence accession="PFA0635c:pep" name="PFA0635c:pep">
</scanned-sequence>
<scanned-sequence accession="PFA0640c:pep" name="PFA0640c:pep">
</scanned-sequence>
<scanned-sequence accession="PFA0645c:pep" name="PFA0645c:pep">
</scanned-sequence>
<scanned-sequence accession="PFA0660w:pep" name="PFA0660w:pep">
<matched-element start="54" stop="64" score="15.7113" pvalue="1.17e-07">
<sequence>IRYKRCLAEGN</sequence>
<mem:qvalue>0.0572</mem:qvalue>
</matched-element>
</scanned-sequence>
<scanned-sequence accession="PFA0665w:pep" name="PFA0665w:pep">
<matched-element start="110" stop="120" score="-1.94845" pvalue="6.35e-05">
<sequence>YRIKRTTKEVE</sequence>
<mem:qvalue>0.737</mem:qvalue>
</matched-element>
</scanned-sequence>
<scanned-sequence accession="PFA0670c:pep" name="PFA0670c:pep">
<matched-element start="48" stop="58" score="-3.1134" pvalue="9.21e-05">
<sequence>LKNSRWLSETS</sequence>
<mem:qvalue>0.77</mem:qvalue>
</matched-element>
</scanned-sequence>
<scanned-sequence accession="PFA0675w:pep" name="PFA0675w:pep">
</scanned-sequence>
<scanned-sequence accession="PFA0680c:pep" name="PFA0680c:pep">
</scanned-sequence>
<scanned-sequence accession="PFA0685c:pep" name="PFA0685c:pep">
</scanned-sequence>
<scanned-sequence accession="PFA0690w:pep" name="PFA0690w:pep">
<matched-element start="3" stop="13" score="-3.10309" pvalue="9.17e-05">
<sequence>FFYVRILYVVI</sequence>
<mem:qvalue>0.77</mem:qvalue>
</matched-element>
</scanned-sequence>
<scanned-sequence accession="PFA0700c:pep" name="PFA0700c:pep">
</scanned-sequence>
<scanned-sequence accession="PFA0705c:pep" name="PFA0705c:pep">
<matched-element start="44" stop="54" score="5.46392" pvalue="5.99e-06">
<sequence>TIKSRLLAQTQ</sequence>
<mem:qvalue>0.306</mem:qvalue>
</matched-element>
</scanned-sequence>
<scanned-sequence accession="PFA0710c:pep" name="PFA0710c:pep">
</scanned-sequence>
<scanned-sequence accession="PFA0715c:pep" name="PFA0715c:pep">
</scanned-sequence>
<scanned-sequence accession="PFA0720w:pep" name="PFA0720w:pep">
</scanned-sequence>
<scanned-sequence accession="PFA0725w:pep" name="PFA0725w:pep">
</scanned-sequence>
<scanned-sequence accession="PFA0735w:pep" name="PFA0735w:pep">
</scanned-sequence>
<scanned-sequence accession="PFA0740w:pep" name="PFA0740w:pep">
</scanned-sequence>
<scanned-sequence accession="PFA0745w:pep" name="PFA0745w:pep">
</scanned-sequence>
<scanned-sequence accession="PFA0750w:pep" name="PFA0750w:pep">
<matched-element start="44" stop="54" score="5.46392" pvalue="5.99e-06">
<sequence>TIKSRLLAQTQ</sequence>
<mem:qvalue>0.306</mem:qvalue>
</matched-element>
</scanned-sequence>
<scanned-sequence accession="PFA0760w:pep" name="PFA0760w:pep">
</scanned-sequence>
<scanned-sequence accession="PFA0765c:pep" name="PFA0765c:pep">
</scanned-sequence>
<scanned-sequence accession="PFB0010w:pep" name="PFB0010w:pep">
</scanned-sequence>
<scanned-sequence accession="PFB0015c:pep" name="PFB0015c:pep">
</scanned-sequence>
<scanned-sequence accession="PFB0020c:pep" name="PFB0020c:pep">
</scanned-sequence>
<scanned-sequence accession="PFB0025c:pep" name="PFB0025c:pep">
<matched-element start="44" stop="54" score="5.46392" pvalue="5.99e-06">
<sequence>TIKSRLLAQTQ</sequence>
<mem:qvalue>0.306</mem:qvalue>
</matched-element>
</scanned-sequence>
<scanned-sequence accession="PFB0030c:pep" name="PFB0030c:pep">
</scanned-sequence>
<scanned-sequence accession="PFB0035c:pep" name="PFB0035c:pep">
</scanned-sequence>
<scanned-sequence accession="PFB0040c:pep" name="PFB0040c:pep">
</scanned-sequence>
<scanned-sequence accession="PFB0045c:pep" name="PFB0045c:pep">
</scanned-sequence>
<scanned-sequence accession="PFB0050c:pep" name="PFB0050c:pep">
</scanned-sequence>
<scanned-sequence accession="PFB0055c:pep" name="PFB0055c:pep">
</scanned-sequence>
<scanned-sequence accession="PFB0056c:pep" name="PFB0056c:pep">
</scanned-sequence>
<scanned-sequence accession="PFB0060w:pep" name="PFB0060w:pep">
</scanned-sequence>
<scanned-sequence accession="PFB0065w:pep" name="PFB0065w:pep">
<matched-element start="44" stop="54" score="14.2268" pvalue="2.29e-07">
<sequence>TINSRLLAQTQ</sequence>
<mem:qvalue>0.0658</mem:qvalue>
</matched-element>
</scanned-sequence>
<scanned-sequence accession="PFB0070w:pep" name="PFB0070w:pep">
<matched-element start="42" stop="52" score="6.3299" pvalue="4.24e-06">
<sequence>ARHKRLLSESE</sequence>
<mem:qvalue>0.306</mem:qvalue>
</matched-element>
</scanned-sequence>
<scanned-sequence accession="PFB0075c:pep" name="PFB0075c:pep">
</scanned-sequence>
<scanned-sequence accession="PFB0080c:pep" name="PFB0080c:pep">
</scanned-sequence>
<scanned-sequence accession="PFB0085c:pep" name="PFB0085c:pep">
</scanned-sequence>
<scanned-sequence accession="PFB0090c:pep" name="PFB0090c:pep">
<matched-element start="61" stop="71" score="0.587629" pvalue="3.74e-05">
<sequence>LIIKRNLAQTQ</sequence>
<mem:qvalue>0.688</mem:qvalue>
</matched-element>
</scanned-sequence>
<scanned-sequence accession="PFB0095c:pep" name="PFB0095c:pep">
<matched-element start="56" stop="66" score="28.2577" pvalue="4.57e-10">
<sequence>IRLKRSLAQVL</sequence>
<mem:qvalue>0.000341</mem:qvalue>
</matched-element>
</scanned-sequence>
<scanned-sequence accession="PFB0100c:pep" name="PFB0100c:pep">
<matched-element start="50" stop="60" score="34.3196" pvalue="1.57e-12">
<sequence>FRNKRTLAQKQ</sequence>
<mem:qvalue>5.85e-06</mem:qvalue>
</matched-element>
</scanned-sequence>
<scanned-sequence accession="PFB0105c:pep" name="PFB0105c:pep">
<matched-element start="80" stop="90" score="-2.25773" pvalue="6.93e-05">
<sequence>KRNSRKFAEGY</sequence>
<mem:qvalue>0.737</mem:qvalue>
</matched-element>
</scanned-sequence>
<scanned-sequence accession="PFB0106c:pep" name="PFB0106c:pep">
<matched-element start="98" stop="108" score="-2.95876" pvalue="8.71e-05">
<sequence>IKYNRSLAELK</sequence>
<mem:qvalue>0.763</mem:qvalue>
</matched-element>
</scanned-sequence>
<scanned-sequence accession="PFB0110w:pep" name="PFB0110w:pep">
</scanned-sequence>
<scanned-sequence accession="PFB0115w:pep" name="PFB0115w:pep">
</scanned-sequence>
<scanned-sequence accession="PFB0120w:pep" name="PFB0120w:pep">
</scanned-sequence>
<scanned-sequence accession="PFB0125c:pep" name="PFB0125c:pep">
</scanned-sequence>
<scanned-sequence accession="PFB0130w:pep" name="PFB0130w:pep">
</scanned-sequence>
<scanned-sequence accession="PFB0135w:pep" name="PFB0135w:pep">
</scanned-sequence>
<scanned-sequence accession="PFB0140w:pep" name="PFB0140w:pep">
</scanned-sequence>
<scanned-sequence accession="PFB0145c:pep" name="PFB0145c:pep">
</scanned-sequence>
<scanned-sequence accession="PFB0150c:pep" name="PFB0150c:pep">
<matched-element start="2193" stop="2203" score="-2.27835" pvalue="6.98e-05">
<sequence>DLLVYILDDVL</sequence>
<mem:qvalue>0.737</mem:qvalue>
</matched-element>
</scanned-sequence>
<scanned-sequence accession="PFB0151c:pep" name="PFB0151c:pep">
</scanned-sequence>
<scanned-sequence accession="PFB0160w:pep" name="PFB0160w:pep">
</scanned-sequence>
<scanned-sequence accession="PFB0161c:pep" name="PFB0161c:pep">
</scanned-sequence>
<scanned-sequence accession="PFB0170w:pep" name="PFB0170w:pep">
</scanned-sequence>
<scanned-sequence accession="PFB0175c:pep" name="PFB0175c:pep">
</scanned-sequence>
<scanned-sequence accession="PFB0177c:pep" name="PFB0177c:pep">
</scanned-sequence>
<scanned-sequence accession="PFB0180w:pep" name="PFB0180w:pep">
</scanned-sequence>
<scanned-sequence accession="PFB0185w:pep" name="PFB0185w:pep">
</scanned-sequence>
<scanned-sequence accession="PFB0190c:pep" name="PFB0190c:pep">
</scanned-sequence>
<scanned-sequence accession="PFB0194w:pep" name="PFB0194w:pep">
</scanned-sequence>
<scanned-sequence accession="PFB0195c:pep" name="PFB0195c:pep">
</scanned-sequence>
<scanned-sequence accession="PFB0196c:pep" name="PFB0196c:pep">
</scanned-sequence>
<scanned-sequence accession="PFB0200c:pep" name="PFB0200c:pep">
</scanned-sequence>
<scanned-sequence accession="PFB0205c:pep" name="PFB0205c:pep">
</scanned-sequence>
<scanned-sequence accession="PFB0210c:pep" name="PFB0210c:pep">
</scanned-sequence>
<scanned-sequence accession="PFB0215c:pep" name="PFB0215c:pep">
<matched-element start="311" stop="321" score="2.36082" pvalue="2.28e-05">
<sequence>FLNSHIKDEKE</sequence>
<mem:qvalue>0.553</mem:qvalue>
</matched-element>
</scanned-sequence>
<scanned-sequence accession="PFB0220w:pep" name="PFB0220w:pep">
</scanned-sequence>
<scanned-sequence accession="PFB0225c:pep" name="PFB0225c:pep">
</scanned-sequence>
<scanned-sequence accession="PFB0227c:pep" name="PFB0227c:pep">
<matched-element start="283" stop="293" score="-3.06186" pvalue="9.04e-05">
<sequence>KRLRRISHFKE</sequence>
<mem:qvalue>0.77</mem:qvalue>
</matched-element>
</scanned-sequence>
<scanned-sequence accession="PFB0230c:pep" name="PFB0230c:pep">
</scanned-sequence>
<scanned-sequence accession="PFB0235w:pep" name="PFB0235w:pep">
</scanned-sequence>
<scanned-sequence accession="PFB0240w:pep" name="PFB0240w:pep">
</scanned-sequence>
<scanned-sequence accession="PFB0245c:pep" name="PFB0245c:pep">
</scanned-sequence>
<scanned-sequence accession="PFB0250w:pep" name="PFB0250w:pep">
</scanned-sequence>
<scanned-sequence accession="PFB0255w.1" name="PFB0255w.1">
</scanned-sequence>
<scanned-sequence accession="PFB0255w.2" name="PFB0255w.2">
</scanned-sequence>
<scanned-sequence accession="PFB0257c:pep" name="PFB0257c:pep">
</scanned-sequence>
<scanned-sequence accession="PFB0260w:pep" name="PFB0260w:pep">
</scanned-sequence>
<scanned-sequence accession="PFB0265c:pep" name="PFB0265c:pep">
</scanned-sequence>
<scanned-sequence accession="PFB0270w:pep" name="PFB0270w:pep">
</scanned-sequence>
<scanned-sequence accession="PFB0275w:pep" name="PFB0275w:pep">
</scanned-sequence>
<scanned-sequence accession="PFB0279w:pep" name="PFB0279w:pep">
</scanned-sequence>
<scanned-sequence accession="PFB0280w:pep" name="PFB0280w:pep">
</scanned-sequence>
<scanned-sequence accession="PFB0285c:pep" name="PFB0285c:pep">
</scanned-sequence>
<scanned-sequence accession="PFB0290c:pep" name="PFB0290c:pep">
</scanned-sequence>
<scanned-sequence accession="PFB0295w:pep" name="PFB0295w:pep">
<matched-element start="16" stop="26" score="-2.3299" pvalue="7.09e-05">
<sequence>GRYKRSCQEVS</sequence>
<mem:qvalue>0.737</mem:qvalue>
</matched-element>
</scanned-sequence>
<scanned-sequence accession="PFB0300c:pep" name="PFB0300c:pep">
</scanned-sequence>
<scanned-sequence accession="PFB0305c.1" name="PFB0305c.1">
</scanned-sequence>
<scanned-sequence accession="PFB0305c.2" name="PFB0305c.2">
</scanned-sequence>
<scanned-sequence accession="PFB0310c:pep" name="PFB0310c:pep">
</scanned-sequence>
<scanned-sequence accession="PFB0315w:pep" name="PFB0315w:pep">
</scanned-sequence>
<scanned-sequence accession="PFB0320c:pep" name="PFB0320c:pep">
</scanned-sequence>
<scanned-sequence accession="PFB0325c:pep" name="PFB0325c:pep">
</scanned-sequence>
<scanned-sequence accession="PFB0330c:pep" name="PFB0330c:pep">
</scanned-sequence>
<scanned-sequence accession="PFB0335c:pep" name="PFB0335c:pep">
</scanned-sequence>
<scanned-sequence accession="PFB0340c:pep" name="PFB0340c:pep">
</scanned-sequence>
<scanned-sequence accession="PFB0345c:pep" name="PFB0345c:pep">
</scanned-sequence>
<scanned-sequence accession="PFB0350c:pep" name="PFB0350c:pep">
</scanned-sequence>
<scanned-sequence accession="PFB0355c:pep" name="PFB0355c:pep">
</scanned-sequence>
<scanned-sequence accession="PFB0360c:pep" name="PFB0360c:pep">
</scanned-sequence>
<scanned-sequence accession="PFB0365w:pep" name="PFB0365w:pep">
</scanned-sequence>
<scanned-sequence accession="PFB0370c:pep" name="PFB0370c:pep">
</scanned-sequence>
<scanned-sequence accession="PFB0375w:pep" name="PFB0375w:pep">
</scanned-sequence>
<scanned-sequence accession="PFB0380c:pep" name="PFB0380c:pep">
</scanned-sequence>
<scanned-sequence accession="PFB0385w:pep" name="PFB0385w:pep">
</scanned-sequence>
<scanned-sequence accession="PFB0390w:pep" name="PFB0390w:pep">
</scanned-sequence>
<scanned-sequence accession="PFB0391c.1" name="PFB0391c.1">
</scanned-sequence>
<scanned-sequence accession="PFB0391c.2" name="PFB0391c.2">
</scanned-sequence>
<scanned-sequence accession="PFB0395w:pep" name="PFB0395w:pep">
</scanned-sequence>
<scanned-sequence accession="PFB0400w:pep" name="PFB0400w:pep">
</scanned-sequence>
<scanned-sequence accession="PFB0405w:pep" name="PFB0405w:pep">
</scanned-sequence>
<scanned-sequence accession="PFB0410c:pep" name="PFB0410c:pep">
</scanned-sequence>
<scanned-sequence accession="PFB0415c:pep" name="PFB0415c:pep">
</scanned-sequence>
<scanned-sequence accession="PFB0420w:pep" name="PFB0420w:pep">
</scanned-sequence>
<scanned-sequence accession="PFB0423c:pep" name="PFB0423c:pep">
</scanned-sequence>
<scanned-sequence accession="PFB0425c:pep" name="PFB0425c:pep">
<matched-element start="87" stop="97" score="2.42268" pvalue="2.23e-05">
<sequence>INEKKILSEKK</sequence>
<mem:qvalue>0.548</mem:qvalue>
</matched-element>
</scanned-sequence>
<scanned-sequence accession="PFB0435c:pep" name="PFB0435c:pep">
</scanned-sequence>
<scanned-sequence accession="PFB0440c:pep" name="PFB0440c:pep">
</scanned-sequence>
<scanned-sequence accession="PFB0445c:pep" name="PFB0445c:pep">
</scanned-sequence>
<scanned-sequence accession="PFB0450w:pep" name="PFB0450w:pep">
</scanned-sequence>
<scanned-sequence accession="PFB0455w.1" name="PFB0455w.1">
</scanned-sequence>
<scanned-sequence accession="PFB0455w.2" name="PFB0455w.2">
</scanned-sequence>
<scanned-sequence accession="PFB0460c:pep" name="PFB0460c:pep">
</scanned-sequence>
<scanned-sequence accession="PFB0465c:pep" name="PFB0465c:pep">
</scanned-sequence>
<scanned-sequence accession="PFB0467w:pep" name="PFB0467w:pep">
</scanned-sequence>
<scanned-sequence accession="PFB0470w:pep" name="PFB0470w:pep">
</scanned-sequence>
<scanned-sequence accession="PFB0475c:pep" name="PFB0475c:pep">
</scanned-sequence>
<scanned-sequence accession="PFB0480w:pep" name="PFB0480w:pep">
</scanned-sequence>
<scanned-sequence accession="PFB0485c:pep" name="PFB0485c:pep">
</scanned-sequence>
<scanned-sequence accession="PFB0490c:pep" name="PFB0490c:pep">
</scanned-sequence>
<scanned-sequence accession="PFB0495w:pep" name="PFB0495w:pep">
<matched-element start="466" stop="476" score="-2.01031" pvalue="6.47e-05">
<sequence>FLGKRIKTENE</sequence>
<mem:qvalue>0.737</mem:qvalue>
</matched-element>
</scanned-sequence>
<scanned-sequence accession="PFB0500c:pep" name="PFB0500c:pep">
</scanned-sequence>
<scanned-sequence accession="PFB0501c:pep" name="PFB0501c:pep">
<matched-element start="123" stop="133" score="-2.73196" pvalue="8.05e-05">
<sequence>IINKRLRHEQY</sequence>
<mem:qvalue>0.749</mem:qvalue>
</matched-element>
</scanned-sequence>
<scanned-sequence accession="PFB0505c:pep" name="PFB0505c:pep">
<matched-element start="174" stop="184" score="-3.02062" pvalue="8.91e-05">
<sequence>NRYKNILIVGS</sequence>
<mem:qvalue>0.77</mem:qvalue>
</matched-element>
</scanned-sequence>
<scanned-sequence accession="PFB0510w:pep" name="PFB0510w:pep">
</scanned-sequence>
<scanned-sequence accession="PFB0515w:pep" name="PFB0515w:pep">
</scanned-sequence>
<scanned-sequence accession="PFB0520w:pep" name="PFB0520w:pep">
</scanned-sequence>
<scanned-sequence accession="PFB0525w:pep" name="PFB0525w:pep">
</scanned-sequence>
<scanned-sequence accession="PFB0530c:pep" name="PFB0530c:pep">
<matched-element start="246" stop="256" score="1.20619" pvalue="3.21e-05">
<sequence>FLLKKLNKEKQ</sequence>
<mem:qvalue>0.642</mem:qvalue>
</matched-element>
</scanned-sequence>
<scanned-sequence accession="PFB0535w:pep" name="PFB0535w:pep">
</scanned-sequence>
<scanned-sequence accession="PFB0540w:pep" name="PFB0540w:pep">
</scanned-sequence>
<scanned-sequence accession="PFB0545c:pep" name="PFB0545c:pep">
</scanned-sequence>
<scanned-sequence accession="PFB0550w:pep" name="PFB0550w:pep">
</scanned-sequence>
<scanned-sequence accession="PFB0555c:pep" name="PFB0555c:pep">
<matched-element start="389" stop="399" score="7.04124" pvalue="3.35e-06">
<sequence>FVYKRILIQIL</sequence>
<mem:qvalue>0.306</mem:qvalue>
</matched-element>
</scanned-sequence>
<scanned-sequence accession="PFB0560w:pep" name="PFB0560w:pep">
<matched-element start="2410" stop="2420" score="-3.05155" pvalue="9.01e-05">
<sequence>FLTKRIEEEVF</sequence>
<mem:qvalue>0.77</mem:qvalue>
</matched-element>
</scanned-sequence>
<scanned-sequence accession="PFB0570w:pep" name="PFB0570w:pep">
</scanned-sequence>
<scanned-sequence accession="PFB0575c:pep" name="PFB0575c:pep">
<matched-element start="98" stop="108" score="-0.536082" pvalue="4.69e-05">
<sequence>NLNKAIISLGL</sequence>
<mem:qvalue>0.737</mem:qvalue>
</matched-element>
<matched-element start="314" stop="324" score="-0.845361" pvalue="4.98e-05">
<sequence>ILYSIFVHEKL</sequence>
<mem:qvalue>0.737</mem:qvalue>
</matched-element>
</scanned-sequence>
<scanned-sequence accession="PFB0580w:pep" name="PFB0580w:pep">
</scanned-sequence>
<scanned-sequence accession="PFB0585w:pep" name="PFB0585w:pep">
</scanned-sequence>
<scanned-sequence accession="PFB0590w:pep" name="PFB0590w:pep">
</scanned-sequence>
<scanned-sequence accession="PFB0595w:pep" name="PFB0595w:pep">
</scanned-sequence>
<scanned-sequence accession="PFB0600c:pep" name="PFB0600c:pep">
</scanned-sequence>
<scanned-sequence accession="PFB0601c:pep" name="PFB0601c:pep">
</scanned-sequence>
<scanned-sequence accession="PFB0605w:pep" name="PFB0605w:pep">
</scanned-sequence>
<scanned-sequence accession="PFB0610c:pep" name="PFB0610c:pep">
</scanned-sequence>
<scanned-sequence accession="PFB0615c:pep" name="PFB0615c:pep">
<matched-element start="468" stop="478" score="-2.6701" pvalue="7.89e-05">
<sequence>DKNKRSYIQTT</sequence>
<mem:qvalue>0.749</mem:qvalue>
</matched-element>
</scanned-sequence>
<scanned-sequence accession="PFB0620w:pep" name="PFB0620w:pep">
</scanned-sequence>
<scanned-sequence accession="PFB0625w:pep" name="PFB0625w:pep">
</scanned-sequence>
<scanned-sequence accession="PFB0630c:pep" name="PFB0630c:pep">
</scanned-sequence>
<scanned-sequence accession="PFB0635w:pep" name="PFB0635w:pep">
</scanned-sequence>
<scanned-sequence accession="PFB0640c:pep" name="PFB0640c:pep">
</scanned-sequence>
<scanned-sequence accession="PFB0645c:pep" name="PFB0645c:pep">
</scanned-sequence>
<scanned-sequence accession="PFB0650w:pep" name="PFB0650w:pep">
</scanned-sequence>
<scanned-sequence accession="PFB0655c:pep" name="PFB0655c:pep">
</scanned-sequence>
<scanned-sequence accession="PFB0660w:pep" name="PFB0660w:pep">
</scanned-sequence>
<scanned-sequence accession="PFB0665w:pep" name="PFB0665w:pep">
</scanned-sequence>
<scanned-sequence accession="PFB0670c:pep" name="PFB0670c:pep">
</scanned-sequence>
<scanned-sequence accession="PFB0675w:pep" name="PFB0675w:pep">
</scanned-sequence>
<scanned-sequence accession="PFB0680w:pep" name="PFB0680w:pep">
<matched-element start="937" stop="947" score="3.12371" pvalue="1.7e-05">
<sequence>TLYVLPLHEKQ</sequence>
<mem:qvalue>0.497</mem:qvalue>
</matched-element>
</scanned-sequence>
<scanned-sequence accession="PFB0685c:pep" name="PFB0685c:pep">
</scanned-sequence>
<scanned-sequence accession="PFB0687c:pep" name="PFB0687c:pep">
</scanned-sequence>
<scanned-sequence accession="PFB0690w:pep" name="PFB0690w:pep">
</scanned-sequence>
<scanned-sequence accession="PFB0695c:pep" name="PFB0695c:pep">
</scanned-sequence>
<scanned-sequence accession="PFB0700c:pep" name="PFB0700c:pep">
</scanned-sequence>
<scanned-sequence accession="PFB0705w:pep" name="PFB0705w:pep">
</scanned-sequence>
<scanned-sequence accession="PFB0710c:pep" name="PFB0710c:pep">
</scanned-sequence>
<scanned-sequence accession="PFB0715w:pep" name="PFB0715w:pep">
<matched-element start="349" stop="359" score="6.7732" pvalue="3.65e-06">
<sequence>SREKRILYAKE</sequence>
<mem:qvalue>0.306</mem:qvalue>
</matched-element>
</scanned-sequence>
<scanned-sequence accession="PFB0720c:pep" name="PFB0720c:pep">
</scanned-sequence>
<scanned-sequence accession="PFB0725c:pep" name="PFB0725c:pep">
</scanned-sequence>
<scanned-sequence accession="PFB0730w:pep" name="PFB0730w:pep">
</scanned-sequence>
<scanned-sequence accession="PFB0732c:pep" name="PFB0732c:pep">
</scanned-sequence>
<scanned-sequence accession="PFB0735c:pep" name="PFB0735c:pep">
</scanned-sequence>
<scanned-sequence accession="PFB0745w:pep" name="PFB0745w:pep">
</scanned-sequence>
<scanned-sequence accession="PFB0750w:pep" name="PFB0750w:pep">
</scanned-sequence>
<scanned-sequence accession="PFB0755w:pep" name="PFB0755w:pep">
</scanned-sequence>
<scanned-sequence accession="PFB0760w:pep" name="PFB0760w:pep">
</scanned-sequence>
<scanned-sequence accession="PFB0765w:pep" name="PFB0765w:pep">
</scanned-sequence>
<scanned-sequence accession="PFB0770c:pep" name="PFB0770c:pep">
</scanned-sequence>
<scanned-sequence accession="PFB0775w:pep" name="PFB0775w:pep">
</scanned-sequence>
<scanned-sequence accession="PFB0790c:pep" name="PFB0790c:pep">
</scanned-sequence>
<scanned-sequence accession="PFB0795w:pep" name="PFB0795w:pep">
</scanned-sequence>
<scanned-sequence accession="PFB0800c:pep" name="PFB0800c:pep">
</scanned-sequence>
<scanned-sequence accession="PFB0805c:pep" name="PFB0805c:pep">
</scanned-sequence>
<scanned-sequence accession="PFB0810w:pep" name="PFB0810w:pep">
</scanned-sequence>
<scanned-sequence accession="PFB0815w:pep" name="PFB0815w:pep">
</scanned-sequence>
<scanned-sequence accession="PFB0820c:pep" name="PFB0820c:pep">
</scanned-sequence>
<scanned-sequence accession="PFB0826c:pep" name="PFB0826c:pep">
</scanned-sequence>
<scanned-sequence accession="PFB0830w:pep" name="PFB0830w:pep">
</scanned-sequence>
<scanned-sequence accession="PFB0835c:pep" name="PFB0835c:pep">
</scanned-sequence>
<scanned-sequence accession="PFB0840w:pep" name="PFB0840w:pep">
</scanned-sequence>
<scanned-sequence accession="PFB0845w:pep" name="PFB0845w:pep">
</scanned-sequence>
<scanned-sequence accession="PFB0850c:pep" name="PFB0850c:pep">
</scanned-sequence>
<scanned-sequence accession="PFB0855c:pep" name="PFB0855c:pep">
</scanned-sequence>
<scanned-sequence accession="PFB0860c:pep" name="PFB0860c:pep">
</scanned-sequence>
<scanned-sequence accession="PFB0865w:pep" name="PFB0865w:pep">
</scanned-sequence>
<scanned-sequence accession="PFB0870w:pep" name="PFB0870w:pep">
</scanned-sequence>
<scanned-sequence accession="PFB0875c:pep" name="PFB0875c:pep">
</scanned-sequence>
<scanned-sequence accession="PFB0877c:pep" name="PFB0877c:pep">
</scanned-sequence>
<scanned-sequence accession="PFB0880w:pep" name="PFB0880w:pep">
</scanned-sequence>
<scanned-sequence accession="PFB0885w:pep" name="PFB0885w:pep">
</scanned-sequence>
<scanned-sequence accession="PFB0886c:pep" name="PFB0886c:pep">
</scanned-sequence>
<scanned-sequence accession="PFB0888w.1" name="PFB0888w.1">
</scanned-sequence>
<scanned-sequence accession="PFB0888w.2" name="PFB0888w.2">
</scanned-sequence>
<scanned-sequence accession="PFB0890c:pep" name="PFB0890c:pep">
</scanned-sequence>
<scanned-sequence accession="PFB0895c:pep" name="PFB0895c:pep">
<matched-element start="732" stop="742" score="-2.15464" pvalue="6.73e-05">
<sequence>NKNKRLLNELC</sequence>
<mem:qvalue>0.737</mem:qvalue>
</matched-element>
</scanned-sequence>
<scanned-sequence accession="PFB0900c:pep" name="PFB0900c:pep">
</scanned-sequence>
<scanned-sequence accession="PFB0905c:pep" name="PFB0905c:pep">
</scanned-sequence>
<scanned-sequence accession="PFB0910w:pep" name="PFB0910w:pep">
</scanned-sequence>
<scanned-sequence accession="PFB0915w:pep" name="PFB0915w:pep">
</scanned-sequence>
<scanned-sequence accession="PFB0920w:pep" name="PFB0920w:pep">
</scanned-sequence>
<scanned-sequence accession="PFB0921c:pep" name="PFB0921c:pep">
</scanned-sequence>
<scanned-sequence accession="PFB0923c:pep" name="PFB0923c:pep">
</scanned-sequence>
<scanned-sequence accession="PFB0925w:pep" name="PFB0925w:pep">
</scanned-sequence>
<scanned-sequence accession="PFB0926c:pep" name="PFB0926c:pep">
</scanned-sequence>
<scanned-sequence accession="PFB0930w:pep" name="PFB0930w:pep">
<matched-element start="51" stop="61" score="-0.969072" pvalue="5.09e-05">
<sequence>FGNNRSLAEYY</sequence>
<mem:qvalue>0.737</mem:qvalue>
</matched-element>
</scanned-sequence>
<scanned-sequence accession="PFB0932w:pep" name="PFB0932w:pep">
<matched-element start="83" stop="93" score="-0.731959" pvalue="4.87e-05">
<sequence>FRINRLLVETK</sequence>
<mem:qvalue>0.737</mem:qvalue>
</matched-element>
</scanned-sequence>
<scanned-sequence accession="PFB0935w:pep" name="PFB0935w:pep">
</scanned-sequence>
<scanned-sequence accession="PFB0946c:pep" name="PFB0946c:pep">
</scanned-sequence>
<scanned-sequence accession="PFB0950w:pep" name="PFB0950w:pep">
</scanned-sequence>
<scanned-sequence accession="PFB0953w:pep" name="PFB0953w:pep">
</scanned-sequence>
<scanned-sequence accession="PFB0955w:pep" name="PFB0955w:pep">
</scanned-sequence>
<scanned-sequence accession="PFB0960c:pep" name="PFB0960c:pep">
</scanned-sequence>
<scanned-sequence accession="PFB0965c:pep" name="PFB0965c:pep">
</scanned-sequence>
<scanned-sequence accession="PFB0970c:pep" name="PFB0970c:pep">
</scanned-sequence>
<scanned-sequence accession="PFB0972w:pep" name="PFB0972w:pep">
</scanned-sequence>
<scanned-sequence accession="PFB0973c:pep" name="PFB0973c:pep">
</scanned-sequence>
<scanned-sequence accession="PFB0974c:pep" name="PFB0974c:pep">
</scanned-sequence>
<scanned-sequence accession="PFB0975c:pep" name="PFB0975c:pep">
</scanned-sequence>
<scanned-sequence accession="PFB0976w:pep" name="PFB0976w:pep">
</scanned-sequence>
<scanned-sequence accession="PFB0980w:pep" name="PFB0980w:pep">
</scanned-sequence>
<scanned-sequence accession="PFB0985c:pep" name="PFB0985c:pep">
</scanned-sequence>
<scanned-sequence accession="PFB0990c:pep" name="PFB0990c:pep">
</scanned-sequence>
<scanned-sequence accession="PFB0995w:pep" name="PFB0995w:pep">
</scanned-sequence>
<scanned-sequence accession="PFB1005w:pep" name="PFB1005w:pep">
</scanned-sequence>
<scanned-sequence accession="PFB1010w:pep" name="PFB1010w:pep">
</scanned-sequence>
<scanned-sequence accession="PFB1015w:pep" name="PFB1015w:pep">
</scanned-sequence>
<scanned-sequence accession="PFB1020w:pep" name="PFB1020w:pep">
<matched-element start="44" stop="54" score="5.28866" pvalue="6.48e-06">
<sequence>TINSRLLAQTK</sequence>
<mem:qvalue>0.306</mem:qvalue>
</matched-element>
</scanned-sequence>
<scanned-sequence accession="PFB1025w:pep" name="PFB1025w:pep">
</scanned-sequence>
<scanned-sequence accession="PFB1030w:pep" name="PFB1030w:pep">
</scanned-sequence>
<scanned-sequence accession="PFB1035w:pep" name="PFB1035w:pep">
</scanned-sequence>
<scanned-sequence accession="PFB1040w:pep" name="PFB1040w:pep">
</scanned-sequence>
<scanned-sequence accession="PFB1045w:pep" name="PFB1045w:pep">
</scanned-sequence>
<scanned-sequence accession="PFB1050w:pep" name="PFB1050w:pep">
</scanned-sequence>
<scanned-sequence accession="PFB1055c:pep" name="PFB1055c:pep">
</scanned-sequence>
<scanned-sequence accession="PFC0005w:pep" name="PFC0005w:pep">
</scanned-sequence>
<scanned-sequence accession="PFC0010c:pep" name="PFC0010c:pep">
</scanned-sequence>
<scanned-sequence accession="PFC0025c:pep" name="PFC0025c:pep">
<matched-element start="44" stop="54" score="5.46392" pvalue="5.99e-06">
<sequence>TIKSRLLAQTQ</sequence>
<mem:qvalue>0.306</mem:qvalue>
</matched-element>
</scanned-sequence>
<scanned-sequence accession="PFC0030c:pep" name="PFC0030c:pep">
</scanned-sequence>
<scanned-sequence accession="PFC0032c.1" name="PFC0032c.1">
</scanned-sequence>
<scanned-sequence accession="PFC0035w:pep" name="PFC0035w:pep">
</scanned-sequence>
<scanned-sequence accession="PFC0040w:pep" name="PFC0040w:pep">
</scanned-sequence>
<scanned-sequence accession="PFC0045w:pep" name="PFC0045w:pep">
</scanned-sequence>
<scanned-sequence accession="PFC0050c:pep" name="PFC0050c:pep">
</scanned-sequence>
<scanned-sequence accession="PFC0055w:pep" name="PFC0055w:pep">
<matched-element start="42" stop="52" score="6.5567" pvalue="3.91e-06">
<sequence>IRNNRSLAKYE</sequence>
<mem:qvalue>0.306</mem:qvalue>
</matched-element>
</scanned-sequence>
<scanned-sequence accession="PFC0060c:pep" name="PFC0060c:pep">
</scanned-sequence>
<scanned-sequence accession="PFC0065c:pep" name="PFC0065c:pep">
</scanned-sequence>
<scanned-sequence accession="PFC0070c:pep" name="PFC0070c:pep">
</scanned-sequence>
<scanned-sequence accession="PFC0075c:pep" name="PFC0075c:pep">
</scanned-sequence>
<scanned-sequence accession="PFC0080c:pep" name="PFC0080c:pep">
</scanned-sequence>
<scanned-sequence accession="PFC0085c:pep" name="PFC0085c:pep">
</scanned-sequence>
<scanned-sequence accession="PFC0090w:pep" name="PFC0090w:pep">
</scanned-sequence>
<scanned-sequence accession="PFC0095c:pep" name="PFC0095c:pep">
</scanned-sequence>
<scanned-sequence accession="PFC0100c:pep" name="PFC0100c:pep">
</scanned-sequence>
<scanned-sequence accession="PFC0105w:pep" name="PFC0105w:pep">
</scanned-sequence>
<scanned-sequence accession="PFC0110w:pep" name="PFC0110w:pep">
</scanned-sequence>
<scanned-sequence accession="PFC0120w:pep" name="PFC0120w:pep">
</scanned-sequence>
<scanned-sequence accession="PFC0125w:pep" name="PFC0125w:pep">
</scanned-sequence>
<scanned-sequence accession="PFC0126c:pep" name="PFC0126c:pep">
</scanned-sequence>
<scanned-sequence accession="PFC0130c:pep" name="PFC0130c:pep">
</scanned-sequence>
<scanned-sequence accession="PFC0135c:pep" name="PFC0135c:pep">
</scanned-sequence>
<scanned-sequence accession="PFC0140c:pep" name="PFC0140c:pep">
</scanned-sequence>
<scanned-sequence accession="PFC0145c:pep" name="PFC0145c:pep">
</scanned-sequence>
<scanned-sequence accession="PFC0150w:pep" name="PFC0150w:pep">
</scanned-sequence>
<scanned-sequence accession="PFC0155c:pep" name="PFC0155c:pep">
</scanned-sequence>
<scanned-sequence accession="PFC0160w:pep" name="PFC0160w:pep">
</scanned-sequence>
<scanned-sequence accession="PFC0165w:pep" name="PFC0165w:pep">
</scanned-sequence>
<scanned-sequence accession="PFC0166w:pep" name="PFC0166w:pep">
</scanned-sequence>
<scanned-sequence accession="PFC0170c:pep" name="PFC0170c:pep">
</scanned-sequence>
<scanned-sequence accession="PFC0175w:pep" name="PFC0175w:pep">
</scanned-sequence>
<scanned-sequence accession="PFC0176c:pep" name="PFC0176c:pep">
</scanned-sequence>
<scanned-sequence accession="PFC0180c:pep" name="PFC0180c:pep">
</scanned-sequence>
<scanned-sequence accession="PFC0185w:pep" name="PFC0185w:pep">
</scanned-sequence>
<scanned-sequence accession="PFC0190c:pep" name="PFC0190c:pep">
</scanned-sequence>
<scanned-sequence accession="PFC0191c:pep" name="PFC0191c:pep">
</scanned-sequence>
<scanned-sequence accession="PFC0195w:pep" name="PFC0195w:pep">
</scanned-sequence>
<scanned-sequence accession="PFC0200w.1" name="PFC0200w.1">
</scanned-sequence>
<scanned-sequence accession="PFC0200w.2" name="PFC0200w.2">
</scanned-sequence>
<scanned-sequence accession="PFC0205c:pep" name="PFC0205c:pep">
</scanned-sequence>
<scanned-sequence accession="PFC0210c:pep" name="PFC0210c:pep">
</scanned-sequence>
<scanned-sequence accession="PFC0215c:pep" name="PFC0215c:pep">
</scanned-sequence>
<scanned-sequence accession="PFC0220w:pep" name="PFC0220w:pep">
</scanned-sequence>
<scanned-sequence accession="PFC0221c:pep" name="PFC0221c:pep">
</scanned-sequence>
<scanned-sequence accession="PFC0225c:pep" name="PFC0225c:pep">
</scanned-sequence>
<scanned-sequence accession="PFC0230c:pep" name="PFC0230c:pep">
</scanned-sequence>
<scanned-sequence accession="PFC0235w:pep" name="PFC0235w:pep">
</scanned-sequence>
<scanned-sequence accession="PFC0240c:pep" name="PFC0240c:pep">
</scanned-sequence>
<scanned-sequence accession="PFC0241w:pep" name="PFC0241w:pep">
</scanned-sequence>
<scanned-sequence accession="PFC0245c:pep" name="PFC0245c:pep">
<matched-element start="60" stop="70" score="1.96907" pvalue="2.59e-05">
<sequence>FLLFRRLSQCL</sequence>
<mem:qvalue>0.578</mem:qvalue>
</matched-element>
</scanned-sequence>
<scanned-sequence accession="PFC0250c:pep" name="PFC0250c:pep">
</scanned-sequence>
<scanned-sequence accession="PFC0255c:pep" name="PFC0255c:pep">
</scanned-sequence>
<scanned-sequence accession="PFC0260w:pep" name="PFC0260w:pep">
</scanned-sequence>
<scanned-sequence accession="PFC0261c:pep" name="PFC0261c:pep">
</scanned-sequence>
<scanned-sequence accession="PFC0262c:pep" name="PFC0262c:pep">
</scanned-sequence>
<scanned-sequence accession="PFC0265c:pep" name="PFC0265c:pep">
</scanned-sequence>
<scanned-sequence accession="PFC0270w:pep" name="PFC0270w:pep">
</scanned-sequence>
<scanned-sequence accession="PFC0271c:pep" name="PFC0271c:pep">
</scanned-sequence>
<scanned-sequence accession="PFC0275w:pep" name="PFC0275w:pep">
</scanned-sequence>
<scanned-sequence accession="PFC0280c:pep" name="PFC0280c:pep">
</scanned-sequence>
<scanned-sequence accession="PFC0281w:pep" name="PFC0281w:pep">
</scanned-sequence>
<scanned-sequence accession="PFC0282w:pep" name="PFC0282w:pep">
</scanned-sequence>
<scanned-sequence accession="PFC0285c:pep" name="PFC0285c:pep">
</scanned-sequence>
<scanned-sequence accession="PFC0290w:pep" name="PFC0290w:pep">
</scanned-sequence>
<scanned-sequence accession="PFC0295c:pep" name="PFC0295c:pep">
</scanned-sequence>
<scanned-sequence accession="PFC0300c:pep" name="PFC0300c:pep">
</scanned-sequence>
<scanned-sequence accession="PFC0305w:pep" name="PFC0305w:pep">
</scanned-sequence>
<scanned-sequence accession="PFC0310c:pep" name="PFC0310c:pep">
</scanned-sequence>
<scanned-sequence accession="PFC0315c:pep" name="PFC0315c:pep">
</scanned-sequence>
<scanned-sequence accession="PFC0320w:pep" name="PFC0320w:pep">
</scanned-sequence>
<scanned-sequence accession="PFC0325c:pep" name="PFC0325c:pep">
</scanned-sequence>
<scanned-sequence accession="PFC0330w:pep" name="PFC0330w:pep">
</scanned-sequence>
<scanned-sequence accession="PFC0335c:pep" name="PFC0335c:pep">
</scanned-sequence>
<scanned-sequence accession="PFC0340w:pep" name="PFC0340w:pep">
</scanned-sequence>
<scanned-sequence accession="PFC0345w:pep" name="PFC0345w:pep">
<matched-element start="234" stop="244" score="2.6701" pvalue="2.03e-05">
<sequence>IREKCSVHTKE</sequence>
<mem:qvalue>0.542</mem:qvalue>
</matched-element>
</scanned-sequence>
<scanned-sequence accession="PFC0350c:pep" name="PFC0350c:pep">
</scanned-sequence>
<scanned-sequence accession="PFC0355c:pep" name="PFC0355c:pep">
</scanned-sequence>
<scanned-sequence accession="PFC0360w:pep" name="PFC0360w:pep">
</scanned-sequence>
<scanned-sequence accession="PFC0365w:pep" name="PFC0365w:pep">
</scanned-sequence>
<scanned-sequence accession="PFC0370w:pep" name="PFC0370w:pep">
</scanned-sequence>
<scanned-sequence accession="PFC0371w:pep" name="PFC0371w:pep">
</scanned-sequence>
<scanned-sequence accession="PFC0375c:pep" name="PFC0375c:pep">
</scanned-sequence>
<scanned-sequence accession="PFC0380w:pep" name="PFC0380w:pep">
</scanned-sequence>
<scanned-sequence accession="PFC0381c:pep" name="PFC0381c:pep">
</scanned-sequence>
<scanned-sequence accession="PFC0385c:pep" name="PFC0385c:pep">
</scanned-sequence>
<scanned-sequence accession="PFC0390w:pep" name="PFC0390w:pep">
</scanned-sequence>
<scanned-sequence accession="PFC0395w:pep" name="PFC0395w:pep">
</scanned-sequence>
<scanned-sequence accession="PFC0400w:pep" name="PFC0400w:pep">
</scanned-sequence>
<scanned-sequence accession="PFC0405c:pep" name="PFC0405c:pep">
</scanned-sequence>
<scanned-sequence accession="PFC0410w:pep" name="PFC0410w:pep">
</scanned-sequence>
<scanned-sequence accession="PFC0415c:pep" name="PFC0415c:pep">
</scanned-sequence>
<scanned-sequence accession="PFC0416w:pep" name="PFC0416w:pep">
</scanned-sequence>
<scanned-sequence accession="PFC0420w:pep" name="PFC0420w:pep">
</scanned-sequence>
<scanned-sequence accession="PFC0425w:pep" name="PFC0425w:pep">
<matched-element start="746" stop="756" score="-0.268041" pvalue="4.44e-05">
<sequence>IEESRSISQGN</sequence>
<mem:qvalue>0.737</mem:qvalue>
</matched-element>
</scanned-sequence>
<scanned-sequence accession="PFC0430w:pep" name="PFC0430w:pep">
</scanned-sequence>
<scanned-sequence accession="PFC0435w:pep" name="PFC0435w:pep">
</scanned-sequence>
<scanned-sequence accession="PFC0440c:pep" name="PFC0440c:pep">
</scanned-sequence>
<scanned-sequence accession="PFC0441c.1" name="PFC0441c.1">
</scanned-sequence>
<scanned-sequence accession="PFC0441c.2" name="PFC0441c.2">
</scanned-sequence>
<scanned-sequence accession="PFC0445w:pep" name="PFC0445w:pep">
</scanned-sequence>
<scanned-sequence accession="PFC0450w:pep" name="PFC0450w:pep">
</scanned-sequence>
<scanned-sequence accession="PFC0455w:pep" name="PFC0455w:pep">
</scanned-sequence>
<scanned-sequence accession="PFC0460w:pep" name="PFC0460w:pep">
</scanned-sequence>
<scanned-sequence accession="PFC0465c:pep" name="PFC0465c:pep">
<matched-element start="551" stop="561" score="-2.02062" pvalue="6.48e-05">
<sequence>DRNKRNSSITV</sequence>
<mem:qvalue>0.737</mem:qvalue>
</matched-element>
</scanned-sequence>
<scanned-sequence accession="PFC0470w:pep" name="PFC0470w:pep">
</scanned-sequence>
<scanned-sequence accession="PFC0475c:pep" name="PFC0475c:pep">
</scanned-sequence>
<scanned-sequence accession="PFC0485w:pep" name="PFC0485w:pep">
</scanned-sequence>
<scanned-sequence accession="PFC0486c:pep" name="PFC0486c:pep">
</scanned-sequence>
<scanned-sequence accession="PFC0490w:pep" name="PFC0490w:pep">
</scanned-sequence>
<scanned-sequence accession="PFC0495w:pep" name="PFC0495w:pep">
</scanned-sequence>
<scanned-sequence accession="PFC0500w:pep" name="PFC0500w:pep">
</scanned-sequence>
<scanned-sequence accession="PFC0505c:pep" name="PFC0505c:pep">
</scanned-sequence>
<scanned-sequence accession="PFC0506w:pep" name="PFC0506w:pep">
</scanned-sequence>
<scanned-sequence accession="PFC0510w:pep" name="PFC0510w:pep">
</scanned-sequence>
<scanned-sequence accession="PFC0515c:pep" name="PFC0515c:pep">
<matched-element start="1129" stop="1139" score="-0.175258" pvalue="4.37e-05">
<sequence>ILLDITLDEKE</sequence>
<mem:qvalue>0.737</mem:qvalue>
</matched-element>
</scanned-sequence>
<scanned-sequence accession="PFC0520w:pep" name="PFC0520w:pep">
</scanned-sequence>
<scanned-sequence accession="PFC0525c:pep" name="PFC0525c:pep">
</scanned-sequence>
<scanned-sequence accession="PFC0530w:pep" name="PFC0530w:pep">
</scanned-sequence>
<scanned-sequence accession="PFC0535w:pep" name="PFC0535w:pep">
</scanned-sequence>
<scanned-sequence accession="PFC0540w:pep" name="PFC0540w:pep">
</scanned-sequence>
<scanned-sequence accession="PFC0545c:pep" name="PFC0545c:pep">
</scanned-sequence>
<scanned-sequence accession="PFC0550w:pep" name="PFC0550w:pep">
</scanned-sequence>
<scanned-sequence accession="PFC0555c:pep" name="PFC0555c:pep">
</scanned-sequence>
<scanned-sequence accession="PFC0556c:pep" name="PFC0556c:pep">
</scanned-sequence>
<scanned-sequence accession="PFC0560c:pep" name="PFC0560c:pep">
</scanned-sequence>
<scanned-sequence accession="PFC0565w:pep" name="PFC0565w:pep">
</scanned-sequence>
<scanned-sequence accession="PFC0570c:pep" name="PFC0570c:pep">
</scanned-sequence>
<scanned-sequence accession="PFC0571c.1" name="PFC0571c.1">
</scanned-sequence>
<scanned-sequence accession="PFC0571c.2" name="PFC0571c.2">
</scanned-sequence>
<scanned-sequence accession="PFC0575w:pep" name="PFC0575w:pep">
</scanned-sequence>
<scanned-sequence accession="PFC0580c:pep" name="PFC0580c:pep">
</scanned-sequence>
<scanned-sequence accession="PFC0581w:pep" name="PFC0581w:pep">
</scanned-sequence>
<scanned-sequence accession="PFC0582c.1" name="PFC0582c.1">
</scanned-sequence>
<scanned-sequence accession="PFC0582c.2" name="PFC0582c.2">
</scanned-sequence>
<scanned-sequence accession="PFC0585c:pep" name="PFC0585c:pep">
</scanned-sequence>
<scanned-sequence accession="PFC0590c:pep" name="PFC0590c:pep">
</scanned-sequence>
<scanned-sequence accession="PFC0595c:pep" name="PFC0595c:pep">
</scanned-sequence>
<scanned-sequence accession="PFC0600w:pep" name="PFC0600w:pep">
</scanned-sequence>
<scanned-sequence accession="PFC0605w:pep" name="PFC0605w:pep">
</scanned-sequence>
<scanned-sequence accession="PFC0610c:pep" name="PFC0610c:pep">
</scanned-sequence>
<scanned-sequence accession="PFC0615w:pep" name="PFC0615w:pep">
</scanned-sequence>
<scanned-sequence accession="PFC0625w:pep" name="PFC0625w:pep">
</scanned-sequence>
<scanned-sequence accession="PFC0630w:pep" name="PFC0630w:pep">
</scanned-sequence>
<scanned-sequence accession="PFC0635c:pep" name="PFC0635c:pep">
</scanned-sequence>
<scanned-sequence accession="PFC0640w:pep" name="PFC0640w:pep">
<matched-element start="1888" stop="1898" score="-3.24742" pvalue="9.7e-05">
<sequence>KRNKKILTRKL</sequence>
<mem:qvalue>0.785</mem:qvalue>
</matched-element>
</scanned-sequence>
<scanned-sequence accession="PFC0645w:pep" name="PFC0645w:pep">
</scanned-sequence>
<scanned-sequence accession="PFC0650w:pep" name="PFC0650w:pep">
</scanned-sequence>
<scanned-sequence accession="PFC0670c:pep" name="PFC0670c:pep">
</scanned-sequence>
<scanned-sequence accession="PFC0675c:pep" name="PFC0675c:pep">
</scanned-sequence>
<scanned-sequence accession="PFC0680w:pep" name="PFC0680w:pep">
</scanned-sequence>
<scanned-sequence accession="PFC0685w:pep" name="PFC0685w:pep">
</scanned-sequence>
<scanned-sequence accession="PFC0690c:pep" name="PFC0690c:pep">
</scanned-sequence>
<scanned-sequence accession="PFC0695w:pep" name="PFC0695w:pep">
</scanned-sequence>
<scanned-sequence accession="PFC0700c:pep" name="PFC0700c:pep">
</scanned-sequence>
<scanned-sequence accession="PFC0701w:pep" name="PFC0701w:pep">
</scanned-sequence>
<scanned-sequence accession="PFC0705c:pep" name="PFC0705c:pep">
</scanned-sequence>
<scanned-sequence accession="PFC0710w.1" name="PFC0710w.1">
</scanned-sequence>
<scanned-sequence accession="PFC0710w.2" name="PFC0710w.2">
</scanned-sequence>
<scanned-sequence accession="PFC0715c:pep" name="PFC0715c:pep">
</scanned-sequence>
<scanned-sequence accession="PFC0720w:pep" name="PFC0720w:pep">
</scanned-sequence>
<scanned-sequence accession="PFC0725c:pep" name="PFC0725c:pep">
</scanned-sequence>
<scanned-sequence accession="PFC0730w:pep" name="PFC0730w:pep">
</scanned-sequence>
<scanned-sequence accession="PFC0735w:pep" name="PFC0735w:pep">
</scanned-sequence>
<scanned-sequence accession="PFC0740c:pep" name="PFC0740c:pep">
</scanned-sequence>
<scanned-sequence accession="PFC0745c:pep" name="PFC0745c:pep">
</scanned-sequence>
<scanned-sequence accession="PFC0750w:pep" name="PFC0750w:pep">
<matched-element start="570" stop="580" score="-1.25773" pvalue="5.4e-05">
<sequence>DVLSRSNAHGL</sequence>
<mem:qvalue>0.737</mem:qvalue>
</matched-element>
</scanned-sequence>
<scanned-sequence accession="PFC0755c:pep" name="PFC0755c:pep">
</scanned-sequence>
<scanned-sequence accession="PFC0760c:pep" name="PFC0760c:pep">
</scanned-sequence>
<scanned-sequence accession="PFC0765c:pep" name="PFC0765c:pep">
</scanned-sequence>
<scanned-sequence accession="PFC0770c:pep" name="PFC0770c:pep">
<matched-element start="536" stop="546" score="-2.38144" pvalue="7.19e-05">
<sequence>KKNKEILLEKE</sequence>
<mem:qvalue>0.739</mem:qvalue>
</matched-element>
</scanned-sequence>
<scanned-sequence accession="PFC0775w:pep" name="PFC0775w:pep">
</scanned-sequence>
<scanned-sequence accession="PFC0780w:pep" name="PFC0780w:pep">
</scanned-sequence>
<scanned-sequence accession="PFC0785c:pep" name="PFC0785c:pep">
</scanned-sequence>
<scanned-sequence accession="PFC0790w:pep" name="PFC0790w:pep">
</scanned-sequence>
<scanned-sequence accession="PFC0795w:pep" name="PFC0795w:pep">
<matched-element start="110" stop="120" score="-0.597938" pvalue="4.75e-05">
<sequence>NLLKKILSNAL</sequence>
<mem:qvalue>0.737</mem:qvalue>
</matched-element>
</scanned-sequence>
<scanned-sequence accession="PFC0800w:pep" name="PFC0800w:pep">
</scanned-sequence>
<scanned-sequence accession="PFC0805w:pep" name="PFC0805w:pep">
</scanned-sequence>
<scanned-sequence accession="PFC0810c:pep" name="PFC0810c:pep">
</scanned-sequence>
<scanned-sequence accession="PFC0815c:pep" name="PFC0815c:pep">
</scanned-sequence>
<scanned-sequence accession="PFC0820w:pep" name="PFC0820w:pep">
<matched-element start="1893" stop="1903" score="2.07216" pvalue="2.51e-05">
<sequence>IRNTLILSMGL</sequence>
<mem:qvalue>0.564</mem:qvalue>
</matched-element>
</scanned-sequence>
<scanned-sequence accession="PFC0825c:pep" name="PFC0825c:pep">
</scanned-sequence>
<scanned-sequence accession="PFC0830w:pep" name="PFC0830w:pep">
</scanned-sequence>
<scanned-sequence accession="PFC0831w:pep" name="PFC0831w:pep">
</scanned-sequence>
<scanned-sequence accession="PFC0835c:pep" name="PFC0835c:pep">
</scanned-sequence>
<scanned-sequence accession="PFC0840w:pep" name="PFC0840w:pep">
<matched-element start="834" stop="844" score="-2.45361" pvalue="7.35e-05">
<sequence>FYNKNSLANYE</sequence>
<mem:qvalue>0.745</mem:qvalue>
</matched-element>
</scanned-sequence>
<scanned-sequence accession="PFC0845c:pep" name="PFC0845c:pep">
</scanned-sequence>
<scanned-sequence accession="PFC0850c:pep" name="PFC0850c:pep">
</scanned-sequence>
<scanned-sequence accession="PFC0855w:pep" name="PFC0855w:pep">
</scanned-sequence>
<scanned-sequence accession="PFC0860w:pep" name="PFC0860w:pep">
</scanned-sequence>
<scanned-sequence accession="PFC0865w:pep" name="PFC0865w:pep">
<matched-element start="128" stop="138" score="3.75258" pvalue="1.31e-05">
<sequence>NEYKPTGAEGQ</sequence>
<mem:qvalue>0.448</mem:qvalue>
</matched-element>
</scanned-sequence>
<scanned-sequence accession="PFC0870w:pep" name="PFC0870w:pep">
</scanned-sequence>
<scanned-sequence accession="PFC0875w:pep" name="PFC0875w:pep">
</scanned-sequence>
<scanned-sequence accession="PFC0880c:pep" name="PFC0880c:pep">
</scanned-sequence>
<scanned-sequence accession="PFC0885c:pep" name="PFC0885c:pep">
</scanned-sequence>
<scanned-sequence accession="PFC0886w:pep" name="PFC0886w:pep">
</scanned-sequence>
<scanned-sequence accession="PFC0890w:pep" name="PFC0890w:pep">
</scanned-sequence>
<scanned-sequence accession="PFC0895w:pep" name="PFC0895w:pep">
</scanned-sequence>
<scanned-sequence accession="PFC0900w:pep" name="PFC0900w:pep">
</scanned-sequence>
<scanned-sequence accession="PFC0905c:pep" name="PFC0905c:pep">
<matched-element start="2330" stop="2340" score="-3.2268" pvalue="9.62e-05">
<sequence>FRNSYILLNGN</sequence>
<mem:qvalue>0.784</mem:qvalue>
</matched-element>
</scanned-sequence>
<scanned-sequence accession="PFC0910w:pep" name="PFC0910w:pep">
</scanned-sequence>
<scanned-sequence accession="PFC0911c:pep" name="PFC0911c:pep">
</scanned-sequence>
<scanned-sequence accession="PFC0912w:pep" name="PFC0912w:pep">
</scanned-sequence>
<scanned-sequence accession="PFC0915w:pep" name="PFC0915w:pep">
</scanned-sequence>
<scanned-sequence accession="PFC0920w:pep" name="PFC0920w:pep">
</scanned-sequence>
<scanned-sequence accession="PFC0925w:pep" name="PFC0925w:pep">
</scanned-sequence>
<scanned-sequence accession="PFC0930c:pep" name="PFC0930c:pep">
</scanned-sequence>
<scanned-sequence accession="PFC0935c:pep" name="PFC0935c:pep">
</scanned-sequence>
<scanned-sequence accession="PFC0940c:pep" name="PFC0940c:pep">
</scanned-sequence>
<scanned-sequence accession="PFC0945w:pep" name="PFC0945w:pep">
</scanned-sequence>
<scanned-sequence accession="PFC0950c:pep" name="PFC0950c:pep">
</scanned-sequence>
<scanned-sequence accession="PFC0955w:pep" name="PFC0955w:pep">
</scanned-sequence>
<scanned-sequence accession="PFC0960c:pep" name="PFC0960c:pep">
<matched-element start="1359" stop="1369" score="2.3299" pvalue="2.3e-05">
<sequence>NDLKNTLKEKE</sequence>
<mem:qvalue>0.553</mem:qvalue>
</matched-element>
</scanned-sequence>
<scanned-sequence accession="PFC0965w:pep" name="PFC0965w:pep">
</scanned-sequence>
<scanned-sequence accession="PFC0970w:pep" name="PFC0970w:pep">
</scanned-sequence>
<scanned-sequence accession="PFC0975c:pep" name="PFC0975c:pep">
</scanned-sequence>
<scanned-sequence accession="PFC0980c:pep" name="PFC0980c:pep">
</scanned-sequence>
<scanned-sequence accession="PFC0990c:pep" name="PFC0990c:pep">
</scanned-sequence>
<scanned-sequence accession="PFC0995c:pep" name="PFC0995c:pep">
</scanned-sequence>
<scanned-sequence accession="PFC1000w:pep" name="PFC1000w:pep">
</scanned-sequence>
<scanned-sequence accession="PFC1005c:pep" name="PFC1005c:pep">
<matched-element start="7" stop="17" score="1.93814" pvalue="2.62e-05">
<sequence>NMYMCTLAEKL</sequence>
<mem:qvalue>0.578</mem:qvalue>
</matched-element>
</scanned-sequence>
<scanned-sequence accession="PFC1010w:pep" name="PFC1010w:pep">
</scanned-sequence>
<scanned-sequence accession="PFC1011c:pep" name="PFC1011c:pep">
</scanned-sequence>
<scanned-sequence accession="PFC1015c:pep" name="PFC1015c:pep">
<matched-element start="1690" stop="1700" score="-3.12371" pvalue="9.25e-05">
<sequence>YLNKIILHFYE</sequence>
<mem:qvalue>0.77</mem:qvalue>
</matched-element>
</scanned-sequence>
<scanned-sequence accession="PFC1016w:pep" name="PFC1016w:pep">
</scanned-sequence>
<scanned-sequence accession="PFC1020c:pep" name="PFC1020c:pep">
</scanned-sequence>
<scanned-sequence accession="PFC1025w:pep" name="PFC1025w:pep">
</scanned-sequence>
<scanned-sequence accession="PFC1030w:pep" name="PFC1030w:pep">
</scanned-sequence>
<scanned-sequence accession="PFC1035w:pep" name="PFC1035w:pep">
</scanned-sequence>
<scanned-sequence accession="PFC1040w:pep" name="PFC1040w:pep">
</scanned-sequence>
<scanned-sequence accession="PFC1045c:pep" name="PFC1045c:pep">
</scanned-sequence>
<scanned-sequence accession="PFC1050w:pep" name="PFC1050w:pep">
</scanned-sequence>
<scanned-sequence accession="PFC1055w:pep" name="PFC1055w:pep">
</scanned-sequence>
<scanned-sequence accession="PFC1060c:pep" name="PFC1060c:pep">
</scanned-sequence>
<scanned-sequence accession="PFC1065w:pep" name="PFC1065w:pep">
</scanned-sequence>
<scanned-sequence accession="PFC1075w:pep" name="PFC1075w:pep">
</scanned-sequence>
<scanned-sequence accession="PFC1080c:pep" name="PFC1080c:pep">
</scanned-sequence>
<scanned-sequence accession="PFC1085c:pep" name="PFC1085c:pep">
</scanned-sequence>
<scanned-sequence accession="PFC1090w:pep" name="PFC1090w:pep">
</scanned-sequence>
<scanned-sequence accession="PFC1095w:pep" name="PFC1095w:pep">
</scanned-sequence>
<scanned-sequence accession="PFC1100w:pep" name="PFC1100w:pep">
</scanned-sequence>
<scanned-sequence accession="PFC1105w:pep" name="PFC1105w:pep">
<matched-element start="44" stop="54" score="5.28866" pvalue="6.48e-06">
<sequence>TINSRLLAQTK</sequence>
<mem:qvalue>0.306</mem:qvalue>
</matched-element>
</scanned-sequence>
<scanned-sequence accession="PFC1115w:pep" name="PFC1115w:pep">
</scanned-sequence>
<scanned-sequence accession="PFC1120c:pep" name="PFC1120c:pep">
</scanned-sequence>
<scanned-sequence accession="PFD0005w:pep" name="PFD0005w:pep">
</scanned-sequence>
<scanned-sequence accession="PFD0015c:pep" name="PFD0015c:pep">
</scanned-sequence>
<scanned-sequence accession="PFD0020c:pep" name="PFD0020c:pep">
</scanned-sequence>
<scanned-sequence accession="PFD0025w:pep" name="PFD0025w:pep">
</scanned-sequence>
<scanned-sequence accession="PFD0028w:pep" name="PFD0028w:pep">
</scanned-sequence>
<scanned-sequence accession="PFD0030c:pep" name="PFD0030c:pep">
</scanned-sequence>
<scanned-sequence accession="PFD0035c:pep" name="PFD0035c:pep">
<matched-element start="44" stop="54" score="5.46392" pvalue="5.99e-06">
<sequence>TIKSRLLAQTQ</sequence>
<mem:qvalue>0.306</mem:qvalue>
</matched-element>
</scanned-sequence>
<scanned-sequence accession="PFD0040c:pep" name="PFD0040c:pep">
</scanned-sequence>
<scanned-sequence accession="PFD0045c:pep" name="PFD0045c:pep">
</scanned-sequence>
<scanned-sequence accession="PFD0047c.1" name="PFD0047c.1">
</scanned-sequence>
<scanned-sequence accession="PFD0050w:pep" name="PFD0050w:pep">
</scanned-sequence>
<scanned-sequence accession="PFD0055w:pep" name="PFD0055w:pep">
</scanned-sequence>
<scanned-sequence accession="PFD0060w:pep" name="PFD0060w:pep">
</scanned-sequence>
<scanned-sequence accession="PFD0070c.1" name="PFD0070c.1">
</scanned-sequence>
<scanned-sequence accession="PFD0070c.2" name="PFD0070c.2">
</scanned-sequence>
<scanned-sequence accession="PFD0075w:pep" name="PFD0075w:pep">
</scanned-sequence>
<scanned-sequence accession="PFD0080c:pep" name="PFD0080c:pep">
</scanned-sequence>
<scanned-sequence accession="PFD0085c:pep" name="PFD0085c:pep">
</scanned-sequence>
<scanned-sequence accession="PFD0090c:pep" name="PFD0090c:pep">
<matched-element start="65" stop="75" score="-2.41237" pvalue="7.25e-05">
<sequence>NVYLRNLSELQ</sequence>
<mem:qvalue>0.744</mem:qvalue>
</matched-element>
</scanned-sequence>
<scanned-sequence accession="PFD0095c:pep" name="PFD0095c:pep">
</scanned-sequence>
<scanned-sequence accession="PFD0100c:pep" name="PFD0100c:pep">
</scanned-sequence>
<scanned-sequence accession="PFD0110w:pep" name="PFD0110w:pep">
<matched-element start="2280" stop="2290" score="-2.68041" pvalue="7.91e-05">
<sequence>DDYKDILIQNE</sequence>
<mem:qvalue>0.749</mem:qvalue>
</matched-element>
</scanned-sequence>
<scanned-sequence accession="PFD0115c:pep" name="PFD0115c:pep">
</scanned-sequence>
<scanned-sequence accession="PFD0125c:pep" name="PFD0125c:pep">
</scanned-sequence>
<scanned-sequence accession="PFD0135c:pep" name="PFD0135c:pep">
</scanned-sequence>
<scanned-sequence accession="PFD0144c:pep" name="PFD0144c:pep">
</scanned-sequence>
<scanned-sequence accession="PFD0145c:pep" name="PFD0145c:pep">
</scanned-sequence>
<scanned-sequence accession="PFD0150w:pep" name="PFD0150w:pep">
</scanned-sequence>
<scanned-sequence accession="PFD0155c:pep" name="PFD0155c:pep">
</scanned-sequence>
<scanned-sequence accession="PFD0160w:pep" name="PFD0160w:pep">
</scanned-sequence>
<scanned-sequence accession="PFD0165w:pep" name="PFD0165w:pep">
</scanned-sequence>
<scanned-sequence accession="PFD0170c:pep" name="PFD0170c:pep">
</scanned-sequence>
<scanned-sequence accession="PFD0180c:pep" name="PFD0180c:pep">
</scanned-sequence>
<scanned-sequence accession="PFD0185c:pep" name="PFD0185c:pep">
</scanned-sequence>
<scanned-sequence accession="PFD0190w:pep" name="PFD0190w:pep">
</scanned-sequence>
<scanned-sequence accession="PFD0195c:pep" name="PFD0195c:pep">
</scanned-sequence>
<scanned-sequence accession="PFD0200c:pep" name="PFD0200c:pep">
</scanned-sequence>
<scanned-sequence accession="PFD0205c:pep" name="PFD0205c:pep">
</scanned-sequence>
<scanned-sequence accession="PFD0207c:pep" name="PFD0207c:pep">
</scanned-sequence>
<scanned-sequence accession="PFD0210c:pep" name="PFD0210c:pep">
</scanned-sequence>
<scanned-sequence accession="PFD0215c:pep" name="PFD0215c:pep">
</scanned-sequence>
<scanned-sequence accession="PFD0225w:pep" name="PFD0225w:pep">
<matched-element start="1592" stop="1602" score="-3.19588" pvalue="9.51e-05">
<sequence>NNNKSILLEGT</sequence>
<mem:qvalue>0.781</mem:qvalue>
</matched-element>
<matched-element start="734" stop="744" score="-3.23711" pvalue="9.66e-05">
<sequence>INNKVILFEKP</sequence>
<mem:qvalue>0.784</mem:qvalue>
</matched-element>
</scanned-sequence>
<scanned-sequence accession="PFD0230c:pep" name="PFD0230c:pep">
</scanned-sequence>
<scanned-sequence accession="PFD0235c:pep" name="PFD0235c:pep">
<matched-element start="39" stop="49" score="3.61856" pvalue="1.39e-05">
<sequence>KLLKRVLHNVE</sequence>
<mem:qvalue>0.458</mem:qvalue>
</matched-element>
</scanned-sequence>
<scanned-sequence accession="PFD0240c:pep" name="PFD0240c:pep">
</scanned-sequence>
<scanned-sequence accession="PFD0245c:pep" name="PFD0245c:pep">
</scanned-sequence>
<scanned-sequence accession="PFD0250c:pep" name="PFD0250c:pep">
</scanned-sequence>
<scanned-sequence accession="PFD0255w:pep" name="PFD0255w:pep">
</scanned-sequence>
<scanned-sequence accession="PFD0260c:pep" name="PFD0260c:pep">
</scanned-sequence>
<scanned-sequence accession="PFD0265w:pep" name="PFD0265w:pep">
</scanned-sequence>
<scanned-sequence accession="PFD0270c:pep" name="PFD0270c:pep">
</scanned-sequence>
<scanned-sequence accession="PFD0275w:pep" name="PFD0275w:pep">
</scanned-sequence>
<scanned-sequence accession="PFD0285c:pep" name="PFD0285c:pep">
</scanned-sequence>
<scanned-sequence accession="PFD0290w:pep" name="PFD0290w:pep">
</scanned-sequence>
<scanned-sequence accession="PFD0295c:pep" name="PFD0295c:pep">
</scanned-sequence>
<scanned-sequence accession="PFD0300w:pep" name="PFD0300w:pep">
</scanned-sequence>
<scanned-sequence accession="PFD0305c:pep" name="PFD0305c:pep">
</scanned-sequence>
<scanned-sequence accession="PFD0310w:pep" name="PFD0310w:pep">
</scanned-sequence>
<scanned-sequence accession="PFD0311w:pep" name="PFD0311w:pep">
</scanned-sequence>
<scanned-sequence accession="PFD0320c:pep" name="PFD0320c:pep">
<matched-element start="1046" stop="1056" score="-1.92784" pvalue="6.32e-05">
<sequence>FRNDKITLEKE</sequence>
<mem:qvalue>0.737</mem:qvalue>
</matched-element>
<matched-element start="1193" stop="1203" score="-1.92784" pvalue="6.32e-05">
<sequence>FRNDKITLEKE</sequence>
<mem:qvalue>0.737</mem:qvalue>
</matched-element>
</scanned-sequence>
<scanned-sequence accession="PFD0325w:pep" name="PFD0325w:pep">
</scanned-sequence>
<scanned-sequence accession="PFD0330w:pep" name="PFD0330w:pep">
<matched-element start="146" stop="156" score="0.628866" pvalue="3.71e-05">
<sequence>NDLVNSSHEKQ</sequence>
<mem:qvalue>0.685</mem:qvalue>
</matched-element>
</scanned-sequence>
<scanned-sequence accession="PFD0335c:pep" name="PFD0335c:pep">
</scanned-sequence>
<scanned-sequence accession="PFD0340c:pep" name="PFD0340c:pep">
</scanned-sequence>
<scanned-sequence accession="PFD0345c:pep" name="PFD0345c:pep">
</scanned-sequence>
<scanned-sequence accession="PFD0350w:pep" name="PFD0350w:pep">
</scanned-sequence>
<scanned-sequence accession="PFD0355c:pep" name="PFD0355c:pep">
</scanned-sequence>
<scanned-sequence accession="PFD0360w:pep" name="PFD0360w:pep">
</scanned-sequence>
<scanned-sequence accession="PFD0365c:pep" name="PFD0365c:pep">
</scanned-sequence>
<scanned-sequence accession="PFD0367w:pep" name="PFD0367w:pep">
</scanned-sequence>
<scanned-sequence accession="PFD0375w:pep" name="PFD0375w:pep">
</scanned-sequence>
<scanned-sequence accession="PFD0380c:pep" name="PFD0380c:pep">
</scanned-sequence>
<scanned-sequence accession="PFD0385w:pep" name="PFD0385w:pep">
</scanned-sequence>
<scanned-sequence accession="PFD0390c:pep" name="PFD0390c:pep">
</scanned-sequence>
<scanned-sequence accession="PFD0395c:pep" name="PFD0395c:pep">
</scanned-sequence>
<scanned-sequence accession="PFD0400w:pep" name="PFD0400w:pep">
</scanned-sequence>
<scanned-sequence accession="PFD0403w:pep" name="PFD0403w:pep">
</scanned-sequence>
<scanned-sequence accession="PFD0405c:pep" name="PFD0405c:pep">
</scanned-sequence>
<scanned-sequence accession="PFD0415c:pep" name="PFD0415c:pep">
</scanned-sequence>
<scanned-sequence accession="PFD0420c:pep" name="PFD0420c:pep">
</scanned-sequence>
<scanned-sequence accession="PFD0425w:pep" name="PFD0425w:pep">
</scanned-sequence>
<scanned-sequence accession="PFD0430c:pep" name="PFD0430c:pep">
</scanned-sequence>
<scanned-sequence accession="PFD0435c:pep" name="PFD0435c:pep">
</scanned-sequence>
<scanned-sequence accession="PFD0440w:pep" name="PFD0440w:pep">
</scanned-sequence>
<scanned-sequence accession="PFD0445c:pep" name="PFD0445c:pep">
<matched-element start="383" stop="393" score="-2.73196" pvalue="8.05e-05">
<sequence>DKVKRSEHEPE</sequence>
<mem:qvalue>0.749</mem:qvalue>
</matched-element>
</scanned-sequence>
<scanned-sequence accession="PFD0450c:pep" name="PFD0450c:pep">
</scanned-sequence>
<scanned-sequence accession="PFD0455w:pep" name="PFD0455w:pep">
</scanned-sequence>
<scanned-sequence accession="PFD0460c:pep" name="PFD0460c:pep">
</scanned-sequence>
<scanned-sequence accession="PFD0462w:pep" name="PFD0462w:pep">
</scanned-sequence>
<scanned-sequence accession="PFD0465c:pep" name="PFD0465c:pep">
</scanned-sequence>
<scanned-sequence accession="PFD0470c:pep" name="PFD0470c:pep">
</scanned-sequence>
<scanned-sequence accession="PFD0480w:pep" name="PFD0480w:pep">
<matched-element start="184" stop="194" score="-2.1134" pvalue="6.65e-05">
<sequence>DRQKRIKYEDL</sequence>
<mem:qvalue>0.737</mem:qvalue>
</matched-element>
</scanned-sequence>
<scanned-sequence accession="PFD0485w:pep" name="PFD0485w:pep">
</scanned-sequence>
<scanned-sequence accession="PFD0487c:pep" name="PFD0487c:pep">
</scanned-sequence>
<scanned-sequence accession="PFD0495c:pep" name="PFD0495c:pep">
</scanned-sequence>
<scanned-sequence accession="PFD0505c:pep" name="PFD0505c:pep">
</scanned-sequence>
<scanned-sequence accession="PFD0515w:pep" name="PFD0515w:pep">
</scanned-sequence>
<scanned-sequence accession="PFD0520c:pep" name="PFD0520c:pep">
</scanned-sequence>
<scanned-sequence accession="PFD0525w:pep" name="PFD0525w:pep">
</scanned-sequence>
<scanned-sequence accession="PFD0530c:pep" name="PFD0530c:pep">
</scanned-sequence>
<scanned-sequence accession="PFD0535w:pep" name="PFD0535w:pep">
</scanned-sequence>
<scanned-sequence accession="PFD0540c:pep" name="PFD0540c:pep">
</scanned-sequence>
<scanned-sequence accession="PFD0545w:pep" name="PFD0545w:pep">
</scanned-sequence>
<scanned-sequence accession="PFD0550c:pep" name="PFD0550c:pep">
</scanned-sequence>
<scanned-sequence accession="PFD0555c:pep" name="PFD0555c:pep">
</scanned-sequence>
<scanned-sequence accession="PFD0560w:pep" name="PFD0560w:pep">
</scanned-sequence>
<scanned-sequence accession="PFD0565c:pep" name="PFD0565c:pep">
</scanned-sequence>
<scanned-sequence accession="PFD0580c:pep" name="PFD0580c:pep">
</scanned-sequence>
<scanned-sequence accession="PFD0585c:pep" name="PFD0585c:pep">
</scanned-sequence>
<scanned-sequence accession="PFD0590c:pep" name="PFD0590c:pep">
<matched-element start="766" stop="776" score="0.113402" pvalue="4.12e-05">
<sequence>NLNSYILSRKK</sequence>
<mem:qvalue>0.723</mem:qvalue>
</matched-element>
</scanned-sequence>
<scanned-sequence accession="PFD0595w:pep" name="PFD0595w:pep">
</scanned-sequence>
<scanned-sequence accession="PFD0600c:pep" name="PFD0600c:pep">
</scanned-sequence>
<scanned-sequence accession="PFD0605c:pep" name="PFD0605c:pep">
</scanned-sequence>
<scanned-sequence accession="PFD0610w:pep" name="PFD0610w:pep">
</scanned-sequence>
<scanned-sequence accession="PFD0615c:pep" name="PFD0615c:pep">
</scanned-sequence>
<scanned-sequence accession="PFD0625c:pep" name="PFD0625c:pep">
</scanned-sequence>
<scanned-sequence accession="PFD0630c:pep" name="PFD0630c:pep">
</scanned-sequence>
<scanned-sequence accession="PFD0635c:pep" name="PFD0635c:pep">
</scanned-sequence>
<scanned-sequence accession="PFD0640c:pep" name="PFD0640c:pep">
</scanned-sequence>
<scanned-sequence accession="PFD0645w:pep" name="PFD0645w:pep">
</scanned-sequence>
<scanned-sequence accession="PFD0660w:pep" name="PFD0660w:pep">
</scanned-sequence>
<scanned-sequence accession="PFD0665c:pep" name="PFD0665c:pep">
</scanned-sequence>
<scanned-sequence accession="PFD0670c:pep" name="PFD0670c:pep">
<matched-element start="36" stop="46" score="4.76289" pvalue="8.22e-06">
<sequence>ARLVRILSEFV</sequence>
<mem:qvalue>0.371</mem:qvalue>
</matched-element>
</scanned-sequence>
<scanned-sequence accession="PFD0675w:pep" name="PFD0675w:pep">
</scanned-sequence>
<scanned-sequence accession="PFD0680c:pep" name="PFD0680c:pep">
<matched-element start="63" stop="73" score="-1.18557" pvalue="5.32e-05">
<sequence>NRLSKLSSEGK</sequence>
<mem:qvalue>0.737</mem:qvalue>
</matched-element>
</scanned-sequence>
<scanned-sequence accession="PFD0685c:pep" name="PFD0685c:pep">
<matched-element start="225" stop="235" score="-2.91753" pvalue="8.59e-05">
<sequence>INYKNIYEETQ</sequence>
<mem:qvalue>0.759</mem:qvalue>
</matched-element>
</scanned-sequence>
<scanned-sequence accession="PFD0690c:pep" name="PFD0690c:pep">
</scanned-sequence>
<scanned-sequence accession="PFD0692c:pep" name="PFD0692c:pep">
</scanned-sequence>
<scanned-sequence accession="PFD0669c:pep" name="PFD0669c:pep">
</scanned-sequence>
<scanned-sequence accession="PFD0695w:pep" name="PFD0695w:pep">
</scanned-sequence>
<scanned-sequence accession="PFD0700c:pep" name="PFD0700c:pep">
</scanned-sequence>
<scanned-sequence accession="PFD0705c:pep" name="PFD0705c:pep">
</scanned-sequence>
<scanned-sequence accession="PFD0710w:pep" name="PFD0710w:pep">
</scanned-sequence>
<scanned-sequence accession="PFD0715c:pep" name="PFD0715c:pep">
</scanned-sequence>
<scanned-sequence accession="PFD0720w:pep" name="PFD0720w:pep">
</scanned-sequence>
<scanned-sequence accession="PFD0725c:pep" name="PFD0725c:pep">
</scanned-sequence>
<scanned-sequence accession="PFD0730w:pep" name="PFD0730w:pep">
</scanned-sequence>
<scanned-sequence accession="PFD0735c:pep" name="PFD0735c:pep">
</scanned-sequence>
<scanned-sequence accession="PFD0740w:pep" name="PFD0740w:pep">
</scanned-sequence>
<scanned-sequence accession="PFD0745c:pep" name="PFD0745c:pep">
</scanned-sequence>
<scanned-sequence accession="PFD0750w:pep" name="PFD0750w:pep">
</scanned-sequence>
<scanned-sequence accession="PFD0755c:pep" name="PFD0755c:pep">
</scanned-sequence>
<scanned-sequence accession="PFD0760c:pep" name="PFD0760c:pep">
</scanned-sequence>
<scanned-sequence accession="PFD0765w:pep" name="PFD0765w:pep">
</scanned-sequence>
<scanned-sequence accession="PFD0770c:pep" name="PFD0770c:pep">
</scanned-sequence>
<scanned-sequence accession="PFD0775c:pep" name="PFD0775c:pep">
</scanned-sequence>
<scanned-sequence accession="PFD0780w:pep" name="PFD0780w:pep">
</scanned-sequence>
<scanned-sequence accession="PFD0785c:pep" name="PFD0785c:pep">
</scanned-sequence>
<scanned-sequence accession="PFD0790c:pep" name="PFD0790c:pep">
</scanned-sequence>
<scanned-sequence accession="PFD0795w:pep" name="PFD0795w:pep">
</scanned-sequence>
<scanned-sequence accession="PFD0800c:pep" name="PFD0800c:pep">
</scanned-sequence>
<scanned-sequence accession="PFD0805w:pep" name="PFD0805w:pep">
</scanned-sequence>
<scanned-sequence accession="PFD0807c:pep" name="PFD0807c:pep">
</scanned-sequence>
<scanned-sequence accession="PFD0810w:pep" name="PFD0810w:pep">
</scanned-sequence>
<scanned-sequence accession="PFD0815c:pep" name="PFD0815c:pep">
</scanned-sequence>
<scanned-sequence accession="PFD0820w:pep" name="PFD0820w:pep">
</scanned-sequence>
<scanned-sequence accession="PFD0825c:pep" name="PFD0825c:pep">
</scanned-sequence>
<scanned-sequence accession="PFD0830w:pep" name="PFD0830w:pep">
</scanned-sequence>
<scanned-sequence accession="PFD0835c:pep" name="PFD0835c:pep">
</scanned-sequence>
<scanned-sequence accession="PFD0840w:pep" name="PFD0840w:pep">
</scanned-sequence>
<scanned-sequence accession="PFD0850c.1" name="PFD0850c.1">
</scanned-sequence>
<scanned-sequence accession="PFD0850c:pep" name="PFD0850c:pep">
</scanned-sequence>
<scanned-sequence accession="PFD0855c:pep" name="PFD0855c:pep">
</scanned-sequence>
<scanned-sequence accession="PFD0860w:pep" name="PFD0860w:pep">
</scanned-sequence>
<scanned-sequence accession="PFD0865c:pep" name="PFD0865c:pep">
</scanned-sequence>
<scanned-sequence accession="PFD0870w:pep" name="PFD0870w:pep">
</scanned-sequence>
<scanned-sequence accession="PFD0872w:pep" name="PFD0872w:pep">
</scanned-sequence>
<scanned-sequence accession="PFD0875c:pep" name="PFD0875c:pep">
</scanned-sequence>
<scanned-sequence accession="PFD0880w:pep" name="PFD0880w:pep">
</scanned-sequence>
<scanned-sequence accession="PFD0885c:pep" name="PFD0885c:pep">
</scanned-sequence>
<scanned-sequence accession="PFD0890w:pep" name="PFD0890w:pep">
</scanned-sequence>
<scanned-sequence accession="PFD0895c:pep" name="PFD0895c:pep">
</scanned-sequence>
<scanned-sequence accession="PFD0900w:pep" name="PFD0900w:pep">
</scanned-sequence>
<scanned-sequence accession="PFD0905w:pep" name="PFD0905w:pep">
</scanned-sequence>
<scanned-sequence accession="PFD0910w:pep" name="PFD0910w:pep">
</scanned-sequence>
<scanned-sequence accession="PFD0915w:pep" name="PFD0915w:pep">
</scanned-sequence>
<scanned-sequence accession="PFD0920w:pep" name="PFD0920w:pep">
</scanned-sequence>
<scanned-sequence accession="PFD0925w:pep" name="PFD0925w:pep">
</scanned-sequence>
<scanned-sequence accession="PFD0930w:pep" name="PFD0930w:pep">
</scanned-sequence>
<scanned-sequence accession="PFD0935c:pep" name="PFD0935c:pep">
</scanned-sequence>
<scanned-sequence accession="PFD0940w:pep" name="PFD0940w:pep">
<matched-element start="1796" stop="1806" score="4.17526" pvalue="1.08e-05">
<sequence>DNYKRLFHEVK</sequence>
<mem:qvalue>0.417</mem:qvalue>
</matched-element>
</scanned-sequence>
<scanned-sequence accession="PFD0945c:pep" name="PFD0945c:pep">
</scanned-sequence>
<scanned-sequence accession="PFD0950w:pep" name="PFD0950w:pep">
</scanned-sequence>
<scanned-sequence accession="PFD0955w:pep" name="PFD0955w:pep">
</scanned-sequence>
<scanned-sequence accession="PFD0960c:pep" name="PFD0960c:pep">
</scanned-sequence>
<scanned-sequence accession="PFD0965w:pep" name="PFD0965w:pep">
</scanned-sequence>
<scanned-sequence accession="PFD0970c:pep" name="PFD0970c:pep">
</scanned-sequence>
<scanned-sequence accession="PFD0975w:pep" name="PFD0975w:pep">
</scanned-sequence>
<scanned-sequence accession="PFD0980w:pep" name="PFD0980w:pep">
</scanned-sequence>
<scanned-sequence accession="PFD0985w:pep" name="PFD0985w:pep">
</scanned-sequence>
<scanned-sequence accession="PFD0990w:pep" name="PFD0990w:pep">
</scanned-sequence>
<scanned-sequence accession="PFD0993c:pep" name="PFD0993c:pep">
</scanned-sequence>
<scanned-sequence accession="PFD0995c:pep" name="PFD0995c:pep">
</scanned-sequence>
<scanned-sequence accession="PFD1000c:pep" name="PFD1000c:pep">
</scanned-sequence>
<scanned-sequence accession="PFD1005c:pep" name="PFD1005c:pep">
</scanned-sequence>
<scanned-sequence accession="PFD1010w:pep" name="PFD1010w:pep">
</scanned-sequence>
<scanned-sequence accession="PFD1015c:pep" name="PFD1015c:pep">
</scanned-sequence>
<scanned-sequence accession="PFD1020c:pep" name="PFD1020c:pep">
</scanned-sequence>
<scanned-sequence accession="PFD1030c:pep" name="PFD1030c:pep">
</scanned-sequence>
<scanned-sequence accession="PFD1006w:pep" name="PFD1006w:pep">
</scanned-sequence>
<scanned-sequence accession="PFD1007w:pep" name="PFD1007w:pep">
</scanned-sequence>
<scanned-sequence accession="PFD1035w:pep" name="PFD1035w:pep">
</scanned-sequence>
<scanned-sequence accession="PFD1037w:pep" name="PFD1037w:pep">
</scanned-sequence>
<scanned-sequence accession="PFD1045c:pep" name="PFD1045c:pep">
</scanned-sequence>
<scanned-sequence accession="PFD1050w:pep" name="PFD1050w:pep">
</scanned-sequence>
<scanned-sequence accession="PFD1055w:pep" name="PFD1055w:pep">
</scanned-sequence>
<scanned-sequence accession="PFD1060w:pep" name="PFD1060w:pep">
</scanned-sequence>
<scanned-sequence accession="PFD1065c:pep" name="PFD1065c:pep">
</scanned-sequence>
<scanned-sequence accession="PFD1070w:pep" name="PFD1070w:pep">
</scanned-sequence>
<scanned-sequence accession="PFD1075w:pep" name="PFD1075w:pep">
</scanned-sequence>
<scanned-sequence accession="PFD1080w:pep" name="PFD1080w:pep">
</scanned-sequence>
<scanned-sequence accession="PFD1085w:pep" name="PFD1085w:pep">
</scanned-sequence>
<scanned-sequence accession="PFD1090c:pep" name="PFD1090c:pep">
</scanned-sequence>
<scanned-sequence accession="PFD1095w:pep" name="PFD1095w:pep">
</scanned-sequence>
<scanned-sequence accession="PFD1100c:pep" name="PFD1100c:pep">
</scanned-sequence>
<scanned-sequence accession="PFD1105w:pep" name="PFD1105w:pep">
</scanned-sequence>
<scanned-sequence accession="PFD1110w:pep" name="PFD1110w:pep">
<matched-element start="145" stop="155" score="-0.319588" pvalue="4.49e-05">
<sequence>DLLSSILRLVQ</sequence>
<mem:qvalue>0.737</mem:qvalue>
</matched-element>
</scanned-sequence>
<scanned-sequence accession="PFD1115c:pep" name="PFD1115c:pep">
<matched-element start="1443" stop="1453" score="3.6701" pvalue="1.36e-05">
<sequence>DSNKKILIEKL</sequence>
<mem:qvalue>0.456</mem:qvalue>
</matched-element>
</scanned-sequence>
<scanned-sequence accession="PFD1120c:pep" name="PFD1120c:pep">
</scanned-sequence>
<scanned-sequence accession="PFD1130w:pep" name="PFD1130w:pep">
</scanned-sequence>
<scanned-sequence accession="PFD1135c:pep" name="PFD1135c:pep">
</scanned-sequence>
<scanned-sequence accession="PFD1140w:pep" name="PFD1140w:pep">
</scanned-sequence>
<scanned-sequence accession="PFD1145c:pep" name="PFD1145c:pep">
</scanned-sequence>
<scanned-sequence accession="PFD1150c:pep" name="PFD1150c:pep">
<matched-element start="1451" stop="1461" score="-2.82474" pvalue="8.31e-05">
<sequence>ITNKRKNSETN</sequence>
<mem:qvalue>0.752</mem:qvalue>
</matched-element>
</scanned-sequence>
<scanned-sequence accession="PFD1155w:pep" name="PFD1155w:pep">
</scanned-sequence>
<scanned-sequence accession="PFD1160w:pep" name="PFD1160w:pep">
</scanned-sequence>
<scanned-sequence accession="PFD1165w:pep" name="PFD1165w:pep">
</scanned-sequence>
<scanned-sequence accession="PFD1170c:pep" name="PFD1170c:pep">
<matched-element start="82" stop="92" score="13.9794" pvalue="2.63e-07">
<sequence>NVGKRILSEGQ</sequence>
<mem:qvalue>0.0699</mem:qvalue>
</matched-element>
</scanned-sequence>
<scanned-sequence accession="PFD1175w:pep" name="PFD1175w:pep">
</scanned-sequence>
<scanned-sequence accession="PFD1180w:pep" name="PFD1180w:pep">
</scanned-sequence>
<scanned-sequence accession="PFD1185w:pep" name="PFD1185w:pep">
<matched-element start="61" stop="71" score="6.20619" pvalue="4.43e-06">
<sequence>NIYKRNLVQVE</sequence>
<mem:qvalue>0.306</mem:qvalue>
</matched-element>
</scanned-sequence>
<scanned-sequence accession="PFD1195c:pep" name="PFD1195c:pep">
</scanned-sequence>
<scanned-sequence accession="PFD1200c:pep" name="PFD1200c:pep">
</scanned-sequence>
<scanned-sequence accession="PFD1205w:pep" name="PFD1205w:pep">
</scanned-sequence>
<scanned-sequence accession="PFD1210w:pep" name="PFD1210w:pep">
</scanned-sequence>
<scanned-sequence accession="PFD1215w:pep" name="PFD1215w:pep">
<matched-element start="61" stop="71" score="6.20619" pvalue="4.43e-06">
<sequence>NIYKRNLVQVE</sequence>
<mem:qvalue>0.306</mem:qvalue>
</matched-element>
</scanned-sequence>
<scanned-sequence accession="PFD1220c:pep" name="PFD1220c:pep">
<matched-element start="37" stop="47" score="3.89691" pvalue="1.23e-05">
<sequence>ILKSRCLAEIE</sequence>
<mem:qvalue>0.436</mem:qvalue>
</matched-element>
</scanned-sequence>
<scanned-sequence accession="PFD1225w:pep" name="PFD1225w:pep">
<matched-element start="15" stop="25" score="2.59794" pvalue="2.08e-05">
<sequence>NTTSRLLSECE</sequence>
<mem:qvalue>0.544</mem:qvalue>
</matched-element>
</scanned-sequence>
<scanned-sequence accession="PFD1230c:pep" name="PFD1230c:pep">
</scanned-sequence>
<scanned-sequence accession="PFD1235w:pep" name="PFD1235w:pep">
<matched-element start="155" stop="165" score="-2.24742" pvalue="6.91e-05">
<sequence>NLLVMARSEGE</sequence>
<mem:qvalue>0.737</mem:qvalue>
</matched-element>
<matched-element start="357" stop="367" score="-2.8866" pvalue="8.49e-05">
<sequence>IRNKDILSDNP</sequence>
<mem:qvalue>0.752</mem:qvalue>
</matched-element>
</scanned-sequence>
<scanned-sequence accession="PFD1240w:pep" name="PFD1240w:pep">
</scanned-sequence>
<scanned-sequence accession="PFD1245c:pep" name="PFD1245c:pep">
</scanned-sequence>
<scanned-sequence accession="PFE0005w:pep" name="PFE0005w:pep">
</scanned-sequence>
<scanned-sequence accession="PFE0010c:pep" name="PFE0010c:pep">
</scanned-sequence>
<scanned-sequence accession="PFE0020c:pep" name="PFE0020c:pep">
</scanned-sequence>
<scanned-sequence accession="PFE0025c:pep" name="PFE0025c:pep">
</scanned-sequence>
<scanned-sequence accession="PFE0030c:pep" name="PFE0030c:pep">
</scanned-sequence>
<scanned-sequence accession="PFE0040c:pep" name="PFE0040c:pep">
<matched-element start="71" stop="81" score="30.567" pvalue="1.13e-10">
<sequence>DRYVRILSETE</sequence>
<mem:qvalue>0.000106</mem:qvalue>
</matched-element>
</scanned-sequence>
<scanned-sequence accession="PFE0045c:pep" name="PFE0045c:pep">
<matched-element start="110" stop="120" score="0.907216" pvalue="3.47e-05">
<sequence>IDENRLNHEVL</sequence>
<mem:qvalue>0.664</mem:qvalue>
</matched-element>
</scanned-sequence>
<scanned-sequence accession="PFE0050w:pep" name="PFE0050w:pep">
</scanned-sequence>
<scanned-sequence accession="PFE0055c:pep" name="PFE0055c:pep">
<matched-element start="388" stop="398" score="-2.87629" pvalue="8.46e-05">
<sequence>PEQKRTLKETL</sequence>
<mem:qvalue>0.752</mem:qvalue>
</matched-element>
</scanned-sequence>
<scanned-sequence accession="PFE0060w:pep" name="PFE0060w:pep">
</scanned-sequence>
<scanned-sequence accession="PFE0065w:pep" name="PFE0065w:pep">
</scanned-sequence>
<scanned-sequence accession="PFE0070w:pep" name="PFE0070w:pep">
<matched-element start="111" stop="121" score="-3.08247" pvalue="9.11e-05">
<sequence>FEEKFNLASVQ</sequence>
<mem:qvalue>0.77</mem:qvalue>
</matched-element>
</scanned-sequence>
<scanned-sequence accession="PFE0075c:pep" name="PFE0075c:pep">
</scanned-sequence>
<scanned-sequence accession="PFE0080c:pep" name="PFE0080c:pep">
</scanned-sequence>
<scanned-sequence accession="PFE0085c:pep" name="PFE0085c:pep">
</scanned-sequence>
<scanned-sequence accession="PFE0090w:pep" name="PFE0090w:pep">
</scanned-sequence>
<scanned-sequence accession="PFE0095c:pep" name="PFE0095c:pep">
</scanned-sequence>
<scanned-sequence accession="PFE0100w:pep" name="PFE0100w:pep">
</scanned-sequence>
<scanned-sequence accession="PFE0105c:pep" name="PFE0105c:pep">
</scanned-sequence>
<scanned-sequence accession="PFE0110w:pep" name="PFE0110w:pep">
</scanned-sequence>
<scanned-sequence accession="PFE0115c:pep" name="PFE0115c:pep">
</scanned-sequence>
<scanned-sequence accession="PFE0120c:pep" name="PFE0120c:pep">
</scanned-sequence>
<scanned-sequence accession="PFE0125w:pep" name="PFE0125w:pep">
</scanned-sequence>
<scanned-sequence accession="PFE0127c:pep" name="PFE0127c:pep">
</scanned-sequence>
<scanned-sequence accession="PFE0130c:pep" name="PFE0130c:pep">
</scanned-sequence>
<scanned-sequence accession="PFE0135w:pep" name="PFE0135w:pep">
</scanned-sequence>
<scanned-sequence accession="PFE0140c:pep" name="PFE0140c:pep">
</scanned-sequence>
<scanned-sequence accession="PFE0145w:pep" name="PFE0145w:pep">
</scanned-sequence>
<scanned-sequence accession="PFE0150c:pep" name="PFE0150c:pep">
</scanned-sequence>
<scanned-sequence accession="PFE0155w:pep" name="PFE0155w:pep">
</scanned-sequence>
<scanned-sequence accession="PFE0160c:pep" name="PFE0160c:pep">
</scanned-sequence>
<scanned-sequence accession="PFE0165w:pep" name="PFE0165w:pep">
</scanned-sequence>
<scanned-sequence accession="PFE0170c:pep" name="PFE0170c:pep">
</scanned-sequence>
<scanned-sequence accession="PFE0175c:pep" name="PFE0175c:pep">
</scanned-sequence>
<scanned-sequence accession="PFE0185c:pep" name="PFE0185c:pep">
</scanned-sequence>
<scanned-sequence accession="PFE0190c:pep" name="PFE0190c:pep">
<matched-element start="602" stop="612" score="2.43299" pvalue="2.22e-05">
<sequence>IYDSRILHRGL</sequence>
<mem:qvalue>0.548</mem:qvalue>
</matched-element>
</scanned-sequence>
<scanned-sequence accession="PFE0195w:pep" name="PFE0195w:pep">
</scanned-sequence>
<scanned-sequence accession="PFE0200c:pep" name="PFE0200c:pep">
</scanned-sequence>
<scanned-sequence accession="PFE0205w:pep" name="PFE0205w:pep">
</scanned-sequence>
<scanned-sequence accession="PFE0210c:pep" name="PFE0210c:pep">
</scanned-sequence>
<scanned-sequence accession="PFE0215w:pep" name="PFE0215w:pep">
</scanned-sequence>
<scanned-sequence accession="PFE0220w:pep" name="PFE0220w:pep">
</scanned-sequence>
<scanned-sequence accession="PFE0225w:pep" name="PFE0225w:pep">
</scanned-sequence>
<scanned-sequence accession="PFE0230w:pep" name="PFE0230w:pep">
<matched-element start="1390" stop="1400" score="-0.216495" pvalue="4.4e-05">
<sequence>EREKRRLKERE</sequence>
<mem:qvalue>0.737</mem:qvalue>
</matched-element>
<matched-element start="1472" stop="1482" score="-2.70103" pvalue="7.97e-05">
<sequence>LREKERLREKE</sequence>
<mem:qvalue>0.749</mem:qvalue>
</matched-element>
</scanned-sequence>
<scanned-sequence accession="PFE0235c:pep" name="PFE0235c:pep">
<matched-element start="4785" stop="4795" score="-1.59794" pvalue="5.82e-05">
<sequence>DLLYNTLYEKL</sequence>
<mem:qvalue>0.737</mem:qvalue>
</matched-element>
</scanned-sequence>
<scanned-sequence accession="PFE0240w:pep" name="PFE0240w:pep">
</scanned-sequence>
<scanned-sequence accession="PFE0245c:pep" name="PFE0245c:pep">
</scanned-sequence>
<scanned-sequence accession="PFE0250w:pep" name="PFE0250w:pep">
</scanned-sequence>
<scanned-sequence accession="PFE0255w:pep" name="PFE0255w:pep">
</scanned-sequence>
<scanned-sequence accession="PFE0260w:pep" name="PFE0260w:pep">
</scanned-sequence>
<scanned-sequence accession="PFE0265c:pep" name="PFE0265c:pep">
</scanned-sequence>
<scanned-sequence accession="PFE0270c:pep" name="PFE0270c:pep">
</scanned-sequence>
<scanned-sequence accession="PFE0275w:pep" name="PFE0275w:pep">
</scanned-sequence>
<scanned-sequence accession="PFE0280c:pep" name="PFE0280c:pep">
</scanned-sequence>
<scanned-sequence accession="PFE0285c:pep" name="PFE0285c:pep">
</scanned-sequence>
<scanned-sequence accession="PFE0290c:pep" name="PFE0290c:pep">
</scanned-sequence>
<scanned-sequence accession="PFE0295w:pep" name="PFE0295w:pep">
</scanned-sequence>
<scanned-sequence accession="PFE0300c:pep" name="PFE0300c:pep">
</scanned-sequence>
<scanned-sequence accession="PFE0305w:pep" name="PFE0305w:pep">
</scanned-sequence>
<scanned-sequence accession="PFE0310c:pep" name="PFE0310c:pep">
<matched-element start="239" stop="249" score="2.23711" pvalue="2.38e-05">
<sequence>ILLKRKSNEKE</sequence>
<mem:qvalue>0.554</mem:qvalue>
</matched-element>
</scanned-sequence>
<scanned-sequence accession="PFE0315c:pep" name="PFE0315c:pep">
</scanned-sequence>
<scanned-sequence accession="PFE0320w:pep" name="PFE0320w:pep">
<matched-element start="440" stop="450" score="5.92784" pvalue="4.92e-06">
<sequence>NKNKETLNQTQ</sequence>
<mem:qvalue>0.306</mem:qvalue>
</matched-element>
</scanned-sequence>
<scanned-sequence accession="PFE0330w:pep" name="PFE0330w:pep">
</scanned-sequence>
<scanned-sequence accession="PFE0335w:pep" name="PFE0335w:pep">
</scanned-sequence>
<scanned-sequence accession="PFE0340c:pep" name="PFE0340c:pep">
</scanned-sequence>
<scanned-sequence accession="PFE0345c:pep" name="PFE0345c:pep">
</scanned-sequence>
<scanned-sequence accession="PFE0350c:pep" name="PFE0350c:pep">
</scanned-sequence>
<scanned-sequence accession="PFE0355c:pep" name="PFE0355c:pep">
</scanned-sequence>
<scanned-sequence accession="PFE0360c:pep" name="PFE0360c:pep">
</scanned-sequence>
<scanned-sequence accession="PFE0365c:pep" name="PFE0365c:pep">
</scanned-sequence>
<scanned-sequence accession="PFE0370c:pep" name="PFE0370c:pep">
</scanned-sequence>
<scanned-sequence accession="PFE0375w:pep" name="PFE0375w:pep">
</scanned-sequence>
<scanned-sequence accession="PFE0380c:pep" name="PFE0380c:pep">
</scanned-sequence>
<scanned-sequence accession="PFE0385w:pep" name="PFE0385w:pep">
<matched-element start="1505" stop="1515" score="7.40206" pvalue="3.03e-06">
<sequence>NRTKRIIAQKM</sequence>
<mem:qvalue>0.306</mem:qvalue>
</matched-element>
</scanned-sequence>
<scanned-sequence accession="PFE0390w:pep" name="PFE0390w:pep">
</scanned-sequence>
<scanned-sequence accession="PFE0395c:pep" name="PFE0395c:pep">
</scanned-sequence>
<scanned-sequence accession="PFE0400w:pep" name="PFE0400w:pep">
</scanned-sequence>
<scanned-sequence accession="PFE0405c:pep" name="PFE0405c:pep">
<matched-element start="93" stop="103" score="-0.659794" pvalue="4.8e-05">
<sequence>ILNKISNSLGE</sequence>
<mem:qvalue>0.737</mem:qvalue>
</matched-element>
</scanned-sequence>
<scanned-sequence accession="PFE0410w:pep" name="PFE0410w:pep">
</scanned-sequence>
<scanned-sequence accession="PFE0415w:pep" name="PFE0415w:pep">
</scanned-sequence>
<scanned-sequence accession="PFE0420c:pep" name="PFE0420c:pep">
</scanned-sequence>
<scanned-sequence accession="PFE0425w:pep" name="PFE0425w:pep">
</scanned-sequence>
<scanned-sequence accession="PFE0430w:pep" name="PFE0430w:pep">
</scanned-sequence>
<scanned-sequence accession="PFE0435c:pep" name="PFE0435c:pep">
</scanned-sequence>
<scanned-sequence accession="PFE0440w:pep" name="PFE0440w:pep">
</scanned-sequence>
<scanned-sequence accession="PFE0445c:pep" name="PFE0445c:pep">
</scanned-sequence>
<scanned-sequence accession="PFE0450w:pep" name="PFE0450w:pep">
</scanned-sequence>
<scanned-sequence accession="PFE0455w:pep" name="PFE0455w:pep">
</scanned-sequence>
<scanned-sequence accession="PFE0460c:pep" name="PFE0460c:pep">
</scanned-sequence>
<scanned-sequence accession="PFE0465c:pep" name="PFE0465c:pep">
</scanned-sequence>
<scanned-sequence accession="PFE0470w:pep" name="PFE0470w:pep">
</scanned-sequence>
<scanned-sequence accession="PFE0475w:pep" name="PFE0475w:pep">
</scanned-sequence>
<scanned-sequence accession="PFE0480c:pep" name="PFE0480c:pep">
</scanned-sequence>
<scanned-sequence accession="PFE0485w:pep" name="PFE0485w:pep">
<matched-element start="571" stop="581" score="0.639175" pvalue="3.7e-05">
<sequence>NSNDSTLSQGL</sequence>
<mem:qvalue>0.685</mem:qvalue>
</matched-element>
</scanned-sequence>
<scanned-sequence accession="PFE0490w:pep" name="PFE0490w:pep">
</scanned-sequence>
<scanned-sequence accession="PFE0495w:pep" name="PFE0495w:pep">
</scanned-sequence>
<scanned-sequence accession="PFE0500c:pep" name="PFE0500c:pep">
</scanned-sequence>
<scanned-sequence accession="PFE0505w:pep" name="PFE0505w:pep">
</scanned-sequence>
<scanned-sequence accession="PFE0510c:pep" name="PFE0510c:pep">
</scanned-sequence>
<scanned-sequence accession="PFE0515w:pep" name="PFE0515w:pep">
</scanned-sequence>
<scanned-sequence accession="PFE0520c:pep" name="PFE0520c:pep">
</scanned-sequence>
<scanned-sequence accession="PFE0530w:pep" name="PFE0530w:pep">
</scanned-sequence>
<scanned-sequence accession="PFE0535w:pep" name="PFE0535w:pep">
</scanned-sequence>
<scanned-sequence accession="PFE0540w:pep" name="PFE0540w:pep">
</scanned-sequence>
<scanned-sequence accession="PFE0545c:pep" name="PFE0545c:pep">
</scanned-sequence>
<scanned-sequence accession="PFE0550w:pep" name="PFE0550w:pep">
</scanned-sequence>
<scanned-sequence accession="PFE0555w:pep" name="PFE0555w:pep">
</scanned-sequence>
<scanned-sequence accession="PFE0560c:pep" name="PFE0560c:pep">
</scanned-sequence>
<scanned-sequence accession="PFE0565w:pep" name="PFE0565w:pep">
</scanned-sequence>
<scanned-sequence accession="PFE0570w:pep" name="PFE0570w:pep">
</scanned-sequence>
<scanned-sequence accession="PFE0575c:pep" name="PFE0575c:pep">
</scanned-sequence>
<scanned-sequence accession="PFE0580w:pep" name="PFE0580w:pep">
</scanned-sequence>
<scanned-sequence accession="PFE0585c:pep" name="PFE0585c:pep">
</scanned-sequence>
<scanned-sequence accession="PFE0590w:pep" name="PFE0590w:pep">
</scanned-sequence>
<scanned-sequence accession="PFE0595w:pep" name="PFE0595w:pep">
</scanned-sequence>
<scanned-sequence accession="PFE0600c:pep" name="PFE0600c:pep">
</scanned-sequence>
<scanned-sequence accession="PFE0605c:pep" name="PFE0605c:pep">
</scanned-sequence>
<scanned-sequence accession="PFE0610c:pep" name="PFE0610c:pep">
</scanned-sequence>
<scanned-sequence accession="PFE0615w:pep" name="PFE0615w:pep">
</scanned-sequence>
<scanned-sequence accession="PFE0620c:pep" name="PFE0620c:pep">
</scanned-sequence>
<scanned-sequence accession="PFE0625w:pep" name="PFE0625w:pep">
</scanned-sequence>
<scanned-sequence accession="PFE0630c:pep" name="PFE0630c:pep">
</scanned-sequence>
<scanned-sequence accession="PFE0635c:pep" name="PFE0635c:pep">
</scanned-sequence>
<scanned-sequence accession="PFE0640w:pep" name="PFE0640w:pep">
</scanned-sequence>
<scanned-sequence accession="PFE0645w:pep" name="PFE0645w:pep">
</scanned-sequence>
<scanned-sequence accession="PFE0650c:pep" name="PFE0650c:pep">
</scanned-sequence>
<scanned-sequence accession="PFE0655w:pep" name="PFE0655w:pep">
</scanned-sequence>
<scanned-sequence accession="PFE0660c:pep" name="PFE0660c:pep">
</scanned-sequence>
<scanned-sequence accession="PFE0665c:pep" name="PFE0665c:pep">
</scanned-sequence>
<scanned-sequence accession="PFE0670w:pep" name="PFE0670w:pep">
</scanned-sequence>
<scanned-sequence accession="PFE0675c:pep" name="PFE0675c:pep">
</scanned-sequence>
<scanned-sequence accession="PFE0680w:pep" name="PFE0680w:pep">
</scanned-sequence>
<scanned-sequence accession="PFE0690c:pep" name="PFE0690c:pep">
</scanned-sequence>
<scanned-sequence accession="PFE0695w:pep" name="PFE0695w:pep">
</scanned-sequence>
<scanned-sequence accession="PFE0700c:pep" name="PFE0700c:pep">
</scanned-sequence>
<scanned-sequence accession="PFE0705c:pep" name="PFE0705c:pep">
</scanned-sequence>
<scanned-sequence accession="PFE0710w:pep" name="PFE0710w:pep">
</scanned-sequence>
<scanned-sequence accession="PFE0715w:pep" name="PFE0715w:pep">
</scanned-sequence>
<scanned-sequence accession="PFE0725c:pep" name="PFE0725c:pep">
</scanned-sequence>
<scanned-sequence accession="PFE0730c:pep" name="PFE0730c:pep">
</scanned-sequence>
<scanned-sequence accession="PFE0735w:pep" name="PFE0735w:pep">
</scanned-sequence>
<scanned-sequence accession="PFE0740c:pep" name="PFE0740c:pep">
</scanned-sequence>
<scanned-sequence accession="PFE0745w:pep" name="PFE0745w:pep">
</scanned-sequence>
<scanned-sequence accession="PFE0750c:pep" name="PFE0750c:pep">
</scanned-sequence>
<scanned-sequence accession="PFE0755c:pep" name="PFE0755c:pep">
</scanned-sequence>
<scanned-sequence accession="PFE0760w:pep" name="PFE0760w:pep">
</scanned-sequence>
<scanned-sequence accession="PFE0765w:pep" name="PFE0765w:pep">
<matched-element start="1526" stop="1536" score="3.95876" pvalue="1.19e-05">
<sequence>FQYKRSSDEKL</sequence>
<mem:qvalue>0.428</mem:qvalue>
</matched-element>
</scanned-sequence>
<scanned-sequence accession="PFE0770w:pep" name="PFE0770w:pep">
</scanned-sequence>
<scanned-sequence accession="PFE0775c:pep" name="PFE0775c:pep">
</scanned-sequence>
<scanned-sequence accession="PFE0780w:pep" name="PFE0780w:pep">
</scanned-sequence>
<scanned-sequence accession="PFE0785c:pep" name="PFE0785c:pep">
</scanned-sequence>
<scanned-sequence accession="PFE0790c:pep" name="PFE0790c:pep">
</scanned-sequence>
<scanned-sequence accession="PFE0795c:pep" name="PFE0795c:pep">
</scanned-sequence>
<scanned-sequence accession="PFE0800w:pep" name="PFE0800w:pep">
</scanned-sequence>
<scanned-sequence accession="PFE0805w:pep" name="PFE0805w:pep">
</scanned-sequence>
<scanned-sequence accession="PFE0810c:pep" name="PFE0810c:pep">
</scanned-sequence>
<scanned-sequence accession="PFE0815w:pep" name="PFE0815w:pep">
</scanned-sequence>
<scanned-sequence accession="PFE0820c:pep" name="PFE0820c:pep">
</scanned-sequence>
<scanned-sequence accession="PFE0825w:pep" name="PFE0825w:pep">
</scanned-sequence>
<scanned-sequence accession="PFE0830c:pep" name="PFE0830c:pep">
</scanned-sequence>
<scanned-sequence accession="PFE0835w:pep" name="PFE0835w:pep">
</scanned-sequence>
<scanned-sequence accession="PFE0840c:pep" name="PFE0840c:pep">
</scanned-sequence>
<scanned-sequence accession="PFE0845c:pep" name="PFE0845c:pep">
</scanned-sequence>
<scanned-sequence accession="PFE0850c:pep" name="PFE0850c:pep">
</scanned-sequence>
<scanned-sequence accession="PFE0855c:pep" name="PFE0855c:pep">
</scanned-sequence>
<scanned-sequence accession="PFE0860c:pep" name="PFE0860c:pep">
</scanned-sequence>
<scanned-sequence accession="PFE0865c:pep" name="PFE0865c:pep">
</scanned-sequence>
<scanned-sequence accession="PFE0870w:pep" name="PFE0870w:pep">
</scanned-sequence>
<scanned-sequence accession="PFE0875c:pep" name="PFE0875c:pep">
</scanned-sequence>
<scanned-sequence accession="PFE0880c:pep" name="PFE0880c:pep">
</scanned-sequence>
<scanned-sequence accession="PFE0885w:pep" name="PFE0885w:pep">
</scanned-sequence>
<scanned-sequence accession="PFE0890c:pep" name="PFE0890c:pep">
</scanned-sequence>
<scanned-sequence accession="PFE0895c:pep" name="PFE0895c:pep">
</scanned-sequence>
<scanned-sequence accession="PFE0900w:pep" name="PFE0900w:pep">
</scanned-sequence>
<scanned-sequence accession="PFE0905w:pep" name="PFE0905w:pep">
</scanned-sequence>
<scanned-sequence accession="PFE0910w:pep" name="PFE0910w:pep">
</scanned-sequence>
<scanned-sequence accession="PFE0915c:pep" name="PFE0915c:pep">
</scanned-sequence>
<scanned-sequence accession="PFE0920c:pep" name="PFE0920c:pep">
</scanned-sequence>
<scanned-sequence accession="PFE0925c:pep" name="PFE0925c:pep">
</scanned-sequence>
<scanned-sequence accession="PFE0930w:pep" name="PFE0930w:pep">
</scanned-sequence>
<scanned-sequence accession="PFE0935c:pep" name="PFE0935c:pep">
</scanned-sequence>
<scanned-sequence accession="PFE0940c:pep" name="PFE0940c:pep">
</scanned-sequence>
<scanned-sequence accession="PFE0950c:pep" name="PFE0950c:pep">
</scanned-sequence>
<scanned-sequence accession="PFE0955w:pep" name="PFE0955w:pep">
</scanned-sequence>
<scanned-sequence accession="PFE0960w:pep" name="PFE0960w:pep">
</scanned-sequence>
<scanned-sequence accession="PFE0965c:pep" name="PFE0965c:pep">
</scanned-sequence>
<scanned-sequence accession="PFE0970w:pep" name="PFE0970w:pep">
</scanned-sequence>
<scanned-sequence accession="PFE0975c:pep" name="PFE0975c:pep">
</scanned-sequence>
<scanned-sequence accession="PFE0980c:pep" name="PFE0980c:pep">
</scanned-sequence>
<scanned-sequence accession="PFE0985w:pep" name="PFE0985w:pep">
</scanned-sequence>
<scanned-sequence accession="PFE0990w:pep" name="PFE0990w:pep">
</scanned-sequence>
<scanned-sequence accession="PFE0995c:pep" name="PFE0995c:pep">
</scanned-sequence>
<scanned-sequence accession="PFE1000c:pep" name="PFE1000c:pep">
</scanned-sequence>
<scanned-sequence accession="PFE1005w:pep" name="PFE1005w:pep">
</scanned-sequence>
<scanned-sequence accession="PFE1010w:pep" name="PFE1010w:pep">
</scanned-sequence>
<scanned-sequence accession="PFE1015c:pep" name="PFE1015c:pep">
</scanned-sequence>
<scanned-sequence accession="PFE1020w:pep" name="PFE1020w:pep">
</scanned-sequence>
<scanned-sequence accession="PFE1025c:pep" name="PFE1025c:pep">
</scanned-sequence>
<scanned-sequence accession="PFE1030c:pep" name="PFE1030c:pep">
</scanned-sequence>
<scanned-sequence accession="PFE1035c:pep" name="PFE1035c:pep">
</scanned-sequence>
<scanned-sequence accession="PFE1040c:pep" name="PFE1040c:pep">
</scanned-sequence>
<scanned-sequence accession="PFE1045c:pep" name="PFE1045c:pep">
<matched-element start="945" stop="955" score="-0.309278" pvalue="4.48e-05">
<sequence>FRNIRKLRTKE</sequence>
<mem:qvalue>0.737</mem:qvalue>
</matched-element>
<matched-element start="1068" stop="1078" score="-0.309278" pvalue="4.48e-05">
<sequence>ITNSLILSRVL</sequence>
<mem:qvalue>0.737</mem:qvalue>
</matched-element>
</scanned-sequence>
<scanned-sequence accession="PFE1050w:pep" name="PFE1050w:pep">
</scanned-sequence>
<scanned-sequence accession="PFE1055c:pep" name="PFE1055c:pep">
</scanned-sequence>
<scanned-sequence accession="PFE1060c:pep" name="PFE1060c:pep">
</scanned-sequence>
<scanned-sequence accession="PFE1065w:pep" name="PFE1065w:pep">
</scanned-sequence>
<scanned-sequence accession="PFE1070c:pep" name="PFE1070c:pep">
</scanned-sequence>
<scanned-sequence accession="PFE1075c:pep" name="PFE1075c:pep">
</scanned-sequence>
<scanned-sequence accession="PFE1080w:pep" name="PFE1080w:pep">
</scanned-sequence>
<scanned-sequence accession="PFE1082c:pep" name="PFE1082c:pep">
</scanned-sequence>
<scanned-sequence accession="PFE1085w:pep" name="PFE1085w:pep">
</scanned-sequence>
<scanned-sequence accession="PFE1090w:pep" name="PFE1090w:pep">
</scanned-sequence>
<scanned-sequence accession="PFE1095w:pep" name="PFE1095w:pep">
<matched-element start="1738" stop="1748" score="4.19588" pvalue="1.07e-05">
<sequence>LKNKRSLSTVE</sequence>
<mem:qvalue>0.417</mem:qvalue>
</matched-element>
</scanned-sequence>
<scanned-sequence accession="PFE1100w:pep" name="PFE1100w:pep">
</scanned-sequence>
<scanned-sequence accession="PFE1105c:pep" name="PFE1105c:pep">
</scanned-sequence>
<scanned-sequence accession="PFE1110w:pep" name="PFE1110w:pep">
</scanned-sequence>
<scanned-sequence accession="PFE1115c:pep" name="PFE1115c:pep">
</scanned-sequence>
<scanned-sequence accession="PFE1120w:pep" name="PFE1120w:pep">
<matched-element start="1719" stop="1729" score="-2.71134" pvalue="7.99e-05">
<sequence>DKNKYILDSTE</sequence>
<mem:qvalue>0.749</mem:qvalue>
</matched-element>
</scanned-sequence>
<scanned-sequence accession="PFE1125w:pep" name="PFE1125w:pep">
</scanned-sequence>
<scanned-sequence accession="PFE1130w:pep" name="PFE1130w:pep">
</scanned-sequence>
<scanned-sequence accession="PFE1135w:pep" name="PFE1135w:pep">
</scanned-sequence>
<scanned-sequence accession="PFE1140c:pep" name="PFE1140c:pep">
</scanned-sequence>
<scanned-sequence accession="PFE1145w:pep" name="PFE1145w:pep">
</scanned-sequence>
<scanned-sequence accession="PFE1150w:pep" name="PFE1150w:pep">
<matched-element start="253" stop="263" score="3.14433" pvalue="1.68e-05">
<sequence>ILNKFNLSETF</sequence>
<mem:qvalue>0.497</mem:qvalue>
</matched-element>
</scanned-sequence>
<scanned-sequence accession="PFE1155c:pep" name="PFE1155c:pep">
</scanned-sequence>
<scanned-sequence accession="PFE1160w:pep" name="PFE1160w:pep">
</scanned-sequence>
<scanned-sequence accession="PFE1165c:pep" name="PFE1165c:pep">
</scanned-sequence>
<scanned-sequence accession="PFE1170w:pep" name="PFE1170w:pep">
</scanned-sequence>
<scanned-sequence accession="PFE1173c:pep" name="PFE1173c:pep">
</scanned-sequence>
<scanned-sequence accession="PFE1175w:pep" name="PFE1175w:pep">
</scanned-sequence>
<scanned-sequence accession="PFE1180c:pep" name="PFE1180c:pep">
</scanned-sequence>
<scanned-sequence accession="PFE1185w:pep" name="PFE1185w:pep">
</scanned-sequence>
<scanned-sequence accession="PFE1190c:pep" name="PFE1190c:pep">
</scanned-sequence>
<scanned-sequence accession="PFE1195w:pep" name="PFE1195w:pep">
<matched-element start="1100" stop="1110" score="-0.783505" pvalue="4.92e-05">
<sequence>NLASSTLSHKQ</sequence>
<mem:qvalue>0.737</mem:qvalue>
</matched-element>
</scanned-sequence>
<scanned-sequence accession="PFE1200w:pep" name="PFE1200w:pep">
</scanned-sequence>
<scanned-sequence accession="PFE1205c:pep" name="PFE1205c:pep">
</scanned-sequence>
<scanned-sequence accession="PFE1210c:pep" name="PFE1210c:pep">
</scanned-sequence>
<scanned-sequence accession="PFE1215c:pep" name="PFE1215c:pep">
</scanned-sequence>
<scanned-sequence accession="PFE1220w:pep" name="PFE1220w:pep">
</scanned-sequence>
<scanned-sequence accession="PFE1225w:pep" name="PFE1225w:pep">
</scanned-sequence>
<scanned-sequence accession="PFE1230c:pep" name="PFE1230c:pep">
</scanned-sequence>
<scanned-sequence accession="PFE1235c:pep" name="PFE1235c:pep">
</scanned-sequence>
<scanned-sequence accession="PFE1240w:pep" name="PFE1240w:pep">
</scanned-sequence>
<scanned-sequence accession="PFE1245w:pep" name="PFE1245w:pep">
</scanned-sequence>
<scanned-sequence accession="PFE1250w:pep" name="PFE1250w:pep">
</scanned-sequence>
<scanned-sequence accession="PFE1255w:pep" name="PFE1255w:pep">
</scanned-sequence>
<scanned-sequence accession="PFE1260c:pep" name="PFE1260c:pep">
</scanned-sequence>
<scanned-sequence accession="PFE1265w:pep" name="PFE1265w:pep">
</scanned-sequence>
<scanned-sequence accession="PFE1270c:pep" name="PFE1270c:pep">
</scanned-sequence>
<scanned-sequence accession="PFE1275c:pep" name="PFE1275c:pep">
</scanned-sequence>
<scanned-sequence accession="PFE1280w:pep" name="PFE1280w:pep">
</scanned-sequence>
<scanned-sequence accession="PFE1285w:pep" name="PFE1285w:pep">
</scanned-sequence>
<scanned-sequence accession="PFE1290w:pep" name="PFE1290w:pep">
</scanned-sequence>
<scanned-sequence accession="PFE1295c:pep" name="PFE1295c:pep">
</scanned-sequence>
<scanned-sequence accession="PFE1300w:pep" name="PFE1300w:pep">
</scanned-sequence>
<scanned-sequence accession="PFE1305c.1" name="PFE1305c.1">
</scanned-sequence>
<scanned-sequence accession="PFE1305c.2" name="PFE1305c.2">
</scanned-sequence>
<scanned-sequence accession="PFE1310c:pep" name="PFE1310c:pep">
</scanned-sequence>
<scanned-sequence accession="PFE1315w:pep" name="PFE1315w:pep">
</scanned-sequence>
<scanned-sequence accession="PFE1320w:pep" name="PFE1320w:pep">
</scanned-sequence>
<scanned-sequence accession="PFE1325w:pep" name="PFE1325w:pep">
</scanned-sequence>
<scanned-sequence accession="PFE1330c:pep" name="PFE1330c:pep">
<matched-element start="707" stop="717" score="-1.81443" pvalue="6.14e-05">
<sequence>DLLSYIKSLTE</sequence>
<mem:qvalue>0.737</mem:qvalue>
</matched-element>
</scanned-sequence>
<scanned-sequence accession="PFE1335c:pep" name="PFE1335c:pep">
</scanned-sequence>
<scanned-sequence accession="PFE1340w:pep" name="PFE1340w:pep">
</scanned-sequence>
<scanned-sequence accession="PFE1345c:pep" name="PFE1345c:pep">
</scanned-sequence>
<scanned-sequence accession="PFE1350c:pep" name="PFE1350c:pep">
</scanned-sequence>
<scanned-sequence accession="PFE1355c:pep" name="PFE1355c:pep">
</scanned-sequence>
<scanned-sequence accession="PFE1360c:pep" name="PFE1360c:pep">
</scanned-sequence>
<scanned-sequence accession="PFE1365w:pep" name="PFE1365w:pep">
</scanned-sequence>
<scanned-sequence accession="PFE1370w:pep" name="PFE1370w:pep">
</scanned-sequence>
<scanned-sequence accession="PFE1375c:pep" name="PFE1375c:pep">
</scanned-sequence>
<scanned-sequence accession="PFE1390w:pep" name="PFE1390w:pep">
</scanned-sequence>
<scanned-sequence accession="PFE1395c:pep" name="PFE1395c:pep">
</scanned-sequence>
<scanned-sequence accession="PFE1400c:pep" name="PFE1400c:pep">
</scanned-sequence>
<scanned-sequence accession="PFE1405c:pep" name="PFE1405c:pep">
</scanned-sequence>
<scanned-sequence accession="PFE1410c:pep" name="PFE1410c:pep">
</scanned-sequence>
<scanned-sequence accession="PFE1415w:pep" name="PFE1415w:pep">
</scanned-sequence>
<scanned-sequence accession="PFE1420w:pep" name="PFE1420w:pep">
</scanned-sequence>
<scanned-sequence accession="PFE1425c:pep" name="PFE1425c:pep">
</scanned-sequence>
<scanned-sequence accession="PFE1430c:pep" name="PFE1430c:pep">
</scanned-sequence>
<scanned-sequence accession="PFE1435c:pep" name="PFE1435c:pep">
</scanned-sequence>
<scanned-sequence accession="PFE1440c:pep" name="PFE1440c:pep">
</scanned-sequence>
<scanned-sequence accession="PFE1445c:pep" name="PFE1445c:pep">
</scanned-sequence>
<scanned-sequence accession="PFE1450c:pep" name="PFE1450c:pep">
</scanned-sequence>
<scanned-sequence accession="PFE1455w:pep" name="PFE1455w:pep">
</scanned-sequence>
<scanned-sequence accession="PFE1460w:pep" name="PFE1460w:pep">
</scanned-sequence>
<scanned-sequence accession="PFE1465w.1" name="PFE1465w.1">
</scanned-sequence>
<scanned-sequence accession="PFE1465w.2" name="PFE1465w.2">
</scanned-sequence>
<scanned-sequence accession="PFE1470w:pep" name="PFE1470w:pep">
</scanned-sequence>
<scanned-sequence accession="PFE1480c:pep" name="PFE1480c:pep">
<matched-element start="392" stop="402" score="4.83505" pvalue="7.94e-06">
<sequence>FNNACILHEKL</sequence>
<mem:qvalue>0.366</mem:qvalue>
</matched-element>
</scanned-sequence>
<scanned-sequence accession="PFE1485w:pep" name="PFE1485w:pep">
</scanned-sequence>
<scanned-sequence accession="PFE1490c:pep" name="PFE1490c:pep">
</scanned-sequence>
<scanned-sequence accession="PFE1500c:pep" name="PFE1500c:pep">
</scanned-sequence>
<scanned-sequence accession="PFE1505w:pep" name="PFE1505w:pep">
</scanned-sequence>
<scanned-sequence accession="PFE1510c:pep" name="PFE1510c:pep">
</scanned-sequence>
<scanned-sequence accession="PFE1515w:pep" name="PFE1515w:pep">
<matched-element start="483" stop="493" score="-2.94845" pvalue="8.68e-05">
<sequence>KNNKRSDDEKE</sequence>
<mem:qvalue>0.762</mem:qvalue>
</matched-element>
</scanned-sequence>
<scanned-sequence accession="PFE1520c:pep" name="PFE1520c:pep">
</scanned-sequence>
<scanned-sequence accession="PFE1525w:pep" name="PFE1525w:pep">
</scanned-sequence>
<scanned-sequence accession="PFE1530c:pep" name="PFE1530c:pep">
</scanned-sequence>
<scanned-sequence accession="PFE1535w:pep" name="PFE1535w:pep">
</scanned-sequence>
<scanned-sequence accession="PFE1540w:pep" name="PFE1540w:pep">
</scanned-sequence>
<scanned-sequence accession="PFE1545c:pep" name="PFE1545c:pep">
</scanned-sequence>
<scanned-sequence accession="PFE1550w:pep" name="PFE1550w:pep">
</scanned-sequence>
<scanned-sequence accession="PFE1555c:pep" name="PFE1555c:pep">
</scanned-sequence>
<scanned-sequence accession="PFE1560c:pep" name="PFE1560c:pep">
</scanned-sequence>
<scanned-sequence accession="PFE1565w:pep" name="PFE1565w:pep">
</scanned-sequence>
<scanned-sequence accession="PFE1570c:pep" name="PFE1570c:pep">
</scanned-sequence>
<scanned-sequence accession="PFE1590w:pep" name="PFE1590w:pep">
</scanned-sequence>
<scanned-sequence accession="PFE1595c:pep" name="PFE1595c:pep">
<matched-element start="50" stop="60" score="-2.83505" pvalue="8.34e-05">
<sequence>FRNTFSNHEKK</sequence>
<mem:qvalue>0.752</mem:qvalue>
</matched-element>
</scanned-sequence>
<scanned-sequence accession="PFE1600w:pep" name="PFE1600w:pep">
</scanned-sequence>
<scanned-sequence accession="PFE1605w:pep" name="PFE1605w:pep">
<matched-element start="83" stop="93" score="-1.76289" pvalue="6.06e-05">
<sequence>NRYSRKLCERF</sequence>
<mem:qvalue>0.737</mem:qvalue>
</matched-element>
</scanned-sequence>
<scanned-sequence accession="PFE1610w:pep" name="PFE1610w:pep">
</scanned-sequence>
<scanned-sequence accession="PFE1615c:pep" name="PFE1615c:pep">
</scanned-sequence>
<scanned-sequence accession="PFE1620c:pep" name="PFE1620c:pep">
</scanned-sequence>
<scanned-sequence accession="PFE1625c:pep" name="PFE1625c:pep">
</scanned-sequence>
<scanned-sequence accession="PFE1630w:pep" name="PFE1630w:pep">
</scanned-sequence>
<scanned-sequence accession="PFE1640w:pep" name="PFE1640w:pep">
</scanned-sequence>
<scanned-sequence accession="PFF0005c:pep" name="PFF0005c:pep">
<matched-element start="154" stop="164" score="-2.24742" pvalue="6.91e-05">
<sequence>NLLVMARSEGE</sequence>
<mem:qvalue>0.737</mem:qvalue>
</matched-element>
</scanned-sequence>
<scanned-sequence accession="PFF0010w:pep" name="PFF0010w:pep">
</scanned-sequence>
<scanned-sequence accession="PFF0015c:pep" name="PFF0015c:pep">
</scanned-sequence>
<scanned-sequence accession="PFF0020c:pep" name="PFF0020c:pep">
</scanned-sequence>
<scanned-sequence accession="PFF0025w:pep" name="PFF0025w:pep">
</scanned-sequence>
<scanned-sequence accession="PFF0030c:pep" name="PFF0030c:pep">
</scanned-sequence>
<scanned-sequence accession="PFF0035c:pep" name="PFF0035c:pep">
</scanned-sequence>
<scanned-sequence accession="PFF0050c:pep" name="PFF0050c:pep">
</scanned-sequence>
<scanned-sequence accession="PFF0055w:pep" name="PFF0055w:pep">
</scanned-sequence>
<scanned-sequence accession="PFF0060w:pep" name="PFF0060w:pep">
</scanned-sequence>
<scanned-sequence accession="PFF0065c:pep" name="PFF0065c:pep">
</scanned-sequence>
<scanned-sequence accession="PFF0075c:pep" name="PFF0075c:pep">
</scanned-sequence>
<scanned-sequence accession="PFF0080c:pep" name="PFF0080c:pep">
</scanned-sequence>
<scanned-sequence accession="PFF0090w:pep" name="PFF0090w:pep">
</scanned-sequence>
<scanned-sequence accession="PFF0095c:pep" name="PFF0095c:pep">
</scanned-sequence>
<scanned-sequence accession="PFF0100w:pep" name="PFF0100w:pep">
</scanned-sequence>
<scanned-sequence accession="PFF0105w:pep" name="PFF0105w:pep">
</scanned-sequence>
<scanned-sequence accession="PFF0110w:pep" name="PFF0110w:pep">
</scanned-sequence>
<scanned-sequence accession="PFF0115c:pep" name="PFF0115c:pep">
</scanned-sequence>
<scanned-sequence accession="PFF0120w:pep" name="PFF0120w:pep">
</scanned-sequence>
<scanned-sequence accession="PFF0125c:pep" name="PFF0125c:pep">
</scanned-sequence>
<scanned-sequence accession="PFF0130c:pep" name="PFF0130c:pep">
</scanned-sequence>
<scanned-sequence accession="PFF0135w:pep" name="PFF0135w:pep">
</scanned-sequence>
<scanned-sequence accession="PFF0140c:pep" name="PFF0140c:pep">
</scanned-sequence>
<scanned-sequence accession="PFF0145w:pep" name="PFF0145w:pep">
</scanned-sequence>
<scanned-sequence accession="PFF0150c:pep" name="PFF0150c:pep">
</scanned-sequence>
<scanned-sequence accession="PFF0155w:pep" name="PFF0155w:pep">
</scanned-sequence>
<scanned-sequence accession="PFF0160c:pep" name="PFF0160c:pep">
</scanned-sequence>
<scanned-sequence accession="PFF0165c:pep" name="PFF0165c:pep">
</scanned-sequence>
<scanned-sequence accession="PFF0170w:pep" name="PFF0170w:pep">
</scanned-sequence>
<scanned-sequence accession="PFF0175c:pep" name="PFF0175c:pep">
</scanned-sequence>
<scanned-sequence accession="PFF0180w:pep" name="PFF0180w:pep">
</scanned-sequence>
<scanned-sequence accession="PFF0185c:pep" name="PFF0185c:pep">
</scanned-sequence>
<scanned-sequence accession="PFF0190c:pep" name="PFF0190c:pep">
</scanned-sequence>
<scanned-sequence accession="PFF0195c:pep" name="PFF0195c:pep">
</scanned-sequence>
<scanned-sequence accession="PFF0200c:pep" name="PFF0200c:pep">
</scanned-sequence>
<scanned-sequence accession="PFF0205w:pep" name="PFF0205w:pep">
</scanned-sequence>
<scanned-sequence accession="PFF0210w:pep" name="PFF0210w:pep">
</scanned-sequence>
<scanned-sequence accession="PFF0215w:pep" name="PFF0215w:pep">
</scanned-sequence>
<scanned-sequence accession="PFF0220w:pep" name="PFF0220w:pep">
</scanned-sequence>
<scanned-sequence accession="PFF0225w:pep" name="PFF0225w:pep">
</scanned-sequence>
<scanned-sequence accession="PFF0230c:pep" name="PFF0230c:pep">
</scanned-sequence>
<scanned-sequence accession="PFF0235c:pep" name="PFF0235c:pep">
<matched-element start="1287" stop="1297" score="-2.04124" pvalue="6.52e-05">
<sequence>NKNKNILNEFE</sequence>
<mem:qvalue>0.737</mem:qvalue>
</matched-element>
</scanned-sequence>
<scanned-sequence accession="PFF0240c:pep" name="PFF0240c:pep">
</scanned-sequence>
<scanned-sequence accession="PFF0245w:pep" name="PFF0245w:pep">
</scanned-sequence>
<scanned-sequence accession="PFF0250w:pep" name="PFF0250w:pep">
</scanned-sequence>
<scanned-sequence accession="PFF0255c:pep" name="PFF0255c:pep">
<matched-element start="26" stop="36" score="-3.17526" pvalue="9.43e-05">
<sequence>FRENLILDKKE</sequence>
<mem:qvalue>0.781</mem:qvalue>
</matched-element>
</scanned-sequence>
<scanned-sequence accession="PFF0260w:pep" name="PFF0260w:pep">
</scanned-sequence>
<scanned-sequence accession="PFF0265c:pep" name="PFF0265c:pep">
</scanned-sequence>
<scanned-sequence accession="PFF0270c:pep" name="PFF0270c:pep">
</scanned-sequence>
<scanned-sequence accession="PFF0275c:pep" name="PFF0275c:pep">
<matched-element start="643" stop="653" score="4.17526" pvalue="1.08e-05">
<sequence>DLIKRILKENL</sequence>
<mem:qvalue>0.417</mem:qvalue>
</matched-element>
<matched-element start="368" stop="378" score="1.48454" pvalue="2.98e-05">
<sequence>ILLSRINCQTC</sequence>
<mem:qvalue>0.621</mem:qvalue>
</matched-element>
</scanned-sequence>
<scanned-sequence accession="PFF0280w:pep" name="PFF0280w:pep">
</scanned-sequence>
<scanned-sequence accession="PFF0285c:pep" name="PFF0285c:pep">
</scanned-sequence>
<scanned-sequence accession="PFF0290w:pep" name="PFF0290w:pep">
</scanned-sequence>
<scanned-sequence accession="PFF0295c:pep" name="PFF0295c:pep">
</scanned-sequence>
<scanned-sequence accession="PFF0300w:pep" name="PFF0300w:pep">
</scanned-sequence>
<scanned-sequence accession="PFF0305c:pep" name="PFF0305c:pep">
</scanned-sequence>
<scanned-sequence accession="PFF0310w:pep" name="PFF0310w:pep">
</scanned-sequence>
<scanned-sequence accession="PFF0315c:pep" name="PFF0315c:pep">
</scanned-sequence>
<scanned-sequence accession="PFF0320c:pep" name="PFF0320c:pep">
</scanned-sequence>
<scanned-sequence accession="PFF0325c:pep" name="PFF0325c:pep">
</scanned-sequence>
<scanned-sequence accession="PFF0330w:pep" name="PFF0330w:pep">
</scanned-sequence>
<scanned-sequence accession="PFF0335c:pep" name="PFF0335c:pep">
</scanned-sequence>
<scanned-sequence accession="PFF0340c:pep" name="PFF0340c:pep">
</scanned-sequence>
<scanned-sequence accession="PFF0345w:pep" name="PFF0345w:pep">
</scanned-sequence>
<scanned-sequence accession="PFF0350w:pep" name="PFF0350w:pep">
</scanned-sequence>
<scanned-sequence accession="PFF0355c:pep" name="PFF0355c:pep">
</scanned-sequence>
<scanned-sequence accession="PFF0360w:pep" name="PFF0360w:pep">
</scanned-sequence>
<scanned-sequence accession="PFF0365c:pep" name="PFF0365c:pep">
</scanned-sequence>
<scanned-sequence accession="PFF0370w:pep" name="PFF0370w:pep">
</scanned-sequence>
<scanned-sequence accession="PFF0375c:pep" name="PFF0375c:pep">
</scanned-sequence>
<scanned-sequence accession="PFF0380w:pep" name="PFF0380w:pep">
</scanned-sequence>
<scanned-sequence accession="PFF0385c:pep" name="PFF0385c:pep">
</scanned-sequence>
<scanned-sequence accession="PFF0390w:pep" name="PFF0390w:pep">
</scanned-sequence>
<scanned-sequence accession="PFF0395c:pep" name="PFF0395c:pep">
</scanned-sequence>
<scanned-sequence accession="PFF0400w:pep" name="PFF0400w:pep">
</scanned-sequence>
<scanned-sequence accession="PFF0405c:pep" name="PFF0405c:pep">
</scanned-sequence>
<scanned-sequence accession="PFF0410w:pep" name="PFF0410w:pep">
</scanned-sequence>
<scanned-sequence accession="PFF0415c:pep" name="PFF0415c:pep">
</scanned-sequence>
<scanned-sequence accession="PFF0420c:pep" name="PFF0420c:pep">
</scanned-sequence>
<scanned-sequence accession="PFF0425w:pep" name="PFF0425w:pep">
</scanned-sequence>
<scanned-sequence accession="PFF0430w:pep" name="PFF0430w:pep">
</scanned-sequence>
<scanned-sequence accession="PFF0435w:pep" name="PFF0435w:pep">
</scanned-sequence>
<scanned-sequence accession="PFF0440w:pep" name="PFF0440w:pep">
</scanned-sequence>
<scanned-sequence accession="PFF0445w:pep" name="PFF0445w:pep">
</scanned-sequence>
<scanned-sequence accession="PFF0450c:pep" name="PFF0450c:pep">
</scanned-sequence>
<scanned-sequence accession="PFF0455w:pep" name="PFF0455w:pep">
</scanned-sequence>
<scanned-sequence accession="PFF0460w:pep" name="PFF0460w:pep">
</scanned-sequence>
<scanned-sequence accession="PFF0465c:pep" name="PFF0465c:pep">
</scanned-sequence>
<scanned-sequence accession="PFF0470w:pep" name="PFF0470w:pep">
</scanned-sequence>
<scanned-sequence accession="PFF0475w:pep" name="PFF0475w:pep">
</scanned-sequence>
<scanned-sequence accession="PFF0480w:pep" name="PFF0480w:pep">
</scanned-sequence>
<scanned-sequence accession="PFF0485c:pep" name="PFF0485c:pep">
</scanned-sequence>
<scanned-sequence accession="PFF0490w:pep" name="PFF0490w:pep">
</scanned-sequence>
<scanned-sequence accession="PFF0495w:pep" name="PFF0495w:pep">
</scanned-sequence>
<scanned-sequence accession="PFF0500c:pep" name="PFF0500c:pep">
</scanned-sequence>
<scanned-sequence accession="PFF0505c:pep" name="PFF0505c:pep">
</scanned-sequence>
<scanned-sequence accession="PFF0510w:pep" name="PFF0510w:pep">
</scanned-sequence>
<scanned-sequence accession="PFF0515c:pep" name="PFF0515c:pep">
</scanned-sequence>
<scanned-sequence accession="PFF0520w:pep" name="PFF0520w:pep">
</scanned-sequence>
<scanned-sequence accession="PFF0525w:pep" name="PFF0525w:pep">
</scanned-sequence>
<scanned-sequence accession="PFF0530w:pep" name="PFF0530w:pep">
<matched-element start="225" stop="235" score="-1.50515" pvalue="5.69e-05">
<sequence>KDYKKILHEIE</sequence>
<mem:qvalue>0.737</mem:qvalue>
</matched-element>
</scanned-sequence>
<scanned-sequence accession="PFF0535c:pep" name="PFF0535c:pep">
</scanned-sequence>
<scanned-sequence accession="PFF0540c:pep" name="PFF0540c:pep">
</scanned-sequence>
<scanned-sequence accession="PFF0545c:pep" name="PFF0545c:pep">
</scanned-sequence>
<scanned-sequence accession="PFF0550w:pep" name="PFF0550w:pep">
</scanned-sequence>
<scanned-sequence accession="PFF0555w:pep" name="PFF0555w:pep">
</scanned-sequence>
<scanned-sequence accession="PFF0560c:pep" name="PFF0560c:pep">
</scanned-sequence>
<scanned-sequence accession="PFF0565c:pep" name="PFF0565c:pep">
</scanned-sequence>
<scanned-sequence accession="PFF0570c:pep" name="PFF0570c:pep">
</scanned-sequence>
<scanned-sequence accession="PFF0573c:pep" name="PFF0573c:pep">
</scanned-sequence>
<scanned-sequence accession="PFF0575c:pep" name="PFF0575c:pep">
<matched-element start="1666" stop="1676" score="-3.27835" pvalue="9.82e-05">
<sequence>NMNKNILSEDI</sequence>
<mem:qvalue>0.786</mem:qvalue>
</matched-element>
</scanned-sequence>
<scanned-sequence accession="PFF0580w:pep" name="PFF0580w:pep">
</scanned-sequence>
<scanned-sequence accession="PFF0585c:pep" name="PFF0585c:pep">
</scanned-sequence>
<scanned-sequence accession="PFF0590c:pep" name="PFF0590c:pep">
</scanned-sequence>
<scanned-sequence accession="PFF0595c:pep" name="PFF0595c:pep">
</scanned-sequence>
<scanned-sequence accession="PFF0600w:pep" name="PFF0600w:pep">
</scanned-sequence>
<scanned-sequence accession="PFF0602w:pep" name="PFF0602w:pep">
</scanned-sequence>
<scanned-sequence accession="PFF0605c:pep" name="PFF0605c:pep">
</scanned-sequence>
<scanned-sequence accession="PFF0610c:pep" name="PFF0610c:pep">
</scanned-sequence>
<scanned-sequence accession="PFF0615c:pep" name="PFF0615c:pep">
</scanned-sequence>
<scanned-sequence accession="PFF0620c:pep" name="PFF0620c:pep">
</scanned-sequence>
<scanned-sequence accession="PFF0625w:pep" name="PFF0625w:pep">
</scanned-sequence>
<scanned-sequence accession="PFF0630c.1" name="PFF0630c.1">
</scanned-sequence>
<scanned-sequence accession="PFF0630c.2" name="PFF0630c.2">
</scanned-sequence>
<scanned-sequence accession="PFF0630c.3" name="PFF0630c.3">
</scanned-sequence>
<scanned-sequence accession="PFF0635w:pep" name="PFF0635w:pep">
</scanned-sequence>
<scanned-sequence accession="PFF0640w:pep" name="PFF0640w:pep">
</scanned-sequence>
<scanned-sequence accession="PFF0645c:pep" name="PFF0645c:pep">
</scanned-sequence>
<scanned-sequence accession="PFF0650w:pep" name="PFF0650w:pep">
</scanned-sequence>
<scanned-sequence accession="PFF0655c:pep" name="PFF0655c:pep">
<matched-element start="1191" stop="1201" score="0.835052" pvalue="3.53e-05">
<sequence>ILNKKISSYVE</sequence>
<mem:qvalue>0.669</mem:qvalue>
</matched-element>
</scanned-sequence>
<scanned-sequence accession="PFF0660w:pep" name="PFF0660w:pep">
</scanned-sequence>
<scanned-sequence accession="PFF0665c:pep" name="PFF0665c:pep">
</scanned-sequence>
<scanned-sequence accession="PFF0670w:pep" name="PFF0670w:pep">
</scanned-sequence>
<scanned-sequence accession="PFF0675c:pep" name="PFF0675c:pep">
</scanned-sequence>
<scanned-sequence accession="PFF0680c:pep" name="PFF0680c:pep">
</scanned-sequence>
<scanned-sequence accession="PFF0683c:pep" name="PFF0683c:pep">
</scanned-sequence>
<scanned-sequence accession="PFF0685c:pep" name="PFF0685c:pep">
</scanned-sequence>
<scanned-sequence accession="PFF0690c:pep" name="PFF0690c:pep">
</scanned-sequence>
<scanned-sequence accession="PFF0695w:pep" name="PFF0695w:pep">
</scanned-sequence>
<scanned-sequence accession="PFF0700c:pep" name="PFF0700c:pep">
<matched-element start="131" stop="141" score="-0.340206" pvalue="4.51e-05">
<sequence>FKNKRTLIEAI</sequence>
<mem:qvalue>0.737</mem:qvalue>
</matched-element>
</scanned-sequence>
<scanned-sequence accession="PFF0705c:pep" name="PFF0705c:pep">
</scanned-sequence>
<scanned-sequence accession="PFF0710w:pep" name="PFF0710w:pep">
</scanned-sequence>
<scanned-sequence accession="PFF0715c:pep" name="PFF0715c:pep">
</scanned-sequence>
<scanned-sequence accession="PFF0720w:pep" name="PFF0720w:pep">
</scanned-sequence>
<scanned-sequence accession="PFF0725w:pep" name="PFF0725w:pep">
</scanned-sequence>
<scanned-sequence accession="PFF0730c:pep" name="PFF0730c:pep">
</scanned-sequence>
<scanned-sequence accession="PFF0735w:pep" name="PFF0735w:pep">
</scanned-sequence>
<scanned-sequence accession="PFF0740c:pep" name="PFF0740c:pep">
</scanned-sequence>
<scanned-sequence accession="PFF0745c:pep" name="PFF0745c:pep">
</scanned-sequence>
<scanned-sequence accession="PFF0750w:pep" name="PFF0750w:pep">
</scanned-sequence>
<scanned-sequence accession="PFF0755c:pep" name="PFF0755c:pep">
</scanned-sequence>
<scanned-sequence accession="PFF0760w:pep" name="PFF0760w:pep">
</scanned-sequence>
<scanned-sequence accession="PFF0765c:pep" name="PFF0765c:pep">
</scanned-sequence>
<scanned-sequence accession="PFF0770c:pep" name="PFF0770c:pep">
</scanned-sequence>
<scanned-sequence accession="PFF0775w:pep" name="PFF0775w:pep">
</scanned-sequence>
<scanned-sequence accession="PFF0780w:pep" name="PFF0780w:pep">
</scanned-sequence>
<scanned-sequence accession="PFF0785w:pep" name="PFF0785w:pep">
</scanned-sequence>
<scanned-sequence accession="PFF0790c:pep" name="PFF0790c:pep">
</scanned-sequence>
<scanned-sequence accession="PFF0795w:pep" name="PFF0795w:pep">
</scanned-sequence>
<scanned-sequence accession="PFF0800w:pep" name="PFF0800w:pep">
</scanned-sequence>
<scanned-sequence accession="PFF0805c:pep" name="PFF0805c:pep">
</scanned-sequence>
<scanned-sequence accession="PFF0810c:pep" name="PFF0810c:pep">
</scanned-sequence>
<scanned-sequence accession="PFF0815w:pep" name="PFF0815w:pep">
</scanned-sequence>
<scanned-sequence accession="PFF0820w:pep" name="PFF0820w:pep">
</scanned-sequence>
<scanned-sequence accession="PFF0825c:pep" name="PFF0825c:pep">
</scanned-sequence>
<scanned-sequence accession="PFF0830w:pep" name="PFF0830w:pep">
</scanned-sequence>
<scanned-sequence accession="PFF0835w:pep" name="PFF0835w:pep">
</scanned-sequence>
<scanned-sequence accession="PFF0840w:pep" name="PFF0840w:pep">
</scanned-sequence>
<scanned-sequence accession="PFF0845c:pep" name="PFF0845c:pep">
</scanned-sequence>
<scanned-sequence accession="PFF0850c:pep" name="PFF0850c:pep">
</scanned-sequence>
<scanned-sequence accession="PFF0855c:pep" name="PFF0855c:pep">
</scanned-sequence>
<scanned-sequence accession="PFF0860c:pep" name="PFF0860c:pep">
</scanned-sequence>
<scanned-sequence accession="PFF0865w:pep" name="PFF0865w:pep">
</scanned-sequence>
<scanned-sequence accession="PFF0870w:pep" name="PFF0870w:pep">
</scanned-sequence>
<scanned-sequence accession="PFF0875w:pep" name="PFF0875w:pep">
</scanned-sequence>
<scanned-sequence accession="PFF0880c:pep" name="PFF0880c:pep">
</scanned-sequence>
<scanned-sequence accession="PFF0885w:pep" name="PFF0885w:pep">
</scanned-sequence>
<scanned-sequence accession="PFF0890c:pep" name="PFF0890c:pep">
</scanned-sequence>
<scanned-sequence accession="PFF0895w:pep" name="PFF0895w:pep">
</scanned-sequence>
<scanned-sequence accession="PFF0900c:pep" name="PFF0900c:pep">
</scanned-sequence>
<scanned-sequence accession="PFF0905w:pep" name="PFF0905w:pep">
</scanned-sequence>
<scanned-sequence accession="PFF0910c:pep" name="PFF0910c:pep">
</scanned-sequence>
<scanned-sequence accession="PFF0915w:pep" name="PFF0915w:pep">
</scanned-sequence>
<scanned-sequence accession="PFF0920c.1" name="PFF0920c.1">
</scanned-sequence>
<scanned-sequence accession="PFF0920c.2" name="PFF0920c.2">
</scanned-sequence>
<scanned-sequence accession="PFF0925w:pep" name="PFF0925w:pep">
</scanned-sequence>
<scanned-sequence accession="PFF0930w:pep" name="PFF0930w:pep">
</scanned-sequence>
<scanned-sequence accession="PFF0935c:pep" name="PFF0935c:pep">
</scanned-sequence>
<scanned-sequence accession="PFF0940c:pep" name="PFF0940c:pep">
</scanned-sequence>
<scanned-sequence accession="PFF0945c:pep" name="PFF0945c:pep">
</scanned-sequence>
<scanned-sequence accession="PFF0950w:pep" name="PFF0950w:pep">
</scanned-sequence>
<scanned-sequence accession="PFF0960c:pep" name="PFF0960c:pep">
</scanned-sequence>
<scanned-sequence accession="PFF0965c:pep" name="PFF0965c:pep">
<matched-element start="856" stop="866" score="-2.5567" pvalue="7.59e-05">
<sequence>TRYKYIYHEIL</sequence>
<mem:qvalue>0.745</mem:qvalue>
</matched-element>
</scanned-sequence>
<scanned-sequence accession="PFF0970w:pep" name="PFF0970w:pep">
</scanned-sequence>
<scanned-sequence accession="PFF0975c:pep" name="PFF0975c:pep">
</scanned-sequence>
<scanned-sequence accession="PFF0980w:pep" name="PFF0980w:pep">
</scanned-sequence>
<scanned-sequence accession="PFF0985c:pep" name="PFF0985c:pep">
</scanned-sequence>
<scanned-sequence accession="PFF0990c:pep" name="PFF0990c:pep">
</scanned-sequence>
<scanned-sequence accession="PFF0995c:pep" name="PFF0995c:pep">
</scanned-sequence>
<scanned-sequence accession="PFF1000w:pep" name="PFF1000w:pep">
</scanned-sequence>
<scanned-sequence accession="PFF1005w:pep" name="PFF1005w:pep">
</scanned-sequence>
<scanned-sequence accession="PFF1010c:pep" name="PFF1010c:pep">
</scanned-sequence>
<scanned-sequence accession="PFF1015w:pep" name="PFF1015w:pep">
</scanned-sequence>
<scanned-sequence accession="PFF1020c:pep" name="PFF1020c:pep">
</scanned-sequence>
<scanned-sequence accession="PFF1025c:pep" name="PFF1025c:pep">
</scanned-sequence>
<scanned-sequence accession="PFF1030w:pep" name="PFF1030w:pep">
</scanned-sequence>
<scanned-sequence accession="PFF1035w:pep" name="PFF1035w:pep">
</scanned-sequence>
<scanned-sequence accession="PFF1040w:pep" name="PFF1040w:pep">
</scanned-sequence>
<scanned-sequence accession="PFF1045w:pep" name="PFF1045w:pep">
</scanned-sequence>
<scanned-sequence accession="PFF1050w:pep" name="PFF1050w:pep">
</scanned-sequence>
<scanned-sequence accession="PFF1055c:pep" name="PFF1055c:pep">
</scanned-sequence>
<scanned-sequence accession="PFF1060w:pep" name="PFF1060w:pep">
</scanned-sequence>
<scanned-sequence accession="PFF1065c:pep" name="PFF1065c:pep">
</scanned-sequence>
<scanned-sequence accession="PFF1070c:pep" name="PFF1070c:pep">
<matched-element start="634" stop="644" score="1.14433" pvalue="3.26e-05">
<sequence>NLLKNILKSVE</sequence>
<mem:qvalue>0.644</mem:qvalue>
</matched-element>
</scanned-sequence>
<scanned-sequence accession="PFF1075w:pep" name="PFF1075w:pep">
</scanned-sequence>
<scanned-sequence accession="PFF1080w:pep" name="PFF1080w:pep">
</scanned-sequence>
<scanned-sequence accession="PFF1085c:pep" name="PFF1085c:pep">
</scanned-sequence>
<scanned-sequence accession="PFF1085a:pep" name="PFF1085a:pep">
</scanned-sequence>
<scanned-sequence accession="PFF1090c:pep" name="PFF1090c:pep">
</scanned-sequence>
<scanned-sequence accession="PFF1095w:pep" name="PFF1095w:pep">
</scanned-sequence>
<scanned-sequence accession="PFF1100c:pep" name="PFF1100c:pep">
<matched-element start="1750" stop="1760" score="-1.54639" pvalue="5.75e-05">
<sequence>NAYKRILEKYE</sequence>
<mem:qvalue>0.737</mem:qvalue>
</matched-element>
</scanned-sequence>
<scanned-sequence accession="PFF1105c:pep" name="PFF1105c:pep">
</scanned-sequence>
<scanned-sequence accession="PFF1110c:pep" name="PFF1110c:pep">
</scanned-sequence>
<scanned-sequence accession="PFF1115w:pep" name="PFF1115w:pep">
</scanned-sequence>
<scanned-sequence accession="PFF1120c:pep" name="PFF1120c:pep">
</scanned-sequence>
<scanned-sequence accession="PFF1125c:pep" name="PFF1125c:pep">
</scanned-sequence>
<scanned-sequence accession="PFF1130c:pep" name="PFF1130c:pep">
</scanned-sequence>
<scanned-sequence accession="PFF1135w:pep" name="PFF1135w:pep">
</scanned-sequence>
<scanned-sequence accession="PFF1140c:pep" name="PFF1140c:pep">
</scanned-sequence>
<scanned-sequence accession="PFF1145c:pep" name="PFF1145c:pep">
</scanned-sequence>
<scanned-sequence accession="PFF1150w:pep" name="PFF1150w:pep">
</scanned-sequence>
<scanned-sequence accession="PFF1155w:pep" name="PFF1155w:pep">
</scanned-sequence>
<scanned-sequence accession="PFF1160w:pep" name="PFF1160w:pep">
</scanned-sequence>
<scanned-sequence accession="PFF1165c:pep" name="PFF1165c:pep">
</scanned-sequence>
<scanned-sequence accession="PFF1170w:pep" name="PFF1170w:pep">
</scanned-sequence>
<scanned-sequence accession="PFF1175c:pep" name="PFF1175c:pep">
</scanned-sequence>
<scanned-sequence accession="PFF1180w:pep" name="PFF1180w:pep">
</scanned-sequence>
<scanned-sequence accession="PFF1185w:pep" name="PFF1185w:pep">
</scanned-sequence>
<scanned-sequence accession="PFF1190c:pep" name="PFF1190c:pep">
</scanned-sequence>
<scanned-sequence accession="PFF1195c:pep" name="PFF1195c:pep">
</scanned-sequence>
<scanned-sequence accession="PFF1200w:pep" name="PFF1200w:pep">
</scanned-sequence>
<scanned-sequence accession="PFF1210w:pep" name="PFF1210w:pep">
</scanned-sequence>
<scanned-sequence accession="PFF1215w:pep" name="PFF1215w:pep">
</scanned-sequence>
<scanned-sequence accession="PFF1220w:pep" name="PFF1220w:pep">
</scanned-sequence>
<scanned-sequence accession="PFF1225c:pep" name="PFF1225c:pep">
</scanned-sequence>
<scanned-sequence accession="PFF1230c:pep" name="PFF1230c:pep">
</scanned-sequence>
<scanned-sequence accession="PFF1235w:pep" name="PFF1235w:pep">
</scanned-sequence>
<scanned-sequence accession="PFF1240w:pep" name="PFF1240w:pep">
</scanned-sequence>
<scanned-sequence accession="PFF1245c:pep" name="PFF1245c:pep">
</scanned-sequence>
<scanned-sequence accession="PFF1250w:pep" name="PFF1250w:pep">
</scanned-sequence>
<scanned-sequence accession="PFF1255w:pep" name="PFF1255w:pep">
</scanned-sequence>
<scanned-sequence accession="PFF1260c:pep" name="PFF1260c:pep">
</scanned-sequence>
<scanned-sequence accession="PFF1265w:pep" name="PFF1265w:pep">
<matched-element start="215" stop="225" score="-2.17526" pvalue="6.77e-05">
<sequence>LLYKRILACDT</sequence>
<mem:qvalue>0.737</mem:qvalue>
</matched-element>
</scanned-sequence>
<scanned-sequence accession="PFF1270c:pep" name="PFF1270c:pep">
</scanned-sequence>
<scanned-sequence accession="PFF1275c:pep" name="PFF1275c:pep">
</scanned-sequence>
<scanned-sequence accession="PFF1280w:pep" name="PFF1280w:pep">
<matched-element start="104" stop="114" score="3.37113" pvalue="1.54e-05">
<sequence>FRLSSILPIKE</sequence>
<mem:qvalue>0.478</mem:qvalue>
</matched-element>
</scanned-sequence>
<scanned-sequence accession="PFF1285w:pep" name="PFF1285w:pep">
</scanned-sequence>
<scanned-sequence accession="PFF1290c:pep" name="PFF1290c:pep">
</scanned-sequence>
<scanned-sequence accession="PFF1295w:pep" name="PFF1295w:pep">
</scanned-sequence>
<scanned-sequence accession="PFF1300w:pep" name="PFF1300w:pep">
</scanned-sequence>
<scanned-sequence accession="PFF1305w:pep" name="PFF1305w:pep">
</scanned-sequence>
<scanned-sequence accession="PFF1310c:pep" name="PFF1310c:pep">
</scanned-sequence>
<scanned-sequence accession="PFF1315w:pep" name="PFF1315w:pep">
</scanned-sequence>
<scanned-sequence accession="PFF1320c:pep" name="PFF1320c:pep">
</scanned-sequence>
<scanned-sequence accession="PFF1325c:pep" name="PFF1325c:pep">
</scanned-sequence>
<scanned-sequence accession="PFF1330c:pep" name="PFF1330c:pep">
</scanned-sequence>
<scanned-sequence accession="PFF1335c:pep" name="PFF1335c:pep">
</scanned-sequence>
<scanned-sequence accession="PFF1340w:pep" name="PFF1340w:pep">
</scanned-sequence>
<scanned-sequence accession="PFF1345w:pep" name="PFF1345w:pep">
<matched-element start="844" stop="854" score="0.453608" pvalue="3.85e-05">
<sequence>DLLSRILSVIN</sequence>
<mem:qvalue>0.694</mem:qvalue>
</matched-element>
</scanned-sequence>
<scanned-sequence accession="PFF1350c:pep" name="PFF1350c:pep">
</scanned-sequence>
<scanned-sequence accession="PFF1355w:pep" name="PFF1355w:pep">
</scanned-sequence>
<scanned-sequence accession="PFF1360w:pep" name="PFF1360w:pep">
</scanned-sequence>
<scanned-sequence accession="PFF1365c:pep" name="PFF1365c:pep">
<matched-element start="6570" stop="6580" score="-2.81443" pvalue="8.28e-05">
<sequence>LRNKELLGEKN</sequence>
<mem:qvalue>0.752</mem:qvalue>
</matched-element>
</scanned-sequence>
<scanned-sequence accession="PFF1370w:pep" name="PFF1370w:pep">
<matched-element start="499" stop="509" score="-2.15464" pvalue="6.73e-05">
<sequence>NVYKRMLNEVI</sequence>
<mem:qvalue>0.737</mem:qvalue>
</matched-element>
</scanned-sequence>
<scanned-sequence accession="PFF1375c.1" name="PFF1375c.1">
</scanned-sequence>
<scanned-sequence accession="PFF1375c.2" name="PFF1375c.2">
</scanned-sequence>
<scanned-sequence accession="PFF1377w:pep" name="PFF1377w:pep">
</scanned-sequence>
<scanned-sequence accession="PFF1380c:pep" name="PFF1380c:pep">
</scanned-sequence>
<scanned-sequence accession="PFF1385c:pep" name="PFF1385c:pep">
</scanned-sequence>
<scanned-sequence accession="PFF1390w:pep" name="PFF1390w:pep">
</scanned-sequence>
<scanned-sequence accession="PFF1395c:pep" name="PFF1395c:pep">
</scanned-sequence>
<scanned-sequence accession="PFF1400w:pep" name="PFF1400w:pep">
</scanned-sequence>
<scanned-sequence accession="PFF1405c:pep" name="PFF1405c:pep">
</scanned-sequence>
<scanned-sequence accession="PFF1410c:pep" name="PFF1410c:pep">
</scanned-sequence>
<scanned-sequence accession="PFF1415c:pep" name="PFF1415c:pep">
</scanned-sequence>
<scanned-sequence accession="PFF1420w:pep" name="PFF1420w:pep">
</scanned-sequence>
<scanned-sequence accession="PFF1425w:pep" name="PFF1425w:pep">
</scanned-sequence>
<scanned-sequence accession="PFF1430c:pep" name="PFF1430c:pep">
</scanned-sequence>
<scanned-sequence accession="PFF1435w:pep" name="PFF1435w:pep">
</scanned-sequence>
<scanned-sequence accession="PFF1440w:pep" name="PFF1440w:pep">
<matched-element start="3234" stop="3244" score="3.81443" pvalue="1.27e-05">
<sequence>FRCSFILYEVL</sequence>
<mem:qvalue>0.44</mem:qvalue>
</matched-element>
<matched-element start="3611" stop="3621" score="-2.87629" pvalue="8.46e-05">
<sequence>NTNPRILSGTD</sequence>
<mem:qvalue>0.752</mem:qvalue>
</matched-element>
</scanned-sequence>
<scanned-sequence accession="PFF1445c:pep" name="PFF1445c:pep">
<matched-element start="516" stop="526" score="-1.18557" pvalue="5.32e-05">
<sequence>FINKGIQAETY</sequence>
<mem:qvalue>0.737</mem:qvalue>
</matched-element>
</scanned-sequence>
<scanned-sequence accession="PFF1450w:pep" name="PFF1450w:pep">
</scanned-sequence>
<scanned-sequence accession="PFF1455c:pep" name="PFF1455c:pep">
</scanned-sequence>
<scanned-sequence accession="PFF1460c:pep" name="PFF1460c:pep">
</scanned-sequence>
<scanned-sequence accession="PFF1465w:pep" name="PFF1465w:pep">
</scanned-sequence>
<scanned-sequence accession="PFF1470c:pep" name="PFF1470c:pep">
</scanned-sequence>
<scanned-sequence accession="PFF1475c:pep" name="PFF1475c:pep">
</scanned-sequence>
<scanned-sequence accession="PFF1480w:pep" name="PFF1480w:pep">
</scanned-sequence>
<scanned-sequence accession="PFF1485w:pep" name="PFF1485w:pep">
<matched-element start="617" stop="627" score="0.247423" pvalue="4.02e-05">
<sequence>FLYSVILTRGL</sequence>
<mem:qvalue>0.71</mem:qvalue>
</matched-element>
</scanned-sequence>
<scanned-sequence accession="PFF1490w:pep" name="PFF1490w:pep">
</scanned-sequence>
<scanned-sequence accession="PFF1495w:pep" name="PFF1495w:pep">
</scanned-sequence>
<scanned-sequence accession="PFF1500c:pep" name="PFF1500c:pep">
</scanned-sequence>
<scanned-sequence accession="PFF1505w:pep" name="PFF1505w:pep">
</scanned-sequence>
<scanned-sequence accession="PFF1510w:pep" name="PFF1510w:pep">
</scanned-sequence>
<scanned-sequence accession="PFF1520w:pep" name="PFF1520w:pep">
</scanned-sequence>
<scanned-sequence accession="PFF1525c:pep" name="PFF1525c:pep">
</scanned-sequence>
<scanned-sequence accession="PFF1530c:pep" name="PFF1530c:pep">
</scanned-sequence>
<scanned-sequence accession="PFF1535w:pep" name="PFF1535w:pep">
</scanned-sequence>
<scanned-sequence accession="PFF1545w:pep" name="PFF1545w:pep">
</scanned-sequence>
<scanned-sequence accession="PFF1550w:pep" name="PFF1550w:pep">
<matched-element start="44" stop="54" score="5.46392" pvalue="5.99e-06">
<sequence>TIKSRLLAQTQ</sequence>
<mem:qvalue>0.306</mem:qvalue>
</matched-element>
</scanned-sequence>
<scanned-sequence accession="PFF1555w:pep" name="PFF1555w:pep">
</scanned-sequence>
<scanned-sequence accession="PFF1560c:pep" name="PFF1560c:pep">
</scanned-sequence>
<scanned-sequence accession="PFF1565c:pep" name="PFF1565c:pep">
</scanned-sequence>
<scanned-sequence accession="PFF1570w:pep" name="PFF1570w:pep">
</scanned-sequence>
<scanned-sequence accession="PFF1575w:pep" name="PFF1575w:pep">
</scanned-sequence>
<scanned-sequence accession="PFF1580c:pep" name="PFF1580c:pep">
</scanned-sequence>
<scanned-sequence accession="PFF1590w:pep" name="PFF1590w:pep">
</scanned-sequence>
<scanned-sequence accession="PFF1595c:pep" name="PFF1595c:pep">
</scanned-sequence>
<scanned-sequence accession="MAL7P1.212:pep" name="MAL7P1.212:pep">
</scanned-sequence>
<scanned-sequence accession="MAL7P1.213:pep" name="MAL7P1.213:pep">
</scanned-sequence>
<scanned-sequence accession="MAL7P1.214:pep" name="MAL7P1.214:pep">
</scanned-sequence>
<scanned-sequence accession="MAL7P1.215:pep" name="MAL7P1.215:pep">
</scanned-sequence>
<scanned-sequence accession="MAL7P1.216:pep" name="MAL7P1.216:pep">
</scanned-sequence>
<scanned-sequence accession="MAL7P1.217:pep" name="MAL7P1.217:pep">
</scanned-sequence>
<scanned-sequence accession="MAL7P1.218:pep" name="MAL7P1.218:pep">
</scanned-sequence>
<scanned-sequence accession="MAL7P1.219:pep" name="MAL7P1.219:pep">
</scanned-sequence>
<scanned-sequence accession="MAL7P1.220:pep" name="MAL7P1.220:pep">
</scanned-sequence>
<scanned-sequence accession="MAL7P1.310:pep" name="MAL7P1.310:pep">
<matched-element start="42" stop="52" score="-2.63918" pvalue="7.8e-05">
<sequence>PTNFRSLAEVS</sequence>
<mem:qvalue>0.749</mem:qvalue>
</matched-element>
</scanned-sequence>
<scanned-sequence accession="MAL7P1.222:pep" name="MAL7P1.222:pep">
</scanned-sequence>
<scanned-sequence accession="MAL7P1.223:pep" name="MAL7P1.223:pep">
<matched-element start="44" stop="54" score="12.9381" pvalue="4.57e-07">
<sequence>IIKSRLLAQTQ</sequence>
<mem:qvalue>0.1</mem:qvalue>
</matched-element>
</scanned-sequence>
<scanned-sequence accession="MAL7P1.224:pep" name="MAL7P1.224:pep">
</scanned-sequence>
<scanned-sequence accession="MAL7P1.225.1" name="MAL7P1.225.1">
<matched-element start="61" stop="71" score="5.38144" pvalue="6.21e-06">
<sequence>NIYRRNLSETE</sequence>
<mem:qvalue>0.306</mem:qvalue>
</matched-element>
</scanned-sequence>
<scanned-sequence accession="MAL7P1.225.2" name="MAL7P1.225.2">
<matched-element start="61" stop="71" score="5.38144" pvalue="6.21e-06">
<sequence>NIYRRNLSETE</sequence>
<mem:qvalue>0.306</mem:qvalue>
</matched-element>
</scanned-sequence>
<scanned-sequence accession="MAL7P1.227:pep" name="MAL7P1.227:pep">
</scanned-sequence>
<scanned-sequence accession="MAL7P1.231:pep" name="MAL7P1.231:pep">
<matched-element start="41" stop="51" score="30.7732" pvalue="9.79e-11">
<sequence>NLNKRLLHETQ</sequence>
<mem:qvalue>0.000106</mem:qvalue>
</matched-element>
</scanned-sequence>
<scanned-sequence accession="MAL7P1.229:pep" name="MAL7P1.229:pep">
</scanned-sequence>
<scanned-sequence accession="MAL7P1.3:pep" name="MAL7P1.3:pep">
</scanned-sequence>
<scanned-sequence accession="MAL7P1.4:pep" name="MAL7P1.4:pep">
</scanned-sequence>
<scanned-sequence accession="MAL7P1.5:pep" name="MAL7P1.5:pep">
</scanned-sequence>
<scanned-sequence accession="PF07_0002:pep" name="PF07_0002:pep">
</scanned-sequence>
<scanned-sequence accession="PF07_0003:pep" name="PF07_0003:pep">
<matched-element start="46" stop="56" score="-3.1134" pvalue="9.21e-05">
<sequence>IPNIRLLCECE</sequence>
<mem:qvalue>0.77</mem:qvalue>
</matched-element>
</scanned-sequence>
<scanned-sequence accession="PF07_0004:pep" name="PF07_0004:pep">
<matched-element start="56" stop="66" score="16.0928" pvalue="1.02e-07">
<sequence>IRYQRILIQTE</sequence>
<mem:qvalue>0.0572</mem:qvalue>
</matched-element>
<matched-element start="351" stop="361" score="-2.80412" pvalue="8.25e-05">
<sequence>DPLKRDATQTQ</sequence>
<mem:qvalue>0.752</mem:qvalue>
</matched-element>
</scanned-sequence>
<scanned-sequence accession="MAL7P1.6:pep" name="MAL7P1.6:pep">
</scanned-sequence>
<scanned-sequence accession="MAL7P1.7:pep" name="MAL7P1.7:pep">
<matched-element start="79" stop="89" score="13.8557" pvalue="2.81e-07">
<sequence>NKYSRILIETE</sequence>
<mem:qvalue>0.0699</mem:qvalue>
</matched-element>
</scanned-sequence>
<scanned-sequence accession="PF07_0005:pep" name="PF07_0005:pep">
</scanned-sequence>
<scanned-sequence accession="PF07_0006:pep" name="PF07_0006:pep">
</scanned-sequence>
<scanned-sequence accession="PF07_0007:pep" name="PF07_0007:pep">
</scanned-sequence>
<scanned-sequence accession="PF07_0008:pep" name="PF07_0008:pep">
</scanned-sequence>
<scanned-sequence accession="PF07_0009:pep" name="PF07_0009:pep">
</scanned-sequence>
<scanned-sequence accession="MAL7P1.10:pep" name="MAL7P1.10:pep">
</scanned-sequence>
<scanned-sequence accession="PF07_0010:pep" name="PF07_0010:pep">
</scanned-sequence>
<scanned-sequence accession="PF07_0011:pep" name="PF07_0011:pep">
</scanned-sequence>
<scanned-sequence accession="PF07_0012:pep" name="PF07_0012:pep">
</scanned-sequence>
<scanned-sequence accession="MAL7P1.11:pep" name="MAL7P1.11:pep">
</scanned-sequence>
<scanned-sequence accession="PF07_0013:pep" name="PF07_0013:pep">
<matched-element start="738" stop="748" score="-0.103093" pvalue="4.3e-05">
<sequence>NILVGLLHDKE</sequence>
<mem:qvalue>0.733</mem:qvalue>
</matched-element>
</scanned-sequence>
<scanned-sequence accession="MAL7P1.12:pep" name="MAL7P1.12:pep">
</scanned-sequence>
<scanned-sequence accession="MAL7P1.13:pep" name="MAL7P1.13:pep">
</scanned-sequence>
<scanned-sequence accession="MAL7P1.14:pep" name="MAL7P1.14:pep">
</scanned-sequence>
<scanned-sequence accession="PF07_0014:pep" name="PF07_0014:pep">
</scanned-sequence>
<scanned-sequence accession="MAL7P1.15:pep" name="MAL7P1.15:pep">
</scanned-sequence>
<scanned-sequence accession="MAL7P1.16:pep" name="MAL7P1.16:pep">
</scanned-sequence>
<scanned-sequence accession="MAL7P1.17:pep" name="MAL7P1.17:pep">
</scanned-sequence>
<scanned-sequence accession="PF07_0015:pep" name="PF07_0015:pep">
</scanned-sequence>
<scanned-sequence accession="PF07_0016:pep" name="PF07_0016:pep">
</scanned-sequence>
<scanned-sequence accession="PF07_0017:pep" name="PF07_0017:pep">
</scanned-sequence>
<scanned-sequence accession="MAL7P1.18:pep" name="MAL7P1.18:pep">
</scanned-sequence>
<scanned-sequence accession="MAL7P1.19:pep" name="MAL7P1.19:pep">
</scanned-sequence>
<scanned-sequence accession="PF07_0018:pep" name="PF07_0018:pep">
</scanned-sequence>
<scanned-sequence accession="PF07_0019:pep" name="PF07_0019:pep">
</scanned-sequence>
<scanned-sequence accession="MAL7P1.20:pep" name="MAL7P1.20:pep">
</scanned-sequence>
<scanned-sequence accession="PF07_0020:pep" name="PF07_0020:pep">
</scanned-sequence>
<scanned-sequence accession="PF07_0021:pep" name="PF07_0021:pep">
</scanned-sequence>
<scanned-sequence accession="PF07_0022:pep" name="PF07_0022:pep">
</scanned-sequence>
<scanned-sequence accession="MAL7P1.21:pep" name="MAL7P1.21:pep">
</scanned-sequence>
<scanned-sequence accession="PF07_0023:pep" name="PF07_0023:pep">
</scanned-sequence>
<scanned-sequence accession="PF07_0024:pep" name="PF07_0024:pep">
<matched-element start="49" stop="59" score="4.54639" pvalue="9.08e-06">
<sequence>CLEKRILKEKI</sequence>
<mem:qvalue>0.385</mem:qvalue>
</matched-element>
</scanned-sequence>
<scanned-sequence accession="MAL7P1.201:pep" name="MAL7P1.201:pep">
</scanned-sequence>
<scanned-sequence accession="MAL7P1.300:pep" name="MAL7P1.300:pep">
</scanned-sequence>
<scanned-sequence accession="MAL7P1.339:pep" name="MAL7P1.339:pep">
</scanned-sequence>
<scanned-sequence accession="MAL7P1.340:pep" name="MAL7P1.340:pep">
</scanned-sequence>
<scanned-sequence accession="MAL7P1.202:pep" name="MAL7P1.202:pep">
</scanned-sequence>
<scanned-sequence accession="MAL7P1.203:pep" name="MAL7P1.203:pep">
</scanned-sequence>
<scanned-sequence accession="MAL7P1.203a:pep" name="MAL7P1.203a:pep">
</scanned-sequence>
<scanned-sequence accession="MAL7P1.320:pep" name="MAL7P1.320:pep">
</scanned-sequence>
<scanned-sequence accession="MAL7P1.204:pep" name="MAL7P1.204:pep">
</scanned-sequence>
<scanned-sequence accession="MAL7P1.205:pep" name="MAL7P1.205:pep">
</scanned-sequence>
<scanned-sequence accession="MAL7P1.206:pep" name="MAL7P1.206:pep">
</scanned-sequence>
<scanned-sequence accession="MAL7P1.207:pep" name="MAL7P1.207:pep">
<matched-element start="355" stop="365" score="-1.39175" pvalue="5.55e-05">
<sequence>IKNKNDLHEEQ</sequence>
<mem:qvalue>0.737</mem:qvalue>
</matched-element>
</scanned-sequence>
<scanned-sequence accession="MAL7P1.208:pep" name="MAL7P1.208:pep">
</scanned-sequence>
<scanned-sequence accession="MAL7P1.209:pep" name="MAL7P1.209:pep">
</scanned-sequence>
<scanned-sequence accession="MAL7P1.22:pep" name="MAL7P1.22:pep">
</scanned-sequence>
<scanned-sequence accession="PF07_0025:pep" name="PF07_0025:pep">
</scanned-sequence>
<scanned-sequence accession="PF07_0026:pep" name="PF07_0026:pep">
</scanned-sequence>
<scanned-sequence accession="MAL7P1.23:pep" name="MAL7P1.23:pep">
</scanned-sequence>
<scanned-sequence accession="MAL7P1.24:pep" name="MAL7P1.24:pep">
</scanned-sequence>
<scanned-sequence accession="MAL7P1.25:pep" name="MAL7P1.25:pep">
</scanned-sequence>
<scanned-sequence accession="PF07_0027:pep" name="PF07_0027:pep">
</scanned-sequence>
<scanned-sequence accession="PF07_0028:pep" name="PF07_0028:pep">
</scanned-sequence>
<scanned-sequence accession="MAL7P1.26:pep" name="MAL7P1.26:pep">
</scanned-sequence>
<scanned-sequence accession="PF07_0029:pep" name="PF07_0029:pep">
</scanned-sequence>
<scanned-sequence accession="PF07_0030:pep" name="PF07_0030:pep">
</scanned-sequence>
<scanned-sequence accession="PF07_0031:pep" name="PF07_0031:pep">
</scanned-sequence>
<scanned-sequence accession="PF07_0032:pep" name="PF07_0032:pep">
</scanned-sequence>
<scanned-sequence accession="PF07_0033:pep" name="PF07_0033:pep">
</scanned-sequence>
<scanned-sequence accession="PF07_0034:pep" name="PF07_0034:pep">
</scanned-sequence>
<scanned-sequence accession="MAL7P1.27:pep" name="MAL7P1.27:pep">
</scanned-sequence>
<scanned-sequence accession="PF07_0035:pep" name="PF07_0035:pep">
</scanned-sequence>
<scanned-sequence accession="PF07_0036:pep" name="PF07_0036:pep">
</scanned-sequence>
<scanned-sequence accession="PF07_0037:pep" name="PF07_0037:pep">
</scanned-sequence>
<scanned-sequence accession="PF07_0038:pep" name="PF07_0038:pep">
</scanned-sequence>
<scanned-sequence accession="PF07_0039:pep" name="PF07_0039:pep">
</scanned-sequence>
<scanned-sequence accession="MAL7P1.28:pep" name="MAL7P1.28:pep">
</scanned-sequence>
<scanned-sequence accession="PF07_0040:pep" name="PF07_0040:pep">
</scanned-sequence>
<scanned-sequence accession="MAL7P1.29a:pep" name="MAL7P1.29a:pep">
</scanned-sequence>
<scanned-sequence accession="MAL7P1.29:pep" name="MAL7P1.29:pep">
</scanned-sequence>
<scanned-sequence accession="MAL7P1.30:pep" name="MAL7P1.30:pep">
</scanned-sequence>
<scanned-sequence accession="PF07_0041:pep" name="PF07_0041:pep">
</scanned-sequence>
<scanned-sequence accession="PF07_0042:pep" name="PF07_0042:pep">
</scanned-sequence>
<scanned-sequence accession="MAL7P1.31:pep" name="MAL7P1.31:pep">
</scanned-sequence>
<scanned-sequence accession="MAL7P1.32:pep" name="MAL7P1.32:pep">
</scanned-sequence>
<scanned-sequence accession="MAL7P1.33:pep" name="MAL7P1.33:pep">
</scanned-sequence>
<scanned-sequence accession="PF07_0043:pep" name="PF07_0043:pep">
</scanned-sequence>
<scanned-sequence accession="PF07_0044:pep" name="PF07_0044:pep">
</scanned-sequence>
<scanned-sequence accession="PF07_0045:pep" name="PF07_0045:pep">
</scanned-sequence>
<scanned-sequence accession="PF07_0046:pep" name="PF07_0046:pep">
</scanned-sequence>
<scanned-sequence accession="PF07_0047:pep" name="PF07_0047:pep">
</scanned-sequence>
<scanned-sequence accession="MAL7P1.34:pep" name="MAL7P1.34:pep">
</scanned-sequence>
<scanned-sequence accession="MAL7P1.35:pep" name="MAL7P1.35:pep">
</scanned-sequence>
<scanned-sequence accession="MAL7P1.36:pep" name="MAL7P1.36:pep">
</scanned-sequence>
<scanned-sequence accession="MAL7P1.37:pep" name="MAL7P1.37:pep">
</scanned-sequence>
<scanned-sequence accession="MAL7P1.38:pep" name="MAL7P1.38:pep">
</scanned-sequence>
<scanned-sequence accession="PF07_0048:pep" name="PF07_0048:pep">
</scanned-sequence>
<scanned-sequence accession="PF07_0049:pep" name="PF07_0049:pep">
</scanned-sequence>
<scanned-sequence accession="MAL7P1.50:pep" name="MAL7P1.50:pep">
</scanned-sequence>
<scanned-sequence accession="PF07_0050:pep" name="PF07_0050:pep">
</scanned-sequence>
<scanned-sequence accession="PF07_0051:pep" name="PF07_0051:pep">
</scanned-sequence>
<scanned-sequence accession="MAL7P1.55:pep" name="MAL7P1.55:pep">
</scanned-sequence>
<scanned-sequence accession="MAL7P1.56:pep" name="MAL7P1.56:pep">
</scanned-sequence>
<scanned-sequence accession="MAL7P1.57:pep" name="MAL7P1.57:pep">
</scanned-sequence>
<scanned-sequence accession="MAL7P1.58:pep" name="MAL7P1.58:pep">
</scanned-sequence>
<scanned-sequence accession="MAL7P1.59:pep" name="MAL7P1.59:pep">
<matched-element start="124" stop="134" score="-2.94845" pvalue="8.68e-05">
<sequence>IRNSIILRQCK</sequence>
<mem:qvalue>0.762</mem:qvalue>
</matched-element>
</scanned-sequence>
<scanned-sequence accession="MAL7P1.64:pep" name="MAL7P1.64:pep">
</scanned-sequence>
<scanned-sequence accession="MAL7P1.65:pep" name="MAL7P1.65:pep">
</scanned-sequence>
<scanned-sequence accession="MAL7P1.66:pep" name="MAL7P1.66:pep">
</scanned-sequence>
<scanned-sequence accession="MAL7P1.67:pep" name="MAL7P1.67:pep">
</scanned-sequence>
<scanned-sequence accession="PF07_0052:pep" name="PF07_0052:pep">
</scanned-sequence>
<scanned-sequence accession="PF07_0053:pep" name="PF07_0053:pep">
</scanned-sequence>
<scanned-sequence accession="PF07_0054:pep" name="PF07_0054:pep">
</scanned-sequence>
<scanned-sequence accession="PF07_0055:pep" name="PF07_0055:pep">
<matched-element start="227" stop="237" score="-2.14433" pvalue="6.71e-05">
<sequence>DREKRIKELQE</sequence>
<mem:qvalue>0.737</mem:qvalue>
</matched-element>
</scanned-sequence>
<scanned-sequence accession="PF07_0056:pep" name="PF07_0056:pep">
</scanned-sequence>
<scanned-sequence accession="MAL7P1.68:pep" name="MAL7P1.68:pep">
</scanned-sequence>
<scanned-sequence accession="MAL7P1.69:pep" name="MAL7P1.69:pep">
</scanned-sequence>
<scanned-sequence accession="PF07_0057:pep" name="PF07_0057:pep">
</scanned-sequence>
<scanned-sequence accession="PF07_0058:pep" name="PF07_0058:pep">
</scanned-sequence>
<scanned-sequence accession="PF07_0059:pep" name="PF07_0059:pep">
</scanned-sequence>
<scanned-sequence accession="PF07_0060:pep" name="PF07_0060:pep">
</scanned-sequence>
<scanned-sequence accession="PF07_0061:pep" name="PF07_0061:pep">
</scanned-sequence>
<scanned-sequence accession="MAL7P1.73:pep" name="MAL7P1.73:pep">
</scanned-sequence>
<scanned-sequence accession="MAL7P1.74:pep" name="MAL7P1.74:pep">
</scanned-sequence>
<scanned-sequence accession="MAL7P1.75:pep" name="MAL7P1.75:pep">
</scanned-sequence>
<scanned-sequence accession="PF07_0062:pep" name="PF07_0062:pep">
</scanned-sequence>
<scanned-sequence accession="PF07_0063:pep" name="PF07_0063:pep">
</scanned-sequence>
<scanned-sequence accession="PF07_0064:pep" name="PF07_0064:pep">
</scanned-sequence>
<scanned-sequence accession="PF07_0065:pep" name="PF07_0065:pep">
</scanned-sequence>
<scanned-sequence accession="PF07_0066:pep" name="PF07_0066:pep">
</scanned-sequence>
<scanned-sequence accession="PF07_0067:pep" name="PF07_0067:pep">
</scanned-sequence>
<scanned-sequence accession="MAL7P1.76:pep" name="MAL7P1.76:pep">
</scanned-sequence>
<scanned-sequence accession="MAL7P1.77:pep" name="MAL7P1.77:pep">
</scanned-sequence>
<scanned-sequence accession="MAL7P1.78:pep" name="MAL7P1.78:pep">
</scanned-sequence>
<scanned-sequence accession="MAL7P1.79:pep" name="MAL7P1.79:pep">
</scanned-sequence>
<scanned-sequence accession="PF07_0068:pep" name="PF07_0068:pep">
</scanned-sequence>
<scanned-sequence accession="PF07_0069:pep" name="PF07_0069:pep">
</scanned-sequence>
<scanned-sequence accession="MAL7P1.81:pep" name="MAL7P1.81:pep">
</scanned-sequence>
<scanned-sequence accession="PF07_0070:pep" name="PF07_0070:pep">
</scanned-sequence>
<scanned-sequence accession="MAL7P1.82:pep" name="MAL7P1.82:pep">
</scanned-sequence>
<scanned-sequence accession="MAL7P1.83:pep" name="MAL7P1.83:pep">
</scanned-sequence>
<scanned-sequence accession="MAL7P1.84:pep" name="MAL7P1.84:pep">
</scanned-sequence>
<scanned-sequence accession="MAL7P1.86:pep" name="MAL7P1.86:pep">
</scanned-sequence>
<scanned-sequence accession="PF07_0071:pep" name="PF07_0071:pep">
</scanned-sequence>
<scanned-sequence accession="PF07_0072:pep" name="PF07_0072:pep">
</scanned-sequence>
<scanned-sequence accession="MAL7P1.87:pep" name="MAL7P1.87:pep">
</scanned-sequence>
<scanned-sequence accession="PF07_0073:pep" name="PF07_0073:pep">
</scanned-sequence>
<scanned-sequence accession="PF07_0074:pep" name="PF07_0074:pep">
</scanned-sequence>
<scanned-sequence accession="MAL7P1.88:pep" name="MAL7P1.88:pep">
</scanned-sequence>
<scanned-sequence accession="MAL7P1.89:pep" name="MAL7P1.89:pep">
<matched-element start="4764" stop="4774" score="1.3299" pvalue="3.11e-05">
<sequence>YELSRTLSEKH</sequence>
<mem:qvalue>0.634</mem:qvalue>
</matched-element>
</scanned-sequence>
<scanned-sequence accession="MAL7P1.91:pep" name="MAL7P1.91:pep">
<matched-element start="534" stop="544" score="0.546392" pvalue="3.77e-05">
<sequence>NENMNSLSEKL</sequence>
<mem:qvalue>0.688</mem:qvalue>
</matched-element>
</scanned-sequence>
<scanned-sequence accession="MAL7P1.92:pep" name="MAL7P1.92:pep">
</scanned-sequence>
<scanned-sequence accession="MAL7P1.93:pep" name="MAL7P1.93:pep">
</scanned-sequence>
<scanned-sequence accession="MAL7P1.94:pep" name="MAL7P1.94:pep">
</scanned-sequence>
<scanned-sequence accession="MAL7P1.95:pep" name="MAL7P1.95:pep">
<matched-element start="49" stop="59" score="-3.27835" pvalue="9.82e-05">
<sequence>REYKRITSQKI</sequence>
<mem:qvalue>0.786</mem:qvalue>
</matched-element>
</scanned-sequence>
<scanned-sequence accession="PF07_0075:pep" name="PF07_0075:pep">
</scanned-sequence>
<scanned-sequence accession="PF07_0076:pep" name="PF07_0076:pep">
</scanned-sequence>
<scanned-sequence accession="MAL7P1.97:pep" name="MAL7P1.97:pep">
</scanned-sequence>
<scanned-sequence accession="MAL7P1.98:pep" name="MAL7P1.98:pep">
</scanned-sequence>
<scanned-sequence accession="MAL7P1.99:pep" name="MAL7P1.99:pep">
</scanned-sequence>
<scanned-sequence accession="MAL7P1.100:pep" name="MAL7P1.100:pep">
</scanned-sequence>
<scanned-sequence accession="PF07_0077:pep" name="PF07_0077:pep">
</scanned-sequence>
<scanned-sequence accession="MAL7P1.102:pep" name="MAL7P1.102:pep">
</scanned-sequence>
<scanned-sequence accession="PF07_0078:pep" name="PF07_0078:pep">
</scanned-sequence>
<scanned-sequence accession="PF07_0079:pep" name="PF07_0079:pep">
</scanned-sequence>
<scanned-sequence accession="PF07_0080:pep" name="PF07_0080:pep">
</scanned-sequence>
<scanned-sequence accession="PF07_0081:pep" name="PF07_0081:pep">
</scanned-sequence>
<scanned-sequence accession="PF07_0082:pep" name="PF07_0082:pep">
<matched-element start="1795" stop="1805" score="2.68041" pvalue="2.02e-05">
<sequence>FLYKFLSKEKQ</sequence>
<mem:qvalue>0.542</mem:qvalue>
</matched-element>
</scanned-sequence>
<scanned-sequence accession="MAL7P1.104:pep" name="MAL7P1.104:pep">
</scanned-sequence>
<scanned-sequence accession="PF07_0083:pep" name="PF07_0083:pep">
</scanned-sequence>
<scanned-sequence accession="PF07_0084:pep" name="PF07_0084:pep">
</scanned-sequence>
<scanned-sequence accession="MAL7P1.105:pep" name="MAL7P1.105:pep">
</scanned-sequence>
<scanned-sequence accession="PF07_0085:pep" name="PF07_0085:pep">
</scanned-sequence>
<scanned-sequence accession="MAL7P1.106:pep" name="MAL7P1.106:pep">
</scanned-sequence>
<scanned-sequence accession="MAL7P1.107:pep" name="MAL7P1.107:pep">
</scanned-sequence>
<scanned-sequence accession="MAL7P1.108:pep" name="MAL7P1.108:pep">
</scanned-sequence>
<scanned-sequence accession="MAL7P1.110:pep" name="MAL7P1.110:pep">
</scanned-sequence>
<scanned-sequence accession="MAL7P1.111:pep" name="MAL7P1.111:pep">
</scanned-sequence>
<scanned-sequence accession="PF07_0086:pep" name="PF07_0086:pep">
<matched-element start="1727" stop="1737" score="2.47423" pvalue="2.18e-05">
<sequence>FVYSPLLYEKE</sequence>
<mem:qvalue>0.548</mem:qvalue>
</matched-element>
</scanned-sequence>
<scanned-sequence accession="PF07_0087:pep" name="PF07_0087:pep">
</scanned-sequence>
<scanned-sequence accession="MAL7P1.112:pep" name="MAL7P1.112:pep">
</scanned-sequence>
<scanned-sequence accession="MAL7P1.113:pep" name="MAL7P1.113:pep">
</scanned-sequence>
<scanned-sequence accession="MAL7P1.114:pep" name="MAL7P1.114:pep">
</scanned-sequence>
<scanned-sequence accession="MAL7P1.115:pep" name="MAL7P1.115:pep">
</scanned-sequence>
<scanned-sequence accession="PF07_0088:pep" name="PF07_0088:pep">
</scanned-sequence>
<scanned-sequence accession="PF07_0089:pep" name="PF07_0089:pep">
</scanned-sequence>
<scanned-sequence accession="MAL7P1.117:pep" name="MAL7P1.117:pep">
</scanned-sequence>
<scanned-sequence accession="PF07_0090a:pep" name="PF07_0090a:pep">
</scanned-sequence>
<scanned-sequence accession="PF07_0090:pep" name="PF07_0090:pep">
</scanned-sequence>
<scanned-sequence accession="MAL7P1.118:pep" name="MAL7P1.118:pep">
</scanned-sequence>
<scanned-sequence accession="MAL7P1.119:pep" name="MAL7P1.119:pep">
</scanned-sequence>
<scanned-sequence accession="MAL7P1.120:pep" name="MAL7P1.120:pep">
</scanned-sequence>
<scanned-sequence accession="MAL7P1.122:pep" name="MAL7P1.122:pep">
</scanned-sequence>
<scanned-sequence accession="PF07_0091:pep" name="PF07_0091:pep">
</scanned-sequence>
<scanned-sequence accession="PF07_0092:pep" name="PF07_0092:pep">
</scanned-sequence>
<scanned-sequence accession="PF07_0093:pep" name="PF07_0093:pep">
</scanned-sequence>
<scanned-sequence accession="PF07_0094:pep" name="PF07_0094:pep">
</scanned-sequence>
<scanned-sequence accession="MAL7P1.123:pep" name="MAL7P1.123:pep">
</scanned-sequence>
<scanned-sequence accession="PF07_0095:pep" name="PF07_0095:pep">
</scanned-sequence>
<scanned-sequence accession="PF07_0096:pep" name="PF07_0096:pep">
</scanned-sequence>
<scanned-sequence accession="MAL7P1.124:pep" name="MAL7P1.124:pep">
</scanned-sequence>
<scanned-sequence accession="MAL7P1.125:pep" name="MAL7P1.125:pep">
</scanned-sequence>
<scanned-sequence accession="PF07_0097:pep" name="PF07_0097:pep">
</scanned-sequence>
<scanned-sequence accession="PF07_0098:pep" name="PF07_0098:pep">
</scanned-sequence>
<scanned-sequence accession="PF07_0099:pep" name="PF07_0099:pep">
</scanned-sequence>
<scanned-sequence accession="PF07_0100:pep" name="PF07_0100:pep">
</scanned-sequence>
<scanned-sequence accession="PF07_0101:pep" name="PF07_0101:pep">
<matched-element start="1419" stop="1429" score="4.26804" pvalue="1.03e-05">
<sequence>IKEKKILLEKQ</sequence>
<mem:qvalue>0.417</mem:qvalue>
</matched-element>
</scanned-sequence>
<scanned-sequence accession="MAL7P1.126:pep" name="MAL7P1.126:pep">
</scanned-sequence>
<scanned-sequence accession="MAL7P1.127:pep" name="MAL7P1.127:pep">
</scanned-sequence>
<scanned-sequence accession="MAL7P1.129:pep" name="MAL7P1.129:pep">
</scanned-sequence>
<scanned-sequence accession="PF07_0102:pep" name="PF07_0102:pep">
</scanned-sequence>
<scanned-sequence accession="MAL7P1.130:pep" name="MAL7P1.130:pep">
</scanned-sequence>
<scanned-sequence accession="PF07_0103:pep" name="PF07_0103:pep">
</scanned-sequence>
<scanned-sequence accession="MAL7P1.131:pep" name="MAL7P1.131:pep">
</scanned-sequence>
<scanned-sequence accession="MAL7P1.132:pep" name="MAL7P1.132:pep">
</scanned-sequence>
<scanned-sequence accession="MAL7P1.134:pep" name="MAL7P1.134:pep">
<matched-element start="839" stop="849" score="3.86598" pvalue="1.25e-05">
<sequence>FSYKIIIAEGL</sequence>
<mem:qvalue>0.439</mem:qvalue>
</matched-element>
</scanned-sequence>
<scanned-sequence accession="MAL7P1.137:pep" name="MAL7P1.137:pep">
</scanned-sequence>
<scanned-sequence accession="PF07_0104:pep" name="PF07_0104:pep">
</scanned-sequence>
<scanned-sequence accession="PF07_0105:pep" name="PF07_0105:pep">
</scanned-sequence>
<scanned-sequence accession="MAL7P1.138:pep" name="MAL7P1.138:pep">
</scanned-sequence>
<scanned-sequence accession="MAL7P1.139:pep" name="MAL7P1.139:pep">
</scanned-sequence>
<scanned-sequence accession="PF07_0106:pep" name="PF07_0106:pep">
</scanned-sequence>
<scanned-sequence accession="MAL7P1.141:pep" name="MAL7P1.141:pep">
</scanned-sequence>
<scanned-sequence accession="MAL7P1.142:pep" name="MAL7P1.142:pep">
</scanned-sequence>
<scanned-sequence accession="PF07_0107:pep" name="PF07_0107:pep">
</scanned-sequence>
<scanned-sequence accession="MAL7P1.144:pep" name="MAL7P1.144:pep">
</scanned-sequence>
<scanned-sequence accession="MAL7P1.145:pep" name="MAL7P1.145:pep">
</scanned-sequence>
<scanned-sequence accession="MAL7P1.146:pep" name="MAL7P1.146:pep">
</scanned-sequence>
<scanned-sequence accession="MAL7P1.147:pep" name="MAL7P1.147:pep">
<matched-element start="1868" stop="1878" score="-1.25773" pvalue="5.4e-05">
<sequence>DANSNTLSKVL</sequence>
<mem:qvalue>0.737</mem:qvalue>
</matched-element>
</scanned-sequence>
<scanned-sequence accession="PF07_0108:pep" name="PF07_0108:pep">
</scanned-sequence>
<scanned-sequence accession="PF07_0109:pep" name="PF07_0109:pep">
</scanned-sequence>
<scanned-sequence accession="PF07_0109a:pep" name="PF07_0109a:pep">
</scanned-sequence>
<scanned-sequence accession="PF07_0110:pep" name="PF07_0110:pep">
</scanned-sequence>
<scanned-sequence accession="PF07_0111:pep" name="PF07_0111:pep">
</scanned-sequence>
<scanned-sequence accession="MAL7P1.149:pep" name="MAL7P1.149:pep">
</scanned-sequence>
<scanned-sequence accession="MAL7P1.150:pep" name="MAL7P1.150:pep">
</scanned-sequence>
<scanned-sequence accession="MAL7P1.151:pep" name="MAL7P1.151:pep">
</scanned-sequence>
<scanned-sequence accession="PF07_0112:pep" name="PF07_0112:pep">
</scanned-sequence>
<scanned-sequence accession="PF07_0113:pep" name="PF07_0113:pep">
<matched-element start="157" stop="167" score="-2.30928" pvalue="7.04e-05">
<sequence>LLNKRICHLFE</sequence>
<mem:qvalue>0.737</mem:qvalue>
</matched-element>
</scanned-sequence>
<scanned-sequence accession="MAL7P1.152:pep" name="MAL7P1.152:pep">
</scanned-sequence>
<scanned-sequence accession="PF07_0114:pep" name="PF07_0114:pep">
</scanned-sequence>
<scanned-sequence accession="PF07_0115:pep" name="PF07_0115:pep">
</scanned-sequence>
<scanned-sequence accession="PF07_0116:pep" name="PF07_0116:pep">
</scanned-sequence>
<scanned-sequence accession="PF07_0117:pep" name="PF07_0117:pep">
</scanned-sequence>
<scanned-sequence accession="PF07_0118:pep" name="PF07_0118:pep">
</scanned-sequence>
<scanned-sequence accession="MAL7P1.153:pep" name="MAL7P1.153:pep">
</scanned-sequence>
<scanned-sequence accession="PF07_0119:pep" name="PF07_0119:pep">
</scanned-sequence>
<scanned-sequence accession="MAL7P1.154:pep" name="MAL7P1.154:pep">
</scanned-sequence>
<scanned-sequence accession="MAL7P1.154a:pep" name="MAL7P1.154a:pep">
</scanned-sequence>
<scanned-sequence accession="MAL7P1.155:pep" name="MAL7P1.155:pep">
</scanned-sequence>
<scanned-sequence accession="MAL7P1.156:pep" name="MAL7P1.156:pep">
</scanned-sequence>
<scanned-sequence accession="MAL7P1.157:pep" name="MAL7P1.157:pep">
</scanned-sequence>
<scanned-sequence accession="MAL7P1.157a:pep" name="MAL7P1.157a:pep">
</scanned-sequence>
<scanned-sequence accession="MAL7P1.158:pep" name="MAL7P1.158:pep">
</scanned-sequence>
<scanned-sequence accession="PF07_0120:pep" name="PF07_0120:pep">
</scanned-sequence>
<scanned-sequence accession="MAL7P1.159:pep" name="MAL7P1.159:pep">
</scanned-sequence>
<scanned-sequence accession="PF07_0121:pep" name="PF07_0121:pep">
</scanned-sequence>
<scanned-sequence accession="PF07_0122:pep" name="PF07_0122:pep">
</scanned-sequence>
<scanned-sequence accession="PF07_0123:pep" name="PF07_0123:pep">
</scanned-sequence>
<scanned-sequence accession="MAL7P1.160.1" name="MAL7P1.160.1">
</scanned-sequence>
<scanned-sequence accession="MAL7P1.160.2" name="MAL7P1.160.2">
</scanned-sequence>
<scanned-sequence accession="PF07_0124:pep" name="PF07_0124:pep">
</scanned-sequence>
<scanned-sequence accession="MAL7P1.161:pep" name="MAL7P1.161:pep">
</scanned-sequence>
<scanned-sequence accession="MAL7P1.162:pep" name="MAL7P1.162:pep">
<matched-element start="1686" stop="1696" score="0.907216" pvalue="3.47e-05">
<sequence>DRLSDSLSKIQ</sequence>
<mem:qvalue>0.664</mem:qvalue>
</matched-element>
</scanned-sequence>
<scanned-sequence accession="MAL7P1.163:pep" name="MAL7P1.163:pep">
</scanned-sequence>
<scanned-sequence accession="PF07_0125:pep" name="PF07_0125:pep">
</scanned-sequence>
<scanned-sequence accession="MAL7P1.164:pep" name="MAL7P1.164:pep">
</scanned-sequence>
<scanned-sequence accession="PF07_0126:pep" name="PF07_0126:pep">
</scanned-sequence>
<scanned-sequence accession="PF07_0127:pep" name="PF07_0127:pep">
</scanned-sequence>
<scanned-sequence accession="MAL7P1.167:pep" name="MAL7P1.167:pep">
<matched-element start="277" stop="287" score="-3.06186" pvalue="9.04e-05">
<sequence>ILNKRINLEHY</sequence>
<mem:qvalue>0.77</mem:qvalue>
</matched-element>
</scanned-sequence>
<scanned-sequence accession="MAL7P1.170:pep" name="MAL7P1.170:pep">
<matched-element start="41" stop="51" score="15.2577" pvalue="1.41e-07">
<sequence>FRNNRILSSKE</sequence>
<mem:qvalue>0.0583</mem:qvalue>
</matched-element>
</scanned-sequence>
<scanned-sequence accession="MAL7P1.171:pep" name="MAL7P1.171:pep">
<matched-element start="83" stop="93" score="-3.21649" pvalue="9.58e-05">
<sequence>IRPSRSLTERK</sequence>
<mem:qvalue>0.784</mem:qvalue>
</matched-element>
</scanned-sequence>
<scanned-sequence accession="MAL7P1.172:pep" name="MAL7P1.172:pep">
<matched-element start="85" stop="95" score="-1.43299" pvalue="5.6e-05">
<sequence>NRYLRNLGEKS</sequence>
<mem:qvalue>0.737</mem:qvalue>
</matched-element>
</scanned-sequence>
<scanned-sequence accession="MAL7P1.173:pep" name="MAL7P1.173:pep">
<matched-element start="193" stop="203" score="2.81443" pvalue="1.92e-05">
<sequence>DNEDISLHEKQ</sequence>
<mem:qvalue>0.526</mem:qvalue>
</matched-element>
</scanned-sequence>
<scanned-sequence accession="MAL7P1.174:pep" name="MAL7P1.174:pep">
<matched-element start="48" stop="58" score="5.48454" pvalue="5.93e-06">
<sequence>LSNIRILSEVE</sequence>
<mem:qvalue>0.306</mem:qvalue>
</matched-element>
</scanned-sequence>
<scanned-sequence accession="MAL7P1.176:pep" name="MAL7P1.176:pep">
<matched-element start="1227" stop="1237" score="3.39175" pvalue="1.52e-05">
<sequence>DRNSNTLHLKD</sequence>
<mem:qvalue>0.478</mem:qvalue>
</matched-element>
</scanned-sequence>
<scanned-sequence accession="PF07_0129:pep" name="PF07_0129:pep">
</scanned-sequence>
<scanned-sequence accession="MAL7P1.177:pep" name="MAL7P1.177:pep">
<matched-element start="42" stop="52" score="3.59794" pvalue="1.4e-05">
<sequence>IRISRLLSQNN</sequence>
<mem:qvalue>0.458</mem:qvalue>
</matched-element>
</scanned-sequence>
<scanned-sequence accession="MAL7P1.178:pep" name="MAL7P1.178:pep">
</scanned-sequence>
<scanned-sequence accession="MAL7P1.179:pep" name="MAL7P1.179:pep">
</scanned-sequence>
<scanned-sequence accession="PF07_0130:pep" name="PF07_0130:pep">
<matched-element start="44" stop="54" score="5.28866" pvalue="6.48e-06">
<sequence>TINSRLLAQTK</sequence>
<mem:qvalue>0.306</mem:qvalue>
</matched-element>
</scanned-sequence>
<scanned-sequence accession="PF07_0132:pep" name="PF07_0132:pep">
</scanned-sequence>
<scanned-sequence accession="MAL7P1.184:pep" name="MAL7P1.184:pep">
</scanned-sequence>
<scanned-sequence accession="PF07_0134:pep" name="PF07_0134:pep">
</scanned-sequence>
<scanned-sequence accession="MAL7P1.185:pep" name="MAL7P1.185:pep">
</scanned-sequence>
<scanned-sequence accession="MAL7P1.350:pep" name="MAL7P1.350:pep">
</scanned-sequence>
<scanned-sequence accession="PF07_0136:pep" name="PF07_0136:pep">
</scanned-sequence>
<scanned-sequence accession="MAL7P1.186:pep" name="MAL7P1.186:pep">
</scanned-sequence>
<scanned-sequence accession="PF07_0138:pep" name="PF07_0138:pep">
</scanned-sequence>
<scanned-sequence accession="MAL7P1.187:pep" name="MAL7P1.187:pep">
</scanned-sequence>
<scanned-sequence accession="PF08_0142:pep" name="PF08_0142:pep">
</scanned-sequence>
<scanned-sequence accession="PF08_0141:pep" name="PF08_0141:pep">
</scanned-sequence>
<scanned-sequence accession="PF08_0140:pep" name="PF08_0140:pep">
</scanned-sequence>
<scanned-sequence accession="PF08_0139:pep" name="PF08_0139:pep">
</scanned-sequence>
<scanned-sequence accession="PF08_0138:pep" name="PF08_0138:pep">
<matched-element start="37" stop="47" score="-1.6701" pvalue="5.92e-05">
<sequence>IRAHRTLCECE</sequence>
<mem:qvalue>0.737</mem:qvalue>
</matched-element>
</scanned-sequence>
<scanned-sequence accession="MAL8P1.163:pep" name="MAL8P1.163:pep">
</scanned-sequence>
<scanned-sequence accession="MAL8P1.162:pep" name="MAL8P1.162:pep">
</scanned-sequence>
<scanned-sequence accession="MAL8P1.161:pep" name="MAL8P1.161:pep">
</scanned-sequence>
<scanned-sequence accession="MAL8P1.160:pep" name="MAL8P1.160:pep">
</scanned-sequence>
<scanned-sequence accession="PF08_0137:pep" name="PF08_0137:pep">
</scanned-sequence>
<scanned-sequence accession="PF08_0136b:pep" name="PF08_0136b:pep">
</scanned-sequence>
<scanned-sequence accession="PF08_0136:pep" name="PF08_0136:pep">
</scanned-sequence>
<scanned-sequence accession="PF08_0135:pep" name="PF08_0135:pep">
</scanned-sequence>
<scanned-sequence accession="PF08_0134:pep" name="PF08_0134:pep">
</scanned-sequence>
<scanned-sequence accession="MAL8P1.157:pep" name="MAL8P1.157:pep">
</scanned-sequence>
<scanned-sequence accession="MAL8P1.156:pep" name="MAL8P1.156:pep">
</scanned-sequence>
<scanned-sequence accession="MAL8P1.154:pep" name="MAL8P1.154:pep">
<matched-element start="2009" stop="2019" score="-3.12371" pvalue="9.25e-05">
<sequence>FPIKRLLFAGE</sequence>
<mem:qvalue>0.77</mem:qvalue>
</matched-element>
</scanned-sequence>
<scanned-sequence accession="PF08_0132:pep" name="PF08_0132:pep">
</scanned-sequence>
<scanned-sequence accession="MAL8P1.153:pep" name="MAL8P1.153:pep">
</scanned-sequence>
<scanned-sequence accession="PF08_0131:pep" name="PF08_0131:pep">
</scanned-sequence>
<scanned-sequence accession="PF08_0130:pep" name="PF08_0130:pep">
</scanned-sequence>
<scanned-sequence accession="MAL8P1.152:pep" name="MAL8P1.152:pep">
</scanned-sequence>
<scanned-sequence accession="MAL8P1.151:pep" name="MAL8P1.151:pep">
</scanned-sequence>
<scanned-sequence accession="MAL8P1.150:pep" name="MAL8P1.150:pep">
</scanned-sequence>
<scanned-sequence accession="MAL8P1.149:pep" name="MAL8P1.149:pep">
</scanned-sequence>
<scanned-sequence accession="PF08_0129:pep" name="PF08_0129:pep">
</scanned-sequence>
<scanned-sequence accession="MAL8P1.148:pep" name="MAL8P1.148:pep">
</scanned-sequence>
<scanned-sequence accession="PF08_0128:pep" name="PF08_0128:pep">
</scanned-sequence>
<scanned-sequence accession="PF08_0127:pep" name="PF08_0127:pep">
</scanned-sequence>
<scanned-sequence accession="MAL8P1.146:pep" name="MAL8P1.146:pep">
</scanned-sequence>
<scanned-sequence accession="MAL8P1.145:pep" name="MAL8P1.145:pep">
</scanned-sequence>
<scanned-sequence accession="PF08_0126:pep" name="PF08_0126:pep">
</scanned-sequence>
<scanned-sequence accession="MAL8P1.144:pep" name="MAL8P1.144:pep">
</scanned-sequence>
<scanned-sequence accession="MAL8P1.143.1" name="MAL8P1.143.1">
</scanned-sequence>
<scanned-sequence accession="MAL8P1.143.2" name="MAL8P1.143.2">
</scanned-sequence>
<scanned-sequence accession="PF08_0125:pep" name="PF08_0125:pep">
</scanned-sequence>
<scanned-sequence accession="MAL8P1.142:pep" name="MAL8P1.142:pep">
</scanned-sequence>
<scanned-sequence accession="PF08_0124:pep" name="PF08_0124:pep">
</scanned-sequence>
<scanned-sequence accession="MAL8P1.141:pep" name="MAL8P1.141:pep">
<matched-element start="17" stop="27" score="-1.12371" pvalue="5.26e-05">
<sequence>NRNNCYLHEEE</sequence>
<mem:qvalue>0.737</mem:qvalue>
</matched-element>
<matched-element start="568" stop="578" score="-2.78351" pvalue="8.2e-05">
<sequence>NLNIRILHHEI</sequence>
<mem:qvalue>0.752</mem:qvalue>
</matched-element>
</scanned-sequence>
<scanned-sequence accession="MAL8P1.140:pep" name="MAL8P1.140:pep">
</scanned-sequence>
<scanned-sequence accession="MAL8P1.139:pep" name="MAL8P1.139:pep">
</scanned-sequence>
<scanned-sequence accession="PF08_0123:pep" name="PF08_0123:pep">
</scanned-sequence>
<scanned-sequence accession="PF08_0122:pep" name="PF08_0122:pep">
</scanned-sequence>
<scanned-sequence accession="PF08_0121:pep" name="PF08_0121:pep">
</scanned-sequence>
<scanned-sequence accession="PF08_0120:pep" name="PF08_0120:pep">
</scanned-sequence>
<scanned-sequence accession="MAL8P1.138:pep" name="MAL8P1.138:pep">
</scanned-sequence>
<scanned-sequence accession="MAL8P1.137:pep" name="MAL8P1.137:pep">
</scanned-sequence>
<scanned-sequence accession="PF08_0119:pep" name="PF08_0119:pep">
</scanned-sequence>
<scanned-sequence accession="PF08_0118:pep" name="PF08_0118:pep">
</scanned-sequence>
<scanned-sequence accession="MAL8P1.200:pep" name="MAL8P1.200:pep">
</scanned-sequence>
<scanned-sequence accession="MAL8P1.201:pep" name="MAL8P1.201:pep">
</scanned-sequence>
<scanned-sequence accession="MAL8P1.202:pep" name="MAL8P1.202:pep">
</scanned-sequence>
<scanned-sequence accession="MAL8P1.203:pep" name="MAL8P1.203:pep">
</scanned-sequence>
<scanned-sequence accession="MAL8P1.136a:pep" name="MAL8P1.136a:pep">
</scanned-sequence>
<scanned-sequence accession="MAL8P1.136:pep" name="MAL8P1.136:pep">
</scanned-sequence>
<scanned-sequence accession="PF08_0117:pep" name="PF08_0117:pep">
</scanned-sequence>
<scanned-sequence accession="PF08_0116:pep" name="PF08_0116:pep">
</scanned-sequence>
<scanned-sequence accession="MAL8P1.135:pep" name="MAL8P1.135:pep">
</scanned-sequence>
<scanned-sequence accession="MAL8P1.134:pep" name="MAL8P1.134:pep">
</scanned-sequence>
<scanned-sequence accession="MAL8P1.133:pep" name="MAL8P1.133:pep">
</scanned-sequence>
<scanned-sequence accession="PF08_0115:pep" name="PF08_0115:pep">
</scanned-sequence>
<scanned-sequence accession="MAL8P1.132:pep" name="MAL8P1.132:pep">
</scanned-sequence>
<scanned-sequence accession="PF08_0114:pep" name="PF08_0114:pep">
</scanned-sequence>
<scanned-sequence accession="PF08_0113:pep" name="PF08_0113:pep">
</scanned-sequence>
<scanned-sequence accession="PF08_0112:pep" name="PF08_0112:pep">
</scanned-sequence>
<scanned-sequence accession="MAL8P1.131:pep" name="MAL8P1.131:pep">
</scanned-sequence>
<scanned-sequence accession="PF08_0111:pep" name="PF08_0111:pep">
</scanned-sequence>
<scanned-sequence accession="MAL8P1.130:pep" name="MAL8P1.130:pep">
</scanned-sequence>
<scanned-sequence accession="PF08_0110:pep" name="PF08_0110:pep">
</scanned-sequence>
<scanned-sequence accession="MAL8P1.300:pep" name="MAL8P1.300:pep">
</scanned-sequence>
<scanned-sequence accession="MAL8P1.128:pep" name="MAL8P1.128:pep">
</scanned-sequence>
<scanned-sequence accession="MAL8P1.127:pep" name="MAL8P1.127:pep">
</scanned-sequence>
<scanned-sequence accession="MAL8P1.126:pep" name="MAL8P1.126:pep">
</scanned-sequence>
<scanned-sequence accession="PF08_0109:pep" name="PF08_0109:pep">
</scanned-sequence>
<scanned-sequence accession="MAL8P1.125:pep" name="MAL8P1.125:pep">
</scanned-sequence>
<scanned-sequence accession="MAL8P1.124:pep" name="MAL8P1.124:pep">
</scanned-sequence>
<scanned-sequence accession="MAL8P1.123:pep" name="MAL8P1.123:pep">
<matched-element start="1181" stop="1191" score="-0.886598" pvalue="5.01e-05">
<sequence>ILLKNILSLLL</sequence>
<mem:qvalue>0.737</mem:qvalue>
</matched-element>
</scanned-sequence>
<scanned-sequence accession="PF08_0108:pep" name="PF08_0108:pep">
</scanned-sequence>
<scanned-sequence accession="MAL8P1.122:pep" name="MAL8P1.122:pep">
</scanned-sequence>
<scanned-sequence accession="MAL8P1.121:pep" name="MAL8P1.121:pep">
</scanned-sequence>
<scanned-sequence accession="PF08_0107:pep" name="PF08_0107:pep">
</scanned-sequence>
<scanned-sequence accession="PF08_0106:pep" name="PF08_0106:pep">
</scanned-sequence>
<scanned-sequence accession="PF08_0105:pep" name="PF08_0105:pep">
</scanned-sequence>
<scanned-sequence accession="PF08_0104:pep" name="PF08_0104:pep">
</scanned-sequence>
<scanned-sequence accession="PF08_0103:pep" name="PF08_0103:pep">
</scanned-sequence>
<scanned-sequence accession="PF08_0102:pep" name="PF08_0102:pep">
</scanned-sequence>
<scanned-sequence accession="PF08_0101:pep" name="PF08_0101:pep">
</scanned-sequence>
<scanned-sequence accession="MAL8P1.114:pep" name="MAL8P1.114:pep">
</scanned-sequence>
<scanned-sequence accession="MAL8P1.113:pep" name="MAL8P1.113:pep">
<matched-element start="2976" stop="2986" score="-0.721649" pvalue="4.86e-05">
<sequence>LRNKLILMNTE</sequence>
<mem:qvalue>0.737</mem:qvalue>
</matched-element>
</scanned-sequence>
<scanned-sequence accession="PF08_0100:pep" name="PF08_0100:pep">
</scanned-sequence>
<scanned-sequence accession="MAL8P1.112:pep" name="MAL8P1.112:pep">
</scanned-sequence>
<scanned-sequence accession="MAL8P1.111:pep" name="MAL8P1.111:pep">
</scanned-sequence>
<scanned-sequence accession="PF08_0099:pep" name="PF08_0099:pep">
</scanned-sequence>
<scanned-sequence accession="MAL8P1.110:pep" name="MAL8P1.110:pep">
</scanned-sequence>
<scanned-sequence accession="PF08_0098:pep" name="PF08_0098:pep">
</scanned-sequence>
<scanned-sequence accession="MAL8P1.109:pep" name="MAL8P1.109:pep">
</scanned-sequence>
<scanned-sequence accession="PF08_0097:pep" name="PF08_0097:pep">
</scanned-sequence>
<scanned-sequence accession="MAL8P1.108:pep" name="MAL8P1.108:pep">
<matched-element start="70" stop="80" score="-3.18557" pvalue="9.47e-05">
<sequence>MFLKRNLAQEL</sequence>
<mem:qvalue>0.781</mem:qvalue>
</matched-element>
</scanned-sequence>
<scanned-sequence accession="PF08_0096:pep" name="PF08_0096:pep">
</scanned-sequence>
<scanned-sequence accession="MAL8P1.107:pep" name="MAL8P1.107:pep">
</scanned-sequence>
<scanned-sequence accession="PF08_0095:pep" name="PF08_0095:pep">
</scanned-sequence>
<scanned-sequence accession="MAL8P1.106.1" name="MAL8P1.106.1">
</scanned-sequence>
<scanned-sequence accession="MAL8P1.106.2" name="MAL8P1.106.2">
</scanned-sequence>
<scanned-sequence accession="PF08_0094:pep" name="PF08_0094:pep">
</scanned-sequence>
<scanned-sequence accession="PF08_0093:pep" name="PF08_0093:pep">
<matched-element start="351" stop="361" score="-1.07216" pvalue="5.2e-05">
<sequence>FRNKHILYSKR</sequence>
<mem:qvalue>0.737</mem:qvalue>
</matched-element>
</scanned-sequence>
<scanned-sequence accession="MAL8P1.105:pep" name="MAL8P1.105:pep">
</scanned-sequence>
<scanned-sequence accession="MAL8P1.104:pep" name="MAL8P1.104:pep">
</scanned-sequence>
<scanned-sequence accession="MAL8P1.103:pep" name="MAL8P1.103:pep">
<matched-element start="5" stop="15" score="3.26804" pvalue="1.6e-05">
<sequence>DKLKNILDQKE</sequence>
<mem:qvalue>0.484</mem:qvalue>
</matched-element>
</scanned-sequence>
<scanned-sequence accession="PF08_0092:pep" name="PF08_0092:pep">
</scanned-sequence>
<scanned-sequence accession="PF08_0091:pep" name="PF08_0091:pep">
<matched-element start="848" stop="858" score="2.65979" pvalue="2.03e-05">
<sequence>LLIKRTLSLKE</sequence>
<mem:qvalue>0.542</mem:qvalue>
</matched-element>
</scanned-sequence>
<scanned-sequence accession="PF08_0090:pep" name="PF08_0090:pep">
</scanned-sequence>
<scanned-sequence accession="MAL8P1.102:pep" name="MAL8P1.102:pep">
</scanned-sequence>
<scanned-sequence accession="MAL8P1.101:pep" name="MAL8P1.101:pep">
<matched-element start="695" stop="705" score="2.98969" pvalue="1.79e-05">
<sequence>DLNKILLYKTQ</sequence>
<mem:qvalue>0.506</mem:qvalue>
</matched-element>
</scanned-sequence>
<scanned-sequence accession="MAL8P1.100:pep" name="MAL8P1.100:pep">
</scanned-sequence>
<scanned-sequence accession="PF08_0089:pep" name="PF08_0089:pep">
</scanned-sequence>
<scanned-sequence accession="MAL8P1.99:pep" name="MAL8P1.99:pep">
</scanned-sequence>
<scanned-sequence accession="PF08_0088:pep" name="PF08_0088:pep">
</scanned-sequence>
<scanned-sequence accession="PF08_0087:pep" name="PF08_0087:pep">
</scanned-sequence>
<scanned-sequence accession="PF08_0086:pep" name="PF08_0086:pep">
</scanned-sequence>
<scanned-sequence accession="PF08_0085:pep" name="PF08_0085:pep">
</scanned-sequence>
<scanned-sequence accession="PF08_0084:pep" name="PF08_0084:pep">
</scanned-sequence>
<scanned-sequence accession="MAL8P1.380:pep" name="MAL8P1.380:pep">
</scanned-sequence>
<scanned-sequence accession="MAL8P1.97:pep" name="MAL8P1.97:pep">
<matched-element start="508" stop="518" score="-1.50515" pvalue="5.69e-05">
<sequence>NNESIIFSEKL</sequence>
<mem:qvalue>0.737</mem:qvalue>
</matched-element>
</scanned-sequence>
<scanned-sequence accession="PF08_0083:pep" name="PF08_0083:pep">
</scanned-sequence>
<scanned-sequence accession="PF08_0082:pep" name="PF08_0082:pep">
</scanned-sequence>
<scanned-sequence accession="MAL8P1.96:pep" name="MAL8P1.96:pep">
</scanned-sequence>
<scanned-sequence accession="MAL8P1.95:pep" name="MAL8P1.95:pep">
</scanned-sequence>
<scanned-sequence accession="PF08_0081:pep" name="PF08_0081:pep">
</scanned-sequence>
<scanned-sequence accession="PF08_0080:pep" name="PF08_0080:pep">
</scanned-sequence>
<scanned-sequence accession="PF08_0079:pep" name="PF08_0079:pep">
</scanned-sequence>
<scanned-sequence accession="PF08_0078:pep" name="PF08_0078:pep">
</scanned-sequence>
<scanned-sequence accession="PF08_0077:pep" name="PF08_0077:pep">
</scanned-sequence>
<scanned-sequence accession="PF08_0076:pep" name="PF08_0076:pep">
</scanned-sequence>
<scanned-sequence accession="PF08_0075:pep" name="PF08_0075:pep">
</scanned-sequence>
<scanned-sequence accession="MAL8P1.93:pep" name="MAL8P1.93:pep">
</scanned-sequence>
<scanned-sequence accession="PF08_0074:pep" name="PF08_0074:pep">
</scanned-sequence>
<scanned-sequence accession="MAL8P1.92:pep" name="MAL8P1.92:pep">
</scanned-sequence>
<scanned-sequence accession="MAL8P1.91:pep" name="MAL8P1.91:pep">
</scanned-sequence>
<scanned-sequence accession="MAL8P1.90:pep" name="MAL8P1.90:pep">
</scanned-sequence>
<scanned-sequence accession="MAL8P1.88:pep" name="MAL8P1.88:pep">
</scanned-sequence>
<scanned-sequence accession="PF08_0073:pep" name="PF08_0073:pep">
</scanned-sequence>
<scanned-sequence accession="PF08_0072:pep" name="PF08_0072:pep">
</scanned-sequence>
<scanned-sequence accession="PF08_0071:pep" name="PF08_0071:pep">
</scanned-sequence>
<scanned-sequence accession="PF08_0070:pep" name="PF08_0070:pep">
</scanned-sequence>
<scanned-sequence accession="PF08_0069:pep" name="PF08_0069:pep">
</scanned-sequence>
<scanned-sequence accession="PF08_0068:pep" name="PF08_0068:pep">
</scanned-sequence>
<scanned-sequence accession="MAL8P1.85:pep" name="MAL8P1.85:pep">
</scanned-sequence>
<scanned-sequence accession="MAL8P1.84:pep" name="MAL8P1.84:pep">
</scanned-sequence>
<scanned-sequence accession="MAL8P1.83:pep" name="MAL8P1.83:pep">
</scanned-sequence>
<scanned-sequence accession="PF08_0067:pep" name="PF08_0067:pep">
</scanned-sequence>
<scanned-sequence accession="MAL8P1.82:pep" name="MAL8P1.82:pep">
</scanned-sequence>
<scanned-sequence accession="PF08_0066:pep" name="PF08_0066:pep">
</scanned-sequence>
<scanned-sequence accession="PF08_0065:pep" name="PF08_0065:pep">
</scanned-sequence>
<scanned-sequence accession="MAL8P1.81:pep" name="MAL8P1.81:pep">
</scanned-sequence>
<scanned-sequence accession="PF08_0064:pep" name="PF08_0064:pep">
<matched-element start="54" stop="64" score="1.04124" pvalue="3.35e-05">
<sequence>ITLVRTLAKDL</sequence>
<mem:qvalue>0.652</mem:qvalue>
</matched-element>
</scanned-sequence>
<scanned-sequence accession="MAL8P1.80:pep" name="MAL8P1.80:pep">
</scanned-sequence>
<scanned-sequence accession="MAL8P1.79:pep" name="MAL8P1.79:pep">
</scanned-sequence>
<scanned-sequence accession="MAL8P1.78:pep" name="MAL8P1.78:pep">
</scanned-sequence>
<scanned-sequence accession="PF08_0063:pep" name="PF08_0063:pep">
<matched-element start="410" stop="420" score="5.70103" pvalue="5.41e-06">
<sequence>ERLKSILKEVQ</sequence>
<mem:qvalue>0.306</mem:qvalue>
</matched-element>
<matched-element start="758" stop="768" score="0.71134" pvalue="3.64e-05">
<sequence>RLNKLLKSEKE</sequence>
<mem:qvalue>0.684</mem:qvalue>
</matched-element>
</scanned-sequence>
<scanned-sequence accession="MAL8P1.77:pep" name="MAL8P1.77:pep">
</scanned-sequence>
<scanned-sequence accession="MAL8P1.76:pep" name="MAL8P1.76:pep">
</scanned-sequence>
<scanned-sequence accession="PF08_0062:pep" name="PF08_0062:pep">
</scanned-sequence>
<scanned-sequence accession="MAL8P1.75:pep" name="MAL8P1.75:pep">
</scanned-sequence>
<scanned-sequence accession="MAL8P1.75a:pep" name="MAL8P1.75a:pep">
</scanned-sequence>
<scanned-sequence accession="PF08_0061:pep" name="PF08_0061:pep">
</scanned-sequence>
<scanned-sequence accession="PF08_0060:pep" name="PF08_0060:pep">
</scanned-sequence>
<scanned-sequence accession="MAL8P1.74:pep" name="MAL8P1.74:pep">
</scanned-sequence>
<scanned-sequence accession="PF08_0059:pep" name="PF08_0059:pep">
</scanned-sequence>
<scanned-sequence accession="PF08_0058:pep" name="PF08_0058:pep">
</scanned-sequence>
<scanned-sequence accession="MAL8P1.73:pep" name="MAL8P1.73:pep">
</scanned-sequence>
<scanned-sequence accession="PF08_0057:pep" name="PF08_0057:pep">
</scanned-sequence>
<scanned-sequence accession="MAL8P1.72:pep" name="MAL8P1.72:pep">
</scanned-sequence>
<scanned-sequence accession="MAL8P1.71:pep" name="MAL8P1.71:pep">
</scanned-sequence>
<scanned-sequence accession="MAL8P1.70:pep" name="MAL8P1.70:pep">
</scanned-sequence>
<scanned-sequence accession="MAL8P1.69:pep" name="MAL8P1.69:pep">
</scanned-sequence>
<scanned-sequence accession="MAL8P1.68:pep" name="MAL8P1.68:pep">
</scanned-sequence>
<scanned-sequence accession="MAL8P1.67:pep" name="MAL8P1.67:pep">
</scanned-sequence>
<scanned-sequence accession="PF08_0056:pep" name="PF08_0056:pep">
</scanned-sequence>
<scanned-sequence accession="MAL8P1.65:pep" name="MAL8P1.65:pep">
</scanned-sequence>
<scanned-sequence accession="PF08_0055:pep" name="PF08_0055:pep">
</scanned-sequence>
<scanned-sequence accession="PF08_0054:pep" name="PF08_0054:pep">
</scanned-sequence>
<scanned-sequence accession="MAL8P1.64:pep" name="MAL8P1.64:pep">
</scanned-sequence>
<scanned-sequence accession="PF08_0053:pep" name="PF08_0053:pep">
</scanned-sequence>
<scanned-sequence accession="PF08_0052:pep" name="PF08_0052:pep">
</scanned-sequence>
<scanned-sequence accession="PF08_0051:pep" name="PF08_0051:pep">
</scanned-sequence>
<scanned-sequence accession="PF08_0050:pep" name="PF08_0050:pep">
</scanned-sequence>
<scanned-sequence accession="MAL8P1.63:pep" name="MAL8P1.63:pep">
</scanned-sequence>
<scanned-sequence accession="MAL8P1.62:pep" name="MAL8P1.62:pep">
</scanned-sequence>
<scanned-sequence accession="MAL8P1.61:pep" name="MAL8P1.61:pep">
</scanned-sequence>
<scanned-sequence accession="MAL8P1.60:pep" name="MAL8P1.60:pep">
</scanned-sequence>
<scanned-sequence accession="PF08_0049:pep" name="PF08_0049:pep">
</scanned-sequence>
<scanned-sequence accession="PF08_0048:pep" name="PF08_0048:pep">
</scanned-sequence>
<scanned-sequence accession="MAL8P1.59:pep" name="MAL8P1.59:pep">
</scanned-sequence>
<scanned-sequence accession="MAL8P1.58:pep" name="MAL8P1.58:pep">
</scanned-sequence>
<scanned-sequence accession="PF08_0047:pep" name="PF08_0047:pep">
</scanned-sequence>
<scanned-sequence accession="PF08_0046:pep" name="PF08_0046:pep">
</scanned-sequence>
<scanned-sequence accession="MAL8P1.57:pep" name="MAL8P1.57:pep">
</scanned-sequence>
<scanned-sequence accession="MAL8P1.56:pep" name="MAL8P1.56:pep">
</scanned-sequence>
<scanned-sequence accession="PF08_0045:pep" name="PF08_0045:pep">
</scanned-sequence>
<scanned-sequence accession="MAL8P1.55:pep" name="MAL8P1.55:pep">
</scanned-sequence>
<scanned-sequence accession="MAL8P1.54:pep" name="MAL8P1.54:pep">
</scanned-sequence>
<scanned-sequence accession="MAL8P1.53:pep" name="MAL8P1.53:pep">
</scanned-sequence>
<scanned-sequence accession="PF08_0044:pep" name="PF08_0044:pep">
</scanned-sequence>
<scanned-sequence accession="PF08_0043:pep" name="PF08_0043:pep">
</scanned-sequence>
<scanned-sequence accession="PF08_0042:pep" name="PF08_0042:pep">
</scanned-sequence>
<scanned-sequence accession="MAL8P1.52:pep" name="MAL8P1.52:pep">
</scanned-sequence>
<scanned-sequence accession="PF08_0041:pep" name="PF08_0041:pep">
</scanned-sequence>
<scanned-sequence accession="PF08_0040:pep" name="PF08_0040:pep">
</scanned-sequence>
<scanned-sequence accession="PF08_0039:pep" name="PF08_0039:pep">
</scanned-sequence>
<scanned-sequence accession="MAL8P1.51:pep" name="MAL8P1.51:pep">
</scanned-sequence>
<scanned-sequence accession="MAL8P1.50:pep" name="MAL8P1.50:pep">
</scanned-sequence>
<scanned-sequence accession="PF08_0038:pep" name="PF08_0038:pep">
</scanned-sequence>
<scanned-sequence accession="PF08_0037:pep" name="PF08_0037:pep">
</scanned-sequence>
<scanned-sequence accession="MAL8P1.49:pep" name="MAL8P1.49:pep">
</scanned-sequence>
<scanned-sequence accession="MAL8P1.48:pep" name="MAL8P1.48:pep">
</scanned-sequence>
<scanned-sequence accession="MAL8P1.47:pep" name="MAL8P1.47:pep">
</scanned-sequence>
<scanned-sequence accession="MAL8P1.46:pep" name="MAL8P1.46:pep">
</scanned-sequence>
<scanned-sequence accession="PF08_0036:pep" name="PF08_0036:pep">
</scanned-sequence>
<scanned-sequence accession="MAL8P1.45:pep" name="MAL8P1.45:pep">
</scanned-sequence>
<scanned-sequence accession="MAL8P1.43:pep" name="MAL8P1.43:pep">
</scanned-sequence>
<scanned-sequence accession="PF08_0035:pep" name="PF08_0035:pep">
</scanned-sequence>
<scanned-sequence accession="MAL8P1.42:pep" name="MAL8P1.42:pep">
</scanned-sequence>
<scanned-sequence accession="MAL8P1.41:pep" name="MAL8P1.41:pep">
</scanned-sequence>
<scanned-sequence accession="MAL8P1.40:pep" name="MAL8P1.40:pep">
</scanned-sequence>
<scanned-sequence accession="PF08_0034:pep" name="PF08_0034:pep">
</scanned-sequence>
<scanned-sequence accession="MAL8P1.38:pep" name="MAL8P1.38:pep">
</scanned-sequence>
<scanned-sequence accession="PF08_0033:pep" name="PF08_0033:pep">
</scanned-sequence>
<scanned-sequence accession="MAL8P1.37:pep" name="MAL8P1.37:pep">
</scanned-sequence>
<scanned-sequence accession="MAL8P1.36:pep" name="MAL8P1.36:pep">
</scanned-sequence>
<scanned-sequence accession="PF08_0032:pep" name="PF08_0032:pep">
</scanned-sequence>
<scanned-sequence accession="PF08_0031:pep" name="PF08_0031:pep">
</scanned-sequence>
<scanned-sequence accession="PF08_0030:pep" name="PF08_0030:pep">
</scanned-sequence>
<scanned-sequence accession="MAL8P1.35:pep" name="MAL8P1.35:pep">
</scanned-sequence>
<scanned-sequence accession="MAL8P1.34:pep" name="MAL8P1.34:pep">
</scanned-sequence>
<scanned-sequence accession="MAL8P1.33:pep" name="MAL8P1.33:pep">
</scanned-sequence>
<scanned-sequence accession="MAL8P1.32:pep" name="MAL8P1.32:pep">
</scanned-sequence>
<scanned-sequence accession="PF08_0029:pep" name="PF08_0029:pep">
</scanned-sequence>
<scanned-sequence accession="MAL8P1.31:pep" name="MAL8P1.31:pep">
</scanned-sequence>
<scanned-sequence accession="MAL8P1.30:pep" name="MAL8P1.30:pep">
</scanned-sequence>
<scanned-sequence accession="PF08_0028:pep" name="PF08_0028:pep">
</scanned-sequence>
<scanned-sequence accession="PF08_0027:pep" name="PF08_0027:pep">
</scanned-sequence>
<scanned-sequence accession="MAL8P1.29:pep" name="MAL8P1.29:pep">
<matched-element start="892" stop="902" score="-1.84536" pvalue="6.19e-05">
<sequence>NLLSKSYAEKP</sequence>
<mem:qvalue>0.737</mem:qvalue>
</matched-element>
</scanned-sequence>
<scanned-sequence accession="MAL8P1.28:pep" name="MAL8P1.28:pep">
</scanned-sequence>
<scanned-sequence accession="MAL8P1.27:pep" name="MAL8P1.27:pep">
</scanned-sequence>
<scanned-sequence accession="MAL8P1.26:pep" name="MAL8P1.26:pep">
</scanned-sequence>
<scanned-sequence accession="MAL8P1.25a:pep" name="MAL8P1.25a:pep">
</scanned-sequence>
<scanned-sequence accession="PF08_0026:pep" name="PF08_0026:pep">
</scanned-sequence>
<scanned-sequence accession="PF08_0025:pep" name="PF08_0025:pep">
</scanned-sequence>
<scanned-sequence accession="PF08_0024:pep" name="PF08_0024:pep">
</scanned-sequence>
<scanned-sequence accession="MAL8P1.25:pep" name="MAL8P1.25:pep">
</scanned-sequence>
<scanned-sequence accession="PF08_0023:pep" name="PF08_0023:pep">
</scanned-sequence>
<scanned-sequence accession="MAL8P1.24:pep" name="MAL8P1.24:pep">
</scanned-sequence>
<scanned-sequence accession="MAL8P1.23:pep" name="MAL8P1.23:pep">
<matched-element start="4503" stop="4513" score="-1.21649" pvalue="5.35e-05">
<sequence>FLFKRILPQFI</sequence>
<mem:qvalue>0.737</mem:qvalue>
</matched-element>
</scanned-sequence>
<scanned-sequence accession="PF08_0022:pep" name="PF08_0022:pep">
</scanned-sequence>
<scanned-sequence accession="PF08_0021:pep" name="PF08_0021:pep">
</scanned-sequence>
<scanned-sequence accession="MAL8P1.22:pep" name="MAL8P1.22:pep">
</scanned-sequence>
<scanned-sequence accession="PF08_0020:pep" name="PF08_0020:pep">
</scanned-sequence>
<scanned-sequence accession="MAL8P1.21:pep" name="MAL8P1.21:pep">
</scanned-sequence>
<scanned-sequence accession="PF08_0019:pep" name="PF08_0019:pep">
</scanned-sequence>
<scanned-sequence accession="MAL8P1.20:pep" name="MAL8P1.20:pep">
</scanned-sequence>
<scanned-sequence accession="MAL8P1.19:pep" name="MAL8P1.19:pep">
</scanned-sequence>
<scanned-sequence accession="PF08_0018:pep" name="PF08_0018:pep">
</scanned-sequence>
<scanned-sequence accession="PF08_0017:pep" name="PF08_0017:pep">
</scanned-sequence>
<scanned-sequence accession="PF08_0016:pep" name="PF08_0016:pep">
</scanned-sequence>
<scanned-sequence accession="PF08_0015:pep" name="PF08_0015:pep">
</scanned-sequence>
<scanned-sequence accession="PF08_0014:pep" name="PF08_0014:pep">
</scanned-sequence>
<scanned-sequence accession="MAL8P1.18:pep" name="MAL8P1.18:pep">
</scanned-sequence>
<scanned-sequence accession="PF08_0013:pep" name="PF08_0013:pep">
</scanned-sequence>
<scanned-sequence accession="PF08_0012:pep" name="PF08_0012:pep">
</scanned-sequence>
<scanned-sequence accession="MAL8P1.17:pep" name="MAL8P1.17:pep">
</scanned-sequence>
<scanned-sequence accession="MAL8P1.16:pep" name="MAL8P1.16:pep">
</scanned-sequence>
<scanned-sequence accession="MAL8P1.15:pep" name="MAL8P1.15:pep">
</scanned-sequence>
<scanned-sequence accession="PF08_0011:pep" name="PF08_0011:pep">
</scanned-sequence>
<scanned-sequence accession="PF08_0010:pep" name="PF08_0010:pep">
</scanned-sequence>
<scanned-sequence accession="MAL8P1.14:pep" name="MAL8P1.14:pep">
</scanned-sequence>
<scanned-sequence accession="PF08_0009:pep" name="PF08_0009:pep">
</scanned-sequence>
<scanned-sequence accession="MAL8P1.13:pep" name="MAL8P1.13:pep">
</scanned-sequence>
<scanned-sequence accession="MAL8P1.12:pep" name="MAL8P1.12:pep">
<matched-element start="527" stop="537" score="1.5567" pvalue="2.92e-05">
<sequence>DLEKFQLTQTL</sequence>
<mem:qvalue>0.62</mem:qvalue>
</matched-element>
</scanned-sequence>
<scanned-sequence accession="PF08_0008:pep" name="PF08_0008:pep">
</scanned-sequence>
<scanned-sequence accession="PF08_0007:pep" name="PF08_0007:pep">
</scanned-sequence>
<scanned-sequence accession="MAL8P1.11:pep" name="MAL8P1.11:pep">
</scanned-sequence>
<scanned-sequence accession="MAL8P1.10:pep" name="MAL8P1.10:pep">
</scanned-sequence>
<scanned-sequence accession="PF08_0006:pep" name="PF08_0006:pep">
</scanned-sequence>
<scanned-sequence accession="MAL8P1.9:pep" name="MAL8P1.9:pep">
<matched-element start="75" stop="85" score="-3.04124" pvalue="8.97e-05">
<sequence>DVDKNILHQKI</sequence>
<mem:qvalue>0.77</mem:qvalue>
</matched-element>
</scanned-sequence>
<scanned-sequence accession="MAL8P1.8:pep" name="MAL8P1.8:pep">
</scanned-sequence>
<scanned-sequence accession="MAL8P1.7:pep" name="MAL8P1.7:pep">
</scanned-sequence>
<scanned-sequence accession="MAL8P1.6:pep" name="MAL8P1.6:pep">
</scanned-sequence>
<scanned-sequence accession="MAL8P1.310:pep" name="MAL8P1.310:pep">
</scanned-sequence>
<scanned-sequence accession="PF08_0005:pep" name="PF08_0005:pep">
</scanned-sequence>
<scanned-sequence accession="PF08_0004:pep" name="PF08_0004:pep">
</scanned-sequence>
<scanned-sequence accession="PF08_0003:pep" name="PF08_0003:pep">
</scanned-sequence>
<scanned-sequence accession="MAL8P1.4:pep" name="MAL8P1.4:pep">
<matched-element start="70" stop="80" score="5.23711" pvalue="6.63e-06">
<sequence>NRDSRILYEFL</sequence>
<mem:qvalue>0.309</mem:qvalue>
</matched-element>
</scanned-sequence>
<scanned-sequence accession="MAL8P1.3:pep" name="MAL8P1.3:pep">
<matched-element start="56" stop="66" score="3.46392" pvalue="1.48e-05">
<sequence>DRLSRSLALRS</sequence>
<mem:qvalue>0.468</mem:qvalue>
</matched-element>
</scanned-sequence>
<scanned-sequence accession="PF08_0002:pep" name="PF08_0002:pep">
</scanned-sequence>
<scanned-sequence accession="PF08_0001:pep" name="PF08_0001:pep">
</scanned-sequence>
<scanned-sequence accession="MAL8P1.2:pep" name="MAL8P1.2:pep">
</scanned-sequence>
<scanned-sequence accession="MAL8P1.1:pep" name="MAL8P1.1:pep">
</scanned-sequence>
<scanned-sequence accession="MAL8P1.204:pep" name="MAL8P1.204:pep">
</scanned-sequence>
<scanned-sequence accession="MAL8P1.205:pep" name="MAL8P1.205:pep">
<matched-element start="45" stop="55" score="4.21649" pvalue="1.06e-05">
<sequence>NICSRKLSETE</sequence>
<mem:qvalue>0.417</mem:qvalue>
</matched-element>
</scanned-sequence>
<scanned-sequence accession="MAL8P1.206:pep" name="MAL8P1.206:pep">
</scanned-sequence>
<scanned-sequence accession="MAL8P1.207:pep" name="MAL8P1.207:pep">
<matched-element start="155" stop="165" score="-2.24742" pvalue="6.91e-05">
<sequence>NLLVMARSEGE</sequence>
<mem:qvalue>0.737</mem:qvalue>
</matched-element>
<matched-element start="357" stop="367" score="-2.8866" pvalue="8.49e-05">
<sequence>IRNKDILSDNP</sequence>
<mem:qvalue>0.752</mem:qvalue>
</matched-element>
</scanned-sequence>
<scanned-sequence accession="MAL8P1.208:pep" name="MAL8P1.208:pep">
</scanned-sequence>
<scanned-sequence accession="MAL8P1.209:pep" name="MAL8P1.209:pep">
</scanned-sequence>
<scanned-sequence accession="MAL8P1.210:pep" name="MAL8P1.210:pep">
</scanned-sequence>
<scanned-sequence accession="MAL8P1.211:pep" name="MAL8P1.211:pep">
</scanned-sequence>
<scanned-sequence accession="MAL8P1.320:pep" name="MAL8P1.320:pep">
</scanned-sequence>
<scanned-sequence accession="MAL8P1.213:pep" name="MAL8P1.213:pep">
</scanned-sequence>
<scanned-sequence accession="MAL8P1.216:pep" name="MAL8P1.216:pep">
</scanned-sequence>
<scanned-sequence accession="MAL8P1.217:pep" name="MAL8P1.217:pep">
<matched-element start="44" stop="54" score="5.46392" pvalue="5.99e-06">
<sequence>TIKSRLLAQTQ</sequence>
<mem:qvalue>0.306</mem:qvalue>
</matched-element>
</scanned-sequence>
<scanned-sequence accession="MAL8P1.218:pep" name="MAL8P1.218:pep">
</scanned-sequence>
<scanned-sequence accession="MAL8P1.219:pep" name="MAL8P1.219:pep">
</scanned-sequence>
<scanned-sequence accession="MAL8P1.220:pep" name="MAL8P1.220:pep">
</scanned-sequence>
<scanned-sequence accession="PFI0005w:pep" name="PFI0005w:pep">
</scanned-sequence>
<scanned-sequence accession="PFI0010c:pep" name="PFI0010c:pep">
</scanned-sequence>
<scanned-sequence accession="PFI0015c:pep" name="PFI0015c:pep">
</scanned-sequence>
<scanned-sequence accession="PFI0020w:pep" name="PFI0020w:pep">
</scanned-sequence>
<scanned-sequence accession="PFI0025c:pep" name="PFI0025c:pep">
</scanned-sequence>
<scanned-sequence accession="PFI0030c:pep" name="PFI0030c:pep">
</scanned-sequence>
<scanned-sequence accession="PFI0035c:pep" name="PFI0035c:pep">
</scanned-sequence>
<scanned-sequence accession="PFI0045c:pep" name="PFI0045c:pep">
<matched-element start="44" stop="54" score="5.28866" pvalue="6.48e-06">
<sequence>TINSRLLAQTK</sequence>
<mem:qvalue>0.306</mem:qvalue>
</matched-element>
</scanned-sequence>
<scanned-sequence accession="PFI0050c:pep" name="PFI0050c:pep">
</scanned-sequence>
<scanned-sequence accession="PFI0055c:pep" name="PFI0055c:pep">
</scanned-sequence>
<scanned-sequence accession="PFI0060c:pep" name="PFI0060c:pep">
</scanned-sequence>
<scanned-sequence accession="PFI0065w:pep" name="PFI0065w:pep">
</scanned-sequence>
<scanned-sequence accession="PFI0070w:pep" name="PFI0070w:pep">
</scanned-sequence>
<scanned-sequence accession="PFI0075w:pep" name="PFI0075w:pep">
</scanned-sequence>
<scanned-sequence accession="PFI0080w:pep" name="PFI0080w:pep">
<matched-element start="44" stop="54" score="14.2268" pvalue="2.29e-07">
<sequence>TINSRLLAQTQ</sequence>
<mem:qvalue>0.0658</mem:qvalue>
</matched-element>
</scanned-sequence>
<scanned-sequence accession="PFI0085c:pep" name="PFI0085c:pep">
</scanned-sequence>
<scanned-sequence accession="PFI0086w:pep" name="PFI0086w:pep">
<matched-element start="87" stop="97" score="2.16495" pvalue="2.44e-05">
<sequence>KLLNRSLAEVN</sequence>
<mem:qvalue>0.554</mem:qvalue>
</matched-element>
</scanned-sequence>
<scanned-sequence accession="PFI0090c:pep" name="PFI0090c:pep">
</scanned-sequence>
<scanned-sequence accession="PFI0095c:pep" name="PFI0095c:pep">
</scanned-sequence>
<scanned-sequence accession="PFI0100c:pep" name="PFI0100c:pep">
</scanned-sequence>
<scanned-sequence accession="PFI0105c:pep" name="PFI0105c:pep">
</scanned-sequence>
<scanned-sequence accession="PFI0110c:pep" name="PFI0110c:pep">
</scanned-sequence>
<scanned-sequence accession="PFI0115c:pep" name="PFI0115c:pep">
<matched-element start="45" stop="55" score="-2.5567" pvalue="7.59e-05">
<sequence>FNNSRYLSEYS</sequence>
<mem:qvalue>0.745</mem:qvalue>
</matched-element>
</scanned-sequence>
<scanned-sequence accession="PFI0120c:pep" name="PFI0120c:pep">
</scanned-sequence>
<scanned-sequence accession="PFI0125c.1" name="PFI0125c.1">
</scanned-sequence>
<scanned-sequence accession="PFI0125c.2" name="PFI0125c.2">
</scanned-sequence>
<scanned-sequence accession="PFI0130c:pep" name="PFI0130c:pep">
<matched-element start="69" stop="79" score="-1.16495" pvalue="5.3e-05">
<sequence>NFHNRNLHETE</sequence>
<mem:qvalue>0.737</mem:qvalue>
</matched-element>
</scanned-sequence>
<scanned-sequence accession="PFI0135c:pep" name="PFI0135c:pep">
</scanned-sequence>
<scanned-sequence accession="PFI0140w:pep" name="PFI0140w:pep">
</scanned-sequence>
<scanned-sequence accession="PFI0145w:pep" name="PFI0145w:pep">
</scanned-sequence>
<scanned-sequence accession="PFI0150c:pep" name="PFI0150c:pep">
</scanned-sequence>
<scanned-sequence accession="PFI0155c:pep" name="PFI0155c:pep">
</scanned-sequence>
<scanned-sequence accession="PFI0160w:pep" name="PFI0160w:pep">
</scanned-sequence>
<scanned-sequence accession="PFI0165c:pep" name="PFI0165c:pep">
</scanned-sequence>
<scanned-sequence accession="PFI0170w:pep" name="PFI0170w:pep">
</scanned-sequence>
<scanned-sequence accession="PFI0175w.1" name="PFI0175w.1">
</scanned-sequence>
<scanned-sequence accession="PFI0175w.2" name="PFI0175w.2">
</scanned-sequence>
<scanned-sequence accession="PFI0180w:pep" name="PFI0180w:pep">
</scanned-sequence>
<scanned-sequence accession="PFI0185w:pep" name="PFI0185w:pep">
</scanned-sequence>
<scanned-sequence accession="PFI0190w:pep" name="PFI0190w:pep">
</scanned-sequence>
<scanned-sequence accession="PFI0195c:pep" name="PFI0195c:pep">
</scanned-sequence>
<scanned-sequence accession="PFI0200c:pep" name="PFI0200c:pep">
</scanned-sequence>
<scanned-sequence accession="PFI0205w:pep" name="PFI0205w:pep">
</scanned-sequence>
<scanned-sequence accession="PFI0210c:pep" name="PFI0210c:pep">
</scanned-sequence>
<scanned-sequence accession="PFI0215c:pep" name="PFI0215c:pep">
</scanned-sequence>
<scanned-sequence accession="PFI0220w:pep" name="PFI0220w:pep">
</scanned-sequence>
<scanned-sequence accession="PFI0225w:pep" name="PFI0225w:pep">
</scanned-sequence>
<scanned-sequence accession="PFI0230c:pep" name="PFI0230c:pep">
</scanned-sequence>
<scanned-sequence accession="PFI0235w:pep" name="PFI0235w:pep">
</scanned-sequence>
<scanned-sequence accession="PFI0240c:pep" name="PFI0240c:pep">
</scanned-sequence>
<scanned-sequence accession="PFI0245c:pep" name="PFI0245c:pep">
</scanned-sequence>
<scanned-sequence accession="PFI0250c:pep" name="PFI0250c:pep">
</scanned-sequence>
<scanned-sequence accession="PFI0255c:pep" name="PFI0255c:pep">
</scanned-sequence>
<scanned-sequence accession="PFI0260c:pep" name="PFI0260c:pep">
</scanned-sequence>
<scanned-sequence accession="PFI0265c:pep" name="PFI0265c:pep">
</scanned-sequence>
<scanned-sequence accession="PFI0270w:pep" name="PFI0270w:pep">
</scanned-sequence>
<scanned-sequence accession="PFI0275w:pep" name="PFI0275w:pep">
</scanned-sequence>
<scanned-sequence accession="PFI0280c.1" name="PFI0280c.1">
</scanned-sequence>
<scanned-sequence accession="PFI0280c.2" name="PFI0280c.2">
</scanned-sequence>
<scanned-sequence accession="PFI0280c.3" name="PFI0280c.3">
</scanned-sequence>
<scanned-sequence accession="PFI0285w:pep" name="PFI0285w:pep">
</scanned-sequence>
<scanned-sequence accession="PFI0290c:pep" name="PFI0290c:pep">
</scanned-sequence>
<scanned-sequence accession="PFI0295c:pep" name="PFI0295c:pep">
</scanned-sequence>
<scanned-sequence accession="PFI0300w:pep" name="PFI0300w:pep">
</scanned-sequence>
<scanned-sequence accession="PFI0305c:pep" name="PFI0305c:pep">
</scanned-sequence>
<scanned-sequence accession="PFI0310w:pep" name="PFI0310w:pep">
</scanned-sequence>
<scanned-sequence accession="PFI0315c:pep" name="PFI0315c:pep">
</scanned-sequence>
<scanned-sequence accession="PFI0320w:pep" name="PFI0320w:pep">
<matched-element start="349" stop="359" score="2.51546" pvalue="2.15e-05">
<sequence>NLLMKILAETK</sequence>
<mem:qvalue>0.548</mem:qvalue>
</matched-element>
</scanned-sequence>
<scanned-sequence accession="PFI0325c:pep" name="PFI0325c:pep">
</scanned-sequence>
<scanned-sequence accession="PFI0328c:pep" name="PFI0328c:pep">
</scanned-sequence>
<scanned-sequence accession="PFI0330c:pep" name="PFI0330c:pep">
</scanned-sequence>
<scanned-sequence accession="PFI0335w:pep" name="PFI0335w:pep">
</scanned-sequence>
<scanned-sequence accession="PFI0336w:pep" name="PFI0336w:pep">
</scanned-sequence>
<scanned-sequence accession="PFI0340c:pep" name="PFI0340c:pep">
</scanned-sequence>
<scanned-sequence accession="PFI0345w:pep" name="PFI0345w:pep">
</scanned-sequence>
<scanned-sequence accession="PFI0350c:pep" name="PFI0350c:pep">
</scanned-sequence>
<scanned-sequence accession="PFI0355c:pep" name="PFI0355c:pep">
</scanned-sequence>
<scanned-sequence accession="PFI0360c:pep" name="PFI0360c:pep">
</scanned-sequence>
<scanned-sequence accession="PFI0365w:pep" name="PFI0365w:pep">
</scanned-sequence>
<scanned-sequence accession="PFI0370c:pep" name="PFI0370c:pep">
</scanned-sequence>
<scanned-sequence accession="PFI0375w:pep" name="PFI0375w:pep">
</scanned-sequence>
<scanned-sequence accession="PFI0380c:pep" name="PFI0380c:pep">
</scanned-sequence>
<scanned-sequence accession="PFI0385c:pep" name="PFI0385c:pep">
</scanned-sequence>
<scanned-sequence accession="PFI0390c:pep" name="PFI0390c:pep">
</scanned-sequence>
<scanned-sequence accession="PFI0395w:pep" name="PFI0395w:pep">
</scanned-sequence>
<scanned-sequence accession="PFI0400c:pep" name="PFI0400c:pep">
</scanned-sequence>
<scanned-sequence accession="PFI0405w:pep" name="PFI0405w:pep">
</scanned-sequence>
<scanned-sequence accession="PFI0410c:pep" name="PFI0410c:pep">
</scanned-sequence>
<scanned-sequence accession="PFI0415c:pep" name="PFI0415c:pep">
</scanned-sequence>
<scanned-sequence accession="PFI0420c:pep" name="PFI0420c:pep">
</scanned-sequence>
<scanned-sequence accession="PFI0425w:pep" name="PFI0425w:pep">
</scanned-sequence>
<scanned-sequence accession="PFI0430c:pep" name="PFI0430c:pep">
</scanned-sequence>
<scanned-sequence accession="PFI0435c:pep" name="PFI0435c:pep">
</scanned-sequence>
<scanned-sequence accession="PFI0440w:pep" name="PFI0440w:pep">
</scanned-sequence>
<scanned-sequence accession="PFI0445c:pep" name="PFI0445c:pep">
</scanned-sequence>
<scanned-sequence accession="PFI0450c:pep" name="PFI0450c:pep">
</scanned-sequence>
<scanned-sequence accession="PFI0455w:pep" name="PFI0455w:pep">
<matched-element start="450" stop="460" score="-1.09278" pvalue="5.23e-05">
<sequence>KREKRELQQKD</sequence>
<mem:qvalue>0.737</mem:qvalue>
</matched-element>
</scanned-sequence>
<scanned-sequence accession="PFI0460w:pep" name="PFI0460w:pep">
</scanned-sequence>
<scanned-sequence accession="PFI0465c:pep" name="PFI0465c:pep">
</scanned-sequence>
<scanned-sequence accession="PFI0470w:pep" name="PFI0470w:pep">
</scanned-sequence>
<scanned-sequence accession="PFI0475w:pep" name="PFI0475w:pep">
</scanned-sequence>
<scanned-sequence accession="PFI0480w:pep" name="PFI0480w:pep">
</scanned-sequence>
<scanned-sequence accession="PFI0485c:pep" name="PFI0485c:pep">
</scanned-sequence>
<scanned-sequence accession="PFI0490c:pep" name="PFI0490c:pep">
</scanned-sequence>
<scanned-sequence accession="PFI0495w:pep" name="PFI0495w:pep">
</scanned-sequence>
<scanned-sequence accession="PFI0500w:pep" name="PFI0500w:pep">
</scanned-sequence>
<scanned-sequence accession="PFI0505c:pep" name="PFI0505c:pep">
</scanned-sequence>
<scanned-sequence accession="PFI0510c:pep" name="PFI0510c:pep">
</scanned-sequence>
<scanned-sequence accession="PFI0515w:pep" name="PFI0515w:pep">
</scanned-sequence>
<scanned-sequence accession="PFI0520w:pep" name="PFI0520w:pep">
<matched-element start="531" stop="541" score="-1.39175" pvalue="5.55e-05">
<sequence>ILEKFSLQGKL</sequence>
<mem:qvalue>0.737</mem:qvalue>
</matched-element>
</scanned-sequence>
<scanned-sequence accession="PFI0525w:pep" name="PFI0525w:pep">
</scanned-sequence>
<scanned-sequence accession="PFI0530c:pep" name="PFI0530c:pep">
</scanned-sequence>
<scanned-sequence accession="PFI0535w:pep" name="PFI0535w:pep">
</scanned-sequence>
<scanned-sequence accession="PFI0540w:pep" name="PFI0540w:pep">
<matched-element start="918" stop="928" score="-1.81443" pvalue="6.14e-05">
<sequence>NRILSILNETE</sequence>
<mem:qvalue>0.737</mem:qvalue>
</matched-element>
</scanned-sequence>
<scanned-sequence accession="PFI0545w:pep" name="PFI0545w:pep">
</scanned-sequence>
<scanned-sequence accession="PFI0550w:pep" name="PFI0550w:pep">
</scanned-sequence>
<scanned-sequence accession="PFI0555c:pep" name="PFI0555c:pep">
</scanned-sequence>
<scanned-sequence accession="PFI0560c.1" name="PFI0560c.1">
</scanned-sequence>
<scanned-sequence accession="PFI0560c.2" name="PFI0560c.2">
</scanned-sequence>
<scanned-sequence accession="PFI0565w:pep" name="PFI0565w:pep">
</scanned-sequence>
<scanned-sequence accession="PFI0570w:pep" name="PFI0570w:pep">
</scanned-sequence>
<scanned-sequence accession="PFI0575c:pep" name="PFI0575c:pep">
</scanned-sequence>
<scanned-sequence accession="PFI0580c:pep" name="PFI0580c:pep">
</scanned-sequence>
<scanned-sequence accession="PFI0585c:pep" name="PFI0585c:pep">
</scanned-sequence>
<scanned-sequence accession="PFI0590c:pep" name="PFI0590c:pep">
</scanned-sequence>
<scanned-sequence accession="PFI0595c:pep" name="PFI0595c:pep">
</scanned-sequence>
<scanned-sequence accession="PFI0605c:pep" name="PFI0605c:pep">
</scanned-sequence>
<scanned-sequence accession="PFI0610w:pep" name="PFI0610w:pep">
</scanned-sequence>
<scanned-sequence accession="PFI0615w:pep" name="PFI0615w:pep">
</scanned-sequence>
<scanned-sequence accession="PFI0620w:pep" name="PFI0620w:pep">
</scanned-sequence>
<scanned-sequence accession="PFI0625c:pep" name="PFI0625c:pep">
</scanned-sequence>
<scanned-sequence accession="PFI0630w:pep" name="PFI0630w:pep">
</scanned-sequence>
<scanned-sequence accession="PFI0635c:pep" name="PFI0635c:pep">
</scanned-sequence>
<scanned-sequence accession="PFI0640c:pep" name="PFI0640c:pep">
</scanned-sequence>
<scanned-sequence accession="PFI0645w:pep" name="PFI0645w:pep">
</scanned-sequence>
<scanned-sequence accession="PFI0650c:pep" name="PFI0650c:pep">
</scanned-sequence>
<scanned-sequence accession="PFI0655c:pep" name="PFI0655c:pep">
</scanned-sequence>
<scanned-sequence accession="PFI0660c:pep" name="PFI0660c:pep">
</scanned-sequence>
<scanned-sequence accession="PFI0665w:pep" name="PFI0665w:pep">
<matched-element start="54" stop="64" score="-3.10309" pvalue="9.17e-05">
<sequence>ELNKQINEETQ</sequence>
<mem:qvalue>0.77</mem:qvalue>
</matched-element>
</scanned-sequence>
<scanned-sequence accession="PFI0670w:pep" name="PFI0670w:pep">
</scanned-sequence>
<scanned-sequence accession="PFI0675w:pep" name="PFI0675w:pep">
</scanned-sequence>
<scanned-sequence accession="PFI0680c:pep" name="PFI0680c:pep">
</scanned-sequence>
<scanned-sequence accession="PFI0685w:pep" name="PFI0685w:pep">
</scanned-sequence>
<scanned-sequence accession="PFI0690c:pep" name="PFI0690c:pep">
</scanned-sequence>
<scanned-sequence accession="PFI0695c:pep" name="PFI0695c:pep">
</scanned-sequence>
<scanned-sequence accession="PFI0700c:pep" name="PFI0700c:pep">
</scanned-sequence>
<scanned-sequence accession="PFI0705w:pep" name="PFI0705w:pep">
</scanned-sequence>
<scanned-sequence accession="PFI0710c:pep" name="PFI0710c:pep">
</scanned-sequence>
<scanned-sequence accession="PFI0715w:pep" name="PFI0715w:pep">
</scanned-sequence>
<scanned-sequence accession="PFI0720w:pep" name="PFI0720w:pep">
</scanned-sequence>
<scanned-sequence accession="PFI0725c:pep" name="PFI0725c:pep">
</scanned-sequence>
<scanned-sequence accession="PFI0730w:pep" name="PFI0730w:pep">
</scanned-sequence>
<scanned-sequence accession="PFI0735c:pep" name="PFI0735c:pep">
</scanned-sequence>
<scanned-sequence accession="PFI0740c:pep" name="PFI0740c:pep">
</scanned-sequence>
<scanned-sequence accession="PFI0745w:pep" name="PFI0745w:pep">
<matched-element start="209" stop="219" score="3.01031" pvalue="1.77e-05">
<sequence>IKNKRSNFQKL</sequence>
<mem:qvalue>0.506</mem:qvalue>
</matched-element>
</scanned-sequence>
<scanned-sequence accession="PFI0750c:pep" name="PFI0750c:pep">
</scanned-sequence>
<scanned-sequence accession="PFI0755c:pep" name="PFI0755c:pep">
<matched-element start="1334" stop="1344" score="-1.03093" pvalue="5.16e-05">
<sequence>NYYNRILFEEQ</sequence>
<mem:qvalue>0.737</mem:qvalue>
</matched-element>
</scanned-sequence>
<scanned-sequence accession="PFI0760w:pep" name="PFI0760w:pep">
</scanned-sequence>
<scanned-sequence accession="PFI0765w:pep" name="PFI0765w:pep">
</scanned-sequence>
<scanned-sequence accession="PFI0770c:pep" name="PFI0770c:pep">
</scanned-sequence>
<scanned-sequence accession="PFI0775w:pep" name="PFI0775w:pep">
</scanned-sequence>
<scanned-sequence accession="PFI0780w:pep" name="PFI0780w:pep">
</scanned-sequence>
<scanned-sequence accession="PFI0785c:pep" name="PFI0785c:pep">
</scanned-sequence>
<scanned-sequence accession="PFI0790w:pep" name="PFI0790w:pep">
</scanned-sequence>
<scanned-sequence accession="PFI0795w:pep" name="PFI0795w:pep">
<matched-element start="381" stop="391" score="2.41237" pvalue="2.23e-05">
<sequence>FLLKDILIEQL</sequence>
<mem:qvalue>0.548</mem:qvalue>
</matched-element>
</scanned-sequence>
<scanned-sequence accession="PFI0800c:pep" name="PFI0800c:pep">
</scanned-sequence>
<scanned-sequence accession="PFI0805w:pep" name="PFI0805w:pep">
</scanned-sequence>
<scanned-sequence accession="PFI0810c:pep" name="PFI0810c:pep">
</scanned-sequence>
<scanned-sequence accession="PFI0815c:pep" name="PFI0815c:pep">
</scanned-sequence>
<scanned-sequence accession="PFI0820c:pep" name="PFI0820c:pep">
</scanned-sequence>
<scanned-sequence accession="PFI0823w:pep" name="PFI0823w:pep">
</scanned-sequence>
<scanned-sequence accession="PFI0825w:pep" name="PFI0825w:pep">
</scanned-sequence>
<scanned-sequence accession="PFI0830c:pep" name="PFI0830c:pep">
</scanned-sequence>
<scanned-sequence accession="PFI0835c:pep" name="PFI0835c:pep">
</scanned-sequence>
<scanned-sequence accession="PFI0840w:pep" name="PFI0840w:pep">
</scanned-sequence>
<scanned-sequence accession="PFI0845w:pep" name="PFI0845w:pep">
</scanned-sequence>
<scanned-sequence accession="PFI0850w:pep" name="PFI0850w:pep">
</scanned-sequence>
<scanned-sequence accession="PFI0855w:pep" name="PFI0855w:pep">
</scanned-sequence>
<scanned-sequence accession="PFI0860c:pep" name="PFI0860c:pep">
</scanned-sequence>
<scanned-sequence accession="PFI0865w:pep" name="PFI0865w:pep">
</scanned-sequence>
<scanned-sequence accession="PFI0870w:pep" name="PFI0870w:pep">
</scanned-sequence>
<scanned-sequence accession="PFI0875w:pep" name="PFI0875w:pep">
</scanned-sequence>
<scanned-sequence accession="PFI0880c:pep" name="PFI0880c:pep">
</scanned-sequence>
<scanned-sequence accession="PFI0885w:pep" name="PFI0885w:pep">
</scanned-sequence>
<scanned-sequence accession="PFI0890c.1" name="PFI0890c.1">
</scanned-sequence>
<scanned-sequence accession="PFI0890c.2" name="PFI0890c.2">
</scanned-sequence>
<scanned-sequence accession="PFI0895c:pep" name="PFI0895c:pep">
</scanned-sequence>
<scanned-sequence accession="PFI0900w:pep" name="PFI0900w:pep">
</scanned-sequence>
<scanned-sequence accession="PFI0905w:pep" name="PFI0905w:pep">
</scanned-sequence>
<scanned-sequence accession="PFI0910w:pep" name="PFI0910w:pep">
<matched-element start="115" stop="125" score="-0.556701" pvalue="4.71e-05">
<sequence>LRNKKIVAETI</sequence>
<mem:qvalue>0.737</mem:qvalue>
</matched-element>
</scanned-sequence>
<scanned-sequence accession="PFI0915w:pep" name="PFI0915w:pep">
</scanned-sequence>
<scanned-sequence accession="PFI0920c:pep" name="PFI0920c:pep">
</scanned-sequence>
<scanned-sequence accession="PFI0925w:pep" name="PFI0925w:pep">
</scanned-sequence>
<scanned-sequence accession="PFI0930c:pep" name="PFI0930c:pep">
</scanned-sequence>
<scanned-sequence accession="PFI0935w:pep" name="PFI0935w:pep">
</scanned-sequence>
<scanned-sequence accession="PFI0940c:pep" name="PFI0940c:pep">
</scanned-sequence>
<scanned-sequence accession="PFI0945w:pep" name="PFI0945w:pep">
</scanned-sequence>
<scanned-sequence accession="PFI0950w:pep" name="PFI0950w:pep">
</scanned-sequence>
<scanned-sequence accession="PFI0955w:pep" name="PFI0955w:pep">
</scanned-sequence>
<scanned-sequence accession="PFI0960w:pep" name="PFI0960w:pep">
</scanned-sequence>
<scanned-sequence accession="PFI0965w:pep" name="PFI0965w:pep">
</scanned-sequence>
<scanned-sequence accession="PFI0970c:pep" name="PFI0970c:pep">
</scanned-sequence>
<scanned-sequence accession="PFI0975c:pep" name="PFI0975c:pep">
</scanned-sequence>
<scanned-sequence accession="PFI0980w:pep" name="PFI0980w:pep">
</scanned-sequence>
<scanned-sequence accession="PFI0985c:pep" name="PFI0985c:pep">
</scanned-sequence>
<scanned-sequence accession="PFI0990c:pep" name="PFI0990c:pep">
</scanned-sequence>
<scanned-sequence accession="PFI0995w:pep" name="PFI0995w:pep">
</scanned-sequence>
<scanned-sequence accession="PFI1000w:pep" name="PFI1000w:pep">
</scanned-sequence>
<scanned-sequence accession="PFI1005w:pep" name="PFI1005w:pep">
</scanned-sequence>
<scanned-sequence accession="PFI1010w:pep" name="PFI1010w:pep">
</scanned-sequence>
<scanned-sequence accession="PFI1015w:pep" name="PFI1015w:pep">
</scanned-sequence>
<scanned-sequence accession="PFI1020c:pep" name="PFI1020c:pep">
</scanned-sequence>
<scanned-sequence accession="PFI1025w:pep" name="PFI1025w:pep">
</scanned-sequence>
<scanned-sequence accession="PFI1030c.1" name="PFI1030c.1">
</scanned-sequence>
<scanned-sequence accession="PFI1030c.2" name="PFI1030c.2">
</scanned-sequence>
<scanned-sequence accession="PFI1035w:pep" name="PFI1035w:pep">
</scanned-sequence>
<scanned-sequence accession="PFI1040c:pep" name="PFI1040c:pep">
</scanned-sequence>
<scanned-sequence accession="PFI1045w:pep" name="PFI1045w:pep">
</scanned-sequence>
<scanned-sequence accession="PFI1050c:pep" name="PFI1050c:pep">
</scanned-sequence>
<scanned-sequence accession="PFI1055w:pep" name="PFI1055w:pep">
</scanned-sequence>
<scanned-sequence accession="PFI1060w:pep" name="PFI1060w:pep">
</scanned-sequence>
<scanned-sequence accession="PFI1065c:pep" name="PFI1065c:pep">
</scanned-sequence>
<scanned-sequence accession="PFI1070c:pep" name="PFI1070c:pep">
</scanned-sequence>
<scanned-sequence accession="PFI1075w:pep" name="PFI1075w:pep">
</scanned-sequence>
<scanned-sequence accession="PFI1080w:pep" name="PFI1080w:pep">
</scanned-sequence>
<scanned-sequence accession="PFI1085w:pep" name="PFI1085w:pep">
</scanned-sequence>
<scanned-sequence accession="PFI1090w:pep" name="PFI1090w:pep">
</scanned-sequence>
<scanned-sequence accession="PFI1095w:pep" name="PFI1095w:pep">
</scanned-sequence>
<scanned-sequence accession="PFI1100w:pep" name="PFI1100w:pep">
<matched-element start="726" stop="736" score="-1.2268" pvalue="5.37e-05">
<sequence>INYKRILYKEQ</sequence>
<mem:qvalue>0.737</mem:qvalue>
</matched-element>
</scanned-sequence>
<scanned-sequence accession="PFI1105w:pep" name="PFI1105w:pep">
</scanned-sequence>
<scanned-sequence accession="PFI1110w:pep" name="PFI1110w:pep">
</scanned-sequence>
<scanned-sequence accession="PFI1115c:pep" name="PFI1115c:pep">
</scanned-sequence>
<scanned-sequence accession="PFI1120c:pep" name="PFI1120c:pep">
</scanned-sequence>
<scanned-sequence accession="PFI1125c:pep" name="PFI1125c:pep">
</scanned-sequence>
<scanned-sequence accession="PFI1130c:pep" name="PFI1130c:pep">
</scanned-sequence>
<scanned-sequence accession="PFI1135c:pep" name="PFI1135c:pep">
</scanned-sequence>
<scanned-sequence accession="PFI1140w:pep" name="PFI1140w:pep">
</scanned-sequence>
<scanned-sequence accession="PFI1145w:pep" name="PFI1145w:pep">
</scanned-sequence>
<scanned-sequence accession="PFI1150w:pep" name="PFI1150w:pep">
</scanned-sequence>
<scanned-sequence accession="PFI1155w:pep" name="PFI1155w:pep">
</scanned-sequence>
<scanned-sequence accession="PFI1160w:pep" name="PFI1160w:pep">
</scanned-sequence>
<scanned-sequence accession="PFI1165c:pep" name="PFI1165c:pep">
</scanned-sequence>
<scanned-sequence accession="PFI1170c:pep" name="PFI1170c:pep">
</scanned-sequence>
<scanned-sequence accession="PFI1175c:pep" name="PFI1175c:pep">
</scanned-sequence>
<scanned-sequence accession="PFI1180w:pep" name="PFI1180w:pep">
</scanned-sequence>
<scanned-sequence accession="PFI1185c:pep" name="PFI1185c:pep">
</scanned-sequence>
<scanned-sequence accession="PFI1190w:pep" name="PFI1190w:pep">
</scanned-sequence>
<scanned-sequence accession="PFI1195c:pep" name="PFI1195c:pep">
</scanned-sequence>
<scanned-sequence accession="PFI1200w:pep" name="PFI1200w:pep">
</scanned-sequence>
<scanned-sequence accession="PFI1205c:pep" name="PFI1205c:pep">
</scanned-sequence>
<scanned-sequence accession="PFI1210w:pep" name="PFI1210w:pep">
</scanned-sequence>
<scanned-sequence accession="PFI1215w:pep" name="PFI1215w:pep">
</scanned-sequence>
<scanned-sequence accession="PFI1216w:pep" name="PFI1216w:pep">
</scanned-sequence>
<scanned-sequence accession="PFI1220w:pep" name="PFI1220w:pep">
</scanned-sequence>
<scanned-sequence accession="PFI1225w:pep" name="PFI1225w:pep">
</scanned-sequence>
<scanned-sequence accession="PFI1230c:pep" name="PFI1230c:pep">
<matched-element start="97" stop="107" score="-1.48454" pvalue="5.66e-05">
<sequence>FLLVRLFSAVN</sequence>
<mem:qvalue>0.737</mem:qvalue>
</matched-element>
</scanned-sequence>
<scanned-sequence accession="PFI1235w:pep" name="PFI1235w:pep">
</scanned-sequence>
<scanned-sequence accession="PFI1240c:pep" name="PFI1240c:pep">
</scanned-sequence>
<scanned-sequence accession="PFI1245c:pep" name="PFI1245c:pep">
</scanned-sequence>
<scanned-sequence accession="PFI1250w:pep" name="PFI1250w:pep">
</scanned-sequence>
<scanned-sequence accession="PFI1255w:pep" name="PFI1255w:pep">
</scanned-sequence>
<scanned-sequence accession="PFI1260c:pep" name="PFI1260c:pep">
</scanned-sequence>
<scanned-sequence accession="PFI1265w:pep" name="PFI1265w:pep">
</scanned-sequence>
<scanned-sequence accession="PFI1270w:pep" name="PFI1270w:pep">
</scanned-sequence>
<scanned-sequence accession="PFI1275w:pep" name="PFI1275w:pep">
</scanned-sequence>
<scanned-sequence accession="PFI1280c:pep" name="PFI1280c:pep">
</scanned-sequence>
<scanned-sequence accession="PFI1281w:pep" name="PFI1281w:pep">
</scanned-sequence>
<scanned-sequence accession="PFI1285w:pep" name="PFI1285w:pep">
</scanned-sequence>
<scanned-sequence accession="PFI1295c:pep" name="PFI1295c:pep">
</scanned-sequence>
<scanned-sequence accession="PFI1300c:pep" name="PFI1300c:pep">
</scanned-sequence>
<scanned-sequence accession="PFI1305w:pep" name="PFI1305w:pep">
</scanned-sequence>
<scanned-sequence accession="PFI1310w:pep" name="PFI1310w:pep">
<matched-element start="342" stop="352" score="2.59794" pvalue="2.08e-05">
<sequence>NKEKLSLLQKE</sequence>
<mem:qvalue>0.544</mem:qvalue>
</matched-element>
</scanned-sequence>
<scanned-sequence accession="PFI1315c:pep" name="PFI1315c:pep">
</scanned-sequence>
<scanned-sequence accession="PFI1320c:pep" name="PFI1320c:pep">
</scanned-sequence>
<scanned-sequence accession="PFI1325w:pep" name="PFI1325w:pep">
</scanned-sequence>
<scanned-sequence accession="PFI1330c:pep" name="PFI1330c:pep">
</scanned-sequence>
<scanned-sequence accession="PFI1335w:pep" name="PFI1335w:pep">
</scanned-sequence>
<scanned-sequence accession="PFI1340w:pep" name="PFI1340w:pep">
<matched-element start="144" stop="154" score="-1.89691" pvalue="6.27e-05">
<sequence>FLNKKHLKQLQ</sequence>
<mem:qvalue>0.737</mem:qvalue>
</matched-element>
<matched-element start="255" stop="265" score="-2.57732" pvalue="7.64e-05">
<sequence>NIKKEKLHEVQ</sequence>
<mem:qvalue>0.747</mem:qvalue>
</matched-element>
</scanned-sequence>
<scanned-sequence accession="PFI1345c:pep" name="PFI1345c:pep">
</scanned-sequence>
<scanned-sequence accession="PFI1350c:pep" name="PFI1350c:pep">
</scanned-sequence>
<scanned-sequence accession="PFI1355w:pep" name="PFI1355w:pep">
</scanned-sequence>
<scanned-sequence accession="PFI1360c:pep" name="PFI1360c:pep">
</scanned-sequence>
<scanned-sequence accession="PFI1365w:pep" name="PFI1365w:pep">
</scanned-sequence>
<scanned-sequence accession="PFI1370c:pep" name="PFI1370c:pep">
</scanned-sequence>
<scanned-sequence accession="PFI1375w.1" name="PFI1375w.1">
</scanned-sequence>
<scanned-sequence accession="PFI1375w.2" name="PFI1375w.2">
</scanned-sequence>
<scanned-sequence accession="PFI1380c:pep" name="PFI1380c:pep">
</scanned-sequence>
<scanned-sequence accession="PFI1385c:pep" name="PFI1385c:pep">
</scanned-sequence>
<scanned-sequence accession="PFI1390w:pep" name="PFI1390w:pep">
</scanned-sequence>
<scanned-sequence accession="PFI1395w:pep" name="PFI1395w:pep">
</scanned-sequence>
<scanned-sequence accession="PFI1400c:pep" name="PFI1400c:pep">
</scanned-sequence>
<scanned-sequence accession="PFI1405c:pep" name="PFI1405c:pep">
</scanned-sequence>
<scanned-sequence accession="PFI1410c:pep" name="PFI1410c:pep">
</scanned-sequence>
<scanned-sequence accession="PFI1415w:pep" name="PFI1415w:pep">
</scanned-sequence>
<scanned-sequence accession="PFI1420w:pep" name="PFI1420w:pep">
</scanned-sequence>
<scanned-sequence accession="PFI1425w:pep" name="PFI1425w:pep">
</scanned-sequence>
<scanned-sequence accession="PFI1430w:pep" name="PFI1430w:pep">
</scanned-sequence>
<scanned-sequence accession="PFI1435w:pep" name="PFI1435w:pep">
</scanned-sequence>
<scanned-sequence accession="PFI1440w:pep" name="PFI1440w:pep">
</scanned-sequence>
<scanned-sequence accession="PFI1445w:pep" name="PFI1445w:pep">
</scanned-sequence>
<scanned-sequence accession="PFI1450c:pep" name="PFI1450c:pep">
</scanned-sequence>
<scanned-sequence accession="PFI1455c:pep" name="PFI1455c:pep">
</scanned-sequence>
<scanned-sequence accession="PFI1460c:pep" name="PFI1460c:pep">
</scanned-sequence>
<scanned-sequence accession="PFI1463w:pep" name="PFI1463w:pep">
</scanned-sequence>
<scanned-sequence accession="PFI1465w:pep" name="PFI1465w:pep">
</scanned-sequence>
<scanned-sequence accession="PFI1468c:pep" name="PFI1468c:pep">
<matched-element start="789" stop="799" score="-0.268041" pvalue="4.44e-05">
<sequence>ILLKKTFKEKE</sequence>
<mem:qvalue>0.737</mem:qvalue>
</matched-element>
</scanned-sequence>
<scanned-sequence accession="PFI1470c:pep" name="PFI1470c:pep">
</scanned-sequence>
<scanned-sequence accession="PFI1475w:pep" name="PFI1475w:pep">
</scanned-sequence>
<scanned-sequence accession="PFI1480w:pep" name="PFI1480w:pep">
</scanned-sequence>
<scanned-sequence accession="PFI1485c:pep" name="PFI1485c:pep">
<matched-element start="1287" stop="1297" score="-0.804124" pvalue="4.94e-05">
<sequence>FRNIFHLFQVQ</sequence>
<mem:qvalue>0.737</mem:qvalue>
</matched-element>
</scanned-sequence>
<scanned-sequence accession="PFI1490c.1" name="PFI1490c.1">
</scanned-sequence>
<scanned-sequence accession="PFI1490c.2" name="PFI1490c.2">
</scanned-sequence>
<scanned-sequence accession="PFI1495w:pep" name="PFI1495w:pep">
</scanned-sequence>
<scanned-sequence accession="PFI1500w:pep" name="PFI1500w:pep">
</scanned-sequence>
<scanned-sequence accession="PFI1835c:pep" name="PFI1835c:pep">
</scanned-sequence>
<scanned-sequence accession="PFI1505c:pep" name="PFI1505c:pep">
</scanned-sequence>
<scanned-sequence accession="PFI1510w:pep" name="PFI1510w:pep">
</scanned-sequence>
<scanned-sequence accession="PFI1520w:pep" name="PFI1520w:pep">
</scanned-sequence>
<scanned-sequence accession="PFI1525w:pep" name="PFI1525w:pep">
<matched-element start="110" stop="120" score="11.5567" pvalue="8.91e-07">
<sequence>IREKKLLKEKE</sequence>
<mem:qvalue>0.158</mem:qvalue>
</matched-element>
</scanned-sequence>
<scanned-sequence accession="PFI1530c:pep" name="PFI1530c:pep">
</scanned-sequence>
<scanned-sequence accession="PFI1535w:pep" name="PFI1535w:pep">
</scanned-sequence>
<scanned-sequence accession="PFI1540w:pep" name="PFI1540w:pep">
</scanned-sequence>
<scanned-sequence accession="PFI1545c:pep" name="PFI1545c:pep">
<matched-element start="100" stop="110" score="-2.80412" pvalue="8.25e-05">
<sequence>NRKKGRFHEGE</sequence>
<mem:qvalue>0.752</mem:qvalue>
</matched-element>
</scanned-sequence>
<scanned-sequence accession="PFI1550c:pep" name="PFI1550c:pep">
</scanned-sequence>
<scanned-sequence accession="PFI1555w:pep" name="PFI1555w:pep">
</scanned-sequence>
<scanned-sequence accession="PFI1560c:pep" name="PFI1560c:pep">
</scanned-sequence>
<scanned-sequence accession="PFI1565w:pep" name="PFI1565w:pep">
</scanned-sequence>
<scanned-sequence accession="PFI1570c:pep" name="PFI1570c:pep">
</scanned-sequence>
<scanned-sequence accession="PFI1575c:pep" name="PFI1575c:pep">
</scanned-sequence>
<scanned-sequence accession="PFI1580c:pep" name="PFI1580c:pep">
</scanned-sequence>
<scanned-sequence accession="PFI1585c:pep" name="PFI1585c:pep">
</scanned-sequence>
<scanned-sequence accession="PFI1587c:pep" name="PFI1587c:pep">
</scanned-sequence>
<scanned-sequence accession="PFI1590c:pep" name="PFI1590c:pep">
</scanned-sequence>
<scanned-sequence accession="PFI1595c:pep" name="PFI1595c:pep">
</scanned-sequence>
<scanned-sequence accession="PFI1600w:pep" name="PFI1600w:pep">
</scanned-sequence>
<scanned-sequence accession="PFI1605w:pep" name="PFI1605w:pep">
</scanned-sequence>
<scanned-sequence accession="PFI1610c:pep" name="PFI1610c:pep">
</scanned-sequence>
<scanned-sequence accession="PFI1615w:pep" name="PFI1615w:pep">
</scanned-sequence>
<scanned-sequence accession="PFI1617w:pep" name="PFI1617w:pep">
</scanned-sequence>
<scanned-sequence accession="PFI1620c:pep" name="PFI1620c:pep">
</scanned-sequence>
<scanned-sequence accession="PFI1625c:pep" name="PFI1625c:pep">
</scanned-sequence>
<scanned-sequence accession="PFI1630c:pep" name="PFI1630c:pep">
</scanned-sequence>
<scanned-sequence accession="PFI1635w:pep" name="PFI1635w:pep">
</scanned-sequence>
<scanned-sequence accession="PFI1640c:pep" name="PFI1640c:pep">
</scanned-sequence>
<scanned-sequence accession="PFI1645c:pep" name="PFI1645c:pep">
</scanned-sequence>
<scanned-sequence accession="PFI1650w:pep" name="PFI1650w:pep">
</scanned-sequence>
<scanned-sequence accession="PFI1655c:pep" name="PFI1655c:pep">
</scanned-sequence>
<scanned-sequence accession="PFI1660w:pep" name="PFI1660w:pep">
</scanned-sequence>
<scanned-sequence accession="PFI1665w:pep" name="PFI1665w:pep">
</scanned-sequence>
<scanned-sequence accession="PFI1670c:pep" name="PFI1670c:pep">
</scanned-sequence>
<scanned-sequence accession="PFI1675w:pep" name="PFI1675w:pep">
</scanned-sequence>
<scanned-sequence accession="PFI1680w:pep" name="PFI1680w:pep">
</scanned-sequence>
<scanned-sequence accession="PFI1685w:pep" name="PFI1685w:pep">
</scanned-sequence>
<scanned-sequence accession="PFI1690c:pep" name="PFI1690c:pep">
</scanned-sequence>
<scanned-sequence accession="PFI1695c:pep" name="PFI1695c:pep">
</scanned-sequence>
<scanned-sequence accession="PFI1696c:pep" name="PFI1696c:pep">
</scanned-sequence>
<scanned-sequence accession="PFI1700c:pep" name="PFI1700c:pep">
</scanned-sequence>
<scanned-sequence accession="PFI1705w:pep" name="PFI1705w:pep">
</scanned-sequence>
<scanned-sequence accession="PFI1710w:pep" name="PFI1710w:pep">
</scanned-sequence>
<scanned-sequence accession="PFI1715w:pep" name="PFI1715w:pep">
</scanned-sequence>
<scanned-sequence accession="PFI1720w:pep" name="PFI1720w:pep">
</scanned-sequence>
<scanned-sequence accession="PFI1725w:pep" name="PFI1725w:pep">
</scanned-sequence>
<scanned-sequence accession="PFI1730w:pep" name="PFI1730w:pep">
</scanned-sequence>
<scanned-sequence accession="PFI1735c:pep" name="PFI1735c:pep">
</scanned-sequence>
<scanned-sequence accession="PFI1740c.1" name="PFI1740c.1">
</scanned-sequence>
<scanned-sequence accession="PFI1740c.2" name="PFI1740c.2">
</scanned-sequence>
<scanned-sequence accession="PFI1745c:pep" name="PFI1745c:pep">
</scanned-sequence>
<scanned-sequence accession="PFI1750c:pep" name="PFI1750c:pep">
<matched-element start="45" stop="55" score="6.92784" pvalue="3.47e-06">
<sequence>IRNERILSEQH</sequence>
<mem:qvalue>0.306</mem:qvalue>
</matched-element>
</scanned-sequence>
<scanned-sequence accession="PFI1755c:pep" name="PFI1755c:pep">
</scanned-sequence>
<scanned-sequence accession="PFI1760w:pep" name="PFI1760w:pep">
</scanned-sequence>
<scanned-sequence accession="PFI1765c:pep" name="PFI1765c:pep">
</scanned-sequence>
<scanned-sequence accession="PFI1770w:pep" name="PFI1770w:pep">
</scanned-sequence>
<scanned-sequence accession="PFI1775w:pep" name="PFI1775w:pep">
</scanned-sequence>
<scanned-sequence accession="PFI1780w:pep" name="PFI1780w:pep">
</scanned-sequence>
<scanned-sequence accession="PFI1785w:pep" name="PFI1785w:pep">
<matched-element start="82" stop="92" score="13.1856" pvalue="4e-07">
<sequence>KEYSRILSETE</sequence>
<mem:qvalue>0.0934</mem:qvalue>
</matched-element>
</scanned-sequence>
<scanned-sequence accession="PFI1790w:pep" name="PFI1790w:pep">
</scanned-sequence>
<scanned-sequence accession="PFI1795c:pep" name="PFI1795c:pep">
</scanned-sequence>
<scanned-sequence accession="PFI1800w:pep" name="PFI1800w:pep">
</scanned-sequence>
<scanned-sequence accession="PFI1805w:pep" name="PFI1805w:pep">
<matched-element start="33" stop="43" score="-1" pvalue="5.13e-05">
<sequence>TRNTRLLCECE</sequence>
<mem:qvalue>0.737</mem:qvalue>
</matched-element>
</scanned-sequence>
<scanned-sequence accession="PFI1810w:pep" name="PFI1810w:pep">
</scanned-sequence>
<scanned-sequence accession="PFI1815c:pep" name="PFI1815c:pep">
</scanned-sequence>
<scanned-sequence accession="PFI1820w:pep" name="PFI1820w:pep">
</scanned-sequence>
<scanned-sequence accession="PFI1825w:pep" name="PFI1825w:pep">
</scanned-sequence>
<scanned-sequence accession="PFI1830c:pep" name="PFI1830c:pep">
</scanned-sequence>
<scanned-sequence accession="PF10_0001:pep" name="PF10_0001:pep">
</scanned-sequence>
<scanned-sequence accession="PF10_0002:pep" name="PF10_0002:pep">
</scanned-sequence>
<scanned-sequence accession="PF10_0003:pep" name="PF10_0003:pep">
</scanned-sequence>
<scanned-sequence accession="PF10_0004:pep" name="PF10_0004:pep">
</scanned-sequence>
<scanned-sequence accession="PF10_0005:pep" name="PF10_0005:pep">
</scanned-sequence>
<scanned-sequence accession="PF10_0006:pep" name="PF10_0006:pep">
</scanned-sequence>
<scanned-sequence accession="PF10_0013:pep" name="PF10_0013:pep">
</scanned-sequence>
<scanned-sequence accession="PF10_0015:pep" name="PF10_0015:pep">
<matched-element start="93" stop="103" score="6.20619" pvalue="4.43e-06">
<sequence>NIYKRNLVQVE</sequence>
<mem:qvalue>0.306</mem:qvalue>
</matched-element>
</scanned-sequence>
<scanned-sequence accession="PF10_0016:pep" name="PF10_0016:pep">
</scanned-sequence>
<scanned-sequence accession="PF10_0017:pep" name="PF10_0017:pep">
</scanned-sequence>
<scanned-sequence accession="PF10_0018:pep" name="PF10_0018:pep">
<matched-element start="46" stop="56" score="2.52577" pvalue="2.14e-05">
<sequence>NIYSRSLGELL</sequence>
<mem:qvalue>0.548</mem:qvalue>
</matched-element>
</scanned-sequence>
<scanned-sequence accession="PF10_0019:pep" name="PF10_0019:pep">
</scanned-sequence>
<scanned-sequence accession="PF10_0020:pep" name="PF10_0020:pep">
<matched-element start="82" stop="92" score="6.4433" pvalue="4.07e-06">
<sequence>DRYTRKLAEAL</sequence>
<mem:qvalue>0.306</mem:qvalue>
</matched-element>
</scanned-sequence>
<scanned-sequence accession="PF10_0021:pep" name="PF10_0021:pep">
</scanned-sequence>
<scanned-sequence accession="PF10_0022:pep" name="PF10_0022:pep">
</scanned-sequence>
<scanned-sequence accession="PF10_0023:pep" name="PF10_0023:pep">
</scanned-sequence>
<scanned-sequence accession="PF10_0024:pep" name="PF10_0024:pep">
<matched-element start="113" stop="123" score="7.84536" pvalue="2.72e-06">
<sequence>LRYKRLLAEPI</sequence>
<mem:qvalue>0.306</mem:qvalue>
</matched-element>
<matched-element start="231" stop="241" score="-0.762887" pvalue="4.9e-05">
<sequence>DLESVISSEEE</sequence>
<mem:qvalue>0.737</mem:qvalue>
</matched-element>
</scanned-sequence>
<scanned-sequence accession="PF10_0025:pep" name="PF10_0025:pep">
<matched-element start="53" stop="63" score="-2" pvalue="6.45e-05">
<sequence>VRCKRLLSEPA</sequence>
<mem:qvalue>0.737</mem:qvalue>
</matched-element>
</scanned-sequence>
<scanned-sequence accession="PF10_0026:pep" name="PF10_0026:pep">
</scanned-sequence>
<scanned-sequence accession="PF10_0027:pep" name="PF10_0027:pep">
</scanned-sequence>
<scanned-sequence accession="PF10_0028.1" name="PF10_0028.1">
</scanned-sequence>
<scanned-sequence accession="PF10_0028.2" name="PF10_0028.2">
</scanned-sequence>
<scanned-sequence accession="PF10_0029:pep" name="PF10_0029:pep">
</scanned-sequence>
<scanned-sequence accession="PF10_0030:pep" name="PF10_0030:pep">
</scanned-sequence>
<scanned-sequence accession="PF10_0031:pep" name="PF10_0031:pep">
</scanned-sequence>
<scanned-sequence accession="PF10_0032:pep" name="PF10_0032:pep">
</scanned-sequence>
<scanned-sequence accession="PF10_0033:pep" name="PF10_0033:pep">
</scanned-sequence>
<scanned-sequence accession="PF10_0034:pep" name="PF10_0034:pep">
</scanned-sequence>
<scanned-sequence accession="PF10_0034a:pep" name="PF10_0034a:pep">
</scanned-sequence>
<scanned-sequence accession="PF10_0035:pep" name="PF10_0035:pep">
</scanned-sequence>
<scanned-sequence accession="PF10_0036:pep" name="PF10_0036:pep">
</scanned-sequence>
<scanned-sequence accession="PF10_0037:pep" name="PF10_0037:pep">
</scanned-sequence>
<scanned-sequence accession="PF10_0038:pep" name="PF10_0038:pep">
</scanned-sequence>
<scanned-sequence accession="PF10_0039:pep" name="PF10_0039:pep">
</scanned-sequence>
<scanned-sequence accession="PF10_0040:pep" name="PF10_0040:pep">
</scanned-sequence>
<scanned-sequence accession="PF10_0041:pep" name="PF10_0041:pep">
</scanned-sequence>
<scanned-sequence accession="PF10_0042:pep" name="PF10_0042:pep">
</scanned-sequence>
<scanned-sequence accession="PF10_0043:pep" name="PF10_0043:pep">
</scanned-sequence>
<scanned-sequence accession="PF10_0044:pep" name="PF10_0044:pep">
</scanned-sequence>
<scanned-sequence accession="PF10_0045:pep" name="PF10_0045:pep">
</scanned-sequence>
<scanned-sequence accession="PF10_0046:pep" name="PF10_0046:pep">
</scanned-sequence>
<scanned-sequence accession="PF10_0047:pep" name="PF10_0047:pep">
</scanned-sequence>
<scanned-sequence accession="PF10_0048:pep" name="PF10_0048:pep">
</scanned-sequence>
<scanned-sequence accession="PF10_0049:pep" name="PF10_0049:pep">
</scanned-sequence>
<scanned-sequence accession="PF10_0050:pep" name="PF10_0050:pep">
</scanned-sequence>
<scanned-sequence accession="PF10_0051:pep" name="PF10_0051:pep">
</scanned-sequence>
<scanned-sequence accession="PF10_0052:pep" name="PF10_0052:pep">
</scanned-sequence>
<scanned-sequence accession="PF10_0053:pep" name="PF10_0053:pep">
</scanned-sequence>
<scanned-sequence accession="PF10_0054:pep" name="PF10_0054:pep">
</scanned-sequence>
<scanned-sequence accession="PF10_0054a:pep" name="PF10_0054a:pep">
</scanned-sequence>
<scanned-sequence accession="PF10_0055:pep" name="PF10_0055:pep">
</scanned-sequence>
<scanned-sequence accession="PF10_0056:pep" name="PF10_0056:pep">
</scanned-sequence>
<scanned-sequence accession="PF10_0057:pep" name="PF10_0057:pep">
</scanned-sequence>
<scanned-sequence accession="PF10_0057a:pep" name="PF10_0057a:pep">
</scanned-sequence>
<scanned-sequence accession="PF10_0058:pep" name="PF10_0058:pep">
</scanned-sequence>
<scanned-sequence accession="PF10_0059:pep" name="PF10_0059:pep">
</scanned-sequence>
<scanned-sequence accession="PF10_0060:pep" name="PF10_0060:pep">
</scanned-sequence>
<scanned-sequence accession="PF10_0061:pep" name="PF10_0061:pep">
</scanned-sequence>
<scanned-sequence accession="PF10_0062:pep" name="PF10_0062:pep">
</scanned-sequence>
<scanned-sequence accession="PF10_0063:pep" name="PF10_0063:pep">
</scanned-sequence>
<scanned-sequence accession="PF10_0063a:pep" name="PF10_0063a:pep">
</scanned-sequence>
<scanned-sequence accession="PF10_0064:pep" name="PF10_0064:pep">
</scanned-sequence>
<scanned-sequence accession="PF10_0065:pep" name="PF10_0065:pep">
</scanned-sequence>
<scanned-sequence accession="PF10_0066:pep" name="PF10_0066:pep">
</scanned-sequence>
<scanned-sequence accession="PF10_0067:pep" name="PF10_0067:pep">
</scanned-sequence>
<scanned-sequence accession="PF10_0068:pep" name="PF10_0068:pep">
</scanned-sequence>
<scanned-sequence accession="PF10_0069:pep" name="PF10_0069:pep">
</scanned-sequence>
<scanned-sequence accession="PF10_0070:pep" name="PF10_0070:pep">
<matched-element start="97" stop="107" score="9.46392" pvalue="1.85e-06">
<sequence>NLNERILSVGL</sequence>
<mem:qvalue>0.26</mem:qvalue>
</matched-element>
</scanned-sequence>
<scanned-sequence accession="PF10_0070a:pep" name="PF10_0070a:pep">
</scanned-sequence>
<scanned-sequence accession="PF10_0071:pep" name="PF10_0071:pep">
</scanned-sequence>
<scanned-sequence accession="PF10_0072:pep" name="PF10_0072:pep">
</scanned-sequence>
<scanned-sequence accession="PF10_0073:pep" name="PF10_0073:pep">
</scanned-sequence>
<scanned-sequence accession="PF10_0073a:pep" name="PF10_0073a:pep">
</scanned-sequence>
<scanned-sequence accession="PF10_0074:pep" name="PF10_0074:pep">
</scanned-sequence>
<scanned-sequence accession="PF10_0075:pep" name="PF10_0075:pep">
</scanned-sequence>
<scanned-sequence accession="PF10_0076:pep" name="PF10_0076:pep">
<matched-element start="492" stop="502" score="4.65979" pvalue="8.62e-06">
<sequence>DREKKNLHTVE</sequence>
<mem:qvalue>0.378</mem:qvalue>
</matched-element>
</scanned-sequence>
<scanned-sequence accession="PF10_0077:pep" name="PF10_0077:pep">
</scanned-sequence>
<scanned-sequence accession="PF10_0078:pep" name="PF10_0078:pep">
<matched-element start="300" stop="310" score="-2.83505" pvalue="8.34e-05">
<sequence>KRNKKSLSEEN</sequence>
<mem:qvalue>0.752</mem:qvalue>
</matched-element>
</scanned-sequence>
<scanned-sequence accession="PF10_0079:pep" name="PF10_0079:pep">
<matched-element start="3453" stop="3463" score="0.670103" pvalue="3.67e-05">
<sequence>DDNSRTPSNTL</sequence>
<mem:qvalue>0.685</mem:qvalue>
</matched-element>
</scanned-sequence>
<scanned-sequence accession="PF10_0080:pep" name="PF10_0080:pep">
</scanned-sequence>
<scanned-sequence accession="PF10_0081:pep" name="PF10_0081:pep">
</scanned-sequence>
<scanned-sequence accession="PF10_0082:pep" name="PF10_0082:pep">
</scanned-sequence>
<scanned-sequence accession="PF10_0083:pep" name="PF10_0083:pep">
</scanned-sequence>
<scanned-sequence accession="PF10_0084:pep" name="PF10_0084:pep">
</scanned-sequence>
<scanned-sequence accession="PF10_0085:pep" name="PF10_0085:pep">
<matched-element start="359" stop="369" score="3.28866" pvalue="1.59e-05">
<sequence>GRISRSLAAKL</sequence>
<mem:qvalue>0.484</mem:qvalue>
</matched-element>
</scanned-sequence>
<scanned-sequence accession="PF10_0086:pep" name="PF10_0086:pep">
</scanned-sequence>
<scanned-sequence accession="PF10_0087:pep" name="PF10_0087:pep">
</scanned-sequence>
<scanned-sequence accession="PF10_0088:pep" name="PF10_0088:pep">
</scanned-sequence>
<scanned-sequence accession="PF10_0089:pep" name="PF10_0089:pep">
</scanned-sequence>
<scanned-sequence accession="PF10_0090:pep" name="PF10_0090:pep">
</scanned-sequence>
<scanned-sequence accession="PF10_0091:pep" name="PF10_0091:pep">
</scanned-sequence>
<scanned-sequence accession="PF10_0092:pep" name="PF10_0092:pep">
</scanned-sequence>
<scanned-sequence accession="PF10_0093:pep" name="PF10_0093:pep">
</scanned-sequence>
<scanned-sequence accession="PF10_0094:pep" name="PF10_0094:pep">
</scanned-sequence>
<scanned-sequence accession="PF10_0095:pep" name="PF10_0095:pep">
</scanned-sequence>
<scanned-sequence accession="PF10_0096:pep" name="PF10_0096:pep">
</scanned-sequence>
<scanned-sequence accession="PF10_0097:pep" name="PF10_0097:pep">
</scanned-sequence>
<scanned-sequence accession="PF10_0098:pep" name="PF10_0098:pep">
</scanned-sequence>
<scanned-sequence accession="PF10_0099:pep" name="PF10_0099:pep">
<matched-element start="479" stop="489" score="-1.49485" pvalue="5.68e-05">
<sequence>FRNSCILNEIV</sequence>
<mem:qvalue>0.737</mem:qvalue>
</matched-element>
</scanned-sequence>
<scanned-sequence accession="PF10_0100:pep" name="PF10_0100:pep">
</scanned-sequence>
<scanned-sequence accession="PF10_0101:pep" name="PF10_0101:pep">
</scanned-sequence>
<scanned-sequence accession="PF10_0102:pep" name="PF10_0102:pep">
</scanned-sequence>
<scanned-sequence accession="PF10_0103:pep" name="PF10_0103:pep">
</scanned-sequence>
<scanned-sequence accession="PF10_0104:pep" name="PF10_0104:pep">
</scanned-sequence>
<scanned-sequence accession="PF10_0105:pep" name="PF10_0105:pep">
</scanned-sequence>
<scanned-sequence accession="PF10_0106:pep" name="PF10_0106:pep">
</scanned-sequence>
<scanned-sequence accession="PF10_0107:pep" name="PF10_0107:pep">
</scanned-sequence>
<scanned-sequence accession="PF10_0108:pep" name="PF10_0108:pep">
</scanned-sequence>
<scanned-sequence accession="PF10_0109:pep" name="PF10_0109:pep">
</scanned-sequence>
<scanned-sequence accession="PF10_0110:pep" name="PF10_0110:pep">
</scanned-sequence>
<scanned-sequence accession="PF10_0111:pep" name="PF10_0111:pep">
</scanned-sequence>
<scanned-sequence accession="PF10_0112:pep" name="PF10_0112:pep">
</scanned-sequence>
<scanned-sequence accession="PF10_0113:pep" name="PF10_0113:pep">
</scanned-sequence>
<scanned-sequence accession="PF10_0114:pep" name="PF10_0114:pep">
</scanned-sequence>
<scanned-sequence accession="PF10_0115:pep" name="PF10_0115:pep">
</scanned-sequence>
<scanned-sequence accession="PF10_0116:pep" name="PF10_0116:pep">
</scanned-sequence>
<scanned-sequence accession="PF10_0117:pep" name="PF10_0117:pep">
</scanned-sequence>
<scanned-sequence accession="PF10_0118:pep" name="PF10_0118:pep">
</scanned-sequence>
<scanned-sequence accession="PF10_0119:pep" name="PF10_0119:pep">
</scanned-sequence>
<scanned-sequence accession="PF10_0120:pep" name="PF10_0120:pep">
</scanned-sequence>
<scanned-sequence accession="PF10_0121:pep" name="PF10_0121:pep">
</scanned-sequence>
<scanned-sequence accession="PF10_0122:pep" name="PF10_0122:pep">
</scanned-sequence>
<scanned-sequence accession="PF10_0123:pep" name="PF10_0123:pep">
</scanned-sequence>
<scanned-sequence accession="PF10_0124:pep" name="PF10_0124:pep">
</scanned-sequence>
<scanned-sequence accession="PF10_0125:pep" name="PF10_0125:pep">
<matched-element start="665" stop="675" score="-2.64948" pvalue="7.83e-05">
<sequence>FLNKLIYHDIQ</sequence>
<mem:qvalue>0.749</mem:qvalue>
</matched-element>
</scanned-sequence>
<scanned-sequence accession="PF10_0126:pep" name="PF10_0126:pep">
</scanned-sequence>
<scanned-sequence accession="PF10_0127:pep" name="PF10_0127:pep">
</scanned-sequence>
<scanned-sequence accession="PF10_0128:pep" name="PF10_0128:pep">
</scanned-sequence>
<scanned-sequence accession="PF10_0129:pep" name="PF10_0129:pep">
</scanned-sequence>
<scanned-sequence accession="PF10_0130:pep" name="PF10_0130:pep">
</scanned-sequence>
<scanned-sequence accession="PF10_0131:pep" name="PF10_0131:pep">
</scanned-sequence>
<scanned-sequence accession="PF10_0132:pep" name="PF10_0132:pep">
</scanned-sequence>
<scanned-sequence accession="PF10_0133:pep" name="PF10_0133:pep">
</scanned-sequence>
<scanned-sequence accession="PF10_0134:pep" name="PF10_0134:pep">
</scanned-sequence>
<scanned-sequence accession="PF10_0135:pep" name="PF10_0135:pep">
</scanned-sequence>
<scanned-sequence accession="PF10_0136:pep" name="PF10_0136:pep">
</scanned-sequence>
<scanned-sequence accession="PF10_0137:pep" name="PF10_0137:pep">
</scanned-sequence>
<scanned-sequence accession="PF10_0138:pep" name="PF10_0138:pep">
<matched-element start="97" stop="107" score="-2.16495" pvalue="6.75e-05">
<sequence>DEEKRILHISG</sequence>
<mem:qvalue>0.737</mem:qvalue>
</matched-element>
</scanned-sequence>
<scanned-sequence accession="PF10_0139:pep" name="PF10_0139:pep">
</scanned-sequence>
<scanned-sequence accession="PF10_0140:pep" name="PF10_0140:pep">
<matched-element start="1752" stop="1762" score="-1.50515" pvalue="5.69e-05">
<sequence>LRNKRSLTSKD</sequence>
<mem:qvalue>0.737</mem:qvalue>
</matched-element>
</scanned-sequence>
<scanned-sequence accession="PF10_0141:pep" name="PF10_0141:pep">
</scanned-sequence>
<scanned-sequence accession="PF10_0142:pep" name="PF10_0142:pep">
</scanned-sequence>
<scanned-sequence accession="PF10_0143:pep" name="PF10_0143:pep">
</scanned-sequence>
<scanned-sequence accession="PF10_0144:pep" name="PF10_0144:pep">
</scanned-sequence>
<scanned-sequence accession="PF10_0145:pep" name="PF10_0145:pep">
</scanned-sequence>
<scanned-sequence accession="PF10_0146:pep" name="PF10_0146:pep">
</scanned-sequence>
<scanned-sequence accession="PF10_0147:pep" name="PF10_0147:pep">
</scanned-sequence>
<scanned-sequence accession="PF10_0148:pep" name="PF10_0148:pep">
</scanned-sequence>
<scanned-sequence accession="PF10_0149:pep" name="PF10_0149:pep">
</scanned-sequence>
<scanned-sequence accession="PF10_0150:pep" name="PF10_0150:pep">
</scanned-sequence>
<scanned-sequence accession="PF10_0151:pep" name="PF10_0151:pep">
</scanned-sequence>
<scanned-sequence accession="PF10_0152:pep" name="PF10_0152:pep">
</scanned-sequence>
<scanned-sequence accession="PF10_0153:pep" name="PF10_0153:pep">
</scanned-sequence>
<scanned-sequence accession="PF10_0153a.1" name="PF10_0153a.1">
</scanned-sequence>
<scanned-sequence accession="PF10_0153a.2" name="PF10_0153a.2">
</scanned-sequence>
<scanned-sequence accession="PF10_0154:pep" name="PF10_0154:pep">
</scanned-sequence>
<scanned-sequence accession="PF10_0155:pep" name="PF10_0155:pep">
</scanned-sequence>
<scanned-sequence accession="PF10_0156:pep" name="PF10_0156:pep">
</scanned-sequence>
<scanned-sequence accession="PF10_0157:pep" name="PF10_0157:pep">
</scanned-sequence>
<scanned-sequence accession="PF10_0158:pep" name="PF10_0158:pep">
</scanned-sequence>
<scanned-sequence accession="PF10_0159:pep" name="PF10_0159:pep">
<matched-element start="80" stop="90" score="31.1649" pvalue="7.27e-11">
<sequence>FRESRILAEGE</sequence>
<mem:qvalue>0.000106</mem:qvalue>
</matched-element>
</scanned-sequence>
<scanned-sequence accession="PF10_0160:pep" name="PF10_0160:pep">
</scanned-sequence>
<scanned-sequence accession="PF10_0161:pep" name="PF10_0161:pep">
</scanned-sequence>
<scanned-sequence accession="PF10_0161a:pep" name="PF10_0161a:pep">
<matched-element start="64" stop="74" score="-2.86598" pvalue="8.43e-05">
<sequence>MKKSRILSEYQ</sequence>
<mem:qvalue>0.752</mem:qvalue>
</matched-element>
</scanned-sequence>
<scanned-sequence accession="PF10_0162:pep" name="PF10_0162:pep">
</scanned-sequence>
<scanned-sequence accession="PF10_0163:pep" name="PF10_0163:pep">
</scanned-sequence>
<scanned-sequence accession="PF10_0164:pep" name="PF10_0164:pep">
</scanned-sequence>
<scanned-sequence accession="PF10_0165:pep" name="PF10_0165:pep">
</scanned-sequence>
<scanned-sequence accession="PF10_0166:pep" name="PF10_0166:pep">
</scanned-sequence>
<scanned-sequence accession="PF10_0167:pep" name="PF10_0167:pep">
</scanned-sequence>
<scanned-sequence accession="PF10_0168.1" name="PF10_0168.1">
</scanned-sequence>
<scanned-sequence accession="PF10_0168.2" name="PF10_0168.2">
</scanned-sequence>
<scanned-sequence accession="PF10_0169:pep" name="PF10_0169:pep">
</scanned-sequence>
<scanned-sequence accession="PF10_0170:pep" name="PF10_0170:pep">
</scanned-sequence>
<scanned-sequence accession="PF10_0171:pep" name="PF10_0171:pep">
</scanned-sequence>
<scanned-sequence accession="PF10_0172:pep" name="PF10_0172:pep">
</scanned-sequence>
<scanned-sequence accession="PF10_0173:pep" name="PF10_0173:pep">
</scanned-sequence>
<scanned-sequence accession="PF10_0174:pep" name="PF10_0174:pep">
</scanned-sequence>
<scanned-sequence accession="PF10_0175:pep" name="PF10_0175:pep">
</scanned-sequence>
<scanned-sequence accession="PF10_0176:pep" name="PF10_0176:pep">
</scanned-sequence>
<scanned-sequence accession="PF10_0177a:pep" name="PF10_0177a:pep">
</scanned-sequence>
<scanned-sequence accession="PF10_0177b:pep" name="PF10_0177b:pep">
</scanned-sequence>
<scanned-sequence accession="PF10_0178:pep" name="PF10_0178:pep">
</scanned-sequence>
<scanned-sequence accession="PF10_0179a:pep" name="PF10_0179a:pep">
</scanned-sequence>
<scanned-sequence accession="PF10_0179:pep" name="PF10_0179:pep">
</scanned-sequence>
<scanned-sequence accession="PF10_0180:pep" name="PF10_0180:pep">
</scanned-sequence>
<scanned-sequence accession="PF10_0181:pep" name="PF10_0181:pep">
</scanned-sequence>
<scanned-sequence accession="PF10_0182:pep" name="PF10_0182:pep">
<matched-element start="141" stop="151" score="-2.16495" pvalue="6.75e-05">
<sequence>NIYKYILASQQ</sequence>
<mem:qvalue>0.737</mem:qvalue>
</matched-element>
</scanned-sequence>
<scanned-sequence accession="PF10_0183:pep" name="PF10_0183:pep">
<matched-element start="1805" stop="1815" score="-1.92784" pvalue="6.32e-05">
<sequence>FLNKMNLTEEQ</sequence>
<mem:qvalue>0.737</mem:qvalue>
</matched-element>
</scanned-sequence>
<scanned-sequence accession="PF10_0184:pep" name="PF10_0184:pep">
<matched-element start="293" stop="303" score="-2.17526" pvalue="6.77e-05">
<sequence>PNNKIFLSETQ</sequence>
<mem:qvalue>0.737</mem:qvalue>
</matched-element>
</scanned-sequence>
<scanned-sequence accession="PF10_0185:pep" name="PF10_0185:pep">
</scanned-sequence>
<scanned-sequence accession="PF10_0186:pep" name="PF10_0186:pep">
<matched-element start="1721" stop="1731" score="4.02062" pvalue="1.16e-05">
<sequence>DFYKTTLAQKK</sequence>
<mem:qvalue>0.421</mem:qvalue>
</matched-element>
</scanned-sequence>
<scanned-sequence accession="PF10_0187:pep" name="PF10_0187:pep">
</scanned-sequence>
<scanned-sequence accession="PF10_0188:pep" name="PF10_0188:pep">
</scanned-sequence>
<scanned-sequence accession="PF10_0189:pep" name="PF10_0189:pep">
</scanned-sequence>
<scanned-sequence accession="PF10_0190:pep" name="PF10_0190:pep">
</scanned-sequence>
<scanned-sequence accession="PF10_0191:pep" name="PF10_0191:pep">
</scanned-sequence>
<scanned-sequence accession="PF10_0193:pep" name="PF10_0193:pep">
</scanned-sequence>
<scanned-sequence accession="PF10_0194:pep" name="PF10_0194:pep">
</scanned-sequence>
<scanned-sequence accession="PF10_0195a:pep" name="PF10_0195a:pep">
</scanned-sequence>
<scanned-sequence accession="PF10_0195:pep" name="PF10_0195:pep">
<matched-element start="509" stop="519" score="2.42268" pvalue="2.23e-05">
<sequence>NKEKEINSEVQ</sequence>
<mem:qvalue>0.548</mem:qvalue>
</matched-element>
<matched-element start="53" stop="63" score="-1.87629" pvalue="6.23e-05">
<sequence>SRNKILLIQSE</sequence>
<mem:qvalue>0.737</mem:qvalue>
</matched-element>
</scanned-sequence>
<scanned-sequence accession="PF10_0196:pep" name="PF10_0196:pep">
</scanned-sequence>
<scanned-sequence accession="PF10_0197:pep" name="PF10_0197:pep">
</scanned-sequence>
<scanned-sequence accession="PF10_0198:pep" name="PF10_0198:pep">
</scanned-sequence>
<scanned-sequence accession="PF10_0199:pep" name="PF10_0199:pep">
</scanned-sequence>
<scanned-sequence accession="PF10_0200:pep" name="PF10_0200:pep">
</scanned-sequence>
<scanned-sequence accession="PF10_0407:pep" name="PF10_0407:pep">
</scanned-sequence>
<scanned-sequence accession="PF10_0203:pep" name="PF10_0203:pep">
</scanned-sequence>
<scanned-sequence accession="PF10_0204:pep" name="PF10_0204:pep">
</scanned-sequence>
<scanned-sequence accession="PF10_0205:pep" name="PF10_0205:pep">
</scanned-sequence>
<scanned-sequence accession="PF10_0206:pep" name="PF10_0206:pep">
</scanned-sequence>
<scanned-sequence accession="PF10_0207:pep" name="PF10_0207:pep">
</scanned-sequence>
<scanned-sequence accession="PF10_0208:pep" name="PF10_0208:pep">
</scanned-sequence>
<scanned-sequence accession="PF10_0209:pep" name="PF10_0209:pep">
</scanned-sequence>
<scanned-sequence accession="PF10_0210:pep" name="PF10_0210:pep">
</scanned-sequence>
<scanned-sequence accession="PF10_0211:pep" name="PF10_0211:pep">
</scanned-sequence>
<scanned-sequence accession="PF10_0212a:pep" name="PF10_0212a:pep">
</scanned-sequence>
<scanned-sequence accession="PF10_0213:pep" name="PF10_0213:pep">
</scanned-sequence>
<scanned-sequence accession="PF10_0214:pep" name="PF10_0214:pep">
</scanned-sequence>
<scanned-sequence accession="PF10_0215a:pep" name="PF10_0215a:pep">
</scanned-sequence>
<scanned-sequence accession="PF10_0215:pep" name="PF10_0215:pep">
</scanned-sequence>
<scanned-sequence accession="PF10_0216:pep" name="PF10_0216:pep">
</scanned-sequence>
<scanned-sequence accession="PF10_0217:pep" name="PF10_0217:pep">
</scanned-sequence>
<scanned-sequence accession="PF10_0218:pep" name="PF10_0218:pep">
<matched-element start="12" stop="22" score="0.969072" pvalue="3.42e-05">
<sequence>ILYKRTGSTKT</sequence>
<mem:qvalue>0.66</mem:qvalue>
</matched-element>
</scanned-sequence>
<scanned-sequence accession="PF10_0219:pep" name="PF10_0219:pep">
</scanned-sequence>
<scanned-sequence accession="PF10_0220:pep" name="PF10_0220:pep">
</scanned-sequence>
<scanned-sequence accession="PF10_0221:pep" name="PF10_0221:pep">
</scanned-sequence>
<scanned-sequence accession="PF10_0222:pep" name="PF10_0222:pep">
</scanned-sequence>
<scanned-sequence accession="PF10_0223:pep" name="PF10_0223:pep">
</scanned-sequence>
<scanned-sequence accession="PF10_0224:pep" name="PF10_0224:pep">
<matched-element start="5119" stop="5129" score="0.701031" pvalue="3.65e-05">
<sequence>NLHVVSLGQGQ</sequence>
<mem:qvalue>0.684</mem:qvalue>
</matched-element>
</scanned-sequence>
<scanned-sequence accession="PF10_0225:pep" name="PF10_0225:pep">
</scanned-sequence>
<scanned-sequence accession="PF10_0226:pep" name="PF10_0226:pep">
</scanned-sequence>
<scanned-sequence accession="PF10_0227:pep" name="PF10_0227:pep">
</scanned-sequence>
<scanned-sequence accession="PF10_0228:pep" name="PF10_0228:pep">
</scanned-sequence>
<scanned-sequence accession="PF10_0229:pep" name="PF10_0229:pep">
</scanned-sequence>
<scanned-sequence accession="PF10_0230:pep" name="PF10_0230:pep">
</scanned-sequence>
<scanned-sequence accession="PF10_0231:pep" name="PF10_0231:pep">
</scanned-sequence>
<scanned-sequence accession="PF10_0232:pep" name="PF10_0232:pep">
</scanned-sequence>
<scanned-sequence accession="PF10_0233:pep" name="PF10_0233:pep">
</scanned-sequence>
<scanned-sequence accession="PF10_0234:pep" name="PF10_0234:pep">
</scanned-sequence>
<scanned-sequence accession="PF10_0235:pep" name="PF10_0235:pep">
</scanned-sequence>
<scanned-sequence accession="PF10_0236:pep" name="PF10_0236:pep">
</scanned-sequence>
<scanned-sequence accession="PF10_0237:pep" name="PF10_0237:pep">
</scanned-sequence>
<scanned-sequence accession="PF10_0238:pep" name="PF10_0238:pep">
</scanned-sequence>
<scanned-sequence accession="PF10_0240:pep" name="PF10_0240:pep">
</scanned-sequence>
<scanned-sequence accession="PF10_0241:pep" name="PF10_0241:pep">
</scanned-sequence>
<scanned-sequence accession="PF10_0242:pep" name="PF10_0242:pep">
</scanned-sequence>
<scanned-sequence accession="PF10_0243:pep" name="PF10_0243:pep">
<matched-element start="486" stop="496" score="2.14433" pvalue="2.45e-05">
<sequence>ILEKNILDVKQ</sequence>
<mem:qvalue>0.555</mem:qvalue>
</matched-element>
</scanned-sequence>
<scanned-sequence accession="PF10_0244:pep" name="PF10_0244:pep">
<matched-element start="816" stop="826" score="2.70103" pvalue="2e-05">
<sequence>ITNKRLNIQKL</sequence>
<mem:qvalue>0.542</mem:qvalue>
</matched-element>
</scanned-sequence>
<scanned-sequence accession="PF10_0245:pep" name="PF10_0245:pep">
<matched-element start="583" stop="593" score="1.4433" pvalue="3.01e-05">
<sequence>DLNVRKLSVVN</sequence>
<mem:qvalue>0.621</mem:qvalue>
</matched-element>
</scanned-sequence>
<scanned-sequence accession="PF10_0246a:pep" name="PF10_0246a:pep">
</scanned-sequence>
<scanned-sequence accession="PF10_0246:pep" name="PF10_0246:pep">
<matched-element start="575" stop="585" score="-3.26804" pvalue="9.78e-05">
<sequence>NNNNIINHQKQ</sequence>
<mem:qvalue>0.786</mem:qvalue>
</matched-element>
</scanned-sequence>
<scanned-sequence accession="PF10_0248:pep" name="PF10_0248:pep">
</scanned-sequence>
<scanned-sequence accession="PF10_0250:pep" name="PF10_0250:pep">
</scanned-sequence>
<scanned-sequence accession="PF10_0252:pep" name="PF10_0252:pep">
</scanned-sequence>
<scanned-sequence accession="PF10_0253:pep" name="PF10_0253:pep">
</scanned-sequence>
<scanned-sequence accession="PF10_0253b:pep" name="PF10_0253b:pep">
</scanned-sequence>
<scanned-sequence accession="PF10_0254:pep" name="PF10_0254:pep">
</scanned-sequence>
<scanned-sequence accession="PF10_0257:pep" name="PF10_0257:pep">
</scanned-sequence>
<scanned-sequence accession="PF10_0258:pep" name="PF10_0258:pep">
</scanned-sequence>
<scanned-sequence accession="PF10_0259:pep" name="PF10_0259:pep">
</scanned-sequence>
<scanned-sequence accession="PF10_0260:pep" name="PF10_0260:pep">
</scanned-sequence>
<scanned-sequence accession="PF10_0261:pep" name="PF10_0261:pep">
</scanned-sequence>
<scanned-sequence accession="PF10_0261a:pep" name="PF10_0261a:pep">
</scanned-sequence>
<scanned-sequence accession="PF10_0262:pep" name="PF10_0262:pep">
</scanned-sequence>
<scanned-sequence accession="PF10_0264:pep" name="PF10_0264:pep">
</scanned-sequence>
<scanned-sequence accession="PF10_0409:pep" name="PF10_0409:pep">
</scanned-sequence>
<scanned-sequence accession="PF10_0265:pep" name="PF10_0265:pep">
<matched-element start="473" stop="483" score="6.18557" pvalue="4.47e-06">
<sequence>FLKKHILQETQ</sequence>
<mem:qvalue>0.306</mem:qvalue>
</matched-element>
</scanned-sequence>
<scanned-sequence accession="PF10_0266:pep" name="PF10_0266:pep">
</scanned-sequence>
<scanned-sequence accession="PF10_0267:pep" name="PF10_0267:pep">
</scanned-sequence>
<scanned-sequence accession="PF10_0268:pep" name="PF10_0268:pep">
</scanned-sequence>
<scanned-sequence accession="PF10_0269:pep" name="PF10_0269:pep">
</scanned-sequence>
<scanned-sequence accession="PF10_0270:pep" name="PF10_0270:pep">
</scanned-sequence>
<scanned-sequence accession="PF10_0412:pep" name="PF10_0412:pep">
</scanned-sequence>
<scanned-sequence accession="PF10_0271:pep" name="PF10_0271:pep">
</scanned-sequence>
<scanned-sequence accession="PF10_0272:pep" name="PF10_0272:pep">
</scanned-sequence>
<scanned-sequence accession="PF10_0273:pep" name="PF10_0273:pep">
</scanned-sequence>
<scanned-sequence accession="PF10_0274:pep" name="PF10_0274:pep">
</scanned-sequence>
<scanned-sequence accession="PF10_0275:pep" name="PF10_0275:pep">
</scanned-sequence>
<scanned-sequence accession="PF10_0276:pep" name="PF10_0276:pep">
</scanned-sequence>
<scanned-sequence accession="PF10_0277:pep" name="PF10_0277:pep">
</scanned-sequence>
<scanned-sequence accession="PF10_0278:pep" name="PF10_0278:pep">
</scanned-sequence>
<scanned-sequence accession="PF10_0279:pep" name="PF10_0279:pep">
</scanned-sequence>
<scanned-sequence accession="PF10_0280:pep" name="PF10_0280:pep">
</scanned-sequence>
<scanned-sequence accession="PF10_0281:pep" name="PF10_0281:pep">
<matched-element start="385" stop="395" score="1.17526" pvalue="3.24e-05">
<sequence>NNEKVSSSEKQ</sequence>
<mem:qvalue>0.642</mem:qvalue>
</matched-element>
</scanned-sequence>
<scanned-sequence accession="PF10_0282:pep" name="PF10_0282:pep">
</scanned-sequence>
<scanned-sequence accession="PF10_0283:pep" name="PF10_0283:pep">
</scanned-sequence>
<scanned-sequence accession="PF10_0284:pep" name="PF10_0284:pep">
</scanned-sequence>
<scanned-sequence accession="PF10_0285:pep" name="PF10_0285:pep">
</scanned-sequence>
<scanned-sequence accession="PF10_0286:pep" name="PF10_0286:pep">
</scanned-sequence>
<scanned-sequence accession="PF10_0287:pep" name="PF10_0287:pep">
</scanned-sequence>
<scanned-sequence accession="PF10_0288:pep" name="PF10_0288:pep">
</scanned-sequence>
<scanned-sequence accession="PF10_0289:pep" name="PF10_0289:pep">
</scanned-sequence>
<scanned-sequence accession="PF10_0290:pep" name="PF10_0290:pep">
</scanned-sequence>
<scanned-sequence accession="PF10_0291:pep" name="PF10_0291:pep">
</scanned-sequence>
<scanned-sequence accession="PF10_0292:pep" name="PF10_0292:pep">
</scanned-sequence>
<scanned-sequence accession="PF10_0293:pep" name="PF10_0293:pep">
</scanned-sequence>
<scanned-sequence accession="PF10_0294:pep" name="PF10_0294:pep">
</scanned-sequence>
<scanned-sequence accession="PF10_0295:pep" name="PF10_0295:pep">
</scanned-sequence>
<scanned-sequence accession="PF10_0296:pep" name="PF10_0296:pep">
</scanned-sequence>
<scanned-sequence accession="PF10_0297:pep" name="PF10_0297:pep">
</scanned-sequence>
<scanned-sequence accession="PF10_0298:pep" name="PF10_0298:pep">
</scanned-sequence>
<scanned-sequence accession="PF10_0299:pep" name="PF10_0299:pep">
</scanned-sequence>
<scanned-sequence accession="PF10_0300:pep" name="PF10_0300:pep">
</scanned-sequence>
<scanned-sequence accession="PF10_0301:pep" name="PF10_0301:pep">
</scanned-sequence>
<scanned-sequence accession="PF10_0302:pep" name="PF10_0302:pep">
</scanned-sequence>
<scanned-sequence accession="PF10_0303:pep" name="PF10_0303:pep">
</scanned-sequence>
<scanned-sequence accession="PF10_0304:pep" name="PF10_0304:pep">
</scanned-sequence>
<scanned-sequence accession="PF10_0306:pep" name="PF10_0306:pep">
</scanned-sequence>
<scanned-sequence accession="PF10_0307:pep" name="PF10_0307:pep">
<matched-element start="145" stop="155" score="2.96907" pvalue="1.8e-05">
<sequence>DRNKISLLKKL</sequence>
<mem:qvalue>0.506</mem:qvalue>
</matched-element>
</scanned-sequence>
<scanned-sequence accession="PF10_0308:pep" name="PF10_0308:pep">
</scanned-sequence>
<scanned-sequence accession="PF10_0309:pep" name="PF10_0309:pep">
</scanned-sequence>
<scanned-sequence accession="PF10_0310:pep" name="PF10_0310:pep">
</scanned-sequence>
<scanned-sequence accession="PF10_0311:pep" name="PF10_0311:pep">
</scanned-sequence>
<scanned-sequence accession="PF10_0312:pep" name="PF10_0312:pep">
</scanned-sequence>
<scanned-sequence accession="PF10_0313a:pep" name="PF10_0313a:pep">
<matched-element start="355" stop="365" score="-2.3299" pvalue="7.09e-05">
<sequence>IIYKTILHQIY</sequence>
<mem:qvalue>0.737</mem:qvalue>
</matched-element>
<matched-element start="565" stop="575" score="-3.10309" pvalue="9.17e-05">
<sequence>FLYKRKIKNKQ</sequence>
<mem:qvalue>0.77</mem:qvalue>
</matched-element>
</scanned-sequence>
<scanned-sequence accession="PF10_0313:pep" name="PF10_0313:pep">
</scanned-sequence>
<scanned-sequence accession="PF10_0314:pep" name="PF10_0314:pep">
</scanned-sequence>
<scanned-sequence accession="PF10_0314a:pep" name="PF10_0314a:pep">
</scanned-sequence>
<scanned-sequence accession="PF10_0315:pep" name="PF10_0315:pep">
</scanned-sequence>
<scanned-sequence accession="PF10_0316:pep" name="PF10_0316:pep">
</scanned-sequence>
<scanned-sequence accession="PF10_0317:pep" name="PF10_0317:pep">
</scanned-sequence>
<scanned-sequence accession="PF10_0318:pep" name="PF10_0318:pep">
</scanned-sequence>
<scanned-sequence accession="PF10_0319:pep" name="PF10_0319:pep">
</scanned-sequence>
<scanned-sequence accession="PF10_0320a:pep" name="PF10_0320a:pep">
</scanned-sequence>
<scanned-sequence accession="PF10_0320:pep" name="PF10_0320:pep">
</scanned-sequence>
<scanned-sequence accession="PF10_0321:pep" name="PF10_0321:pep">
</scanned-sequence>
<scanned-sequence accession="PF10_0322:pep" name="PF10_0322:pep">
</scanned-sequence>
<scanned-sequence accession="PF10_0323:pep" name="PF10_0323:pep">
</scanned-sequence>
<scanned-sequence accession="PF10_0324:pep" name="PF10_0324:pep">
</scanned-sequence>
<scanned-sequence accession="PF10_0325:pep" name="PF10_0325:pep">
</scanned-sequence>
<scanned-sequence accession="PF10_0326:pep" name="PF10_0326:pep">
</scanned-sequence>
<scanned-sequence accession="PF10_0327:pep" name="PF10_0327:pep">
</scanned-sequence>
<scanned-sequence accession="PF10_0328:pep" name="PF10_0328:pep">
</scanned-sequence>
<scanned-sequence accession="PF10_0329:pep" name="PF10_0329:pep">
</scanned-sequence>
<scanned-sequence accession="PF10_0330:pep" name="PF10_0330:pep">
</scanned-sequence>
<scanned-sequence accession="PF10_0331:pep" name="PF10_0331:pep">
</scanned-sequence>
<scanned-sequence accession="PF10_0331a:pep" name="PF10_0331a:pep">
</scanned-sequence>
<scanned-sequence accession="PF10_0332:pep" name="PF10_0332:pep">
</scanned-sequence>
<scanned-sequence accession="PF10_0333:pep" name="PF10_0333:pep">
</scanned-sequence>
<scanned-sequence accession="PF10_0334:pep" name="PF10_0334:pep">
</scanned-sequence>
<scanned-sequence accession="PF10_0335:pep" name="PF10_0335:pep">
</scanned-sequence>
<scanned-sequence accession="PF10_0336:pep" name="PF10_0336:pep">
</scanned-sequence>
<scanned-sequence accession="PF10_0337:pep" name="PF10_0337:pep">
<matched-element start="15" stop="25" score="1.4433" pvalue="3.01e-05">
<sequence>NKEVRILILGL</sequence>
<mem:qvalue>0.621</mem:qvalue>
</matched-element>
</scanned-sequence>
<scanned-sequence accession="PF10_0338:pep" name="PF10_0338:pep">
</scanned-sequence>
<scanned-sequence accession="PF10_0340:pep" name="PF10_0340:pep">
</scanned-sequence>
<scanned-sequence accession="PF10_0341:pep" name="PF10_0341:pep">
</scanned-sequence>
<scanned-sequence accession="PF10_0342:pep" name="PF10_0342:pep">
</scanned-sequence>
<scanned-sequence accession="PF10_0343:pep" name="PF10_0343:pep">
</scanned-sequence>
<scanned-sequence accession="PF10_0344:pep" name="PF10_0344:pep">
<matched-element start="30" stop="40" score="5.3299" pvalue="6.36e-06">
<sequence>NRNKRIGGPKL</sequence>
<mem:qvalue>0.306</mem:qvalue>
</matched-element>
</scanned-sequence>
<scanned-sequence accession="PF10_0345:pep" name="PF10_0345:pep">
</scanned-sequence>
<scanned-sequence accession="PF10_0346:pep" name="PF10_0346:pep">
</scanned-sequence>
<scanned-sequence accession="PF10_0347:pep" name="PF10_0347:pep">
</scanned-sequence>
<scanned-sequence accession="PF10_0348:pep" name="PF10_0348:pep">
</scanned-sequence>
<scanned-sequence accession="PF10_0350:pep" name="PF10_0350:pep">
</scanned-sequence>
<scanned-sequence accession="PF10_0351:pep" name="PF10_0351:pep">
</scanned-sequence>
<scanned-sequence accession="PF10_0352:pep" name="PF10_0352:pep">
</scanned-sequence>
<scanned-sequence accession="PF10_0355:pep" name="PF10_0355:pep">
</scanned-sequence>
<scanned-sequence accession="PF10_0356:pep" name="PF10_0356:pep">
</scanned-sequence>
<scanned-sequence accession="PF10_0357:pep" name="PF10_0357:pep">
</scanned-sequence>
<scanned-sequence accession="PF10_0358:pep" name="PF10_0358:pep">
</scanned-sequence>
<scanned-sequence accession="PF10_0359:pep" name="PF10_0359:pep">
</scanned-sequence>
<scanned-sequence accession="PF10_0360:pep" name="PF10_0360:pep">
</scanned-sequence>
<scanned-sequence accession="PF10_0361.1" name="PF10_0361.1">
</scanned-sequence>
<scanned-sequence accession="PF10_0362:pep" name="PF10_0362:pep">
</scanned-sequence>
<scanned-sequence accession="PF10_0363:pep" name="PF10_0363:pep">
</scanned-sequence>
<scanned-sequence accession="PF10_0365:pep" name="PF10_0365:pep">
</scanned-sequence>
<scanned-sequence accession="PF10_0366:pep" name="PF10_0366:pep">
</scanned-sequence>
<scanned-sequence accession="PF10_0367:pep" name="PF10_0367:pep">
</scanned-sequence>
<scanned-sequence accession="PF10_0368:pep" name="PF10_0368:pep">
</scanned-sequence>
<scanned-sequence accession="PF10_0369:pep" name="PF10_0369:pep">
<matched-element start="790" stop="800" score="2.60825" pvalue="2.08e-05">
<sequence>NLLKCILASTD</sequence>
<mem:qvalue>0.544</mem:qvalue>
</matched-element>
</scanned-sequence>
<scanned-sequence accession="PF10_0370:pep" name="PF10_0370:pep">
</scanned-sequence>
<scanned-sequence accession="PF10_0371:pep" name="PF10_0371:pep">
</scanned-sequence>
<scanned-sequence accession="PF10_0415:pep" name="PF10_0415:pep">
</scanned-sequence>
<scanned-sequence accession="PF10_0372.1" name="PF10_0372.1">
</scanned-sequence>
<scanned-sequence accession="PF10_0372.2" name="PF10_0372.2">
</scanned-sequence>
<scanned-sequence accession="PF10_0373:pep" name="PF10_0373:pep">
</scanned-sequence>
<scanned-sequence accession="PF10_0373a:pep" name="PF10_0373a:pep">
</scanned-sequence>
<scanned-sequence accession="PF10_0420:pep" name="PF10_0420:pep">
</scanned-sequence>
<scanned-sequence accession="PF10_0374:pep" name="PF10_0374:pep">
<matched-element start="90" stop="100" score="9.56701" pvalue="1.8e-06">
<sequence>FRGFRILAENE</sequence>
<mem:qvalue>0.26</mem:qvalue>
</matched-element>
<matched-element start="666" stop="676" score="-2.65979" pvalue="7.86e-05">
<sequence>KEYKEILHEGK</sequence>
<mem:qvalue>0.749</mem:qvalue>
</matched-element>
</scanned-sequence>
<scanned-sequence accession="PF10_0375:pep" name="PF10_0375:pep">
</scanned-sequence>
<scanned-sequence accession="PF10_0376:pep" name="PF10_0376:pep">
</scanned-sequence>
<scanned-sequence accession="PF10_0377:pep" name="PF10_0377:pep">
</scanned-sequence>
<scanned-sequence accession="PF10_0378:pep" name="PF10_0378:pep">
</scanned-sequence>
<scanned-sequence accession="PF10_0379:pep" name="PF10_0379:pep">
</scanned-sequence>
<scanned-sequence accession="PF10_0380:pep" name="PF10_0380:pep">
</scanned-sequence>
<scanned-sequence accession="PF10_0381:pep" name="PF10_0381:pep">
</scanned-sequence>
<scanned-sequence accession="PF10_0382:pep" name="PF10_0382:pep">
</scanned-sequence>
<scanned-sequence accession="PF10_0383:pep" name="PF10_0383:pep">
</scanned-sequence>
<scanned-sequence accession="PF10_0390:pep" name="PF10_0390:pep">
</scanned-sequence>
<scanned-sequence accession="PF10_0391:pep" name="PF10_0391:pep">
</scanned-sequence>
<scanned-sequence accession="PF10_0392:pep" name="PF10_0392:pep">
</scanned-sequence>
<scanned-sequence accession="PF10_0393:pep" name="PF10_0393:pep">
</scanned-sequence>
<scanned-sequence accession="PF10_0394:pep" name="PF10_0394:pep">
</scanned-sequence>
<scanned-sequence accession="PF10_0395:pep" name="PF10_0395:pep">
<matched-element start="44" stop="54" score="5.46392" pvalue="5.99e-06">
<sequence>TIKSRLLAQTQ</sequence>
<mem:qvalue>0.306</mem:qvalue>
</matched-element>
</scanned-sequence>
<scanned-sequence accession="PF10_0396:pep" name="PF10_0396:pep">
</scanned-sequence>
<scanned-sequence accession="PF10_0397:pep" name="PF10_0397:pep">
</scanned-sequence>
<scanned-sequence accession="PF10_0398:pep" name="PF10_0398:pep">
</scanned-sequence>
<scanned-sequence accession="PF10_0399:pep" name="PF10_0399:pep">
</scanned-sequence>
<scanned-sequence accession="PF10_0400:pep" name="PF10_0400:pep">
</scanned-sequence>
<scanned-sequence accession="PF10_0401:pep" name="PF10_0401:pep">
</scanned-sequence>
<scanned-sequence accession="PF10_0402:pep" name="PF10_0402:pep">
</scanned-sequence>
<scanned-sequence accession="PF10_0403:pep" name="PF10_0403:pep">
</scanned-sequence>
<scanned-sequence accession="PF10_0404:pep" name="PF10_0404:pep">
</scanned-sequence>
<scanned-sequence accession="PF10_0405:pep" name="PF10_0405:pep">
</scanned-sequence>
<scanned-sequence accession="PF10_0406:pep" name="PF10_0406:pep">
<matched-element start="1311" stop="1321" score="-3.31959" pvalue="9.96e-05">
<sequence>IKKKRTEFEKQ</sequence>
<mem:qvalue>0.793</mem:qvalue>
</matched-element>
</scanned-sequence>
<scanned-sequence accession="PF11_0007:pep" name="PF11_0007:pep">
</scanned-sequence>
<scanned-sequence accession="PF11_0008:pep" name="PF11_0008:pep">
</scanned-sequence>
<scanned-sequence accession="PF11_0009:pep" name="PF11_0009:pep">
</scanned-sequence>
<scanned-sequence accession="PF11_0010:pep" name="PF11_0010:pep">
</scanned-sequence>
<scanned-sequence accession="PF11_0011:pep" name="PF11_0011:pep">
</scanned-sequence>
<scanned-sequence accession="PF11_0014:pep" name="PF11_0014:pep">
</scanned-sequence>
<scanned-sequence accession="PF11_0522:pep" name="PF11_0522:pep">
</scanned-sequence>
<scanned-sequence accession="PF11_0529:pep" name="PF11_0529:pep">
</scanned-sequence>
<scanned-sequence accession="PF11_0020:pep" name="PF11_0020:pep">
</scanned-sequence>
<scanned-sequence accession="PF11_0021:pep" name="PF11_0021:pep">
</scanned-sequence>
<scanned-sequence accession="PF11_0023:pep" name="PF11_0023:pep">
</scanned-sequence>
<scanned-sequence accession="PF11_0024:pep" name="PF11_0024:pep">
</scanned-sequence>
<scanned-sequence accession="PF11_0025:pep" name="PF11_0025:pep">
</scanned-sequence>
<scanned-sequence accession="PF11_0026:pep" name="PF11_0026:pep">
</scanned-sequence>
<scanned-sequence accession="PF11_0033:pep" name="PF11_0033:pep">
</scanned-sequence>
<scanned-sequence accession="PF11_0034:pep" name="PF11_0034:pep">
</scanned-sequence>
<scanned-sequence accession="PF11_0035:pep" name="PF11_0035:pep">
<matched-element start="230" stop="240" score="5.50515" pvalue="5.88e-06">
<sequence>QREKRLKKEKQ</sequence>
<mem:qvalue>0.306</mem:qvalue>
</matched-element>
<matched-element start="304" stop="314" score="-1.8866" pvalue="6.25e-05">
<sequence>EREKREKKEKE</sequence>
<mem:qvalue>0.737</mem:qvalue>
</matched-element>
<matched-element start="315" stop="325" score="-1.8866" pvalue="6.25e-05">
<sequence>EREKREKKEKE</sequence>
<mem:qvalue>0.737</mem:qvalue>
</matched-element>
<matched-element start="326" stop="336" score="-1.8866" pvalue="6.25e-05">
<sequence>EREKREKKEKE</sequence>
<mem:qvalue>0.737</mem:qvalue>
</matched-element>
<matched-element start="337" stop="347" score="-1.8866" pvalue="6.25e-05">
<sequence>EREKREKKEKE</sequence>
<mem:qvalue>0.737</mem:qvalue>
</matched-element>
<matched-element start="348" stop="358" score="-1.8866" pvalue="6.25e-05">
<sequence>EREKREKKEKE</sequence>
<mem:qvalue>0.737</mem:qvalue>
</matched-element>
<matched-element start="359" stop="369" score="-1.8866" pvalue="6.25e-05">
<sequence>EREKREKKEKE</sequence>
<mem:qvalue>0.737</mem:qvalue>
</matched-element>
<matched-element start="370" stop="380" score="-1.8866" pvalue="6.25e-05">
<sequence>EREKREKKEKE</sequence>
<mem:qvalue>0.737</mem:qvalue>
</matched-element>
<matched-element start="44" stop="54" score="-2.71134" pvalue="7.99e-05">
<sequence>DSYIRILCEKH</sequence>
<mem:qvalue>0.749</mem:qvalue>
</matched-element>
</scanned-sequence>
<scanned-sequence accession="PF11_0036:pep" name="PF11_0036:pep">
</scanned-sequence>
<scanned-sequence accession="PF11_0037:pep" name="PF11_0037:pep">
</scanned-sequence>
<scanned-sequence accession="PF11_0038:pep" name="PF11_0038:pep">
</scanned-sequence>
<scanned-sequence accession="PF11_0039:pep" name="PF11_0039:pep">
</scanned-sequence>
<scanned-sequence accession="PF11_0040:pep" name="PF11_0040:pep">
</scanned-sequence>
<scanned-sequence accession="PF11_0041:pep" name="PF11_0041:pep">
</scanned-sequence>
<scanned-sequence accession="PF11_0042:pep" name="PF11_0042:pep">
</scanned-sequence>
<scanned-sequence accession="PF11_0043:pep" name="PF11_0043:pep">
</scanned-sequence>
<scanned-sequence accession="PF11_0044:pep" name="PF11_0044:pep">
</scanned-sequence>
<scanned-sequence accession="PF11_0045:pep" name="PF11_0045:pep">
</scanned-sequence>
<scanned-sequence accession="PF11_0047:pep" name="PF11_0047:pep">
</scanned-sequence>
<scanned-sequence accession="PF11_0048:pep" name="PF11_0048:pep">
</scanned-sequence>
<scanned-sequence accession="PF11_0049:pep" name="PF11_0049:pep">
</scanned-sequence>
<scanned-sequence accession="PF11_0050:pep" name="PF11_0050:pep">
</scanned-sequence>
<scanned-sequence accession="PF11_0051:pep" name="PF11_0051:pep">
</scanned-sequence>
<scanned-sequence accession="PF11_0052:pep" name="PF11_0052:pep">
</scanned-sequence>
<scanned-sequence accession="PF11_0053:pep" name="PF11_0053:pep">
</scanned-sequence>
<scanned-sequence accession="PF11_0054:pep" name="PF11_0054:pep">
</scanned-sequence>
<scanned-sequence accession="PF11_0055:pep" name="PF11_0055:pep">
</scanned-sequence>
<scanned-sequence accession="PF11_0056:pep" name="PF11_0056:pep">
</scanned-sequence>
<scanned-sequence accession="PF11_0057:pep" name="PF11_0057:pep">
</scanned-sequence>
<scanned-sequence accession="PF11_0058.1" name="PF11_0058.1">
</scanned-sequence>
<scanned-sequence accession="PF11_0058.2" name="PF11_0058.2">
</scanned-sequence>
<scanned-sequence accession="PF11_0059:pep" name="PF11_0059:pep">
</scanned-sequence>
<scanned-sequence accession="PF11_0060:pep" name="PF11_0060:pep">
</scanned-sequence>
<scanned-sequence accession="PF11_0061:pep" name="PF11_0061:pep">
</scanned-sequence>
<scanned-sequence accession="PF11_0062:pep" name="PF11_0062:pep">
</scanned-sequence>
<scanned-sequence accession="PF11_0063:pep" name="PF11_0063:pep">
</scanned-sequence>
<scanned-sequence accession="PF11_0064:pep" name="PF11_0064:pep">
</scanned-sequence>
<scanned-sequence accession="PF11_0065:pep" name="PF11_0065:pep">
</scanned-sequence>
<scanned-sequence accession="PF11_0066:pep" name="PF11_0066:pep">
</scanned-sequence>
<scanned-sequence accession="PF11_0067:pep" name="PF11_0067:pep">
</scanned-sequence>
<scanned-sequence accession="PF11_0068:pep" name="PF11_0068:pep">
</scanned-sequence>
<scanned-sequence accession="PF11_0069:pep" name="PF11_0069:pep">
</scanned-sequence>
<scanned-sequence accession="PF11_0070:pep" name="PF11_0070:pep">
<matched-element start="118" stop="128" score="-0.979381" pvalue="5.11e-05">
<sequence>FLLTSILSFKL</sequence>
<mem:qvalue>0.737</mem:qvalue>
</matched-element>
</scanned-sequence>
<scanned-sequence accession="PF11_0071:pep" name="PF11_0071:pep">
</scanned-sequence>
<scanned-sequence accession="PF11_0072:pep" name="PF11_0072:pep">
</scanned-sequence>
<scanned-sequence accession="PF11_0073:pep" name="PF11_0073:pep">
</scanned-sequence>
<scanned-sequence accession="PF11_0074:pep" name="PF11_0074:pep">
</scanned-sequence>
<scanned-sequence accession="PF11_0075:pep" name="PF11_0075:pep">
</scanned-sequence>
<scanned-sequence accession="PF11_0076:pep" name="PF11_0076:pep">
</scanned-sequence>
<scanned-sequence accession="PF11_0077:pep" name="PF11_0077:pep">
<matched-element start="462" stop="472" score="3.51546" pvalue="1.45e-05">
<sequence>DILKRINIQTL</sequence>
<mem:qvalue>0.462</mem:qvalue>
</matched-element>
</scanned-sequence>
<scanned-sequence accession="PF11_0078:pep" name="PF11_0078:pep">
</scanned-sequence>
<scanned-sequence accession="PF11_0079:pep" name="PF11_0079:pep">
<matched-element start="935" stop="945" score="6.49485" pvalue="4e-06">
<sequence>QRYKTLLHITQ</sequence>
<mem:qvalue>0.306</mem:qvalue>
</matched-element>
</scanned-sequence>
<scanned-sequence accession="PF11_0080:pep" name="PF11_0080:pep">
</scanned-sequence>
<scanned-sequence accession="PF11_0524:pep" name="PF11_0524:pep">
</scanned-sequence>
<scanned-sequence accession="PF11_0083:pep" name="PF11_0083:pep">
</scanned-sequence>
<scanned-sequence accession="PF11_0084:pep" name="PF11_0084:pep">
</scanned-sequence>
<scanned-sequence accession="PF11_0086:pep" name="PF11_0086:pep">
</scanned-sequence>
<scanned-sequence accession="PF11_0087:pep" name="PF11_0087:pep">
</scanned-sequence>
<scanned-sequence accession="PF11_0088:pep" name="PF11_0088:pep">
</scanned-sequence>
<scanned-sequence accession="PF11_0089:pep" name="PF11_0089:pep">
</scanned-sequence>
<scanned-sequence accession="PF11_0090:pep" name="PF11_0090:pep">
<matched-element start="445" stop="455" score="-1.09278" pvalue="5.23e-05">
<sequence>NEYKRIHIQPQ</sequence>
<mem:qvalue>0.737</mem:qvalue>
</matched-element>
</scanned-sequence>
<scanned-sequence accession="PF11_0091:pep" name="PF11_0091:pep">
<matched-element start="1783" stop="1793" score="1.94845" pvalue="2.61e-05">
<sequence>INASRILSNTL</sequence>
<mem:qvalue>0.578</mem:qvalue>
</matched-element>
</scanned-sequence>
<scanned-sequence accession="PF11_0092:pep" name="PF11_0092:pep">
</scanned-sequence>
<scanned-sequence accession="PF11_0093:pep" name="PF11_0093:pep">
</scanned-sequence>
<scanned-sequence accession="PF11_0094:pep" name="PF11_0094:pep">
</scanned-sequence>
<scanned-sequence accession="PF11_0095:pep" name="PF11_0095:pep">
</scanned-sequence>
<scanned-sequence accession="PF11_0095a:pep" name="PF11_0095a:pep">
</scanned-sequence>
<scanned-sequence accession="PF11_0096:pep" name="PF11_0096:pep">
</scanned-sequence>
<scanned-sequence accession="PF11_0097:pep" name="PF11_0097:pep">
</scanned-sequence>
<scanned-sequence accession="PF11_0098:pep" name="PF11_0098:pep">
</scanned-sequence>
<scanned-sequence accession="PF11_0099:pep" name="PF11_0099:pep">
</scanned-sequence>
<scanned-sequence accession="PF11_0100:pep" name="PF11_0100:pep">
</scanned-sequence>
<scanned-sequence accession="PF11_0101:pep" name="PF11_0101:pep">
</scanned-sequence>
<scanned-sequence accession="PF11_0540a:pep" name="PF11_0540a:pep">
</scanned-sequence>
<scanned-sequence accession="PF11_0540:pep" name="PF11_0540:pep">
</scanned-sequence>
<scanned-sequence accession="PF11_0105:pep" name="PF11_0105:pep">
</scanned-sequence>
<scanned-sequence accession="PF11_0106:pep" name="PF11_0106:pep">
</scanned-sequence>
<scanned-sequence accession="PF11_0550:pep" name="PF11_0550:pep">
</scanned-sequence>
<scanned-sequence accession="PF11_0107:pep" name="PF11_0107:pep">
</scanned-sequence>
<scanned-sequence accession="PF11_0108:pep" name="PF11_0108:pep">
</scanned-sequence>
<scanned-sequence accession="PF11_0109:pep" name="PF11_0109:pep">
</scanned-sequence>
<scanned-sequence accession="PF11_0111:pep" name="PF11_0111:pep">
</scanned-sequence>
<scanned-sequence accession="PF11_0112:pep" name="PF11_0112:pep">
</scanned-sequence>
<scanned-sequence accession="PF11_0113:pep" name="PF11_0113:pep">
</scanned-sequence>
<scanned-sequence accession="PF11_0114:pep" name="PF11_0114:pep">
</scanned-sequence>
<scanned-sequence accession="PF11_0114a:pep" name="PF11_0114a:pep">
</scanned-sequence>
<scanned-sequence accession="PF11_0115:pep" name="PF11_0115:pep">
</scanned-sequence>
<scanned-sequence accession="PF11_0116:pep" name="PF11_0116:pep">
</scanned-sequence>
<scanned-sequence accession="PF11_0117:pep" name="PF11_0117:pep">
</scanned-sequence>
<scanned-sequence accession="PF11_0118:pep" name="PF11_0118:pep">
<matched-element start="389" stop="399" score="1.65979" pvalue="2.84e-05">
<sequence>NLFITILHEKL</sequence>
<mem:qvalue>0.611</mem:qvalue>
</matched-element>
</scanned-sequence>
<scanned-sequence accession="PF11_0119:pep" name="PF11_0119:pep">
</scanned-sequence>
<scanned-sequence accession="PF11_0120:pep" name="PF11_0120:pep">
</scanned-sequence>
<scanned-sequence accession="PF11_0121:pep" name="PF11_0121:pep">
</scanned-sequence>
<scanned-sequence accession="PF11_0122:pep" name="PF11_0122:pep">
</scanned-sequence>
<scanned-sequence accession="PF11_0123:pep" name="PF11_0123:pep">
</scanned-sequence>
<scanned-sequence accession="PF11_0124:pep" name="PF11_0124:pep">
</scanned-sequence>
<scanned-sequence accession="PF11_0125:pep" name="PF11_0125:pep">
</scanned-sequence>
<scanned-sequence accession="PF11_0126:pep" name="PF11_0126:pep">
</scanned-sequence>
<scanned-sequence accession="PF11_0127:pep" name="PF11_0127:pep">
</scanned-sequence>
<scanned-sequence accession="PF11_0128:pep" name="PF11_0128:pep">
</scanned-sequence>
<scanned-sequence accession="PF11_0129:pep" name="PF11_0129:pep">
</scanned-sequence>
<scanned-sequence accession="PF11_0130:pep" name="PF11_0130:pep">
<matched-element start="43" stop="53" score="-2.43299" pvalue="7.3e-05">
<sequence>DRNKLILLNKK</sequence>
<mem:qvalue>0.745</mem:qvalue>
</matched-element>
</scanned-sequence>
<scanned-sequence accession="PF11_0526:pep" name="PF11_0526:pep">
</scanned-sequence>
<scanned-sequence accession="PF11_0131:pep" name="PF11_0131:pep">
</scanned-sequence>
<scanned-sequence accession="PF11_0527:pep" name="PF11_0527:pep">
</scanned-sequence>
<scanned-sequence accession="PF11_0134:pep" name="PF11_0134:pep">
</scanned-sequence>
<scanned-sequence accession="PF11_0135:pep" name="PF11_0135:pep">
</scanned-sequence>
<scanned-sequence accession="PF11_0528:pep" name="PF11_0528:pep">
</scanned-sequence>
<scanned-sequence accession="PF11_0139:pep" name="PF11_0139:pep">
</scanned-sequence>
<scanned-sequence accession="PF11_0140:pep" name="PF11_0140:pep">
</scanned-sequence>
<scanned-sequence accession="PF11_0141:pep" name="PF11_0141:pep">
</scanned-sequence>
<scanned-sequence accession="PF11_0142:pep" name="PF11_0142:pep">
</scanned-sequence>
<scanned-sequence accession="PF11_0143:pep" name="PF11_0143:pep">
</scanned-sequence>
<scanned-sequence accession="PF11_0144:pep" name="PF11_0144:pep">
</scanned-sequence>
<scanned-sequence accession="PF11_0145:pep" name="PF11_0145:pep">
</scanned-sequence>
<scanned-sequence accession="PF11_0146:pep" name="PF11_0146:pep">
</scanned-sequence>
<scanned-sequence accession="PF11_0147:pep" name="PF11_0147:pep">
</scanned-sequence>
<scanned-sequence accession="PF11_0148:pep" name="PF11_0148:pep">
</scanned-sequence>
<scanned-sequence accession="PF11_0149.1" name="PF11_0149.1">
</scanned-sequence>
<scanned-sequence accession="PF11_0149.2" name="PF11_0149.2">
</scanned-sequence>
<scanned-sequence accession="PF11_0152:pep" name="PF11_0152:pep">
</scanned-sequence>
<scanned-sequence accession="PF11_0153:pep" name="PF11_0153:pep">
</scanned-sequence>
<scanned-sequence accession="PF11_0154:pep" name="PF11_0154:pep">
</scanned-sequence>
<scanned-sequence accession="PF11_0155:pep" name="PF11_0155:pep">
</scanned-sequence>
<scanned-sequence accession="PF11_0156:pep" name="PF11_0156:pep">
</scanned-sequence>
<scanned-sequence accession="PF11_0157:pep" name="PF11_0157:pep">
</scanned-sequence>
<scanned-sequence accession="PF11_0158:pep" name="PF11_0158:pep">
</scanned-sequence>
<scanned-sequence accession="PF11_0159:pep" name="PF11_0159:pep">
</scanned-sequence>
<scanned-sequence accession="PF11_0535:pep" name="PF11_0535:pep">
</scanned-sequence>
<scanned-sequence accession="PF11_0160:pep" name="PF11_0160:pep">
</scanned-sequence>
<scanned-sequence accession="PF11_0161:pep" name="PF11_0161:pep">
</scanned-sequence>
<scanned-sequence accession="PF11_0162:pep" name="PF11_0162:pep">
</scanned-sequence>
<scanned-sequence accession="PF11_0163:pep" name="PF11_0163:pep">
</scanned-sequence>
<scanned-sequence accession="PF11_0164:pep" name="PF11_0164:pep">
</scanned-sequence>
<scanned-sequence accession="PF11_0165:pep" name="PF11_0165:pep">
</scanned-sequence>
<scanned-sequence accession="PF11_0166:pep" name="PF11_0166:pep">
</scanned-sequence>
<scanned-sequence accession="PF11_0167:pep" name="PF11_0167:pep">
</scanned-sequence>
<scanned-sequence accession="PF11_0168:pep" name="PF11_0168:pep">
</scanned-sequence>
<scanned-sequence accession="PF11_0168a:pep" name="PF11_0168a:pep">
</scanned-sequence>
<scanned-sequence accession="PF11_0169:pep" name="PF11_0169:pep">
</scanned-sequence>
<scanned-sequence accession="PF11_0170:pep" name="PF11_0170:pep">
</scanned-sequence>
<scanned-sequence accession="PF11_0171:pep" name="PF11_0171:pep">
</scanned-sequence>
<scanned-sequence accession="PF11_0172:pep" name="PF11_0172:pep">
</scanned-sequence>
<scanned-sequence accession="PF11_0173:pep" name="PF11_0173:pep">
</scanned-sequence>
<scanned-sequence accession="PF11_0174:pep" name="PF11_0174:pep">
</scanned-sequence>
<scanned-sequence accession="PF11_0175:pep" name="PF11_0175:pep">
<matched-element start="326" stop="336" score="-0.350515" pvalue="4.52e-05">
<sequence>NLLKPVLSKGE</sequence>
<mem:qvalue>0.737</mem:qvalue>
</matched-element>
</scanned-sequence>
<scanned-sequence accession="PF11_0175a:pep" name="PF11_0175a:pep">
</scanned-sequence>
<scanned-sequence accession="PF11_0176:pep" name="PF11_0176:pep">
</scanned-sequence>
<scanned-sequence accession="PF11_0177:pep" name="PF11_0177:pep">
</scanned-sequence>
<scanned-sequence accession="PF11_0178:pep" name="PF11_0178:pep">
</scanned-sequence>
<scanned-sequence accession="PF11_0179:pep" name="PF11_0179:pep">
</scanned-sequence>
<scanned-sequence accession="PF11_0180:pep" name="PF11_0180:pep">
</scanned-sequence>
<scanned-sequence accession="PF11_0181:pep" name="PF11_0181:pep">
</scanned-sequence>
<scanned-sequence accession="PF11_0182:pep" name="PF11_0182:pep">
</scanned-sequence>
<scanned-sequence accession="PF11_0183:pep" name="PF11_0183:pep">
</scanned-sequence>
<scanned-sequence accession="PF11_0184:pep" name="PF11_0184:pep">
</scanned-sequence>
<scanned-sequence accession="PF11_0185:pep" name="PF11_0185:pep">
<matched-element start="1347" stop="1357" score="3.1134" pvalue="1.7e-05">
<sequence>NKEKAILSDTE</sequence>
<mem:qvalue>0.497</mem:qvalue>
</matched-element>
</scanned-sequence>
<scanned-sequence accession="PF11_0186:pep" name="PF11_0186:pep">
</scanned-sequence>
<scanned-sequence accession="PF11_0187:pep" name="PF11_0187:pep">
</scanned-sequence>
<scanned-sequence accession="PF11_0188:pep" name="PF11_0188:pep">
</scanned-sequence>
<scanned-sequence accession="PF11_0189:pep" name="PF11_0189:pep">
</scanned-sequence>
<scanned-sequence accession="PF11_0190:pep" name="PF11_0190:pep">
</scanned-sequence>
<scanned-sequence accession="PF11_0191:pep" name="PF11_0191:pep">
</scanned-sequence>
<scanned-sequence accession="PF11_0192:pep" name="PF11_0192:pep">
</scanned-sequence>
<scanned-sequence accession="PF11_0193:pep" name="PF11_0193:pep">
</scanned-sequence>
<scanned-sequence accession="PF11_0195:pep" name="PF11_0195:pep">
</scanned-sequence>
<scanned-sequence accession="PF11_0196:pep" name="PF11_0196:pep">
</scanned-sequence>
<scanned-sequence accession="PF11_0197:pep" name="PF11_0197:pep">
</scanned-sequence>
<scanned-sequence accession="PF11_0198:pep" name="PF11_0198:pep">
</scanned-sequence>
<scanned-sequence accession="PF11_0199:pep" name="PF11_0199:pep">
</scanned-sequence>
<scanned-sequence accession="PF11_0200:pep" name="PF11_0200:pep">
</scanned-sequence>
<scanned-sequence accession="PF11_0201:pep" name="PF11_0201:pep">
</scanned-sequence>
<scanned-sequence accession="PF11_0202:pep" name="PF11_0202:pep">
</scanned-sequence>
<scanned-sequence accession="PF11_0203:pep" name="PF11_0203:pep">
<matched-element start="864" stop="874" score="12.1856" pvalue="6.71e-07">
<sequence>DNEVRSLIETQ</sequence>
<mem:qvalue>0.125</mem:qvalue>
</matched-element>
</scanned-sequence>
<scanned-sequence accession="PF11_0204:pep" name="PF11_0204:pep">
</scanned-sequence>
<scanned-sequence accession="PF11_0205:pep" name="PF11_0205:pep">
</scanned-sequence>
<scanned-sequence accession="PF11_0206:pep" name="PF11_0206:pep">
<matched-element start="1309" stop="1319" score="7.49485" pvalue="2.96e-06">
<sequence>NRNKTIHVQTQ</sequence>
<mem:qvalue>0.306</mem:qvalue>
</matched-element>
</scanned-sequence>
<scanned-sequence accession="PF11_0207:pep" name="PF11_0207:pep">
</scanned-sequence>
<scanned-sequence accession="PF11_0208:pep" name="PF11_0208:pep">
</scanned-sequence>
<scanned-sequence accession="PF11_0209:pep" name="PF11_0209:pep">
</scanned-sequence>
<scanned-sequence accession="PF11_0210:pep" name="PF11_0210:pep">
</scanned-sequence>
<scanned-sequence accession="PF11_0211:pep" name="PF11_0211:pep">
</scanned-sequence>
<scanned-sequence accession="PF11_0212:pep" name="PF11_0212:pep">
</scanned-sequence>
<scanned-sequence accession="PF11_0213:pep" name="PF11_0213:pep">
</scanned-sequence>
<scanned-sequence accession="PF11_0214:pep" name="PF11_0214:pep">
</scanned-sequence>
<scanned-sequence accession="PF11_0215:pep" name="PF11_0215:pep">
</scanned-sequence>
<scanned-sequence accession="PF11_0216:pep" name="PF11_0216:pep">
</scanned-sequence>
<scanned-sequence accession="PF11_0217:pep" name="PF11_0217:pep">
</scanned-sequence>
<scanned-sequence accession="PF11_0218:pep" name="PF11_0218:pep">
<matched-element start="777" stop="787" score="2.21649" pvalue="2.39e-05">
<sequence>NLLKQELEQVQ</sequence>
<mem:qvalue>0.554</mem:qvalue>
</matched-element>
</scanned-sequence>
<scanned-sequence accession="PF11_0219:pep" name="PF11_0219:pep">
</scanned-sequence>
<scanned-sequence accession="PF11_0220:pep" name="PF11_0220:pep">
</scanned-sequence>
<scanned-sequence accession="PF11_0222:pep" name="PF11_0222:pep">
</scanned-sequence>
<scanned-sequence accession="PF11_0223:pep" name="PF11_0223:pep">
</scanned-sequence>
<scanned-sequence accession="PF11_0224:pep" name="PF11_0224:pep">
<matched-element start="15" stop="25" score="4.06186" pvalue="1.14e-05">
<sequence>IFNKESLAEKT</sequence>
<mem:qvalue>0.417</mem:qvalue>
</matched-element>
</scanned-sequence>
<scanned-sequence accession="PF11_0225:pep" name="PF11_0225:pep">
</scanned-sequence>
<scanned-sequence accession="PF11_0226:pep" name="PF11_0226:pep">
</scanned-sequence>
<scanned-sequence accession="PF11_0227:pep" name="PF11_0227:pep">
</scanned-sequence>
<scanned-sequence accession="PF11_0228:pep" name="PF11_0228:pep">
</scanned-sequence>
<scanned-sequence accession="PF11_0229:pep" name="PF11_0229:pep">
</scanned-sequence>
<scanned-sequence accession="PF11_0230:pep" name="PF11_0230:pep">
</scanned-sequence>
<scanned-sequence accession="PF11_0231:pep" name="PF11_0231:pep">
</scanned-sequence>
<scanned-sequence accession="PF11_0232:pep" name="PF11_0232:pep">
</scanned-sequence>
<scanned-sequence accession="PF11_0233:pep" name="PF11_0233:pep">
</scanned-sequence>
<scanned-sequence accession="PF11_0234:pep" name="PF11_0234:pep">
</scanned-sequence>
<scanned-sequence accession="PF11_0238:pep" name="PF11_0238:pep">
</scanned-sequence>
<scanned-sequence accession="PF11_0239:pep" name="PF11_0239:pep">
</scanned-sequence>
<scanned-sequence accession="PF11_0240:pep" name="PF11_0240:pep">
<matched-element start="3886" stop="3896" score="-2.50515" pvalue="7.47e-05">
<sequence>DLEEHLLSITL</sequence>
<mem:qvalue>0.745</mem:qvalue>
</matched-element>
</scanned-sequence>
<scanned-sequence accession="PF11_0241:pep" name="PF11_0241:pep">
</scanned-sequence>
<scanned-sequence accession="PF11_0242:pep" name="PF11_0242:pep">
</scanned-sequence>
<scanned-sequence accession="PF11_0243:pep" name="PF11_0243:pep">
</scanned-sequence>
<scanned-sequence accession="PF11_0244:pep" name="PF11_0244:pep">
</scanned-sequence>
<scanned-sequence accession="PF11_0245:pep" name="PF11_0245:pep">
</scanned-sequence>
<scanned-sequence accession="PF11_0246:pep" name="PF11_0246:pep">
</scanned-sequence>
<scanned-sequence accession="PF11_0247:pep" name="PF11_0247:pep">
</scanned-sequence>
<scanned-sequence accession="PF11_0248:pep" name="PF11_0248:pep">
<matched-element start="26" stop="36" score="-2.21649" pvalue="6.85e-05">
<sequence>FVSKRSLAPKV</sequence>
<mem:qvalue>0.737</mem:qvalue>
</matched-element>
</scanned-sequence>
<scanned-sequence accession="PF11_0249:pep" name="PF11_0249:pep">
<matched-element start="3" stop="13" score="4.5567" pvalue="9.04e-06">
<sequence>NLNKRKLTCVE</sequence>
<mem:qvalue>0.385</mem:qvalue>
</matched-element>
</scanned-sequence>
<scanned-sequence accession="PF11_0250:pep" name="PF11_0250:pep">
</scanned-sequence>
<scanned-sequence accession="PF11_0251:pep" name="PF11_0251:pep">
</scanned-sequence>
<scanned-sequence accession="PF11_0252:pep" name="PF11_0252:pep">
</scanned-sequence>
<scanned-sequence accession="PF11_0253:pep" name="PF11_0253:pep">
</scanned-sequence>
<scanned-sequence accession="PF11_0254:pep" name="PF11_0254:pep">
</scanned-sequence>
<scanned-sequence accession="PF11_0255:pep" name="PF11_0255:pep">
</scanned-sequence>
<scanned-sequence accession="PF11_0256:pep" name="PF11_0256:pep">
</scanned-sequence>
<scanned-sequence accession="PF11_0257:pep" name="PF11_0257:pep">
</scanned-sequence>
<scanned-sequence accession="PF11_0258:pep" name="PF11_0258:pep">
</scanned-sequence>
<scanned-sequence accession="PF11_0259:pep" name="PF11_0259:pep">
<matched-element start="65" stop="75" score="-2.72165" pvalue="8.02e-05">
<sequence>PRYSRIPKEKK</sequence>
<mem:qvalue>0.749</mem:qvalue>
</matched-element>
</scanned-sequence>
<scanned-sequence accession="PF11_0260:pep" name="PF11_0260:pep">
</scanned-sequence>
<scanned-sequence accession="PF11_0261:pep" name="PF11_0261:pep">
</scanned-sequence>
<scanned-sequence accession="PF11_0262:pep" name="PF11_0262:pep">
</scanned-sequence>
<scanned-sequence accession="PF11_0263:pep" name="PF11_0263:pep">
</scanned-sequence>
<scanned-sequence accession="PF11_0264:pep" name="PF11_0264:pep">
</scanned-sequence>
<scanned-sequence accession="PF11_0265:pep" name="PF11_0265:pep">
</scanned-sequence>
<scanned-sequence accession="PF11_0266:pep" name="PF11_0266:pep">
</scanned-sequence>
<scanned-sequence accession="PF11_0266a:pep" name="PF11_0266a:pep">
</scanned-sequence>
<scanned-sequence accession="PF11_0267:pep" name="PF11_0267:pep">
</scanned-sequence>
<scanned-sequence accession="PF11_0268:pep" name="PF11_0268:pep">
</scanned-sequence>
<scanned-sequence accession="PF11_0269:pep" name="PF11_0269:pep">
</scanned-sequence>
<scanned-sequence accession="PF11_0270:pep" name="PF11_0270:pep">
</scanned-sequence>
<scanned-sequence accession="PF11_0271:pep" name="PF11_0271:pep">
</scanned-sequence>
<scanned-sequence accession="PF11_0272:pep" name="PF11_0272:pep">
</scanned-sequence>
<scanned-sequence accession="PF11_0273.1" name="PF11_0273.1">
</scanned-sequence>
<scanned-sequence accession="PF11_0273.2" name="PF11_0273.2">
</scanned-sequence>
<scanned-sequence accession="PF11_0274:pep" name="PF11_0274:pep">
</scanned-sequence>
<scanned-sequence accession="PF11_0275:pep" name="PF11_0275:pep">
</scanned-sequence>
<scanned-sequence accession="PF11_0276:pep" name="PF11_0276:pep">
</scanned-sequence>
<scanned-sequence accession="PF11_0277:pep" name="PF11_0277:pep">
</scanned-sequence>
<scanned-sequence accession="PF11_0279:pep" name="PF11_0279:pep">
</scanned-sequence>
<scanned-sequence accession="PF11_0280:pep" name="PF11_0280:pep">
</scanned-sequence>
<scanned-sequence accession="PF11_0281:pep" name="PF11_0281:pep">
</scanned-sequence>
<scanned-sequence accession="PF11_0282:pep" name="PF11_0282:pep">
</scanned-sequence>
<scanned-sequence accession="PF11_0283:pep" name="PF11_0283:pep">
</scanned-sequence>
<scanned-sequence accession="PF11_0284:pep" name="PF11_0284:pep">
</scanned-sequence>
<scanned-sequence accession="PF11_0285:pep" name="PF11_0285:pep">
</scanned-sequence>
<scanned-sequence accession="PF11_0286:pep" name="PF11_0286:pep">
</scanned-sequence>
<scanned-sequence accession="PF11_0287:pep" name="PF11_0287:pep">
</scanned-sequence>
<scanned-sequence accession="PF11_0288:pep" name="PF11_0288:pep">
</scanned-sequence>
<scanned-sequence accession="PF11_0289:pep" name="PF11_0289:pep">
</scanned-sequence>
<scanned-sequence accession="PF11_0290:pep" name="PF11_0290:pep">
<matched-element start="257" stop="267" score="-0.721649" pvalue="4.86e-05">
<sequence>NLLVRSGSNNQ</sequence>
<mem:qvalue>0.737</mem:qvalue>
</matched-element>
</scanned-sequence>
<scanned-sequence accession="PF11_0291:pep" name="PF11_0291:pep">
</scanned-sequence>
<scanned-sequence accession="PF11_0292:pep" name="PF11_0292:pep">
</scanned-sequence>
<scanned-sequence accession="PF11_0293:pep" name="PF11_0293:pep">
</scanned-sequence>
<scanned-sequence accession="PF11_0294:pep" name="PF11_0294:pep">
</scanned-sequence>
<scanned-sequence accession="PF11_0295:pep" name="PF11_0295:pep">
</scanned-sequence>
<scanned-sequence accession="PF11_0296:pep" name="PF11_0296:pep">
</scanned-sequence>
<scanned-sequence accession="PF11_0297:pep" name="PF11_0297:pep">
</scanned-sequence>
<scanned-sequence accession="PF11_0298:pep" name="PF11_0298:pep">
</scanned-sequence>
<scanned-sequence accession="PF11_0300:pep" name="PF11_0300:pep">
</scanned-sequence>
<scanned-sequence accession="PF11_0301:pep" name="PF11_0301:pep">
</scanned-sequence>
<scanned-sequence accession="PF11_0302:pep" name="PF11_0302:pep">
</scanned-sequence>
<scanned-sequence accession="PF11_0303:pep" name="PF11_0303:pep">
<matched-element start="300" stop="310" score="-1.59794" pvalue="5.82e-05">
<sequence>IRNTRVRAYKQ</sequence>
<mem:qvalue>0.737</mem:qvalue>
</matched-element>
</scanned-sequence>
<scanned-sequence accession="PF11_0304:pep" name="PF11_0304:pep">
</scanned-sequence>
<scanned-sequence accession="PF11_0305:pep" name="PF11_0305:pep">
<matched-element start="401" stop="411" score="5.41237" pvalue="6.13e-06">
<sequence>IKEIRDLAQKQ</sequence>
<mem:qvalue>0.306</mem:qvalue>
</matched-element>
</scanned-sequence>
<scanned-sequence accession="PF11_0306:pep" name="PF11_0306:pep">
</scanned-sequence>
<scanned-sequence accession="PF11_0307:pep" name="PF11_0307:pep">
</scanned-sequence>
<scanned-sequence accession="PF11_0308:pep" name="PF11_0308:pep">
</scanned-sequence>
<scanned-sequence accession="PF11_0309:pep" name="PF11_0309:pep">
<matched-element start="76" stop="86" score="9.25773" pvalue="1.95e-06">
<sequence>ILNKYTLKEKL</sequence>
<mem:qvalue>0.26</mem:qvalue>
</matched-element>
</scanned-sequence>
<scanned-sequence accession="PF11_0310:pep" name="PF11_0310:pep">
</scanned-sequence>
<scanned-sequence accession="PF11_0311:pep" name="PF11_0311:pep">
</scanned-sequence>
<scanned-sequence accession="PF11_0312:pep" name="PF11_0312:pep">
</scanned-sequence>
<scanned-sequence accession="PF11_0313:pep" name="PF11_0313:pep">
</scanned-sequence>
<scanned-sequence accession="PF11_0314:pep" name="PF11_0314:pep">
</scanned-sequence>
<scanned-sequence accession="PF11_0315:pep" name="PF11_0315:pep">
</scanned-sequence>
<scanned-sequence accession="PF11_0316:pep" name="PF11_0316:pep">
</scanned-sequence>
<scanned-sequence accession="PF11_0317:pep" name="PF11_0317:pep">
</scanned-sequence>
<scanned-sequence accession="PF11_0318:pep" name="PF11_0318:pep">
</scanned-sequence>
<scanned-sequence accession="PF11_0319:pep" name="PF11_0319:pep">
</scanned-sequence>
<scanned-sequence accession="PF11_0320:pep" name="PF11_0320:pep">
</scanned-sequence>
<scanned-sequence accession="PF11_0321:pep" name="PF11_0321:pep">
</scanned-sequence>
<scanned-sequence accession="PF11_0322:pep" name="PF11_0322:pep">
</scanned-sequence>
<scanned-sequence accession="PF11_0323:pep" name="PF11_0323:pep">
</scanned-sequence>
<scanned-sequence accession="PF11_0324:pep" name="PF11_0324:pep">
</scanned-sequence>
<scanned-sequence accession="PF11_0325:pep" name="PF11_0325:pep">
</scanned-sequence>
<scanned-sequence accession="PF11_0326:pep" name="PF11_0326:pep">
</scanned-sequence>
<scanned-sequence accession="PF11_0326a:pep" name="PF11_0326a:pep">
</scanned-sequence>
<scanned-sequence accession="PF11_0327:pep" name="PF11_0327:pep">
</scanned-sequence>
<scanned-sequence accession="PF11_0328:pep" name="PF11_0328:pep">
</scanned-sequence>
<scanned-sequence accession="PF11_0329:pep" name="PF11_0329:pep">
</scanned-sequence>
<scanned-sequence accession="PF11_0330:pep" name="PF11_0330:pep">
</scanned-sequence>
<scanned-sequence accession="PF11_0331:pep" name="PF11_0331:pep">
</scanned-sequence>
<scanned-sequence accession="PF11_0332:pep" name="PF11_0332:pep">
</scanned-sequence>
<scanned-sequence accession="PF11_0333:pep" name="PF11_0333:pep">
</scanned-sequence>
<scanned-sequence accession="PF11_0334:pep" name="PF11_0334:pep">
</scanned-sequence>
<scanned-sequence accession="PF11_0336:pep" name="PF11_0336:pep">
</scanned-sequence>
<scanned-sequence accession="PF11_0337:pep" name="PF11_0337:pep">
</scanned-sequence>
<scanned-sequence accession="PF11_0338:pep" name="PF11_0338:pep">
</scanned-sequence>
<scanned-sequence accession="PF11_0339:pep" name="PF11_0339:pep">
</scanned-sequence>
<scanned-sequence accession="PF11_0340:pep" name="PF11_0340:pep">
</scanned-sequence>
<scanned-sequence accession="PF11_0341:pep" name="PF11_0341:pep">
</scanned-sequence>
<scanned-sequence accession="PF11_0342:pep" name="PF11_0342:pep">
</scanned-sequence>
<scanned-sequence accession="PF11_0343:pep" name="PF11_0343:pep">
</scanned-sequence>
<scanned-sequence accession="PF11_0344:pep" name="PF11_0344:pep">
</scanned-sequence>
<scanned-sequence accession="PF11_0345:pep" name="PF11_0345:pep">
</scanned-sequence>
<scanned-sequence accession="PF11_0346:pep" name="PF11_0346:pep">
</scanned-sequence>
<scanned-sequence accession="PF11_0347:pep" name="PF11_0347:pep">
</scanned-sequence>
<scanned-sequence accession="PF11_0348:pep" name="PF11_0348:pep">
<matched-element start="33" stop="43" score="-0.505155" pvalue="4.66e-05">
<sequence>ILRKRTFSFKL</sequence>
<mem:qvalue>0.737</mem:qvalue>
</matched-element>
</scanned-sequence>
<scanned-sequence accession="PF11_0349:pep" name="PF11_0349:pep">
</scanned-sequence>
<scanned-sequence accession="PF11_0351:pep" name="PF11_0351:pep">
</scanned-sequence>
<scanned-sequence accession="PF11_0352:pep" name="PF11_0352:pep">
</scanned-sequence>
<scanned-sequence accession="PF11_0353:pep" name="PF11_0353:pep">
</scanned-sequence>
<scanned-sequence accession="PF11_0354:pep" name="PF11_0354:pep">
</scanned-sequence>
<scanned-sequence accession="PF11_0355:pep" name="PF11_0355:pep">
</scanned-sequence>
<scanned-sequence accession="PF11_0356:pep" name="PF11_0356:pep">
</scanned-sequence>
<scanned-sequence accession="PF11_0357:pep" name="PF11_0357:pep">
</scanned-sequence>
<scanned-sequence accession="PF11_0358:pep" name="PF11_0358:pep">
<matched-element start="194" stop="204" score="4.07216" pvalue="1.13e-05">
<sequence>NLNKKELAQKG</sequence>
<mem:qvalue>0.417</mem:qvalue>
</matched-element>
</scanned-sequence>
<scanned-sequence accession="PF11_0359:pep" name="PF11_0359:pep">
</scanned-sequence>
<scanned-sequence accession="PF11_0360:pep" name="PF11_0360:pep">
</scanned-sequence>
<scanned-sequence accession="PF11_0361.1" name="PF11_0361.1">
</scanned-sequence>
<scanned-sequence accession="PF11_0361.2" name="PF11_0361.2">
</scanned-sequence>
<scanned-sequence accession="PF11_0361.3" name="PF11_0361.3">
</scanned-sequence>
<scanned-sequence accession="PF11_0362:pep" name="PF11_0362:pep">
</scanned-sequence>
<scanned-sequence accession="PF11_0363:pep" name="PF11_0363:pep">
</scanned-sequence>
<scanned-sequence accession="PF11_0364:pep" name="PF11_0364:pep">
</scanned-sequence>
<scanned-sequence accession="PF11_0365:pep" name="PF11_0365:pep">
</scanned-sequence>
<scanned-sequence accession="PF11_0368:pep" name="PF11_0368:pep">
<matched-element start="1532" stop="1542" score="1.05155" pvalue="3.35e-05">
<sequence>NSEKFSLQQKL</sequence>
<mem:qvalue>0.652</mem:qvalue>
</matched-element>
</scanned-sequence>
<scanned-sequence accession="PF11_0368a:pep" name="PF11_0368a:pep">
</scanned-sequence>
<scanned-sequence accession="PF11_0369:pep" name="PF11_0369:pep">
</scanned-sequence>
<scanned-sequence accession="PF11_0370:pep" name="PF11_0370:pep">
</scanned-sequence>
<scanned-sequence accession="PF11_0371:pep" name="PF11_0371:pep">
</scanned-sequence>
<scanned-sequence accession="PF11_0372:pep" name="PF11_0372:pep">
</scanned-sequence>
<scanned-sequence accession="PF11_0373:pep" name="PF11_0373:pep">
</scanned-sequence>
<scanned-sequence accession="PF11_0374:pep" name="PF11_0374:pep">
</scanned-sequence>
<scanned-sequence accession="PF11_0375:pep" name="PF11_0375:pep">
</scanned-sequence>
<scanned-sequence accession="PF11_0377.1" name="PF11_0377.1">
</scanned-sequence>
<scanned-sequence accession="PF11_0377.2" name="PF11_0377.2">
</scanned-sequence>
<scanned-sequence accession="PF11_0377.3" name="PF11_0377.3">
</scanned-sequence>
<scanned-sequence accession="PF11_0378:pep" name="PF11_0378:pep">
</scanned-sequence>
<scanned-sequence accession="PF11_0379:pep" name="PF11_0379:pep">
</scanned-sequence>
<scanned-sequence accession="PF11_0380:pep" name="PF11_0380:pep">
</scanned-sequence>
<scanned-sequence accession="PF11_0381:pep" name="PF11_0381:pep">
</scanned-sequence>
<scanned-sequence accession="PF11_0382:pep" name="PF11_0382:pep">
</scanned-sequence>
<scanned-sequence accession="PF11_0383:pep" name="PF11_0383:pep">
</scanned-sequence>
<scanned-sequence accession="PF11_0384:pep" name="PF11_0384:pep">
</scanned-sequence>
<scanned-sequence accession="PF11_0385:pep" name="PF11_0385:pep">
</scanned-sequence>
<scanned-sequence accession="PF11_0386:pep" name="PF11_0386:pep">
</scanned-sequence>
<scanned-sequence accession="PF11_0388:pep" name="PF11_0388:pep">
</scanned-sequence>
<scanned-sequence accession="PF11_0389:pep" name="PF11_0389:pep">
</scanned-sequence>
<scanned-sequence accession="PF11_0545:pep" name="PF11_0545:pep">
</scanned-sequence>
<scanned-sequence accession="PF11_0390:pep" name="PF11_0390:pep">
</scanned-sequence>
<scanned-sequence accession="PF11_0392:pep" name="PF11_0392:pep">
</scanned-sequence>
<scanned-sequence accession="PF11_0393:pep" name="PF11_0393:pep">
</scanned-sequence>
<scanned-sequence accession="PF11_0394:pep" name="PF11_0394:pep">
</scanned-sequence>
<scanned-sequence accession="PF11_0530:pep" name="PF11_0530:pep">
</scanned-sequence>
<scanned-sequence accession="PF11_0395:pep" name="PF11_0395:pep">
</scanned-sequence>
<scanned-sequence accession="PF11_0396:pep" name="PF11_0396:pep">
</scanned-sequence>
<scanned-sequence accession="PF11_0397:pep" name="PF11_0397:pep">
</scanned-sequence>
<scanned-sequence accession="PF11_0398:pep" name="PF11_0398:pep">
</scanned-sequence>
<scanned-sequence accession="PF11_0400:pep" name="PF11_0400:pep">
<matched-element start="1466" stop="1476" score="3.83505" pvalue="1.26e-05">
<sequence>DENKKSLTEKE</sequence>
<mem:qvalue>0.44</mem:qvalue>
</matched-element>
</scanned-sequence>
<scanned-sequence accession="PF11_0402:pep" name="PF11_0402:pep">
</scanned-sequence>
<scanned-sequence accession="PF11_0403:pep" name="PF11_0403:pep">
</scanned-sequence>
<scanned-sequence accession="PF11_0404:pep" name="PF11_0404:pep">
</scanned-sequence>
<scanned-sequence accession="PF11_0405.1" name="PF11_0405.1">
</scanned-sequence>
<scanned-sequence accession="PF11_0405.2" name="PF11_0405.2">
</scanned-sequence>
<scanned-sequence accession="PF11_0406:pep" name="PF11_0406:pep">
</scanned-sequence>
<scanned-sequence accession="PF11_0407:pep" name="PF11_0407:pep">
</scanned-sequence>
<scanned-sequence accession="PF11_0408:pep" name="PF11_0408:pep">
</scanned-sequence>
<scanned-sequence accession="PF11_0409:pep" name="PF11_0409:pep">
</scanned-sequence>
<scanned-sequence accession="PF11_0411:pep" name="PF11_0411:pep">
</scanned-sequence>
<scanned-sequence accession="PF11_0412:pep" name="PF11_0412:pep">
</scanned-sequence>
<scanned-sequence accession="PF11_0413:pep" name="PF11_0413:pep">
</scanned-sequence>
<scanned-sequence accession="PF11_0414:pep" name="PF11_0414:pep">
</scanned-sequence>
<scanned-sequence accession="PF11_0415:pep" name="PF11_0415:pep">
</scanned-sequence>
<scanned-sequence accession="PF11_0416:pep" name="PF11_0416:pep">
<matched-element start="1037" stop="1047" score="-2.76289" pvalue="8.14e-05">
<sequence>KNNKRKLSVKE</sequence>
<mem:qvalue>0.752</mem:qvalue>
</matched-element>
</scanned-sequence>
<scanned-sequence accession="PF11_0417:pep" name="PF11_0417:pep">
</scanned-sequence>
<scanned-sequence accession="PF11_0418:pep" name="PF11_0418:pep">
<matched-element start="761" stop="771" score="-1.95876" pvalue="6.37e-05">
<sequence>TRKKRLQHEKK</sequence>
<mem:qvalue>0.737</mem:qvalue>
</matched-element>
</scanned-sequence>
<scanned-sequence accession="PF11_0419:pep" name="PF11_0419:pep">
</scanned-sequence>
<scanned-sequence accession="PF11_0420:pep" name="PF11_0420:pep">
<matched-element start="538" stop="548" score="3.08247" pvalue="1.72e-05">
<sequence>FLLKDILLQKK</sequence>
<mem:qvalue>0.499</mem:qvalue>
</matched-element>
<matched-element start="115" stop="125" score="-2.78351" pvalue="8.2e-05">
<sequence>NLNIRILHILC</sequence>
<mem:qvalue>0.752</mem:qvalue>
</matched-element>
</scanned-sequence>
<scanned-sequence accession="PF11_0421:pep" name="PF11_0421:pep">
</scanned-sequence>
<scanned-sequence accession="PF11_0422:pep" name="PF11_0422:pep">
<matched-element start="928" stop="938" score="-2.54639" pvalue="7.57e-05">
<sequence>NLPKRILHNDS</sequence>
<mem:qvalue>0.745</mem:qvalue>
</matched-element>
</scanned-sequence>
<scanned-sequence accession="PF11_0423:pep" name="PF11_0423:pep">
</scanned-sequence>
<scanned-sequence accession="PF11_0424:pep" name="PF11_0424:pep">
</scanned-sequence>
<scanned-sequence accession="PF11_0425:pep" name="PF11_0425:pep">
</scanned-sequence>
<scanned-sequence accession="PF11_0426:pep" name="PF11_0426:pep">
</scanned-sequence>
<scanned-sequence accession="PF11_0427:pep" name="PF11_0427:pep">
</scanned-sequence>
<scanned-sequence accession="PF11_0428:pep" name="PF11_0428:pep">
</scanned-sequence>
<scanned-sequence accession="PF11_0429:pep" name="PF11_0429:pep">
</scanned-sequence>
<scanned-sequence accession="PF11_0431:pep" name="PF11_0431:pep">
</scanned-sequence>
<scanned-sequence accession="PF11_0432:pep" name="PF11_0432:pep">
</scanned-sequence>
<scanned-sequence accession="PF11_0433:pep" name="PF11_0433:pep">
</scanned-sequence>
<scanned-sequence accession="PF11_0434:pep" name="PF11_0434:pep">
</scanned-sequence>
<scanned-sequence accession="PF11_0435:pep" name="PF11_0435:pep">
</scanned-sequence>
<scanned-sequence accession="PF11_0436:pep" name="PF11_0436:pep">
</scanned-sequence>
<scanned-sequence accession="PF11_0437:pep" name="PF11_0437:pep">
</scanned-sequence>
<scanned-sequence accession="PF11_0438:pep" name="PF11_0438:pep">
</scanned-sequence>
<scanned-sequence accession="PF11_0439:pep" name="PF11_0439:pep">
</scanned-sequence>
<scanned-sequence accession="PF11_0440:pep" name="PF11_0440:pep">
</scanned-sequence>
<scanned-sequence accession="PF11_0441:pep" name="PF11_0441:pep">
</scanned-sequence>
<scanned-sequence accession="PF11_0441a:pep" name="PF11_0441a:pep">
</scanned-sequence>
<scanned-sequence accession="PF11_0442:pep" name="PF11_0442:pep">
</scanned-sequence>
<scanned-sequence accession="PF11_0443:pep" name="PF11_0443:pep">
</scanned-sequence>
<scanned-sequence accession="PF11_0445:pep" name="PF11_0445:pep">
</scanned-sequence>
<scanned-sequence accession="PF11_0447:pep" name="PF11_0447:pep">
</scanned-sequence>
<scanned-sequence accession="PF11_0448:pep" name="PF11_0448:pep">
</scanned-sequence>
<scanned-sequence accession="PF11_0449:pep" name="PF11_0449:pep">
</scanned-sequence>
<scanned-sequence accession="PF11_0451:pep" name="PF11_0451:pep">
</scanned-sequence>
<scanned-sequence accession="PF11_0452:pep" name="PF11_0452:pep">
</scanned-sequence>
<scanned-sequence accession="PF11_0453:pep" name="PF11_0453:pep">
</scanned-sequence>
<scanned-sequence accession="PF11_0454:pep" name="PF11_0454:pep">
</scanned-sequence>
<scanned-sequence accession="PF11_0560:pep" name="PF11_0560:pep">
</scanned-sequence>
<scanned-sequence accession="PF11_0455:pep" name="PF11_0455:pep">
</scanned-sequence>
<scanned-sequence accession="PF11_0455a:pep" name="PF11_0455a:pep">
</scanned-sequence>
<scanned-sequence accession="PF11_0456:pep" name="PF11_0456:pep">
<matched-element start="513" stop="523" score="1.83505" pvalue="2.7e-05">
<sequence>NNNKTISSEKL</sequence>
<mem:qvalue>0.593</mem:qvalue>
</matched-element>
</scanned-sequence>
<scanned-sequence accession="PF11_0457:pep" name="PF11_0457:pep">
</scanned-sequence>
<scanned-sequence accession="PF11_0458:pep" name="PF11_0458:pep">
</scanned-sequence>
<scanned-sequence accession="PF11_0459:pep" name="PF11_0459:pep">
</scanned-sequence>
<scanned-sequence accession="PF11_0460:pep" name="PF11_0460:pep">
</scanned-sequence>
<scanned-sequence accession="PF11_0461:pep" name="PF11_0461:pep">
</scanned-sequence>
<scanned-sequence accession="PF11_0462:pep" name="PF11_0462:pep">
</scanned-sequence>
<scanned-sequence accession="PF11_0463:pep" name="PF11_0463:pep">
</scanned-sequence>
<scanned-sequence accession="PF11_0464:pep" name="PF11_0464:pep">
</scanned-sequence>
<scanned-sequence accession="PF11_0464a:pep" name="PF11_0464a:pep">
</scanned-sequence>
<scanned-sequence accession="PF11_0465:pep" name="PF11_0465:pep">
</scanned-sequence>
<scanned-sequence accession="PF11_0466:pep" name="PF11_0466:pep">
</scanned-sequence>
<scanned-sequence accession="PF11_0467:pep" name="PF11_0467:pep">
</scanned-sequence>
<scanned-sequence accession="PF11_0468:pep" name="PF11_0468:pep">
</scanned-sequence>
<scanned-sequence accession="PF11_0469:pep" name="PF11_0469:pep">
<matched-element start="329" stop="339" score="-2.54639" pvalue="7.57e-05">
<sequence>FRNSNGLVEKN</sequence>
<mem:qvalue>0.745</mem:qvalue>
</matched-element>
</scanned-sequence>
<scanned-sequence accession="PF11_0470:pep" name="PF11_0470:pep">
</scanned-sequence>
<scanned-sequence accession="PF11_0471:pep" name="PF11_0471:pep">
</scanned-sequence>
<scanned-sequence accession="PF11_0472:pep" name="PF11_0472:pep">
</scanned-sequence>
<scanned-sequence accession="PF11_0473:pep" name="PF11_0473:pep">
</scanned-sequence>
<scanned-sequence accession="PF11_0474:pep" name="PF11_0474:pep">
</scanned-sequence>
<scanned-sequence accession="PF11_0476:pep" name="PF11_0476:pep">
</scanned-sequence>
<scanned-sequence accession="PF11_0477:pep" name="PF11_0477:pep">
</scanned-sequence>
<scanned-sequence accession="PF11_0478:pep" name="PF11_0478:pep">
</scanned-sequence>
<scanned-sequence accession="PF11_0479:pep" name="PF11_0479:pep">
</scanned-sequence>
<scanned-sequence accession="PF11_0479a:pep" name="PF11_0479a:pep">
</scanned-sequence>
<scanned-sequence accession="PF11_0480:pep" name="PF11_0480:pep">
</scanned-sequence>
<scanned-sequence accession="PF11_0480a:pep" name="PF11_0480a:pep">
</scanned-sequence>
<scanned-sequence accession="PF11_0481:pep" name="PF11_0481:pep">
</scanned-sequence>
<scanned-sequence accession="PF11_0482:pep" name="PF11_0482:pep">
</scanned-sequence>
<scanned-sequence accession="PF11_0483a:pep" name="PF11_0483a:pep">
</scanned-sequence>
<scanned-sequence accession="PF11_0483:pep" name="PF11_0483:pep">
<matched-element start="221" stop="231" score="0.85567" pvalue="3.51e-05">
<sequence>NKNSKTLKEKL</sequence>
<mem:qvalue>0.669</mem:qvalue>
</matched-element>
</scanned-sequence>
<scanned-sequence accession="PF11_0484:pep" name="PF11_0484:pep">
</scanned-sequence>
<scanned-sequence accession="PF11_0485:pep" name="PF11_0485:pep">
</scanned-sequence>
<scanned-sequence accession="PF11_0486:pep" name="PF11_0486:pep">
</scanned-sequence>
<scanned-sequence accession="PF11_0487:pep" name="PF11_0487:pep">
</scanned-sequence>
<scanned-sequence accession="PF11_0488:pep" name="PF11_0488:pep">
</scanned-sequence>
<scanned-sequence accession="PF11_0503:pep" name="PF11_0503:pep">
<matched-element start="41" stop="51" score="-1.84536" pvalue="6.19e-05">
<sequence>HRNSRTLASAM</sequence>
<mem:qvalue>0.737</mem:qvalue>
</matched-element>
</scanned-sequence>
<scanned-sequence accession="PF11_0504:pep" name="PF11_0504:pep">
<matched-element start="88" stop="98" score="0.381443" pvalue="3.91e-05">
<sequence>SRYRRIVAEEQ</sequence>
<mem:qvalue>0.701</mem:qvalue>
</matched-element>
</scanned-sequence>
<scanned-sequence accession="PF11_0505:pep" name="PF11_0505:pep">
</scanned-sequence>
<scanned-sequence accession="PF11_0506:pep" name="PF11_0506:pep">
</scanned-sequence>
<scanned-sequence accession="PF11_0508:pep" name="PF11_0508:pep">
</scanned-sequence>
<scanned-sequence accession="PF11_0509:pep" name="PF11_0509:pep">
</scanned-sequence>
<scanned-sequence accession="PF11_0510:pep" name="PF11_0510:pep">
</scanned-sequence>
<scanned-sequence accession="PF11_0511:pep" name="PF11_0511:pep">
</scanned-sequence>
<scanned-sequence accession="PF11_0512:pep" name="PF11_0512:pep">
</scanned-sequence>
<scanned-sequence accession="PF11_0513:pep" name="PF11_0513:pep">
</scanned-sequence>
<scanned-sequence accession="PF11_0514:pep" name="PF11_0514:pep">
</scanned-sequence>
<scanned-sequence accession="PF11_0515:pep" name="PF11_0515:pep">
</scanned-sequence>
<scanned-sequence accession="PF11_0516:pep" name="PF11_0516:pep">
<matched-element start="44" stop="54" score="5.46392" pvalue="5.99e-06">
<sequence>TIKSRLLAQTQ</sequence>
<mem:qvalue>0.306</mem:qvalue>
</matched-element>
</scanned-sequence>
<scanned-sequence accession="PF11_0517:pep" name="PF11_0517:pep">
</scanned-sequence>
<scanned-sequence accession="PF11_0519:pep" name="PF11_0519:pep">
</scanned-sequence>
<scanned-sequence accession="PF11_0520:pep" name="PF11_0520:pep">
</scanned-sequence>
<scanned-sequence accession="PF11_0521:pep" name="PF11_0521:pep">
</scanned-sequence>
<scanned-sequence accession="PFL0005w:pep" name="PFL0005w:pep">
</scanned-sequence>
<scanned-sequence accession="PFL0010c:pep" name="PFL0010c:pep">
</scanned-sequence>
<scanned-sequence accession="PFL0015c:pep" name="PFL0015c:pep">
</scanned-sequence>
<scanned-sequence accession="PFL0020w:pep" name="PFL0020w:pep">
</scanned-sequence>
<scanned-sequence accession="PFL0025c:pep" name="PFL0025c:pep">
</scanned-sequence>
<scanned-sequence accession="PFL0030c:pep" name="PFL0030c:pep">
</scanned-sequence>
<scanned-sequence accession="PFL0035c:pep" name="PFL0035c:pep">
</scanned-sequence>
<scanned-sequence accession="PFL0040c:pep" name="PFL0040c:pep">
</scanned-sequence>
<scanned-sequence accession="PFL0045c:pep" name="PFL0045c:pep">
</scanned-sequence>
<scanned-sequence accession="PFL0050c:pep" name="PFL0050c:pep">
</scanned-sequence>
<scanned-sequence accession="PFL0055c:pep" name="PFL0055c:pep">
</scanned-sequence>
<scanned-sequence accession="PFL0060w:pep" name="PFL0060w:pep">
<matched-element start="81" stop="91" score="-2.58763" pvalue="7.67e-05">
<sequence>FNNSRKLADVS</sequence>
<mem:qvalue>0.747</mem:qvalue>
</matched-element>
</scanned-sequence>
<scanned-sequence accession="PFL0065w:pep" name="PFL0065w:pep">
</scanned-sequence>
<scanned-sequence accession="PFL0070c:pep" name="PFL0070c:pep">
</scanned-sequence>
<scanned-sequence accession="PFL0075w:pep" name="PFL0075w:pep">
</scanned-sequence>
<scanned-sequence accession="PFL0080c:pep" name="PFL0080c:pep">
</scanned-sequence>
<scanned-sequence accession="PFL0085c:pep" name="PFL0085c:pep">
</scanned-sequence>
<scanned-sequence accession="PFL0090c:pep" name="PFL0090c:pep">
</scanned-sequence>
<scanned-sequence accession="PFL0095c:pep" name="PFL0095c:pep">
</scanned-sequence>
<scanned-sequence accession="PFL0100c:pep" name="PFL0100c:pep">
</scanned-sequence>
<scanned-sequence accession="PFL0105w:pep" name="PFL0105w:pep">
</scanned-sequence>
<scanned-sequence accession="PFL0110c:pep" name="PFL0110c:pep">
</scanned-sequence>
<scanned-sequence accession="PFL0115w:pep" name="PFL0115w:pep">
<matched-element start="1914" stop="1924" score="-2.92784" pvalue="8.62e-05">
<sequence>DLLSNSDTETL</sequence>
<mem:qvalue>0.761</mem:qvalue>
</matched-element>
</scanned-sequence>
<scanned-sequence accession="PFL0120c:pep" name="PFL0120c:pep">
</scanned-sequence>
<scanned-sequence accession="PFL0125c:pep" name="PFL0125c:pep">
</scanned-sequence>
<scanned-sequence accession="PFL0130c:pep" name="PFL0130c:pep">
<matched-element start="1990" stop="2000" score="1.65979" pvalue="2.84e-05">
<sequence>DEESRLLHMKI</sequence>
<mem:qvalue>0.611</mem:qvalue>
</matched-element>
<matched-element start="1551" stop="1561" score="-2.84536" pvalue="8.37e-05">
<sequence>FKNKDISSELE</sequence>
<mem:qvalue>0.752</mem:qvalue>
</matched-element>
</scanned-sequence>
<scanned-sequence accession="PFL0135w:pep" name="PFL0135w:pep">
</scanned-sequence>
<scanned-sequence accession="PFL0140w:pep" name="PFL0140w:pep">
</scanned-sequence>
<scanned-sequence accession="PFL0145c:pep" name="PFL0145c:pep">
</scanned-sequence>
<scanned-sequence accession="PFL0150w:pep" name="PFL0150w:pep">
<matched-element start="277" stop="287" score="-1.90722" pvalue="6.28e-05">
<sequence>IQTKRTSHQSQ</sequence>
<mem:qvalue>0.737</mem:qvalue>
</matched-element>
</scanned-sequence>
<scanned-sequence accession="PFL0155c:pep" name="PFL0155c:pep">
</scanned-sequence>
<scanned-sequence accession="PFL0160w:pep" name="PFL0160w:pep">
</scanned-sequence>
<scanned-sequence accession="PFL0165c:pep" name="PFL0165c:pep">
</scanned-sequence>
<scanned-sequence accession="PFL0170w:pep" name="PFL0170w:pep">
</scanned-sequence>
<scanned-sequence accession="PFL0175c:pep" name="PFL0175c:pep">
</scanned-sequence>
<scanned-sequence accession="PFL0180w:pep" name="PFL0180w:pep">
</scanned-sequence>
<scanned-sequence accession="PFL0185c:pep" name="PFL0185c:pep">
</scanned-sequence>
<scanned-sequence accession="PFL0190w:pep" name="PFL0190w:pep">
</scanned-sequence>
<scanned-sequence accession="PFL0195w:pep" name="PFL0195w:pep">
</scanned-sequence>
<scanned-sequence accession="PFL0200c:pep" name="PFL0200c:pep">
</scanned-sequence>
<scanned-sequence accession="PFL0205w:pep" name="PFL0205w:pep">
</scanned-sequence>
<scanned-sequence accession="PFL0210c:pep" name="PFL0210c:pep">
</scanned-sequence>
<scanned-sequence accession="PFL0220c:pep" name="PFL0220c:pep">
</scanned-sequence>
<scanned-sequence accession="PFL0225c:pep" name="PFL0225c:pep">
</scanned-sequence>
<scanned-sequence accession="PFL0230w:pep" name="PFL0230w:pep">
</scanned-sequence>
<scanned-sequence accession="PFL0235w:pep" name="PFL0235w:pep">
</scanned-sequence>
<scanned-sequence accession="PFL0245w:pep" name="PFL0245w:pep">
</scanned-sequence>
<scanned-sequence accession="PFL0250w:pep" name="PFL0250w:pep">
</scanned-sequence>
<scanned-sequence accession="PFL0255c:pep" name="PFL0255c:pep">
</scanned-sequence>
<scanned-sequence accession="PFL0260c:pep" name="PFL0260c:pep">
</scanned-sequence>
<scanned-sequence accession="PFL0265w:pep" name="PFL0265w:pep">
</scanned-sequence>
<scanned-sequence accession="PFL0270c:pep" name="PFL0270c:pep">
</scanned-sequence>
<scanned-sequence accession="PFL0275w:pep" name="PFL0275w:pep">
</scanned-sequence>
<scanned-sequence accession="PFL0280c:pep" name="PFL0280c:pep">
</scanned-sequence>
<scanned-sequence accession="PFL0285w:pep" name="PFL0285w:pep">
</scanned-sequence>
<scanned-sequence accession="PFL0290w:pep" name="PFL0290w:pep">
</scanned-sequence>
<scanned-sequence accession="PFL0295c:pep" name="PFL0295c:pep">
</scanned-sequence>
<scanned-sequence accession="PFL0300c:pep" name="PFL0300c:pep">
</scanned-sequence>
<scanned-sequence accession="PFL0305c:pep" name="PFL0305c:pep">
</scanned-sequence>
<scanned-sequence accession="PFL0310c:pep" name="PFL0310c:pep">
</scanned-sequence>
<scanned-sequence accession="PFL0315c:pep" name="PFL0315c:pep">
</scanned-sequence>
<scanned-sequence accession="PFL0320w:pep" name="PFL0320w:pep">
</scanned-sequence>
<scanned-sequence accession="PFL0325w:pep" name="PFL0325w:pep">
</scanned-sequence>
<scanned-sequence accession="PFL0330c:pep" name="PFL0330c:pep">
</scanned-sequence>
<scanned-sequence accession="PFL0335c:pep" name="PFL0335c:pep">
</scanned-sequence>
<scanned-sequence accession="PFL0340w:pep" name="PFL0340w:pep">
</scanned-sequence>
<scanned-sequence accession="PFL0345w:pep" name="PFL0345w:pep">
</scanned-sequence>
<scanned-sequence accession="PFL0350c:pep" name="PFL0350c:pep">
</scanned-sequence>
<scanned-sequence accession="PFL0355c:pep" name="PFL0355c:pep">
</scanned-sequence>
<scanned-sequence accession="PFL0360c:pep" name="PFL0360c:pep">
<matched-element start="891" stop="901" score="4.4433" pvalue="9.53e-06">
<sequence>DKNKKSLQEKQ</sequence>
<mem:qvalue>0.395</mem:qvalue>
</matched-element>
</scanned-sequence>
<scanned-sequence accession="PFL0365c:pep" name="PFL0365c:pep">
</scanned-sequence>
<scanned-sequence accession="PFL0370w:pep" name="PFL0370w:pep">
</scanned-sequence>
<scanned-sequence accession="PFL0375w:pep" name="PFL0375w:pep">
</scanned-sequence>
<scanned-sequence accession="PFL0380c:pep" name="PFL0380c:pep">
</scanned-sequence>
<scanned-sequence accession="PFL0385c:pep" name="PFL0385c:pep">
</scanned-sequence>
<scanned-sequence accession="PFL0390c:pep" name="PFL0390c:pep">
</scanned-sequence>
<scanned-sequence accession="PFL0395c:pep" name="PFL0395c:pep">
</scanned-sequence>
<scanned-sequence accession="PFL0400w:pep" name="PFL0400w:pep">
</scanned-sequence>
<scanned-sequence accession="PFL0405w:pep" name="PFL0405w:pep">
<matched-element start="1749" stop="1759" score="-2.8866" pvalue="8.49e-05">
<sequence>FDEYLNLHQKQ</sequence>
<mem:qvalue>0.752</mem:qvalue>
</matched-element>
</scanned-sequence>
<scanned-sequence accession="PFL0410w:pep" name="PFL0410w:pep">
</scanned-sequence>
<scanned-sequence accession="PFL0415w:pep" name="PFL0415w:pep">
</scanned-sequence>
<scanned-sequence accession="PFL0420w:pep" name="PFL0420w:pep">
</scanned-sequence>
<scanned-sequence accession="PFL0425c:pep" name="PFL0425c:pep">
</scanned-sequence>
<scanned-sequence accession="PFL0430w:pep" name="PFL0430w:pep">
</scanned-sequence>
<scanned-sequence accession="PFL0435w:pep" name="PFL0435w:pep">
</scanned-sequence>
<scanned-sequence accession="PFL0440c:pep" name="PFL0440c:pep">
</scanned-sequence>
<scanned-sequence accession="PFL0445w:pep" name="PFL0445w:pep">
</scanned-sequence>
<scanned-sequence accession="PFL0450c:pep" name="PFL0450c:pep">
</scanned-sequence>
<scanned-sequence accession="PFL0455c:pep" name="PFL0455c:pep">
</scanned-sequence>
<scanned-sequence accession="PFL0460w:pep" name="PFL0460w:pep">
</scanned-sequence>
<scanned-sequence accession="PFL0465c:pep" name="PFL0465c:pep">
</scanned-sequence>
<scanned-sequence accession="PFL0470w:pep" name="PFL0470w:pep">
<matched-element start="463" stop="473" score="-3.14433" pvalue="9.32e-05">
<sequence>NHVVGGLHQTQ</sequence>
<mem:qvalue>0.774</mem:qvalue>
</matched-element>
</scanned-sequence>
<scanned-sequence accession="PFL0475w:pep" name="PFL0475w:pep">
</scanned-sequence>
<scanned-sequence accession="PFL0480w:pep" name="PFL0480w:pep">
</scanned-sequence>
<scanned-sequence accession="PFL0485w:pep" name="PFL0485w:pep">
<matched-element start="27" stop="37" score="-2.29897" pvalue="7.02e-05">
<sequence>IENKYILDQEE</sequence>
<mem:qvalue>0.737</mem:qvalue>
</matched-element>
</scanned-sequence>
<scanned-sequence accession="PFL0490c:pep" name="PFL0490c:pep">
</scanned-sequence>
<scanned-sequence accession="PFL0495c:pep" name="PFL0495c:pep">
</scanned-sequence>
<scanned-sequence accession="PFL0500w:pep" name="PFL0500w:pep">
</scanned-sequence>
<scanned-sequence accession="PFL0505c:pep" name="PFL0505c:pep">
</scanned-sequence>
<scanned-sequence accession="PFL0510c:pep" name="PFL0510c:pep">
</scanned-sequence>
<scanned-sequence accession="PFL0515w:pep" name="PFL0515w:pep">
</scanned-sequence>
<scanned-sequence accession="PFL0520c:pep" name="PFL0520c:pep">
</scanned-sequence>
<scanned-sequence accession="PFL0525w:pep" name="PFL0525w:pep">
</scanned-sequence>
<scanned-sequence accession="PFL0530c:pep" name="PFL0530c:pep">
</scanned-sequence>
<scanned-sequence accession="PFL0535c:pep" name="PFL0535c:pep">
</scanned-sequence>
<scanned-sequence accession="PFL0540w:pep" name="PFL0540w:pep">
</scanned-sequence>
<scanned-sequence accession="PFL0545w:pep" name="PFL0545w:pep">
</scanned-sequence>
<scanned-sequence accession="PFL0550w:pep" name="PFL0550w:pep">
</scanned-sequence>
<scanned-sequence accession="PFL0555c:pep" name="PFL0555c:pep">
</scanned-sequence>
<scanned-sequence accession="PFL0560c:pep" name="PFL0560c:pep">
</scanned-sequence>
<scanned-sequence accession="PFL0565w:pep" name="PFL0565w:pep">
</scanned-sequence>
<scanned-sequence accession="PFL0570c:pep" name="PFL0570c:pep">
</scanned-sequence>
<scanned-sequence accession="PFL0575w:pep" name="PFL0575w:pep">
</scanned-sequence>
<scanned-sequence accession="PFL0580w:pep" name="PFL0580w:pep">
</scanned-sequence>
<scanned-sequence accession="PFL0585w:pep" name="PFL0585w:pep">
</scanned-sequence>
<scanned-sequence accession="PFL0590c:pep" name="PFL0590c:pep">
</scanned-sequence>
<scanned-sequence accession="PFL0595c:pep" name="PFL0595c:pep">
</scanned-sequence>
<scanned-sequence accession="PFL0600w:pep" name="PFL0600w:pep">
</scanned-sequence>
<scanned-sequence accession="PFL0605c:pep" name="PFL0605c:pep">
</scanned-sequence>
<scanned-sequence accession="PFL0610w:pep" name="PFL0610w:pep">
</scanned-sequence>
<scanned-sequence accession="PFL0615w:pep" name="PFL0615w:pep">
</scanned-sequence>
<scanned-sequence accession="PFL0620c:pep" name="PFL0620c:pep">
</scanned-sequence>
<scanned-sequence accession="PFL0623c.1" name="PFL0623c.1">
</scanned-sequence>
<scanned-sequence accession="PFL0623c.2" name="PFL0623c.2">
</scanned-sequence>
<scanned-sequence accession="PFL0625c:pep" name="PFL0625c:pep">
</scanned-sequence>
<scanned-sequence accession="PFL0630w:pep" name="PFL0630w:pep">
</scanned-sequence>
<scanned-sequence accession="PFL0635c:pep" name="PFL0635c:pep">
</scanned-sequence>
<scanned-sequence accession="PFL0640w:pep" name="PFL0640w:pep">
</scanned-sequence>
<scanned-sequence accession="PFL0645c:pep" name="PFL0645c:pep">
</scanned-sequence>
<scanned-sequence accession="PFL0650c:pep" name="PFL0650c:pep">
</scanned-sequence>
<scanned-sequence accession="PFL0655w:pep" name="PFL0655w:pep">
</scanned-sequence>
<scanned-sequence accession="PFL0660w:pep" name="PFL0660w:pep">
</scanned-sequence>
<scanned-sequence accession="PFL0665c:pep" name="PFL0665c:pep">
</scanned-sequence>
<scanned-sequence accession="PFL0670c:pep" name="PFL0670c:pep">
</scanned-sequence>
<scanned-sequence accession="PFL0675c:pep" name="PFL0675c:pep">
</scanned-sequence>
<scanned-sequence accession="PFL0680c:pep" name="PFL0680c:pep">
</scanned-sequence>
<scanned-sequence accession="PFL0685w:pep" name="PFL0685w:pep">
</scanned-sequence>
<scanned-sequence accession="PFL0690c:pep" name="PFL0690c:pep">
</scanned-sequence>
<scanned-sequence accession="PFL0692c:pep" name="PFL0692c:pep">
</scanned-sequence>
<scanned-sequence accession="PFL0695c:pep" name="PFL0695c:pep">
</scanned-sequence>
<scanned-sequence accession="PFL0700w:pep" name="PFL0700w:pep">
<matched-element start="49" stop="59" score="-3.26804" pvalue="9.78e-05">
<sequence>DNSKFILSELQ</sequence>
<mem:qvalue>0.786</mem:qvalue>
</matched-element>
</scanned-sequence>
<scanned-sequence accession="PFL0705c:pep" name="PFL0705c:pep">
</scanned-sequence>
<scanned-sequence accession="PFL0710w:pep" name="PFL0710w:pep">
</scanned-sequence>
<scanned-sequence accession="PFL0715w:pep" name="PFL0715w:pep">
</scanned-sequence>
<scanned-sequence accession="PFL0720w:pep" name="PFL0720w:pep">
</scanned-sequence>
<scanned-sequence accession="PFL0725w:pep" name="PFL0725w:pep">
</scanned-sequence>
<scanned-sequence accession="PFL0730w:pep" name="PFL0730w:pep">
</scanned-sequence>
<scanned-sequence accession="PFL0735w:pep" name="PFL0735w:pep">
</scanned-sequence>
<scanned-sequence accession="PFL0740c:pep" name="PFL0740c:pep">
</scanned-sequence>
<scanned-sequence accession="PFL0745c:pep" name="PFL0745c:pep">
</scanned-sequence>
<scanned-sequence accession="PFL0746c:pep" name="PFL0746c:pep">
</scanned-sequence>
<scanned-sequence accession="PFL0750w:pep" name="PFL0750w:pep">
</scanned-sequence>
<scanned-sequence accession="PFL0755c:pep" name="PFL0755c:pep">
</scanned-sequence>
<scanned-sequence accession="PFL0760w:pep" name="PFL0760w:pep">
</scanned-sequence>
<scanned-sequence accession="PFL0765w:pep" name="PFL0765w:pep">
<matched-element start="624" stop="634" score="14.5155" pvalue="1.97e-07">
<sequence>DRLKRISHFTE</sequence>
<mem:qvalue>0.0658</mem:qvalue>
</matched-element>
</scanned-sequence>
<scanned-sequence accession="PFL0770w:pep" name="PFL0770w:pep">
</scanned-sequence>
<scanned-sequence accession="PFL0775w:pep" name="PFL0775w:pep">
</scanned-sequence>
<scanned-sequence accession="PFL0780w:pep" name="PFL0780w:pep">
</scanned-sequence>
<scanned-sequence accession="PFL0785c:pep" name="PFL0785c:pep">
</scanned-sequence>
<scanned-sequence accession="PFL0790w:pep" name="PFL0790w:pep">
</scanned-sequence>
<scanned-sequence accession="PFL0795c:pep" name="PFL0795c:pep">
</scanned-sequence>
<scanned-sequence accession="PFL0800c:pep" name="PFL0800c:pep">
</scanned-sequence>
<scanned-sequence accession="PFL0805w:pep" name="PFL0805w:pep">
</scanned-sequence>
<scanned-sequence accession="PFL0815w:pep" name="PFL0815w:pep">
<matched-element start="420" stop="430" score="-3.1134" pvalue="9.21e-05">
<sequence>AENKRIKLEKL</sequence>
<mem:qvalue>0.77</mem:qvalue>
</matched-element>
</scanned-sequence>
<scanned-sequence accession="PFL0820c:pep" name="PFL0820c:pep">
</scanned-sequence>
<scanned-sequence accession="PFL0825c.1" name="PFL0825c.1">
</scanned-sequence>
<scanned-sequence accession="PFL0825c.2" name="PFL0825c.2">
</scanned-sequence>
<scanned-sequence accession="PFL0830w:pep" name="PFL0830w:pep">
</scanned-sequence>
<scanned-sequence accession="PFL0835w:pep" name="PFL0835w:pep">
</scanned-sequence>
<scanned-sequence accession="PFL0840c:pep" name="PFL0840c:pep">
</scanned-sequence>
<scanned-sequence accession="PFL0845w:pep" name="PFL0845w:pep">
</scanned-sequence>
<scanned-sequence accession="PFL0850w:pep" name="PFL0850w:pep">
</scanned-sequence>
<scanned-sequence accession="PFL0855c:pep" name="PFL0855c:pep">
</scanned-sequence>
<scanned-sequence accession="PFL0860c:pep" name="PFL0860c:pep">
</scanned-sequence>
<scanned-sequence accession="PFL0865w:pep" name="PFL0865w:pep">
</scanned-sequence>
<scanned-sequence accession="PFL0870w:pep" name="PFL0870w:pep">
<matched-element start="330" stop="340" score="5.60825" pvalue="5.63e-06">
<sequence>IFYKRKGAEKE</sequence>
<mem:qvalue>0.306</mem:qvalue>
</matched-element>
</scanned-sequence>
<scanned-sequence accession="PFL0875w:pep" name="PFL0875w:pep">
</scanned-sequence>
<scanned-sequence accession="PFL0880c:pep" name="PFL0880c:pep">
</scanned-sequence>
<scanned-sequence accession="PFL0885w:pep" name="PFL0885w:pep">
</scanned-sequence>
<scanned-sequence accession="PFL0890c:pep" name="PFL0890c:pep">
</scanned-sequence>
<scanned-sequence accession="PFL0895c:pep" name="PFL0895c:pep">
<matched-element start="559" stop="569" score="-2.49485" pvalue="7.44e-05">
<sequence>FRNNNTDEQVQ</sequence>
<mem:qvalue>0.745</mem:qvalue>
</matched-element>
</scanned-sequence>
<scanned-sequence accession="PFL0900c:pep" name="PFL0900c:pep">
</scanned-sequence>
<scanned-sequence accession="PFL0905c:pep" name="PFL0905c:pep">
</scanned-sequence>
<scanned-sequence accession="PFL0915c:pep" name="PFL0915c:pep">
</scanned-sequence>
<scanned-sequence accession="PFL0920c:pep" name="PFL0920c:pep">
</scanned-sequence>
<scanned-sequence accession="PFL0925w:pep" name="PFL0925w:pep">
<matched-element start="644" stop="654" score="0.474227" pvalue="3.83e-05">
<sequence>ELNSDLLSESE</sequence>
<mem:qvalue>0.694</mem:qvalue>
</matched-element>
</scanned-sequence>
<scanned-sequence accession="PFL0930w:pep" name="PFL0930w:pep">
</scanned-sequence>
<scanned-sequence accession="PFL0935c:pep" name="PFL0935c:pep">
</scanned-sequence>
<scanned-sequence accession="PFL0940c:pep" name="PFL0940c:pep">
</scanned-sequence>
<scanned-sequence accession="PFL0945w:pep" name="PFL0945w:pep">
</scanned-sequence>
<scanned-sequence accession="PFL0950c:pep" name="PFL0950c:pep">
</scanned-sequence>
<scanned-sequence accession="PFL0955c:pep" name="PFL0955c:pep">
</scanned-sequence>
<scanned-sequence accession="PFL0957w:pep" name="PFL0957w:pep">
</scanned-sequence>
<scanned-sequence accession="PFL0960w:pep" name="PFL0960w:pep">
</scanned-sequence>
<scanned-sequence accession="PFL0965c:pep" name="PFL0965c:pep">
</scanned-sequence>
<scanned-sequence accession="PFL0970w:pep" name="PFL0970w:pep">
</scanned-sequence>
<scanned-sequence accession="PFL0975w:pep" name="PFL0975w:pep">
</scanned-sequence>
<scanned-sequence accession="PFL0980w:pep" name="PFL0980w:pep">
</scanned-sequence>
<scanned-sequence accession="PFL0985c:pep" name="PFL0985c:pep">
</scanned-sequence>
<scanned-sequence accession="PFL0990w:pep" name="PFL0990w:pep">
</scanned-sequence>
<scanned-sequence accession="PFL0995c:pep" name="PFL0995c:pep">
</scanned-sequence>
<scanned-sequence accession="PFL1000c:pep" name="PFL1000c:pep">
</scanned-sequence>
<scanned-sequence accession="PFL1005c:pep" name="PFL1005c:pep">
</scanned-sequence>
<scanned-sequence accession="PFL1010c:pep" name="PFL1010c:pep">
</scanned-sequence>
<scanned-sequence accession="PFL1015w.1" name="PFL1015w.1">
</scanned-sequence>
<scanned-sequence accession="PFL1015w.2" name="PFL1015w.2">
</scanned-sequence>
<scanned-sequence accession="PFL1020w:pep" name="PFL1020w:pep">
</scanned-sequence>
<scanned-sequence accession="PFL1025c:pep" name="PFL1025c:pep">
</scanned-sequence>
<scanned-sequence accession="PFL1030w:pep" name="PFL1030w:pep">
</scanned-sequence>
<scanned-sequence accession="PFL1035w:pep" name="PFL1035w:pep">
</scanned-sequence>
<scanned-sequence accession="PFL1040w:pep" name="PFL1040w:pep">
</scanned-sequence>
<scanned-sequence accession="PFL1045w:pep" name="PFL1045w:pep">
</scanned-sequence>
<scanned-sequence accession="PFL1050w:pep" name="PFL1050w:pep">
</scanned-sequence>
<scanned-sequence accession="PFL1055c:pep" name="PFL1055c:pep">
</scanned-sequence>
<scanned-sequence accession="PFL1060c:pep" name="PFL1060c:pep">
</scanned-sequence>
<scanned-sequence accession="PFL1065c:pep" name="PFL1065c:pep">
</scanned-sequence>
<scanned-sequence accession="PFL1070c:pep" name="PFL1070c:pep">
</scanned-sequence>
<scanned-sequence accession="PFL1075w:pep" name="PFL1075w:pep">
</scanned-sequence>
<scanned-sequence accession="PFL1080c:pep" name="PFL1080c:pep">
</scanned-sequence>
<scanned-sequence accession="PFL1085w:pep" name="PFL1085w:pep">
<matched-element start="2137" stop="2147" score="4.47423" pvalue="9.4e-06">
<sequence>IRNSTILPQKG</sequence>
<mem:qvalue>0.394</mem:qvalue>
</matched-element>
</scanned-sequence>
<scanned-sequence accession="PFL1090w:pep" name="PFL1090w:pep">
</scanned-sequence>
<scanned-sequence accession="PFL1095c:pep" name="PFL1095c:pep">
</scanned-sequence>
<scanned-sequence accession="PFL1100w:pep" name="PFL1100w:pep">
</scanned-sequence>
<scanned-sequence accession="PFL1105c:pep" name="PFL1105c:pep">
</scanned-sequence>
<scanned-sequence accession="PFL1110c:pep" name="PFL1110c:pep">
</scanned-sequence>
<scanned-sequence accession="PFL1115w:pep" name="PFL1115w:pep">
</scanned-sequence>
<scanned-sequence accession="PFL1120c:pep" name="PFL1120c:pep">
</scanned-sequence>
<scanned-sequence accession="PFL1125w:pep" name="PFL1125w:pep">
</scanned-sequence>
<scanned-sequence accession="PFL1130c:pep" name="PFL1130c:pep">
</scanned-sequence>
<scanned-sequence accession="PFL1135c:pep" name="PFL1135c:pep">
</scanned-sequence>
<scanned-sequence accession="PFL1140w:pep" name="PFL1140w:pep">
</scanned-sequence>
<scanned-sequence accession="PFL1145w:pep" name="PFL1145w:pep">
</scanned-sequence>
<scanned-sequence accession="PFL1150c:pep" name="PFL1150c:pep">
</scanned-sequence>
<scanned-sequence accession="PFL1155w:pep" name="PFL1155w:pep">
</scanned-sequence>
<scanned-sequence accession="PFL1160c:pep" name="PFL1160c:pep">
</scanned-sequence>
<scanned-sequence accession="PFL1165w:pep" name="PFL1165w:pep">
</scanned-sequence>
<scanned-sequence accession="PFL1170w:pep" name="PFL1170w:pep">
</scanned-sequence>
<scanned-sequence accession="PFL1175w:pep" name="PFL1175w:pep">
</scanned-sequence>
<scanned-sequence accession="PFL1180w:pep" name="PFL1180w:pep">
</scanned-sequence>
<scanned-sequence accession="PFL1185c:pep" name="PFL1185c:pep">
</scanned-sequence>
<scanned-sequence accession="PFL1190c:pep" name="PFL1190c:pep">
</scanned-sequence>
<scanned-sequence accession="PFL1195w:pep" name="PFL1195w:pep">
</scanned-sequence>
<scanned-sequence accession="PFL1200c:pep" name="PFL1200c:pep">
<matched-element start="3" stop="13" score="-2.45361" pvalue="7.35e-05">
<sequence>RRNIRLPAEVS</sequence>
<mem:qvalue>0.745</mem:qvalue>
</matched-element>
</scanned-sequence>
<scanned-sequence accession="PFL1205c:pep" name="PFL1205c:pep">
</scanned-sequence>
<scanned-sequence accession="PFL1210w:pep" name="PFL1210w:pep">
</scanned-sequence>
<scanned-sequence accession="PFL1215c:pep" name="PFL1215c:pep">
</scanned-sequence>
<scanned-sequence accession="PFL1220w:pep" name="PFL1220w:pep">
</scanned-sequence>
<scanned-sequence accession="PFL1225c:pep" name="PFL1225c:pep">
</scanned-sequence>
<scanned-sequence accession="PFL1230w:pep" name="PFL1230w:pep">
</scanned-sequence>
<scanned-sequence accession="PFL1235c:pep" name="PFL1235c:pep">
</scanned-sequence>
<scanned-sequence accession="PFL1240c:pep" name="PFL1240c:pep">
</scanned-sequence>
<scanned-sequence accession="PFL1245w:pep" name="PFL1245w:pep">
</scanned-sequence>
<scanned-sequence accession="PFL1250c:pep" name="PFL1250c:pep">
</scanned-sequence>
<scanned-sequence accession="PFL1255c:pep" name="PFL1255c:pep">
</scanned-sequence>
<scanned-sequence accession="PFL1260w:pep" name="PFL1260w:pep">
</scanned-sequence>
<scanned-sequence accession="PFL1265c:pep" name="PFL1265c:pep">
</scanned-sequence>
<scanned-sequence accession="PFL1270w:pep" name="PFL1270w:pep">
</scanned-sequence>
<scanned-sequence accession="PFL1275c:pep" name="PFL1275c:pep">
</scanned-sequence>
<scanned-sequence accession="PFL1280w:pep" name="PFL1280w:pep">
</scanned-sequence>
<scanned-sequence accession="PFL1285c:pep" name="PFL1285c:pep">
</scanned-sequence>
<scanned-sequence accession="PFL1290w:pep" name="PFL1290w:pep">
</scanned-sequence>
<scanned-sequence accession="PFL1295w:pep" name="PFL1295w:pep">
</scanned-sequence>
<scanned-sequence accession="PFL1300c:pep" name="PFL1300c:pep">
</scanned-sequence>
<scanned-sequence accession="PFL1305c:pep" name="PFL1305c:pep">
</scanned-sequence>
<scanned-sequence accession="PFL1310c:pep" name="PFL1310c:pep">
</scanned-sequence>
<scanned-sequence accession="PFL1315w:pep" name="PFL1315w:pep">
</scanned-sequence>
<scanned-sequence accession="PFL1320w:pep" name="PFL1320w:pep">
</scanned-sequence>
<scanned-sequence accession="PFL1325c:pep" name="PFL1325c:pep">
</scanned-sequence>
<scanned-sequence accession="PFL1330c:pep" name="PFL1330c:pep">
</scanned-sequence>
<scanned-sequence accession="PFL1335w:pep" name="PFL1335w:pep">
</scanned-sequence>
<scanned-sequence accession="PFL1340c:pep" name="PFL1340c:pep">
</scanned-sequence>
<scanned-sequence accession="PFL1345c:pep" name="PFL1345c:pep">
</scanned-sequence>
<scanned-sequence accession="PFL1350w:pep" name="PFL1350w:pep">
</scanned-sequence>
<scanned-sequence accession="PFL1355w:pep" name="PFL1355w:pep">
</scanned-sequence>
<scanned-sequence accession="PFL1360c:pep" name="PFL1360c:pep">
<matched-element start="21" stop="31" score="2.20619" pvalue="2.4e-05">
<sequence>DLEEISLHQLQ</sequence>
<mem:qvalue>0.554</mem:qvalue>
</matched-element>
</scanned-sequence>
<scanned-sequence accession="PFL1365w:pep" name="PFL1365w:pep">
</scanned-sequence>
<scanned-sequence accession="PFL1370w:pep" name="PFL1370w:pep">
</scanned-sequence>
<scanned-sequence accession="PFL1375w:pep" name="PFL1375w:pep">
</scanned-sequence>
<scanned-sequence accession="PFL1380w:pep" name="PFL1380w:pep">
</scanned-sequence>
<scanned-sequence accession="PFL1385c:pep" name="PFL1385c:pep">
</scanned-sequence>
<scanned-sequence accession="PFL1390w:pep" name="PFL1390w:pep">
</scanned-sequence>
<scanned-sequence accession="PFL1395c:pep" name="PFL1395c:pep">
</scanned-sequence>
<scanned-sequence accession="PFL1400c:pep" name="PFL1400c:pep">
<matched-element start="690" stop="700" score="-3.23711" pvalue="9.66e-05">
<sequence>NRNKYLKDELE</sequence>
<mem:qvalue>0.784</mem:qvalue>
</matched-element>
</scanned-sequence>
<scanned-sequence accession="PFL1405w:pep" name="PFL1405w:pep">
</scanned-sequence>
<scanned-sequence accession="PFL1410c:pep" name="PFL1410c:pep">
</scanned-sequence>
<scanned-sequence accession="PFL1415w:pep" name="PFL1415w:pep">
</scanned-sequence>
<scanned-sequence accession="PFL1420w:pep" name="PFL1420w:pep">
</scanned-sequence>
<scanned-sequence accession="PFL1425w:pep" name="PFL1425w:pep">
</scanned-sequence>
<scanned-sequence accession="PFL1430c:pep" name="PFL1430c:pep">
</scanned-sequence>
<scanned-sequence accession="PFL1432w:pep" name="PFL1432w:pep">
</scanned-sequence>
<scanned-sequence accession="PFL1435c:pep" name="PFL1435c:pep">
</scanned-sequence>
<scanned-sequence accession="PFL1440c:pep" name="PFL1440c:pep">
</scanned-sequence>
<scanned-sequence accession="PFL1445w:pep" name="PFL1445w:pep">
</scanned-sequence>
<scanned-sequence accession="PFL1450c:pep" name="PFL1450c:pep">
</scanned-sequence>
<scanned-sequence accession="PFL1455w:pep" name="PFL1455w:pep">
<matched-element start="900" stop="910" score="2.45361" pvalue="2.2e-05">
<sequence>NLYEPLLHQTN</sequence>
<mem:qvalue>0.548</mem:qvalue>
</matched-element>
<matched-element start="49" stop="59" score="-1.82474" pvalue="6.15e-05">
<sequence>FGNIRALSCTE</sequence>
<mem:qvalue>0.737</mem:qvalue>
</matched-element>
<matched-element start="957" stop="967" score="-2.52577" pvalue="7.52e-05">
<sequence>FANERTLLQWL</sequence>
<mem:qvalue>0.745</mem:qvalue>
</matched-element>
</scanned-sequence>
<scanned-sequence accession="PFL1460c:pep" name="PFL1460c:pep">
</scanned-sequence>
<scanned-sequence accession="PFL1465c:pep" name="PFL1465c:pep">
</scanned-sequence>
<scanned-sequence accession="PFL1470c:pep" name="PFL1470c:pep">
</scanned-sequence>
<scanned-sequence accession="PFL1475w:pep" name="PFL1475w:pep">
</scanned-sequence>
<scanned-sequence accession="PFL1480w:pep" name="PFL1480w:pep">
</scanned-sequence>
<scanned-sequence accession="PFL1485w:pep" name="PFL1485w:pep">
</scanned-sequence>
<scanned-sequence accession="PFL1490w:pep" name="PFL1490w:pep">
</scanned-sequence>
<scanned-sequence accession="PFL1495w:pep" name="PFL1495w:pep">
<matched-element start="265" stop="275" score="0.0515464" pvalue="4.18e-05">
<sequence>DLNLITLSEYL</sequence>
<mem:qvalue>0.728</mem:qvalue>
</matched-element>
</scanned-sequence>
<scanned-sequence accession="PFL1500w:pep" name="PFL1500w:pep">
</scanned-sequence>
<scanned-sequence accession="PFL1505c:pep" name="PFL1505c:pep">
</scanned-sequence>
<scanned-sequence accession="PFL1510c:pep" name="PFL1510c:pep">
</scanned-sequence>
<scanned-sequence accession="PFL1515c:pep" name="PFL1515c:pep">
</scanned-sequence>
<scanned-sequence accession="PFL1520w:pep" name="PFL1520w:pep">
</scanned-sequence>
<scanned-sequence accession="PFL1525c:pep" name="PFL1525c:pep">
</scanned-sequence>
<scanned-sequence accession="PFL1526c:pep" name="PFL1526c:pep">
</scanned-sequence>
<scanned-sequence accession="PFL1530w:pep" name="PFL1530w:pep">
</scanned-sequence>
<scanned-sequence accession="PFL1535w:pep" name="PFL1535w:pep">
</scanned-sequence>
<scanned-sequence accession="PFL1540c:pep" name="PFL1540c:pep">
</scanned-sequence>
<scanned-sequence accession="PFL1545c:pep" name="PFL1545c:pep">
</scanned-sequence>
<scanned-sequence accession="PFL1550w:pep" name="PFL1550w:pep">
</scanned-sequence>
<scanned-sequence accession="PFL1555w:pep" name="PFL1555w:pep">
</scanned-sequence>
<scanned-sequence accession="PFL1560c:pep" name="PFL1560c:pep">
</scanned-sequence>
<scanned-sequence accession="PFL1565c:pep" name="PFL1565c:pep">
</scanned-sequence>
<scanned-sequence accession="PFL1570w:pep" name="PFL1570w:pep">
</scanned-sequence>
<scanned-sequence accession="PFL1575w:pep" name="PFL1575w:pep">
</scanned-sequence>
<scanned-sequence accession="PFL1580w:pep" name="PFL1580w:pep">
</scanned-sequence>
<scanned-sequence accession="PFL1583c:pep" name="PFL1583c:pep">
</scanned-sequence>
<scanned-sequence accession="PFL1585c:pep" name="PFL1585c:pep">
</scanned-sequence>
<scanned-sequence accession="PFL1590c:pep" name="PFL1590c:pep">
</scanned-sequence>
<scanned-sequence accession="PFL1595w:pep" name="PFL1595w:pep">
</scanned-sequence>
<scanned-sequence accession="PFL1600c:pep" name="PFL1600c:pep">
</scanned-sequence>
<scanned-sequence accession="PFL1605w:pep" name="PFL1605w:pep">
</scanned-sequence>
<scanned-sequence accession="PFL1610c:pep" name="PFL1610c:pep">
</scanned-sequence>
<scanned-sequence accession="PFL1620w:pep" name="PFL1620w:pep">
</scanned-sequence>
<scanned-sequence accession="PFL1625w:pep" name="PFL1625w:pep">
</scanned-sequence>
<scanned-sequence accession="PFL1630c:pep" name="PFL1630c:pep">
</scanned-sequence>
<scanned-sequence accession="PFL1635w:pep" name="PFL1635w:pep">
</scanned-sequence>
<scanned-sequence accession="PFL1640c:pep" name="PFL1640c:pep">
</scanned-sequence>
<scanned-sequence accession="PFL1645w:pep" name="PFL1645w:pep">
<matched-element start="1934" stop="1944" score="-3" pvalue="8.84e-05">
<sequence>PLYKRYLVEKR</sequence>
<mem:qvalue>0.77</mem:qvalue>
</matched-element>
</scanned-sequence>
<scanned-sequence accession="PFL1650w:pep" name="PFL1650w:pep">
</scanned-sequence>
<scanned-sequence accession="PFL1655c:pep" name="PFL1655c:pep">
</scanned-sequence>
<scanned-sequence accession="PFL1660c:pep" name="PFL1660c:pep">
</scanned-sequence>
<scanned-sequence accession="PFL1665c:pep" name="PFL1665c:pep">
</scanned-sequence>
<scanned-sequence accession="PFL1670c:pep" name="PFL1670c:pep">
</scanned-sequence>
<scanned-sequence accession="PFL1675c:pep" name="PFL1675c:pep">
</scanned-sequence>
<scanned-sequence accession="PFL1680w:pep" name="PFL1680w:pep">
</scanned-sequence>
<scanned-sequence accession="PFL1685w:pep" name="PFL1685w:pep">
</scanned-sequence>
<scanned-sequence accession="PFL1690w:pep" name="PFL1690w:pep">
</scanned-sequence>
<scanned-sequence accession="PFL1695c:pep" name="PFL1695c:pep">
</scanned-sequence>
<scanned-sequence accession="PFL1700c:pep" name="PFL1700c:pep">
</scanned-sequence>
<scanned-sequence accession="PFL1705w:pep" name="PFL1705w:pep">
</scanned-sequence>
<scanned-sequence accession="PFL1710c:pep" name="PFL1710c:pep">
</scanned-sequence>
<scanned-sequence accession="PFL1715w:pep" name="PFL1715w:pep">
</scanned-sequence>
<scanned-sequence accession="PFL1720w:pep" name="PFL1720w:pep">
</scanned-sequence>
<scanned-sequence accession="PFL1725w:pep" name="PFL1725w:pep">
</scanned-sequence>
<scanned-sequence accession="PFL1730c:pep" name="PFL1730c:pep">
</scanned-sequence>
<scanned-sequence accession="PFL1735c:pep" name="PFL1735c:pep">
</scanned-sequence>
<scanned-sequence accession="PFL1740w:pep" name="PFL1740w:pep">
</scanned-sequence>
<scanned-sequence accession="PFL1745c:pep" name="PFL1745c:pep">
</scanned-sequence>
<scanned-sequence accession="PFL1750c:pep" name="PFL1750c:pep">
</scanned-sequence>
<scanned-sequence accession="PFL1755w:pep" name="PFL1755w:pep">
</scanned-sequence>
<scanned-sequence accession="PFL1760w:pep" name="PFL1760w:pep">
</scanned-sequence>
<scanned-sequence accession="PFL1765c:pep" name="PFL1765c:pep">
</scanned-sequence>
<scanned-sequence accession="PFL1770c:pep" name="PFL1770c:pep">
</scanned-sequence>
<scanned-sequence accession="PFL1775c:pep" name="PFL1775c:pep">
</scanned-sequence>
<scanned-sequence accession="PFL1780w:pep" name="PFL1780w:pep">
</scanned-sequence>
<scanned-sequence accession="PFL1785c:pep" name="PFL1785c:pep">
</scanned-sequence>
<scanned-sequence accession="PFL1790w:pep" name="PFL1790w:pep">
</scanned-sequence>
<scanned-sequence accession="PFL1795c:pep" name="PFL1795c:pep">
<matched-element start="2123" stop="2133" score="1.36082" pvalue="3.08e-05">
<sequence>DQEKRLYVEKL</sequence>
<mem:qvalue>0.632</mem:qvalue>
</matched-element>
</scanned-sequence>
<scanned-sequence accession="PFL1800w:pep" name="PFL1800w:pep">
</scanned-sequence>
<scanned-sequence accession="PFL1805c:pep" name="PFL1805c:pep">
</scanned-sequence>
<scanned-sequence accession="PFL1810w:pep" name="PFL1810w:pep">
</scanned-sequence>
<scanned-sequence accession="PFL1815c:pep" name="PFL1815c:pep">
<matched-element start="1627" stop="1637" score="3.73196" pvalue="1.32e-05">
<sequence>IRNSRSLSDIS</sequence>
<mem:qvalue>0.448</mem:qvalue>
</matched-element>
</scanned-sequence>
<scanned-sequence accession="PFL1820w:pep" name="PFL1820w:pep">
</scanned-sequence>
<scanned-sequence accession="PFL1825w:pep" name="PFL1825w:pep">
</scanned-sequence>
<scanned-sequence accession="PFL1830w:pep" name="PFL1830w:pep">
</scanned-sequence>
<scanned-sequence accession="PFL1835w:pep" name="PFL1835w:pep">
</scanned-sequence>
<scanned-sequence accession="PFL1840w:pep" name="PFL1840w:pep">
</scanned-sequence>
<scanned-sequence accession="PFL1845c:pep" name="PFL1845c:pep">
</scanned-sequence>
<scanned-sequence accession="PFL1850c:pep" name="PFL1850c:pep">
</scanned-sequence>
<scanned-sequence accession="PFL1855w:pep" name="PFL1855w:pep">
<matched-element start="591" stop="601" score="4.09278" pvalue="1.12e-05">
<sequence>DRLKDIIQEGQ</sequence>
<mem:qvalue>0.417</mem:qvalue>
</matched-element>
</scanned-sequence>
<scanned-sequence accession="PFL1860c:pep" name="PFL1860c:pep">
</scanned-sequence>
<scanned-sequence accession="PFL1865w:pep" name="PFL1865w:pep">
</scanned-sequence>
<scanned-sequence accession="PFL1870c:pep" name="PFL1870c:pep">
</scanned-sequence>
<scanned-sequence accession="PFL1875w:pep" name="PFL1875w:pep">
</scanned-sequence>
<scanned-sequence accession="PFL1880w:pep" name="PFL1880w:pep">
</scanned-sequence>
<scanned-sequence accession="PFL1885c:pep" name="PFL1885c:pep">
</scanned-sequence>
<scanned-sequence accession="PFL1890c:pep" name="PFL1890c:pep">
</scanned-sequence>
<scanned-sequence accession="PFL1895w:pep" name="PFL1895w:pep">
</scanned-sequence>
<scanned-sequence accession="PFL1900w:pep" name="PFL1900w:pep">
</scanned-sequence>
<scanned-sequence accession="PFL1905w:pep" name="PFL1905w:pep">
</scanned-sequence>
<scanned-sequence accession="PFL1910c:pep" name="PFL1910c:pep">
</scanned-sequence>
<scanned-sequence accession="PFL1915w:pep" name="PFL1915w:pep">
</scanned-sequence>
<scanned-sequence accession="PFL1920c:pep" name="PFL1920c:pep">
</scanned-sequence>
<scanned-sequence accession="PFL1925w:pep" name="PFL1925w:pep">
</scanned-sequence>
<scanned-sequence accession="PFL1930w:pep" name="PFL1930w:pep">
<matched-element start="4598" stop="4608" score="-1.10309" pvalue="5.24e-05">
<sequence>ILYKKLLSKIL</sequence>
<mem:qvalue>0.737</mem:qvalue>
</matched-element>
</scanned-sequence>
<scanned-sequence accession="PFL1935c:pep" name="PFL1935c:pep">
</scanned-sequence>
<scanned-sequence accession="PFL1940w:pep" name="PFL1940w:pep">
</scanned-sequence>
<scanned-sequence accession="PFL1945c:pep" name="PFL1945c:pep">
</scanned-sequence>
<scanned-sequence accession="PFL1950w:pep" name="PFL1950w:pep">
</scanned-sequence>
<scanned-sequence accession="PFL1955w:pep" name="PFL1955w:pep">
</scanned-sequence>
<scanned-sequence accession="PFL1960w:pep" name="PFL1960w:pep">
</scanned-sequence>
<scanned-sequence accession="PFL1965w:pep" name="PFL1965w:pep">
</scanned-sequence>
<scanned-sequence accession="PFL1970w:pep" name="PFL1970w:pep">
</scanned-sequence>
<scanned-sequence accession="PFL1975c:pep" name="PFL1975c:pep">
<matched-element start="96" stop="106" score="-2.48454" pvalue="7.42e-05">
<sequence>NDGKRLLTGTQ</sequence>
<mem:qvalue>0.745</mem:qvalue>
</matched-element>
</scanned-sequence>
<scanned-sequence accession="PFL1980c:pep" name="PFL1980c:pep">
<matched-element start="61" stop="71" score="0.309278" pvalue="3.97e-05">
<sequence>KRNKRDLIEKI</sequence>
<mem:qvalue>0.708</mem:qvalue>
</matched-element>
</scanned-sequence>
<scanned-sequence accession="PFL1985c:pep" name="PFL1985c:pep">
</scanned-sequence>
<scanned-sequence accession="PFL1990c:pep" name="PFL1990c:pep">
</scanned-sequence>
<scanned-sequence accession="PFL1995c:pep" name="PFL1995c:pep">
</scanned-sequence>
<scanned-sequence accession="PFL2000w:pep" name="PFL2000w:pep">
</scanned-sequence>
<scanned-sequence accession="PFL2005w:pep" name="PFL2005w:pep">
</scanned-sequence>
<scanned-sequence accession="PFL2010c:pep" name="PFL2010c:pep">
</scanned-sequence>
<scanned-sequence accession="PFL2015w:pep" name="PFL2015w:pep">
</scanned-sequence>
<scanned-sequence accession="PFL2020c:pep" name="PFL2020c:pep">
</scanned-sequence>
<scanned-sequence accession="PFL2025w:pep" name="PFL2025w:pep">
</scanned-sequence>
<scanned-sequence accession="PFL2030w:pep" name="PFL2030w:pep">
</scanned-sequence>
<scanned-sequence accession="PFL2035c:pep" name="PFL2035c:pep">
</scanned-sequence>
<scanned-sequence accession="PFL2040w:pep" name="PFL2040w:pep">
</scanned-sequence>
<scanned-sequence accession="PFL2045w:pep" name="PFL2045w:pep">
</scanned-sequence>
<scanned-sequence accession="PFL2050w:pep" name="PFL2050w:pep">
</scanned-sequence>
<scanned-sequence accession="PFL2055w:pep" name="PFL2055w:pep">
</scanned-sequence>
<scanned-sequence accession="PFL2060c:pep" name="PFL2060c:pep">
</scanned-sequence>
<scanned-sequence accession="PFL2065c:pep" name="PFL2065c:pep">
</scanned-sequence>
<scanned-sequence accession="PFL2070w:pep" name="PFL2070w:pep">
</scanned-sequence>
<scanned-sequence accession="PFL2075c:pep" name="PFL2075c:pep">
</scanned-sequence>
<scanned-sequence accession="PFL2078w:pep" name="PFL2078w:pep">
</scanned-sequence>
<scanned-sequence accession="PFL2080c:pep" name="PFL2080c:pep">
</scanned-sequence>
<scanned-sequence accession="PFL2085w:pep" name="PFL2085w:pep">
</scanned-sequence>
<scanned-sequence accession="PFL2090c:pep" name="PFL2090c:pep">
</scanned-sequence>
<scanned-sequence accession="PFL2095w:pep" name="PFL2095w:pep">
</scanned-sequence>
<scanned-sequence accession="PFL2100w:pep" name="PFL2100w:pep">
</scanned-sequence>
<scanned-sequence accession="PFL2105c:pep" name="PFL2105c:pep">
</scanned-sequence>
<scanned-sequence accession="PFL2110c:pep" name="PFL2110c:pep">
</scanned-sequence>
<scanned-sequence accession="PFL2115c:pep" name="PFL2115c:pep">
</scanned-sequence>
<scanned-sequence accession="PFL2120w:pep" name="PFL2120w:pep">
<matched-element start="351" stop="361" score="2.16495" pvalue="2.44e-05">
<sequence>DRNLKLLSYVE</sequence>
<mem:qvalue>0.554</mem:qvalue>
</matched-element>
</scanned-sequence>
<scanned-sequence accession="PFL2125c:pep" name="PFL2125c:pep">
<matched-element start="628" stop="638" score="1.47423" pvalue="2.99e-05">
<sequence>FLENLTKAQKE</sequence>
<mem:qvalue>0.621</mem:qvalue>
</matched-element>
<matched-element start="500" stop="510" score="-1.35052" pvalue="5.51e-05">
<sequence>DLRSRIISLVL</sequence>
<mem:qvalue>0.737</mem:qvalue>
</matched-element>
</scanned-sequence>
<scanned-sequence accession="PFL2130w:pep" name="PFL2130w:pep">
<matched-element start="387" stop="397" score="-1.51546" pvalue="5.7e-05">
<sequence>NRYKKILALLH</sequence>
<mem:qvalue>0.737</mem:qvalue>
</matched-element>
</scanned-sequence>
<scanned-sequence accession="PFL2135c:pep" name="PFL2135c:pep">
</scanned-sequence>
<scanned-sequence accession="PFL2140c:pep" name="PFL2140c:pep">
</scanned-sequence>
<scanned-sequence accession="PFL2145w:pep" name="PFL2145w:pep">
</scanned-sequence>
<scanned-sequence accession="PFL2150c:pep" name="PFL2150c:pep">
</scanned-sequence>
<scanned-sequence accession="PFL2155w:pep" name="PFL2155w:pep">
</scanned-sequence>
<scanned-sequence accession="PFL2160c:pep" name="PFL2160c:pep">
</scanned-sequence>
<scanned-sequence accession="PFL2165w:pep" name="PFL2165w:pep">
</scanned-sequence>
<scanned-sequence accession="PFL2170c:pep" name="PFL2170c:pep">
</scanned-sequence>
<scanned-sequence accession="PFL2175w:pep" name="PFL2175w:pep">
</scanned-sequence>
<scanned-sequence accession="PFL2180w:pep" name="PFL2180w:pep">
</scanned-sequence>
<scanned-sequence accession="PFL2185w:pep" name="PFL2185w:pep">
</scanned-sequence>
<scanned-sequence accession="PFL2190c:pep" name="PFL2190c:pep">
</scanned-sequence>
<scanned-sequence accession="PFL2195w:pep" name="PFL2195w:pep">
</scanned-sequence>
<scanned-sequence accession="PFL2200w:pep" name="PFL2200w:pep">
</scanned-sequence>
<scanned-sequence accession="PFL2205w:pep" name="PFL2205w:pep">
</scanned-sequence>
<scanned-sequence accession="PFL2210w:pep" name="PFL2210w:pep">
</scanned-sequence>
<scanned-sequence accession="PFL2215w:pep" name="PFL2215w:pep">
</scanned-sequence>
<scanned-sequence accession="PFL2220w:pep" name="PFL2220w:pep">
</scanned-sequence>
<scanned-sequence accession="PFL2225w:pep" name="PFL2225w:pep">
</scanned-sequence>
<scanned-sequence accession="PFL2230c:pep" name="PFL2230c:pep">
</scanned-sequence>
<scanned-sequence accession="PFL2235w:pep" name="PFL2235w:pep">
</scanned-sequence>
<scanned-sequence accession="PFL2240w:pep" name="PFL2240w:pep">
</scanned-sequence>
<scanned-sequence accession="PFL2245w:pep" name="PFL2245w:pep">
</scanned-sequence>
<scanned-sequence accession="PFL2250c:pep" name="PFL2250c:pep">
</scanned-sequence>
<scanned-sequence accession="PFL2255w:pep" name="PFL2255w:pep">
</scanned-sequence>
<scanned-sequence accession="PFL2260w:pep" name="PFL2260w:pep">
</scanned-sequence>
<scanned-sequence accession="PFL2265c:pep" name="PFL2265c:pep">
</scanned-sequence>
<scanned-sequence accession="PFL2270w:pep" name="PFL2270w:pep">
</scanned-sequence>
<scanned-sequence accession="PFL2275c:pep" name="PFL2275c:pep">
</scanned-sequence>
<scanned-sequence accession="PFL2280w:pep" name="PFL2280w:pep">
</scanned-sequence>
<scanned-sequence accession="PFL2285c:pep" name="PFL2285c:pep">
<matched-element start="189" stop="199" score="3.25773" pvalue="1.61e-05">
<sequence>FECKILLAEKL</sequence>
<mem:qvalue>0.484</mem:qvalue>
</matched-element>
</scanned-sequence>
<scanned-sequence accession="PFL2290w:pep" name="PFL2290w:pep">
</scanned-sequence>
<scanned-sequence accession="PFL2295w:pep" name="PFL2295w:pep">
</scanned-sequence>
<scanned-sequence accession="PFL2300w:pep" name="PFL2300w:pep">
</scanned-sequence>
<scanned-sequence accession="PFL2305w:pep" name="PFL2305w:pep">
</scanned-sequence>
<scanned-sequence accession="PFL2310w:pep" name="PFL2310w:pep">
</scanned-sequence>
<scanned-sequence accession="PFL2315c:pep" name="PFL2315c:pep">
</scanned-sequence>
<scanned-sequence accession="PFL2320w:pep" name="PFL2320w:pep">
</scanned-sequence>
<scanned-sequence accession="PFL2325c:pep" name="PFL2325c:pep">
</scanned-sequence>
<scanned-sequence accession="PFL2330w:pep" name="PFL2330w:pep">
</scanned-sequence>
<scanned-sequence accession="PFL2335w:pep" name="PFL2335w:pep">
</scanned-sequence>
<scanned-sequence accession="PFL2340w:pep" name="PFL2340w:pep">
</scanned-sequence>
<scanned-sequence accession="PFL2345c:pep" name="PFL2345c:pep">
</scanned-sequence>
<scanned-sequence accession="PFL2350c:pep" name="PFL2350c:pep">
</scanned-sequence>
<scanned-sequence accession="PFL2355w:pep" name="PFL2355w:pep">
</scanned-sequence>
<scanned-sequence accession="PFL2360w:pep" name="PFL2360w:pep">
</scanned-sequence>
<scanned-sequence accession="PFL2365w:pep" name="PFL2365w:pep">
<matched-element start="705" stop="715" score="-2.14433" pvalue="6.71e-05">
<sequence>DLNNVSESQGL</sequence>
<mem:qvalue>0.737</mem:qvalue>
</matched-element>
</scanned-sequence>
<scanned-sequence accession="PFL2370c:pep" name="PFL2370c:pep">
</scanned-sequence>
<scanned-sequence accession="PFL2375c:pep" name="PFL2375c:pep">
</scanned-sequence>
<scanned-sequence accession="PFL2380c:pep" name="PFL2380c:pep">
</scanned-sequence>
<scanned-sequence accession="PFL2385c:pep" name="PFL2385c:pep">
</scanned-sequence>
<scanned-sequence accession="PFL2390c:pep" name="PFL2390c:pep">
</scanned-sequence>
<scanned-sequence accession="PFL2395c:pep" name="PFL2395c:pep">
</scanned-sequence>
<scanned-sequence accession="PFL2400w:pep" name="PFL2400w:pep">
</scanned-sequence>
<scanned-sequence accession="PFL2405c:pep" name="PFL2405c:pep">
</scanned-sequence>
<scanned-sequence accession="PFL2410w:pep" name="PFL2410w:pep">
</scanned-sequence>
<scanned-sequence accession="PFL2415w:pep" name="PFL2415w:pep">
</scanned-sequence>
<scanned-sequence accession="PFL2420w:pep" name="PFL2420w:pep">
<matched-element start="74" stop="84" score="-0.608247" pvalue="4.75e-05">
<sequence>DLLNKSLLEGE</sequence>
<mem:qvalue>0.737</mem:qvalue>
</matched-element>
<matched-element start="351" stop="361" score="-2.25773" pvalue="6.93e-05">
<sequence>ISNKKILKETD</sequence>
<mem:qvalue>0.737</mem:qvalue>
</matched-element>
</scanned-sequence>
<scanned-sequence accession="PFL2425w:pep" name="PFL2425w:pep">
</scanned-sequence>
<scanned-sequence accession="PFL2430c:pep" name="PFL2430c:pep">
</scanned-sequence>
<scanned-sequence accession="PFL2435w:pep" name="PFL2435w:pep">
</scanned-sequence>
<scanned-sequence accession="PFL2440w:pep" name="PFL2440w:pep">
</scanned-sequence>
<scanned-sequence accession="PFL2445c:pep" name="PFL2445c:pep">
</scanned-sequence>
<scanned-sequence accession="PFL2450c:pep" name="PFL2450c:pep">
</scanned-sequence>
<scanned-sequence accession="PFL2455w:pep" name="PFL2455w:pep">
</scanned-sequence>
<scanned-sequence accession="PFL2460w:pep" name="PFL2460w:pep">
</scanned-sequence>
<scanned-sequence accession="PFL2465c:pep" name="PFL2465c:pep">
</scanned-sequence>
<scanned-sequence accession="PFL2470c:pep" name="PFL2470c:pep">
</scanned-sequence>
<scanned-sequence accession="PFL2475w:pep" name="PFL2475w:pep">
</scanned-sequence>
<scanned-sequence accession="PFL2480w:pep" name="PFL2480w:pep">
</scanned-sequence>
<scanned-sequence accession="PFL2485c:pep" name="PFL2485c:pep">
</scanned-sequence>
<scanned-sequence accession="PFL2490c:pep" name="PFL2490c:pep">
</scanned-sequence>
<scanned-sequence accession="PFL2505c:pep" name="PFL2505c:pep">
</scanned-sequence>
<scanned-sequence accession="PFL2510w:pep" name="PFL2510w:pep">
</scanned-sequence>
<scanned-sequence accession="PFL2515c:pep" name="PFL2515c:pep">
</scanned-sequence>
<scanned-sequence accession="PFL2520w:pep" name="PFL2520w:pep">
</scanned-sequence>
<scanned-sequence accession="PFL2525c:pep" name="PFL2525c:pep">
</scanned-sequence>
<scanned-sequence accession="PFL2530w:pep" name="PFL2530w:pep">
</scanned-sequence>
<scanned-sequence accession="PFL2535w:pep" name="PFL2535w:pep">
<matched-element start="81" stop="91" score="-3.30928" pvalue="9.93e-05">
<sequence>EKYSRTLFETN</sequence>
<mem:qvalue>0.792</mem:qvalue>
</matched-element>
</scanned-sequence>
<scanned-sequence accession="PFL2540w:pep" name="PFL2540w:pep">
</scanned-sequence>
<scanned-sequence accession="PFL2545c:pep" name="PFL2545c:pep">
<matched-element start="41" stop="51" score="0.226804" pvalue="4.03e-05">
<sequence>LRNFRTLVELQ</sequence>
<mem:qvalue>0.71</mem:qvalue>
</matched-element>
</scanned-sequence>
<scanned-sequence accession="PFL2550w:pep" name="PFL2550w:pep">
<matched-element start="36" stop="46" score="3.63918" pvalue="1.37e-05">
<sequence>NVYSRILSDLE</sequence>
<mem:qvalue>0.458</mem:qvalue>
</matched-element>
</scanned-sequence>
<scanned-sequence accession="PFL2555w:pep" name="PFL2555w:pep">
</scanned-sequence>
<scanned-sequence accession="PFL2560c:pep" name="PFL2560c:pep">
<matched-element start="45" stop="55" score="-3.18557" pvalue="9.47e-05">
<sequence>LIIKRRLSETL</sequence>
<mem:qvalue>0.781</mem:qvalue>
</matched-element>
</scanned-sequence>
<scanned-sequence accession="PFL2565w:pep" name="PFL2565w:pep">
<matched-element start="42" stop="52" score="-2.63918" pvalue="7.8e-05">
<sequence>NIYSRNLAQLK</sequence>
<mem:qvalue>0.749</mem:qvalue>
</matched-element>
</scanned-sequence>
<scanned-sequence accession="PFL2570w:pep" name="PFL2570w:pep">
</scanned-sequence>
<scanned-sequence accession="PFL2575c:pep" name="PFL2575c:pep">
</scanned-sequence>
<scanned-sequence accession="PFL2585c:pep" name="PFL2585c:pep">
</scanned-sequence>
<scanned-sequence accession="PFL2590w:pep" name="PFL2590w:pep">
<matched-element start="59" stop="69" score="6.20619" pvalue="4.43e-06">
<sequence>NIYKRNLVQVE</sequence>
<mem:qvalue>0.306</mem:qvalue>
</matched-element>
</scanned-sequence>
<scanned-sequence accession="PFL2605w:pep" name="PFL2605w:pep">
</scanned-sequence>
<scanned-sequence accession="PFL2610w:pep" name="PFL2610w:pep">
<matched-element start="44" stop="54" score="5.28866" pvalue="6.48e-06">
<sequence>TINSRLLAQTK</sequence>
<mem:qvalue>0.306</mem:qvalue>
</matched-element>
</scanned-sequence>
<scanned-sequence accession="PFL2615w:pep" name="PFL2615w:pep">
</scanned-sequence>
<scanned-sequence accession="PFL2620w:pep" name="PFL2620w:pep">
<matched-element start="44" stop="54" score="-1.31959" pvalue="5.47e-05">
<sequence>TIKSRRLAQTQ</sequence>
<mem:qvalue>0.737</mem:qvalue>
</matched-element>
</scanned-sequence>
<scanned-sequence accession="PFL2625w:pep" name="PFL2625w:pep">
</scanned-sequence>
<scanned-sequence accession="PFL2630w:pep" name="PFL2630w:pep">
</scanned-sequence>
<scanned-sequence accession="PFL2635w:pep" name="PFL2635w:pep">
<matched-element start="44" stop="54" score="5.46392" pvalue="5.99e-06">
<sequence>TIKSRLLAQTQ</sequence>
<mem:qvalue>0.306</mem:qvalue>
</matched-element>
</scanned-sequence>
<scanned-sequence accession="PFL2640c:pep" name="PFL2640c:pep">
</scanned-sequence>
<scanned-sequence accession="PFL2645c:pep" name="PFL2645c:pep">
</scanned-sequence>
<scanned-sequence accession="PFL2650w:pep" name="PFL2650w:pep">
</scanned-sequence>
<scanned-sequence accession="PFL2655w:pep" name="PFL2655w:pep">
</scanned-sequence>
<scanned-sequence accession="PFL2660w:pep" name="PFL2660w:pep">
</scanned-sequence>
<scanned-sequence accession="PFL2665c:pep" name="PFL2665c:pep">
</scanned-sequence>
<scanned-sequence accession="MAL13P1.1:pep" name="MAL13P1.1:pep">
</scanned-sequence>
<scanned-sequence accession="MAL13P1.2:pep" name="MAL13P1.2:pep">
</scanned-sequence>
<scanned-sequence accession="PF13_0003:pep" name="PF13_0003:pep">
</scanned-sequence>
<scanned-sequence accession="PF13_0004:pep" name="PF13_0004:pep">
</scanned-sequence>
<scanned-sequence accession="PF13_0005:pep" name="PF13_0005:pep">
</scanned-sequence>
<scanned-sequence accession="PF13_0006:pep" name="PF13_0006:pep">
</scanned-sequence>
<scanned-sequence accession="MAL13P1.4:pep" name="MAL13P1.4:pep">
</scanned-sequence>
<scanned-sequence accession="MAL13P1.6:pep" name="MAL13P1.6:pep">
</scanned-sequence>
<scanned-sequence accession="MAL13P1.7:pep" name="MAL13P1.7:pep">
<matched-element start="44" stop="54" score="5.28866" pvalue="6.48e-06">
<sequence>TINSRLLAQTK</sequence>
<mem:qvalue>0.306</mem:qvalue>
</matched-element>
</scanned-sequence>
<scanned-sequence accession="PF13_0010:pep" name="PF13_0010:pep">
<matched-element start="80" stop="90" score="-1.13402" pvalue="5.27e-05">
<sequence>FTEGRVLAQCE</sequence>
<mem:qvalue>0.737</mem:qvalue>
</matched-element>
</scanned-sequence>
<scanned-sequence accession="MAL13P1.58:pep" name="MAL13P1.58:pep">
</scanned-sequence>
<scanned-sequence accession="PF13_0073:pep" name="PF13_0073:pep">
</scanned-sequence>
<scanned-sequence accession="MAL13P1.59:pep" name="MAL13P1.59:pep">
</scanned-sequence>
<scanned-sequence accession="MAL13P1.60:pep" name="MAL13P1.60:pep">
</scanned-sequence>
<scanned-sequence accession="MAL13P1.61:pep" name="MAL13P1.61:pep">
<matched-element start="42" stop="52" score="7.30928" pvalue="3.11e-06">
<sequence>IRSFRSLAENQ</sequence>
<mem:qvalue>0.306</mem:qvalue>
</matched-element>
</scanned-sequence>
<scanned-sequence accession="MAL13P1.62:pep" name="MAL13P1.62:pep">
</scanned-sequence>
<scanned-sequence accession="PF13_0076:pep" name="PF13_0076:pep">
<matched-element start="87" stop="97" score="5.6701" pvalue="5.48e-06">
<sequence>SRINRSLSEKQ</sequence>
<mem:qvalue>0.306</mem:qvalue>
</matched-element>
</scanned-sequence>
<scanned-sequence accession="PF13_0011:pep" name="PF13_0011:pep">
</scanned-sequence>
<scanned-sequence accession="PF13_0012:pep" name="PF13_0012:pep">
</scanned-sequence>
<scanned-sequence accession="PF13_0012a:pep" name="PF13_0012a:pep">
</scanned-sequence>
<scanned-sequence accession="MAL13P1.12:pep" name="MAL13P1.12:pep">
</scanned-sequence>
<scanned-sequence accession="MAL13P1.13:pep" name="MAL13P1.13:pep">
<matched-element start="1901" stop="1911" score="-3.03093" pvalue="8.94e-05">
<sequence>EIAKRILNEGL</sequence>
<mem:qvalue>0.77</mem:qvalue>
</matched-element>
</scanned-sequence>
<scanned-sequence accession="PF13_0013:pep" name="PF13_0013:pep">
</scanned-sequence>
<scanned-sequence accession="MAL13P1.14:pep" name="MAL13P1.14:pep">
</scanned-sequence>
<scanned-sequence accession="PF13_0014:pep" name="PF13_0014:pep">
</scanned-sequence>
<scanned-sequence accession="PF13_0015:pep" name="PF13_0015:pep">
</scanned-sequence>
<scanned-sequence accession="MAL13P1.15:pep" name="MAL13P1.15:pep">
</scanned-sequence>
<scanned-sequence accession="PF13_0016:pep" name="PF13_0016:pep">
</scanned-sequence>
<scanned-sequence accession="MAL13P1.16:pep" name="MAL13P1.16:pep">
</scanned-sequence>
<scanned-sequence accession="PF13_0017:pep" name="PF13_0017:pep">
</scanned-sequence>
<scanned-sequence accession="PF13_0018:pep" name="PF13_0018:pep">
</scanned-sequence>
<scanned-sequence accession="PF13_0019:pep" name="PF13_0019:pep">
</scanned-sequence>
<scanned-sequence accession="MAL13P1.17:pep" name="MAL13P1.17:pep">
</scanned-sequence>
<scanned-sequence accession="MAL13P1.18:pep" name="MAL13P1.18:pep">
</scanned-sequence>
<scanned-sequence accession="MAL13P1.19:pep" name="MAL13P1.19:pep">
</scanned-sequence>
<scanned-sequence accession="MAL13P1.20:pep" name="MAL13P1.20:pep">
</scanned-sequence>
<scanned-sequence accession="MAL13P1.21:pep" name="MAL13P1.21:pep">
</scanned-sequence>
<scanned-sequence accession="MAL13P1.22:pep" name="MAL13P1.22:pep">
</scanned-sequence>
<scanned-sequence accession="MAL13P1.23.1" name="MAL13P1.23.1">
<matched-element start="441" stop="451" score="-0.824742" pvalue="4.96e-05">
<sequence>FLYVTSLVIVL</sequence>
<mem:qvalue>0.737</mem:qvalue>
</matched-element>
</scanned-sequence>
<scanned-sequence accession="MAL13P1.23.2" name="MAL13P1.23.2">
<matched-element start="441" stop="451" score="-0.824742" pvalue="4.96e-05">
<sequence>FLYVTSLVIVL</sequence>
<mem:qvalue>0.737</mem:qvalue>
</matched-element>
</scanned-sequence>
<scanned-sequence accession="MAL13P1.24:pep" name="MAL13P1.24:pep">
</scanned-sequence>
<scanned-sequence accession="PF13_0020:pep" name="PF13_0020:pep">
</scanned-sequence>
<scanned-sequence accession="PF13_0021:pep" name="PF13_0021:pep">
</scanned-sequence>
<scanned-sequence accession="MAL13P1.25:pep" name="MAL13P1.25:pep">
</scanned-sequence>
<scanned-sequence accession="PF13_0022:pep" name="PF13_0022:pep">
</scanned-sequence>
<scanned-sequence accession="PF13_0023:pep" name="PF13_0023:pep">
</scanned-sequence>
<scanned-sequence accession="PF13_0024:pep" name="PF13_0024:pep">
</scanned-sequence>
<scanned-sequence accession="PF13_0025:pep" name="PF13_0025:pep">
</scanned-sequence>
<scanned-sequence accession="PF13_0026:pep" name="PF13_0026:pep">
</scanned-sequence>
<scanned-sequence accession="MAL13P1.26:pep" name="MAL13P1.26:pep">
</scanned-sequence>
<scanned-sequence accession="MAL13P1.28:pep" name="MAL13P1.28:pep">
</scanned-sequence>
<scanned-sequence accession="PF13_0027:pep" name="PF13_0027:pep">
</scanned-sequence>
<scanned-sequence accession="PF13_0028:pep" name="PF13_0028:pep">
</scanned-sequence>
<scanned-sequence accession="PF13_0029:pep" name="PF13_0029:pep">
</scanned-sequence>
<scanned-sequence accession="PF13_0030:pep" name="PF13_0030:pep">
</scanned-sequence>
<scanned-sequence accession="PF13_0031:pep" name="PF13_0031:pep">
</scanned-sequence>
<scanned-sequence accession="MAL13P1.29:pep" name="MAL13P1.29:pep">
</scanned-sequence>
<scanned-sequence accession="MAL13P1.30:pep" name="MAL13P1.30:pep">
</scanned-sequence>
<scanned-sequence accession="PF13_0032:pep" name="PF13_0032:pep">
</scanned-sequence>
<scanned-sequence accession="MAL13P1.31:pep" name="MAL13P1.31:pep">
</scanned-sequence>
<scanned-sequence accession="PF13_0033:pep" name="PF13_0033:pep">
</scanned-sequence>
<scanned-sequence accession="MAL13P1.32:pep" name="MAL13P1.32:pep">
</scanned-sequence>
<scanned-sequence accession="PF13_0034:pep" name="PF13_0034:pep">
</scanned-sequence>
<scanned-sequence accession="MAL13P1.33:pep" name="MAL13P1.33:pep">
</scanned-sequence>
<scanned-sequence accession="MAL13P1.34:pep" name="MAL13P1.34:pep">
</scanned-sequence>
<scanned-sequence accession="MAL13P1.35:pep" name="MAL13P1.35:pep">
</scanned-sequence>
<scanned-sequence accession="MAL13P1.36:pep" name="MAL13P1.36:pep">
</scanned-sequence>
<scanned-sequence accession="PF13_0035:pep" name="PF13_0035:pep">
</scanned-sequence>
<scanned-sequence accession="PF13_0036:pep" name="PF13_0036:pep">
</scanned-sequence>
<scanned-sequence accession="PF13_0037:pep" name="PF13_0037:pep">
</scanned-sequence>
<scanned-sequence accession="PF13_0038:pep" name="PF13_0038:pep">
</scanned-sequence>
<scanned-sequence accession="PF13_0039:pep" name="PF13_0039:pep">
</scanned-sequence>
<scanned-sequence accession="PF13_0040:pep" name="PF13_0040:pep">
</scanned-sequence>
<scanned-sequence accession="PF13_0041:pep" name="PF13_0041:pep">
</scanned-sequence>
<scanned-sequence accession="PF13_0042:pep" name="PF13_0042:pep">
</scanned-sequence>
<scanned-sequence accession="MAL13P1.37:pep" name="MAL13P1.37:pep">
</scanned-sequence>
<scanned-sequence accession="MAL13P1.38:pep" name="MAL13P1.38:pep">
</scanned-sequence>
<scanned-sequence accession="PF13_0043:pep" name="PF13_0043:pep">
</scanned-sequence>
<scanned-sequence accession="PF13_0044:pep" name="PF13_0044:pep">
</scanned-sequence>
<scanned-sequence accession="PF13_0045:pep" name="PF13_0045:pep">
</scanned-sequence>
<scanned-sequence accession="MAL13P1.39:pep" name="MAL13P1.39:pep">
</scanned-sequence>
<scanned-sequence accession="MAL13P1.40:pep" name="MAL13P1.40:pep">
</scanned-sequence>
<scanned-sequence accession="MAL13P1.41:pep" name="MAL13P1.41:pep">
</scanned-sequence>
<scanned-sequence accession="PF13_0047:pep" name="PF13_0047:pep">
</scanned-sequence>
<scanned-sequence accession="MAL13P1.42:pep" name="MAL13P1.42:pep">
</scanned-sequence>
<scanned-sequence accession="PF13_0048:pep" name="PF13_0048:pep">
</scanned-sequence>
<scanned-sequence accession="MAL13P1.43:pep" name="MAL13P1.43:pep">
</scanned-sequence>
<scanned-sequence accession="PF13_0049:pep" name="PF13_0049:pep">
</scanned-sequence>
<scanned-sequence accession="MAL13P1.44:pep" name="MAL13P1.44:pep">
</scanned-sequence>
<scanned-sequence accession="MAL13P1.45:pep" name="MAL13P1.45:pep">
</scanned-sequence>
<scanned-sequence accession="PF13_0050:pep" name="PF13_0050:pep">
</scanned-sequence>
<scanned-sequence accession="PF13_0051:pep" name="PF13_0051:pep">
</scanned-sequence>
<scanned-sequence accession="PF13_0052:pep" name="PF13_0052:pep">
</scanned-sequence>
<scanned-sequence accession="PF13_0053:pep" name="PF13_0053:pep">
</scanned-sequence>
<scanned-sequence accession="PF13_0054:pep" name="PF13_0054:pep">
</scanned-sequence>
<scanned-sequence accession="MAL13P1.46:pep" name="MAL13P1.46:pep">
</scanned-sequence>
<scanned-sequence accession="MAL13P1.47:pep" name="MAL13P1.47:pep">
</scanned-sequence>
<scanned-sequence accession="MAL13P1.48:pep" name="MAL13P1.48:pep">
</scanned-sequence>
<scanned-sequence accession="MAL13P1.49:pep" name="MAL13P1.49:pep">
</scanned-sequence>
<scanned-sequence accession="PF13_0055:pep" name="PF13_0055:pep">
</scanned-sequence>
<scanned-sequence accession="PF13_0056:pep" name="PF13_0056:pep">
</scanned-sequence>
<scanned-sequence accession="MAL13P1.50:pep" name="MAL13P1.50:pep">
</scanned-sequence>
<scanned-sequence accession="MAL13P1.51:pep" name="MAL13P1.51:pep">
</scanned-sequence>
[truncated: 136,904 more chars]
