# Supplementary material for: The MEME Suite
Source: Nucleic Acids Res. 2015 May 7;43(Web Server issue):W39–49. doi: 10.1093/nar/gkv416 (PMC4489269; doi:10.1093/nar/gkv416)
Supplement: SUPPLEMENTARY DATA [file supp_gkv416_nar-00283-web-b-2015-File002.zip › case1/Hiller2004.1.fimo.out/fimo.gff]

##gff-version 3
MAL13P1.121:pep	fimo	polypeptide_motif	172	182	41.9	.	.	Name=1;ID=1-1-MAL13P1.121:pep;pvalue=6.41e-05;qvalue=0.737;sequence=DLLVNVLSGKE;
MAL13P1.122:pep	fimo	polypeptide_motif	6	16	42.2	.	.	Name=1;ID=1-1-MAL13P1.122:pep;pvalue=6.04e-05;qvalue=0.737;sequence=FKNKKILNEKV;
MAL13P1.122:pep	fimo	polypeptide_motif	312	322	40.2	.	.	Name=1;ID=1-2-MAL13P1.122:pep;pvalue=9.58e-05;qvalue=0.784;sequence=YLNKRIFHNKS;
MAL13P1.13:pep	fimo	polypeptide_motif	1901	1911	40.5	.	.	Name=1;ID=1-1-MAL13P1.13:pep;pvalue=8.94e-05;qvalue=0.77;sequence=EIAKRILNEGL;
MAL13P1.140:pep	fimo	polypeptide_motif	2119	2129	41.1	.	.	Name=1;ID=1-1-MAL13P1.140:pep;pvalue=7.75e-05;qvalue=0.749;sequence=DNTKRDIHQGE;
MAL13P1.148:pep	fimo	polypeptide_motif	183	193	42.1	.	.	Name=1;ID=1-1-MAL13P1.148:pep;pvalue=6.17e-05;qvalue=0.737;sequence=DIKKRSLIESQ;
MAL13P1.157:pep	fimo	polypeptide_motif	173	183	41.6	.	.	Name=1;ID=1-1-MAL13P1.157:pep;pvalue=6.98e-05;qvalue=0.737;sequence=FRSVYFLEQVQ;
MAL13P1.164:pep	fimo	polypeptide_motif	8	18	41.8	.	.	Name=1;ID=1-1-MAL13P1.164:pep;pvalue=6.58e-05;qvalue=0.737;sequence=FLNSFTKSDKL;
MAL13P1.170:pep	fimo	polypeptide_motif	574	584	40.2	.	.	Name=1;ID=1-1-MAL13P1.170:pep;pvalue=9.62e-05;qvalue=0.784;sequence=FLHSRNLNETY;
MAL13P1.176:pep	fimo	polypeptide_motif	1678	1688	45.4	.	.	Name=1;ID=1-1-MAL13P1.176:pep;pvalue=2.86e-05;qvalue=0.611;sequence=DLLINILKEKQ;
MAL13P1.23.1	fimo	polypeptide_motif	441	451	43.0	.	.	Name=1;ID=1-1-MAL13P1.23.1;pvalue=4.96e-05;qvalue=0.737;sequence=FLYVTSLVIVL;
MAL13P1.23.2	fimo	polypeptide_motif	441	451	43.0	.	.	Name=1;ID=1-1-MAL13P1.23.2;pvalue=4.96e-05;qvalue=0.737;sequence=FLYVTSLVIVL;
MAL13P1.234:pep	fimo	polypeptide_motif	1793	1803	43.1	.	.	Name=1;ID=1-1-MAL13P1.234:pep;pvalue=4.87e-05;qvalue=0.737;sequence=ILNDNILSKGL;
MAL13P1.243:pep	fimo	polypeptide_motif	13	23	40.5	.	.	Name=1;ID=1-1-MAL13P1.243:pep;pvalue=8.87e-05;qvalue=0.77;sequence=IRNICILAHVD;
MAL13P1.257:pep	fimo	polypeptide_motif	3	13	40.5	.	.	Name=1;ID=1-1-MAL13P1.257:pep;pvalue=8.91e-05;qvalue=0.77;sequence=NTVVRIKAELE;
MAL13P1.265:pep	fimo	polypeptide_motif	45	55	41.4	.	.	Name=1;ID=1-1-MAL13P1.265:pep;pvalue=7.19e-05;qvalue=0.739;sequence=KYNKDILNEKE;
MAL13P1.274:pep	fimo	polypeptide_motif	531	541	41.6	.	.	Name=1;ID=1-1-MAL13P1.274:pep;pvalue=6.91e-05;qvalue=0.737;sequence=DRNKEPLDEGV;
MAL13P1.304:pep	fimo	polypeptide_motif	573	583	48.5	.	.	Name=1;ID=1-1-MAL13P1.304:pep;pvalue=1.42e-05;qvalue=0.46;sequence=NKNVELLNETQ;
MAL13P1.313:pep	fimo	polypeptide_motif	333	343	41.2	.	.	Name=1;ID=1-1-MAL13P1.313:pep;pvalue=7.57e-05;qvalue=0.745;sequence=NNYKEILNEYE;
MAL13P1.329:pep	fimo	polypeptide_motif	138	148	49.7	.	.	Name=1;ID=1-1-MAL13P1.329:pep;pvalue=1.06e-05;qvalue=0.417;sequence=NLENRILIESE;
MAL13P1.344:pep	fimo	polypeptide_motif	225	235	46.7	.	.	Name=1;ID=1-1-MAL13P1.344:pep;pvalue=2.12e-05;qvalue=0.548;sequence=DRNVEDLSGGE;
MAL13P1.390:pep	fimo	polypeptide_motif	529	539	41.3	.	.	Name=1;ID=1-1-MAL13P1.390:pep;pvalue=7.33e-05;qvalue=0.745;sequence=DINKRILSLQG;
MAL13P1.395:pep	fimo	polypeptide_motif	733	743	57.2	.	.	Name=1;ID=1-1-MAL13P1.395:pep;pvalue=1.91e-06;qvalue=0.26;sequence=FLYKLSISEVE;
MAL13P1.480:pep	fimo	polypeptide_motif	41	51	69.1	.	.	Name=1;ID=1-1-MAL13P1.480:pep;pvalue=1.23e-07;qvalue=0.0572;sequence=NSNKRLLHESQ;
MAL13P1.490:pep	fimo	polypeptide_motif	37	47	62.0	.	.	Name=1;ID=1-1-MAL13P1.490:pep;pvalue=6.35e-07;qvalue=0.125;sequence=ILKSRCLAETE;
MAL13P1.61:pep	fimo	polypeptide_motif	42	52	55.1	.	.	Name=1;ID=1-1-MAL13P1.61:pep;pvalue=3.11e-06;qvalue=0.306;sequence=IRSFRSLAENQ;
MAL13P1.70:pep	fimo	polypeptide_motif	1993	2003	52.6	.	.	Name=1;ID=1-1-MAL13P1.70:pep;pvalue=5.48e-06;qvalue=0.306;sequence=NILKRIKHETG;
MAL13P1.73:pep	fimo	polypeptide_motif	697	707	42.4	.	.	Name=1;ID=1-1-MAL13P1.73:pep;pvalue=5.73e-05;qvalue=0.737;sequence=NDNKDILHTEQ;
MAL13P1.75:pep	fimo	polypeptide_motif	84	94	62.4	.	.	Name=1;ID=1-1-MAL13P1.75:pep;pvalue=5.8e-07;qvalue=0.12;sequence=NRNKRLLQIGL;
MAL13P1.7:pep	fimo	polypeptide_motif	44	54	51.9	.	.	Name=1;ID=1-1-MAL13P1.7:pep;pvalue=6.48e-06;qvalue=0.306;sequence=TINSRLLAQTK;
MAL7P1.134:pep	fimo	polypeptide_motif	839	849	49.0	.	.	Name=1;ID=1-1-MAL7P1.134:pep;pvalue=1.25e-05;qvalue=0.439;sequence=FSYKIIIAEGL;
MAL7P1.147:pep	fimo	polypeptide_motif	1868	1878	42.7	.	.	Name=1;ID=1-1-MAL7P1.147:pep;pvalue=5.4e-05;qvalue=0.737;sequence=DANSNTLSKVL;
MAL7P1.162:pep	fimo	polypeptide_motif	1686	1696	44.6	.	.	Name=1;ID=1-1-MAL7P1.162:pep;pvalue=3.47e-05;qvalue=0.664;sequence=DRLSDSLSKIQ;
MAL7P1.167:pep	fimo	polypeptide_motif	277	287	40.4	.	.	Name=1;ID=1-1-MAL7P1.167:pep;pvalue=9.04e-05;qvalue=0.77;sequence=ILNKRINLEHY;
MAL7P1.170:pep	fimo	polypeptide_motif	41	51	68.5	.	.	Name=1;ID=1-1-MAL7P1.170:pep;pvalue=1.41e-07;qvalue=0.0583;sequence=FRNNRILSSKE;
MAL7P1.171:pep	fimo	polypeptide_motif	83	93	40.2	.	.	Name=1;ID=1-1-MAL7P1.171:pep;pvalue=9.58e-05;qvalue=0.784;sequence=IRPSRSLTERK;
MAL7P1.172:pep	fimo	polypeptide_motif	85	95	42.5	.	.	Name=1;ID=1-1-MAL7P1.172:pep;pvalue=5.6e-05;qvalue=0.737;sequence=NRYLRNLGEKS;
MAL7P1.173:pep	fimo	polypeptide_motif	193	203	47.2	.	.	Name=1;ID=1-1-MAL7P1.173:pep;pvalue=1.92e-05;qvalue=0.526;sequence=DNEDISLHEKQ;
MAL7P1.174:pep	fimo	polypeptide_motif	48	58	52.3	.	.	Name=1;ID=1-1-MAL7P1.174:pep;pvalue=5.93e-06;qvalue=0.306;sequence=LSNIRILSEVE;
MAL7P1.176:pep	fimo	polypeptide_motif	1227	1237	48.2	.	.	Name=1;ID=1-1-MAL7P1.176:pep;pvalue=1.52e-05;qvalue=0.478;sequence=DRNSNTLHLKD;
MAL7P1.177:pep	fimo	polypeptide_motif	42	52	48.5	.	.	Name=1;ID=1-1-MAL7P1.177:pep;pvalue=1.4e-05;qvalue=0.458;sequence=IRISRLLSQNN;
MAL7P1.207:pep	fimo	polypeptide_motif	355	365	42.5	.	.	Name=1;ID=1-1-MAL7P1.207:pep;pvalue=5.55e-05;qvalue=0.737;sequence=IKNKNDLHEEQ;
MAL7P1.223:pep	fimo	polypeptide_motif	44	54	63.4	.	.	Name=1;ID=1-1-MAL7P1.223:pep;pvalue=4.57e-07;qvalue=0.1;sequence=IIKSRLLAQTQ;
MAL7P1.225.1	fimo	polypeptide_motif	61	71	52.1	.	.	Name=1;ID=1-1-MAL7P1.225.1;pvalue=6.21e-06;qvalue=0.306;sequence=NIYRRNLSETE;
MAL7P1.225.2	fimo	polypeptide_motif	61	71	52.1	.	.	Name=1;ID=1-1-MAL7P1.225.2;pvalue=6.21e-06;qvalue=0.306;sequence=NIYRRNLSETE;
MAL7P1.231:pep	fimo	polypeptide_motif	41	51	100.1	.	.	Name=1;ID=1-1-MAL7P1.231:pep;pvalue=9.79e-11;qvalue=0.000106;sequence=NLNKRLLHETQ;
MAL7P1.310:pep	fimo	polypeptide_motif	42	52	41.1	.	.	Name=1;ID=1-1-MAL7P1.310:pep;pvalue=7.8e-05;qvalue=0.749;sequence=PTNFRSLAEVS;
MAL7P1.59:pep	fimo	polypeptide_motif	124	134	40.6	.	.	Name=1;ID=1-1-MAL7P1.59:pep;pvalue=8.68e-05;qvalue=0.762;sequence=IRNSIILRQCK;
MAL7P1.7:pep	fimo	polypeptide_motif	79	89	65.5	.	.	Name=1;ID=1-1-MAL7P1.7:pep;pvalue=2.81e-07;qvalue=0.0699;sequence=NKYSRILIETE;
MAL7P1.89:pep	fimo	polypeptide_motif	4764	4774	45.1	.	.	Name=1;ID=1-1-MAL7P1.89:pep;pvalue=3.11e-05;qvalue=0.634;sequence=YELSRTLSEKH;
MAL7P1.91:pep	fimo	polypeptide_motif	534	544	44.2	.	.	Name=1;ID=1-1-MAL7P1.91:pep;pvalue=3.77e-05;qvalue=0.688;sequence=NENMNSLSEKL;
MAL7P1.95:pep	fimo	polypeptide_motif	49	59	40.1	.	.	Name=1;ID=1-1-MAL7P1.95:pep;pvalue=9.82e-05;qvalue=0.786;sequence=REYKRITSQKI;
MAL8P1.101:pep	fimo	polypeptide_motif	695	705	47.5	.	.	Name=1;ID=1-1-MAL8P1.101:pep;pvalue=1.79e-05;qvalue=0.506;sequence=DLNKILLYKTQ;
MAL8P1.103:pep	fimo	polypeptide_motif	5	15	47.9	.	.	Name=1;ID=1-1-MAL8P1.103:pep;pvalue=1.6e-05;qvalue=0.484;sequence=DKLKNILDQKE;
MAL8P1.108:pep	fimo	polypeptide_motif	70	80	40.2	.	.	Name=1;ID=1-1-MAL8P1.108:pep;pvalue=9.47e-05;qvalue=0.781;sequence=MFLKRNLAQEL;
MAL8P1.113:pep	fimo	polypeptide_motif	2976	2986	43.1	.	.	Name=1;ID=1-1-MAL8P1.113:pep;pvalue=4.86e-05;qvalue=0.737;sequence=LRNKLILMNTE;
MAL8P1.123:pep	fimo	polypeptide_motif	1181	1191	43.0	.	.	Name=1;ID=1-1-MAL8P1.123:pep;pvalue=5.01e-05;qvalue=0.737;sequence=ILLKNILSLLL;
MAL8P1.12:pep	fimo	polypeptide_motif	527	537	45.3	.	.	Name=1;ID=1-1-MAL8P1.12:pep;pvalue=2.92e-05;qvalue=0.62;sequence=DLEKFQLTQTL;
MAL8P1.141:pep	fimo	polypeptide_motif	17	27	42.8	.	.	Name=1;ID=1-1-MAL8P1.141:pep;pvalue=5.26e-05;qvalue=0.737;sequence=NRNNCYLHEEE;
MAL8P1.141:pep	fimo	polypeptide_motif	568	578	40.9	.	.	Name=1;ID=1-2-MAL8P1.141:pep;pvalue=8.2e-05;qvalue=0.752;sequence=NLNIRILHHEI;
MAL8P1.154:pep	fimo	polypeptide_motif	2009	2019	40.3	.	.	Name=1;ID=1-1-MAL8P1.154:pep;pvalue=9.25e-05;qvalue=0.77;sequence=FPIKRLLFAGE;
MAL8P1.205:pep	fimo	polypeptide_motif	45	55	49.7	.	.	Name=1;ID=1-1-MAL8P1.205:pep;pvalue=1.06e-05;qvalue=0.417;sequence=NICSRKLSETE;
MAL8P1.207:pep	fimo	polypeptide_motif	155	165	41.6	.	.	Name=1;ID=1-1-MAL8P1.207:pep;pvalue=6.91e-05;qvalue=0.737;sequence=NLLVMARSEGE;
MAL8P1.207:pep	fimo	polypeptide_motif	357	367	40.7	.	.	Name=1;ID=1-2-MAL8P1.207:pep;pvalue=8.49e-05;qvalue=0.752;sequence=IRNKDILSDNP;
MAL8P1.217:pep	fimo	polypeptide_motif	44	54	52.2	.	.	Name=1;ID=1-1-MAL8P1.217:pep;pvalue=5.99e-06;qvalue=0.306;sequence=TIKSRLLAQTQ;
MAL8P1.23:pep	fimo	polypeptide_motif	4503	4513	42.7	.	.	Name=1;ID=1-1-MAL8P1.23:pep;pvalue=5.35e-05;qvalue=0.737;sequence=FLFKRILPQFI;
MAL8P1.29:pep	fimo	polypeptide_motif	892	902	42.1	.	.	Name=1;ID=1-1-MAL8P1.29:pep;pvalue=6.19e-05;qvalue=0.737;sequence=NLLSKSYAEKP;
MAL8P1.3:pep	fimo	polypeptide_motif	56	66	48.3	.	.	Name=1;ID=1-1-MAL8P1.3:pep;pvalue=1.48e-05;qvalue=0.468;sequence=DRLSRSLALRS;
MAL8P1.4:pep	fimo	polypeptide_motif	70	80	51.8	.	.	Name=1;ID=1-1-MAL8P1.4:pep;pvalue=6.63e-06;qvalue=0.309;sequence=NRDSRILYEFL;
MAL8P1.97:pep	fimo	polypeptide_motif	508	518	42.4	.	.	Name=1;ID=1-1-MAL8P1.97:pep;pvalue=5.69e-05;qvalue=0.737;sequence=NNESIIFSEKL;
MAL8P1.9:pep	fimo	polypeptide_motif	75	85	40.5	.	.	Name=1;ID=1-1-MAL8P1.9:pep;pvalue=8.97e-05;qvalue=0.77;sequence=DVDKNILHQKI;
PF07_0003:pep	fimo	polypeptide_motif	46	56	40.3	.	.	Name=1;ID=1-1-PF07_0003:pep;pvalue=9.21e-05;qvalue=0.77;sequence=IPNIRLLCECE;
PF07_0004:pep	fimo	polypeptide_motif	56	66	69.9	.	.	Name=1;ID=1-1-PF07_0004:pep;pvalue=1.02e-07;qvalue=0.0572;sequence=IRYQRILIQTE;
PF07_0004:pep	fimo	polypeptide_motif	351	361	40.8	.	.	Name=1;ID=1-2-PF07_0004:pep;pvalue=8.25e-05;qvalue=0.752;sequence=DPLKRDATQTQ;
PF07_0013:pep	fimo	polypeptide_motif	738	748	43.7	.	.	Name=1;ID=1-1-PF07_0013:pep;pvalue=4.3e-05;qvalue=0.733;sequence=NILVGLLHDKE;
PF07_0024:pep	fimo	polypeptide_motif	49	59	50.4	.	.	Name=1;ID=1-1-PF07_0024:pep;pvalue=9.08e-06;qvalue=0.385;sequence=CLEKRILKEKI;
PF07_0055:pep	fimo	polypeptide_motif	227	237	41.7	.	.	Name=1;ID=1-1-PF07_0055:pep;pvalue=6.71e-05;qvalue=0.737;sequence=DREKRIKELQE;
PF07_0082:pep	fimo	polypeptide_motif	1795	1805	46.9	.	.	Name=1;ID=1-1-PF07_0082:pep;pvalue=2.02e-05;qvalue=0.542;sequence=FLYKFLSKEKQ;
PF07_0086:pep	fimo	polypeptide_motif	1727	1737	46.6	.	.	Name=1;ID=1-1-PF07_0086:pep;pvalue=2.18e-05;qvalue=0.548;sequence=FVYSPLLYEKE;
PF07_0101:pep	fimo	polypeptide_motif	1419	1429	49.9	.	.	Name=1;ID=1-1-PF07_0101:pep;pvalue=1.03e-05;qvalue=0.417;sequence=IKEKKILLEKQ;
PF07_0113:pep	fimo	polypeptide_motif	157	167	41.5	.	.	Name=1;ID=1-1-PF07_0113:pep;pvalue=7.04e-05;qvalue=0.737;sequence=LLNKRICHLFE;
PF07_0130:pep	fimo	polypeptide_motif	44	54	51.9	.	.	Name=1;ID=1-1-PF07_0130:pep;pvalue=6.48e-06;qvalue=0.306;sequence=TINSRLLAQTK;
PF08_0063:pep	fimo	polypeptide_motif	410	420	52.7	.	.	Name=1;ID=1-1-PF08_0063:pep;pvalue=5.41e-06;qvalue=0.306;sequence=ERLKSILKEVQ;
PF08_0063:pep	fimo	polypeptide_motif	758	768	44.4	.	.	Name=1;ID=1-2-PF08_0063:pep;pvalue=3.64e-05;qvalue=0.684;sequence=RLNKLLKSEKE;
PF08_0064:pep	fimo	polypeptide_motif	54	64	44.7	.	.	Name=1;ID=1-1-PF08_0064:pep;pvalue=3.35e-05;qvalue=0.652;sequence=ITLVRTLAKDL;
PF08_0091:pep	fimo	polypeptide_motif	848	858	46.9	.	.	Name=1;ID=1-1-PF08_0091:pep;pvalue=2.03e-05;qvalue=0.542;sequence=LLIKRTLSLKE;
PF08_0093:pep	fimo	polypeptide_motif	351	361	42.8	.	.	Name=1;ID=1-1-PF08_0093:pep;pvalue=5.2e-05;qvalue=0.737;sequence=FRNKHILYSKR;
PF08_0138:pep	fimo	polypeptide_motif	37	47	42.3	.	.	Name=1;ID=1-1-PF08_0138:pep;pvalue=5.92e-05;qvalue=0.737;sequence=IRAHRTLCECE;
PF10_0015:pep	fimo	polypeptide_motif	93	103	53.5	.	.	Name=1;ID=1-1-PF10_0015:pep;pvalue=4.43e-06;qvalue=0.306;sequence=NIYKRNLVQVE;
PF10_0018:pep	fimo	polypeptide_motif	46	56	46.7	.	.	Name=1;ID=1-1-PF10_0018:pep;pvalue=2.14e-05;qvalue=0.548;sequence=NIYSRSLGELL;
PF10_0020:pep	fimo	polypeptide_motif	82	92	53.9	.	.	Name=1;ID=1-1-PF10_0020:pep;pvalue=4.07e-06;qvalue=0.306;sequence=DRYTRKLAEAL;
PF10_0024:pep	fimo	polypeptide_motif	113	123	55.6	.	.	Name=1;ID=1-1-PF10_0024:pep;pvalue=2.72e-06;qvalue=0.306;sequence=LRYKRLLAEPI;
PF10_0024:pep	fimo	polypeptide_motif	231	241	43.1	.	.	Name=1;ID=1-2-PF10_0024:pep;pvalue=4.9e-05;qvalue=0.737;sequence=DLESVISSEEE;
PF10_0025:pep	fimo	polypeptide_motif	53	63	41.9	.	.	Name=1;ID=1-1-PF10_0025:pep;pvalue=6.45e-05;qvalue=0.737;sequence=VRCKRLLSEPA;
PF10_0070:pep	fimo	polypeptide_motif	97	107	57.3	.	.	Name=1;ID=1-1-PF10_0070:pep;pvalue=1.85e-06;qvalue=0.26;sequence=NLNERILSVGL;
PF10_0076:pep	fimo	polypeptide_motif	492	502	50.6	.	.	Name=1;ID=1-1-PF10_0076:pep;pvalue=8.62e-06;qvalue=0.378;sequence=DREKKNLHTVE;
PF10_0078:pep	fimo	polypeptide_motif	300	310	40.8	.	.	Name=1;ID=1-1-PF10_0078:pep;pvalue=8.34e-05;qvalue=0.752;sequence=KRNKKSLSEEN;
PF10_0079:pep	fimo	polypeptide_motif	3453	3463	44.3	.	.	Name=1;ID=1-1-PF10_0079:pep;pvalue=3.67e-05;qvalue=0.685;sequence=DDNSRTPSNTL;
PF10_0085:pep	fimo	polypeptide_motif	359	369	48.0	.	.	Name=1;ID=1-1-PF10_0085:pep;pvalue=1.59e-05;qvalue=0.484;sequence=GRISRSLAAKL;
PF10_0099:pep	fimo	polypeptide_motif	479	489	42.4	.	.	Name=1;ID=1-1-PF10_0099:pep;pvalue=5.68e-05;qvalue=0.737;sequence=FRNSCILNEIV;
PF10_0125:pep	fimo	polypeptide_motif	665	675	41.1	.	.	Name=1;ID=1-1-PF10_0125:pep;pvalue=7.83e-05;qvalue=0.749;sequence=FLNKLIYHDIQ;
PF10_0138:pep	fimo	polypeptide_motif	97	107	41.7	.	.	Name=1;ID=1-1-PF10_0138:pep;pvalue=6.75e-05;qvalue=0.737;sequence=DEEKRILHISG;
PF10_0140:pep	fimo	polypeptide_motif	1752	1762	42.4	.	.	Name=1;ID=1-1-PF10_0140:pep;pvalue=5.69e-05;qvalue=0.737;sequence=LRNKRSLTSKD;
PF10_0159:pep	fimo	polypeptide_motif	80	90	101.4	.	.	Name=1;ID=1-1-PF10_0159:pep;pvalue=7.27e-11;qvalue=0.000106;sequence=FRESRILAEGE;
PF10_0161a:pep	fimo	polypeptide_motif	64	74	40.7	.	.	Name=1;ID=1-1-PF10_0161a:pep;pvalue=8.43e-05;qvalue=0.752;sequence=MKKSRILSEYQ;
PF10_0182:pep	fimo	polypeptide_motif	141	151	41.7	.	.	Name=1;ID=1-1-PF10_0182:pep;pvalue=6.75e-05;qvalue=0.737;sequence=NIYKYILASQQ;
PF10_0183:pep	fimo	polypeptide_motif	1805	1815	42.0	.	.	Name=1;ID=1-1-PF10_0183:pep;pvalue=6.32e-05;qvalue=0.737;sequence=FLNKMNLTEEQ;
PF10_0184:pep	fimo	polypeptide_motif	293	303	41.7	.	.	Name=1;ID=1-1-PF10_0184:pep;pvalue=6.77e-05;qvalue=0.737;sequence=PNNKIFLSETQ;
PF10_0186:pep	fimo	polypeptide_motif	1721	1731	49.3	.	.	Name=1;ID=1-1-PF10_0186:pep;pvalue=1.16e-05;qvalue=0.421;sequence=DFYKTTLAQKK;
PF10_0195:pep	fimo	polypeptide_motif	53	63	42.0	.	.	Name=1;ID=1-2-PF10_0195:pep;pvalue=6.23e-05;qvalue=0.737;sequence=SRNKILLIQSE;
PF10_0195:pep	fimo	polypeptide_motif	509	519	46.5	.	.	Name=1;ID=1-1-PF10_0195:pep;pvalue=2.23e-05;qvalue=0.548;sequence=NKEKEINSEVQ;
PF10_0218:pep	fimo	polypeptide_motif	12	22	44.7	.	.	Name=1;ID=1-1-PF10_0218:pep;pvalue=3.42e-05;qvalue=0.66;sequence=ILYKRTGSTKT;
PF10_0224:pep	fimo	polypeptide_motif	5119	5129	44.4	.	.	Name=1;ID=1-1-PF10_0224:pep;pvalue=3.65e-05;qvalue=0.684;sequence=NLHVVSLGQGQ;
PF10_0243:pep	fimo	polypeptide_motif	486	496	46.1	.	.	Name=1;ID=1-1-PF10_0243:pep;pvalue=2.45e-05;qvalue=0.555;sequence=ILEKNILDVKQ;
PF10_0244:pep	fimo	polypeptide_motif	816	826	47.0	.	.	Name=1;ID=1-1-PF10_0244:pep;pvalue=2e-05;qvalue=0.542;sequence=ITNKRLNIQKL;
PF10_0245:pep	fimo	polypeptide_motif	583	593	45.2	.	.	Name=1;ID=1-1-PF10_0245:pep;pvalue=3.01e-05;qvalue=0.621;sequence=DLNVRKLSVVN;
PF10_0246:pep	fimo	polypeptide_motif	575	585	40.1	.	.	Name=1;ID=1-1-PF10_0246:pep;pvalue=9.78e-05;qvalue=0.786;sequence=NNNNIINHQKQ;
PF10_0265:pep	fimo	polypeptide_motif	473	483	53.5	.	.	Name=1;ID=1-1-PF10_0265:pep;pvalue=4.47e-06;qvalue=0.306;sequence=FLKKHILQETQ;
PF10_0281:pep	fimo	polypeptide_motif	385	395	44.9	.	.	Name=1;ID=1-1-PF10_0281:pep;pvalue=3.24e-05;qvalue=0.642;sequence=NNEKVSSSEKQ;
PF10_0307:pep	fimo	polypeptide_motif	145	155	47.4	.	.	Name=1;ID=1-1-PF10_0307:pep;pvalue=1.8e-05;qvalue=0.506;sequence=DRNKISLLKKL;
PF10_0313a:pep	fimo	polypeptide_motif	355	365	41.5	.	.	Name=1;ID=1-1-PF10_0313a:pep;pvalue=7.09e-05;qvalue=0.737;sequence=IIYKTILHQIY;
PF10_0313a:pep	fimo	polypeptide_motif	565	575	40.4	.	.	Name=1;ID=1-2-PF10_0313a:pep;pvalue=9.17e-05;qvalue=0.77;sequence=FLYKRKIKNKQ;
PF10_0337:pep	fimo	polypeptide_motif	15	25	45.2	.	.	Name=1;ID=1-1-PF10_0337:pep;pvalue=3.01e-05;qvalue=0.621;sequence=NKEVRILILGL;
PF10_0344:pep	fimo	polypeptide_motif	30	40	52.0	.	.	Name=1;ID=1-1-PF10_0344:pep;pvalue=6.36e-06;qvalue=0.306;sequence=NRNKRIGGPKL;
PF10_0369:pep	fimo	polypeptide_motif	790	800	46.8	.	.	Name=1;ID=1-1-PF10_0369:pep;pvalue=2.08e-05;qvalue=0.544;sequence=NLLKCILASTD;
PF10_0374:pep	fimo	polypeptide_motif	90	100	57.4	.	.	Name=1;ID=1-1-PF10_0374:pep;pvalue=1.8e-06;qvalue=0.26;sequence=FRGFRILAENE;
PF10_0374:pep	fimo	polypeptide_motif	666	676	41.0	.	.	Name=1;ID=1-2-PF10_0374:pep;pvalue=7.86e-05;qvalue=0.749;sequence=KEYKEILHEGK;
PF10_0395:pep	fimo	polypeptide_motif	44	54	52.2	.	.	Name=1;ID=1-1-PF10_0395:pep;pvalue=5.99e-06;qvalue=0.306;sequence=TIKSRLLAQTQ;
PF10_0406:pep	fimo	polypeptide_motif	1311	1321	40.0	.	.	Name=1;ID=1-1-PF10_0406:pep;pvalue=9.96e-05;qvalue=0.793;sequence=IKKKRTEFEKQ;
PF11_0035:pep	fimo	polypeptide_motif	44	54	41.0	.	.	Name=1;ID=1-9-PF11_0035:pep;pvalue=7.99e-05;qvalue=0.749;sequence=DSYIRILCEKH;
PF11_0035:pep	fimo	polypeptide_motif	230	240	52.3	.	.	Name=1;ID=1-1-PF11_0035:pep;pvalue=5.88e-06;qvalue=0.306;sequence=QREKRLKKEKQ;
PF11_0035:pep	fimo	polypeptide_motif	304	314	42.0	.	.	Name=1;ID=1-2-PF11_0035:pep;pvalue=6.25e-05;qvalue=0.737;sequence=EREKREKKEKE;
PF11_0035:pep	fimo	polypeptide_motif	315	325	42.0	.	.	Name=1;ID=1-3-PF11_0035:pep;pvalue=6.25e-05;qvalue=0.737;sequence=EREKREKKEKE;
PF11_0035:pep	fimo	polypeptide_motif	326	336	42.0	.	.	Name=1;ID=1-4-PF11_0035:pep;pvalue=6.25e-05;qvalue=0.737;sequence=EREKREKKEKE;
PF11_0035:pep	fimo	polypeptide_motif	337	347	42.0	.	.	Name=1;ID=1-5-PF11_0035:pep;pvalue=6.25e-05;qvalue=0.737;sequence=EREKREKKEKE;
PF11_0035:pep	fimo	polypeptide_motif	348	358	42.0	.	.	Name=1;ID=1-6-PF11_0035:pep;pvalue=6.25e-05;qvalue=0.737;sequence=EREKREKKEKE;
PF11_0035:pep	fimo	polypeptide_motif	359	369	42.0	.	.	Name=1;ID=1-7-PF11_0035:pep;pvalue=6.25e-05;qvalue=0.737;sequence=EREKREKKEKE;
PF11_0035:pep	fimo	polypeptide_motif	370	380	42.0	.	.	Name=1;ID=1-8-PF11_0035:pep;pvalue=6.25e-05;qvalue=0.737;sequence=EREKREKKEKE;
PF11_0070:pep	fimo	polypeptide_motif	118	128	42.9	.	.	Name=1;ID=1-1-PF11_0070:pep;pvalue=5.11e-05;qvalue=0.737;sequence=FLLTSILSFKL;
PF11_0077:pep	fimo	polypeptide_motif	462	472	48.4	.	.	Name=1;ID=1-1-PF11_0077:pep;pvalue=1.45e-05;qvalue=0.462;sequence=DILKRINIQTL;
PF11_0079:pep	fimo	polypeptide_motif	935	945	54.0	.	.	Name=1;ID=1-1-PF11_0079:pep;pvalue=4e-06;qvalue=0.306;sequence=QRYKTLLHITQ;
PF11_0090:pep	fimo	polypeptide_motif	445	455	42.8	.	.	Name=1;ID=1-1-PF11_0090:pep;pvalue=5.23e-05;qvalue=0.737;sequence=NEYKRIHIQPQ;
PF11_0091:pep	fimo	polypeptide_motif	1783	1793	45.8	.	.	Name=1;ID=1-1-PF11_0091:pep;pvalue=2.61e-05;qvalue=0.578;sequence=INASRILSNTL;
PF11_0118:pep	fimo	polypeptide_motif	389	399	45.5	.	.	Name=1;ID=1-1-PF11_0118:pep;pvalue=2.84e-05;qvalue=0.611;sequence=NLFITILHEKL;
PF11_0130:pep	fimo	polypeptide_motif	43	53	41.4	.	.	Name=1;ID=1-1-PF11_0130:pep;pvalue=7.3e-05;qvalue=0.745;sequence=DRNKLILLNKK;
PF11_0175:pep	fimo	polypeptide_motif	326	336	43.4	.	.	Name=1;ID=1-1-PF11_0175:pep;pvalue=4.52e-05;qvalue=0.737;sequence=NLLKPVLSKGE;
PF11_0185:pep	fimo	polypeptide_motif	1347	1357	47.7	.	.	Name=1;ID=1-1-PF11_0185:pep;pvalue=1.7e-05;qvalue=0.497;sequence=NKEKAILSDTE;
PF11_0203:pep	fimo	polypeptide_motif	864	874	61.7	.	.	Name=1;ID=1-1-PF11_0203:pep;pvalue=6.71e-07;qvalue=0.125;sequence=DNEVRSLIETQ;
PF11_0206:pep	fimo	polypeptide_motif	1309	1319	55.3	.	.	Name=1;ID=1-1-PF11_0206:pep;pvalue=2.96e-06;qvalue=0.306;sequence=NRNKTIHVQTQ;
PF11_0218:pep	fimo	polypeptide_motif	777	787	46.2	.	.	Name=1;ID=1-1-PF11_0218:pep;pvalue=2.39e-05;qvalue=0.554;sequence=NLLKQELEQVQ;
PF11_0224:pep	fimo	polypeptide_motif	15	25	49.4	.	.	Name=1;ID=1-1-PF11_0224:pep;pvalue=1.14e-05;qvalue=0.417;sequence=IFNKESLAEKT;
PF11_0240:pep	fimo	polypeptide_motif	3886	3896	41.3	.	.	Name=1;ID=1-1-PF11_0240:pep;pvalue=7.47e-05;qvalue=0.745;sequence=DLEEHLLSITL;
PF11_0248:pep	fimo	polypeptide_motif	26	36	41.6	.	.	Name=1;ID=1-1-PF11_0248:pep;pvalue=6.85e-05;qvalue=0.737;sequence=FVSKRSLAPKV;
PF11_0249:pep	fimo	polypeptide_motif	3	13	50.4	.	.	Name=1;ID=1-1-PF11_0249:pep;pvalue=9.04e-06;qvalue=0.385;sequence=NLNKRKLTCVE;
PF11_0259:pep	fimo	polypeptide_motif	65	75	40.9	.	.	Name=1;ID=1-1-PF11_0259:pep;pvalue=8.02e-05;qvalue=0.749;sequence=PRYSRIPKEKK;
PF11_0290:pep	fimo	polypeptide_motif	257	267	43.1	.	.	Name=1;ID=1-1-PF11_0290:pep;pvalue=4.86e-05;qvalue=0.737;sequence=NLLVRSGSNNQ;
PF11_0303:pep	fimo	polypeptide_motif	300	310	42.3	.	.	Name=1;ID=1-1-PF11_0303:pep;pvalue=5.82e-05;qvalue=0.737;sequence=IRNTRVRAYKQ;
PF11_0305:pep	fimo	polypeptide_motif	401	411	52.1	.	.	Name=1;ID=1-1-PF11_0305:pep;pvalue=6.13e-06;qvalue=0.306;sequence=IKEIRDLAQKQ;
PF11_0309:pep	fimo	polypeptide_motif	76	86	57.1	.	.	Name=1;ID=1-1-PF11_0309:pep;pvalue=1.95e-06;qvalue=0.26;sequence=ILNKYTLKEKL;
PF11_0348:pep	fimo	polypeptide_motif	33	43	43.3	.	.	Name=1;ID=1-1-PF11_0348:pep;pvalue=4.66e-05;qvalue=0.737;sequence=ILRKRTFSFKL;
PF11_0358:pep	fimo	polypeptide_motif	194	204	49.5	.	.	Name=1;ID=1-1-PF11_0358:pep;pvalue=1.13e-05;qvalue=0.417;sequence=NLNKKELAQKG;
PF11_0368:pep	fimo	polypeptide_motif	1532	1542	44.7	.	.	Name=1;ID=1-1-PF11_0368:pep;pvalue=3.35e-05;qvalue=0.652;sequence=NSEKFSLQQKL;
PF11_0400:pep	fimo	polypeptide_motif	1466	1476	49.0	.	.	Name=1;ID=1-1-PF11_0400:pep;pvalue=1.26e-05;qvalue=0.44;sequence=DENKKSLTEKE;
PF11_0416:pep	fimo	polypeptide_motif	1037	1047	40.9	.	.	Name=1;ID=1-1-PF11_0416:pep;pvalue=8.14e-05;qvalue=0.752;sequence=KNNKRKLSVKE;
PF11_0418:pep	fimo	polypeptide_motif	761	771	41.9	.	.	Name=1;ID=1-1-PF11_0418:pep;pvalue=6.37e-05;qvalue=0.737;sequence=TRKKRLQHEKK;
PF11_0420:pep	fimo	polypeptide_motif	115	125	40.9	.	.	Name=1;ID=1-2-PF11_0420:pep;pvalue=8.2e-05;qvalue=0.752;sequence=NLNIRILHILC;
PF11_0420:pep	fimo	polypeptide_motif	538	548	47.6	.	.	Name=1;ID=1-1-PF11_0420:pep;pvalue=1.72e-05;qvalue=0.499;sequence=FLLKDILLQKK;
PF11_0422:pep	fimo	polypeptide_motif	928	938	41.2	.	.	Name=1;ID=1-1-PF11_0422:pep;pvalue=7.57e-05;qvalue=0.745;sequence=NLPKRILHNDS;
PF11_0456:pep	fimo	polypeptide_motif	513	523	45.7	.	.	Name=1;ID=1-1-PF11_0456:pep;pvalue=2.7e-05;qvalue=0.593;sequence=NNNKTISSEKL;
PF11_0469:pep	fimo	polypeptide_motif	329	339	41.2	.	.	Name=1;ID=1-1-PF11_0469:pep;pvalue=7.57e-05;qvalue=0.745;sequence=FRNSNGLVEKN;
PF11_0483:pep	fimo	polypeptide_motif	221	231	44.5	.	.	Name=1;ID=1-1-PF11_0483:pep;pvalue=3.51e-05;qvalue=0.669;sequence=NKNSKTLKEKL;
PF11_0503:pep	fimo	polypeptide_motif	41	51	42.1	.	.	Name=1;ID=1-1-PF11_0503:pep;pvalue=6.19e-05;qvalue=0.737;sequence=HRNSRTLASAM;
PF11_0504:pep	fimo	polypeptide_motif	88	98	44.1	.	.	Name=1;ID=1-1-PF11_0504:pep;pvalue=3.91e-05;qvalue=0.701;sequence=SRYRRIVAEEQ;
PF11_0516:pep	fimo	polypeptide_motif	44	54	52.2	.	.	Name=1;ID=1-1-PF11_0516:pep;pvalue=5.99e-06;qvalue=0.306;sequence=TIKSRLLAQTQ;
PF13_0010:pep	fimo	polypeptide_motif	80	90	42.8	.	.	Name=1;ID=1-1-PF13_0010:pep;pvalue=5.27e-05;qvalue=0.737;sequence=FTEGRVLAQCE;
PF13_0060:pep	fimo	polypeptide_motif	114	124	41.6	.	.	Name=1;ID=1-1-PF13_0060:pep;pvalue=6.89e-05;qvalue=0.737;sequence=EKEKRILREKA;
PF13_0069:pep	fimo	polypeptide_motif	22	32	41.0	.	.	Name=1;ID=1-2-PF13_0069:pep;pvalue=7.86e-05;qvalue=0.749;sequence=FREKLIKGRKQ;
PF13_0069:pep	fimo	polypeptide_motif	104	114	41.3	.	.	Name=1;ID=1-1-PF13_0069:pep;pvalue=7.47e-05;qvalue=0.745;sequence=FKYKPKLVQVE;
PF13_0071:pep	fimo	polypeptide_motif	507	517	54.8	.	.	Name=1;ID=1-1-PF13_0071:pep;pvalue=3.3e-06;qvalue=0.306;sequence=MLLVRLKHEKL;
PF13_0076:pep	fimo	polypeptide_motif	87	97	52.6	.	.	Name=1;ID=1-1-PF13_0076:pep;pvalue=5.48e-06;qvalue=0.306;sequence=SRINRSLSEKQ;
PF13_0078:pep	fimo	polypeptide_motif	1578	1588	41.8	.	.	Name=1;ID=1-1-PF13_0078:pep;pvalue=6.61e-05;qvalue=0.737;sequence=NNNKRNLIYKE;
PF13_0126:pep	fimo	polypeptide_motif	59	69	58.0	.	.	Name=1;ID=1-1-PF13_0126:pep;pvalue=1.58e-06;qvalue=0.245;sequence=FLNSSILSQGY;
PF13_0127:pep	fimo	polypeptide_motif	348	358	50.8	.	.	Name=1;ID=1-1-PF13_0127:pep;pvalue=8.26e-06;qvalue=0.371;sequence=NGNIFTLHQKQ;
PF13_0148:pep	fimo	polypeptide_motif	3429	3439	43.2	.	.	Name=1;ID=1-1-PF13_0148:pep;pvalue=4.78e-05;qvalue=0.737;sequence=VRNKRIRSECY;
PF13_0149:pep	fimo	polypeptide_motif	50	60	42.7	.	.	Name=1;ID=1-1-PF13_0149:pep;pvalue=5.33e-05;qvalue=0.737;sequence=FLYSSLLKHKL;
PF13_0169:pep	fimo	polypeptide_motif	41	51	49.5	.	.	Name=1;ID=1-1-PF13_0169:pep;pvalue=1.13e-05;qvalue=0.417;sequence=LREKILLKEKE;
PF13_0172:pep	fimo	polypeptide_motif	123	133	45.0	.	.	Name=1;ID=1-1-PF13_0172:pep;pvalue=3.14e-05;qvalue=0.636;sequence=IIESRLLHFGI;
PF13_0186:pep	fimo	polypeptide_motif	47	57	46.4	.	.	Name=1;ID=1-1-PF13_0186:pep;pvalue=2.3e-05;qvalue=0.553;sequence=ILEKRLLWINE;
PF13_0198:pep	fimo	polypeptide_motif	1678	1688	45.4	.	.	Name=1;ID=1-1-PF13_0198:pep;pvalue=2.86e-05;qvalue=0.611;sequence=DLLINILKEKQ;
PF13_0213:pep	fimo	polypeptide_motif	77	87	43.4	.	.	Name=1;ID=1-1-PF13_0213:pep;pvalue=4.57e-05;qvalue=0.737;sequence=ILNSGLLAVVG;
PF13_0214:pep	fimo	polypeptide_motif	237	247	43.7	.	.	Name=1;ID=1-1-PF13_0214:pep;pvalue=4.23e-05;qvalue=0.729;sequence=DLLSDDLAEKK;
PF13_0219:pep	fimo	polypeptide_motif	603	613	40.4	.	.	Name=1;ID=1-1-PF13_0219:pep;pvalue=9.01e-05;qvalue=0.77;sequence=NKNKGILHLKN;
PF13_0237:pep	fimo	polypeptide_motif	644	654	43.4	.	.	Name=1;ID=1-1-PF13_0237:pep;pvalue=4.53e-05;qvalue=0.737;sequence=NLYKYSNEEKL;
PF13_0243:pep	fimo	polypeptide_motif	250	260	44.0	.	.	Name=1;ID=1-1-PF13_0243:pep;pvalue=3.98e-05;qvalue=0.708;sequence=FLYFLLLSEYL;
PF13_0257:pep	fimo	polypeptide_motif	29	39	41.2	.	.	Name=1;ID=1-1-PF13_0257:pep;pvalue=7.57e-05;qvalue=0.745;sequence=NKNKKILEKTE;
PF13_0292:pep	fimo	polypeptide_motif	47	57	47.4	.	.	Name=1;ID=1-1-PF13_0292:pep;pvalue=1.8e-05;qvalue=0.506;sequence=NVLKRIKSEKN;
PF13_0330:pep	fimo	polypeptide_motif	465	475	42.0	.	.	Name=1;ID=1-1-PF13_0330:pep;pvalue=6.28e-05;qvalue=0.737;sequence=SEEKRELHEKN;
PF14_0007:pep	fimo	polypeptide_motif	44	54	52.2	.	.	Name=1;ID=1-1-PF14_0007:pep;pvalue=5.99e-06;qvalue=0.306;sequence=TIKSRLLAQTQ;
PF14_0010:pep	fimo	polypeptide_motif	80	90	66.7	.	.	Name=1;ID=1-1-PF14_0010:pep;pvalue=2.14e-07;qvalue=0.0658;sequence=FRESRVLAEGK;
PF14_0013:pep	fimo	polypeptide_motif	61	71	50.7	.	.	Name=1;ID=1-1-PF14_0013:pep;pvalue=8.54e-06;qvalue=0.378;sequence=NVYSRNLSESQ;
PF14_0018:pep	fimo	polypeptide_motif	144	154	45.2	.	.	Name=1;ID=1-1-PF14_0018:pep;pvalue=2.98e-05;qvalue=0.621;sequence=IRRSSTLSQGN;
PF14_0019:pep	fimo	polypeptide_motif	49	59	41.5	.	.	Name=1;ID=1-1-PF14_0019:pep;pvalue=7.09e-05;qvalue=0.737;sequence=IKEKRELGERE;
PF14_0031b:pep	fimo	polypeptide_motif	193	203	56.4	.	.	Name=1;ID=1-1-PF14_0031b:pep;pvalue=2.27e-06;qvalue=0.293;sequence=FRNVRILNEEK;
PF14_0096:pep	fimo	polypeptide_motif	115	125	40.7	.	.	Name=1;ID=1-1-PF14_0096:pep;pvalue=8.46e-05;qvalue=0.752;sequence=LHGKRTLCETL;
PF14_0139:pep	fimo	polypeptide_motif	453	463	43.3	.	.	Name=1;ID=1-1-PF14_0139:pep;pvalue=4.64e-05;qvalue=0.737;sequence=NLYKCLLCRKL;
PF14_0142:pep	fimo	polypeptide_motif	44	54	40.4	.	.	Name=1;ID=1-1-PF14_0142:pep;pvalue=9.04e-05;qvalue=0.77;sequence=FLNQPILLELE;
PF14_0148:pep	fimo	polypeptide_motif	30	40	42.2	.	.	Name=1;ID=1-1-PF14_0148:pep;pvalue=5.95e-05;qvalue=0.737;sequence=KRKKVILEEVE;
PF14_0160:pep	fimo	polypeptide_motif	2246	2256	44.2	.	.	Name=1;ID=1-1-PF14_0160:pep;pvalue=3.78e-05;qvalue=0.688;sequence=NRKSLSLSSTL;
PF14_0178:pep	fimo	polypeptide_motif	41	51	42.0	.	.	Name=1;ID=1-1-PF14_0178:pep;pvalue=6.33e-05;qvalue=0.737;sequence=NGNKIILPQTA;
PF14_0183b:pep	fimo	polypeptide_motif	158	168	40.8	.	.	Name=1;ID=1-1-PF14_0183b:pep;pvalue=8.22e-05;qvalue=0.752;sequence=LLNKHIYAQAQ;
PF14_0206:pep	fimo	polypeptide_motif	16	26	60.1	.	.	Name=1;ID=1-1-PF14_0206:pep;pvalue=9.7e-07;qvalue=0.165;sequence=ISNVRIKAQKL;
PF14_0217:pep	fimo	polypeptide_motif	170	180	40.2	.	.	Name=1;ID=1-1-PF14_0217:pep;pvalue=9.51e-05;qvalue=0.781;sequence=DRYNDTLYENE;
PF14_0225:pep	fimo	polypeptide_motif	315	325	41.5	.	.	Name=1;ID=1-1-PF14_0225:pep;pvalue=7.09e-05;qvalue=0.737;sequence=FLFQRIRAENE;
PF14_0247:pep	fimo	polypeptide_motif	487	497	40.9	.	.	Name=1;ID=1-1-PF14_0247:pep;pvalue=8.02e-05;qvalue=0.749;sequence=DREKRNNHTKN;
PF14_0278:pep	fimo	polypeptide_motif	1209	1219	42.1	.	.	Name=1;ID=1-1-PF14_0278:pep;pvalue=6.19e-05;qvalue=0.737;sequence=FCYKRDESETG;
PF14_0281:pep	fimo	polypeptide_motif	42	52	47.2	.	.	Name=1;ID=1-1-PF14_0281:pep;pvalue=1.92e-05;qvalue=0.526;sequence=INNSRILSDVD;
PF14_0282:pep	fimo	polypeptide_motif	274	284	41.1	.	.	Name=1;ID=1-1-PF14_0282:pep;pvalue=7.78e-05;qvalue=0.749;sequence=VRYAVILSEAE;
PF14_0315:pep	fimo	polypeptide_motif	2341	2351	41.5	.	.	Name=1;ID=1-1-PF14_0315:pep;pvalue=7.06e-05;qvalue=0.737;sequence=FSSKRSLSESK;
PF14_0320:pep	fimo	polypeptide_motif	688	698	41.7	.	.	Name=1;ID=1-1-PF14_0320:pep;pvalue=6.79e-05;qvalue=0.737;sequence=NYNIRRLYEKE;
PF14_0326:pep	fimo	polypeptide_motif	2389	2399	44.8	.	.	Name=1;ID=1-1-PF14_0326:pep;pvalue=3.32e-05;qvalue=0.652;sequence=DLLKNILLQHL;
PF14_0327:pep	fimo	polypeptide_motif	88	98	49.5	.	.	Name=1;ID=1-1-PF14_0327:pep;pvalue=1.12e-05;qvalue=0.417;sequence=DNNVRINVQGE;
PF14_0337:pep	fimo	polypeptide_motif	1238	1248	45.0	.	.	Name=1;ID=1-1-PF14_0337:pep;pvalue=3.15e-05;qvalue=0.636;sequence=FDESLITAEKL;
PF14_0342:pep	fimo	polypeptide_motif	441	451	43.2	.	.	Name=1;ID=1-1-PF14_0342:pep;pvalue=4.78e-05;qvalue=0.737;sequence=DRNKRINKNTN;
PF14_0342:pep	fimo	polypeptide_motif	999	1009	40.9	.	.	Name=1;ID=1-2-PF14_0342:pep;pvalue=8.17e-05;qvalue=0.752;sequence=NQKKHILNEKQ;
PF14_0343:pep	fimo	polypeptide_motif	1956	1966	46.2	.	.	Name=1;ID=1-1-PF14_0343:pep;pvalue=2.42e-05;qvalue=0.554;sequence=NLNKCTLCDKE;
PF14_0350:pep	fimo	polypeptide_motif	156	166	42.3	.	.	Name=1;ID=1-1-PF14_0350:pep;pvalue=5.85e-05;qvalue=0.737;sequence=EREKIILEQEE;
PF14_0363:pep	fimo	polypeptide_motif	1266	1276	41.6	.	.	Name=1;ID=1-1-PF14_0363:pep;pvalue=6.87e-05;qvalue=0.737;sequence=INNKTILDITQ;
PF14_0386:pep	fimo	polypeptide_motif	103	113	44.9	.	.	Name=1;ID=1-1-PF14_0386:pep;pvalue=3.24e-05;qvalue=0.642;sequence=DLYFVTLIEGE;
PF14_0399:pep	fimo	polypeptide_motif	14	24	41.1	.	.	Name=1;ID=1-1-PF14_0399:pep;pvalue=7.67e-05;qvalue=0.747;sequence=KRNLRILILGL;
PF14_0413:pep	fimo	polypeptide_motif	439	449	48.0	.	.	Name=1;ID=1-1-PF14_0413:pep;pvalue=1.58e-05;qvalue=0.484;sequence=NPYLRLLAHTL;
PF14_0419:pep	fimo	polypeptide_motif	2509	2519	47.7	.	.	Name=1;ID=1-1-PF14_0419:pep;pvalue=1.7e-05;qvalue=0.497;sequence=FLNETILSEKK;
PF14_0429:pep	fimo	polypeptide_motif	438	448	43.1	.	.	Name=1;ID=1-1-PF14_0429:pep;pvalue=4.9e-05;qvalue=0.737;sequence=FLLSATLSLTV;
PF14_0440:pep	fimo	polypeptide_motif	691	701	41.5	.	.	Name=1;ID=1-1-PF14_0440:pep;pvalue=7.11e-05;qvalue=0.737;sequence=NRYKTVLYEKY;
PF14_0464:pep	fimo	polypeptide_motif	57	67	40.9	.	.	Name=1;ID=1-1-PF14_0464:pep;pvalue=8.11e-05;qvalue=0.752;sequence=FIEIRNLSEEE;
PF14_0478:pep	fimo	polypeptide_motif	513	523	41.9	.	.	Name=1;ID=1-1-PF14_0478:pep;pvalue=6.37e-05;qvalue=0.737;sequence=KILKRIKGETQ;
PF14_0479:pep	fimo	polypeptide_motif	796	806	40.4	.	.	Name=1;ID=1-2-PF14_0479:pep;pvalue=9.11e-05;qvalue=0.77;sequence=IRNNALKHQDQ;
PF14_0479:pep	fimo	polypeptide_motif	1391	1401	41.2	.	.	Name=1;ID=1-1-PF14_0479:pep;pvalue=7.59e-05;qvalue=0.745;sequence=FVNARTLEECL;
PF14_0536:pep	fimo	polypeptide_motif	329	339	40.9	.	.	Name=1;ID=1-1-PF14_0536:pep;pvalue=8.02e-05;qvalue=0.749;sequence=NNDPNILAETE;
PF14_0569:pep	fimo	polypeptide_motif	430	440	46.3	.	.	Name=1;ID=1-1-PF14_0569:pep;pvalue=2.32e-05;qvalue=0.553;sequence=NEEKETLIETL;
PF14_0607:pep	fimo	polypeptide_motif	47	57	40.1	.	.	Name=1;ID=1-2-PF14_0607:pep;pvalue=9.78e-05;qvalue=0.786;sequence=KLNNRILFEGS;
PF14_0607:pep	fimo	polypeptide_motif	676	686	40.4	.	.	Name=1;ID=1-1-PF14_0607:pep;pvalue=9.11e-05;qvalue=0.77;sequence=FYNIRLKAEVI;
PF14_0614:pep	fimo	polypeptide_motif	39	49	42.5	.	.	Name=1;ID=1-1-PF14_0614:pep;pvalue=5.59e-05;qvalue=0.737;sequence=IKNERILDEYE;
PF14_0625:pep	fimo	polypeptide_motif	284	294	42.7	.	.	Name=1;ID=1-1-PF14_0625:pep;pvalue=5.42e-05;qvalue=0.737;sequence=ILLSRLLNPGK;
PF14_0626:pep	fimo	polypeptide_motif	4662	4672	40.1	.	.	Name=1;ID=1-1-PF14_0626:pep;pvalue=9.85e-05;qvalue=0.787;sequence=IRISSVEAETQ;
PF14_0649:pep	fimo	polypeptide_motif	441	451	42.8	.	.	Name=1;ID=1-1-PF14_0649:pep;pvalue=5.2e-05;qvalue=0.737;sequence=NNNKSQLHQLQ;
PF14_0694:pep	fimo	polypeptide_motif	334	344	47.3	.	.	Name=1;ID=1-1-PF14_0694:pep;pvalue=1.85e-05;qvalue=0.515;sequence=IFEKRLLNELL;
PF14_0708:pep	fimo	polypeptide_motif	478	488	43.7	.	.	Name=1;ID=1-1-PF14_0708:pep;pvalue=4.25e-05;qvalue=0.729;sequence=NLNSFISSKKQ;
PF14_0711:pep	fimo	polypeptide_motif	401	411	46.3	.	.	Name=1;ID=1-1-PF14_0711:pep;pvalue=2.33e-05;qvalue=0.553;sequence=NLEKNILHNKI;
PF14_0715:pep	fimo	polypeptide_motif	302	312	42.8	.	.	Name=1;ID=1-1-PF14_0715:pep;pvalue=5.25e-05;qvalue=0.737;sequence=LLNKRNLHEII;
PF14_0733:pep	fimo	polypeptide_motif	92	102	42.7	.	.	Name=1;ID=1-1-PF14_0733:pep;pvalue=5.33e-05;qvalue=0.737;sequence=SRYSRGLCEIE;
PF14_0736:pep	fimo	polypeptide_motif	43	53	41.4	.	.	Name=1;ID=1-1-PF14_0736:pep;pvalue=7.15e-05;qvalue=0.739;sequence=VRNSRILSGPR;
PF14_0740:pep	fimo	polypeptide_motif	83	93	41.8	.	.	Name=1;ID=1-1-PF14_0740:pep;pvalue=6.56e-05;qvalue=0.737;sequence=RRLHRSLYEYQ;
PF14_0753:pep	fimo	polypeptide_motif	42	52	49.6	.	.	Name=1;ID=1-1-PF14_0753:pep;pvalue=1.1e-05;qvalue=0.417;sequence=ITYSRSLAEYD;
PF14_0758:pep	fimo	polypeptide_motif	87	97	41.8	.	.	Name=1;ID=1-1-PF14_0758:pep;pvalue=6.56e-05;qvalue=0.737;sequence=RRLHRSLYEFQ;
PF14_0763:pep	fimo	polypeptide_motif	59	69	53.5	.	.	Name=1;ID=1-1-PF14_0763:pep;pvalue=4.43e-06;qvalue=0.306;sequence=NIYKRNLVQVE;
PF14_0767:pep	fimo	polypeptide_motif	44	54	52.2	.	.	Name=1;ID=1-1-PF14_0767:pep;pvalue=5.99e-06;qvalue=0.306;sequence=TIKSRLLAQTQ;
PF14_0771:pep	fimo	polypeptide_motif	44	54	52.2	.	.	Name=1;ID=1-1-PF14_0771:pep;pvalue=5.99e-06;qvalue=0.306;sequence=TIKSRLLAQTQ;
PFA0090c:pep	fimo	polypeptide_motif	44	54	51.9	.	.	Name=1;ID=1-1-PFA0090c:pep;pvalue=6.48e-06;qvalue=0.306;sequence=TINSRLLAQTK;
PFA0125c:pep	fimo	polypeptide_motif	1182	1192	48.4	.	.	Name=1;ID=1-1-PFA0125c:pep;pvalue=1.45e-05;qvalue=0.462;sequence=NREDPIASETE;
PFA0220w:pep	fimo	polypeptide_motif	1100	1110	45.6	.	.	Name=1;ID=1-1-PFA0220w:pep;pvalue=2.77e-05;qvalue=0.605;sequence=DKYSPSDHEKQ;
PFA0245w:pep	fimo	polypeptide_motif	356	366	41.5	.	.	Name=1;ID=1-1-PFA0245w:pep;pvalue=7.04e-05;qvalue=0.737;sequence=DSNKNILHDEE;
PFA0280w:pep	fimo	polypeptide_motif	1907	1917	46.1	.	.	Name=1;ID=1-1-PFA0280w:pep;pvalue=2.44e-05;qvalue=0.554;sequence=ILNKHSLEEKN;
PFA0310c:pep	fimo	polypeptide_motif	376	386	50.6	.	.	Name=1;ID=1-1-PFA0310c:pep;pvalue=8.74e-06;qvalue=0.379;sequence=FRESDSLTEYQ;
PFA0430c:pep	fimo	polypeptide_motif	570	580	59.6	.	.	Name=1;ID=1-1-PFA0430c:pep;pvalue=1.1e-06;qvalue=0.179;sequence=NLLKRILYNVE;
PFA0430c:pep	fimo	polypeptide_motif	1050	1060	41.8	.	.	Name=1;ID=1-2-PFA0430c:pep;pvalue=6.59e-05;qvalue=0.737;sequence=LRNKVTNHDTE;
PFA0510w:pep	fimo	polypeptide_motif	1184	1194	53.5	.	.	Name=1;ID=1-1-PFA0510w:pep;pvalue=4.43e-06;qvalue=0.306;sequence=NSNKRLLKQWE;
PFA0515w:pep	fimo	polypeptide_motif	1295	1305	43.8	.	.	Name=1;ID=1-1-PFA0515w:pep;pvalue=4.2e-05;qvalue=0.729;sequence=ILEKYSLGSVE;
PFA0585w:pep	fimo	polypeptide_motif	30	40	42.1	.	.	Name=1;ID=1-1-PFA0585w:pep;pvalue=6.14e-05;qvalue=0.737;sequence=NRNNINFHETE;
PFA0610c:pep	fimo	polypeptide_motif	44	54	43.7	.	.	Name=1;ID=1-1-PFA0610c:pep;pvalue=4.26e-05;qvalue=0.729;sequence=NRFKRIIAEAS;
PFA0625w:pep	fimo	polypeptide_motif	1292	1302	41.0	.	.	Name=1;ID=1-1-PFA0625w:pep;pvalue=7.91e-05;qvalue=0.749;sequence=DNNSRNLLEDE;
PFA0660w:pep	fimo	polypeptide_motif	54	64	69.3	.	.	Name=1;ID=1-1-PFA0660w:pep;pvalue=1.17e-07;qvalue=0.0572;sequence=IRYKRCLAEGN;
PFA0665w:pep	fimo	polypeptide_motif	110	120	42.0	.	.	Name=1;ID=1-1-PFA0665w:pep;pvalue=6.35e-05;qvalue=0.737;sequence=YRIKRTTKEVE;
PFA0670c:pep	fimo	polypeptide_motif	48	58	40.3	.	.	Name=1;ID=1-1-PFA0670c:pep;pvalue=9.21e-05;qvalue=0.77;sequence=LKNSRWLSETS;
PFA0690w:pep	fimo	polypeptide_motif	3	13	40.4	.	.	Name=1;ID=1-1-PFA0690w:pep;pvalue=9.17e-05;qvalue=0.77;sequence=FFYVRILYVVI;
PFA0705c:pep	fimo	polypeptide_motif	44	54	52.2	.	.	Name=1;ID=1-1-PFA0705c:pep;pvalue=5.99e-06;qvalue=0.306;sequence=TIKSRLLAQTQ;
PFA0750w:pep	fimo	polypeptide_motif	44	54	52.2	.	.	Name=1;ID=1-1-PFA0750w:pep;pvalue=5.99e-06;qvalue=0.306;sequence=TIKSRLLAQTQ;
PFB0025c:pep	fimo	polypeptide_motif	44	54	52.2	.	.	Name=1;ID=1-1-PFB0025c:pep;pvalue=5.99e-06;qvalue=0.306;sequence=TIKSRLLAQTQ;
PFB0065w:pep	fimo	polypeptide_motif	44	54	66.4	.	.	Name=1;ID=1-1-PFB0065w:pep;pvalue=2.29e-07;qvalue=0.0658;sequence=TINSRLLAQTQ;
PFB0070w:pep	fimo	polypeptide_motif	42	52	53.7	.	.	Name=1;ID=1-1-PFB0070w:pep;pvalue=4.24e-06;qvalue=0.306;sequence=ARHKRLLSESE;
PFB0090c:pep	fimo	polypeptide_motif	61	71	44.3	.	.	Name=1;ID=1-1-PFB0090c:pep;pvalue=3.74e-05;qvalue=0.688;sequence=LIIKRNLAQTQ;
PFB0095c:pep	fimo	polypeptide_motif	56	66	93.4	.	.	Name=1;ID=1-1-PFB0095c:pep;pvalue=4.57e-10;qvalue=0.000341;sequence=IRLKRSLAQVL;
PFB0100c:pep	fimo	polypeptide_motif	50	60	118.0	.	.	Name=1;ID=1-1-PFB0100c:pep;pvalue=1.57e-12;qvalue=5.85e-06;sequence=FRNKRTLAQKQ;
PFB0105c:pep	fimo	polypeptide_motif	80	90	41.6	.	.	Name=1;ID=1-1-PFB0105c:pep;pvalue=6.93e-05;qvalue=0.737;sequence=KRNSRKFAEGY;
PFB0106c:pep	fimo	polypeptide_motif	98	108	40.6	.	.	Name=1;ID=1-1-PFB0106c:pep;pvalue=8.71e-05;qvalue=0.763;sequence=IKYNRSLAELK;
PFB0150c:pep	fimo	polypeptide_motif	2193	2203	41.6	.	.	Name=1;ID=1-1-PFB0150c:pep;pvalue=6.98e-05;qvalue=0.737;sequence=DLLVYILDDVL;
PFB0215c:pep	fimo	polypeptide_motif	311	321	46.4	.	.	Name=1;ID=1-1-PFB0215c:pep;pvalue=2.28e-05;qvalue=0.553;sequence=FLNSHIKDEKE;
PFB0227c:pep	fimo	polypeptide_motif	283	293	40.4	.	.	Name=1;ID=1-1-PFB0227c:pep;pvalue=9.04e-05;qvalue=0.77;sequence=KRLRRISHFKE;
PFB0295w:pep	fimo	polypeptide_motif	16	26	41.5	.	.	Name=1;ID=1-1-PFB0295w:pep;pvalue=7.09e-05;qvalue=0.737;sequence=GRYKRSCQEVS;
PFB0425c:pep	fimo	polypeptide_motif	87	97	46.5	.	.	Name=1;ID=1-1-PFB0425c:pep;pvalue=2.23e-05;qvalue=0.548;sequence=INEKKILSEKK;
PFB0495w:pep	fimo	polypeptide_motif	466	476	41.9	.	.	Name=1;ID=1-1-PFB0495w:pep;pvalue=6.47e-05;qvalue=0.737;sequence=FLGKRIKTENE;
PFB0501c:pep	fimo	polypeptide_motif	123	133	40.9	.	.	Name=1;ID=1-1-PFB0501c:pep;pvalue=8.05e-05;qvalue=0.749;sequence=IINKRLRHEQY;
PFB0505c:pep	fimo	polypeptide_motif	174	184	40.5	.	.	Name=1;ID=1-1-PFB0505c:pep;pvalue=8.91e-05;qvalue=0.77;sequence=NRYKNILIVGS;
PFB0530c:pep	fimo	polypeptide_motif	246	256	44.9	.	.	Name=1;ID=1-1-PFB0530c:pep;pvalue=3.21e-05;qvalue=0.642;sequence=FLLKKLNKEKQ;
PFB0555c:pep	fimo	polypeptide_motif	389	399	54.7	.	.	Name=1;ID=1-1-PFB0555c:pep;pvalue=3.35e-06;qvalue=0.306;sequence=FVYKRILIQIL;
PFB0560w:pep	fimo	polypeptide_motif	2410	2420	40.4	.	.	Name=1;ID=1-1-PFB0560w:pep;pvalue=9.01e-05;qvalue=0.77;sequence=FLTKRIEEEVF;
PFB0575c:pep	fimo	polypeptide_motif	98	108	43.3	.	.	Name=1;ID=1-1-PFB0575c:pep;pvalue=4.69e-05;qvalue=0.737;sequence=NLNKAIISLGL;
PFB0575c:pep	fimo	polypeptide_motif	314	324	43.0	.	.	Name=1;ID=1-2-PFB0575c:pep;pvalue=4.98e-05;qvalue=0.737;sequence=ILYSIFVHEKL;
PFB0615c:pep	fimo	polypeptide_motif	468	478	41.0	.	.	Name=1;ID=1-1-PFB0615c:pep;pvalue=7.89e-05;qvalue=0.749;sequence=DKNKRSYIQTT;
PFB0680w:pep	fimo	polypeptide_motif	937	947	47.7	.	.	Name=1;ID=1-1-PFB0680w:pep;pvalue=1.7e-05;qvalue=0.497;sequence=TLYVLPLHEKQ;
PFB0715w:pep	fimo	polypeptide_motif	349	359	54.4	.	.	Name=1;ID=1-1-PFB0715w:pep;pvalue=3.65e-06;qvalue=0.306;sequence=SREKRILYAKE;
PFB0895c:pep	fimo	polypeptide_motif	732	742	41.7	.	.	Name=1;ID=1-1-PFB0895c:pep;pvalue=6.73e-05;qvalue=0.737;sequence=NKNKRLLNELC;
PFB0930w:pep	fimo	polypeptide_motif	51	61	42.9	.	.	Name=1;ID=1-1-PFB0930w:pep;pvalue=5.09e-05;qvalue=0.737;sequence=FGNNRSLAEYY;
PFB0932w:pep	fimo	polypeptide_motif	83	93	43.1	.	.	Name=1;ID=1-1-PFB0932w:pep;pvalue=4.87e-05;qvalue=0.737;sequence=FRINRLLVETK;
PFB1020w:pep	fimo	polypeptide_motif	44	54	51.9	.	.	Name=1;ID=1-1-PFB1020w:pep;pvalue=6.48e-06;qvalue=0.306;sequence=TINSRLLAQTK;
PFC0025c:pep	fimo	polypeptide_motif	44	54	52.2	.	.	Name=1;ID=1-1-PFC0025c:pep;pvalue=5.99e-06;qvalue=0.306;sequence=TIKSRLLAQTQ;
PFC0055w:pep	fimo	polypeptide_motif	42	52	54.1	.	.	Name=1;ID=1-1-PFC0055w:pep;pvalue=3.91e-06;qvalue=0.306;sequence=IRNNRSLAKYE;
PFC0245c:pep	fimo	polypeptide_motif	60	70	45.9	.	.	Name=1;ID=1-1-PFC0245c:pep;pvalue=2.59e-05;qvalue=0.578;sequence=FLLFRRLSQCL;
PFC0345w:pep	fimo	polypeptide_motif	234	244	46.9	.	.	Name=1;ID=1-1-PFC0345w:pep;pvalue=2.03e-05;qvalue=0.542;sequence=IREKCSVHTKE;
PFC0425w:pep	fimo	polypeptide_motif	746	756	43.5	.	.	Name=1;ID=1-1-PFC0425w:pep;pvalue=4.44e-05;qvalue=0.737;sequence=IEESRSISQGN;
PFC0465c:pep	fimo	polypeptide_motif	551	561	41.9	.	.	Name=1;ID=1-1-PFC0465c:pep;pvalue=6.48e-05;qvalue=0.737;sequence=DRNKRNSSITV;
PFC0515c:pep	fimo	polypeptide_motif	1129	1139	43.6	.	.	Name=1;ID=1-1-PFC0515c:pep;pvalue=4.37e-05;qvalue=0.737;sequence=ILLDITLDEKE;
PFC0640w:pep	fimo	polypeptide_motif	1888	1898	40.1	.	.	Name=1;ID=1-1-PFC0640w:pep;pvalue=9.7e-05;qvalue=0.785;sequence=KRNKKILTRKL;
PFC0750w:pep	fimo	polypeptide_motif	570	580	42.7	.	.	Name=1;ID=1-1-PFC0750w:pep;pvalue=5.4e-05;qvalue=0.737;sequence=DVLSRSNAHGL;
PFC0770c:pep	fimo	polypeptide_motif	536	546	41.4	.	.	Name=1;ID=1-1-PFC0770c:pep;pvalue=7.19e-05;qvalue=0.739;sequence=KKNKEILLEKE;
PFC0795w:pep	fimo	polypeptide_motif	110	120	43.2	.	.	Name=1;ID=1-1-PFC0795w:pep;pvalue=4.75e-05;qvalue=0.737;sequence=NLLKKILSNAL;
PFC0820w:pep	fimo	polypeptide_motif	1893	1903	46.0	.	.	Name=1;ID=1-1-PFC0820w:pep;pvalue=2.51e-05;qvalue=0.564;sequence=IRNTLILSMGL;
PFC0840w:pep	fimo	polypeptide_motif	834	844	41.3	.	.	Name=1;ID=1-1-PFC0840w:pep;pvalue=7.35e-05;qvalue=0.745;sequence=FYNKNSLANYE;
PFC0865w:pep	fimo	polypeptide_motif	128	138	48.8	.	.	Name=1;ID=1-1-PFC0865w:pep;pvalue=1.31e-05;qvalue=0.448;sequence=NEYKPTGAEGQ;
PFC0905c:pep	fimo	polypeptide_motif	2330	2340	40.2	.	.	Name=1;ID=1-1-PFC0905c:pep;pvalue=9.62e-05;qvalue=0.784;sequence=FRNSYILLNGN;
PFC0960c:pep	fimo	polypeptide_motif	1359	1369	46.4	.	.	Name=1;ID=1-1-PFC0960c:pep;pvalue=2.3e-05;qvalue=0.553;sequence=NDLKNTLKEKE;
PFC1005c:pep	fimo	polypeptide_motif	7	17	45.8	.	.	Name=1;ID=1-1-PFC1005c:pep;pvalue=2.62e-05;qvalue=0.578;sequence=NMYMCTLAEKL;
PFC1015c:pep	fimo	polypeptide_motif	1690	1700	40.3	.	.	Name=1;ID=1-1-PFC1015c:pep;pvalue=9.25e-05;qvalue=0.77;sequence=YLNKIILHFYE;
PFC1105w:pep	fimo	polypeptide_motif	44	54	51.9	.	.	Name=1;ID=1-1-PFC1105w:pep;pvalue=6.48e-06;qvalue=0.306;sequence=TINSRLLAQTK;
PFD0035c:pep	fimo	polypeptide_motif	44	54	52.2	.	.	Name=1;ID=1-1-PFD0035c:pep;pvalue=5.99e-06;qvalue=0.306;sequence=TIKSRLLAQTQ;
PFD0090c:pep	fimo	polypeptide_motif	65	75	41.4	.	.	Name=1;ID=1-1-PFD0090c:pep;pvalue=7.25e-05;qvalue=0.744;sequence=NVYLRNLSELQ;
PFD0110w:pep	fimo	polypeptide_motif	2280	2290	41.0	.	.	Name=1;ID=1-1-PFD0110w:pep;pvalue=7.91e-05;qvalue=0.749;sequence=DDYKDILIQNE;
PFD0225w:pep	fimo	polypeptide_motif	734	744	40.1	.	.	Name=1;ID=1-2-PFD0225w:pep;pvalue=9.66e-05;qvalue=0.784;sequence=INNKVILFEKP;
PFD0225w:pep	fimo	polypeptide_motif	1592	1602	40.2	.	.	Name=1;ID=1-1-PFD0225w:pep;pvalue=9.51e-05;qvalue=0.781;sequence=NNNKSILLEGT;
PFD0235c:pep	fimo	polypeptide_motif	39	49	48.6	.	.	Name=1;ID=1-1-PFD0235c:pep;pvalue=1.39e-05;qvalue=0.458;sequence=KLLKRVLHNVE;
PFD0320c:pep	fimo	polypeptide_motif	1046	1056	42.0	.	.	Name=1;ID=1-1-PFD0320c:pep;pvalue=6.32e-05;qvalue=0.737;sequence=FRNDKITLEKE;
PFD0320c:pep	fimo	polypeptide_motif	1193	1203	42.0	.	.	Name=1;ID=1-2-PFD0320c:pep;pvalue=6.32e-05;qvalue=0.737;sequence=FRNDKITLEKE;
PFD0330w:pep	fimo	polypeptide_motif	146	156	44.3	.	.	Name=1;ID=1-1-PFD0330w:pep;pvalue=3.71e-05;qvalue=0.685;sequence=NDLVNSSHEKQ;
PFD0445c:pep	fimo	polypeptide_motif	383	393	40.9	.	.	Name=1;ID=1-1-PFD0445c:pep;pvalue=8.05e-05;qvalue=0.749;sequence=DKVKRSEHEPE;
PFD0480w:pep	fimo	polypeptide_motif	184	194	41.8	.	.	Name=1;ID=1-1-PFD0480w:pep;pvalue=6.65e-05;qvalue=0.737;sequence=DRQKRIKYEDL;
PFD0590c:pep	fimo	polypeptide_motif	766	776	43.8	.	.	Name=1;ID=1-1-PFD0590c:pep;pvalue=4.12e-05;qvalue=0.723;sequence=NLNSYILSRKK;
PFD0670c:pep	fimo	polypeptide_motif	36	46	50.8	.	.	Name=1;ID=1-1-PFD0670c:pep;pvalue=8.22e-06;qvalue=0.371;sequence=ARLVRILSEFV;
PFD0680c:pep	fimo	polypeptide_motif	63	73	42.7	.	.	Name=1;ID=1-1-PFD0680c:pep;pvalue=5.32e-05;qvalue=0.737;sequence=NRLSKLSSEGK;
PFD0685c:pep	fimo	polypeptide_motif	225	235	40.7	.	.	Name=1;ID=1-1-PFD0685c:pep;pvalue=8.59e-05;qvalue=0.759;sequence=INYKNIYEETQ;
PFD0940w:pep	fimo	polypeptide_motif	1796	1806	49.7	.	.	Name=1;ID=1-1-PFD0940w:pep;pvalue=1.08e-05;qvalue=0.417;sequence=DNYKRLFHEVK;
PFD1110w:pep	fimo	polypeptide_motif	145	155	43.5	.	.	Name=1;ID=1-1-PFD1110w:pep;pvalue=4.49e-05;qvalue=0.737;sequence=DLLSSILRLVQ;
PFD1115c:pep	fimo	polypeptide_motif	1443	1453	48.7	.	.	Name=1;ID=1-1-PFD1115c:pep;pvalue=1.36e-05;qvalue=0.456;sequence=DSNKKILIEKL;
PFD1150c:pep	fimo	polypeptide_motif	1451	1461	40.8	.	.	Name=1;ID=1-1-PFD1150c:pep;pvalue=8.31e-05;qvalue=0.752;sequence=ITNKRKNSETN;
PFD1170c:pep	fimo	polypeptide_motif	82	92	65.8	.	.	Name=1;ID=1-1-PFD1170c:pep;pvalue=2.63e-07;qvalue=0.0699;sequence=NVGKRILSEGQ;
PFD1185w:pep	fimo	polypeptide_motif	61	71	53.5	.	.	Name=1;ID=1-1-PFD1185w:pep;pvalue=4.43e-06;qvalue=0.306;sequence=NIYKRNLVQVE;
PFD1215w:pep	fimo	polypeptide_motif	61	71	53.5	.	.	Name=1;ID=1-1-PFD1215w:pep;pvalue=4.43e-06;qvalue=0.306;sequence=NIYKRNLVQVE;
PFD1220c:pep	fimo	polypeptide_motif	37	47	49.1	.	.	Name=1;ID=1-1-PFD1220c:pep;pvalue=1.23e-05;qvalue=0.436;sequence=ILKSRCLAEIE;
PFD1225w:pep	fimo	polypeptide_motif	15	25	46.8	.	.	Name=1;ID=1-1-PFD1225w:pep;pvalue=2.08e-05;qvalue=0.544;sequence=NTTSRLLSECE;
PFD1235w:pep	fimo	polypeptide_motif	155	165	41.6	.	.	Name=1;ID=1-1-PFD1235w:pep;pvalue=6.91e-05;qvalue=0.737;sequence=NLLVMARSEGE;
PFD1235w:pep	fimo	polypeptide_motif	357	367	40.7	.	.	Name=1;ID=1-2-PFD1235w:pep;pvalue=8.49e-05;qvalue=0.752;sequence=IRNKDILSDNP;
PFE0040c:pep	fimo	polypeptide_motif	71	81	99.4	.	.	Name=1;ID=1-1-PFE0040c:pep;pvalue=1.13e-10;qvalue=0.000106;sequence=DRYVRILSETE;
PFE0045c:pep	fimo	polypeptide_motif	110	120	44.6	.	.	Name=1;ID=1-1-PFE0045c:pep;pvalue=3.47e-05;qvalue=0.664;sequence=IDENRLNHEVL;
PFE0055c:pep	fimo	polypeptide_motif	388	398	40.7	.	.	Name=1;ID=1-1-PFE0055c:pep;pvalue=8.46e-05;qvalue=0.752;sequence=PEQKRTLKETL;
PFE0070w:pep	fimo	polypeptide_motif	111	121	40.4	.	.	Name=1;ID=1-1-PFE0070w:pep;pvalue=9.11e-05;qvalue=0.77;sequence=FEEKFNLASVQ;
PFE0190c:pep	fimo	polypeptide_motif	602	612	46.5	.	.	Name=1;ID=1-1-PFE0190c:pep;pvalue=2.22e-05;qvalue=0.548;sequence=IYDSRILHRGL;
PFE0230w:pep	fimo	polypeptide_motif	1390	1400	43.6	.	.	Name=1;ID=1-1-PFE0230w:pep;pvalue=4.4e-05;qvalue=0.737;sequence=EREKRRLKERE;
PFE0230w:pep	fimo	polypeptide_motif	1472	1482	41.0	.	.	Name=1;ID=1-2-PFE0230w:pep;pvalue=7.97e-05;qvalue=0.749;sequence=LREKERLREKE;
PFE0235c:pep	fimo	polypeptide_motif	4785	4795	42.3	.	.	Name=1;ID=1-1-PFE0235c:pep;pvalue=5.82e-05;qvalue=0.737;sequence=DLLYNTLYEKL;
PFE0310c:pep	fimo	polypeptide_motif	239	249	46.2	.	.	Name=1;ID=1-1-PFE0310c:pep;pvalue=2.38e-05;qvalue=0.554;sequence=ILLKRKSNEKE;
PFE0320w:pep	fimo	polypeptide_motif	440	450	53.1	.	.	Name=1;ID=1-1-PFE0320w:pep;pvalue=4.92e-06;qvalue=0.306;sequence=NKNKETLNQTQ;
PFE0385w:pep	fimo	polypeptide_motif	1505	1515	55.2	.	.	Name=1;ID=1-1-PFE0385w:pep;pvalue=3.03e-06;qvalue=0.306;sequence=NRTKRIIAQKM;
PFE0405c:pep	fimo	polypeptide_motif	93	103	43.2	.	.	Name=1;ID=1-1-PFE0405c:pep;pvalue=4.8e-05;qvalue=0.737;sequence=ILNKISNSLGE;
PFE0485w:pep	fimo	polypeptide_motif	571	581	44.3	.	.	Name=1;ID=1-1-PFE0485w:pep;pvalue=3.7e-05;qvalue=0.685;sequence=NSNDSTLSQGL;
PFE0765w:pep	fimo	polypeptide_motif	1526	1536	49.2	.	.	Name=1;ID=1-1-PFE0765w:pep;pvalue=1.19e-05;qvalue=0.428;sequence=FQYKRSSDEKL;
PFE1045c:pep	fimo	polypeptide_motif	945	955	43.5	.	.	Name=1;ID=1-1-PFE1045c:pep;pvalue=4.48e-05;qvalue=0.737;sequence=FRNIRKLRTKE;
PFE1045c:pep	fimo	polypeptide_motif	1068	1078	43.5	.	.	Name=1;ID=1-2-PFE1045c:pep;pvalue=4.48e-05;qvalue=0.737;sequence=ITNSLILSRVL;
PFE1095w:pep	fimo	polypeptide_motif	1738	1748	49.7	.	.	Name=1;ID=1-1-PFE1095w:pep;pvalue=1.07e-05;qvalue=0.417;sequence=LKNKRSLSTVE;
PFE1120w:pep	fimo	polypeptide_motif	1719	1729	41.0	.	.	Name=1;ID=1-1-PFE1120w:pep;pvalue=7.99e-05;qvalue=0.749;sequence=DKNKYILDSTE;
PFE1150w:pep	fimo	polypeptide_motif	253	263	47.7	.	.	Name=1;ID=1-1-PFE1150w:pep;pvalue=1.68e-05;qvalue=0.497;sequence=ILNKFNLSETF;
PFE1195w:pep	fimo	polypeptide_motif	1100	1110	43.1	.	.	Name=1;ID=1-1-PFE1195w:pep;pvalue=4.92e-05;qvalue=0.737;sequence=NLASSTLSHKQ;
PFE1330c:pep	fimo	polypeptide_motif	707	717	42.1	.	.	Name=1;ID=1-1-PFE1330c:pep;pvalue=6.14e-05;qvalue=0.737;sequence=DLLSYIKSLTE;
PFE1480c:pep	fimo	polypeptide_motif	392	402	51.0	.	.	Name=1;ID=1-1-PFE1480c:pep;pvalue=7.94e-06;qvalue=0.366;sequence=FNNACILHEKL;
PFE1515w:pep	fimo	polypeptide_motif	483	493	40.6	.	.	Name=1;ID=1-1-PFE1515w:pep;pvalue=8.68e-05;qvalue=0.762;sequence=KNNKRSDDEKE;
PFE1595c:pep	fimo	polypeptide_motif	50	60	40.8	.	.	Name=1;ID=1-1-PFE1595c:pep;pvalue=8.34e-05;qvalue=0.752;sequence=FRNTFSNHEKK;
PFE1605w:pep	fimo	polypeptide_motif	83	93	42.2	.	.	Name=1;ID=1-1-PFE1605w:pep;pvalue=6.06e-05;qvalue=0.737;sequence=NRYSRKLCERF;
PFF0005c:pep	fimo	polypeptide_motif	154	164	41.6	.	.	Name=1;ID=1-1-PFF0005c:pep;pvalue=6.91e-05;qvalue=0.737;sequence=NLLVMARSEGE;
PFF0235c:pep	fimo	polypeptide_motif	1287	1297	41.8	.	.	Name=1;ID=1-1-PFF0235c:pep;pvalue=6.52e-05;qvalue=0.737;sequence=NKNKNILNEFE;
PFF0255c:pep	fimo	polypeptide_motif	26	36	40.2	.	.	Name=1;ID=1-1-PFF0255c:pep;pvalue=9.43e-05;qvalue=0.781;sequence=FRENLILDKKE;
PFF0275c:pep	fimo	polypeptide_motif	368	378	45.2	.	.	Name=1;ID=1-2-PFF0275c:pep;pvalue=2.98e-05;qvalue=0.621;sequence=ILLSRINCQTC;
PFF0275c:pep	fimo	polypeptide_motif	643	653	49.7	.	.	Name=1;ID=1-1-PFF0275c:pep;pvalue=1.08e-05;qvalue=0.417;sequence=DLIKRILKENL;
PFF0530w:pep	fimo	polypeptide_motif	225	235	42.4	.	.	Name=1;ID=1-1-PFF0530w:pep;pvalue=5.69e-05;qvalue=0.737;sequence=KDYKKILHEIE;
PFF0575c:pep	fimo	polypeptide_motif	1666	1676	40.1	.	.	Name=1;ID=1-1-PFF0575c:pep;pvalue=9.82e-05;qvalue=0.786;sequence=NMNKNILSEDI;
PFF0655c:pep	fimo	polypeptide_motif	1191	1201	44.5	.	.	Name=1;ID=1-1-PFF0655c:pep;pvalue=3.53e-05;qvalue=0.669;sequence=ILNKKISSYVE;
PFF0700c:pep	fimo	polypeptide_motif	131	141	43.4	.	.	Name=1;ID=1-1-PFF0700c:pep;pvalue=4.51e-05;qvalue=0.737;sequence=FKNKRTLIEAI;
PFF0965c:pep	fimo	polypeptide_motif	856	866	41.2	.	.	Name=1;ID=1-1-PFF0965c:pep;pvalue=7.59e-05;qvalue=0.745;sequence=TRYKYIYHEIL;
PFF1070c:pep	fimo	polypeptide_motif	634	644	44.9	.	.	Name=1;ID=1-1-PFF1070c:pep;pvalue=3.26e-05;qvalue=0.644;sequence=NLLKNILKSVE;
PFF1100c:pep	fimo	polypeptide_motif	1750	1760	42.4	.	.	Name=1;ID=1-1-PFF1100c:pep;pvalue=5.75e-05;qvalue=0.737;sequence=NAYKRILEKYE;
PFF1265w:pep	fimo	polypeptide_motif	215	225	41.7	.	.	Name=1;ID=1-1-PFF1265w:pep;pvalue=6.77e-05;qvalue=0.737;sequence=LLYKRILACDT;
PFF1280w:pep	fimo	polypeptide_motif	104	114	48.1	.	.	Name=1;ID=1-1-PFF1280w:pep;pvalue=1.54e-05;qvalue=0.478;sequence=FRLSSILPIKE;
PFF1345w:pep	fimo	polypeptide_motif	844	854	44.1	.	.	Name=1;ID=1-1-PFF1345w:pep;pvalue=3.85e-05;qvalue=0.694;sequence=DLLSRILSVIN;
PFF1365c:pep	fimo	polypeptide_motif	6570	6580	40.8	.	.	Name=1;ID=1-1-PFF1365c:pep;pvalue=8.28e-05;qvalue=0.752;sequence=LRNKELLGEKN;
PFF1370w:pep	fimo	polypeptide_motif	499	509	41.7	.	.	Name=1;ID=1-1-PFF1370w:pep;pvalue=6.73e-05;qvalue=0.737;sequence=NVYKRMLNEVI;
PFF1440w:pep	fimo	polypeptide_motif	3234	3244	49.0	.	.	Name=1;ID=1-1-PFF1440w:pep;pvalue=1.27e-05;qvalue=0.44;sequence=FRCSFILYEVL;
PFF1440w:pep	fimo	polypeptide_motif	3611	3621	40.7	.	.	Name=1;ID=1-2-PFF1440w:pep;pvalue=8.46e-05;qvalue=0.752;sequence=NTNPRILSGTD;
PFF1445c:pep	fimo	polypeptide_motif	516	526	42.7	.	.	Name=1;ID=1-1-PFF1445c:pep;pvalue=5.32e-05;qvalue=0.737;sequence=FINKGIQAETY;
PFF1485w:pep	fimo	polypeptide_motif	617	627	43.9	.	.	Name=1;ID=1-1-PFF1485w:pep;pvalue=4.02e-05;qvalue=0.71;sequence=FLYSVILTRGL;
PFF1550w:pep	fimo	polypeptide_motif	44	54	52.2	.	.	Name=1;ID=1-1-PFF1550w:pep;pvalue=5.99e-06;qvalue=0.306;sequence=TIKSRLLAQTQ;
PFI0045c:pep	fimo	polypeptide_motif	44	54	51.9	.	.	Name=1;ID=1-1-PFI0045c:pep;pvalue=6.48e-06;qvalue=0.306;sequence=TINSRLLAQTK;
PFI0080w:pep	fimo	polypeptide_motif	44	54	66.4	.	.	Name=1;ID=1-1-PFI0080w:pep;pvalue=2.29e-07;qvalue=0.0658;sequence=TINSRLLAQTQ;
PFI0086w:pep	fimo	polypeptide_motif	87	97	46.1	.	.	Name=1;ID=1-1-PFI0086w:pep;pvalue=2.44e-05;qvalue=0.554;sequence=KLLNRSLAEVN;
PFI0115c:pep	fimo	polypeptide_motif	45	55	41.2	.	.	Name=1;ID=1-1-PFI0115c:pep;pvalue=7.59e-05;qvalue=0.745;sequence=FNNSRYLSEYS;
PFI0130c:pep	fimo	polypeptide_motif	69	79	42.7	.	.	Name=1;ID=1-1-PFI0130c:pep;pvalue=5.3e-05;qvalue=0.737;sequence=NFHNRNLHETE;
PFI0320w:pep	fimo	polypeptide_motif	349	359	46.7	.	.	Name=1;ID=1-1-PFI0320w:pep;pvalue=2.15e-05;qvalue=0.548;sequence=NLLMKILAETK;
PFI0455w:pep	fimo	polypeptide_motif	450	460	42.8	.	.	Name=1;ID=1-1-PFI0455w:pep;pvalue=5.23e-05;qvalue=0.737;sequence=KREKRELQQKD;
PFI0520w:pep	fimo	polypeptide_motif	531	541	42.5	.	.	Name=1;ID=1-1-PFI0520w:pep;pvalue=5.55e-05;qvalue=0.737;sequence=ILEKFSLQGKL;
PFI0540w:pep	fimo	polypeptide_motif	918	928	42.1	.	.	Name=1;ID=1-1-PFI0540w:pep;pvalue=6.14e-05;qvalue=0.737;sequence=NRILSILNETE;
PFI0665w:pep	fimo	polypeptide_motif	54	64	40.4	.	.	Name=1;ID=1-1-PFI0665w:pep;pvalue=9.17e-05;qvalue=0.77;sequence=ELNKQINEETQ;
PFI0745w:pep	fimo	polypeptide_motif	209	219	47.5	.	.	Name=1;ID=1-1-PFI0745w:pep;pvalue=1.77e-05;qvalue=0.506;sequence=IKNKRSNFQKL;
PFI0755c:pep	fimo	polypeptide_motif	1334	1344	42.9	.	.	Name=1;ID=1-1-PFI0755c:pep;pvalue=5.16e-05;qvalue=0.737;sequence=NYYNRILFEEQ;
PFI0795w:pep	fimo	polypeptide_motif	381	391	46.5	.	.	Name=1;ID=1-1-PFI0795w:pep;pvalue=2.23e-05;qvalue=0.548;sequence=FLLKDILIEQL;
PFI0910w:pep	fimo	polypeptide_motif	115	125	43.3	.	.	Name=1;ID=1-1-PFI0910w:pep;pvalue=4.71e-05;qvalue=0.737;sequence=LRNKKIVAETI;
PFI1100w:pep	fimo	polypeptide_motif	726	736	42.7	.	.	Name=1;ID=1-1-PFI1100w:pep;pvalue=5.37e-05;qvalue=0.737;sequence=INYKRILYKEQ;
PFI1230c:pep	fimo	polypeptide_motif	97	107	42.5	.	.	Name=1;ID=1-1-PFI1230c:pep;pvalue=5.66e-05;qvalue=0.737;sequence=FLLVRLFSAVN;
PFI1310w:pep	fimo	polypeptide_motif	342	352	46.8	.	.	Name=1;ID=1-1-PFI1310w:pep;pvalue=2.08e-05;qvalue=0.544;sequence=NKEKLSLLQKE;
PFI1340w:pep	fimo	polypeptide_motif	144	154	42.0	.	.	Name=1;ID=1-1-PFI1340w:pep;pvalue=6.27e-05;qvalue=0.737;sequence=FLNKKHLKQLQ;
PFI1340w:pep	fimo	polypeptide_motif	255	265	41.2	.	.	Name=1;ID=1-2-PFI1340w:pep;pvalue=7.64e-05;qvalue=0.747;sequence=NIKKEKLHEVQ;
PFI1468c:pep	fimo	polypeptide_motif	789	799	43.5	.	.	Name=1;ID=1-1-PFI1468c:pep;pvalue=4.44e-05;qvalue=0.737;sequence=ILLKKTFKEKE;
PFI1485c:pep	fimo	polypeptide_motif	1287	1297	43.1	.	.	Name=1;ID=1-1-PFI1485c:pep;pvalue=4.94e-05;qvalue=0.737;sequence=FRNIFHLFQVQ;
PFI1525w:pep	fimo	polypeptide_motif	110	120	60.5	.	.	Name=1;ID=1-1-PFI1525w:pep;pvalue=8.91e-07;qvalue=0.158;sequence=IREKKLLKEKE;
PFI1545c:pep	fimo	polypeptide_motif	100	110	40.8	.	.	Name=1;ID=1-1-PFI1545c:pep;pvalue=8.25e-05;qvalue=0.752;sequence=NRKKGRFHEGE;
PFI1750c:pep	fimo	polypeptide_motif	45	55	54.6	.	.	Name=1;ID=1-1-PFI1750c:pep;pvalue=3.47e-06;qvalue=0.306;sequence=IRNERILSEQH;
PFI1785w:pep	fimo	polypeptide_motif	82	92	64.0	.	.	Name=1;ID=1-1-PFI1785w:pep;pvalue=4e-07;qvalue=0.0934;sequence=KEYSRILSETE;
PFI1805w:pep	fimo	polypeptide_motif	33	43	42.9	.	.	Name=1;ID=1-1-PFI1805w:pep;pvalue=5.13e-05;qvalue=0.737;sequence=TRNTRLLCECE;
PFL0060w:pep	fimo	polypeptide_motif	81	91	41.1	.	.	Name=1;ID=1-1-PFL0060w:pep;pvalue=7.67e-05;qvalue=0.747;sequence=FNNSRKLADVS;
PFL0115w:pep	fimo	polypeptide_motif	1914	1924	40.6	.	.	Name=1;ID=1-1-PFL0115w:pep;pvalue=8.62e-05;qvalue=0.761;sequence=DLLSNSDTETL;
PFL0130c:pep	fimo	polypeptide_motif	1551	1561	40.8	.	.	Name=1;ID=1-2-PFL0130c:pep;pvalue=8.37e-05;qvalue=0.752;sequence=FKNKDISSELE;
PFL0130c:pep	fimo	polypeptide_motif	1990	2000	45.5	.	.	Name=1;ID=1-1-PFL0130c:pep;pvalue=2.84e-05;qvalue=0.611;sequence=DEESRLLHMKI;
PFL0150w:pep	fimo	polypeptide_motif	277	287	42.0	.	.	Name=1;ID=1-1-PFL0150w:pep;pvalue=6.28e-05;qvalue=0.737;sequence=IQTKRTSHQSQ;
PFL0360c:pep	fimo	polypeptide_motif	891	901	50.2	.	.	Name=1;ID=1-1-PFL0360c:pep;pvalue=9.53e-06;qvalue=0.395;sequence=DKNKKSLQEKQ;
PFL0405w:pep	fimo	polypeptide_motif	1749	1759	40.7	.	.	Name=1;ID=1-1-PFL0405w:pep;pvalue=8.49e-05;qvalue=0.752;sequence=FDEYLNLHQKQ;
PFL0470w:pep	fimo	polypeptide_motif	463	473	40.3	.	.	Name=1;ID=1-1-PFL0470w:pep;pvalue=9.32e-05;qvalue=0.774;sequence=NHVVGGLHQTQ;
PFL0485w:pep	fimo	polypeptide_motif	27	37	41.5	.	.	Name=1;ID=1-1-PFL0485w:pep;pvalue=7.02e-05;qvalue=0.737;sequence=IENKYILDQEE;
PFL0700w:pep	fimo	polypeptide_motif	49	59	40.1	.	.	Name=1;ID=1-1-PFL0700w:pep;pvalue=9.78e-05;qvalue=0.786;sequence=DNSKFILSELQ;
PFL0765w:pep	fimo	polypeptide_motif	624	634	67.0	.	.	Name=1;ID=1-1-PFL0765w:pep;pvalue=1.97e-07;qvalue=0.0658;sequence=DRLKRISHFTE;
PFL0815w:pep	fimo	polypeptide_motif	420	430	40.3	.	.	Name=1;ID=1-1-PFL0815w:pep;pvalue=9.21e-05;qvalue=0.77;sequence=AENKRIKLEKL;
PFL0870w:pep	fimo	polypeptide_motif	330	340	52.5	.	.	Name=1;ID=1-1-PFL0870w:pep;pvalue=5.63e-06;qvalue=0.306;sequence=IFYKRKGAEKE;
PFL0895c:pep	fimo	polypeptide_motif	559	569	41.3	.	.	Name=1;ID=1-1-PFL0895c:pep;pvalue=7.44e-05;qvalue=0.745;sequence=FRNNNTDEQVQ;
PFL0925w:pep	fimo	polypeptide_motif	644	654	44.2	.	.	Name=1;ID=1-1-PFL0925w:pep;pvalue=3.83e-05;qvalue=0.694;sequence=ELNSDLLSESE;
PFL1085w:pep	fimo	polypeptide_motif	2137	2147	50.3	.	.	Name=1;ID=1-1-PFL1085w:pep;pvalue=9.4e-06;qvalue=0.394;sequence=IRNSTILPQKG;
PFL1200c:pep	fimo	polypeptide_motif	3	13	41.3	.	.	Name=1;ID=1-1-PFL1200c:pep;pvalue=7.35e-05;qvalue=0.745;sequence=RRNIRLPAEVS;
PFL1360c:pep	fimo	polypeptide_motif	21	31	46.2	.	.	Name=1;ID=1-1-PFL1360c:pep;pvalue=2.4e-05;qvalue=0.554;sequence=DLEEISLHQLQ;
PFL1400c:pep	fimo	polypeptide_motif	690	700	40.1	.	.	Name=1;ID=1-1-PFL1400c:pep;pvalue=9.66e-05;qvalue=0.784;sequence=NRNKYLKDELE;
PFL1455w:pep	fimo	polypeptide_motif	49	59	42.1	.	.	Name=1;ID=1-2-PFL1455w:pep;pvalue=6.15e-05;qvalue=0.737;sequence=FGNIRALSCTE;
PFL1455w:pep	fimo	polypeptide_motif	900	910	46.6	.	.	Name=1;ID=1-1-PFL1455w:pep;pvalue=2.2e-05;qvalue=0.548;sequence=NLYEPLLHQTN;
PFL1455w:pep	fimo	polypeptide_motif	957	967	41.2	.	.	Name=1;ID=1-3-PFL1455w:pep;pvalue=7.52e-05;qvalue=0.745;sequence=FANERTLLQWL;
PFL1495w:pep	fimo	polypeptide_motif	265	275	43.8	.	.	Name=1;ID=1-1-PFL1495w:pep;pvalue=4.18e-05;qvalue=0.728;sequence=DLNLITLSEYL;
PFL1645w:pep	fimo	polypeptide_motif	1934	1944	40.5	.	.	Name=1;ID=1-1-PFL1645w:pep;pvalue=8.84e-05;qvalue=0.77;sequence=PLYKRYLVEKR;
PFL1795c:pep	fimo	polypeptide_motif	2123	2133	45.1	.	.	Name=1;ID=1-1-PFL1795c:pep;pvalue=3.08e-05;qvalue=0.632;sequence=DQEKRLYVEKL;
PFL1815c:pep	fimo	polypeptide_motif	1627	1637	48.8	.	.	Name=1;ID=1-1-PFL1815c:pep;pvalue=1.32e-05;qvalue=0.448;sequence=IRNSRSLSDIS;
PFL1855w:pep	fimo	polypeptide_motif	591	601	49.5	.	.	Name=1;ID=1-1-PFL1855w:pep;pvalue=1.12e-05;qvalue=0.417;sequence=DRLKDIIQEGQ;
PFL1930w:pep	fimo	polypeptide_motif	4598	4608	42.8	.	.	Name=1;ID=1-1-PFL1930w:pep;pvalue=5.24e-05;qvalue=0.737;sequence=ILYKKLLSKIL;
PFL1975c:pep	fimo	polypeptide_motif	96	106	41.3	.	.	Name=1;ID=1-1-PFL1975c:pep;pvalue=7.42e-05;qvalue=0.745;sequence=NDGKRLLTGTQ;
PFL1980c:pep	fimo	polypeptide_motif	61	71	44.0	.	.	Name=1;ID=1-1-PFL1980c:pep;pvalue=3.97e-05;qvalue=0.708;sequence=KRNKRDLIEKI;
PFL2120w:pep	fimo	polypeptide_motif	351	361	46.1	.	.	Name=1;ID=1-1-PFL2120w:pep;pvalue=2.44e-05;qvalue=0.554;sequence=DRNLKLLSYVE;
PFL2125c:pep	fimo	polypeptide_motif	500	510	42.6	.	.	Name=1;ID=1-2-PFL2125c:pep;pvalue=5.51e-05;qvalue=0.737;sequence=DLRSRIISLVL;
PFL2125c:pep	fimo	polypeptide_motif	628	638	45.2	.	.	Name=1;ID=1-1-PFL2125c:pep;pvalue=2.99e-05;qvalue=0.621;sequence=FLENLTKAQKE;
PFL2130w:pep	fimo	polypeptide_motif	387	397	42.4	.	.	Name=1;ID=1-1-PFL2130w:pep;pvalue=5.7e-05;qvalue=0.737;sequence=NRYKKILALLH;
PFL2285c:pep	fimo	polypeptide_motif	189	199	47.9	.	.	Name=1;ID=1-1-PFL2285c:pep;pvalue=1.61e-05;qvalue=0.484;sequence=FECKILLAEKL;
PFL2365w:pep	fimo	polypeptide_motif	705	715	41.7	.	.	Name=1;ID=1-1-PFL2365w:pep;pvalue=6.71e-05;qvalue=0.737;sequence=DLNNVSESQGL;
PFL2420w:pep	fimo	polypeptide_motif	74	84	43.2	.	.	Name=1;ID=1-1-PFL2420w:pep;pvalue=4.75e-05;qvalue=0.737;sequence=DLLNKSLLEGE;
PFL2420w:pep	fimo	polypeptide_motif	351	361	41.6	.	.	Name=1;ID=1-2-PFL2420w:pep;pvalue=6.93e-05;qvalue=0.737;sequence=ISNKKILKETD;
PFL2535w:pep	fimo	polypeptide_motif	81	91	40.0	.	.	Name=1;ID=1-1-PFL2535w:pep;pvalue=9.93e-05;qvalue=0.792;sequence=EKYSRTLFETN;
PFL2545c:pep	fimo	polypeptide_motif	41	51	43.9	.	.	Name=1;ID=1-1-PFL2545c:pep;pvalue=4.03e-05;qvalue=0.71;sequence=LRNFRTLVELQ;
PFL2550w:pep	fimo	polypeptide_motif	36	46	48.6	.	.	Name=1;ID=1-1-PFL2550w:pep;pvalue=1.37e-05;qvalue=0.458;sequence=NVYSRILSDLE;
PFL2560c:pep	fimo	polypeptide_motif	45	55	40.2	.	.	Name=1;ID=1-1-PFL2560c:pep;pvalue=9.47e-05;qvalue=0.781;sequence=LIIKRRLSETL;
PFL2565w:pep	fimo	polypeptide_motif	42	52	41.1	.	.	Name=1;ID=1-1-PFL2565w:pep;pvalue=7.8e-05;qvalue=0.749;sequence=NIYSRNLAQLK;
PFL2590w:pep	fimo	polypeptide_motif	59	69	53.5	.	.	Name=1;ID=1-1-PFL2590w:pep;pvalue=4.43e-06;qvalue=0.306;sequence=NIYKRNLVQVE;
PFL2610w:pep	fimo	polypeptide_motif	44	54	51.9	.	.	Name=1;ID=1-1-PFL2610w:pep;pvalue=6.48e-06;qvalue=0.306;sequence=TINSRLLAQTK;
PFL2620w:pep	fimo	polypeptide_motif	44	54	42.6	.	.	Name=1;ID=1-1-PFL2620w:pep;pvalue=5.47e-05;qvalue=0.737;sequence=TIKSRRLAQTQ;
PFL2635w:pep	fimo	polypeptide_motif	44	54	52.2	.	.	Name=1;ID=1-1-PFL2635w:pep;pvalue=5.99e-06;qvalue=0.306;sequence=TIKSRLLAQTQ;
