# Supplementary material for: The MEME Suite
Source: Nucleic Acids Res. 2015 May 7;43(Web Server issue):W39–49. doi: 10.1093/nar/gkv416 (PMC4489269; doi:10.1093/nar/gkv416)
Supplement: SUPPLEMENTARY DATA [file supp_gkv416_nar-00283-web-b-2015-File002.zip › case1/Hiller2004.1.fimo.out/fimo.txt]

#pattern name	sequence name	start	stop	strand	score	p-value	q-value	matched sequence
1	PFB0100c:pep	50	60	.	34.3196	1.57e-12	5.85e-06	FRNKRTLAQKQ
1	PF10_0159:pep	80	90	.	31.1649	7.27e-11	0.000106	FRESRILAEGE
1	MAL7P1.231:pep	41	51	.	30.7732	9.79e-11	0.000106	NLNKRLLHETQ
1	PFE0040c:pep	71	81	.	30.567	1.13e-10	0.000106	DRYVRILSETE
1	PFB0095c:pep	56	66	.	28.2577	4.57e-10	0.000341	IRLKRSLAQVL
1	PF07_0004:pep	56	66	.	16.0928	1.02e-07	0.0572	IRYQRILIQTE
1	PFA0660w:pep	54	64	.	15.7113	1.17e-07	0.0572	IRYKRCLAEGN
1	MAL13P1.480:pep	41	51	.	15.5876	1.23e-07	0.0572	NSNKRLLHESQ
1	MAL7P1.170:pep	41	51	.	15.2577	1.41e-07	0.0583	FRNNRILSSKE
1	PFL0765w:pep	624	634	.	14.5155	1.97e-07	0.0658	DRLKRISHFTE
1	PF14_0010:pep	80	90	.	14.3608	2.14e-07	0.0658	FRESRVLAEGK
1	PFB0065w:pep	44	54	.	14.2268	2.29e-07	0.0658	TINSRLLAQTQ
1	PFI0080w:pep	44	54	.	14.2268	2.29e-07	0.0658	TINSRLLAQTQ
1	PFD1170c:pep	82	92	.	13.9794	2.63e-07	0.0699	NVGKRILSEGQ
1	MAL7P1.7:pep	79	89	.	13.8557	2.81e-07	0.0699	NKYSRILIETE
1	PFI1785w:pep	82	92	.	13.1856	4e-07	0.0934	KEYSRILSETE
1	MAL7P1.223:pep	44	54	.	12.9381	4.57e-07	0.1	IIKSRLLAQTQ
1	MAL13P1.75:pep	84	94	.	12.4845	5.8e-07	0.12	NRNKRLLQIGL
1	MAL13P1.490:pep	37	47	.	12.299	6.35e-07	0.125	ILKSRCLAETE
1	PF11_0203:pep	864	874	.	12.1856	6.71e-07	0.125	DNEVRSLIETQ
1	PFI1525w:pep	110	120	.	11.5567	8.91e-07	0.158	IREKKLLKEKE
1	PF14_0206:pep	16	26	.	11.3608	9.7e-07	0.165	ISNVRIKAQKL
1	PFA0430c:pep	570	580	.	11.0515	1.1e-06	0.179	NLLKRILYNVE
1	PF13_0126:pep	59	69	.	10	1.58e-06	0.245	FLNSSILSQGY
1	PF10_0374:pep	90	100	.	9.56701	1.8e-06	0.26	FRGFRILAENE
1	PF10_0070:pep	97	107	.	9.46392	1.85e-06	0.26	NLNERILSVGL
1	MAL13P1.395:pep	733	743	.	9.34021	1.91e-06	0.26	FLYKLSISEVE
1	PF11_0309:pep	76	86	.	9.25773	1.95e-06	0.26	ILNKYTLKEKL
1	PF14_0031b:pep	193	203	.	8.60825	2.27e-06	0.293	FRNVRILNEEK
1	PF10_0024:pep	113	123	.	7.84536	2.72e-06	0.306	LRYKRLLAEPI
1	PF11_0206:pep	1309	1319	.	7.49485	2.96e-06	0.306	NRNKTIHVQTQ
1	PFE0385w:pep	1505	1515	.	7.40206	3.03e-06	0.306	NRTKRIIAQKM
1	MAL13P1.61:pep	42	52	.	7.30928	3.11e-06	0.306	IRSFRSLAENQ
1	PF13_0071:pep	507	517	.	7.09278	3.3e-06	0.306	MLLVRLKHEKL
1	PFB0555c:pep	389	399	.	7.04124	3.35e-06	0.306	FVYKRILIQIL
1	PFI1750c:pep	45	55	.	6.92784	3.47e-06	0.306	IRNERILSEQH
1	PFB0715w:pep	349	359	.	6.7732	3.65e-06	0.306	SREKRILYAKE
1	PFC0055w:pep	42	52	.	6.5567	3.91e-06	0.306	IRNNRSLAKYE
1	PF11_0079:pep	935	945	.	6.49485	4e-06	0.306	QRYKTLLHITQ
1	PF10_0020:pep	82	92	.	6.4433	4.07e-06	0.306	DRYTRKLAEAL
1	PFB0070w:pep	42	52	.	6.3299	4.24e-06	0.306	ARHKRLLSESE
1	PFA0510w:pep	1184	1194	.	6.20619	4.43e-06	0.306	NSNKRLLKQWE
1	PFD1185w:pep	61	71	.	6.20619	4.43e-06	0.306	NIYKRNLVQVE
1	PFD1215w:pep	61	71	.	6.20619	4.43e-06	0.306	NIYKRNLVQVE
1	PF10_0015:pep	93	103	.	6.20619	4.43e-06	0.306	NIYKRNLVQVE
1	PFL2590w:pep	59	69	.	6.20619	4.43e-06	0.306	NIYKRNLVQVE
1	PF14_0763:pep	59	69	.	6.20619	4.43e-06	0.306	NIYKRNLVQVE
1	PF10_0265:pep	473	483	.	6.18557	4.47e-06	0.306	FLKKHILQETQ
1	PFE0320w:pep	440	450	.	5.92784	4.92e-06	0.306	NKNKETLNQTQ
1	PF08_0063:pep	410	420	.	5.70103	5.41e-06	0.306	ERLKSILKEVQ
1	PF13_0076:pep	87	97	.	5.6701	5.48e-06	0.306	SRINRSLSEKQ
1	MAL13P1.70:pep	1993	2003	.	5.6701	5.48e-06	0.306	NILKRIKHETG
1	PFL0870w:pep	330	340	.	5.60825	5.63e-06	0.306	IFYKRKGAEKE
1	PF11_0035:pep	230	240	.	5.50515	5.88e-06	0.306	QREKRLKKEKQ
1	MAL7P1.174:pep	48	58	.	5.48454	5.93e-06	0.306	LSNIRILSEVE
1	PFA0705c:pep	44	54	.	5.46392	5.99e-06	0.306	TIKSRLLAQTQ
1	PFA0750w:pep	44	54	.	5.46392	5.99e-06	0.306	TIKSRLLAQTQ
1	PFB0025c:pep	44	54	.	5.46392	5.99e-06	0.306	TIKSRLLAQTQ
1	PFC0025c:pep	44	54	.	5.46392	5.99e-06	0.306	TIKSRLLAQTQ
1	PFD0035c:pep	44	54	.	5.46392	5.99e-06	0.306	TIKSRLLAQTQ
1	PFF1550w:pep	44	54	.	5.46392	5.99e-06	0.306	TIKSRLLAQTQ
1	MAL8P1.217:pep	44	54	.	5.46392	5.99e-06	0.306	TIKSRLLAQTQ
1	PF10_0395:pep	44	54	.	5.46392	5.99e-06	0.306	TIKSRLLAQTQ
1	PF11_0516:pep	44	54	.	5.46392	5.99e-06	0.306	TIKSRLLAQTQ
1	PFL2635w:pep	44	54	.	5.46392	5.99e-06	0.306	TIKSRLLAQTQ
1	PF14_0007:pep	44	54	.	5.46392	5.99e-06	0.306	TIKSRLLAQTQ
1	PF14_0767:pep	44	54	.	5.46392	5.99e-06	0.306	TIKSRLLAQTQ
1	PF14_0771:pep	44	54	.	5.46392	5.99e-06	0.306	TIKSRLLAQTQ
1	PF11_0305:pep	401	411	.	5.41237	6.13e-06	0.306	IKEIRDLAQKQ
1	MAL7P1.225.1	61	71	.	5.38144	6.21e-06	0.306	NIYRRNLSETE
1	MAL7P1.225.2	61	71	.	5.38144	6.21e-06	0.306	NIYRRNLSETE
1	PF10_0344:pep	30	40	.	5.3299	6.36e-06	0.306	NRNKRIGGPKL
1	PFA0090c:pep	44	54	.	5.28866	6.48e-06	0.306	TINSRLLAQTK
1	PFB1020w:pep	44	54	.	5.28866	6.48e-06	0.306	TINSRLLAQTK
1	PFC1105w:pep	44	54	.	5.28866	6.48e-06	0.306	TINSRLLAQTK
1	PF07_0130:pep	44	54	.	5.28866	6.48e-06	0.306	TINSRLLAQTK
1	PFI0045c:pep	44	54	.	5.28866	6.48e-06	0.306	TINSRLLAQTK
1	PFL2610w:pep	44	54	.	5.28866	6.48e-06	0.306	TINSRLLAQTK
1	MAL13P1.7:pep	44	54	.	5.28866	6.48e-06	0.306	TINSRLLAQTK
1	MAL8P1.4:pep	70	80	.	5.23711	6.63e-06	0.309	NRDSRILYEFL
1	PFE1480c:pep	392	402	.	4.83505	7.94e-06	0.366	FNNACILHEKL
1	PFD0670c:pep	36	46	.	4.76289	8.22e-06	0.371	ARLVRILSEFV
1	PF13_0127:pep	348	358	.	4.75258	8.26e-06	0.371	NGNIFTLHQKQ
1	PF14_0013:pep	61	71	.	4.68041	8.54e-06	0.378	NVYSRNLSESQ
1	PF10_0076:pep	492	502	.	4.65979	8.62e-06	0.378	DREKKNLHTVE
1	PFA0310c:pep	376	386	.	4.62887	8.74e-06	0.379	FRESDSLTEYQ
1	PF11_0249:pep	3	13	.	4.5567	9.04e-06	0.385	NLNKRKLTCVE
1	PF07_0024:pep	49	59	.	4.54639	9.08e-06	0.385	CLEKRILKEKI
1	PFL1085w:pep	2137	2147	.	4.47423	9.4e-06	0.394	IRNSTILPQKG
1	PFL0360c:pep	891	901	.	4.4433	9.53e-06	0.395	DKNKKSLQEKQ
1	PF07_0101:pep	1419	1429	.	4.26804	1.03e-05	0.417	IKEKKILLEKQ
1	MAL8P1.205:pep	45	55	.	4.21649	1.06e-05	0.417	NICSRKLSETE
1	MAL13P1.329:pep	138	148	.	4.21649	1.06e-05	0.417	NLENRILIESE
1	PFE1095w:pep	1738	1748	.	4.19588	1.07e-05	0.417	LKNKRSLSTVE
1	PFD0940w:pep	1796	1806	.	4.17526	1.08e-05	0.417	DNYKRLFHEVK
1	PFF0275c:pep	643	653	.	4.17526	1.08e-05	0.417	DLIKRILKENL
1	PF14_0753:pep	42	52	.	4.13402	1.1e-05	0.417	ITYSRSLAEYD
1	PFL1855w:pep	591	601	.	4.09278	1.12e-05	0.417	DRLKDIIQEGQ
1	PF14_0327:pep	88	98	.	4.10309	1.12e-05	0.417	DNNVRINVQGE
1	PF11_0358:pep	194	204	.	4.07216	1.13e-05	0.417	NLNKKELAQKG
1	PF13_0169:pep	41	51	.	4.08247	1.13e-05	0.417	LREKILLKEKE
1	PF11_0224:pep	15	25	.	4.06186	1.14e-05	0.417	IFNKESLAEKT
1	PF10_0186:pep	1721	1731	.	4.02062	1.16e-05	0.421	DFYKTTLAQKK
1	PFE0765w:pep	1526	1536	.	3.95876	1.19e-05	0.428	FQYKRSSDEKL
1	PFD1220c:pep	37	47	.	3.89691	1.23e-05	0.436	ILKSRCLAEIE
1	MAL7P1.134:pep	839	849	.	3.86598	1.25e-05	0.439	FSYKIIIAEGL
1	PF11_0400:pep	1466	1476	.	3.83505	1.26e-05	0.44	DENKKSLTEKE
1	PFF1440w:pep	3234	3244	.	3.81443	1.27e-05	0.44	FRCSFILYEVL
1	PFC0865w:pep	128	138	.	3.75258	1.31e-05	0.448	NEYKPTGAEGQ
1	PFL1815c:pep	1627	1637	.	3.73196	1.32e-05	0.448	IRNSRSLSDIS
1	PFD1115c:pep	1443	1453	.	3.6701	1.36e-05	0.456	DSNKKILIEKL
1	PFL2550w:pep	36	46	.	3.63918	1.37e-05	0.458	NVYSRILSDLE
1	PFD0235c:pep	39	49	.	3.61856	1.39e-05	0.458	KLLKRVLHNVE
1	MAL7P1.177:pep	42	52	.	3.59794	1.4e-05	0.458	IRISRLLSQNN
1	MAL13P1.304:pep	573	583	.	3.56701	1.42e-05	0.46	NKNVELLNETQ
1	PFA0125c:pep	1182	1192	.	3.51546	1.45e-05	0.462	NREDPIASETE
1	PF11_0077:pep	462	472	.	3.51546	1.45e-05	0.462	DILKRINIQTL
1	MAL8P1.3:pep	56	66	.	3.46392	1.48e-05	0.468	DRLSRSLALRS
1	MAL7P1.176:pep	1227	1237	.	3.39175	1.52e-05	0.478	DRNSNTLHLKD
1	PFF1280w:pep	104	114	.	3.37113	1.54e-05	0.478	FRLSSILPIKE
1	PF14_0413:pep	439	449	.	3.29897	1.58e-05	0.484	NPYLRLLAHTL
1	PF10_0085:pep	359	369	.	3.28866	1.59e-05	0.484	GRISRSLAAKL
1	MAL8P1.103:pep	5	15	.	3.26804	1.6e-05	0.484	DKLKNILDQKE
1	PFL2285c:pep	189	199	.	3.25773	1.61e-05	0.484	FECKILLAEKL
1	PFE1150w:pep	253	263	.	3.14433	1.68e-05	0.497	ILNKFNLSETF
1	PFB0680w:pep	937	947	.	3.12371	1.7e-05	0.497	TLYVLPLHEKQ
1	PF11_0185:pep	1347	1357	.	3.1134	1.7e-05	0.497	NKEKAILSDTE
1	PF14_0419:pep	2509	2519	.	3.12371	1.7e-05	0.497	FLNETILSEKK
1	PF11_0420:pep	538	548	.	3.08247	1.72e-05	0.499	FLLKDILLQKK
1	PFI0745w:pep	209	219	.	3.01031	1.77e-05	0.506	IKNKRSNFQKL
1	MAL8P1.101:pep	695	705	.	2.98969	1.79e-05	0.506	DLNKILLYKTQ
1	PF10_0307:pep	145	155	.	2.96907	1.8e-05	0.506	DRNKISLLKKL
1	PF13_0292:pep	47	57	.	2.97938	1.8e-05	0.506	NVLKRIKSEKN
1	PF14_0694:pep	334	344	.	2.90722	1.85e-05	0.515	IFEKRLLNELL
1	MAL7P1.173:pep	193	203	.	2.81443	1.92e-05	0.526	DNEDISLHEKQ
1	PF14_0281:pep	42	52	.	2.81443	1.92e-05	0.526	INNSRILSDVD
1	PF10_0244:pep	816	826	.	2.70103	2e-05	0.542	ITNKRLNIQKL
1	PF07_0082:pep	1795	1805	.	2.68041	2.02e-05	0.542	FLYKFLSKEKQ
1	PFC0345w:pep	234	244	.	2.6701	2.03e-05	0.542	IREKCSVHTKE
1	PF08_0091:pep	848	858	.	2.65979	2.03e-05	0.542	LLIKRTLSLKE
1	PFD1225w:pep	15	25	.	2.59794	2.08e-05	0.544	NTTSRLLSECE
1	PFI1310w:pep	342	352	.	2.59794	2.08e-05	0.544	NKEKLSLLQKE
1	PF10_0369:pep	790	800	.	2.60825	2.08e-05	0.544	NLLKCILASTD
1	MAL13P1.344:pep	225	235	.	2.5567	2.12e-05	0.548	DRNVEDLSGGE
1	PF10_0018:pep	46	56	.	2.52577	2.14e-05	0.548	NIYSRSLGELL
1	PFI0320w:pep	349	359	.	2.51546	2.15e-05	0.548	NLLMKILAETK
1	PF07_0086:pep	1727	1737	.	2.47423	2.18e-05	0.548	FVYSPLLYEKE
1	PFL1455w:pep	900	910	.	2.45361	2.2e-05	0.548	NLYEPLLHQTN
1	PFE0190c:pep	602	612	.	2.43299	2.22e-05	0.548	IYDSRILHRGL
1	PFB0425c:pep	87	97	.	2.42268	2.23e-05	0.548	INEKKILSEKK
1	PFI0795w:pep	381	391	.	2.41237	2.23e-05	0.548	FLLKDILIEQL
1	PF10_0195:pep	509	519	.	2.42268	2.23e-05	0.548	NKEKEINSEVQ
1	PFB0215c:pep	311	321	.	2.36082	2.28e-05	0.553	FLNSHIKDEKE
1	PFC0960c:pep	1359	1369	.	2.3299	2.3e-05	0.553	NDLKNTLKEKE
1	PF13_0186:pep	47	57	.	2.3299	2.3e-05	0.553	ILEKRLLWINE
1	PF14_0569:pep	430	440	.	2.30928	2.32e-05	0.553	NEEKETLIETL
1	PF14_0711:pep	401	411	.	2.29897	2.33e-05	0.553	NLEKNILHNKI
1	PFE0310c:pep	239	249	.	2.23711	2.38e-05	0.554	ILLKRKSNEKE
1	PF11_0218:pep	777	787	.	2.21649	2.39e-05	0.554	NLLKQELEQVQ
1	PFL1360c:pep	21	31	.	2.20619	2.4e-05	0.554	DLEEISLHQLQ
1	PF14_0343:pep	1956	1966	.	2.18557	2.42e-05	0.554	NLNKCTLCDKE
1	PFA0280w:pep	1907	1917	.	2.16495	2.44e-05	0.554	ILNKHSLEEKN
1	PFI0086w:pep	87	97	.	2.16495	2.44e-05	0.554	KLLNRSLAEVN
1	PFL2120w:pep	351	361	.	2.16495	2.44e-05	0.554	DRNLKLLSYVE
1	PF10_0243:pep	486	496	.	2.14433	2.45e-05	0.555	ILEKNILDVKQ
1	PFC0820w:pep	1893	1903	.	2.07216	2.51e-05	0.564	IRNTLILSMGL
1	PFC0245c:pep	60	70	.	1.96907	2.59e-05	0.578	FLLFRRLSQCL
1	PF11_0091:pep	1783	1793	.	1.94845	2.61e-05	0.578	INASRILSNTL
1	PFC1005c:pep	7	17	.	1.93814	2.62e-05	0.578	NMYMCTLAEKL
1	PF11_0456:pep	513	523	.	1.83505	2.7e-05	0.593	NNNKTISSEKL
1	PFA0220w:pep	1100	1110	.	1.74227	2.77e-05	0.605	DKYSPSDHEKQ
1	PF11_0118:pep	389	399	.	1.65979	2.84e-05	0.611	NLFITILHEKL
1	PFL0130c:pep	1990	2000	.	1.65979	2.84e-05	0.611	DEESRLLHMKI
1	MAL13P1.176:pep	1678	1688	.	1.62887	2.86e-05	0.611	DLLINILKEKQ
1	PF13_0198:pep	1678	1688	.	1.62887	2.86e-05	0.611	DLLINILKEKQ
1	MAL8P1.12:pep	527	537	.	1.5567	2.92e-05	0.62	DLEKFQLTQTL
1	PFF0275c:pep	368	378	.	1.48454	2.98e-05	0.621	ILLSRINCQTC
1	PF14_0018:pep	144	154	.	1.48454	2.98e-05	0.621	IRRSSTLSQGN
1	PFL2125c:pep	628	638	.	1.47423	2.99e-05	0.621	FLENLTKAQKE
1	PF10_0245:pep	583	593	.	1.4433	3.01e-05	0.621	DLNVRKLSVVN
1	PF10_0337:pep	15	25	.	1.4433	3.01e-05	0.621	NKEVRILILGL
1	PFL1795c:pep	2123	2133	.	1.36082	3.08e-05	0.632	DQEKRLYVEKL
1	MAL7P1.89:pep	4764	4774	.	1.3299	3.11e-05	0.634	YELSRTLSEKH
1	PF13_0172:pep	123	133	.	1.28866	3.14e-05	0.636	IIESRLLHFGI
1	PF14_0337:pep	1238	1248	.	1.27835	3.15e-05	0.636	FDESLITAEKL
1	PFB0530c:pep	246	256	.	1.20619	3.21e-05	0.642	FLLKKLNKEKQ
1	PF10_0281:pep	385	395	.	1.17526	3.24e-05	0.642	NNEKVSSSEKQ
1	PF14_0386:pep	103	113	.	1.17526	3.24e-05	0.642	DLYFVTLIEGE
1	PFF1070c:pep	634	644	.	1.14433	3.26e-05	0.644	NLLKNILKSVE
1	PF14_0326:pep	2389	2399	.	1.08247	3.32e-05	0.652	DLLKNILLQHL
1	PF08_0064:pep	54	64	.	1.04124	3.35e-05	0.652	ITLVRTLAKDL
1	PF11_0368:pep	1532	1542	.	1.05155	3.35e-05	0.652	NSEKFSLQQKL
1	PF10_0218:pep	12	22	.	0.969072	3.42e-05	0.66	ILYKRTGSTKT
1	PFE0045c:pep	110	120	.	0.907216	3.47e-05	0.664	IDENRLNHEVL
1	MAL7P1.162:pep	1686	1696	.	0.907216	3.47e-05	0.664	DRLSDSLSKIQ
1	PF11_0483:pep	221	231	.	0.85567	3.51e-05	0.669	NKNSKTLKEKL
1	PFF0655c:pep	1191	1201	.	0.835052	3.53e-05	0.669	ILNKKISSYVE
1	PF08_0063:pep	758	768	.	0.71134	3.64e-05	0.684	RLNKLLKSEKE
1	PF10_0224:pep	5119	5129	.	0.701031	3.65e-05	0.684	NLHVVSLGQGQ
1	PF10_0079:pep	3453	3463	.	0.670103	3.67e-05	0.685	DDNSRTPSNTL
1	PFE0485w:pep	571	581	.	0.639175	3.7e-05	0.685	NSNDSTLSQGL
1	PFD0330w:pep	146	156	.	0.628866	3.71e-05	0.685	NDLVNSSHEKQ
1	PFB0090c:pep	61	71	.	0.587629	3.74e-05	0.688	LIIKRNLAQTQ
1	MAL7P1.91:pep	534	544	.	0.546392	3.77e-05	0.688	NENMNSLSEKL
1	PF14_0160:pep	2246	2256	.	0.536082	3.78e-05	0.688	NRKSLSLSSTL
1	PFL0925w:pep	644	654	.	0.474227	3.83e-05	0.694	ELNSDLLSESE
1	PFF1345w:pep	844	854	.	0.453608	3.85e-05	0.694	DLLSRILSVIN
1	PF11_0504:pep	88	98	.	0.381443	3.91e-05	0.701	SRYRRIVAEEQ
1	PFL1980c:pep	61	71	.	0.309278	3.97e-05	0.708	KRNKRDLIEKI
1	PF13_0243:pep	250	260	.	0.28866	3.98e-05	0.708	FLYFLLLSEYL
1	PFF1485w:pep	617	627	.	0.247423	4.02e-05	0.71	FLYSVILTRGL
1	PFL2545c:pep	41	51	.	0.226804	4.03e-05	0.71	LRNFRTLVELQ
1	PFD0590c:pep	766	776	.	0.113402	4.12e-05	0.723	NLNSYILSRKK
1	PFL1495w:pep	265	275	.	0.0515464	4.18e-05	0.728	DLNLITLSEYL
1	PFA0515w:pep	1295	1305	.	0.0206186	4.2e-05	0.729	ILEKYSLGSVE
1	PF13_0214:pep	237	247	.	-0.0103093	4.23e-05	0.729	DLLSDDLAEKK
1	PF14_0708:pep	478	488	.	-0.0412371	4.25e-05	0.729	NLNSFISSKKQ
1	PFA0610c:pep	44	54	.	-0.0515464	4.26e-05	0.729	NRFKRIIAEAS
1	PF07_0013:pep	738	748	.	-0.103093	4.3e-05	0.733	NILVGLLHDKE
1	PFC0515c:pep	1129	1139	.	-0.175258	4.37e-05	0.737	ILLDITLDEKE
1	PFE0230w:pep	1390	1400	.	-0.216495	4.4e-05	0.737	EREKRRLKERE
1	PFC0425w:pep	746	756	.	-0.268041	4.44e-05	0.737	IEESRSISQGN
1	PFI1468c:pep	789	799	.	-0.268041	4.44e-05	0.737	ILLKKTFKEKE
1	PFE1045c:pep	945	955	.	-0.309278	4.48e-05	0.737	FRNIRKLRTKE
1	PFE1045c:pep	1068	1078	.	-0.309278	4.48e-05	0.737	ITNSLILSRVL
1	PFD1110w:pep	145	155	.	-0.319588	4.49e-05	0.737	DLLSSILRLVQ
1	PFF0700c:pep	131	141	.	-0.340206	4.51e-05	0.737	FKNKRTLIEAI
1	PF11_0175:pep	326	336	.	-0.350515	4.52e-05	0.737	NLLKPVLSKGE
1	PF13_0237:pep	644	654	.	-0.360825	4.53e-05	0.737	NLYKYSNEEKL
1	PF13_0213:pep	77	87	.	-0.412371	4.57e-05	0.737	ILNSGLLAVVG
1	PF14_0139:pep	453	463	.	-0.484536	4.64e-05	0.737	NLYKCLLCRKL
1	PF11_0348:pep	33	43	.	-0.505155	4.66e-05	0.737	ILRKRTFSFKL
1	PFB0575c:pep	98	108	.	-0.536082	4.69e-05	0.737	NLNKAIISLGL
1	PFI0910w:pep	115	125	.	-0.556701	4.71e-05	0.737	LRNKKIVAETI
1	PFC0795w:pep	110	120	.	-0.597938	4.75e-05	0.737	NLLKKILSNAL
1	PFL2420w:pep	74	84	.	-0.608247	4.75e-05	0.737	DLLNKSLLEGE
1	PF13_0148:pep	3429	3439	.	-0.639175	4.78e-05	0.737	VRNKRIRSECY
1	PF14_0342:pep	441	451	.	-0.639175	4.78e-05	0.737	DRNKRINKNTN
1	PFE0405c:pep	93	103	.	-0.659794	4.8e-05	0.737	ILNKISNSLGE
1	MAL8P1.113:pep	2976	2986	.	-0.721649	4.86e-05	0.737	LRNKLILMNTE
1	PF11_0290:pep	257	267	.	-0.721649	4.86e-05	0.737	NLLVRSGSNNQ
1	PFB0932w:pep	83	93	.	-0.731959	4.87e-05	0.737	FRINRLLVETK
1	MAL13P1.234:pep	1793	1803	.	-0.731959	4.87e-05	0.737	ILNDNILSKGL
1	PF10_0024:pep	231	241	.	-0.762887	4.9e-05	0.737	DLESVISSEEE
1	PF14_0429:pep	438	448	.	-0.762887	4.9e-05	0.737	FLLSATLSLTV
1	PFE1195w:pep	1100	1110	.	-0.783505	4.92e-05	0.737	NLASSTLSHKQ
1	PFI1485c:pep	1287	1297	.	-0.804124	4.94e-05	0.737	FRNIFHLFQVQ
1	MAL13P1.23.1	441	451	.	-0.824742	4.96e-05	0.737	FLYVTSLVIVL
1	MAL13P1.23.2	441	451	.	-0.824742	4.96e-05	0.737	FLYVTSLVIVL
1	PFB0575c:pep	314	324	.	-0.845361	4.98e-05	0.737	ILYSIFVHEKL
1	MAL8P1.123:pep	1181	1191	.	-0.886598	5.01e-05	0.737	ILLKNILSLLL
1	PFB0930w:pep	51	61	.	-0.969072	5.09e-05	0.737	FGNNRSLAEYY
1	PF11_0070:pep	118	128	.	-0.979381	5.11e-05	0.737	FLLTSILSFKL
1	PFI1805w:pep	33	43	.	-1	5.13e-05	0.737	TRNTRLLCECE
1	PFI0755c:pep	1334	1344	.	-1.03093	5.16e-05	0.737	NYYNRILFEEQ
1	PF08_0093:pep	351	361	.	-1.07216	5.2e-05	0.737	FRNKHILYSKR
1	PF14_0649:pep	441	451	.	-1.07216	5.2e-05	0.737	NNNKSQLHQLQ
1	PFI0455w:pep	450	460	.	-1.09278	5.23e-05	0.737	KREKRELQQKD
1	PF11_0090:pep	445	455	.	-1.09278	5.23e-05	0.737	NEYKRIHIQPQ
1	PFL1930w:pep	4598	4608	.	-1.10309	5.24e-05	0.737	ILYKKLLSKIL
1	PF14_0715:pep	302	312	.	-1.1134	5.25e-05	0.737	LLNKRNLHEII
1	MAL8P1.141:pep	17	27	.	-1.12371	5.26e-05	0.737	NRNNCYLHEEE
1	PF13_0010:pep	80	90	.	-1.13402	5.27e-05	0.737	FTEGRVLAQCE
1	PFI0130c:pep	69	79	.	-1.16495	5.3e-05	0.737	NFHNRNLHETE
1	PFD0680c:pep	63	73	.	-1.18557	5.32e-05	0.737	NRLSKLSSEGK
1	PFF1445c:pep	516	526	.	-1.18557	5.32e-05	0.737	FINKGIQAETY
1	PF13_0149:pep	50	60	.	-1.19588	5.33e-05	0.737	FLYSSLLKHKL
1	PF14_0733:pep	92	102	.	-1.19588	5.33e-05	0.737	SRYSRGLCEIE
1	MAL8P1.23:pep	4503	4513	.	-1.21649	5.35e-05	0.737	FLFKRILPQFI
1	PFI1100w:pep	726	736	.	-1.2268	5.37e-05	0.737	INYKRILYKEQ
1	PFC0750w:pep	570	580	.	-1.25773	5.4e-05	0.737	DVLSRSNAHGL
1	MAL7P1.147:pep	1868	1878	.	-1.25773	5.4e-05	0.737	DANSNTLSKVL
1	PF14_0625:pep	284	294	.	-1.27835	5.42e-05	0.737	ILLSRLLNPGK
1	PFL2620w:pep	44	54	.	-1.31959	5.47e-05	0.737	TIKSRRLAQTQ
1	PFL2125c:pep	500	510	.	-1.35052	5.51e-05	0.737	DLRSRIISLVL
1	MAL7P1.207:pep	355	365	.	-1.39175	5.55e-05	0.737	IKNKNDLHEEQ
1	PFI0520w:pep	531	541	.	-1.39175	5.55e-05	0.737	ILEKFSLQGKL
1	PF14_0614:pep	39	49	.	-1.42268	5.59e-05	0.737	IKNERILDEYE
1	MAL7P1.172:pep	85	95	.	-1.43299	5.6e-05	0.737	NRYLRNLGEKS
1	PFI1230c:pep	97	107	.	-1.48454	5.66e-05	0.737	FLLVRLFSAVN
1	PF10_0099:pep	479	489	.	-1.49485	5.68e-05	0.737	FRNSCILNEIV
1	PFF0530w:pep	225	235	.	-1.50515	5.69e-05	0.737	KDYKKILHEIE
1	MAL8P1.97:pep	508	518	.	-1.50515	5.69e-05	0.737	NNESIIFSEKL
1	PF10_0140:pep	1752	1762	.	-1.50515	5.69e-05	0.737	LRNKRSLTSKD
1	PFL2130w:pep	387	397	.	-1.51546	5.7e-05	0.737	NRYKKILALLH
1	MAL13P1.73:pep	697	707	.	-1.53608	5.73e-05	0.737	NDNKDILHTEQ
1	PFF1100c:pep	1750	1760	.	-1.54639	5.75e-05	0.737	NAYKRILEKYE
1	PFE0235c:pep	4785	4795	.	-1.59794	5.82e-05	0.737	DLLYNTLYEKL
1	PF11_0303:pep	300	310	.	-1.59794	5.82e-05	0.737	IRNTRVRAYKQ
1	PF14_0350:pep	156	166	.	-1.61856	5.85e-05	0.737	EREKIILEQEE
1	PF08_0138:pep	37	47	.	-1.6701	5.92e-05	0.737	IRAHRTLCECE
1	PF14_0148:pep	30	40	.	-1.69072	5.95e-05	0.737	KRKKVILEEVE
1	MAL13P1.122:pep	6	16	.	-1.75258	6.04e-05	0.737	FKNKKILNEKV
1	PFE1605w:pep	83	93	.	-1.76289	6.06e-05	0.737	NRYSRKLCERF
1	PFA0585w:pep	30	40	.	-1.81443	6.14e-05	0.737	NRNNINFHETE
1	PFE1330c:pep	707	717	.	-1.81443	6.14e-05	0.737	DLLSYIKSLTE
1	PFI0540w:pep	918	928	.	-1.81443	6.14e-05	0.737	NRILSILNETE
1	PFL1455w:pep	49	59	.	-1.82474	6.15e-05	0.737	FGNIRALSCTE
1	MAL13P1.148:pep	183	193	.	-1.83505	6.17e-05	0.737	DIKKRSLIESQ
1	MAL8P1.29:pep	892	902	.	-1.84536	6.19e-05	0.737	NLLSKSYAEKP
1	PF11_0503:pep	41	51	.	-1.84536	6.19e-05	0.737	HRNSRTLASAM
1	PF14_0278:pep	1209	1219	.	-1.84536	6.19e-05	0.737	FCYKRDESETG
1	PF10_0195:pep	53	63	.	-1.87629	6.23e-05	0.737	SRNKILLIQSE
1	PF11_0035:pep	304	314	.	-1.8866	6.25e-05	0.737	EREKREKKEKE
1	PF11_0035:pep	315	325	.	-1.8866	6.25e-05	0.737	EREKREKKEKE
1	PF11_0035:pep	326	336	.	-1.8866	6.25e-05	0.737	EREKREKKEKE
1	PF11_0035:pep	337	347	.	-1.8866	6.25e-05	0.737	EREKREKKEKE
1	PF11_0035:pep	348	358	.	-1.8866	6.25e-05	0.737	EREKREKKEKE
1	PF11_0035:pep	359	369	.	-1.8866	6.25e-05	0.737	EREKREKKEKE
1	PF11_0035:pep	370	380	.	-1.8866	6.25e-05	0.737	EREKREKKEKE
1	PFI1340w:pep	144	154	.	-1.89691	6.27e-05	0.737	FLNKKHLKQLQ
1	PFL0150w:pep	277	287	.	-1.90722	6.28e-05	0.737	IQTKRTSHQSQ
1	PF13_0330:pep	465	475	.	-1.90722	6.28e-05	0.737	SEEKRELHEKN
1	PFD0320c:pep	1046	1056	.	-1.92784	6.32e-05	0.737	FRNDKITLEKE
1	PFD0320c:pep	1193	1203	.	-1.92784	6.32e-05	0.737	FRNDKITLEKE
1	PF10_0183:pep	1805	1815	.	-1.92784	6.32e-05	0.737	FLNKMNLTEEQ
1	PF14_0178:pep	41	51	.	-1.93814	6.33e-05	0.737	NGNKIILPQTA
1	PFA0665w:pep	110	120	.	-1.94845	6.35e-05	0.737	YRIKRTTKEVE
1	PF11_0418:pep	761	771	.	-1.95876	6.37e-05	0.737	TRKKRLQHEKK
1	PF14_0478:pep	513	523	.	-1.95876	6.37e-05	0.737	KILKRIKGETQ
1	MAL13P1.121:pep	172	182	.	-1.97938	6.41e-05	0.737	DLLVNVLSGKE
1	PF10_0025:pep	53	63	.	-2	6.45e-05	0.737	VRCKRLLSEPA
1	PFB0495w:pep	466	476	.	-2.01031	6.47e-05	0.737	FLGKRIKTENE
1	PFC0465c:pep	551	561	.	-2.02062	6.48e-05	0.737	DRNKRNSSITV
1	PFF0235c:pep	1287	1297	.	-2.04124	6.52e-05	0.737	NKNKNILNEFE
1	PF14_0740:pep	83	93	.	-2.06186	6.56e-05	0.737	RRLHRSLYEYQ
1	PF14_0758:pep	87	97	.	-2.06186	6.56e-05	0.737	RRLHRSLYEFQ
1	MAL13P1.164:pep	8	18	.	-2.07216	6.58e-05	0.737	FLNSFTKSDKL
1	PFA0430c:pep	1050	1060	.	-2.08247	6.59e-05	0.737	LRNKVTNHDTE
1	PF13_0078:pep	1578	1588	.	-2.09278	6.61e-05	0.737	NNNKRNLIYKE
1	PFD0480w:pep	184	194	.	-2.1134	6.65e-05	0.737	DRQKRIKYEDL
1	PF07_0055:pep	227	237	.	-2.14433	6.71e-05	0.737	DREKRIKELQE
1	PFL2365w:pep	705	715	.	-2.14433	6.71e-05	0.737	DLNNVSESQGL
1	PFB0895c:pep	732	742	.	-2.15464	6.73e-05	0.737	NKNKRLLNELC
1	PFF1370w:pep	499	509	.	-2.15464	6.73e-05	0.737	NVYKRMLNEVI
1	PF10_0138:pep	97	107	.	-2.16495	6.75e-05	0.737	DEEKRILHISG
1	PF10_0182:pep	141	151	.	-2.16495	6.75e-05	0.737	NIYKYILASQQ
1	PFF1265w:pep	215	225	.	-2.17526	6.77e-05	0.737	LLYKRILACDT
1	PF10_0184:pep	293	303	.	-2.17526	6.77e-05	0.737	PNNKIFLSETQ
1	PF14_0320:pep	688	698	.	-2.18557	6.79e-05	0.737	NYNIRRLYEKE
1	PF11_0248:pep	26	36	.	-2.21649	6.85e-05	0.737	FVSKRSLAPKV
1	PF14_0363:pep	1266	1276	.	-2.2268	6.87e-05	0.737	INNKTILDITQ
1	PF13_0060:pep	114	124	.	-2.23711	6.89e-05	0.737	EKEKRILREKA
1	PFD1235w:pep	155	165	.	-2.24742	6.91e-05	0.737	NLLVMARSEGE
1	PFF0005c:pep	154	164	.	-2.24742	6.91e-05	0.737	NLLVMARSEGE
1	MAL8P1.207:pep	155	165	.	-2.24742	6.91e-05	0.737	NLLVMARSEGE
1	MAL13P1.274:pep	531	541	.	-2.24742	6.91e-05	0.737	DRNKEPLDEGV
1	PFB0105c:pep	80	90	.	-2.25773	6.93e-05	0.737	KRNSRKFAEGY
1	PFL2420w:pep	351	361	.	-2.25773	6.93e-05	0.737	ISNKKILKETD
1	PFB0150c:pep	2193	2203	.	-2.27835	6.98e-05	0.737	DLLVYILDDVL
1	MAL13P1.157:pep	173	183	.	-2.27835	6.98e-05	0.737	FRSVYFLEQVQ
1	PFL0485w:pep	27	37	.	-2.29897	7.02e-05	0.737	IENKYILDQEE
1	PFA0245w:pep	356	366	.	-2.30928	7.04e-05	0.737	DSNKNILHDEE
1	PF07_0113:pep	157	167	.	-2.30928	7.04e-05	0.737	LLNKRICHLFE
1	PF14_0315:pep	2341	2351	.	-2.31959	7.06e-05	0.737	FSSKRSLSESK
1	PFB0295w:pep	16	26	.	-2.3299	7.09e-05	0.737	GRYKRSCQEVS
1	PF10_0313a:pep	355	365	.	-2.3299	7.09e-05	0.737	IIYKTILHQIY
1	PF14_0019:pep	49	59	.	-2.3299	7.09e-05	0.737	IKEKRELGERE
1	PF14_0225:pep	315	325	.	-2.3299	7.09e-05	0.737	FLFQRIRAENE
1	PF14_0440:pep	691	701	.	-2.34021	7.11e-05	0.737	NRYKTVLYEKY
1	PF14_0736:pep	43	53	.	-2.36082	7.15e-05	0.739	VRNSRILSGPR
1	PFC0770c:pep	536	546	.	-2.38144	7.19e-05	0.739	KKNKEILLEKE
1	MAL13P1.265:pep	45	55	.	-2.38144	7.19e-05	0.739	KYNKDILNEKE
1	PFD0090c:pep	65	75	.	-2.41237	7.25e-05	0.744	NVYLRNLSELQ
1	PF11_0130:pep	43	53	.	-2.43299	7.3e-05	0.745	DRNKLILLNKK
1	MAL13P1.390:pep	529	539	.	-2.4433	7.33e-05	0.745	DINKRILSLQG
1	PFC0840w:pep	834	844	.	-2.45361	7.35e-05	0.745	FYNKNSLANYE
1	PFL1200c:pep	3	13	.	-2.45361	7.35e-05	0.745	RRNIRLPAEVS
1	PFL1975c:pep	96	106	.	-2.48454	7.42e-05	0.745	NDGKRLLTGTQ
1	PFL0895c:pep	559	569	.	-2.49485	7.44e-05	0.745	FRNNNTDEQVQ
1	PF11_0240:pep	3886	3896	.	-2.50515	7.47e-05	0.745	DLEEHLLSITL
1	PF13_0069:pep	104	114	.	-2.50515	7.47e-05	0.745	FKYKPKLVQVE
1	PFL1455w:pep	957	967	.	-2.52577	7.52e-05	0.745	FANERTLLQWL
1	PF11_0422:pep	928	938	.	-2.54639	7.57e-05	0.745	NLPKRILHNDS
1	PF11_0469:pep	329	339	.	-2.54639	7.57e-05	0.745	FRNSNGLVEKN
1	PF13_0257:pep	29	39	.	-2.54639	7.57e-05	0.745	NKNKKILEKTE
1	MAL13P1.313:pep	333	343	.	-2.54639	7.57e-05	0.745	NNYKEILNEYE
1	PFF0965c:pep	856	866	.	-2.5567	7.59e-05	0.745	TRYKYIYHEIL
1	PFI0115c:pep	45	55	.	-2.5567	7.59e-05	0.745	FNNSRYLSEYS
1	PF14_0479:pep	1391	1401	.	-2.5567	7.59e-05	0.745	FVNARTLEECL
1	PFI1340w:pep	255	265	.	-2.57732	7.64e-05	0.747	NIKKEKLHEVQ
1	PFL0060w:pep	81	91	.	-2.58763	7.67e-05	0.747	FNNSRKLADVS
1	PF14_0399:pep	14	24	.	-2.58763	7.67e-05	0.747	KRNLRILILGL
1	MAL13P1.140:pep	2119	2129	.	-2.61856	7.75e-05	0.749	DNTKRDIHQGE
1	PF14_0282:pep	274	284	.	-2.62887	7.78e-05	0.749	VRYAVILSEAE
1	MAL7P1.310:pep	42	52	.	-2.63918	7.8e-05	0.749	PTNFRSLAEVS
1	PFL2565w:pep	42	52	.	-2.63918	7.8e-05	0.749	NIYSRNLAQLK
1	PF10_0125:pep	665	675	.	-2.64948	7.83e-05	0.749	FLNKLIYHDIQ
1	PF10_0374:pep	666	676	.	-2.65979	7.86e-05	0.749	KEYKEILHEGK
1	PF13_0069:pep	22	32	.	-2.65979	7.86e-05	0.749	FREKLIKGRKQ
1	PFB0615c:pep	468	478	.	-2.6701	7.89e-05	0.749	DKNKRSYIQTT
1	PFA0625w:pep	1292	1302	.	-2.68041	7.91e-05	0.749	DNNSRNLLEDE
1	PFD0110w:pep	2280	2290	.	-2.68041	7.91e-05	0.749	DDYKDILIQNE
1	PFE0230w:pep	1472	1482	.	-2.70103	7.97e-05	0.749	LREKERLREKE
1	PFE1120w:pep	1719	1729	.	-2.71134	7.99e-05	0.749	DKNKYILDSTE
1	PF11_0035:pep	44	54	.	-2.71134	7.99e-05	0.749	DSYIRILCEKH
1	PF11_0259:pep	65	75	.	-2.72165	8.02e-05	0.749	PRYSRIPKEKK
1	PF14_0247:pep	487	497	.	-2.72165	8.02e-05	0.749	DREKRNNHTKN
1	PF14_0536:pep	329	339	.	-2.72165	8.02e-05	0.749	NNDPNILAETE
1	PFB0501c:pep	123	133	.	-2.73196	8.05e-05	0.749	IINKRLRHEQY
1	PFD0445c:pep	383	393	.	-2.73196	8.05e-05	0.749	DKVKRSEHEPE
1	PF14_0464:pep	57	67	.	-2.75258	8.11e-05	0.752	FIEIRNLSEEE
1	PF11_0416:pep	1037	1047	.	-2.76289	8.14e-05	0.752	KNNKRKLSVKE
1	PF14_0342:pep	999	1009	.	-2.7732	8.17e-05	0.752	NQKKHILNEKQ
1	MAL8P1.141:pep	568	578	.	-2.78351	8.2e-05	0.752	NLNIRILHHEI
1	PF11_0420:pep	115	125	.	-2.78351	8.2e-05	0.752	NLNIRILHILC
1	PF14_0183b:pep	158	168	.	-2.79381	8.22e-05	0.752	LLNKHIYAQAQ
1	PF07_0004:pep	351	361	.	-2.80412	8.25e-05	0.752	DPLKRDATQTQ
1	PFI1545c:pep	100	110	.	-2.80412	8.25e-05	0.752	NRKKGRFHEGE
1	PFF1365c:pep	6570	6580	.	-2.81443	8.28e-05	0.752	LRNKELLGEKN
1	PFD1150c:pep	1451	1461	.	-2.82474	8.31e-05	0.752	ITNKRKNSETN
1	PFE1595c:pep	50	60	.	-2.83505	8.34e-05	0.752	FRNTFSNHEKK
1	PF10_0078:pep	300	310	.	-2.83505	8.34e-05	0.752	KRNKKSLSEEN
1	PFL0130c:pep	1551	1561	.	-2.84536	8.37e-05	0.752	FKNKDISSELE
1	PF10_0161a:pep	64	74	.	-2.86598	8.43e-05	0.752	MKKSRILSEYQ
1	PFE0055c:pep	388	398	.	-2.87629	8.46e-05	0.752	PEQKRTLKETL
1	PFF1440w:pep	3611	3621	.	-2.87629	8.46e-05	0.752	NTNPRILSGTD
1	PF14_0096:pep	115	125	.	-2.87629	8.46e-05	0.752	LHGKRTLCETL
1	PFD1235w:pep	357	367	.	-2.8866	8.49e-05	0.752	IRNKDILSDNP
1	MAL8P1.207:pep	357	367	.	-2.8866	8.49e-05	0.752	IRNKDILSDNP
1	PFL0405w:pep	1749	1759	.	-2.8866	8.49e-05	0.752	FDEYLNLHQKQ
1	PFD0685c:pep	225	235	.	-2.91753	8.59e-05	0.759	INYKNIYEETQ
1	PFL0115w:pep	1914	1924	.	-2.92784	8.62e-05	0.761	DLLSNSDTETL
1	PFE1515w:pep	483	493	.	-2.94845	8.68e-05	0.762	KNNKRSDDEKE
1	MAL7P1.59:pep	124	134	.	-2.94845	8.68e-05	0.762	IRNSIILRQCK
1	PFB0106c:pep	98	108	.	-2.95876	8.71e-05	0.763	IKYNRSLAELK
1	PFL1645w:pep	1934	1944	.	-3	8.84e-05	0.77	PLYKRYLVEKR
1	MAL13P1.243:pep	13	23	.	-3.01031	8.87e-05	0.77	IRNICILAHVD
1	PFB0505c:pep	174	184	.	-3.02062	8.91e-05	0.77	NRYKNILIVGS
1	MAL13P1.257:pep	3	13	.	-3.02062	8.91e-05	0.77	NTVVRIKAELE
1	MAL13P1.13:pep	1901	1911	.	-3.03093	8.94e-05	0.77	EIAKRILNEGL
1	MAL8P1.9:pep	75	85	.	-3.04124	8.97e-05	0.77	DVDKNILHQKI
1	PFB0560w:pep	2410	2420	.	-3.05155	9.01e-05	0.77	FLTKRIEEEVF
1	PF13_0219:pep	603	613	.	-3.05155	9.01e-05	0.77	NKNKGILHLKN
1	PFB0227c:pep	283	293	.	-3.06186	9.04e-05	0.77	KRLRRISHFKE
1	MAL7P1.167:pep	277	287	.	-3.06186	9.04e-05	0.77	ILNKRINLEHY
1	PF14_0142:pep	44	54	.	-3.06186	9.04e-05	0.77	FLNQPILLELE
1	PFE0070w:pep	111	121	.	-3.08247	9.11e-05	0.77	FEEKFNLASVQ
1	PF14_0479:pep	796	806	.	-3.08247	9.11e-05	0.77	IRNNALKHQDQ
1	PF14_0607:pep	676	686	.	-3.08247	9.11e-05	0.77	FYNIRLKAEVI
1	PFA0690w:pep	3	13	.	-3.10309	9.17e-05	0.77	FFYVRILYVVI
1	PFI0665w:pep	54	64	.	-3.10309	9.17e-05	0.77	ELNKQINEETQ
1	PF10_0313a:pep	565	575	.	-3.10309	9.17e-05	0.77	FLYKRKIKNKQ
1	PFA0670c:pep	48	58	.	-3.1134	9.21e-05	0.77	LKNSRWLSETS
1	PF07_0003:pep	46	56	.	-3.1134	9.21e-05	0.77	IPNIRLLCECE
1	PFL0815w:pep	420	430	.	-3.1134	9.21e-05	0.77	AENKRIKLEKL
1	PFC1015c:pep	1690	1700	.	-3.12371	9.25e-05	0.77	YLNKIILHFYE
1	MAL8P1.154:pep	2009	2019	.	-3.12371	9.25e-05	0.77	FPIKRLLFAGE
1	PFL0470w:pep	463	473	.	-3.14433	9.32e-05	0.774	NHVVGGLHQTQ
1	PFF0255c:pep	26	36	.	-3.17526	9.43e-05	0.781	FRENLILDKKE
1	MAL8P1.108:pep	70	80	.	-3.18557	9.47e-05	0.781	MFLKRNLAQEL
1	PFL2560c:pep	45	55	.	-3.18557	9.47e-05	0.781	LIIKRRLSETL
1	PFD0225w:pep	1592	1602	.	-3.19588	9.51e-05	0.781	NNNKSILLEGT
1	PF14_0217:pep	170	180	.	-3.19588	9.51e-05	0.781	DRYNDTLYENE
1	MAL7P1.171:pep	83	93	.	-3.21649	9.58e-05	0.784	IRPSRSLTERK
1	MAL13P1.122:pep	312	322	.	-3.21649	9.58e-05	0.784	YLNKRIFHNKS
1	PFC0905c:pep	2330	2340	.	-3.2268	9.62e-05	0.784	FRNSYILLNGN
1	MAL13P1.170:pep	574	584	.	-3.2268	9.62e-05	0.784	FLHSRNLNETY
1	PFD0225w:pep	734	744	.	-3.23711	9.66e-05	0.784	INNKVILFEKP
1	PFL1400c:pep	690	700	.	-3.23711	9.66e-05	0.784	NRNKYLKDELE
1	PFC0640w:pep	1888	1898	.	-3.24742	9.7e-05	0.785	KRNKKILTRKL
1	PF10_0246:pep	575	585	.	-3.26804	9.78e-05	0.786	NNNNIINHQKQ
1	PFL0700w:pep	49	59	.	-3.26804	9.78e-05	0.786	DNSKFILSELQ
1	PF14_0607:pep	47	57	.	-3.26804	9.78e-05	0.786	KLNNRILFEGS
1	PFF0575c:pep	1666	1676	.	-3.27835	9.82e-05	0.786	NMNKNILSEDI
1	MAL7P1.95:pep	49	59	.	-3.27835	9.82e-05	0.786	REYKRITSQKI
1	PF14_0626:pep	4662	4672	.	-3.28866	9.85e-05	0.787	IRISSVEAETQ
1	PFL2535w:pep	81	91	.	-3.30928	9.93e-05	0.792	EKYSRTLFETN
1	PF10_0406:pep	1311	1321	.	-3.31959	9.96e-05	0.793	IKKKRTEFEKQ
