# Supplementary material for: The MEME Suite
Source: Nucleic Acids Res. 2015 May 7;43(Web Server issue):W39–49. doi: 10.1093/nar/gkv416 (PMC4489269; doi:10.1093/nar/gkv416)
Supplement: SUPPLEMENTARY DATA [file supp_gkv416_nar-00283-web-b-2015-File002.zip › case1/Hiller2004.1.fimo.out/fimo.xml]

<?xml version="1.0" encoding="UTF-8" standalone="no"?>
<?xml-stylesheet type="text/xsl" href="fimo-to-html.xsl"?>
<!-- Begin document body -->
<fimo version="4.10.0" release="Wed May 21 10:35:36 2014 +1000">
  xmlns:xsi="http://www.w3.org/2001/XMLSchema-instance"
  xsi:schemaLocation=  xmlns:fimo="http://noble.gs.washington.edu/schema/fimo"
>
<command-line>fimo --oc Hiller2004.1.fimo.out Hiller2004.1.out/meme.html /Users/t.bailey/Genomes_local/Pf276v1.24/Plasmodium_falciparum.ASM276v1.24.pep.all.fa</command-line>
<settings>
<setting name="output directory">Hiller2004.1.fimo.out</setting>
<setting name="MEME file name">Hiller2004.1.out/meme.html</setting>
<setting name="sequence file name">/Users/t.bailey/Genomes_local/Pf276v1.24/Plasmodium_falciparum.ASM276v1.24.pep.all.fa</setting>
<setting name="allow clobber">true</setting>
<setting name="compute q-values">true</setting>
<setting name="parse genomic coord.">false</setting>
<setting name="text only">false</setting>
<setting name="scan both strands">false</setting>
<setting name="output threshold">0.0001</setting>
<setting name="threshold type">p-value</setting>
<setting name="max stored scores">100000</setting>
<setting name="pseudocount">0.1</setting>
<setting name="verbosity">2</setting>
</settings>
<sequence-data num-sequences="5414" num-residues="4115585" />
<alphabet>protein</alphabet>
<motif name="1" width="11" best-possible-match="FRNKRILAETE"/>
<background source="non-redundant database">
<value letter="A">0.073</value>
<value letter="C">0.018</value>
<value letter="D">0.052</value>
<value letter="E">0.062</value>
<value letter="F">0.040</value>
<value letter="G">0.069</value>
<value letter="H">0.022</value>
<value letter="I">0.056</value>
<value letter="K">0.058</value>
<value letter="L">0.092</value>
<value letter="M">0.023</value>
<value letter="N">0.046</value>
<value letter="P">0.051</value>
<value letter="Q">0.041</value>
<value letter="R">0.052</value>
<value letter="S">0.074</value>
<value letter="T">0.059</value>
<value letter="V">0.064</value>
<value letter="W">0.013</value>
<value letter="Y">0.033</value>
</background>
<cisml-file>cisml.xml</cisml-file>
</fimo>
