# Supplementary material for: The MEME Suite
Source: Nucleic Acids Res. 2015 May 7;43(Web Server issue):W39–49. doi: 10.1093/nar/gkv416 (PMC4489269; doi:10.1093/nar/gkv416)
Supplement: SUPPLEMENTARY DATA [file supp_gkv416_nar-00283-web-b-2015-File002.zip › case1/Hiller2004.1.mast.out/mast.txt]

********************************************************************************
MAST - Motif Alignment and Search Tool
********************************************************************************
	MAST version 4.10.0 (Release date: Wed May 21 10:35:36 2014 +1000)

	For further information on how to interpret these results or to get
	a copy of the MAST software please access http://meme.nbcr.net.
********************************************************************************


********************************************************************************
REFERENCE
********************************************************************************
	If you use this program in your research, please cite:

	Timothy L. Bailey and Michael Gribskov,
	"Combining evidence using p-values: application to sequence homology
	searches", Bioinformatics, 14(48-54), 1998.
********************************************************************************


********************************************************************************
DATABASE AND MOTIFS
********************************************************************************
	DATABASE /Users/t.bailey/Genomes_local/Pf276v1.24/Plasmodium_falciparum.ASM276v1.24.pep.all.fa (peptide)
	Last updated on Thu Dec 18 10:56:09 2014
	Database contains 5414 sequences, 4115585 residues

	MOTIFS Hiller2004.1.out/meme.html (peptide)
	MOTIF WIDTH BEST POSSIBLE MATCH
	----- ----- -------------------
	  1    11   FRNKRILAETQ

	Random model letter frequencies (from non-redundant database):
	A 0.073 C 0.018 D 0.052 E 0.062 F 0.040 G 0.069 H 0.022 I 0.056 K 0.058 
	L 0.092 M 0.023 N 0.046 P 0.051 Q 0.041 R 0.052 S 0.074 T 0.059 V 0.064 
	W 0.013 Y 0.033 
********************************************************************************


********************************************************************************
SECTION I: HIGH-SCORING SEQUENCES
********************************************************************************
	- Each of the following 264 sequences has E-value less than 250.
	- The E-value of a sequence is the expected number of sequences
	  in a random database of the same size that would match the motifs as
	  well as the sequence does and is equal to the combined p-value of the
	  sequence times the number of sequences in the database.
	- The combined p-value of a sequence measures the strength of the
	  match of the sequence to all the motifs and is calculated by
	    o finding the score of the single best match of each motif
	      to the sequence (best matches may overlap),
	    o calculating the sequence p-value of each score,
	    o forming the product of the p-values,
	    o taking the p-value of the product.
	- The sequence p-value of a score is defined as the
	  probability of a random sequence of the same length containing
	  some match with as good or better a score.
	- The score for the match of a position in a sequence to a motif
	  is computed by by summing the appropriate entry from each column of
	  the position-dependent scoring matrix that represents the motif.
	- Sequences shorter than one or more of the motifs are skipped.
	- The table is sorted by increasing E-value.
********************************************************************************

SEQUENCE NAME                      DESCRIPTION                   E-VALUE  LENGTH
-------------                      -----------                   -------- ------
PF10_0159:pep                      pep:known chromosome:ASM2...    5.8e-05    824
PFB0100c:pep                       pep:known chromosome:ASM2...    0.00013    654
PFE0040c:pep                       pep:known chromosome:ASM2...      0.004   1434
PF14_0010:pep                      pep:known chromosome:ASM2...     0.0088    307
PFA0660w:pep                       pep:known chromosome:ASM2...        0.1    402
PFB0095c:pep                       pep:known chromosome:ASM2...       0.18   2441
MAL7P1.170:pep                     pep:known chromosome:ASM2...        0.2    293
MAL7P1.231:pep                     pep:known chromosome:ASM2...       0.27    305
PF07_0004:pep                      pep:known chromosome:ASM2...       0.29    964
PF14_0031b:pep                     pep:known chromosome:ASM2...       0.42    291
MAL13P1.61:pep                     pep:known chromosome:ASM2...       0.66    245
PF10_0024:pep                      pep:known chromosome:ASM2...       0.91    469
PF11_0504:pep                      pep:known chromosome:ASM2...       0.95    372
PFD1170c:pep                       pep:known chromosome:ASM2...       0.96    309
PFB0070w:pep                       pep:known chromosome:ASM2...          1    156
PFA0610c:pep                       pep:known chromosome:ASM2...        1.1    203
PFI0080w:pep                       pep:known chromosome:ASM2...        1.3    303
PFB0065w:pep                       pep:known chromosome:ASM2...        1.3    305
PF10_0374:pep                      pep:known chromosome:ASM2...        1.4   9563
PFI1750c:pep                       pep:known chromosome:ASM2...        1.7    192
MAL7P1.7:pep                       pep:known chromosome:ASM2...        1.8    613
MAL7P1.223:pep                     pep:known chromosome:ASM2...        1.9    304
PFB0932w:pep                       pep:known chromosome:ASM2...        2.1    252
PFL2545c:pep                       pep:known chromosome:ASM2...        2.1    113
MAL13P1.490:pep                    pep:novel chromosome:ASM2...        2.5    301
PFE0385w:pep                       pep:known chromosome:ASM2...        2.8   1527
PFI1785w:pep                       pep:known chromosome:ASM2...        3.1    332
PFE0050w:pep                       pep:known chromosome:ASM2...        4.5    260
MAL13P1.480:pep                    pep:known chromosome:ASM2...        5.1    275
PF13_0076:pep                      pep:known chromosome:ASM2...        5.1    312
PFC0055w:pep                       pep:known chromosome:ASM2...        6.8    256
PF10_0161a:pep                     pep:known chromosome:ASM2...          7    296
PFD0670c:pep                       pep:known chromosome:ASM2...        7.1    338
PFD0035c:pep                       pep:known chromosome:ASM2...        7.2    289
PF14_0007:pep                      pep:known chromosome:ASM2...        7.3    293
PFC0025c:pep                       pep:known chromosome:ASM2...        7.4    296
PF14_0767:pep                      pep:known chromosome:ASM2...        7.5    299
MAL8P1.217:pep                     pep:known chromosome:ASM2...        7.5    300
PFA0750w:pep                       pep:known chromosome:ASM2...        7.5    301
PFL2635w:pep                       pep:known chromosome:ASM2...        7.6    302
PFF1550w:pep                       pep:known chromosome:ASM2...        7.6    303
PFB0025c:pep                       pep:known chromosome:ASM2...        7.6    304
PF14_0771:pep                      pep:known chromosome:ASM2...        7.6    304
PF10_0395:pep                      pep:known chromosome:ASM2...        7.6    305
PFA0705c:pep                       pep:novel chromosome:ASM2...        7.7    308
PF11_0516:pep                      pep:known chromosome:ASM2...        7.7    308
PF14_0733:pep                      pep:known chromosome:ASM2...        7.7    347
PFI1805w:pep                       pep:known chromosome:ASM2...        9.3    371
PFF0700c:pep                       pep:known chromosome:ASM2...         11    182
MAL8P1.4:pep                       pep:known chromosome:ASM2...         11    456
PFI1525w:pep                       pep:known chromosome:ASM2...         11    310
MAL7P1.174:pep                     pep:known chromosome:ASM2...         12    317
MAL7P1.177:pep                     pep:known chromosome:ASM2...         12    196
PF10_0020:pep                      pep:known chromosome:ASM2...         14    763
PFI0145w:pep                       pep:known chromosome:ASM2...         15    158
PFA0090c:pep                       pep:known chromosome:ASM2...         16    289
PFL2610w:pep                       pep:known chromosome:ASM2...         17    295
PF07_0130:pep                      pep:known chromosome:ASM2...         17    296
PFI0045c:pep                       pep:known chromosome:ASM2...         17    300
PFC1105w:pep                       pep:known chromosome:ASM2...         17    301
PF13_0010:pep                      pep:known chromosome:ASM2...         17    377
PFB1020w:pep                       pep:known chromosome:ASM2...         17    304
MAL13P1.7:pep                      pep:known chromosome:ASM2...         18    308
PFD1220c:pep                       pep:known chromosome:ASM2...         21    304
PF14_0753:pep                      pep:known chromosome:ASM2...         22    247
MAL13P1.75:pep                     pep:known chromosome:ASM2...         24    554
MAL8P1.3:pep                       pep:known chromosome:ASM2...         24    218
PFA0670c:pep                       pep:known chromosome:ASM2...         24    243
MAL7P1.58:pep                      pep:known chromosome:ASM2...         26    231
PFB0715w:pep                       pep:known chromosome:ASM2...         27   1340
PFB0310c:pep                       pep:known chromosome:ASM2...         27    272
MAL7P1.225.1                       pep:known chromosome:ASM2...         29    286
MAL7P1.225.2                       pep:known chromosome:ASM2...         29    293
PFL1200c:pep                       pep:known chromosome:ASM2...         31    106
PF10_0025:pep                      pep:known chromosome:ASM2...         33    631
PFI0910w:pep                       pep:known chromosome:ASM2...         33    728
PFL1815c:pep                       pep:known chromosome:ASM2...         34   1681
PF14_0019:pep                      pep:known chromosome:ASM2...         35    270
PF13_0220:pep                      pep:known chromosome:ASM2...         39    385
PF14_0744:pep                      pep:known chromosome:ASM2...         39    280
PFB0955w:pep                       pep:known chromosome:ASM2...         41    307
PF11_0503:pep                      pep:known chromosome:ASM2...         42    370
MAL7P1.106:pep                     pep:known chromosome:ASM2...         42    134
PFB0090c:pep                       pep:known chromosome:ASM2...         43    421
PF14_0464:pep                      pep:known chromosome:ASM2...         44    253
PF10_0085:pep                      pep:known chromosome:ASM2...         45    469
PF14_0736:pep                      pep:known chromosome:ASM2...         47    955
MAL13P1.264:pep                    pep:known chromosome:ASM2...         50    464
MAL13P1.329:pep                    pep:known chromosome:ASM2...         51    408
PFC0255c:pep                       pep:known chromosome:ASM2...         52    142
PF13_0055:pep                      pep:known chromosome:ASM2...         53    247
PFL2620w:pep                       pep:known chromosome:ASM2...         55    302
PF11_0248:pep                      pep:known chromosome:ASM2...         55    150
PF08_0063:pep                      pep:known chromosome:ASM2...         55   1070
PF10_0070:pep                      pep:known chromosome:ASM2...         55    260
PFB0930w:pep                       pep:known chromosome:ASM2...         56    225
PFC0045w:pep                       pep:known chromosome:ASM2...         56    226
PFL2560c:pep                       pep:known chromosome:ASM2...         57    139
PFI0055c:pep                       pep:known chromosome:ASM2...         58    350
PF11_0203:pep                      pep:known chromosome:ASM2...         58   1052
PFI0320w:pep                       pep:known chromosome:ASM2...         58    411
PF11_0038:pep                      pep:known chromosome:ASM2...         58    271
PF08_0138:pep                      pep:known chromosome:ASM2...         59    375
PFL2625w:pep                       pep:known chromosome:ASM2...         59    379
MAL7P1.160.1                       pep:known chromosome:ASM2...         63    161
MAL7P1.160.2                       pep:known chromosome:ASM2...         64    163
PF14_0281:pep                      pep:known chromosome:ASM2...         64    627
PFB0875c:pep                       pep:known chromosome:ASM2...         64    482
PFB0106c:pep                       pep:known chromosome:ASM2...         65    290
PFI1565w:pep                       pep:known chromosome:ASM2...         67    171
PFD1215w:pep                       pep:known chromosome:ASM2...         67    231
PFB0886c:pep                       pep:known chromosome:ASM2...         69    139
PFL2550w:pep                       pep:known chromosome:ASM2...         70    469
PFI1795c:pep                       pep:known chromosome:ASM2...         72    258
PF14_0399:pep                      pep:known chromosome:ASM2...         72    183
PF11_0041:pep                      pep:known chromosome:ASM2...         73    215
PFD1225w:pep                       pep:known chromosome:ASM2...         76    304
PFE0030c:pep                       pep:novel chromosome:ASM2...         77    307
PFF1195c:pep                       pep:known chromosome:ASM2...         79    624
PFC1100w:pep                       pep:known chromosome:ASM2...         80    317
PF10_0017:pep                      pep:known chromosome:ASM2...         81    278
PFD1185w:pep                       pep:known chromosome:ASM2...         83    283
PFL0060w:pep                       pep:known chromosome:ASM2...         83    221
PFL2590w:pep                       pep:known chromosome:ASM2...         83    284
PF14_0763:pep                      pep:known chromosome:ASM2...         83    284
MAL13P1.16:pep                     pep:known chromosome:ASM2...         87    208
PF14_0743:pep                      pep:known chromosome:ASM2...         88    233
MAL7P1.227:pep                     pep:known chromosome:ASM2...         89    303
PF10_0015:pep                      pep:known chromosome:ASM2...         92    313
PFL0765w:pep                       pep:known chromosome:ASM2...         93    655
PFB0555c:pep                       pep:known chromosome:ASM2...         93   4091
PFC0085c:pep                       pep:known chromosome:ASM2...         98    317
PFD0150w:pep                       pep:known chromosome:ASM2...      1e+02    560
PFB0415c:pep                       pep:known chromosome:ASM2...      1e+02    275
PF13_0079:pep                      pep:known chromosome:ASM2...    1.1e+02   2029
PF14_0515:pep                      pep:known chromosome:ASM2...    1.1e+02   1404
PFB0105c:pep                       pep:known chromosome:ASM2...    1.1e+02    302
PF14_0739a:pep                     pep:known chromosome:ASM2...    1.1e+02    275
PFB0605w:pep                       pep:known chromosome:ASM2...    1.1e+02    343
PF10_0160:pep                      pep:known chromosome:ASM2...    1.1e+02    609
PF07_0088:pep                      pep:known chromosome:ASM2...    1.2e+02    195
PFA0615w:pep                       pep:known chromosome:ASM2...    1.2e+02    188
PF14_0096:pep                      pep:known chromosome:ASM2...    1.2e+02    514
PF13_0060:pep                      pep:known chromosome:ASM2...    1.2e+02    495
MAL13P1.62:pep                     pep:known chromosome:ASM2...    1.2e+02    121
PFL2645c:pep                       pep:known chromosome:ASM2...    1.2e+02    317
PF11_0305:pep                      pep:known chromosome:ASM2...    1.2e+02    634
PFI0020w:pep                       pep:known chromosome:ASM2...    1.2e+02    343
PF13_0004:pep                      pep:known chromosome:ASM2...    1.2e+02    343
PFA0310c:pep                       pep:known chromosome:ASM2...    1.3e+02   1228
PF07_0003:pep                      pep:known chromosome:ASM2...    1.3e+02    331
PF10_0404:pep                      pep:known chromosome:ASM2...    1.3e+02    334
PFL1660c:pep                       pep:known chromosome:ASM2...    1.3e+02    656
PFA0745w:pep                       pep:known chromosome:ASM2...    1.3e+02    336
PF14_0148:pep                      pep:known chromosome:ASM2...    1.3e+02    322
MAL7P1.171:pep                     pep:known chromosome:ASM2...    1.3e+02   2110
PFL2525c:pep                       pep:known chromosome:ASM2...    1.3e+02    378
PF10_0401:pep                      pep:known chromosome:ASM2...    1.3e+02    295
PF14_0013:pep                      pep:known chromosome:ASM2...    1.3e+02    492
PF07_0054:pep                      pep:known chromosome:ASM2...    1.3e+02    123
PFF0025w:pep                       pep:known chromosome:ASM2...    1.3e+02    372
PFF1565c:pep                       pep:known chromosome:ASM2...    1.4e+02    377
PFI0065w:pep                       pep:known chromosome:ASM2...    1.4e+02    378
PF10_0402:pep                      pep:known chromosome:ASM2...    1.4e+02    311
PF10_0120:pep                      pep:known chromosome:ASM2...    1.4e+02    192
PFB0055c:pep                       pep:known chromosome:ASM2...    1.4e+02    312
PF11_0259:pep                      pep:known chromosome:ASM2...    1.4e+02    246
PFL2535w:pep                       pep:known chromosome:ASM2...    1.4e+02    450
MAL8P1.108:pep                     pep:known chromosome:ASM2...    1.4e+02    303
PF10_0271:pep                      pep:known chromosome:ASM2...    1.4e+02    179
PFD0070c.2                         pep:known chromosome:ASM2...    1.5e+02    346
PFD0070c.1                         pep:known chromosome:ASM2...    1.5e+02    347
PF10_0337:pep                      pep:known chromosome:ASM2...    1.5e+02    178
PFD1200c:pep                       pep:known chromosome:ASM2...    1.5e+02    205
PFE0145w:pep                       pep:known chromosome:ASM2...    1.5e+02    262
MAL8P1.219:pep                     pep:known chromosome:ASM2...    1.5e+02    323
PFB0110w:pep                       pep:known chromosome:ASM2...    1.5e+02    267
PF14_0003:pep                      pep:known chromosome:ASM2...    1.5e+02    342
PFB1040w:pep                       pep:known chromosome:ASM2...    1.5e+02    345
PFL2655w:pep                       pep:known chromosome:ASM2...    1.5e+02    345
PFD0480w:pep                       pep:known chromosome:ASM2...    1.5e+02    194
PF08_0054:pep                      pep:known chromosome:ASM2...    1.5e+02    677
PF14_0768:pep                      pep:known chromosome:ASM2...    1.6e+02    350
PF14_0615a:pep                     pep:known chromosome:ASM2...    1.6e+02    119
PFE1605w:pep                       pep:known chromosome:ASM2...    1.6e+02    528
PFC0080c:pep                       pep:known chromosome:ASM2...    1.6e+02    732
PF11_0134:pep                      pep:known chromosome:ASM2...    1.6e+02    445
PF10_0344:pep                      pep:known chromosome:ASM2...    1.6e+02   1233
PFI1025w:pep                       pep:known chromosome:ASM2...    1.7e+02    480
PF11_0303:pep                      pep:known chromosome:ASM2...    1.7e+02    393
PFI1790w:pep                       pep:known chromosome:ASM2...    1.7e+02    357
PF11_0485:pep                      pep:known chromosome:ASM2...    1.7e+02    154
MAL13P1.338:pep                    pep:known chromosome:ASM2...    1.7e+02    423
PF11_0510:pep                      pep:known chromosome:ASM2...    1.7e+02    550
MAL7P1.310:pep                     pep:known chromosome:ASM2...    1.7e+02    317
PF10_0265:pep                      pep:known chromosome:ASM2...    1.7e+02   1811
PFL0050c:pep                       pep:known chromosome:ASM2...    1.7e+02    653
PF08_0064:pep                      pep:known chromosome:ASM2...    1.7e+02    209
PFC0800w:pep                       pep:known chromosome:ASM2...    1.7e+02    374
PF11_0035:pep                      pep:known chromosome:ASM2...    1.8e+02    415
PF14_0643:pep                      pep:known chromosome:ASM2...    1.8e+02    442
PFL1855w:pep                       pep:known chromosome:ASM2...    1.8e+02    967
PF14_0350:pep                      pep:known chromosome:ASM2...    1.8e+02    544
PFE1095w:pep                       pep:known chromosome:ASM2...    1.8e+02   1777
PF13_0038:pep                      pep:known chromosome:ASM2...    1.8e+02    387
MAL7P1.218:pep                     pep:known chromosome:ASM2...    1.8e+02    304
PF14_0018:pep                      pep:known chromosome:ASM2...    1.8e+02    478
PF13_0169:pep                      pep:known chromosome:ASM2...    1.8e+02    620
PFC0675c:pep                       pep:known chromosome:ASM2...    1.9e+02    232
PFI0086w:pep                       pep:known chromosome:ASM2...    1.9e+02    257
PFD0125c:pep                       pep:known chromosome:ASM2...    1.9e+02    301
PF14_0142:pep                      pep:known chromosome:ASM2...    1.9e+02    304
PFA0640c:pep                       pep:known chromosome:ASM2...    1.9e+02    431
PF10_0140:pep                      pep:known chromosome:ASM2...    1.9e+02   2379
PFL0700w:pep                       pep:known chromosome:ASM2...    1.9e+02    201
PF14_0571:pep                      pep:known chromosome:ASM2...    1.9e+02    243
PF14_0815:pep                      pep:known chromosome:ASM2...      2e+02     75
PFB0050c:pep                       pep:known chromosome:ASM2...      2e+02    297
PF14_0585:pep                      pep:known chromosome:ASM2...      2e+02     67
PF11_0459:pep                      pep:known chromosome:ASM2...      2e+02    259
MAL13P1.505:pep                    pep:known chromosome:ASM2...      2e+02    300
PF08_0076:pep                      pep:known chromosome:ASM2...      2e+02    144
PFE0230w:pep                       pep:known chromosome:ASM2...      2e+02   2349
PFF0255c:pep                       pep:known chromosome:ASM2...      2e+02    209
PF10_0194:pep                      pep:known chromosome:ASM2...      2e+02    322
MAL13P1.395:pep                    pep:known chromosome:ASM2...      2e+02    805
PFC0900w:pep                       pep:known chromosome:ASM2...      2e+02    535
PFE0055c:pep                       pep:known chromosome:ASM2...    2.1e+02    402
PFA0710c:pep                       pep:known chromosome:ASM2...    2.1e+02    323
PFI0115c:pep                       pep:known chromosome:ASM2...    2.1e+02    559
MAL7P1.172:pep                     pep:known chromosome:ASM2...    2.1e+02    890
PFL2400w:pep                       pep:known chromosome:ASM2...    2.1e+02    168
PF14_0614:pep                      pep:known chromosome:ASM2...    2.1e+02   1442
PFD0660w:pep                       pep:known chromosome:ASM2...    2.1e+02    295
PF13_0205:pep                      pep:known chromosome:ASM2...    2.2e+02    632
PFL0130c:pep                       pep:known chromosome:ASM2...    2.2e+02   2158
PFL1975c:pep                       pep:known chromosome:ASM2...    2.2e+02    468
PF10_0195:pep                      pep:known chromosome:ASM2...    2.2e+02    823
PFA0115w:pep                       pep:known chromosome:ASM2...    2.2e+02    117
PFF1135w:pep                       pep:known chromosome:ASM2...    2.2e+02    615
PFA0430c:pep                       pep:known chromosome:ASM2...    2.2e+02   1152
PF14_0627:pep                      pep:known chromosome:ASM2...    2.2e+02    221
PF13_0021:pep                      pep:known chromosome:ASM2...    2.2e+02    211
MAL13P1.147:pep                    pep:known chromosome:ASM2...    2.3e+02    270
PFC1005c:pep                       pep:known chromosome:ASM2...    2.3e+02    404
PF11_0087:pep                      pep:known chromosome:ASM2...    2.3e+02    350
PFC0340w:pep                       pep:known chromosome:ASM2...    2.3e+02    498
PF14_0315:pep                      pep:known chromosome:ASM2...    2.3e+02   5757
PF10_0304:pep                      pep:known chromosome:ASM2...    2.4e+02    184
PF13_0015:pep                      pep:known chromosome:ASM2...    2.4e+02    800
PF11_0224:pep                      pep:known chromosome:ASM2...    2.4e+02    162
MAL7P1.59:pep                      pep:known chromosome:ASM2...    2.4e+02    223
PF08_0044:pep                      pep:known chromosome:ASM2...    2.4e+02    892
PFF0573c:pep                       pep:known chromosome:ASM2...    2.4e+02     51
PFC0582c.1                         pep:known chromosome:ASM2...    2.4e+02    198
MAL13P1.306.1                      pep:known chromosome:ASM2...    2.4e+02    366
PFL2395c:pep                       pep:known chromosome:ASM2...    2.4e+02    639
PFF1110c:pep                       pep:known chromosome:ASM2...    2.4e+02    786
PFL0190w:pep                       pep:known chromosome:ASM2...    2.5e+02    147
PF14_0694:pep                      pep:known chromosome:ASM2...    2.5e+02    553
MAL7P1.139:pep                     pep:known chromosome:ASM2...    2.5e+02    148
PF11_0455a:pep                     pep:known chromosome:ASM2...    2.5e+02     39
PF13_0186:pep                      pep:known chromosome:ASM2...    2.5e+02    234
MAL13P1.255:pep                    pep:known chromosome:ASM2...    2.5e+02    561

********************************************************************************


********************************************************************************
SECTION II: MOTIF DIAGRAMS
********************************************************************************
	- The ordering and spacing of all non-overlapping motif occurrences
	  are shown for each high-scoring sequence listed in Section I.
	- A motif occurrence is defined as a position in the sequence whose
	  match to the motif has POSITION p-value less than 0.0001.
	- The POSITION p-value of a match is the probability of
	  a single random subsequence of the length of the motif
	  scoring at least as well as the observed match.
	- For each sequence, all motif occurrences are shown unless there
	  are overlaps.  In that case, a motif occurrence is shown only if its
	  p-value is less than the product of the p-values of the other
	  (lower-numbered) motif occurrences that it overlaps.
	- The table also shows the E-value of each sequence.
	- Spacers and motif occurences are indicated by
	   o -d-    `d' residues separate the end of the preceding motif 
		    occurrence and the start of the following motif occurrence
	   o [n]  occurrence of motif `n' with p-value less than 0.0001.
********************************************************************************

SEQUENCE NAME                      E-VALUE   MOTIF DIAGRAM
-------------                      --------  -------------
PF10_0159:pep                       5.8e-05  79_[1]_734
PFB0100c:pep                        0.00013  49_[1]_594
PFE0040c:pep                          0.004  70_[1]_1353
PF14_0010:pep                        0.0088  79_[1]_217
PFA0660w:pep                            0.1  53_[1]_338
PFB0095c:pep                           0.18  55_[1]_2375
MAL7P1.170:pep                          0.2  40_[1]_242
MAL7P1.231:pep                         0.27  40_[1]_254
PF07_0004:pep                          0.29  55_[1]_898
PF14_0031b:pep                         0.42  192_[1]_88
MAL13P1.61:pep                         0.66  41_[1]_193
PF10_0024:pep                          0.91  112_[1]_346
PF11_0504:pep                          0.95  87_[1]_274
PFD1170c:pep                           0.96  81_[1]_217
PFB0070w:pep                              1  41_[1]_104
PFA0610c:pep                            1.1  43_[1]_149
PFI0080w:pep                            1.3  43_[1]_249
PFB0065w:pep                            1.3  43_[1]_251
PF10_0374:pep                           1.4  89_[1]_9463
PFI1750c:pep                            1.7  44_[1]_137
MAL7P1.7:pep                            1.8  78_[1]_524
MAL7P1.223:pep                          1.9  43_[1]_250
PFB0932w:pep                            2.1  82_[1]_159
PFL2545c:pep                            2.1  40_[1]_62
MAL13P1.490:pep                         2.5  36_[1]_254
PFE0385w:pep                            2.8  1504_[1]_12
PFI1785w:pep                            3.1  81_[1]_240
PFE0050w:pep                            4.5  84_[1]_165
MAL13P1.480:pep                         5.1  40_[1]_224
PF13_0076:pep                           5.1  86_[1]_215
PFC0055w:pep                            6.8  41_[1]_204
PF10_0161a:pep                            7  63_[1]_222
PFD0670c:pep                            7.1  35_[1]_17_[1]_264
PFD0035c:pep                            7.2  43_[1]_235
PF14_0007:pep                           7.3  43_[1]_239
PFC0025c:pep                            7.4  43_[1]_242
PF14_0767:pep                           7.5  43_[1]_245
MAL8P1.217:pep                          7.5  43_[1]_246
PFA0750w:pep                            7.5  43_[1]_247
PFL2635w:pep                            7.6  43_[1]_248
PFF1550w:pep                            7.6  43_[1]_249
PFB0025c:pep                            7.6  43_[1]_250
PF14_0771:pep                           7.6  43_[1]_250
PF10_0395:pep                           7.6  43_[1]_251
PFA0705c:pep                            7.7  43_[1]_254
PF11_0516:pep                           7.7  43_[1]_254
PF14_0733:pep                           7.7  91_[1]_245
PFI1805w:pep                            9.3  32_[1]_328
PFF0700c:pep                             11  130_[1]_41
MAL8P1.4:pep                             11  69_[1]_376
PFI1525w:pep                             11  109_[1]_190
MAL7P1.174:pep                           12  47_[1]_259
MAL7P1.177:pep                           12  41_[1]_144
PF10_0020:pep                            14  81_[1]_671
PFI0145w:pep                             15  124_[1]_23
PFA0090c:pep                             16  43_[1]_235
PFL2610w:pep                             17  43_[1]_241
PF07_0130:pep                            17  43_[1]_242
PFI0045c:pep                             17  43_[1]_246
PFC1105w:pep                             17  43_[1]_247
PF13_0010:pep                            17  79_[1]_287
PFB1020w:pep                             17  43_[1]_250
MAL13P1.7:pep                            18  43_[1]_254
PFD1220c:pep                             21  36_[1]_257
PF14_0753:pep                            22  41_[1]_195
MAL13P1.75:pep                           24  83_[1]_460
MAL8P1.3:pep                             24  55_[1]_152
PFA0670c:pep                             24  47_[1]_185
MAL7P1.58:pep                            26  38_[1]_182
PFB0715w:pep                             27  348_[1]_981
PFB0310c:pep                             27  37_[1]_224
MAL7P1.225.1                             29  60_[1]_215
MAL7P1.225.2                             29  60_[1]_222
PFL1200c:pep                             31  2_[1]_93
PF10_0025:pep                            33  52_[1]_568
PFI0910w:pep                             33  114_[1]_603
PFL1815c:pep                             34  1626_[1]_44
PF14_0019:pep                            35  48_[1]_211
PF13_0220:pep                            39  324_[1]_50
PF14_0744:pep                            39  77_[1]_192
PFB0955w:pep                             41  43_[1]_253
PF11_0503:pep                            42  40_[1]_319
MAL7P1.106:pep                           42  62_[1]_61
PFB0090c:pep                             43  60_[1]_350
PF14_0464:pep                            44  56_[1]_69_[1]_106
PF10_0085:pep                            45  358_[1]_100
PF14_0736:pep                            47  42_[1]_902
MAL13P1.264:pep                          50  425_[1]_28
MAL13P1.329:pep                          51  137_[1]_260
PFC0255c:pep                             52  6_[1]_125
PF13_0055:pep                            53  12_[1]_224
PFL2620w:pep                             55  43_[1]_248
PF11_0248:pep                            55  25_[1]_114
PF08_0063:pep                            55  409_[1]_650
PF10_0070:pep                            55  96_[1]_153
PFB0930w:pep                             56  50_[1]_164
PFC0045w:pep                             56  43_[1]_172
PFL2560c:pep                             57  44_[1]_84
PFI0055c:pep                             58  32_[1]_307
PF11_0203:pep                            58  863_[1]_178
PFI0320w:pep                             58  348_[1]_52
PF11_0038:pep                            58  86_[1]_174
PF08_0138:pep                            59  36_[1]_328
PFL2625w:pep                             59  36_[1]_332
MAL7P1.160.1                             63  117_[1]_33
MAL7P1.160.2                             64  119_[1]_33
PF14_0281:pep                            64  41_[1]_575
PFB0875c:pep                             64  128_[1]_343
PFB0106c:pep                             65  97_[1]_182
PFI1565w:pep                             67  9_[1]_151
PFD1215w:pep                             67  60_[1]_160
PFB0886c:pep                             69  117_<1>_11
PFL2550w:pep                             70  35_[1]_423
PFI1795c:pep                             72  41_[1]_206
PF14_0399:pep                            72  13_[1]_159
PF11_0041:pep                            73  67_[1]_137
PFD1225w:pep                             76  14_[1]_279
PFE0030c:pep                             77  43_[1]_253
PFF1195c:pep                             79  49_[1]_564
PFC1100w:pep                             80  38_[1]_268
PF10_0017:pep                            81  81_[1]_186
PFD1185w:pep                             83  60_[1]_212
PFL0060w:pep                             83  80_[1]_130
PFL2590w:pep                             83  58_[1]_148_[1]_56
PF14_0763:pep                            83  58_[1]_148_[1]_56
MAL13P1.16:pep                           87  8_[1]_189
PF14_0743:pep                            88  42_[1]_180
MAL7P1.227:pep                           89  36_[1]_256
PF10_0015:pep                            92  92_[1]_210
PFL0765w:pep                             93  623_[1]_21
PFB0555c:pep                             93  388_[1]_3692
PFC0085c:pep                             98  81_[1]_225
PFD0150w:pep                          1e+02  283_[1]_266
PFB0415c:pep                          1e+02  227_[1]_37
PF13_0079:pep                       1.1e+02  538_[1]_1480
PF14_0515:pep                       1.1e+02  877_[1]_516
PFB0105c:pep                        1.1e+02  79_[1]_212
PF14_0739a:pep                      1.1e+02  37_[1]_227
PFB0605w:pep                        1.1e+02  27_[1]_305
PF10_0160:pep                       1.1e+02  82_[1]_516
PF07_0088:pep                       1.2e+02  195
PFA0615w:pep                        1.2e+02  188
PF14_0096:pep                       1.2e+02  114_[1]_389
PF13_0060:pep                       1.2e+02  113_[1]_371
MAL13P1.62:pep                      1.2e+02  121
PFL2645c:pep                        1.2e+02  202_[1]_104
PF11_0305:pep                       1.2e+02  400_[1]_223
PFI0020w:pep                        1.2e+02  34_[1]_298
PF13_0004:pep                       1.2e+02  34_[1]_298
PFA0310c:pep                        1.3e+02  375_[1]_842
PF07_0003:pep                       1.3e+02  45_[1]_275
PF10_0404:pep                       1.3e+02  99_[1]_224
PFL1660c:pep                        1.3e+02  170_[1]_475
PFA0745w:pep                        1.3e+02  97_[1]_228
PF14_0148:pep                       1.3e+02  29_[1]_282
MAL7P1.171:pep                      1.3e+02  82_[1]_2017
PFL2525c:pep                        1.3e+02  66_[1]_301
PF10_0401:pep                       1.3e+02  98_[1]_186
PF14_0013:pep                       1.3e+02  60_[1]_421
PF07_0054:pep                       1.3e+02  123
PFF0025w:pep                        1.3e+02  34_[1]_327
PFF1565c:pep                        1.4e+02  34_[1]_332
PFI0065w:pep                        1.4e+02  34_[1]_333
PF10_0402:pep                       1.4e+02  104_[1]_196
PF10_0120:pep                       1.4e+02  192
PFB0055c:pep                        1.4e+02  100_[1]_201
PF11_0259:pep                       1.4e+02  246
PFL2535w:pep                        1.4e+02  80_[1]_359
MAL8P1.108:pep                      1.4e+02  69_[1]_223
PF10_0271:pep                       1.4e+02  179
PFD0070c.2                          1.5e+02  41_[1]_294
PFD0070c.1                          1.5e+02  42_[1]_294
PF10_0337:pep                       1.5e+02  178
PFD1200c:pep                        1.5e+02  205
PFE0145w:pep                        1.5e+02  262
MAL8P1.219:pep                      1.5e+02  37_[1]_275
PFB0110w:pep                        1.5e+02  267
PF14_0003:pep                       1.5e+02  103_[1]_228
PFB1040w:pep                        1.5e+02  104_[1]_230
PFL2655w:pep                        1.5e+02  105_[1]_229
PFD0480w:pep                        1.5e+02  194
PF08_0054:pep                       1.5e+02  280_[1]_386
PF14_0768:pep                       1.6e+02  107_[1]_232
PF14_0615a:pep                      1.6e+02  119
PFE1605w:pep                        1.6e+02  82_[1]_435
PFC0080c:pep                        1.6e+02  84_[1]_637
PF11_0134:pep                       1.6e+02  310_[1]_124
PF10_0344:pep                       1.6e+02  29_[1]_1193
PFI1025w:pep                        1.7e+02  236_[1]_233
PF11_0303:pep                       1.7e+02  299_[1]_83
PFI1790w:pep                        1.7e+02  38_[1]_308
PF11_0485:pep                       1.7e+02  154
MAL13P1.338:pep                     1.7e+02  162_[1]_250
PF11_0510:pep                       1.7e+02  49_[1]_490
MAL7P1.310:pep                      1.7e+02  317
PF10_0265:pep                       1.7e+02  472_[1]_1328
PFL0050c:pep                        1.7e+02  41_[1]_601
PF08_0064:pep                       1.7e+02  209
PFC0800w:pep                        1.7e+02  262_[1]_101
PF11_0035:pep                       1.8e+02  229_[1]_175
PF14_0643:pep                       1.8e+02  252_[1]_179
PFL1855w:pep                        1.8e+02  590_[1]_366
PF14_0350:pep                       1.8e+02  155_[1]_378
PFE1095w:pep                        1.8e+02  1737_[1]_29
PF13_0038:pep                       1.8e+02  108_[1]_268
MAL7P1.218:pep                      1.8e+02  304
PF14_0018:pep                       1.8e+02  143_[1]_324
PF13_0169:pep                       1.8e+02  40_[1]_569
PFC0675c:pep                        1.9e+02  232
PFI0086w:pep                        1.9e+02  257
PFD0125c:pep                        1.9e+02  301
PF14_0142:pep                       1.9e+02  304
PFA0640c:pep                        1.9e+02  87_[1]_333
PF10_0140:pep                       1.9e+02  1751_[1]_617
PFL0700w:pep                        1.9e+02  201
PF14_0571:pep                       1.9e+02  243
PF14_0815:pep                         2e+02  75
PFB0050c:pep                          2e+02  297
PF14_0585:pep                         2e+02  67
PF11_0459:pep                         2e+02  259
MAL13P1.505:pep                       2e+02  300
PF08_0076:pep                         2e+02  144
PFE0230w:pep                          2e+02  1389_[1]_949
PFF0255c:pep                          2e+02  209
PF10_0194:pep                         2e+02  322
MAL13P1.395:pep                       2e+02  732_[1]_62
PFC0900w:pep                          2e+02  407_[1]_117
PFE0055c:pep                        2.1e+02  55_<1>_336
PFA0710c:pep                        2.1e+02  323
PFI0115c:pep                        2.1e+02  44_[1]_504
MAL7P1.172:pep                      2.1e+02  84_[1]_795
PFL2400w:pep                        2.1e+02  168
PF14_0614:pep                       2.1e+02  38_[1]_1393
PFD0660w:pep                        2.1e+02  295
PF13_0205:pep                       2.2e+02  459_[1]_162
PFL0130c:pep                        2.2e+02  1094_[1]_1053
PFL1975c:pep                        2.2e+02  95_[1]_362
PF10_0195:pep                       2.2e+02  52_[1]_760
PFA0115w:pep                        2.2e+02  117
PFF1135w:pep                        2.2e+02  197_[1]_407
PFA0430c:pep                        2.2e+02  569_[1]_572
PF14_0627:pep                       2.2e+02  221
PF13_0021:pep                       2.2e+02  211
MAL13P1.147:pep                     2.3e+02  270
PFC1005c:pep                        2.3e+02  404
PF11_0087:pep                       2.3e+02  350
PFC0340w:pep                        2.3e+02  404_[1]_83
PF14_0315:pep                       2.3e+02  2340_[1]_3406
PF10_0304:pep                       2.4e+02  184
PF13_0015:pep                       2.4e+02  140_[1]_649
PF11_0224:pep                       2.4e+02  162
MAL7P1.59:pep                       2.4e+02  223
PF08_0044:pep                       2.4e+02  553_[1]_328
PFF0573c:pep                        2.4e+02  51
PFC0582c.1                          2.4e+02  198
MAL13P1.306.1                       2.4e+02  366
PFL2395c:pep                        2.4e+02  196_[1]_432
PFF1110c:pep                        2.4e+02  139_[1]_636
PFL0190w:pep                        2.5e+02  147
PF14_0694:pep                       2.5e+02  333_[1]_209
MAL7P1.139:pep                      2.5e+02  148
PF11_0455a:pep                      2.5e+02  39
PF13_0186:pep                       2.5e+02  234
MAL13P1.255:pep                     2.5e+02  334_[1]_216

********************************************************************************


********************************************************************************
SECTION III: ANNOTATED SEQUENCES
********************************************************************************
	- The positions and p-values of the non-overlapping motif occurrences
	  are shown above the actual sequence for each of the high-scoring
	  sequences from Section I.
	- A motif occurrence is defined as a position in the sequence whose
	  match to the motif has POSITION p-value less than 0.0001 as 
	  defined in Section II.
	- For each sequence, the first line specifies the name of the sequence.
	- The second (and possibly more) lines give a description of the 
	  sequence.
	- Following the description line(s) is a line giving the length, 
	  combined p-value, and E-value of the sequence as defined in Section I.
	- The next line reproduces the motif diagram from Section II.
	- The entire sequence is printed on the following lines.
	- Motif occurrences are indicated directly above their positions in the
	  sequence on lines showing
	   o the motif number of the occurrence,
	   o the position p-value of the occurrence,
	   o the best possible match to the motif, and
	   o columns whose match to the motif has a positive score (indicated 
	     by a plus sign).
********************************************************************************


PF10_0159:pep
  pep:known chromosome:ASM276v1:10:650897:653566:-1 gene:PF10_0159 
  transcript:PF10_0159:mRNA description:"Glycophorin-binding protein"
  LENGTH = 824  COMBINED P-VALUE = 1.08e-08  E-VALUE =  5.8e-05
  DIAGRAM: 79_[1]_734


         [1]
         1.3e-11
         FRNKRILAETQ
         +++++++++++
76   VDYGFRESRILAEGEDTCARKEKTTLRKSKQKTSTRTVATQTKKDEENKSVVTEEQKVESDSEKQKRTKKVVKKQ


PFB0100c:pep
  pep:known chromosome:ASM276v1:2:103385:105796:-1 gene:PFB0100c 
  transcript:PFB0100c:mRNA description:"Knob-associated histidine-rich protein"
  LENGTH = 654  COMBINED P-VALUE = 2.46e-08  E-VALUE =  0.00013
  DIAGRAM: 49_[1]_594

                                                      [1]
                                                      3.8e-11
                                                      FRNKRILAETQ
                                                      +++++++++++
1    MKSFKNKNTLRRKKAFPVFTKILLVSFLVWVLKCSNNCNNGNGSGDSFDFRNKRTLAQKQHEHHHHHHHQHQHQH


PFE0040c:pep
  pep:known chromosome:ASM276v1:5:43327:47761:-1 gene:PFE0040c 
  transcript:PFE0040c:mRNA description:"Processed variable antigen"
  LENGTH = 1434  COMBINED P-VALUE = 7.37e-07  E-VALUE =    0.004
  DIAGRAM: 70_[1]_1353

                                                                           [1]
                                                                           5.2e-
                                                                           FRNKR
                                                                           +++++
1    MEVICRNLCYDKKNNMMENEGNKVKKVYNNSSLKKYMKFCLCTIICVFLLDIYTNCESPTYSYSSIKNNNDRYVR

     
     10
     ILAETQ
     ++++++
76   ILSETEPPMSLEEIMRTFDEDHLYSIRNYIECLRNAPYIDDPLWGSVVTDKRNNCLQHIKLLEMQESERRKQQEE


PF14_0010:pep
  pep:known chromosome:ASM276v1:14:34694:35774:-1 gene:PF14_0010 
  transcript:PF14_0010:mRNA description:"Glycophorin binding protein family, 
  Gbph"
  LENGTH = 307  COMBINED P-VALUE = 1.63e-06  E-VALUE =   0.0088
  DIAGRAM: 79_[1]_217


         [1]
         5.5e-09
         FRNKRILAETQ
         ++++++++++
76   ADYSFRESRVLAEGKSTSKKNAKTALRKTKQTTLTSADPEGQIMKAYAADPEYRKHLNVLYQILNNTDPNDELET


PFA0660w:pep
  pep:known chromosome:ASM276v1:1:522529:524301:1 gene:PFA0660w 
  transcript:PFA0660w:mRNA description:"Protein with DNAJ domain, dnj1/sis1 
  family"
  LENGTH = 402  COMBINED P-VALUE = 1.90e-05  E-VALUE =      0.1
  DIAGRAM: 53_[1]_338

                                                          [1]
                                                          4.9e-08
                                                          FRNKRILAETQ
                                                          +++++ ++++
1    MATLRKSYVPEILYFSKFFMNACFISLLIITVNCFNYENFVCKDKGIYNEKIVIRYKRCLAEGNKNFFFNKDNGV


PFB0095c:pep
  pep:known chromosome:ASM276v1:2:91318:98838:-1 gene:PFB0095c 
  transcript:PFB0095c:mRNA description:"Erythrocyte membrane protein 3"
  LENGTH = 2441  COMBINED P-VALUE = 3.35e-05  E-VALUE =     0.18
  DIAGRAM: 55_[1]_2375

                                                            [1]
                                                            1.4e-08
                                                            FRNKRILAETQ
                                                            +++++++++++
1    MATIKKYHIRGRKNILIFLLKIFLFSPLIWILIYSEYFTVVKNYNKIDNVYNIFEIRLKRSLAQVLGNTRLSSRG


MAL7P1.170:pep
  pep:known chromosome:ASM276v1:7:1376682:1377743:1 gene:MAL7P1.170 
  transcript:MAL7P1.170:mRNA description:"Putative uncharacterized protein"
  LENGTH = 293  COMBINED P-VALUE = 3.61e-05  E-VALUE =      0.2
  DIAGRAM: 40_[1]_242

                                             [1]
                                             1.3e-07
                                             FRNKRILAETQ
                                             +++ ++++ ++
1    MVHFTKILAVTCFAATFQCSNNGVLSKSYDMNKKNLNNVGFRNNRILSSKENREEPGTSGTTSGANGNKANIPDL


MAL7P1.231:pep
  pep:known chromosome:ASM276v1:7:98671:99734:1 gene:MAL7P1.231 
  transcript:MAL7P1.231:mRNA description:"Histidine rich protein II"
  LENGTH = 305  COMBINED P-VALUE = 5.02e-05  E-VALUE =     0.27
  DIAGRAM: 40_[1]_254

                                             [1]
                                             1.7e-07
                                             FRNKRILAETQ
                                             + +++++ +++
1    MVSFSKNKVLSAAVFASVLLLDNNNSAFNNNLCSKNAKGLNLNKRLLHETQAHVDDAHHAHHVADAHHAHHVADA


PF07_0004:pep
  pep:known chromosome:ASM276v1:7:135266:138319:-1 gene:PF07_0004 
  transcript:PF07_0004:mRNA description:"Putative uncharacterized protein"
  LENGTH = 964  COMBINED P-VALUE = 5.39e-05  E-VALUE =     0.29
  DIAGRAM: 55_[1]_898

                                                            [1]
                                                            5.6e-08
                                                            FRNKRILAETQ
                                                            +++ +++ +++
1    MLKKKSCERIIIEKEKYWRKIWLLIYTLINLILIKCKLYGIKYNEKNVCNSTFIRIRYQRILIQTEELSPTQVDV


PF14_0031b:pep
  pep:known chromosome:ASM276v1:14:120069:121134:-1 gene:PF14_0031b 
  transcript:PF14_0031b:mRNA description:"Putative uncharacterized protein"
  LENGTH = 291  COMBINED P-VALUE = 7.84e-05  E-VALUE =     0.42
  DIAGRAM: 192_[1]_88


                                               [1]
                                               2.8e-07
                                               FRNKRILAETQ
                                               +++++++ +
151  KNYRGKELKEEKHKSSVIFVEREVNERGKMEHFNIKLKQKEWFRNVRILNEEKCFLNCGKGVCKNTHGYEYCNCP


MAL13P1.61:pep
  pep:known chromosome:ASM276v1:13:99651:100624:1 gene:MAL13P1.61 
  transcript:MAL13P1.61:mRNA description:"Putative uncharacterized protein"
  LENGTH = 245  COMBINED P-VALUE = 1.21e-04  E-VALUE =     0.66
  DIAGRAM: 41_[1]_193

                                              [1]
                                              5.2e-07
                                              FRNKRILAETQ
                                              ++  +++++ +
1    MSFCYVRTISIALFLFIFLFLNNGNFKNNFYRKDNKYSSIKIRSFRSLAENQKVETEQSTPAKPEPTEFVNNDIH


PF10_0024:pep
  pep:known chromosome:ASM276v1:10:103119:104684:-1 gene:PF10_0024 
  transcript:PF10_0024:mRNA description:"Plasmodium exported protein (Hyp2)"
  LENGTH = 469  COMBINED P-VALUE = 1.69e-04  E-VALUE =     0.91
  DIAGRAM: 112_[1]_346


                                          [1]
                                          3.7e-07
                                          FRNKRILAETQ
                                           ++++++++
76   PIMKVLVICLLLSLVNKSNDNTYNEDIFQKDKENCGGLRYKRLLAEPIFGFDVMYDLFKDNFLEQIGYNDAQKNE


PF11_0504:pep
  pep:known chromosome:ASM276v1:11:1941345:1942585:1 gene:PF11_0504 
  transcript:PF11_0504:mRNA description:"Plasmodium exported protein (Hyp11)"
  LENGTH = 372  COMBINED P-VALUE = 1.75e-04  E-VALUE =     0.95
  DIAGRAM: 87_[1]_274


                 [1]
                 4.8e-07
                 FRNKRILAETQ
                  ++ ++ ++ +
76   EKQLYYPFNETCSRYRRIVAEEQHEIELDEESIIVLDDDINIIQEEYENMNSYDYLNLQLYNDTTMMDSHEVNMQ


PFD1170c:pep
  pep:known chromosome:ASM276v1:4:1116974:1118115:-1 gene:PFD1170c 
  transcript:PFD1170c:mRNA description:"Putative uncharacterized protein"
  LENGTH = 309  COMBINED P-VALUE = 1.77e-04  E-VALUE =     0.96
  DIAGRAM: 81_[1]_217


           [1]
           5.9e-07
           FRNKRILAETQ
           +  ++++++++
76   NVQFNNNVGKRILSEGQSTDEYSESSSEYVENPVIGSTFMLPNENRLNTIGNLFEGEKYNILEDTQKLIDDINKF


PFB0070w:pep
  pep:known chromosome:ASM276v1:2:69088:69771:1 gene:PFB0070w 
  transcript:PFB0070w:mRNA description:"Plasmodium exported protein (Hyp10)"
  LENGTH = 156  COMBINED P-VALUE = 1.90e-04  E-VALUE =        1
  DIAGRAM: 41_[1]_104

                                              [1]
                                              1.3e-06
                                              FRNKRILAETQ
                                               + ++++++ +
1    MSCNYIKLSLFSIVLCIFIITHKLCLEKIPHNKRNTVDILNARHKRLLSESEDEYIFKTHSGENSSTQPIDNKSH


PFA0610c:pep
  pep:known chromosome:ASM276v1:1:482958:483767:-1 gene:PFA0610c 
  transcript:PFA0610c:mRNA description:"Putative uncharacterized protein"
  LENGTH = 203  COMBINED P-VALUE = 2.06e-04  E-VALUE =      1.1
  DIAGRAM: 43_[1]_149

                                                [1]
                                                1.1e-06
                                                FRNKRILAETQ
                                                ++ +++ ++
1    MKKSYTFINVTILLFLTLLLFLTYYNYDTFSKTKFNNNIKIDINRFKRIIAEASEEQKYPWEEDFCLILNEEELI


PFI0080w:pep
  pep:known chromosome:ASM276v1:9:77861:78874:1 gene:PFI0080w 
  transcript:PFI0080w:mRNA description:"Stevor"
  LENGTH = 303  COMBINED P-VALUE = 2.41e-04  E-VALUE =      1.3
  DIAGRAM: 43_[1]_249

                                                [1]
                                                8.2e-07
                                                FRNKRILAETQ
                                                  +++++++++
1    MNTYYLKILLFSFLINILVLPQYENCEKGHYNGSLVLNNTQRTTINSRLLAQTQNHNPHYHNDPELKEIIDKLNN


PFB0065w:pep
  pep:known chromosome:ASM276v1:2:66529:67545:1 gene:PFB0065w 
  transcript:PFB0065w:mRNA description:"Stevor, putative"
  LENGTH = 305  COMBINED P-VALUE = 2.43e-04  E-VALUE =      1.3
  DIAGRAM: 43_[1]_251

                                                [1]
                                                8.2e-07
                                                FRNKRILAETQ
                                                  +++++++++
1    MKMYYLKMLLFTFLINTLVLPHYENHKNNHYNVSLIQNNTQRTTINSRLLAQTQNKNPHYHNDPELKEIIDKLNE


PF10_0374:pep
  pep:known chromosome:ASM276v1:10:1519020:1547824:1 gene:PF10_0374 
  transcript:PF10_0374:mRNA description:"Pf11-1 protein"
  LENGTH = 9563  COMBINED P-VALUE = 2.50e-04  E-VALUE =      1.4
  DIAGRAM: 89_[1]_9463


                   [1]
                   2.6e-08
                   FRNKRILAETQ
                   ++  +++++ +
76   KYKSTLYIVGNHLRFRGFRILAENEYEMKTKYKTLMVNIDDNDLGKRGNKIKPKHKKVEINLNDNNLSNNESKRK


PFI1750c:pep
  pep:known chromosome:ASM276v1:9:1433321:1434097:-1 gene:PFI1750c 
  transcript:PFI1750c:mRNA description:"Putative uncharacterized protein"
  LENGTH = 192  COMBINED P-VALUE = 3.05e-04  E-VALUE =      1.7
  DIAGRAM: 44_[1]_137

                                                 [1]
                                                 1.7e-06
                                                 FRNKRILAETQ
                                                 +++ +++++
1    MLTVILKILVVSLLIWKLSYSNDTRQLDSFSSIQKNFLSYDMLIIRNERILSEQHDENDWRNEFSVVINLKNIPE


MAL7P1.7:pep
  pep:known chromosome:ASM276v1:7:144051:146252:1 gene:MAL7P1.7 
  transcript:MAL7P1.7:mRNA description:"Putative uncharacterized protein 
  MAL7P1.7"
  LENGTH = 613  COMBINED P-VALUE = 3.33e-04  E-VALUE =      1.8
  DIAGRAM: 78_[1]_524


        [1]
        5.5e-07
        FRNKRILAETQ
        + +++++ +++
76   QGNNKYSRILIETELLSSNENVLITPNKFFSNINIAPKRPGDKLSVEDAFGTVNRNLTDGHNKLQKNINKYGLWN


MAL7P1.223:pep
  pep:known chromosome:ASM276v1:7:73384:74407:1 gene:MAL7P1.223 
  transcript:MAL7P1.223:mRNA description:"Stevor, putative"
  LENGTH = 304  COMBINED P-VALUE = 3.58e-04  E-VALUE =      1.9
  DIAGRAM: 43_[1]_250

                                                [1]
                                                1.2e-06
                                                FRNKRILAETQ
                                                +  ++++++++
1    MKTYYLKMLLFTFFINTLVLAHYENYLNNHYNISLIPNNTKRTIIKSRLLAQTQNHNPHYHNDPELKEIIDKMNE


PFB0932w:pep
  pep:known chromosome:ASM276v1:2:833803:834686:1 gene:PFB0932w 
  transcript:PFB0932w:mRNA description:"Plasmodium exported protein (Hyp9)"
  LENGTH = 252  COMBINED P-VALUE = 3.81e-04  E-VALUE =      2.1
  DIAGRAM: 82_[1]_159


            [1]
            1.6e-06
            FRNKRILAETQ
            ++  +++ ++
76   DVENFTEFRINRLLVETKKGKDKDNKKTHFNRLEVDFSNNMNREDYMKVDSECRVLDVNSMNTSDGKYEVKVTLQ


PFL2545c:pep
  pep:known chromosome:ASM276v1:12:2162692:2163130:-1 gene:PFL2545c 
  transcript:PFL2545c:mRNA description:"Plasmodium exported protein"
  LENGTH = 113  COMBINED P-VALUE = 3.87e-04  E-VALUE =      2.1
  DIAGRAM: 40_[1]_62

                                             [1]
                                             3.8e-06
                                             FRNKRILAETQ
                                              ++ +++ + +
1    MFYYLKKISFPLALSMLVLTQYSNHEKPNTKICNQLNNMSLRNFRTLVELQSDILSIYVELEDENDAQDDLYDKI


MAL13P1.490:pep
  pep:novel chromosome:ASM276v1:13:2826754:2827778:-1 gene:MAL13P1.490 
  transcript:MAL13P1.490:mRNA 
  LENGTH = 301  COMBINED P-VALUE = 4.58e-04  E-VALUE =      2.5
  DIAGRAM: 36_[1]_254

                                         [1]
                                         1.6e-06
                                         FRNKRILAETQ
                                         +  ++ +++++
1    MLLFPFLFNTFLLSQNVNCQNNLRNKSLINNYTQRKILKSRCLAETEKPHNLHYQNDPELKKIIDRLNEEAMKKY


PFE0385w:pep
  pep:known chromosome:ASM276v1:5:322239:326822:1 gene:PFE0385w 
  transcript:PFE0385w:mRNA description:"Putative uncharacterized protein"
  LENGTH = 1527  COMBINED P-VALUE = 5.21e-04  E-VALUE =      2.8
  DIAGRAM: 1504_[1]_12


         [1]
         3.4e-07
         FRNKRILAETQ
         ++ +++ +++
1501 AETVNRTKRIIAQKMKEISERKLHFIS


PFI1785w:pep
  pep:known chromosome:ASM276v1:9:1462388:1463647:1 gene:PFI1785w 
  transcript:PFI1785w:mRNA description:"Putative uncharacterized protein"
  LENGTH = 332  COMBINED P-VALUE = 5.75e-04  E-VALUE =      3.1
  DIAGRAM: 81_[1]_240


           [1]
           1.8e-06
           FRNKRILAETQ
             +++++++++
76   KVNLIKKEYSRILSETEALENLKEESKNRKDDEEEVSLFDGSDDMGRTYDNDTCYQSRYNRSSIGDLIQVIKSTF


PFE0050w:pep
  pep:known chromosome:ASM276v1:5:55841:56872:1 gene:PFE0050w 
  transcript:PFE0050w:mRNA description:"Putative uncharacterized protein"
  LENGTH = 260  COMBINED P-VALUE = 8.32e-04  E-VALUE =      4.5
  DIAGRAM: 84_[1]_165


              [1]
              3.3e-06
              FRNKRILAETQ
               +  +++++ +
76   KNKFHNTFNRRDTRVLAEQEDQYIRNPNNSNYPDRDLDICNWDEPHNPEKNPCAIPQDDLSNEGIEIIDYVDKKE


MAL13P1.480:pep
  pep:known chromosome:ASM276v1:13:2817721:2818697:-1 gene:MAL13P1.480 
  transcript:MAL13P1.480:mRNA description:"Histidine-rich protein PFHRP-III"
  LENGTH = 275  COMBINED P-VALUE = 9.37e-04  E-VALUE =      5.1
  DIAGRAM: 40_[1]_224

                                             [1]
                                             3.5e-06
                                             FRNKRILAETQ
                                             + +++++ + +
1    MVSFSKNKILSAAVFASVLLLDNNNSEFNNNLFSKNAKGLNSNKRLLHESQAHAGDAHHAHHVADAHHAHHVADA


PF13_0076:pep
  pep:known chromosome:ASM276v1:13:112895:113918:-1 gene:PF13_0076 
  transcript:PF13_0076:mRNA description:"Putative uncharacterized protein"
  LENGTH = 312  COMBINED P-VALUE = 9.45e-04  E-VALUE =      5.1
  DIAGRAM: 86_[1]_215


                [1]
                3.1e-06
                FRNKRILAETQ
                 +  +++++++
76   GNNYTLENILESRINRSLSEKQSHVTNSATEVAAQENNSTEEKKNNPPVEQQQQQQQQQQQQQQQQQQQQQQQQQ


PFC0055w:pep
  pep:known chromosome:ASM276v1:3:73172:74152:1 gene:PFC0055w 
  transcript:PFC0055w:mRNA description:"Putative uncharacterized protein"
  LENGTH = 256  COMBINED P-VALUE = 1.25e-03  E-VALUE =      6.8
  DIAGRAM: 41_[1]_204

                                              [1]
                                              5.1e-06
                                              FRNKRILAETQ
                                              +++ ++++  +
1    MSFSQMKILLKTIKYIFLLILHQETLHKLNIKNNPHIISTSIRNNRSLAKYENLISRENKIYETKLRNLNKKINK


PF10_0161a:pep
  pep:known chromosome:ASM276v1:10:665657:666653:-1 gene:PF10_0161a 
  transcript:PF10_0161a:mRNA description:"Plasmodium exported protein"
  LENGTH = 296  COMBINED P-VALUE = 1.29e-03  E-VALUE =        7
  DIAGRAM: 63_[1]_222

                                                                    [1]
                                                                    4.5e-06
                                                                    FRNKRILAETQ
                                                                    +  ++++++ +
1    MERSKNKFPVFDEKYIHRDVEKNIGKNNFPMYIYIMLICLIFSILQDDGNYDDIMKDPIIFTHMKKSRILSEYQC


PFD0670c:pep
  pep:known chromosome:ASM276v1:4:626769:627785:-1 gene:PFD0670c 
  transcript:PFD0670c:mRNA description:"Lysine decarboxylase-like protein, 
  putative"
  LENGTH = 338  COMBINED P-VALUE = 1.31e-03  E-VALUE =      7.1
  DIAGRAM: 35_[1]_17_[1]_264

                                        [1]                         [1]
                                        4.0e-06                     4.8e-05
                                        FRNKRILAETQ                 FRNKRILAETQ
                                         ++++++++                   +  ++++++
1    MEKINENNTSDIESDNGEVEVHEIYNKSNFINGRGARLVRILSEFVGVQDALRDEGIFFTVVVFGSSRSLSQEKY


PFD0035c:pep
  pep:known chromosome:ASM276v1:4:73048:74020:-1 gene:PFD0035c 
  transcript:PFD0035c:mRNA description:"Stevor"
  LENGTH = 289  COMBINED P-VALUE = 1.33e-03  E-VALUE =      7.2
  DIAGRAM: 43_[1]_235

                                                [1]
                                                4.8e-06
                                                FRNKRILAETQ
                                                   ++++++++
1    MKMYYLKMLLFNYLINTLVLPHYENYLYNPYNVSLNPNNTQRTTIKSRLLAQTQIHNPHYHNDPELKEIIDKMNE


PF14_0007:pep
  pep:known chromosome:ASM276v1:14:24338:25321:-1 gene:PF14_0007 
  transcript:PF14_0007:mRNA description:"Stevor"
  LENGTH = 293  COMBINED P-VALUE = 1.35e-03  E-VALUE =      7.3
  DIAGRAM: 43_[1]_239

                                                [1]
                                                4.8e-06
                                                FRNKRILAETQ
                                                   ++++++++
1    MNIYHVKMLIFMFLINALVLPHYENCQNDHYNKSLLQKNTQRTTIKSRLLAQTQNHNPHYHNDPELKEMIDKMNE


PFC0025c:pep
  pep:known chromosome:ASM276v1:3:48956:49949:-1 gene:PFC0025c 
  transcript:PFC0025c:mRNA description:"Stevor"
  LENGTH = 296  COMBINED P-VALUE = 1.37e-03  E-VALUE =      7.4
  DIAGRAM: 43_[1]_242

                                                [1]
                                                4.8e-06
                                                FRNKRILAETQ
                                                   ++++++++
1    MKMYYLKMLLFTFLINTLILPHYENYLNNDYNVSFIQNNTKRTTIKSRLLAQTQIHNPHYHNDPELKEIIDKMNE


PF14_0767:pep
  pep:known chromosome:ASM276v1:14:3269429:3270431:1 gene:PF14_0767 
  transcript:PF14_0767:mRNA description:"Stevor, putative"
  LENGTH = 299  COMBINED P-VALUE = 1.38e-03  E-VALUE =      7.5
  DIAGRAM: 43_[1]_245

                                                [1]
                                                4.8e-06
                                                FRNKRILAETQ
                                                   ++++++++
1    MKMYYLKMLLFTFLINTLILPHYENYLNNDYNVSFIQNKTKRATIKSRLLAQTQIHNPHYHNDPELKEIIDKMNE


MAL8P1.217:pep
  pep:known chromosome:ASM276v1:8:1381614:1382619:1 gene:MAL8P1.217 
  transcript:MAL8P1.217:mRNA description:"Stevor"
  LENGTH = 300  COMBINED P-VALUE = 1.39e-03  E-VALUE =      7.5
  DIAGRAM: 43_[1]_246

                                                [1]
                                                4.8e-06
                                                FRNKRILAETQ
                                                   ++++++++
1    MNIYHVKMLIFMFLINILVSLYNENYLNNRYNVSLIQNKTKRTTIKSRLLAQTQIHNPHYHNDPELKEIIDKMNE


PFA0750w:pep
  pep:known chromosome:ASM276v1:1:600185:601192:1 gene:PFA0750w 
  transcript:PFA0750w:mRNA description:"Stevor"
  LENGTH = 301  COMBINED P-VALUE = 1.39e-03  E-VALUE =      7.5
  DIAGRAM: 43_[1]_247

                                                [1]
                                                4.8e-06
                                                FRNKRILAETQ
                                                   ++++++++
1    MNMYYLKMILFTFLINTLVLPHYENYLNNHYNVSLIQSKTKRTTIKSRLLAQTQIRNPHYHNDPELKEIIDKMNE


PFL2635w:pep
  pep:known chromosome:ASM276v1:12:2221819:2222832:1 gene:PFL2635w 
  transcript:PFL2635w:mRNA description:"Stevor"
  LENGTH = 302  COMBINED P-VALUE = 1.40e-03  E-VALUE =      7.6
  DIAGRAM: 43_[1]_248

                                                [1]
                                                4.8e-06
                                                FRNKRILAETQ
                                                   ++++++++
1    MNIYHVKMLIFNFLINILVSPHNENYLNKHYNVSLIQNNTKRTTIKSRLLAQTQIHNPHYHNDPELKEIIDKMNE


PFF1550w:pep
  pep:known chromosome:ASM276v1:6:1333016:1334038:1 gene:PFF1550w 
  transcript:PFF1550w:mRNA description:"Stevor"
  LENGTH = 303  COMBINED P-VALUE = 1.40e-03  E-VALUE =      7.6
  DIAGRAM: 43_[1]_249

                                                [1]
                                                4.8e-06
                                                FRNKRILAETQ
                                                   ++++++++
1    MKMYYLKMLLFNFLINVLVLPHYENYQNNHYNIRLIPNNTYRITIKSRLLAQTQIHNPHYHNDPELKEIIDKLNE


PFB0025c:pep
  pep:known chromosome:ASM276v1:2:38287:39303:-1 gene:PFB0025c 
  transcript:PFB0025c:mRNA description:"Stevor"
  LENGTH = 304  COMBINED P-VALUE = 1.41e-03  E-VALUE =      7.6
  DIAGRAM: 43_[1]_250

                                                [1]
                                                4.8e-06
                                                FRNKRILAETQ
                                                   ++++++++
1    MKMYYLKMLLFTFLINTLVARHYENFVNNHYNVSLIQNKTKRVTIKSRLLAQTQIHNPHYHNDPELKEIIDKMNE


PF14_0771:pep
  pep:known chromosome:ASM276v1:14:3282664:3283687:1 gene:PF14_0771 
  transcript:PF14_0771:mRNA description:"Stevor, putative"
  LENGTH = 304  COMBINED P-VALUE = 1.41e-03  E-VALUE =      7.6
  DIAGRAM: 43_[1]_250

                                                [1]
                                                4.8e-06
                                                FRNKRILAETQ
                                                   ++++++++
1    MNMYYLNMLLFTFLINTLLLPHYENYLNNHYNISLIQNKTKRATIKSRLLAQTQIHNPHYHNDPELKEIIDKMNE


PF10_0395:pep
  pep:known chromosome:ASM276v1:10:1605929:1606952:1 gene:PF10_0395 
  transcript:PF10_0395:mRNA description:"Stevor, putative"
  LENGTH = 305  COMBINED P-VALUE = 1.41e-03  E-VALUE =      7.6
  DIAGRAM: 43_[1]_251

                                                [1]
                                                4.8e-06
                                                FRNKRILAETQ
                                                   ++++++++
1    MKMYYLKMILFNFLINTLLLPHYENSQNKHYNISLIQNNTQGTTIKSRLLAQTQNHNPHYHNDPELKEIIDKLND


PFA0705c:pep
  pep:novel chromosome:ASM276v1:1:562211:563256:-1 gene:PFA0705c 
  transcript:PFA0705c:mRNA 
  LENGTH = 308  COMBINED P-VALUE = 1.43e-03  E-VALUE =      7.7
  DIAGRAM: 43_[1]_254

                                                [1]
                                                4.8e-06
                                                FRNKRILAETQ
                                                   ++++++++
1    MNIYYVKVLLFTFLINTLLLPQYENFINNHYNVSFIPNNTQISTIKSRLLAQTQKHNPHYHNATPELKEIIDKLN


PF11_0516:pep
  pep:known chromosome:ASM276v1:11:2009872:2010899:1 gene:PF11_0516 
  transcript:PF11_0516:mRNA description:"Stevor, putative"
  LENGTH = 308  COMBINED P-VALUE = 1.43e-03  E-VALUE =      7.7
  DIAGRAM: 43_[1]_254

                                                [1]
                                                4.8e-06
                                                FRNKRILAETQ
                                                   ++++++++
1    MNMYYLKMLLFNILINTLVLPHYENYLNNHYNVGLIQNKTKRATIKSRLLAQTQIHNPHYHNDPELKEIIDKMNE


PF14_0733:pep
  pep:known chromosome:ASM276v1:14:3142010:3143256:1 gene:PF14_0733 
  transcript:PF14_0733:mRNA description:"Serine/Threonine protein kinase, FIKK 
  family"
  LENGTH = 347  COMBINED P-VALUE = 1.43e-03  E-VALUE =      7.7
  DIAGRAM: 91_[1]_245


                     [1]
                     4.2e-06
                     FRNKRILAETQ
                      ++++ + + +
76   NLSSLSKGSILQDKIISRYSRGLCEIESVNNGSNRSVFTRIFNRIRGEEKKRNCEEPDKNIMDYLLKNDLNLKDK


PFI1805w:pep
  pep:known chromosome:ASM276v1:9:1474419:1475692:1 gene:PFI1805w 
  transcript:PFI1805w:mRNA description:"Rifin"
  LENGTH = 371  COMBINED P-VALUE = 1.73e-03  E-VALUE =      9.3
  DIAGRAM: 32_[1]_328

                                     [1]
                                     4.8e-06
                                     FRNKRILAETQ
                                      ++ +++ + +
1    MKLLHYCKVLLFSVPLNILVHNKNKSYITPQNTRNTRLLCECELYTSIYDNDTEMKAVMGNYNQQTSQRFEEYNK


PFF0700c:pep
  pep:known chromosome:ASM276v1:6:606137:607254:-1 gene:PFF0700c 
  transcript:PFF0700c:mRNA description:"60S ribosomal protein L19, putative"
  LENGTH = 182  COMBINED P-VALUE = 1.98e-03  E-VALUE =       11
  DIAGRAM: 130_[1]_41


                                                            [1]
                                                            1.2e-05
                                                            FRNKRILAETQ
                                                            + +++++ +
76   GIGKRKGTKNARTNQKTLWIKRQRVLRRLLKRLRDSKKVDRHLYHSFYLKCKGNQFKNKRTLIEAIQREKNETLK


MAL8P1.4:pep
  pep:known chromosome:ASM276v1:8:1304394:1305884:1 gene:MAL8P1.4 
  transcript:MAL8P1.4:mRNA description:"Putative uncharacterized protein"
  LENGTH = 456  COMBINED P-VALUE = 2.01e-03  E-VALUE =       11
  DIAGRAM: 69_[1]_376

                                                                          [1]
                                                                          4.5e-0
                                                                          FRNKRI
                                                                          ++ +++
1    MEYLKKTLFISEKNKLWMKKERQYKKYRSRNYIGYRCLIVSLLIFYLIIQLSYDNFGENTYNSNDSIIRNRDSRI

     
     6
     LAETQ
     + + +
76   LYEFLSNSYEYDHYNDYVNVEEFNDFSNDILEDFSSISNNVNDYGYDNLDENVNLMSFIEVTEVLNDGQNTPPES


PFI1525w:pep
  pep:known chromosome:ASM276v1:9:1263337:1264820:1 gene:PFI1525w 
  transcript:PFI1525w:mRNA description:"Putative uncharacterized protein"
  LENGTH = 310  COMBINED P-VALUE = 2.05e-03  E-VALUE =       11
  DIAGRAM: 109_[1]_190


                                       [1]
                                       6.8e-06
                                       FRNKRILAETQ
                                       ++++ ++ +++
76   SENDMDENNITSCEKMSKLSPEEAQKKALELQKKIREKKLLKEKEEELEKEKKRIAMTKEMQKRKEQLEEYERKK


MAL7P1.174:pep
  pep:known chromosome:ASM276v1:7:1405408:1406525:1 gene:MAL7P1.174 
  transcript:MAL7P1.174:mRNA description:"Putative uncharacterized protein"
  LENGTH = 317  COMBINED P-VALUE = 2.22e-03  E-VALUE =       12
  DIAGRAM: 47_[1]_259

                                                    [1]
                                                    7.3e-06
                                                    FRNKRILAETQ
                                                      + +++++++
1    MKQSNKTNVDFCGFFGSILFILCMVSLICITLLNVWTSYEFLNCGTQLSNIRILSEVESLQSSNYSEVMKNVKDG


MAL7P1.177:pep
  pep:known chromosome:ASM276v1:7:1427439:1428136:1 gene:MAL7P1.177 
  transcript:MAL7P1.177:mRNA description:"Putative uncharacterized protein"
  LENGTH = 196  COMBINED P-VALUE = 2.27e-03  E-VALUE =       12
  DIAGRAM: 41_[1]_144

                                              [1]
                                              1.2e-05
                                              FRNKRILAETQ
                                              ++ ++++++
1    MFVLLYKIFLLSLFVINLIYVDNGVFNKYSYEPNDADYSFCIRISRLLSQNNKEGEKPFFNKLKDDFKNDNDIDN


PF10_0020:pep
  pep:known chromosome:ASM276v1:10:86539:89010:-1 gene:PF10_0020 
  transcript:PF10_0020:mRNA description:"Alpha/beta hydrolase, putative"
  LENGTH = 763  COMBINED P-VALUE = 2.66e-03  E-VALUE =       14
  DIAGRAM: 81_[1]_671


           [1]
           3.5e-06
           FRNKRILAETQ
           +++ + +++ +
76   SQLKIVDRYTRKLAEALKDDERFEKLLLSNDIYDKTGNKSNVNDHENVKEETLSDVNYDNNEDELSSHIPDVNYD


PFI0145w:pep
  pep:known chromosome:ASM276v1:9:129223:129699:1 gene:PFI0145w 
  transcript:PFI0145w:mRNA description:"Putative uncharacterized protein"
  LENGTH = 158  COMBINED P-VALUE = 2.68e-03  E-VALUE =       15
  DIAGRAM: 124_[1]_23


                                                      [1]
                                                      1.8e-05
                                                      FRNKRILAETQ
                                                       + +++  + +
76   KKNLSVFGYNRGKFFVSIKKDFTSFVVNTLIISVFLYSVYTLAPNETISQRRKRIITERLMKEYELTDKDLEMIE


PFA0090c:pep
  pep:known chromosome:ASM276v1:1:87436:88410:-1 gene:PFA0090c 
  transcript:PFA0090c:mRNA description:"Stevor"
  LENGTH = 289  COMBINED P-VALUE = 3.03e-03  E-VALUE =       16
  DIAGRAM: 43_[1]_235

                                                [1]
                                                1.1e-05
                                                FRNKRILAETQ
                                                  ++++++++
1    MKMYNLKMLLFTFLINTLALPHYDNYQNSHYNINLIQYRAQRTTINSRLLAQTKNHNPHYHNDPELKEIIDKMNE


PFL2610w:pep
  pep:known chromosome:ASM276v1:12:2204708:2205698:1 gene:PFL2610w 
  transcript:PFL2610w:mRNA description:"Stevor"
  LENGTH = 295  COMBINED P-VALUE = 3.10e-03  E-VALUE =       17
  DIAGRAM: 43_[1]_241

                                                [1]
                                                1.1e-05
                                                FRNKRILAETQ
                                                  ++++++++
1    MNMYYLNMLLFTFLINTLVLPHYENYLNNHYNVSLIQNKTKRATINSRLLAQTKNHNPHYHNDPELKEIIDKLNE


PF07_0130:pep
  pep:known chromosome:ASM276v1:7:1441011:1442002:1 gene:PF07_0130 
  transcript:PF07_0130:mRNA description:"Stevor"
  LENGTH = 296  COMBINED P-VALUE = 3.11e-03  E-VALUE =       17
  DIAGRAM: 43_[1]_242

                                                [1]
                                                1.1e-05
                                                FRNKRILAETQ
                                                  ++++++++
1    MNMYYLNMLLFTFLINTLVLPHYENYLNNHYNVGLIQNNTKRATINSRLLAQTKNHNPHYHNDPELKEIIDKMNE


PFI0045c:pep
  pep:known chromosome:ASM276v1:9:55074:56081:-1 gene:PFI0045c 
  transcript:PFI0045c:mRNA description:"Stevor"
  LENGTH = 300  COMBINED P-VALUE = 3.15e-03  E-VALUE =       17
  DIAGRAM: 43_[1]_246

                                                [1]
                                                1.1e-05
                                                FRNKRILAETQ
                                                  ++++++++
1    MKMYNLKMLLFTFLINTLALPHYDNYQNSHYNINLIQYRAQRTTINSRLLAQTKNHNPHYHNDPELKEIIDKMNE


PFC1105w:pep
  pep:known chromosome:ASM276v1:3:1018668:1019678:1 gene:PFC1105w 
  transcript:PFC1105w:mRNA description:"Stevor (3D7-stevorT3-2)"
  LENGTH = 301  COMBINED P-VALUE = 3.16e-03  E-VALUE =       17
  DIAGRAM: 43_[1]_247

                                                [1]
                                                1.1e-05
                                                FRNKRILAETQ
                                                  ++++++++
1    MKMYNLKMLLFTFLINTLALPHYDNYQNSHYNINLIQYRAQRTTINSRLLAQTKNHNPHYHNDPELKEIIDKMNE


PF13_0010:pep
  pep:known chromosome:ASM276v1:13:73202:74516:-1 gene:PF13_0010 
  transcript:PF13_0010:mRNA description:"Glycophorin binding protein family, 
  Gbph"
  LENGTH = 377  COMBINED P-VALUE = 3.17e-03  E-VALUE =       17
  DIAGRAM: 79_[1]_287


         [1]
         8.6e-06
         FRNKRILAETQ
         + + +++++ +
76   ADYSFTEGRVLAQCEFACTNNTKTSLRKCAQTTTTSADPEGQIMKAWAADPEYRKHINVLYQILTHTDPNDETSA


PFB1020w:pep
  pep:known chromosome:ASM276v1:2:899430:900445:1 gene:PFB1020w 
  transcript:PFB1020w:mRNA description:"Stevor"
  LENGTH = 304  COMBINED P-VALUE = 3.20e-03  E-VALUE =       17
  DIAGRAM: 43_[1]_250

                                                [1]
                                                1.1e-05
                                                FRNKRILAETQ
                                                  ++++++++
1    MNMYYVKMLLFAFLINTLVLPHYENYLNNHYNVCLIQNKTKRTTINSRLLAQTKNHNPHYHNDPELKEIIDKMNE


MAL13P1.7:pep
  pep:known chromosome:ASM276v1:13:62618:63650:-1 gene:MAL13P1.7 
  transcript:MAL13P1.7:mRNA description:"Stevor"
  LENGTH = 308  COMBINED P-VALUE = 3.24e-03  E-VALUE =       18
  DIAGRAM: 43_[1]_254

                                                [1]
                                                1.1e-05
                                                FRNKRILAETQ
                                                  ++++++++
1    MKMHYLKMLLFTFLINILGSPHNENYLNNHYNISIVQNNTKRTTINSRLLAQTKNHNPHYHNDPELKEIIDKMNE


PFD1220c:pep
  pep:known chromosome:ASM276v1:4:1150294:1151319:-1 gene:PFD1220c 
  transcript:PFD1220c:mRNA description:"Stevor"
  LENGTH = 304  COMBINED P-VALUE = 3.79e-03  E-VALUE =       21
  DIAGRAM: 36_[1]_257

                                         [1]
                                         1.3e-05
                                         FRNKRILAETQ
                                         +  ++ +++ +
1    MLLFPFLFNTFLLSQNVNCQNNLRNKSLINNYTQRKILKSRCLAEIERPLNPHYQNDPELKKIIDQLNEEAMKKY


PF14_0753:pep
  pep:known chromosome:ASM276v1:14:3216334:3217231:-1 gene:PF14_0753 
  transcript:PF14_0753:mRNA description:"Putative uncharacterized protein"
  LENGTH = 247  COMBINED P-VALUE = 4.06e-03  E-VALUE =       22
  DIAGRAM: 41_[1]_195

                                              [1]
                                              1.7e-05
                                              FRNKRILAETQ
                                              + +++++++
1    MSFSSMKLILRTITYIVLLLLHYDTFKKLYIKNNCQKIYTKITYSRSLAEYDTLVVINQQTANNNSSSNSNNSNN


MAL13P1.75:pep
  pep:known chromosome:ASM276v1:13:626683:628877:-1 gene:MAL13P1.75 
  transcript:MAL13P1.75:mRNA description:"Putative uncharacterized protein"
  LENGTH = 554  COMBINED P-VALUE = 4.43e-03  E-VALUE =       24
  DIAGRAM: 83_[1]_460


             [1]
             8.2e-06
             FRNKRILAETQ
             +++++++  ++
76   LEEDETTVNRNKRLLQIGLFDHLRKAKDALEQEKTDEKIIMHNLQNKRVEEKIHEVKRNFEKIELDDIEIKIIAY


MAL8P1.3:pep
  pep:known chromosome:ASM276v1:8:1308124:1308995:1 gene:MAL8P1.3 
  transcript:MAL8P1.3:mRNA description:"Putative uncharacterized protein"
  LENGTH = 218  COMBINED P-VALUE = 4.45e-03  E-VALUE =       24
  DIAGRAM: 55_[1]_152

                                                            [1]
                                                            2.1e-05
                                                            FRNKRILAETQ
                                                            ++++++++
1    MKSIINNRTFNKMNIFILFINILVIDLFCVSVEFFNKHCFYKTANENVKLASSLSDRLSRSLALRSHNEVGQPVF


PFA0670c:pep
  pep:known chromosome:ASM276v1:1:538831:539747:-1 gene:PFA0670c 
  transcript:PFA0670c:mRNA description:"Putative uncharacterized protein"
  LENGTH = 243  COMBINED P-VALUE = 4.46e-03  E-VALUE =       24
  DIAGRAM: 47_[1]_185

                                                    [1]
                                                    1.9e-05
                                                    FRNKRILAETQ
                                                      +++ ++++
1    MNIYIRTIFFAPFICLLIFSSNHGLFQKKDNQNCNSHKFCLNCSGSYLKNSRWLSETSVSYSDEGEPLKYGANDN


MAL7P1.58:pep
  pep:known chromosome:ASM276v1:7:661031:661818:1 gene:MAL7P1.58 
  transcript:MAL7P1.58:mRNA description:"Pfmc-2TM Maurer's cleft two 
  transmembrane protein"
  LENGTH = 231  COMBINED P-VALUE = 4.73e-03  E-VALUE =       26
  DIAGRAM: 38_[1]_182

                                           [1]
                                           2.1e-05
                                           FRNKRILAETQ
                                            +  ++++++
1    MFHYFYKVYIFTIIICASNLFNNDGVEIGTYKLSYHNGGRQFRMLAQKNENEKSNGNTLKNTLLKDENKKGSKTK


PFB0715w:pep
  pep:known chromosome:ASM276v1:2:645929:650085:1 gene:PFB0715w 
  transcript:PFB0715w:mRNA description:"DNA-directed RNA polymerase"
  LENGTH = 1340  COMBINED P-VALUE = 4.99e-03  E-VALUE =       27
  DIAGRAM: 348_[1]_981


                                                     [1]
                                                     3.8e-06
                                                     FRNKRILAETQ
                                                      ++++++  ++
301  DILQRIVYDFNDKLMINALRETLEECIEYPTQDVCLDFIGKRGPTVGASREKRILYAKELLRKEVLPHMGTHPGV


PFB0310c:pep
  pep:known chromosome:ASM276v1:2:277494:278456:-1 gene:PFB0310c 
  transcript:PFB0310c:mRNA description:"Merozoite surface protein 4"
  LENGTH = 272  COMBINED P-VALUE = 5.01e-03  E-VALUE =       27
  DIAGRAM: 37_[1]_224

                                          [1]
                                          1.9e-05
                                          FRNKRILAETQ
                                          + + +++ +
1    MWIVKFLIVVHFFIICTINFDKLYISYSYNIVPENGRMLNMRILGEEKPNVDGVSTSNTPGGNESSSASPNLSDA


MAL7P1.225.1
  pep:known chromosome:ASM276v1:7:80831:81798:-1 gene:MAL7P1.225 
  transcript:MAL7P1.225.1 description:"Putative uncharacterized protein"
  LENGTH = 286  COMBINED P-VALUE = 5.28e-03  E-VALUE =       29
  DIAGRAM: 60_[1]_215

                                                                 [1]
                                                                 1.9e-05
                                                                 FRNKRILAETQ
                                                                 + + + +++++
1    MKFHCVEYYSEENHIQNTTNVRLIRRKFLNLLSITGILLVVVLNNIIICDKSETNDAGVFNIYRRNLSETESVEH


MAL7P1.225.2
  pep:known chromosome:ASM276v1:7:80475:81798:-1 gene:MAL7P1.225 
  transcript:MAL7P1.225.2 description:"Putative uncharacterized protein"
  LENGTH = 293  COMBINED P-VALUE = 5.41e-03  E-VALUE =       29
  DIAGRAM: 60_[1]_222

                                                                 [1]
                                                                 1.9e-05
                                                                 FRNKRILAETQ
                                                                 + + + +++++
1    MKFHCVEYYSEENHIQNTTNVRLIRRKFLNLLSITGILLVVVLNNIIICDKSETNDAGVFNIYRRNLSETESVEH


PFL1200c:pep
  pep:known chromosome:ASM276v1:12:1010824:1011334:-1 gene:PFL1200c 
  transcript:PFL1200c:mRNA description:"Splicing factor 3b subunit, putative"
  LENGTH = 106  COMBINED P-VALUE = 5.71e-03  E-VALUE =       31
  DIAGRAM: 2_[1]_93

       [1]
       6.0e-05
       FRNKRILAETQ
        ++ ++ +++
1    MSRRNIRLPAEVSRILYVRNLPYKISADELYDIFGKYGTVRQIRKGNAEGTKGTSFVVYDDIYDAKNALDHLSGF


PF10_0025:pep
  pep:known chromosome:ASM276v1:10:106654:108663:-1 gene:PF10_0025 
  transcript:PF10_0025:mRNA description:"PF70 protein"
  LENGTH = 631  COMBINED P-VALUE = 6.01e-03  E-VALUE =       33
  DIAGRAM: 52_[1]_568

                                                         [1]
                                                         9.7e-06
                                                         FRNKRILAETQ
                                                          + ++++++
1    MENIINKKNTNGGNSNIFVLLKYSIYTILLWIVTITYNNYTYNGYNNDGSKQVRCKRLLSEPAVEFDTIFDVFKE


PFI0910w:pep
  pep:known chromosome:ASM276v1:9:764838:767024:1 gene:PFI0910w 
  transcript:PFI0910w:mRNA description:"DNA helicase, putative"
  LENGTH = 728  COMBINED P-VALUE = 6.19e-03  E-VALUE =       33
  DIAGRAM: 114_[1]_603


                                            [1]
                                            8.6e-06
                                            FRNKRILAETQ
                                             +++ + +++
76   IMPTGGGKSLIYQVLPLIIEGISIVISPLISLIQDQIISLRNKKIVAETINSSLNKKENERILDILKSQDLGNLK


PFL1815c:pep
  pep:known chromosome:ASM276v1:12:1561523:1566568:-1 gene:PFL1815c 
  transcript:PFL1815c:mRNA description:"Conserved Plasmodium protein"
  LENGTH = 1681  COMBINED P-VALUE = 6.26e-03  E-VALUE =       34
  DIAGRAM: 1626_[1]_44


                                                        [1]
                                                        3.8e-06
                                                        FRNKRILAETQ
                                                        ++++++++
1576 DDICSSYTQKKRKVLQNKDNFEEDNFSQDNELSDISSKDNRCVHMNNYVKQIRNSRSLSDISLNLTKYTLESEKI


PF14_0019:pep
  pep:known chromosome:ASM276v1:14:66269:67081:-1 gene:PF14_0019 
  transcript:PF14_0019:mRNA description:"Putative uncharacterized protein"
  LENGTH = 270  COMBINED P-VALUE = 6.56e-03  E-VALUE =       35
  DIAGRAM: 48_[1]_211

                                                     [1]
                                                     2.5e-05
                                                     FRNKRILAETQ
                                                     + +++ + + +
1    MYVIKIYHIIIFYVCLHNFLKTSLNIDYEKDVECSLYLINKTNYNKFYIKEKRELGERESSQYLQNLQNLQNSPN


PF13_0220:pep
  pep:known chromosome:ASM276v1:13:1610910:1612184:-1 gene:PF13_0220 
  transcript:PF13_0220:mRNA description:"Putative uncharacterized protein"
  LENGTH = 385  COMBINED P-VALUE = 7.17e-03  E-VALUE =       39
  DIAGRAM: 324_[1]_50


                             [1]
                             1.9e-05
                             FRNKRILAETQ
                              ++++++ +
301  PNIRNYLTHEGYPPQYYDYNSNLYSRNKRVLKQSYDADNIDNEKNHKKELSRKNISKIKKGDIDINIETSSSDKR


PF14_0744:pep
  pep:known chromosome:ASM276v1:14:3179559:3180545:1 gene:PF14_0744 
  transcript:PF14_0744:mRNA description:"Putative uncharacterized protein"
  LENGTH = 280  COMBINED P-VALUE = 7.19e-03  E-VALUE =       39
  DIAGRAM: 77_[1]_192


       [1]
       2.7e-05
       FRNKRILAETQ
        + ++++++
76   KCSRKSRSLSELVLANYPSSNYAFSNYASANYSSSNYPSSKMDDLKRHENNCSSSNKAVDEEGICKDTFGNALDV


PFB0955w:pep
  pep:known chromosome:ASM276v1:2:860464:861502:1 gene:PFB0955w 
  transcript:PFB0955w:mRNA description:"Stevor"
  LENGTH = 307  COMBINED P-VALUE = 7.48e-03  E-VALUE =       41
  DIAGRAM: 43_[1]_253

                                                [1]
                                                2.5e-05
                                                FRNKRILAETQ
                                                +  ++ +++ +
1    MNIYYINMLVMSILLIVLFLSYNVNNHNKKYNVGYIQNNRQMIMMKSRRLAEIQLPKCPHYNNDPELKKIIDKLN


PF11_0503:pep
  pep:known chromosome:ASM276v1:11:1934330:1935579:-1 gene:PF11_0503 
  transcript:PF11_0503:mRNA description:"Plasmodium exported protein (PHISTc)"
  LENGTH = 370  COMBINED P-VALUE = 7.69e-03  E-VALUE =       42
  DIAGRAM: 40_[1]_319

                                             [1]
                                             2.1e-05
                                             FRNKRILAETQ
                                              +++++++
1    MKQHITFKKFIIYTITLVYFILLLKTGKIQFNTIPYAELLHRNSRTLASAMQHSLRGDFVTQRSTCFRTEKERKQ


MAL7P1.106:pep
  pep:known chromosome:ASM276v1:7:941722:942863:1 gene:MAL7P1.106 
  transcript:MAL7P1.106:mRNA description:"Putative uncharacterized protein"
  LENGTH = 134  COMBINED P-VALUE = 7.76e-03  E-VALUE =       42
  DIAGRAM: 62_[1]_61

                                                                   [1]
                                                                   6.3e-05
                                                                   FRNKRILAETQ
                                                                   ++++ +  +++
1    MSYATCPFNYVNINPNQKEDLLRFEISAVDNYNHLKELETKSRIRFSLVILIISILMYYFYKYRNSNIIIETLNN


PFB0090c:pep
  pep:known chromosome:ASM276v1:2:86832:88791:-1 gene:PFB0090c 
  transcript:PFB0090c:mRNA description:"RESA-like protein with PHIST and DnaJ 
  domains"
  LENGTH = 421  COMBINED P-VALUE = 7.85e-03  E-VALUE =       43
  DIAGRAM: 60_[1]_350

                                                                 [1]
                                                                 1.9e-05
                                                                 FRNKRILAETQ
                                                                    ++ +++++
1    MAIFKKYRFRENKIIFLFFIKIFLFSLFIWELCCFNKEKFQDQIQTSYYNKNNTSGNVSNLIIKRNLAQTQRNFK


PF14_0464:pep
  pep:known chromosome:ASM276v1:14:1997485:1998246:-1 gene:PF14_0464 
  transcript:PF14_0464:mRNA description:"SNARE protein"
  LENGTH = 253  COMBINED P-VALUE = 8.04e-03  E-VALUE =       44
  DIAGRAM: 56_[1]_69_[1]_106

                                                             [1]
                                                             8.6e-05
                                                             FRNKRILAETQ
                                                             + + + +++ +
1    MSDIYFYSEEINNLLEDFKRILQELEKEEVKNEKTEKYCNDIHFINERIKTAKDAYFIEIRNLSEEEQIENISKI

                                                                  [1]
                                                                  3.3e-05
                                                                  FRNKRILAETQ
                                                                  ++++ +  + +
76   KNKMIILENLNIQFDFKKSKLIYEEDKQAKENKKLLKVRYVSAKDIETKGDIIQDQTDDAIFRMKMMVDESENIT


PF10_0085:pep
  pep:known chromosome:ASM276v1:10:365737:367146:-1 gene:PF10_0085 
  transcript:PF10_0085:mRNA description:"Nucleolar protein NOP5, putative"
  LENGTH = 469  COMBINED P-VALUE = 8.29e-03  E-VALUE =       45
  DIAGRAM: 358_[1]_100


                                                               [1]
                                                               1.8e-05
                                                               FRNKRILAETQ
                                                                + +++++ ++
301  LIAKAGSLMSLAKHPSSTLQILGSEKALFRALKTKSKTPKYGLIYHATLVGQTAPKLKGRISRSLAAKLSLCTRV


PF14_0736:pep
  pep:known chromosome:ASM276v1:14:3151905:3154858:1 gene:PF14_0736 
  transcript:PF14_0736:mRNA description:"Putative uncharacterized protein"
  LENGTH = 955  COMBINED P-VALUE = 8.62e-03  E-VALUE =       47
  DIAGRAM: 42_[1]_902

                                               [1]
                                               9.2e-06
                                               FRNKRILAETQ
                                                +++++++
1    MKVSKTRLFLYMSFICLLIRCLILFYICRIIRKKYSVLRTCNVRNSRILSGPRKNFFFGSCNTNNIINDLEEILR


MAL13P1.264:pep
  pep:known chromosome:ASM276v1:13:2077095:2079483:1 gene:MAL13P1.264 
  transcript:MAL13P1.264:mRNA description:"Putative uncharacterized protein"
  LENGTH = 464  COMBINED P-VALUE = 9.17e-03  E-VALUE =       50
  DIAGRAM: 425_[1]_28


                                                       [1]
                                                       2.0e-05
                                                       FRNKRILAETQ
                                                          ++++ + +
376  KHKVLTAACRTFCVDRAISILIFLRKKFVVDVLMFEFFFSFFSANKWILTTKDKRILEELQLLKKGFLNVKRYMK


MAL13P1.329:pep
  pep:known chromosome:ASM276v1:13:2620888:2622433:-1 gene:MAL13P1.329 
  transcript:MAL13P1.329:mRNA description:"Putative uncharacterized protein"
  LENGTH = 408  COMBINED P-VALUE = 9.48e-03  E-VALUE =       51
  DIAGRAM: 137_[1]_260


                                                                   [1]
                                                                   2.4e-05
                                                                   FRNKRILAETQ
                                                                   + + +++ + +
76   QYMKKNKKNKTNMEKIKLINKIPLHQQMNNANEYDHININYDSNDECLETHYDFENKYNNDKNLENRILIESEDF


PFC0255c:pep
  pep:known chromosome:ASM276v1:3:275631:276503:-1 gene:PFC0255c 
  transcript:PFC0255c:mRNA description:"Ubiquitin conjugating enzyme E2, 
  putative"
  LENGTH = 142  COMBINED P-VALUE = 9.65e-03  E-VALUE =       52
  DIAGRAM: 6_[1]_125

           [1]
           7.3e-05
           FRNKRILAETQ
            +  +++ + +
1    MSEVIVPRSFRLLDELERGQKGNVSEGVSFGLESADDITLSNWSCTIFGQPGTVFENRIYSLTIFCDDNYPDSPP


PF13_0055:pep
  pep:known chromosome:ASM276v1:13:455994:456737:-1 gene:PF13_0055 
  transcript:PF13_0055:mRNA description:"Putative uncharacterized protein"
  LENGTH = 247  COMBINED P-VALUE = 9.71e-03  E-VALUE =       53
  DIAGRAM: 12_[1]_224

                 [1]
                 4.1e-05
                 FRNKRILAETQ
                 + +++ ++  +
1    MIDPVKRDLTNLFLEKREMAKEEIDPRKDWLKRILLNNNTNDLRMFLKASELKTKEGDYCMTCKSNVKQLLYLHT


PFL2620w:pep
  pep:known chromosome:ASM276v1:12:2211527:2212538:1 gene:PFL2620w 
  transcript:PFL2620w:mRNA description:"Stevor"
  LENGTH = 302  COMBINED P-VALUE = 1.02e-02  E-VALUE =       55
  DIAGRAM: 43_[1]_248

                                                [1]
                                                3.5e-05
                                                FRNKRILAETQ
                                                   ++ +++++
1    MKMYYLKMLLFNFLINILVLPYYENYLNNFYNISVIPKNTQKTTIKSRRLAQTQIHNPHYHNDPELKEIIDKMNE


PF11_0248:pep
  pep:known chromosome:ASM276v1:11:938949:939611:1 gene:PF11_0248 
  transcript:PF11_0248:mRNA description:"Mitochondrial ribosomal protein L37, 
  putative"
  LENGTH = 150  COMBINED P-VALUE = 1.02e-02  E-VALUE =       55
  DIAGRAM: 25_[1]_114

                              [1]
                              7.3e-05
                              FRNKRILAETQ
                              +  +++++ +
1    MLSYYKNVISFNNKRVIFSICSRTIFVSKRSLAPKVKPGKKGQDKKDTTSGSTTESSEKAHIFNIYNTVDEDHEI


PF08_0063:pep
  pep:known chromosome:ASM276v1:8:763246:766458:-1 gene:PF08_0063 
  transcript:PF08_0063:mRNA description:"ClpB protein, putative"
  LENGTH = 1070  COMBINED P-VALUE = 1.02e-02  E-VALUE =       55
  DIAGRAM: 409_[1]_650


                                       [1]
                                       9.7e-06
                                       FRNKRILAETQ
                                        +++ ++ +++
376  IVQGDVPDSLKGRKLVSLDMSSLIAGAKYRGDFEERLKSILKEVQDAEGQVVMFIDEIHTVVGAGAVAEGALDAG


PF10_0070:pep
  pep:known chromosome:ASM276v1:10:284577:286302:1 gene:PF10_0070 
  transcript:PF10_0070:mRNA description:"Conserved Plasmodium membrane protein"
  LENGTH = 260  COMBINED P-VALUE = 1.02e-02  E-VALUE =       55
  DIAGRAM: 96_[1]_153


                          [1]
                          4.1e-05
                          FRNKRILAETQ
                          + + ++++ ++
76   ANIIDLAGIYYILSHKHTNSINLNERILSVGLSWGFYESLATNFFPFLIGGKSLEFSLKYIYRSISANTFLFSNL


PFB0930w:pep
  pep:known chromosome:ASM276v1:2:831187:832003:1 gene:PFB0930w 
  transcript:PFB0930w:mRNA description:"Plasmodium exported protein (Hyp9)"
  LENGTH = 225  COMBINED P-VALUE = 1.03e-02  E-VALUE =       56
  DIAGRAM: 50_[1]_164

                                                       [1]
                                                       4.8e-05
                                                       FRNKRILAETQ
                                                       + + +++++
1    MGYSNNKFNIFTLWNNIILYFILIVTFTFYNKDLFNKYNGEKSNIGASFNFGNNRSLAEYYNNKDGYNVLRVNLD


PFC0045w:pep
  pep:known chromosome:ASM276v1:3:64604:65508:1 gene:PFC0045w 
  transcript:PFC0045w:mRNA description:"Rifin"
  LENGTH = 226  COMBINED P-VALUE = 1.04e-02  E-VALUE =       56
  DIAGRAM: 43_[1]_172

                                                [1]
                                                4.8e-05
                                                FRNKRILAETQ
                                                +  ++++ + +
1    MNIYYAKMLLFIFLINTLLLSHYENYINNLYNIRFTPNNTQQKITKSRLLTEIQNHNNTHCNNDPESKEIISNIP


PFL2560c:pep
  pep:known chromosome:ASM276v1:12:2173783:2174306:-1 gene:PFL2560c 
  transcript:PFL2560c:mRNA description:"Plasmodium exported protein"
  LENGTH = 139  COMBINED P-VALUE = 1.04e-02  E-VALUE =       57
  DIAGRAM: 44_[1]_84

                                                 [1]
                                                 8.1e-05
                                                 FRNKRILAETQ
                                                    ++ +++++
1    MSRVLNFFKNLLLIYISNCLLYINNKHLLSIMHYEMYNTKLVSNLIIKRRLSETLMYNKRSQLKVSNINNYNDDH


PFI0055c:pep
  pep:known chromosome:ASM276v1:9:61342:62553:-1 gene:PFI0055c 
  transcript:PFI0055c:mRNA description:"Rifin"
  LENGTH = 350  COMBINED P-VALUE = 1.06e-02  E-VALUE =       58
  DIAGRAM: 32_[1]_307

                                     [1]
                                     3.1e-05
                                     FRNKRILAETQ
                                      +  +++ + +
1    MKLLHYCKVLLFSLPLNILVHNKNKLYITPQHTRTNRLLCECELYTPIYDDDPEMKKVLHDFDRQTSQRFKEYNE


PF11_0203:pep
  pep:known chromosome:ASM276v1:11:738512:741670:-1 gene:PF11_0203 
  transcript:PF11_0203:mRNA description:"Peptidase, putative"
  LENGTH = 1052  COMBINED P-VALUE = 1.07e-02  E-VALUE =       58
  DIAGRAM: 863_[1]_178


                                           [1]
                                           1.0e-05
                                           FRNKRILAETQ
                                           + +++++ +++
826  YVSQYGMNQEIGLVSFQPNSNSEYNLYRPHSECLAHLIDNEVRSLIETQYKRVKSILMKNEKHVHNLANLLYEKE


PFI0320w:pep
  pep:known chromosome:ASM276v1:9:318308:319543:1 gene:PFI0320w 
  transcript:PFI0320w:mRNA description:"Arginase, putative"
  LENGTH = 411  COMBINED P-VALUE = 1.07e-02  E-VALUE =       58
  DIAGRAM: 348_[1]_52


                                                     [1]
                                                     2.7e-05
                                                     FRNKRILAETQ
                                                     + +  +++++
301  NTICTALEKIDPNSNCPIHISLDIDSVDNVFAPGTGTVAKGGLNYREINLLMKILAETKRVVSMDLVEYNPSLDE


PF11_0038:pep
  pep:known chromosome:ASM276v1:11:123819:124737:-1 gene:PF11_0038 
  transcript:PF11_0038:mRNA description:"Plasmodium exported protein"
  LENGTH = 271  COMBINED P-VALUE = 1.07e-02  E-VALUE =       58
  DIAGRAM: 86_[1]_174


                [1]
                4.1e-05
                FRNKRILAETQ
                +   +++ +++
76   NRRNIHNGEIEIGIRRLLCEVETLVDYNNTPVYEELSEYIDSDEEENENDDAPLFDDYYMNHFKNIHYNPGNIHK


PF08_0138:pep
  pep:known chromosome:ASM276v1:8:57476:58827:-1 gene:PF08_0138 
  transcript:PF08_0138:mRNA description:"Rifin"
  LENGTH = 375  COMBINED P-VALUE = 1.08e-02  E-VALUE =       59
  DIAGRAM: 36_[1]_328

                                         [1]
                                         3.0e-05
                                         FRNKRILAETQ
                                         ++  +++ + +
1    MKVHYINILLFALPLNILVSSKKNTYIKYNTLNTKLIRAHRTLCECELYALSNYDNDPEMKEVMQQFDRQSSQRF


PFL2625w:pep
  pep:known chromosome:ASM276v1:12:2214655:2216003:1 gene:PFL2625w 
  transcript:PFL2625w:mRNA description:"Rifin"
  LENGTH = 379  COMBINED P-VALUE = 1.09e-02  E-VALUE =       59
  DIAGRAM: 36_[1]_332

                                         [1]
                                         3.0e-05
                                         FRNKRILAETQ
                                          +  +++ + +
1    MMLNYTNILLFYLSLNILSSSSEVYNQRNHFITYTPKRSTRLLCECELYTSIFDNDPEMKSLIEHFNKQTQQRFH


MAL7P1.160.1
  pep:known chromosome:ASM276v1:7:1314163:1315106:1 gene:MAL7P1.160 
  transcript:MAL7P1.160.1 description:"Putative uncharacterized protein"
  LENGTH = 161  COMBINED P-VALUE = 1.16e-02  E-VALUE =       63
  DIAGRAM: 117_[1]_33


                                               [1]
                                               7.7e-05
                                               FRNKRILAETQ
                                               ++++ +  +
76   RAEIDEFVECSVGRLWTILKCKDLMISMRKCLKKYENLEYVKFREKQIIEERKKNGTSLYRSDERARYNRFVYTD


MAL7P1.160.2
  pep:known chromosome:ASM276v1:7:1314163:1315106:1 gene:MAL7P1.160 
  transcript:MAL7P1.160.2 description:"Putative uncharacterized protein"
  LENGTH = 163  COMBINED P-VALUE = 1.18e-02  E-VALUE =       64
  DIAGRAM: 119_[1]_33


                                                 [1]
                                                 7.7e-05
                                                 FRNKRILAETQ
                                                 ++++ +  +
76   KCRAEIDEFVECSVGRLWTILKCKDLMISMRKCLKKYENLEYVKFREKQIIEERKKNGTSLYRSDERARYNRFVY


PF14_0281:pep
  pep:known chromosome:ASM276v1:14:1188291:1191408:1 gene:PF14_0281 
  transcript:PF14_0281:mRNA description:"Plasmepsin IX"
  LENGTH = 627  COMBINED P-VALUE = 1.18e-02  E-VALUE =       64
  DIAGRAM: 41_[1]_575

                                              [1]
                                              1.9e-05
                                              FRNKRILAETQ
                                              + ++++++ +
1    MFFINFKKIKKKQFPIYLTQHRIITVFLIFIYFINLKDCFHINNSRILSDVDKHRGLYYNIPKCNVCHKCSICTH


PFB0875c:pep
  pep:known chromosome:ASM276v1:2:763490:765190:-1 gene:PFB0875c 
  transcript:PFB0875c:mRNA description:"Chromatin-binding protein, putative"
  LENGTH = 482  COMBINED P-VALUE = 1.19e-02  E-VALUE =       64
  DIAGRAM: 128_[1]_343


                                                          [1]
                                                          2.5e-05
                                                          FRNKRILAETQ
                                                           + + +++ +
76   PNNIGLKSDNKNNIVLKYIDENNNVKYDNLINQQIHIYNNEIDKIEPNERINKLRKKKILSDTKDREEKYNEPTY


PFB0106c:pep
  pep:known chromosome:ASM276v1:2:112547:113682:-1 gene:PFB0106c 
  transcript:PFB0106c:mRNA description:"Plasmodium exported protein"
  LENGTH = 290  COMBINED P-VALUE = 1.21e-02  E-VALUE =       65
  DIAGRAM: 97_[1]_182


                           [1]
                           4.3e-05
                           FRNKRILAETQ
                           + + +++++
76   NNGYFEKYVNKNSGNDNEYYFNIKYNRSLAELKKRIGAIREMINNDSFGTVFKNHLPLPASITKGDSEAEAGGND


PFI1565w:pep
  pep:known chromosome:ASM276v1:9:1286998:1288362:1 gene:PFI1565w 
  transcript:PFI1565w:mRNA description:"Profilin"
  LENGTH = 171  COMBINED P-VALUE = 1.24e-02  E-VALUE =       67
  DIAGRAM: 9_[1]_151

              [1]
              7.7e-05
              FRNKRILAETQ
              + + ++++  +
1    MAEEYSWDSYLNDRLLATNQVSGAGLASEEDGVVYACVAQGEESDPNFDKWSLFYKEDYDIEVEDENGTKTTKTI


PFD1215w:pep
  pep:known chromosome:ASM276v1:4:1147614:1148446:1 gene:PFD1215w 
  transcript:PFD1215w:mRNA description:"Putative uncharacterized protein"
  LENGTH = 231  COMBINED P-VALUE = 1.24e-02  E-VALUE =       67
  DIAGRAM: 60_[1]_160

                                                                 [1]
                                                                 5.7e-05
                                                                 FRNKRILAETQ
                                                                 + +++ + +++
1    MTNKKNCSFFAFYSADENQKGKLNYISLKFLCLSLYMIGFYYVFLYNSFESVSLEIFKNCNIYKRNLVQVEKNKT


PFB0886c:pep
  pep:known chromosome:ASM276v1:2:773333:773752:-1 gene:PFB0886c 
  transcript:PFB0886c:mRNA description:"Conserved Plasmodium protein"
  LENGTH = 139  COMBINED P-VALUE = 1.28e-02  E-VALUE =       69
  DIAGRAM: 117_<1>_11


                                               <1>
                                               1.0e-04
                                               FRNKRILAETQ
                                                ++ + + + +
76   MFDRNISFFSVSFYVLLCATLTLHFYNNYYTNNKTTELDKAKEREQRNLIELQEKRNQRGENNK


PFL2550w:pep
  pep:known chromosome:ASM276v1:12:2168166:2169744:1 gene:PFL2550w 
  transcript:PFL2550w:mRNA description:"DNAJ domain protein, putative"
  LENGTH = 469  COMBINED P-VALUE = 1.29e-02  E-VALUE =       70
  DIAGRAM: 35_[1]_423

                                        [1]
                                        2.8e-05
                                        FRNKRILAETQ
                                        + ++++++  +
1    MLLKTSLKNICFLLCVVAFVYNNVGRKRVLSFNINNVYSRILSDLEERESESYNNNSNLKYNDSEFKYSFGYYND


PFI1795c:pep
  pep:known chromosome:ASM276v1:9:1468534:1469405:-1 gene:PFI1795c 
  transcript:PFI1795c:mRNA description:"Putative uncharacterized protein"
  LENGTH = 258  COMBINED P-VALUE = 1.32e-02  E-VALUE =       72
  DIAGRAM: 41_[1]_206

                                              [1]
                                              5.4e-05
                                              FRNKRILAETQ
                                              +  +++++
1    MLLLQNKIYFFIVIFLILFLSYKNTLTKIEDLIYKRYITTEIKSKRILSDFNLKHHKYTKLKEYDDLKKNCKKYK


PF14_0399:pep
  pep:known chromosome:ASM276v1:14:1705069:1705726:-1 gene:PF14_0399 
  transcript:PF14_0399:mRNA description:"ADP-ribosylation factor-like protein"
  LENGTH = 183  COMBINED P-VALUE = 1.33e-02  E-VALUE =       72
  DIAGRAM: 13_[1]_159

                  [1]
                  7.7e-05
                  FRNKRILAETQ
                   ++ +++  ++
1    MVLLKILKKIKDNKRNLRILILGLDNAGKTTIIKRLLGEDIYSVSPTFGFNIETLEFGNNILNIWDIGGQKSIRH


PF11_0041:pep
  pep:known chromosome:ASM276v1:11:136662:137443:1 gene:PF11_0041 
  transcript:PF11_0041:mRNA description:"Plasmodium exported protein (Hyp11)"
  LENGTH = 215  COMBINED P-VALUE = 1.35e-02  E-VALUE =       73
  DIAGRAM: 67_[1]_137

                                                                        [1]
                                                                        6.6e-05
                                                                        FRNKRILA
                                                                         ++ +++
1    MKKQYELITPSWVLKICRKYKHTIKKIILITNLFFVFVFISNDFSLHHVKNINKYGINNKLYQHNIETRYDRILT

     
     
     ETQ
     +
76   EHVKHLWKNNFSLEVNTSQKNPSSLKDHVSSNQSTEEIKKTNELITNLSKLWKDMIKNTEEEYNHNTDHMDHKWR


PFD1225w:pep
  pep:known chromosome:ASM276v1:4:1152896:1153810:1 gene:PFD1225w 
  transcript:PFD1225w:mRNA description:"RIFIN"
  LENGTH = 304  COMBINED P-VALUE = 1.41e-02  E-VALUE =       76
  DIAGRAM: 14_[1]_279

                   [1]
                   4.8e-05
                   FRNKRILAETQ
                   +  ++++++ +
1    AHNKNKPYITAHTPNTTSRLLSECELYMPNYDNDPEMQAVMQDFGRQTSQRFEEYNECMIENRQKCKEQCDKEIQ


PFE0030c:pep
  pep:novel chromosome:ASM276v1:5:39443:40488:-1 gene:PFE0030c 
  transcript:PFE0030c:mRNA 
  LENGTH = 307  COMBINED P-VALUE = 1.42e-02  E-VALUE =       77
  DIAGRAM: 43_[1]_253

                                                [1]
                                                4.8e-05
                                                FRNKRILAETQ
                                                +  ++ +++ +
1    MNIYYNNMLVMSFLLNVLLLSDNVNNQNKKYNVGYVKNSTRMIIMKSRRLSEIQLPRCPHYHNDPELKKIIDKLN


PFF1195c:pep
  pep:known chromosome:ASM276v1:6:1011430:1014570:-1 gene:PFF1195c 
  transcript:PFF1195c:mRNA description:"Putative uncharacterized protein"
  LENGTH = 624  COMBINED P-VALUE = 1.46e-02  E-VALUE =       79
  DIAGRAM: 49_[1]_564

                                                      [1]
                                                      2.4e-05
                                                      FRNKRILAETQ
                                                      +  ++++  ++
1    MWFGYNILAITTFGLLIRRGHASDSYSTGGNEKEKIFMDNYKYMWTYIYFLQKRIMMKKLSHPLYMSKKFILLHN


PFC1100w:pep
  pep:known chromosome:ASM276v1:3:1015544:1016643:1 gene:PFC1100w 
  transcript:PFC1100w:mRNA description:"Rifin"
  LENGTH = 317  COMBINED P-VALUE = 1.47e-02  E-VALUE =       80
  DIAGRAM: 38_[1]_268

                                           [1]
                                           4.8e-05
                                           FRNKRILAETQ
                                           +  +++++++
1    MKLHYTKILLFFFPLYILVTSYHVYSKNKPSITSHHTPITTSRVLSEKDLQSSIYDNDADMKSVKENFDRRTSQR


PF10_0017:pep
  pep:known chromosome:ASM276v1:10:72935:73918:-1 gene:PF10_0017 
  transcript:PF10_0017:mRNA description:"Plasmodium exported protein (PHISTa)"
  LENGTH = 278  COMBINED P-VALUE = 1.51e-02  E-VALUE =       81
  DIAGRAM: 81_[1]_186


           [1]
           5.7e-05
           FRNKRILAETQ
               +++++ +
76   LSIKHDKLFMRTLSEIEKENYTSIESNNEKSKLNDELNNSIIKNKVDLKTIDINDLSRQLTKDELYDVLNSLEEI


PFD1185w:pep
  pep:known chromosome:ASM276v1:4:1131406:1132429:1 gene:PFD1185w 
  transcript:PFD1185w:mRNA description:"Putative uncharacterized protein"
  LENGTH = 283  COMBINED P-VALUE = 1.53e-02  E-VALUE =       83
  DIAGRAM: 60_[1]_212

                                                                 [1]
                                                                 5.7e-05
                                                                 FRNKRILAETQ
                                                                 + +++ + +++
1    MNNKKNCTIFPVYRSNEIQKGTLYYISFKLLCLSLYIIGFYYVLLNNSLENGSLEISKNCNIYKRNLVQVEKSKG


PFL0060w:pep
  pep:known chromosome:ASM276v1:12:89934:90749:1 gene:PFL0060w 
  transcript:PFL0060w:mRNA description:"Plasmodium exported protein"
  LENGTH = 221  COMBINED P-VALUE = 1.54e-02  E-VALUE =       83
  DIAGRAM: 80_[1]_130


          [1]
          7.3e-05
          FRNKRILAETQ
          + +++ ++ +
76   LIQINFNNSRKLADVSISDIPIVKLHNSFDNVKEEFESENLEYEQHNESYYKHSPLEDLQDIMNNTSIPPLDGKY


PFL2590w:pep
  pep:known chromosome:ASM276v1:12:2196141:2197106:1 gene:PFL2590w 
  transcript:PFL2590w:mRNA description:"Plasmodium exported protein (PHISTa)"
  LENGTH = 284  COMBINED P-VALUE = 1.54e-02  E-VALUE =       83
  DIAGRAM: 58_[1]_148_[1]_56

                                                               [1]
                                                               5.7e-05
                                                               FRNKRILAETQ
                                                               + +++ + +++
1    MNKKNYSIFFSYVNETQKGILHYISFKFLCLCLYMIGFYYVFLNNSSENSSSEIVKNCNIYKRNLVQVEKNNKGS

                                                                        [1]
                                                                        5.7e-05
                                                                        FRNKRILA
                                                                        ++  ++ +
151  NSLEECPSNEDLRKIWTNTLTVAKGGFDDIQKELKELIQEYLDNDIYPIFRCIKGKFGYGSIWEENIFRFYRTVA

     
     
     ETQ
       +
226  NEEVQYSNDFYRLINDEHTLEDILKFIYSFLEHFKTLKKELQEEHQKQLLQKIEQKVNK


PF14_0763:pep
  pep:known chromosome:ASM276v1:14:3260680:3261662:1 gene:PF14_0763 
  transcript:PF14_0763:mRNA description:"Putative uncharacterized protein"
  LENGTH = 284  COMBINED P-VALUE = 1.54e-02  E-VALUE =       83
  DIAGRAM: 58_[1]_148_[1]_56

                                                               [1]
                                                               5.7e-05
                                                               FRNKRILAETQ
                                                               + +++ + +++
1    MNKNNYSLFRLYVNENQKGKLHYISFKFLCLCLYMIGFYYVFLNNSSENSSSEIVKNCNIYKRNLVQVEKNNKGS

                                                                        [1]
                                                                        5.7e-05
                                                                        FRNKRILA
                                                                        ++  ++ +
151  NSLEECPSNEDLRKIWTNTLTVAKGGFDDIQKELKELIQEYLDNDIYPIFRCIKGKFGYGSIWEENIFRFYRTVA

     
     
     ETQ
       +
226  NEEVQYSNDFYRLINDEHTLEDILKFIYSFLEHFKTLKKELQEEHQKQLLQKIEQKVNK


MAL13P1.16:pep
  pep:known chromosome:ASM276v1:13:160690:161862:-1 gene:MAL13P1.16 
  transcript:MAL13P1.16:mRNA description:"SNARE protein"
  LENGTH = 208  COMBINED P-VALUE = 1.60e-02  E-VALUE =       87
  DIAGRAM: 8_[1]_189

             [1]
             8.1e-05
             FRNKRILAETQ
              +++ ++++
1    MSIIYGLIAREKTVLAEYTEYGGNFSNISRLLLEIIPPHTSRKSYIYDDYVFHQLIKNGITFMAMTDKELGFLTP


PF14_0743:pep
  pep:known chromosome:ASM276v1:14:3175476:3176393:1 gene:PF14_0743 
  transcript:PF14_0743:mRNA description:"Putative uncharacterized protein"
  LENGTH = 233  COMBINED P-VALUE = 1.62e-02  E-VALUE =       88
  DIAGRAM: 42_[1]_180

                                               [1]
                                               7.3e-05
                                               FRNKRILAETQ
                                               +  ++++++
1    MNFFYVKIFSLLFVLRICEVFHTVSEINILKYKHGKKMCAEKFIFVRSLSEEVKEKNLNTKIAECDLIYDILEKF


MAL7P1.227:pep
  pep:known chromosome:ASM276v1:7:89592:90621:1 gene:MAL7P1.227 
  transcript:MAL7P1.227:mRNA description:"Stevor"
  LENGTH = 303  COMBINED P-VALUE = 1.64e-02  E-VALUE =       89
  DIAGRAM: 36_[1]_256

                                         [1]
                                         5.7e-05
                                         FRNKRILAETQ
                                            ++ +++ +
1    MLLFAFLFNKFLLSQNINCQNTLPNKTLINNYTQRKTLKSRCLAELENSYNTHCHNDPELKKIIDQLNQGELNTY


PF10_0015:pep
  pep:known chromosome:ASM276v1:10:67808:68962:-1 gene:PF10_0015 
  transcript:PF10_0015:mRNA description:"Acyl CoA binding protein, isoform 1, 
  ACBP1"
  LENGTH = 313  COMBINED P-VALUE = 1.70e-02  E-VALUE =       92
  DIAGRAM: 92_[1]_210


                      [1]
                      5.7e-05
                      FRNKRILAETQ
                      + +++ + +++
76   VELNSLENGSLEIVKNCNIYKRNLVQVEKNKDSKKKRNLKHKKVDMNKTKSNENNNKCNEENVEKNEHSISNDFE


PFL0765w:pep
  pep:known chromosome:ASM276v1:12:641545:643512:1 gene:PFL0765w 
  transcript:PFL0765w:mRNA description:"Conserved Plasmodium membrane protein"
  LENGTH = 655  COMBINED P-VALUE = 1.71e-02  E-VALUE =       93
  DIAGRAM: 623_[1]_21


                            [1]
                            2.7e-05
                            FRNKRILAETQ
                            ++++++   ++
601  SEGIISCLFLIILTAMFILFKPSDRLKRISHFTEIGDMDEMEDFSNFKNSIEDIS


PFB0555c:pep
  pep:known chromosome:ASM276v1:2:495166:507854:-1 gene:PFB0555c 
  transcript:PFB0555c:mRNA description:"Conserved Plasmodium membrane protein"
  LENGTH = 4091  COMBINED P-VALUE = 1.72e-02  E-VALUE =       93
  DIAGRAM: 388_[1]_3692


                  [1]
                  4.2e-06
                  FRNKRILAETQ
                  + +++++ + +
376  LDILKNFIFINDNFVYKRILIQILENSLCTYSIQPVDFHNMLFDSMGFGTPHSKNENENENERLYRRNVEFNDAD


PFC0085c:pep
  pep:known chromosome:ASM276v1:3:93248:94587:-1 gene:PFC0085c 
  transcript:PFC0085c:mRNA description:"Putative uncharacterized protein"
  LENGTH = 317  COMBINED P-VALUE = 1.81e-02  E-VALUE =       98
  DIAGRAM: 81_[1]_225


           [1]
           6.0e-05
           FRNKRILAETQ
           ++   +++++
76   GKKILGIRINKSLAEMDHTKYHPEYYDEVQENYDPYYGVNQYSDECESYKSEDDDSEEEYYNSTPRVTVLEPQTE


PFD0150w:pep
  pep:known chromosome:ASM276v1:4:184977:186659:1 gene:PFD0150w 
  transcript:PFD0150w:mRNA description:"Putative uncharacterized protein"
  LENGTH = 560  COMBINED P-VALUE = 1.91e-02  E-VALUE =    1e+02
  DIAGRAM: 283_[1]_266


                                                               [1]
                                                               3.5e-05
                                                               FRNKRILAETQ
                                                                ++++   + +
226  TVTSTNIETNMESERKKYQHERFSDIEREIKRRRKDEKERDRERERERERERERRRYVEREKRRIMERERRRAME


PFB0415c:pep
  pep:known chromosome:ASM276v1:2:384865:386580:-1 gene:PFB0415c 
  transcript:PFB0415c:mRNA description:"3' exoribonuclease, putative"
  LENGTH = 275  COMBINED P-VALUE = 1.93e-02  E-VALUE =    1e+02
  DIAGRAM: 227_[1]_37


       [1]
       7.3e-05
       FRNKRILAETQ
       + ++ ++++
226  GSFFNSKTLAEITSYGECACKSLGSEIKKVLKQYTKKRIDSIYQKVNVLE


PF13_0079:pep
  pep:known chromosome:ASM276v1:13:579728:585817:-1 gene:PF13_0079 
  transcript:PF13_0079:mRNA description:"Putative uncharacterized protein"
  LENGTH = 2029  COMBINED P-VALUE = 1.94e-02  E-VALUE =  1.1e+02
  DIAGRAM: 538_[1]_1480


                  [1]
                  9.7e-06
                  FRNKRILAETQ
                  +   ++ ++ +
526  KSKFCLPIANQIDFMGMRIIAEPLIPLNEQYIPIDIIKDIYEHTDMNDYMSDEDRLPSSHVMDNTSNKMNDKRES


PF14_0515:pep
  pep:known chromosome:ASM276v1:14:2222426:2226640:-1 gene:PF14_0515 
  transcript:PF14_0515:mRNA description:"Putative uncharacterized protein"
  LENGTH = 1404  COMBINED P-VALUE = 2.00e-02  E-VALUE =  1.1e+02
  DIAGRAM: 877_[1]_516


                                                         [1]
                                                         1.4e-05
                                                         FRNKRILAETQ
                                                          + +++ + ++
826  NDISNRNIDIFCINNNEYVNAYKNTIEYLKNNLSTDIRKNYNDYKNMKNQISSRRKRSISDMEFNNFYNNNNNNN


PFB0105c:pep
  pep:known chromosome:ASM276v1:2:109564:110580:-1 gene:PFB0105c 
  transcript:PFB0105c:mRNA description:"Plasmodium exported protein (PHISTc)"
  LENGTH = 302  COMBINED P-VALUE = 2.02e-02  E-VALUE =  1.1e+02
  DIAGRAM: 79_[1]_212


         [1]
         7.0e-05
         FRNKRILAETQ
          ++++  +++
76   SHLYKRNSRKFAEGYMKGSGSEKNVYLSNKNKEINMNQQSDNKMCDECDDMNQPGDVNKNDKTSNDQANSSDSDC


PF14_0739a:pep
  pep:known chromosome:ASM276v1:14:3161677:3162678:-1 gene:PF14_0739a 
  transcript:PF14_0739a:mRNA description:"Putative uncharacterized protein"
  LENGTH = 275  COMBINED P-VALUE = 2.03e-02  E-VALUE =  1.1e+02
  DIAGRAM: 37_[1]_227

                                          [1]
                                          7.7e-05
                                          FRNKRILAETQ
                                          +   +++ +
1    MIYFNTKKLFLFITFWILYLKNKASEFKNIHKLIYTEFIPRRILFEFDSENSNVKGKTKFNYSSHEIKENEENAD


PFB0605w:pep
  pep:known chromosome:ASM276v1:2:541811:543807:1 gene:PFB0605w 
  transcript:PFB0605w:mRNA description:"Protein kinase, putative"
  LENGTH = 343  COMBINED P-VALUE = 2.07e-02  E-VALUE =  1.1e+02
  DIAGRAM: 27_[1]_305

                                [1]
                                6.3e-05
                                FRNKRILAETQ
                                ++  +++ ++
1    MKDILSNYSNLIYLNKYVKEKDKYINDYRIIRTLNQGKFNKIILCEKDNKFYALKKYEKSLLEKKRDFTKSNNDK


PF10_0160:pep
  pep:known chromosome:ASM276v1:10:656708:659026:-1 gene:PF10_0160 
  transcript:PF10_0160:mRNA description:"Serine/Threonine protein kinase, FIKK 
  family"
  LENGTH = 609  COMBINED P-VALUE = 2.08e-02  E-VALUE =  1.1e+02
  DIAGRAM: 82_[1]_516


            [1]
            3.5e-05
            FRNKRILAETQ
             ++ + +++
76   VSDLVIIQRYNRCLAEFGSVRNIFNWSVFTHVFEKMKNIDLLFEDDEEDTYKNEKTILSKINVKEKWNKYRPRTN


PF07_0088:pep
  pep:known chromosome:ASM276v1:7:986835:987540:-1 gene:PF07_0088 
  transcript:PF07_0088:mRNA description:"40S ribosomal protein S5, putative"
  LENGTH = 195  COMBINED P-VALUE = 2.13e-02  E-VALUE =  1.2e+02
  DIAGRAM: 195


PFA0615w:pep
  pep:known chromosome:ASM276v1:1:487649:488335:1 gene:PFA0615w 
  transcript:PFA0615w:mRNA description:"Putative uncharacterized protein"
  LENGTH = 188  COMBINED P-VALUE = 2.15e-02  E-VALUE =  1.2e+02
  DIAGRAM: 188


PF14_0096:pep
  pep:known chromosome:ASM276v1:14:383188:384732:1 gene:PF14_0096 
  transcript:PF14_0096:mRNA description:"RNA binding protein, putative"
  LENGTH = 514  COMBINED P-VALUE = 2.17e-02  E-VALUE =  1.2e+02
  DIAGRAM: 114_[1]_389


                                            [1]
                                            4.3e-05
                                            FRNKRILAETQ
                                               ++++ +++
76   EYGNIQDVVFIKDKKPNVNRSNVFVRMESIFYGQKAIKDLHGKRTLCETLGPLIVKFAIGELEKYGVNMNNANEN


PF13_0060:pep
  pep:known chromosome:ASM276v1:13:479555:481042:1 gene:PF13_0060 
  transcript:PF13_0060:mRNA description:"Putative uncharacterized protein"
  LENGTH = 495  COMBINED P-VALUE = 2.20e-02  E-VALUE =  1.2e+02
  DIAGRAM: 113_[1]_371


                                           [1]
                                           4.6e-05
                                           FRNKRILAETQ
                                             +++++ ++
76   MNVPGDNMSRDEFDDKRKLKEEKIKQCQLLNEKQLEEKEKEKRILREKAVEYTLQNEEEYKQLKRKLDELAILKD


MAL13P1.62:pep
  pep:known chromosome:ASM276v1:13:109798:110371:-1 gene:MAL13P1.62 
  transcript:MAL13P1.62:mRNA description:"Putative uncharacterized protein"
  LENGTH = 121  COMBINED P-VALUE = 2.20e-02  E-VALUE =  1.2e+02
  DIAGRAM: 121


PFL2645c:pep
  pep:known chromosome:ASM276v1:12:2228616:2229724:-1 gene:PFL2645c 
  transcript:PFL2645c:mRNA description:"Rifin"
  LENGTH = 317  COMBINED P-VALUE = 2.23e-02  E-VALUE =  1.2e+02
  DIAGRAM: 202_[1]_104


                                                         [1]
                                                         7.3e-05
                                                         FRNKRILAETQ
                                                         ++   ++ ++
151  GLGLIGGNSVYILANYETINAFIAKTIEELEGIPGITKLFGAKISQFVTPAVFRKPMSLVETILSEKKKLCLCAA


PF11_0305:pep
  pep:known chromosome:ASM276v1:11:1138073:1139977:-1 gene:PF11_0305 
  transcript:PF11_0305:mRNA description:"RNA methyltransferase, putative"
  LENGTH = 634  COMBINED P-VALUE = 2.28e-02  E-VALUE =  1.2e+02
  DIAGRAM: 400_[1]_223


                              [1]
                              3.7e-05
                              FRNKRILAETQ
                              + + + +++++
376  DKILLDAPCSGTGVVNKNKTARRKTIKEIRDLAQKQKILLNNAINLLKNGGIVVYSTCSISVEENEQVINYILKK


PFI0020w:pep
  pep:known chromosome:ASM276v1:9:39554:40740:1 gene:PFI0020w 
  transcript:PFI0020w:mRNA description:"Rifin"
  LENGTH = 343  COMBINED P-VALUE = 2.30e-02  E-VALUE =  1.2e+02
  DIAGRAM: 34_[1]_298

                                       [1]
                                       7.0e-05
                                       FRNKRILAETQ
                                       +   +++++ +
1    MKIHYTNILLFPLKLNILVNTHKKPHTTARHTQKIPTTRSLSECELYAPVNYYSDPQMKEVMDNFNKQTQQRFHE


PF13_0004:pep
  pep:known chromosome:ASM276v1:13:47686:48872:1 gene:PF13_0004 
  transcript:PF13_0004:mRNA description:"Rifin"
  LENGTH = 343  COMBINED P-VALUE = 2.30e-02  E-VALUE =  1.2e+02
  DIAGRAM: 34_[1]_298

                                       [1]
                                       7.0e-05
                                       FRNKRILAETQ
                                       +   +++++ +
1    MKIHYTNILLFPLKLNILVNTHKKPHTTARHTQKIPTTRSLSECELYAPVNYYSDPQMKEVMDNFNKQTQQRFHE


PFA0310c:pep
  pep:known chromosome:ASM276v1:1:265447:269412:-1 gene:PFA0310c 
  transcript:PFA0310c:mRNA description:"P-type calcium transporting 
  ATPaseSarcoplasmic and endoplasmic reticulum Ca-ATPase"
  LENGTH = 1228  COMBINED P-VALUE = 2.31e-02  E-VALUE =  1.3e+02
  DIAGRAM: 375_[1]_842


     [1]
     1.9e-05
     FRNKRILAETQ
     ++++ ++ + +
376  FRESDSLTEYQLCQKGDTYYFYESSNLTNDIYAGESSFFNKLKDEGNVEALTDDGEEGSIDEADPYSDYFSSDSK


PF07_0003:pep
  pep:known chromosome:ASM276v1:7:131294:132431:-1 gene:PF07_0003 
  transcript:PF07_0003:mRNA description:"Rifin"
  LENGTH = 331  COMBINED P-VALUE = 2.33e-02  E-VALUE =  1.3e+02
  DIAGRAM: 45_[1]_275

                                                  [1]
                                                  7.3e-05
                                                  FRNKRILAETQ
                                                  + + +++ + +
1    MKFHYFNILLLNIPLNILIFSSHVNDQKNAYNSSIHHAPKTKTTKIPNIRLLCECELYAAPNYDNSEMKVVMQNF


PF10_0404:pep
  pep:known chromosome:ASM276v1:10:1635595:1636778:1 gene:PF10_0404 
  transcript:PF10_0404:mRNA description:"Rifin"
  LENGTH = 334  COMBINED P-VALUE = 2.35e-02  E-VALUE =  1.3e+02
  DIAGRAM: 99_[1]_224


                             [1]
                             7.3e-05
                             FRNKRILAETQ
                             +++  +++++
76   ERMKDKRQKRKEERDKNIQEIIEKDRMDKLLAEKVEKGCLRCGCALGGVAASVGLFGGLGIYVSKSAALATAIAE


PFL1660c:pep
  pep:known chromosome:ASM276v1:12:1436778:1439337:-1 gene:PFL1660c 
  transcript:PFL1660c:mRNA description:"Conserved Plasmodium protein"
  LENGTH = 656  COMBINED P-VALUE = 2.36e-02  E-VALUE =  1.3e+02
  DIAGRAM: 170_[1]_475


                         [1]
                         3.7e-05
                         FRNKRILAETQ
                         ++ + +++ +
151  SSVQKKESRRFYSINLKEKNFRWSMILSIGSKKKDLELGILTNSNITGLYCSYNYKDNDELKNLKYDITLSEDLK


PFA0745w:pep
  pep:known chromosome:ASM276v1:1:596822:597993:1 gene:PFA0745w 
  transcript:PFA0745w:mRNA description:"Rifin"
  LENGTH = 336  COMBINED P-VALUE = 2.37e-02  E-VALUE =  1.3e+02
  DIAGRAM: 97_[1]_228


                           [1]
                           7.3e-05
                           FRNKRILAETQ
                           +++  +++++
76   MQEKRQKRKEQRDKNIQEIIEKDRMDKLLAEKVEKGCLRCGCGLGGVAAGVGIFGTVAVKELTKASTVAAIAAAQ


PF14_0148:pep
  pep:known chromosome:ASM276v1:14:606379:607347:-1 gene:PF14_0148 
  transcript:PF14_0148:mRNA description:"Uracil-DNA glycosylase"
  LENGTH = 322  COMBINED P-VALUE = 2.38e-02  E-VALUE =  1.3e+02
  DIAGRAM: 29_[1]_282

                                  [1]
                                  7.7e-05
                                  FRNKRILAETQ
                                   + + ++ +++
1    MNNPTIQKTIDQFFKVKRKSSILSGEIEKKRKKVILEEVEEKSLEGSLKEENVNILKTKKLMNNDEDIEKMGTIS


MAL7P1.171:pep
  pep:known chromosome:ASM276v1:7:1380751:1387189:1 gene:MAL7P1.171 
  transcript:MAL7P1.171:mRNA description:"Putative uncharacterized protein"
  LENGTH = 2110  COMBINED P-VALUE = 2.39e-02  E-VALUE =  1.3e+02
  DIAGRAM: 82_[1]_2017


            [1]
            1.2e-05
            FRNKRILAETQ
            ++ ++++ +
76   NVEGLFSIRPSRSLTERKQRNNGKPSVYVNNGEEEYYEEVYSEEEHSPDEYADGEYYDDDGNYEEVNYDEEYYEE


PFL2525c:pep
  pep:known chromosome:ASM276v1:12:2145251:2146601:-1 gene:PFL2525c 
  transcript:PFL2525c:mRNA description:"Plasmodium exported protein"
  LENGTH = 378  COMBINED P-VALUE = 2.41e-02  E-VALUE =  1.3e+02
  DIAGRAM: 66_[1]_301

                                                                       [1]
                                                                       6.6e-05
                                                                       FRNKRILAE
                                                                          ++++ +
1    MNKTTSPLLNFVYPCLQNYKKSHCLGIEHKIKKGLFQKFKNSSWFFCIDIFRQHTNRIFNQRGIKNSKPSRILEE

     
     
     TQ
      +
76   RECLMTKNKSLLKIDEDINPQSEDHDEKKHKLEKRLKEILTKYKMYQTEEYISPINKDDTIKEHNEQTNIESYDH


PF10_0401:pep
  pep:known chromosome:ASM276v1:10:1625771:1626823:1 gene:PF10_0401 
  transcript:PF10_0401:mRNA description:"Rifin"
  LENGTH = 295  COMBINED P-VALUE = 2.41e-02  E-VALUE =  1.3e+02
  DIAGRAM: 98_[1]_186


                            [1]
                            8.6e-05
                            FRNKRILAETQ
                            +++  +++++
76   RMIKNRQKRKEERDKNIQEIIEKDRMDKSLAEKVEKGCLKCGCGLGGVAASIGIFGTIAVNEWTKAATAAAIDLA


PF14_0013:pep
  pep:known chromosome:ASM276v1:14:41290:43094:-1 gene:PF14_0013 
  transcript:PF14_0013:mRNA description:"Uncharacterized J domain-containing 
  protein PF14_0013"
  LENGTH = 492  COMBINED P-VALUE = 2.43e-02  E-VALUE =  1.3e+02
  DIAGRAM: 60_[1]_421

                                                                 [1]
                                                                 5.1e-05
                                                                 FRNKRILAETQ
                                                                 + +++ +++ +
1    MSNRQSIDDMNLSVKNKKSKSIFSCRPVKYVCLSVAVAAVGYANYMNNGDRNSLSCVDLNNVYSRNLSESQENHN


PF07_0054:pep
  pep:known chromosome:ASM276v1:7:698478:698849:-1 gene:PF07_0054 
  transcript:PF07_0054:mRNA description:"Histone H2B"
  LENGTH = 123  COMBINED P-VALUE = 2.46e-02  E-VALUE =  1.3e+02
  DIAGRAM: 123


PFF0025w:pep
  pep:known chromosome:ASM276v1:6:26557:27830:1 gene:PFF0025w 
  transcript:PFF0025w:mRNA description:"Rifin"
  LENGTH = 372  COMBINED P-VALUE = 2.49e-02  E-VALUE =  1.3e+02
  DIAGRAM: 34_[1]_327

                                       [1]
                                       7.0e-05
                                       FRNKRILAETQ
                                       +   +++++ +
1    MKIHYTNILLFALPLNILVNTHKKPHTTARHTQKIPTTRSLSECELYAPVNYYSDPQMKEVMDNFNKQTQQRFHE


PFF1565c:pep
  pep:known chromosome:ASM276v1:6:1341310:1342598:-1 gene:PFF1565c 
  transcript:PFF1565c:mRNA description:"Rifin"
  LENGTH = 377  COMBINED P-VALUE = 2.53e-02  E-VALUE =  1.4e+02
  DIAGRAM: 34_[1]_332

                                       [1]
                                       7.0e-05
                                       FRNKRILAETQ
                                       +   +++++ +
1    MKIHYTNILLFPLKLNILVNTHQKPHTTARHTQKIPTTRSLSECELYAPVNYYSDPQMKEVMDNFNKQTQQRFHE


PFI0065w:pep
  pep:known chromosome:ASM276v1:9:67334:68625:1 gene:PFI0065w 
  transcript:PFI0065w:mRNA description:"Rifin"
  LENGTH = 378  COMBINED P-VALUE = 2.53e-02  E-VALUE =  1.4e+02
  DIAGRAM: 34_[1]_333

                                       [1]
                                       7.0e-05
                                       FRNKRILAETQ
                                       +   +++++ +
1    MKIHYTNILLFPLKLNILVNTHKKPHTTARHTQKIPTTRSLSECELYAPVNYYSDPQMKEVMDNFNKQTQQRFHE


PF10_0402:pep
  pep:known chromosome:ASM276v1:10:1628913:1630022:1 gene:PF10_0402 
  transcript:PF10_0402:mRNA description:"Rifin"
  LENGTH = 311  COMBINED P-VALUE = 2.55e-02  E-VALUE =  1.4e+02
  DIAGRAM: 104_[1]_196


                                  [1]
                                  8.6e-05
                                  FRNKRILAETQ
                                  +++  +++++
76   FEEYEERMKGKRQKRKEERDKNIQEIIEKDRMDKSLAEKVEKGCLKCGCGLGGVAASIGIFGTIAVNEWTKAATA


PF10_0120:pep
  pep:known chromosome:ASM276v1:10:472545:473385:-1 gene:PF10_0120 
  transcript:PF10_0120:mRNA description:"Ubiquinol-cytochrome c reductase 
  complex subunit, putative"
  LENGTH = 192  COMBINED P-VALUE = 2.55e-02  E-VALUE =  1.4e+02
  DIAGRAM: 192


PFB0055c:pep
  pep:known chromosome:ASM276v1:2:57344:58421:-1 gene:PFB0055c 
  transcript:PFB0055c:mRNA description:"Rifin"
  LENGTH = 312  COMBINED P-VALUE = 2.55e-02  E-VALUE =  1.4e+02
  DIAGRAM: 100_[1]_201


                              [1]
                              8.6e-05
                              FRNKRILAETQ
                              +++  +++++
76   EERMKGKRQKRKEQRDKNIQEIIEKDRMDKSLAEKVEKVCLRCGFGLGGVAAGVGIFGAIAVNEWTKAALVAAAQ


PF11_0259:pep
  pep:known chromosome:ASM276v1:11:976879:977935:-1 gene:PF11_0259 
  transcript:PF11_0259:mRNA description:"Nuclear preribosomal assembly protein, 
  putative"
  LENGTH = 246  COMBINED P-VALUE = 2.57e-02  E-VALUE =  1.4e+02
  DIAGRAM: 246


PFL2535w:pep
  pep:known chromosome:ASM276v1:12:2154603:2156109:1 gene:PFL2535w 
  transcript:PFL2535w:mRNA description:"Plasmodium exported protein (PHISTb)"
  LENGTH = 450  COMBINED P-VALUE = 2.59e-02  E-VALUE =  1.4e+02
  DIAGRAM: 80_[1]_359


          [1]
          6.0e-05
          FRNKRILAETQ
            +++++ ++
76   DMSLDEKYSRTLFETNNGNNGYVSSLTNKILNNMNKGPKKEVEEKNAEKILGFDDKNILEALDLFINNIKNIALS


MAL8P1.108:pep
  pep:known chromosome:ASM276v1:8:535590:537740:-1 gene:MAL8P1.108 
  transcript:MAL8P1.108:mRNA description:"Protein phosphatase, putative"
  LENGTH = 303  COMBINED P-VALUE = 2.61e-02  E-VALUE =  1.4e+02
  DIAGRAM: 69_[1]_223

                                                                          [1]
                                                                          9.0e-0
                                                                          FRNKRI
                                                                          + +++
1    MPVINGAHVISMKNYTLVSDAYGEKGVKKVYEDEYLICENLKSFNKNLHPNFNFACFCLFDGHNGKNTAMFLKRN

     
     5
     LAETQ
     +++ +
76   LAQELSNSFLEMQNTYDSSLPIPDHFIKISVNNTCKRIDERIAQEYPNSRDGATCVIVLIKDEYAYIINIGDSCA


PF10_0271:pep
  pep:known chromosome:ASM276v1:10:1150661:1151851:-1 gene:PF10_0271 
  transcript:PF10_0271:mRNA description:"Centrin-3"
  LENGTH = 179  COMBINED P-VALUE = 2.62e-02  E-VALUE =  1.4e+02
  DIAGRAM: 179


PFD0070c.2
  pep:known chromosome:ASM276v1:4:99023:100256:-1 gene:PFD0070c 
  transcript:PFD0070c.2 description:"Rifin"
  LENGTH = 346  COMBINED P-VALUE = 2.70e-02  E-VALUE =  1.5e+02
  DIAGRAM: 41_[1]_294

                                              [1]
                                              8.1e-05
                                              FRNKRILAETQ
                                              +  ++++++
1    MLLCLFLLNKLLLLLLLLPLLLSCNFQSNGYISPHTRSVTKITTSRTLSEFDKYKNNYDDDPEMKELMKRFNERT


PFD0070c.1
  pep:known chromosome:ASM276v1:4:99023:100256:-1 gene:PFD0070c 
  transcript:PFD0070c.1 description:"Rifin"
  LENGTH = 347  COMBINED P-VALUE = 2.71e-02  E-VALUE =  1.5e+02
  DIAGRAM: 42_[1]_294

                                               [1]
                                               8.1e-05
                                               FRNKRILAETQ
                                               +  ++++++
1    MLLCLFLLNKLLLLLLLLPLLLSCKNFQSNGYISPHTRSVTKITTSRTLSEFDKYKNNYDDDPEMKELMKRFNER


PF10_0337:pep
  pep:known chromosome:ASM276v1:10:1378756:1379292:1 gene:PF10_0337 
  transcript:PF10_0337:mRNA description:"ADP-ribosylation factor-like protein"
  LENGTH = 178  COMBINED P-VALUE = 2.73e-02  E-VALUE =  1.5e+02
  DIAGRAM: 178


PFD1200c:pep
  pep:known chromosome:ASM276v1:4:1138042:1138802:-1 gene:PFD1200c 
  transcript:PFD1200c:mRNA description:"Putative uncharacterized protein"
  LENGTH = 205  COMBINED P-VALUE = 2.73e-02  E-VALUE =  1.5e+02
  DIAGRAM: 205


PFE0145w:pep
  pep:known chromosome:ASM276v1:5:125116:126514:1 gene:PFE0145w 
  transcript:PFE0145w:mRNA description:"Organelle ribosomal protein L28, 
  putative"
  LENGTH = 262  COMBINED P-VALUE = 2.75e-02  E-VALUE =  1.5e+02
  DIAGRAM: 262


MAL8P1.219:pep
  pep:known chromosome:ASM276v1:8:1388272:1389444:-1 gene:MAL8P1.219 
  transcript:MAL8P1.219:mRNA description:"Rifin"
  LENGTH = 323  COMBINED P-VALUE = 2.78e-02  E-VALUE =  1.5e+02
  DIAGRAM: 37_[1]_275

                                          [1]
                                          9.0e-05
                                          FRNKRILAETQ
                                           +  +++ + +
1    MKIHYINILLFALPLNILVHNQRNHKKTILHTPKTKSTRTHRSLCECELYAPVNYYSDPQMKEVMDNFNKQTQQR


PFB0110w:pep
  pep:known chromosome:ASM276v1:2:117225:118235:1 gene:PFB0110w 
  transcript:PFB0110w:mRNA description:"Plasmodium exported protein (Hyp11)"
  LENGTH = 267  COMBINED P-VALUE = 2.80e-02  E-VALUE =  1.5e+02
  DIAGRAM: 267


PF14_0003:pep
  pep:known chromosome:ASM276v1:14:10975:12118:-1 gene:PF14_0003 
  transcript:PF14_0003:mRNA description:"Rifin"
  LENGTH = 342  COMBINED P-VALUE = 2.81e-02  E-VALUE =  1.5e+02
  DIAGRAM: 103_[1]_228


                                 [1]
                                 8.6e-05
                                 FRNKRILAETQ
                                 +++  +++++
76   EEYDERMKDKRQKRKEQRDKNIDEIIKKDRMDKSLAEKVEKCCLICGCGLGGVAAGIGIIGGITISELKKAAMAT


PFB1040w:pep
  pep:known chromosome:ASM276v1:2:907678:908861:1 gene:PFB1040w 
  transcript:PFB1040w:mRNA description:"Rifin"
  LENGTH = 345  COMBINED P-VALUE = 2.83e-02  E-VALUE =  1.5e+02
  DIAGRAM: 104_[1]_230


                                  [1]
                                  8.6e-05
                                  FRNKRILAETQ
                                  +++  +++++
76   FEEYEERMKGKRQKRKEERDKNIQEIIEKDRMDKSLAEKVEKCCLICGCGLGGVAASVGIFGGIAISELKKAAMI


PFL2655w:pep
  pep:known chromosome:ASM276v1:12:2234584:2235776:1 gene:PFL2655w 
  transcript:PFL2655w:mRNA description:"Rifin"
  LENGTH = 345  COMBINED P-VALUE = 2.83e-02  E-VALUE =  1.5e+02
  DIAGRAM: 105_[1]_229


                                   [1]
                                   8.6e-05
                                   FRNKRILAETQ
                                   +++  +++++
76   RFEEYDERMKGKRQKRKEERDKNIQEIIEKDRMDKSLAEKVEKCCLICGCGLGGVAASVGLIGGLTVNELKKAAM


PFD0480w:pep
  pep:known chromosome:ASM276v1:4:463819:464917:1 gene:PFD0480w 
  transcript:PFD0480w:mRNA description:"Putative uncharacterized protein"
  LENGTH = 194  COMBINED P-VALUE = 2.84e-02  E-VALUE =  1.5e+02
  DIAGRAM: 194


PF08_0054:pep
  pep:known chromosome:ASM276v1:8:861481:863514:1 gene:PF08_0054 
  transcript:PF08_0054:mRNA description:"Heat shock 70 kDa protein"
  LENGTH = 677  COMBINED P-VALUE = 2.86e-02  E-VALUE =  1.5e+02
  DIAGRAM: 280_[1]_386


                                                            [1]
                                                            4.3e-05
                                                            FRNKRILAETQ
                                                             + +++++
226  DGIFEVKATAGDTHLGGEDFDNRLVNFCVEDFKRKNRGKDLSKNSRALRRLRTQCERAKRTLSSSTQATIEIDSL


PF14_0768:pep
  pep:known chromosome:ASM276v1:14:3272513:3273783:1 gene:PF14_0768 
  transcript:PF14_0768:mRNA description:"Rifin"
  LENGTH = 350  COMBINED P-VALUE = 2.87e-02  E-VALUE =  1.6e+02
  DIAGRAM: 107_[1]_232


                                     [1]
                                     8.6e-05
                                     FRNKRILAETQ
                                     +++  +++++
76   QQRFNEYDDRMNEKRQKRKEQRDKNIDEIIKKDRMDKSLAEKVEKCCLICGCGLGGVAASVGIFGTVAVKELTKA


PF14_0615a:pep
  pep:known chromosome:ASM276v1:14:2628817:2629724:1 gene:PF14_0615a 
  transcript:PF14_0615a:mRNA description:"Putative uncharacterized protein"
  LENGTH = 119  COMBINED P-VALUE = 2.88e-02  E-VALUE =  1.6e+02
  DIAGRAM: 119


PFE1605w:pep
  pep:known chromosome:ASM276v1:5:1312466:1314149:1 gene:PFE1605w 
  transcript:PFE1605w:mRNA description:"Putative uncharacterized protein"
  LENGTH = 528  COMBINED P-VALUE = 2.89e-02  E-VALUE =  1.6e+02
  DIAGRAM: 82_[1]_435


            [1]
            5.7e-05
            FRNKRILAETQ
            +++++ + +
76   NYEVQFSNRYSRKLCERFIYYNPNVQGVYPDMFIASSSQTYSDGSEYDVMKYANKVIKDLKEHDLWNDHNKVPYT


PFC0080c:pep
  pep:known chromosome:ASM276v1:3:87793:90141:-1 gene:PFC0080c 
  transcript:PFC0080c:mRNA description:"Putative uncharacterized protein"
  LENGTH = 732  COMBINED P-VALUE = 2.93e-02  E-VALUE =  1.6e+02
  DIAGRAM: 84_[1]_637


              [1]
              4.1e-05
              FRNKRILAETQ
               +  +++++
76   TKQDEEKASLRFYRLLAQSYVFNSRLDGFHNYSNAENERMFMRNYMNDGLFKSQAYNESEKRDNLRNNIYNEQND


PF11_0134:pep
  pep:known chromosome:ASM276v1:11:486329:487666:1 gene:PF11_0134 
  transcript:PF11_0134:mRNA description:"Conserved Plasmodium protein"
  LENGTH = 445  COMBINED P-VALUE = 2.99e-02  E-VALUE =  1.6e+02
  DIAGRAM: 310_[1]_124


               [1]
               7.0e-05
               FRNKRILAETQ
                + ++ +  +
301  IDKNKCFKICARVKRGLTDTSLPGSVYHDQLYFIGSYSILKWFKNIDFPLLYSGNIGLSYLNTISKYVNTKNNLL


PF10_0344:pep
  pep:known chromosome:ASM276v1:10:1399192:1402893:1 gene:PF10_0344 
  transcript:PF10_0344:mRNA description:"Glutamate-rich protein"
  LENGTH = 1233  COMBINED P-VALUE = 3.05e-02  E-VALUE =  1.6e+02
  DIAGRAM: 29_[1]_1193

                                  [1]
                                  2.5e-05
                                  FRNKRILAETQ
                                  ++++++   ++
1    MRNLFHITICLVTLNLFILEINAKTNTSENRNKRIGGPKLRGNVTSNIKFPSDNKGKIIRGSNDKLNKNSEDVLE


PFI1025w:pep
  pep:known chromosome:ASM276v1:9:855506:857276:1 gene:PFI1025w 
  transcript:PFI1025w:mRNA description:"RNA binding protein, putative"
  LENGTH = 480  COMBINED P-VALUE = 3.06e-02  E-VALUE =  1.7e+02
  DIAGRAM: 236_[1]_233


                [1]
                6.6e-05
                FRNKRILAETQ
                 +  +++  +
226  ISDFLLKHTILVRDIRLLGDTTNKHGYIELLNNEDVIKCVDNIKLGKLDELEFNLNYSIPIIKKKIIPDMEKIKM


PF11_0303:pep
  pep:known chromosome:ASM276v1:11:1128772:1130811:1 gene:PF11_0303 
  transcript:PF11_0303:mRNA description:"26S proteasome regulatory complex 
  subunit, putative"
  LENGTH = 393  COMBINED P-VALUE = 3.07e-02  E-VALUE =  1.7e+02
  DIAGRAM: 299_[1]_83


                                                                               [
                                                                               8
                                                                               F
                                                                               +
226  YVVILGIMTEERTVLDKKILNSSVILQITSSDEDLHTYLHSFYHCDYRTFMEKTIKIAMRVKRDRYLGRHYRYFI

     1]
     .1e-05
     RNKRILAETQ
     ++ ++ + ++
301  RNTRVRAYKQFLEPFKNVTLKNMAFAFGVSEEFIENEISSFIANGKLNCKIDKVNGSIESNQPNERNTMYQNTIK


PFI1790w:pep
  pep:known chromosome:ASM276v1:9:1465892:1467043:1 gene:PFI1790w 
  transcript:PFI1790w:mRNA description:"Putative uncharacterized protein"
  LENGTH = 357  COMBINED P-VALUE = 3.08e-02  E-VALUE =  1.7e+02
  DIAGRAM: 38_[1]_308

                                           [1]
                                           9.0e-05
                                           FRNKRILAETQ
                                           + +++ +++ +
1    MKGMNFFRSISLLVVGILYVFVLRNIFKDDTFSVIYKLDKYSRNMSEREELVEILGEYSDGKSNVLEKSKNNEVY


PF11_0485:pep
  pep:known chromosome:ASM276v1:11:1897201:1897881:1 gene:PF11_0485 
  transcript:PF11_0485:mRNA description:"Mitochondrial ATP synthase delta 
  subunit, putative"
  LENGTH = 154  COMBINED P-VALUE = 3.13e-02  E-VALUE =  1.7e+02
  DIAGRAM: 154


MAL13P1.338:pep
  pep:known chromosome:ASM276v1:13:2677655:2678926:1 gene:MAL13P1.338 
  transcript:MAL13P1.338:mRNA description:"U1 small nuclear ribonucleoprotein, 
  putative"
  LENGTH = 423  COMBINED P-VALUE = 3.14e-02  E-VALUE =  1.7e+02
  DIAGRAM: 162_[1]_250


                 [1]
                 7.7e-05
                 FRNKRILAETQ
                 + + +++   +
151  MNDAYKLADGKKIENRRILVDIERGRTIKNWIPRRLGGGKGPARGSEEKKKIIHNINWTALINKDKYRNDKKRSD


PF11_0510:pep
  pep:known chromosome:ASM276v1:11:1982263:1984244:1 gene:PF11_0510 
  transcript:PF11_0510:mRNA description:"Serine/Threonine protein kinase, FIKK 
  family"
  LENGTH = 550  COMBINED P-VALUE = 3.17e-02  E-VALUE =  1.7e+02
  DIAGRAM: 49_[1]_490

                                                      [1]
                                                      6.0e-05
                                                      FRNKRILAETQ
                                                      +   +++ + +
1    MKNEWNEFINLTLTDRKIFEYIRLIDIYFRILYEYNGINKLCGGKSCNKIFDQRILGEEECIYKGDDKKKKKTKL


MAL7P1.310:pep
  pep:known chromosome:ASM276v1:7:66968:68132:1 gene:MAL7P1.310 
  transcript:MAL7P1.310:mRNA description:"Stevor, putative, degenerate"
  LENGTH = 317  COMBINED P-VALUE = 3.17e-02  E-VALUE =  1.7e+02
  DIAGRAM: 317


PF10_0265:pep
  pep:known chromosome:ASM276v1:10:1126521:1131956:-1 gene:PF10_0265 
  transcript:PF10_0265:mRNA description:"Conserved Plasmodium protein"
  LENGTH = 1811  COMBINED P-VALUE = 3.21e-02  E-VALUE =  1.7e+02
  DIAGRAM: 472_[1]_1328


                           [1]
                           1.8e-05
                           FRNKRILAETQ
                           +  + ++ +++
451  YLYKKYNEDTCNIYNFNEQKSSFLKKHILQETQMTIKKNEKNNNFIQKKKQQQQQQQQQQQQQQQQQQQQQQQQQ


PFL0050c:pep
  pep:known chromosome:ASM276v1:12:76846:79067:-1 gene:PFL0050c 
  transcript:PFL0050c:mRNA description:"Plasmodium exported protein (PHISTb)"
  LENGTH = 653  COMBINED P-VALUE = 3.22e-02  E-VALUE =  1.7e+02
  DIAGRAM: 41_[1]_601

                                              [1]
                                              5.1e-05
                                              FRNKRILAETQ
                                               + +++++
1    MYSALRSFLFRKSVVSVIGVLVALLNNECSEDGLFSSHYLNSRFSRILSSANNGNEYDILDLGIPSVFSVFSLSK


PF08_0064:pep
  pep:known chromosome:ASM276v1:8:751205:751834:-1 gene:PF08_0064 
  transcript:PF08_0064:mRNA description:"Vacuolar protein-sorting protein, 
  LENGTH = 209  COMBINED P-VALUE = 3.23e-02  E-VALUE =  1.7e+02
  DIAGRAM: 209


PFC0800w:pep
  pep:known chromosome:ASM276v1:3:740600:741724:1 gene:PFC0800w 
  transcript:PFC0800w:mRNA description:"Band 7-related protein"
  LENGTH = 374  COMBINED P-VALUE = 3.23e-02  E-VALUE =  1.7e+02
  DIAGRAM: 262_[1]_101


                                          [1]
                                          9.0e-05
                                          FRNKRILAETQ
                                           + + + ++++
226  NIKNAMEKQAEAERRKRAEILQSEGERESEINIAIGKKRKSILIAEGQSFAIKAKADATAEAIEIISNKIKKLDS


PF11_0035:pep
  pep:known chromosome:ASM276v1:11:110028:111430:-1 gene:PF11_0035 
  transcript:PF11_0035:mRNA description:"Plasmodium exported protein"
  LENGTH = 415  COMBINED P-VALUE = 3.24e-02  E-VALUE =  1.8e+02
  DIAGRAM: 229_[1]_175


         [1]
         8.1e-05
         FRNKRILAETQ
          +++++  +++
226  KECEQREKRLKKEKQKRDKEERKERERRERQLKKEREKQEKRESKQREKQEKQERQKREKEERKERKQRDKREKK


PF14_0643:pep
  pep:known chromosome:ASM276v1:14:2755161:2756735:1 gene:PF14_0643 
  transcript:PF14_0643:mRNA description:"Putative uncharacterized protein"
  LENGTH = 442  COMBINED P-VALUE = 3.29e-02  E-VALUE =  1.8e+02
  DIAGRAM: 252_[1]_179


                                [1]
                                7.7e-05
                                FRNKRILAETQ
                                  +++ +++
226  DKNLLKQDSQNKKKSIIDDKNINHRSNTKNKRPLSELDLLILENEEKKKHKNNDTSKLKNNPNYAYISELHNEHK


PFL1855w:pep
  pep:known chromosome:ASM276v1:12:1589158:1592061:1 gene:PFL1855w 
  transcript:PFL1855w:mRNA description:"Cell cycle control protein, putative"
  LENGTH = 967  COMBINED P-VALUE = 3.30e-02  E-VALUE =  1.8e+02
  DIAGRAM: 590_[1]_366


                                                                      [1]
                                                                      3.5e-05
                                                                      FRNKRILAET
                                                                      ++++ +  ++
526  LCFNTVKFIAHMINQRIVHEIVGLQLCSLLLQNITNDSVQVCTYFLAEVGELYTNICRKGLDIIFDRLKDIIQEG

     
     
     Q
     +
601  QINIKTQYDIEKLWNYRKNNFKDFPSVHDDLNLIDEEDKIVHEIDILDESFNSQEELNIFREVPYEQYEEEENEW


PF14_0350:pep
  pep:known chromosome:ASM276v1:14:1502591:1504804:1 gene:PF14_0350 
  transcript:PF14_0350:mRNA description:"N-acetyltransferase, putative"
  LENGTH = 544  COMBINED P-VALUE = 3.30e-02  E-VALUE =  1.8e+02
  DIAGRAM: 155_[1]_378


          [1]
          6.3e-05
          FRNKRILAETQ
           +++ ++ + +
151  CSDIHEREKIILEQEEQEKLLSNNNKGNNNNTLDEKGGEVDQKLFKHNLENNEYNNETQNKVLDHVKENKEININ


PFE1095w:pep
  pep:known chromosome:ASM276v1:5:888654:894724:1 gene:PFE1095w 
  transcript:PFE1095w:mRNA description:"Putative uncharacterized protein"
  LENGTH = 1777  COMBINED P-VALUE = 3.33e-02  E-VALUE =  1.8e+02
  DIAGRAM: 1737_[1]_29


                 [1]
                 1.9e-05
                 FRNKRILAETQ
                   ++++++ ++
1726 LLKMNQINDTYKLKNKRSLSTVELLKQDIKFLNEDVLKKKEMVTLSTKLLKK


PF13_0038:pep
  pep:known chromosome:ASM276v1:13:336055:337466:-1 gene:PF13_0038 
  transcript:PF13_0038:mRNA description:"Putative uncharacterized protein"
  LENGTH = 387  COMBINED P-VALUE = 3.34e-02  E-VALUE =  1.8e+02
  DIAGRAM: 108_[1]_268


                                      [1]
                                      9.0e-05
                                      FRNKRILAETQ
                                      ++  ++ ++ +
76   QNTNKSTSPTSRSLTSSPSSLSSSSSSISSSSSYRKERVTAQNELSYETQKDDDEEGEKYYDSIDDVENIINRGD


MAL7P1.218:pep
  pep:known chromosome:ASM276v1:7:58674:59684:-1 gene:MAL7P1.218 
  transcript:MAL7P1.218:mRNA description:"Stevor"
  LENGTH = 304  COMBINED P-VALUE = 3.36e-02  E-VALUE =  1.8e+02
  DIAGRAM: 304


PF14_0018:pep
  pep:known chromosome:ASM276v1:14:61365:62989:-1 gene:PF14_0018 
  transcript:PF14_0018:mRNA description:"Putative uncharacterized protein"
  LENGTH = 478  COMBINED P-VALUE = 3.38e-02  E-VALUE =  1.8e+02
  DIAGRAM: 143_[1]_324


                                                                         [1]
                                                                         7.3e-05
                                                                         FRNKRIL
                                                                         ++ + ++
76   VTEPNSSSSRSLYENKGVTYESNVEVHDNFLNKLYMSPNVENNGIKEDNVFGNTDLGGMESHEKFKEKIRRSSTL

     
     
     AETQ
     +++
151  SQGNYSNFKDGFGYEYSELADSMTDEEIDKEVDKLMEYTNNNKEKVYSLWWQIMRNERVKYVMIMKNLYNFFLKL


PF13_0169:pep
  pep:known chromosome:ASM276v1:13:1314122:1315984:1 gene:PF13_0169 
  transcript:PF13_0169:mRNA description:"Putative uncharacterized protein"
  LENGTH = 620  COMBINED P-VALUE = 3.39e-02  E-VALUE =  1.8e+02
  DIAGRAM: 40_[1]_569

                                             [1]
                                             5.7e-05
                                             FRNKRILAETQ
                                              +++ ++ +++
1    MNVETIQDIDIKGKNVFEKREKNKSNGVGKSICFYEDFIKLREKILLKEKEILEKRNKCLSKNDDNCYVGNKNKV


PFC0675c:pep
  pep:known chromosome:ASM276v1:3:629520:630218:-1 gene:PFC0675c 
  transcript:PFC0675c:mRNA description:"Mitochondrial ribosomal protein 
  L29/L47, putative"
  LENGTH = 232  COMBINED P-VALUE = 3.42e-02  E-VALUE =  1.9e+02
  DIAGRAM: 232


PFI0086w:pep
  pep:known chromosome:ASM276v1:9:84624:85574:1 gene:PFI0086w 
  transcript:PFI0086w:mRNA description:"Putative uncharacterized protein"
  LENGTH = 257  COMBINED P-VALUE = 3.45e-02  E-VALUE =  1.9e+02
  DIAGRAM: 257


PFD0125c:pep
  pep:known chromosome:ASM276v1:4:165737:166772:-1 gene:PFD0125c 
  transcript:PFD0125c:mRNA description:"Stevor"
  LENGTH = 301  COMBINED P-VALUE = 3.49e-02  E-VALUE =  1.9e+02
  DIAGRAM: 301


PF14_0142:pep
  pep:known chromosome:ASM276v1:14:575495:577054:1 gene:PF14_0142 
  transcript:PF14_0142:mRNA description:"Serine/threonine-protein phosphatase"
  LENGTH = 304  COMBINED P-VALUE = 3.53e-02  E-VALUE =  1.9e+02
  DIAGRAM: 304


PFA0640c:pep
  pep:known chromosome:ASM276v1:1:509401:510897:-1 gene:PFA0640c 
  transcript:PFA0640c:mRNA description:"Putative uncharacterized protein"
  LENGTH = 431  COMBINED P-VALUE = 3.54e-02  E-VALUE =  1.9e+02
  DIAGRAM: 87_[1]_333


                 [1]
                 8.6e-05
                 FRNKRILAETQ
                 + + +++ + +
76   YRNHHIINTYQKFNNHRVLTEYQQFLENQKDRTSISYQTYKKNYKYHNAYNHEDGCNLNFIQYLNYFHKKYGQKE


PF10_0140:pep
  pep:known chromosome:ASM276v1:10:565804:573059:1 gene:PF10_0140 
  transcript:PF10_0140:mRNA description:"Conserved protein"
  LENGTH = 2379  COMBINED P-VALUE = 3.57e-02  E-VALUE =  1.9e+02
  DIAGRAM: 1751_[1]_617


                               [1]
                               1.5e-05
                               FRNKRILAETQ
                                ++++++  +
1726 LWASRKNSLSNIINIRKDSSSILLNRLRNKRSLTSKDDLNVLTSSLMNAKKDAKKNDNDINKKIHVLLKEKCSIF


PFL0700w:pep
  pep:known chromosome:ASM276v1:12:611885:613207:1 gene:PFL0700w 
  transcript:PFL0700w:mRNA description:"Conserved Plasmodium protein"
  LENGTH = 201  COMBINED P-VALUE = 3.58e-02  E-VALUE =  1.9e+02
  DIAGRAM: 201


PF14_0571:pep
  pep:known chromosome:ASM276v1:14:2446919:2448234:-1 gene:PF14_0571 
  transcript:PF14_0571:mRNA description:"Putative uncharacterized protein"
  LENGTH = 243  COMBINED P-VALUE = 3.59e-02  E-VALUE =  1.9e+02
  DIAGRAM: 243


PF14_0815:pep
  pep:known chromosome:ASM276v1:14:2002864:2003316:-1 gene:PF14_0815 
  transcript:PF14_0815:mRNA description:"Putative uncharacterized protein"
  LENGTH = 75  COMBINED P-VALUE = 3.61e-02  E-VALUE =    2e+02
  DIAGRAM: 75


PFB0050c:pep
  pep:known chromosome:ASM276v1:2:54254:55255:-1 gene:PFB0050c 
  transcript:PFB0050c:mRNA description:"Stevor isoform gam beta"
  LENGTH = 297  COMBINED P-VALUE = 3.62e-02  E-VALUE =    2e+02
  DIAGRAM: 297


PF14_0585:pep
  pep:known chromosome:ASM276v1:14:2492101:2492304:1 gene:PF14_0585 
  transcript:PF14_0585:mRNA description:"40S ribosomal protein S28e, putative"
  LENGTH = 67  COMBINED P-VALUE = 3.62e-02  E-VALUE =    2e+02
  DIAGRAM: 67


PF11_0459:pep
  pep:known chromosome:ASM276v1:11:1772347:1773816:-1 gene:PF11_0459 
  transcript:PF11_0459:mRNA description:"Conserved Plasmodium membrane protein"
  LENGTH = 259  COMBINED P-VALUE = 3.65e-02  E-VALUE =    2e+02
  DIAGRAM: 259


MAL13P1.505:pep
  pep:known chromosome:ASM276v1:13:2836076:2837079:1 gene:MAL13P1.505 
  transcript:MAL13P1.505:mRNA description:"Stevor"
  LENGTH = 300  COMBINED P-VALUE = 3.66e-02  E-VALUE =    2e+02
  DIAGRAM: 300


PF08_0076:pep
  pep:known chromosome:ASM276v1:8:679110:679846:-1 gene:PF08_0076 
  transcript:PF08_0076:mRNA description:"40S ribosomal protein S16, putative"
  LENGTH = 144  COMBINED P-VALUE = 3.69e-02  E-VALUE =    2e+02
  DIAGRAM: 144


PFE0230w:pep
  pep:known chromosome:ASM276v1:5:180421:187470:1 gene:PFE0230w 
  transcript:PFE0230w:mRNA description:"Putative uncharacterized protein"
  LENGTH = 2349  COMBINED P-VALUE = 3.72e-02  E-VALUE =    2e+02
  DIAGRAM: 1389_[1]_949


                                            [1]
                                            1.6e-05
                                            FRNKRILAETQ
                                             ++++ + + +
1351 KEEERLKEEARIKEEDMLKEEERIREEKRLKEEEKERLMEREKRRLKERERKKEIFIERERLREKERYIERERLR


PFF0255c:pep
  pep:known chromosome:ASM276v1:6:220404:221810:-1 gene:PFF0255c 
  transcript:PFF0255c:mRNA description:"Putative uncharacterized protein"
  LENGTH = 209  COMBINED P-VALUE = 3.73e-02  E-VALUE =    2e+02
  DIAGRAM: 209


PF10_0194:pep
  pep:known chromosome:ASM276v1:10:811105:813483:-1 gene:PF10_0194 
  transcript:PF10_0194:mRNA description:"NOP12-like protein"
  LENGTH = 322  COMBINED P-VALUE = 3.74e-02  E-VALUE =    2e+02
  DIAGRAM: 322


MAL13P1.395:pep
  pep:known chromosome:ASM276v1:13:1764220:1766637:1 gene:MAL13P1.395 
  transcript:MAL13P1.395:mRNA description:"Krox-like protein. putative"
  LENGTH = 805  COMBINED P-VALUE = 3.77e-02  E-VALUE =    2e+02
  DIAGRAM: 732_[1]_62


                                                              [1]
                                                              4.8e-05
                                                              FRNKRILAETQ
                                                              + ++ + ++++
676  KGKKCNYTYASSDSKDGDNQDDKDKREELEPGGEQQAQEQEQELEQDDQEDDLDSYSFLYKLSISEVEAWGCGDE


PFC0900w:pep
  pep:known chromosome:ASM276v1:3:842383:843990:1 gene:PFC0900w 
  transcript:PFC0900w:mRNA description:"T-complex protein 1 epsilon subunit, 
  putative"
  LENGTH = 535  COMBINED P-VALUE = 3.78e-02  E-VALUE =    2e+02
  DIAGRAM: 407_[1]_117


                                     [1]
                                     7.3e-05
                                     FRNKRILAETQ
                                     ++  +++  +
376  KAITILLRGGNQMMIEECERSVHDALCSVRNLIRDNRILPGGGSTEIYAALEIEKVADKCKGIEQYAIRAFGNAL


PFE0055c:pep
  pep:known chromosome:ASM276v1:5:58037:59726:-1 gene:PFE0055c 
  transcript:PFE0055c:mRNA description:"Heat shock protein, putative"
  LENGTH = 402  COMBINED P-VALUE = 3.84e-02  E-VALUE =  2.1e+02
  DIAGRAM: 55_<1>_336

                                                            <1>
                                                            1.0e-04
                                                            FRNKRILAETQ
                                                            +   +++++
1    MSILNKYEGKKNKIFLFIINIILFYTLEYVLIGSNYDKHNQSFGNEIFKNTKVFDFTSLRSLAEFNSGSSRESSK


PFA0710c:pep
  pep:known chromosome:ASM276v1:1:565425:566564:-1 gene:PFA0710c 
  transcript:PFA0710c:mRNA description:"Rifin"
  LENGTH = 323  COMBINED P-VALUE = 3.94e-02  E-VALUE =  2.1e+02
  DIAGRAM: 323


PFI0115c:pep
  pep:known chromosome:ASM276v1:9:106513:108405:-1 gene:PFI0115c 
  transcript:PFI0115c:mRNA description:"Serine/Threonine protein kinase, FIKK 
  family"
  LENGTH = 559  COMBINED P-VALUE = 3.95e-02  E-VALUE =  2.1e+02
  DIAGRAM: 44_[1]_504

                                                 [1]
                                                 7.3e-05
                                                 FRNKRILAETQ
                                                 + +++ +++
1    MELICVFFMVQKNNIYIYILILYYMDVRIIRVIQINNDYNSFTHFNNSRYLSEYSSDIETLNNSTFHNTCIKDNI


MAL7P1.172:pep
  pep:known chromosome:ASM276v1:7:1394335:1397166:1 gene:MAL7P1.172 
  transcript:MAL7P1.172:mRNA description:"Putative uncharacterized protein"
  LENGTH = 890  COMBINED P-VALUE = 3.95e-02  E-VALUE =  2.1e+02
  DIAGRAM: 84_[1]_795


              [1]
              4.6e-05
              FRNKRILAETQ
              +++ + + ++
76   AITKGSPINNRYLRNLGEKSEEGGINFMDLHNTFAPTKTFISGSYNTEAPERKENPKVPSGSFSYRSENKQDSFE


PFL2400w:pep
  pep:known chromosome:ASM276v1:12:2044106:2044612:1 gene:PFL2400w 
  transcript:PFL2400w:mRNA description:"rRNA processing protein, putative"
  LENGTH = 168  COMBINED P-VALUE = 3.95e-02  E-VALUE =  2.1e+02
  DIAGRAM: 168


PF14_0614:pep
  pep:known chromosome:ASM276v1:14:2619614:2624122:1 gene:PF14_0614 
  transcript:PF14_0614:mRNA description:"Phosphatase, putative"
  LENGTH = 1442  COMBINED P-VALUE = 3.96e-02  E-VALUE =  2.1e+02
  DIAGRAM: 38_[1]_1393

                                           [1]
                                           2.8e-05
                                           FRNKRILAETQ
                                           + + +++ + +
1    MNILNLFICCLSITLLKFIEWEQYNYDCVVAINKKNSIIKNERILDEYENINNSENEEDEYEDYLDDKGSNEFEQ


PFD0660w:pep
  pep:known chromosome:ASM276v1:4:622339:623226:1 gene:PFD0660w 
  transcript:PFD0660w:mRNA description:"Phosphoglycerate mutase, putative"
  LENGTH = 295  COMBINED P-VALUE = 3.97e-02  E-VALUE =  2.1e+02
  DIAGRAM: 295


PF13_0205:pep
  pep:known chromosome:ASM276v1:13:1488257:1490458:-1 gene:PF13_0205 
  transcript:PF13_0205:mRNA description:"Tryptophan--tRNA ligase, putative"
  LENGTH = 632  COMBINED P-VALUE = 4.03e-02  E-VALUE =  2.2e+02
  DIAGRAM: 459_[1]_162


              [1]
              6.6e-05
              FRNKRILAETQ
              +++++  + +
451  PQGIDQDPYFRLSRDIAVKMALHKPVVVHSVFMPGLQGVNSKMSSTKKKKDDNGKSNSTFDHNNSVIFLTDTPEQ


PFL0130c:pep
  pep:known chromosome:ASM276v1:12:148237:155476:-1 gene:PFL0130c 
  transcript:PFL0130c:mRNA description:"Conserved Plasmodium protein"
  LENGTH = 2158  COMBINED P-VALUE = 4.04e-02  E-VALUE =  2.2e+02
  DIAGRAM: 1094_[1]_1053


                                                 [1]
                                                 1.9e-05
                                                 FRNKRILAETQ
                                                  + ++++
1051 KIIKYFFHIYNILIRKGDRCFKRESFFFEIYKYKNYIINVFFKGLRGKRILVDSIYNFLIFLDSTLYERCKSSQV


PFL1975c:pep
  pep:known chromosome:ASM276v1:12:1746432:1747981:-1 gene:PFL1975c 
  transcript:PFL1975c:mRNA description:"Conserved Plasmodium protein"
  LENGTH = 468  COMBINED P-VALUE = 4.05e-02  E-VALUE =  2.2e+02
  DIAGRAM: 95_[1]_362


                         [1]
                         9.0e-05
                         FRNKRILAETQ
                         +  ++++  ++
76   HLACSCLNKSKGMIVSLKWFNDGKRLLTGTQLSELCIWNGSYFNFEDMKRIPIGGGSVSCLEWSKNDNLFAGNSL


PF10_0195:pep
  pep:known chromosome:ASM276v1:10:816065:818971:-1 gene:PF10_0195 
  transcript:PF10_0195:mRNA description:"Kinesin, putative"
  LENGTH = 823  COMBINED P-VALUE = 4.06e-02  E-VALUE =  2.2e+02
  DIAGRAM: 52_[1]_760

                                                         [1]
                                                         5.1e-05
                                                         FRNKRILAETQ
                                                          +++ ++ + +
1    MMIIRGELPSKGYLSPSDKKCANTFLQQEEEDEEVNKEFYNKIGDIIEYIDTSRNKILLIQSENLTKRKEVTNEY


PFA0115w:pep
  pep:known chromosome:ASM276v1:1:104936:105441:1 gene:PFA0115w 
  transcript:PFA0115w:mRNA description:"Putative uncharacterized protein"
  LENGTH = 117  COMBINED P-VALUE = 4.10e-02  E-VALUE =  2.2e+02
  DIAGRAM: 117


PFF1135w:pep
  pep:known chromosome:ASM276v1:6:956766:958757:1 gene:PFF1135w 
  transcript:PFF1135w:mRNA description:"Transcription or splicing factor-like 
  protein, putative"
  LENGTH = 615  COMBINED P-VALUE = 4.13e-02  E-VALUE =  2.2e+02
  DIAGRAM: 197_[1]_407


                                                    [1]
                                                    7.0e-05
                                                    FRNKRILAETQ
                                                    ++ + ++ ++
151  TYKPIKKIRKIEIPIDKYPEYNFMGLIIGPRGCNHKRLEAESGAQISIRGKGTLKEGKKTDHQTEIEAAMPKHVH


PFA0430c:pep
  pep:known chromosome:ASM276v1:1:353467:357364:-1 gene:PFA0430c 
  transcript:PFA0430c:mRNA description:"Putative uncharacterized protein"
  LENGTH = 1152  COMBINED P-VALUE = 4.14e-02  E-VALUE =  2.2e+02
  DIAGRAM: 569_[1]_572


                                                 [1]
                                                 3.7e-05
                                                 FRNKRILAETQ
                                                 + +++++  ++
526  LIILILYILKYVFKKMMYKLYYNKYGMGKKYSLKNQESENMYMQNLLKRILYNVEKKKVLSNYESILQDILENTD


PF14_0627:pep
  pep:known chromosome:ASM276v1:14:2684077:2685470:1 gene:PF14_0627 
  transcript:PF14_0627:mRNA description:"40S ribosomal protein S3, putative"
  LENGTH = 221  COMBINED P-VALUE = 4.14e-02  E-VALUE =  2.2e+02
  DIAGRAM: 221


PF13_0021:pep
  pep:known chromosome:ASM276v1:13:236002:236637:-1 gene:PF13_0021 
  transcript:PF13_0021:mRNA description:"Small heat shock protein, putative"
  LENGTH = 211  COMBINED P-VALUE = 4.14e-02  E-VALUE =  2.2e+02
  DIAGRAM: 211


MAL13P1.147:pep
  pep:known chromosome:ASM276v1:13:1237401:1238630:-1 gene:MAL13P1.147 
  transcript:MAL13P1.147:mRNA description:"Uncharacterized protein MAL13P1.147"
  LENGTH = 270  COMBINED P-VALUE = 4.19e-02  E-VALUE =  2.3e+02
  DIAGRAM: 270


PFC1005c:pep
  pep:known chromosome:ASM276v1:3:942209:943423:-1 gene:PFC1005c 
  transcript:PFC1005c:mRNA description:"Iron-sulfur cluster assembly accessory 
  protein, putative"
  LENGTH = 404  COMBINED P-VALUE = 4.26e-02  E-VALUE =  2.3e+02
  DIAGRAM: 404


PF11_0087:pep
  pep:known chromosome:ASM276v1:11:317819:318871:-1 gene:PF11_0087 
  transcript:PF11_0087:mRNA description:"Recombinase Rad51"
  LENGTH = 350  COMBINED P-VALUE = 4.28e-02  E-VALUE =  2.3e+02
  DIAGRAM: 350


PFC0340w:pep
  pep:known chromosome:ASM276v1:3:350224:351720:1 gene:PFC0340w 
  transcript:PFC0340w:mRNA description:"DNA polymerase epsilon subunit B, 
  putative"
  LENGTH = 498  COMBINED P-VALUE = 4.31e-02  E-VALUE =  2.3e+02
  DIAGRAM: 404_[1]_83


                                  [1]
                                  9.0e-05
                                  FRNKRILAETQ
                                  +  +++++ +
376  NINICCMSGEPVHNITSYSKNNKMNALKLIAQSRILSPTSPDTLGCYPFTKNDPFCLNDDNTYPHIFINGNCSKL


PF14_0315:pep
  pep:known chromosome:ASM276v1:14:1312246:1329519:-1 gene:PF14_0315 
  transcript:PF14_0315:mRNA description:"Putative uncharacterized protein"
  LENGTH = 5757  COMBINED P-VALUE = 4.32e-02  E-VALUE =  2.3e+02
  DIAGRAM: 2340_[1]_3406


                    [1]
                    7.7e-06
                    FRNKRILAETQ
                    +  ++++++
2326 NNNDSNNNNNYNNNLFSSKRSLSESKLIFNQNVLIEEILSKKYRTFSINEFLDVELNNNLKELVRVYKKNLCYNI


PF10_0304:pep
  pep:known chromosome:ASM276v1:10:1254841:1255584:-1 gene:PF10_0304 
  transcript:PF10_0304:mRNA description:"Conserved Plasmodium protein"
  LENGTH = 184  COMBINED P-VALUE = 4.34e-02  E-VALUE =  2.4e+02
  DIAGRAM: 184


PF13_0015:pep
  pep:known chromosome:ASM276v1:13:155194:157596:1 gene:PF13_0015 
  transcript:PF13_0015:mRNA description:"Putative uncharacterized protein"
  LENGTH = 800  COMBINED P-VALUE = 4.37e-02  E-VALUE =  2.4e+02
  DIAGRAM: 140_[1]_649


                                                                      [1]
                                                                      5.7e-05
                                                                      FRNKRILAET
                                                                       ++ +++ +
76   KLEELCKKIKKDAHTFDSYELIDLIYYLSKHSNKNVYLTIEPLLFHFFLKYNKNSHTINLNGISIHRLLRVLTEY

     
     
     Q
     +
151  QDIVYREWIYSISEIISRKHAHISMRDIQLILDDLALFYDFEIHKQIIPFYKTITNRINELEIKRLPFLIHVIGR


PF11_0224:pep
  pep:known chromosome:ASM276v1:11:815385:816321:-1 gene:PF11_0224 
  transcript:PF11_0224:mRNA description:"Circumsporozoite protein-related 
  antigen"
  LENGTH = 162  COMBINED P-VALUE = 4.38e-02  E-VALUE =  2.4e+02
  DIAGRAM: 162


MAL7P1.59:pep
  pep:known chromosome:ASM276v1:7:662489:663346:-1 gene:MAL7P1.59 
  transcript:MAL7P1.59:mRNA description:"Putative uncharacterized protein"
  LENGTH = 223  COMBINED P-VALUE = 4.38e-02  E-VALUE =  2.4e+02
  DIAGRAM: 223


PF08_0044:pep
  pep:known chromosome:ASM276v1:8:954523:957388:1 gene:PF08_0044 
  transcript:PF08_0044:mRNA description:"Protein kinase 1"
  LENGTH = 892  COMBINED P-VALUE = 4.39e-02  E-VALUE =  2.4e+02
  DIAGRAM: 553_[1]_328


                                 [1]
                                 5.1e-05
                                 FRNKRILAETQ
                                  +++++ + +
526  NDYNKYDKDCYNNNNLMSNHDDCSAKNNLRLKRLVSMTNLNQRNYYMIINDNTDKICDKSITYDDDITKKKNKAN


PFF0573c:pep
  pep:known chromosome:ASM276v1:6:488574:489282:-1 gene:PFF0573c 
  transcript:PFF0573c:mRNA description:"60S ribosomal protein L39, putative"
  LENGTH = 51  COMBINED P-VALUE = 4.42e-02  E-VALUE =  2.4e+02
  DIAGRAM: 51


PFC0582c.1
  pep:known chromosome:ASM276v1:3:565985:567729:-1 gene:PFC0582c 
  transcript:PFC0582c.1 description:"Vesicle transport v-SNARE protein, 
  putative"
  LENGTH = 198  COMBINED P-VALUE = 4.47e-02  E-VALUE =  2.4e+02
  DIAGRAM: 198


MAL13P1.306.1
  pep:known chromosome:ASM276v1:13:2461824:2464315:-1 gene:MAL13P1.306 
  transcript:MAL13P1.306.1 description:"Putative uncharacterized protein"
  LENGTH = 366  COMBINED P-VALUE = 4.47e-02  E-VALUE =  2.4e+02
  DIAGRAM: 366


PFL2395c:pep
  pep:known chromosome:ASM276v1:12:2041279:2043198:-1 gene:PFL2395c 
  transcript:PFL2395c:mRNA description:"Apicoplast dimethyladenosine synthase, 
  putative"
  LENGTH = 639  COMBINED P-VALUE = 4.51e-02  E-VALUE =  2.4e+02
  DIAGRAM: 196_[1]_432


                                                   [1]
                                                   7.3e-05
                                                   FRNKRILAETQ
                                                   +  ++++ +
151  NKMYNTEPIDDKNQFISRTFEGINIFPIKQNEKDQDYLKTKLPSKEFKPKRSLGQNYLKDTNIIKKMISAIEYNV


PFF1110c:pep
  pep:known chromosome:ASM276v1:6:939658:943720:-1 gene:PFF1110c 
  transcript:PFF1110c:mRNA description:"Coronin binding protein"
  LENGTH = 786  COMBINED P-VALUE = 4.52e-02  E-VALUE =  2.4e+02
  DIAGRAM: 139_[1]_636


                                                                     [1]
                                                                     6.0e-05
                                                                     FRNKRILAETQ
                                                                      + +++++
76   IRKQKKSDTSFKNDKSNKSSSVREKQHDEYSKSNRSRDSKNRVSSAHNKKGGEDDFDKRNLSDTRRRSRSLASSK


PFL0190w:pep
  pep:known chromosome:ASM276v1:12:194141:195459:1 gene:PFL0190w 
  transcript:PFL0190w:mRNA description:"Ubiquitin carrier protein"
  LENGTH = 147  COMBINED P-VALUE = 4.54e-02  E-VALUE =  2.5e+02
  DIAGRAM: 147


PF14_0694:pep
  pep:known chromosome:ASM276v1:14:2962923:2965023:-1 gene:PF14_0694 
  transcript:PF14_0694:mRNA description:"Protein disulfide isomerase"
  LENGTH = 553  COMBINED P-VALUE = 4.55e-02  E-VALUE =  2.5e+02
  DIAGRAM: 333_[1]_209


                                      [1]
                                      8.6e-05
                                      FRNKRILAETQ
                                      + +++++ + +
301  IYNNINNINKDDIIKCAKKYNHKIKFAISGTTQIFEKRLLNELLIEDNIKKPLMRITEFKNYIRFPYKYKPQSDD


MAL7P1.139:pep
  pep:known chromosome:ASM276v1:7:1126356:1127113:1 gene:MAL7P1.139 
  transcript:MAL7P1.139:mRNA description:"Mago nashi protein homolog, putative"
  LENGTH = 148  COMBINED P-VALUE = 4.58e-02  E-VALUE =  2.5e+02
  DIAGRAM: 148


PF11_0455a:pep
  pep:known chromosome:ASM276v1:11:1759254:1759919:-1 gene:PF11_0455a 
  transcript:PF11_0455a:mRNA description:"60S ribosomal protein L41, putative"
  LENGTH = 39  COMBINED P-VALUE = 4.60e-02  E-VALUE =  2.5e+02
  DIAGRAM: 39


PF13_0186:pep
  pep:known chromosome:ASM276v1:13:1382829:1383533:1 gene:PF13_0186 
  transcript:PF13_0186:mRNA description:"Putative uncharacterized protein"
  LENGTH = 234  COMBINED P-VALUE = 4.60e-02  E-VALUE =  2.5e+02
  DIAGRAM: 234


MAL13P1.255:pep
  pep:known chromosome:ASM276v1:13:2019590:2021275:1 gene:MAL13P1.255 
  transcript:MAL13P1.255:mRNA description:"N6-adenine-specific methylase, 
  putative"
  LENGTH = 561  COMBINED P-VALUE = 4.61e-02  E-VALUE =  2.5e+02
  DIAGRAM: 334_[1]_216


                                       [1]
                                       8.6e-05
                                       FRNKRILAETQ
                                       ++ + +++  +
301  PKEKLNIKRQTNKNIKSKYGYCKIKTYNETINVNYRKKKILSILEGTLKNKRLYSPDTYTRPMMSKVKESIFNIL

********************************************************************************


CPU: IMB12-009806-LT
Time 0.184000 secs.

mast -oc Hiller2004.1.mast.out -ev 250 Hiller2004.1.out/meme.html /Users/t.bailey/Genomes_local/Pf276v1.24/Plasmodium_falciparum.ASM276v1.24.pep.all.fa
