# Supplementary material for: The MEME Suite
Source: Nucleic Acids Res. 2015 May 7;43(Web Server issue):W39–49. doi: 10.1093/nar/gkv416 (PMC4489269; doi:10.1093/nar/gkv416)
Supplement: SUPPLEMENTARY DATA [file supp_gkv416_nar-00283-web-b-2015-File002.zip › case1/Hiller2004.1.mast.out/mast.xml]

<?xml version='1.0' encoding='UTF-8' standalone='yes'?>
<!DOCTYPE mast[
<!ELEMENT mast (model, alphabet, motifs, sequences, runtime)>
<!ATTLIST mast version CDATA #REQUIRED release CDATA #REQUIRED>
<!ELEMENT model (command_line, max_correlation, remove_correlated, strand_handling, translate_dna, max_seq_evalue,
    adj_hit_pvalue, max_hit_pvalue, max_weak_pvalue, host, when)>
<!ELEMENT command_line (#PCDATA)>
<!ELEMENT max_correlation (#PCDATA)>
<!ELEMENT remove_correlated EMPTY>
<!ATTLIST remove_correlated value (y|n) #REQUIRED>
<!ELEMENT strand_handling EMPTY>
<!ATTLIST strand_handling value (combine|separate|norc|protein) #REQUIRED>
<!ELEMENT translate_dna EMPTY>
<!ATTLIST translate_dna value (y|n) #REQUIRED>
<!ELEMENT max_seq_evalue (#PCDATA)>
<!ELEMENT adj_hit_pvalue EMPTY>
<!ATTLIST adj_hit_pvalue value (y|n) #REQUIRED>
<!ELEMENT max_hit_pvalue (#PCDATA)>
<!ELEMENT max_weak_pvalue (#PCDATA)>
<!ELEMENT host (#PCDATA)>
<!ELEMENT when (#PCDATA)>
<!ELEMENT alphabet (letter*)>
<!ATTLIST alphabet type (amino-acid|nucleotide) #REQUIRED bg_source (preset|file|sequence_composition) #REQUIRED bg_file CDATA #IMPLIED>
<!ELEMENT letter EMPTY>
<!ATTLIST letter symbol CDATA #REQUIRED ambig (y|n) "n" bg_value CDATA #IMPLIED>
<!ELEMENT motifs (motif*,correlation*,nos*)>
<!ATTLIST motifs source CDATA #REQUIRED name CDATA #REQUIRED last_mod_date CDATA #REQUIRED>
<!ELEMENT motif EMPTY>
<!-- num is simply the loading order of the motif, it's superfluous but makes things easier for XSLT -->
<!ATTLIST motif id ID #REQUIRED num CDATA #REQUIRED name CDATA #REQUIRED width CDATA #REQUIRED
   best_f CDATA #REQUIRED best_r CDATA #IMPLIED bad (y|n) "n">
<!-- for n > 1 motifs there should be (n * (n - 1)) / 2 correlations, obviously there are none for only 1 motif -->
<!ELEMENT correlation EMPTY>
<!ATTLIST correlation motif_a IDREF #REQUIRED motif_b IDREF #REQUIRED value CDATA #REQUIRED>
<!-- nos: Nominal Order and Spacing diagram, a rarely used feature where mast can adjust pvalues for an expected motif spacing -->
<!ELEMENT nos (expect*)>
<!-- length is in the same unit as the motifs, which is not always the same unit as the sequence -->
<!ATTLIST nos length CDATA #REQUIRED>
<!-- the expect tags are expected to be ordered by pos ascending -->
<!ELEMENT expect EMPTY>
<!ATTLIST expect pos CDATA #REQUIRED gap CDATA #REQUIRED motif IDREF #REQUIRED>
<!ELEMENT sequences (database*, sequence*)>
<!-- the database tags are expected to be ordered in file specification order -->
<!ELEMENT database EMPTY>
<!ATTLIST database id ID #REQUIRED num CDATA #REQUIRED source CDATA #REQUIRED name CDATA #REQUIRED last_mod_date CDATA #REQUIRED 
    seq_count CDATA #REQUIRED residue_count CDATA #REQUIRED type (amino-acid|nucleotide) #REQUIRED link CDATA #IMPLIED>
<!-- the sequence tags are expected to be ordered by best combined p-value (of contained score tags) ascending -->
<!ELEMENT sequence (score*,seg*)>
<!ATTLIST sequence id ID #REQUIRED db IDREF #REQUIRED num CDATA #REQUIRED name CDATA #REQUIRED comment CDATA "" length CDATA #REQUIRED>
<!ELEMENT score EMPTY>
<!-- frame is the starting offset for translation of dna sequences which gives the lowest pvalues for the provided protein motifs -->
<!ATTLIST score strand (both|forward|reverse) #REQUIRED frame (a|b|c) #IMPLIED combined_pvalue CDATA #REQUIRED evalue CDATA #REQUIRED>
<!-- within each sequence the seg tags are expected to be ordered by start ascending -->
<!ELEMENT seg (data,hit*)>
<!ATTLIST seg start CDATA #REQUIRED>
<!ELEMENT data (#PCDATA)>
<!-- within each seg the hit tags are expected to be ordered by pos ascending and then forward strand first -->
<!ELEMENT hit EMPTY>
<!-- gap, while superfluous, makes creating motif diagrams for the text version much easier when using XSLT -->
<!ATTLIST hit pos CDATA #REQUIRED gap CDATA #REQUIRED motif IDREF #REQUIRED pvalue CDATA #REQUIRED strand (forward|reverse) "forward" 
    match CDATA #REQUIRED translation CDATA #IMPLIED>
<!ELEMENT runtime EMPTY>
<!ATTLIST runtime cycles CDATA #REQUIRED seconds CDATA #REQUIRED>
]>
<mast version="4.10.0" release="Wed May 21 10:35:36 2014 +1000">
	<model>
		<command_line>mast -oc Hiller2004.1.mast.out -ev 250 Hiller2004.1.out/meme.html /Users/t.bailey/Genomes_local/Pf276v1.24/Plasmodium_falciparum.ASM276v1.24.pep.all.fa</command_line>
		<max_correlation>0.60</max_correlation>
		<remove_correlated value="n"/>
		<strand_handling value="protein"/>
		<translate_dna value="n"/>
		<max_seq_evalue>2.5e+02</max_seq_evalue>
		<adj_hit_pvalue value="n"/>
		<max_hit_pvalue>0.0001</max_hit_pvalue>
		<max_weak_pvalue>0.0001</max_weak_pvalue>
		<host>IMB12-009806-LT</host>
		<when>Fri Dec 19 18:09:56 2014</when>
	</model>
	<alphabet type="amino-acid" bg_source="preset">
		<letter symbol="A" bg_value="0.073"/>
		<letter symbol="C" bg_value="0.018"/>
		<letter symbol="D" bg_value="0.052"/>
		<letter symbol="E" bg_value="0.062"/>
		<letter symbol="F" bg_value="0.040"/>
		<letter symbol="G" bg_value="0.069"/>
		<letter symbol="H" bg_value="0.022"/>
		<letter symbol="I" bg_value="0.056"/>
		<letter symbol="K" bg_value="0.058"/>
		<letter symbol="L" bg_value="0.092"/>
		<letter symbol="M" bg_value="0.023"/>
		<letter symbol="N" bg_value="0.046"/>
		<letter symbol="P" bg_value="0.051"/>
		<letter symbol="Q" bg_value="0.041"/>
		<letter symbol="R" bg_value="0.052"/>
		<letter symbol="S" bg_value="0.074"/>
		<letter symbol="T" bg_value="0.059"/>
		<letter symbol="V" bg_value="0.064"/>
		<letter symbol="W" bg_value="0.013"/>
		<letter symbol="Y" bg_value="0.033"/>
	</alphabet>
	<motifs source="Hiller2004.1.out/meme.html" name="Hiller2004.1.out/meme.html" last_mod_date="Fri Dec 19 17:23:03 2014">
		<motif id="motif_1" num="1" name="1" width="11" best_f="FRNKRILAETQ"/>
	</motifs>
	<sequences>
		<database id="db_1" num="1" source="/Users/t.bailey/Genomes_local/Pf276v1.24/Plasmodium_falciparum.ASM276v1.24.pep.all.fa" name="/Users/t.bailey/Genomes_local/Pf276v1.24/Plasmodium_falciparum.ASM276v1.24.pep.all.fa" last_mod_date="Thu Dec 18 10:56:09 2014" seq_count="5414" residue_count="4115585" type="amino-acid"/>
		<sequence id="seq_1_2666" db="db_1" num="2666" name="PF10_0159:pep" comment="pep:known chromosome:ASM276v1:10:650897:653566:-1 gene:PF10_0159 transcript:PF10_0159:mRNA description:&quot;Glycophorin-binding protein&quot;" length="824">
			<score strand="both" combined_pvalue="1.08e-08" evalue="5.8e-05"/>
			<seg start="76">
				<data>
VDYGFRESRILAEGEDTCARKEKTTLRKSKQKTSTRTVATQTKKDEENKSVVTEEQKVESDSEKQKRTKKVVKKQ
				</data>
				<hit pos="80" gap="79" motif="motif_1" pvalue="1.3e-11" match="+++++++++++"/>
			</seg>
		</sequence>
		<sequence id="seq_1_162" db="db_1" num="162" name="PFB0100c:pep" comment="pep:known chromosome:ASM276v1:2:103385:105796:-1 gene:PFB0100c transcript:PFB0100c:mRNA description:&quot;Knob-associated histidine-rich protein&quot;" length="654">
			<score strand="both" combined_pvalue="2.46e-08" evalue="0.00013"/>
			<seg start="1">
				<data>
MKSFKNKNTLRRKKAFPVFTKILLVSFLVWVLKCSNNCNNGNGSGDSFDFRNKRTLAQKQHEHHHHHHHQHQHQH
				</data>
				<hit pos="50" gap="49" motif="motif_1" pvalue="3.8e-11" match="+++++++++++"/>
			</seg>
		</sequence>
		<sequence id="seq_1_872" db="db_1" num="872" name="PFE0040c:pep" comment="pep:known chromosome:ASM276v1:5:43327:47761:-1 gene:PFE0040c transcript:PFE0040c:mRNA description:&quot;Processed variable antigen&quot;" length="1434">
			<score strand="both" combined_pvalue="7.37e-07" evalue="0.004"/>
			<seg start="1">
				<data>
MEVICRNLCYDKKNNMMENEGNKVKKVYNNSSLKKYMKFCLCTIICVFLLDIYTNCESPTYSYSSIKNNNDRYVR
ILSETEPPMSLEEIMRTFDEDHLYSIRNYIECLRNAPYIDDPLWGSVVTDKRNNCLQHIKLLEMQESERRKQQEE
				</data>
				<hit pos="71" gap="70" motif="motif_1" pvalue="5.2e-10" match="+++++++++++"/>
			</seg>
		</sequence>
		<sequence id="seq_1_4635" db="db_1" num="4635" name="PF14_0010:pep" comment="pep:known chromosome:ASM276v1:14:34694:35774:-1 gene:PF14_0010 transcript:PF14_0010:mRNA description:&quot;Glycophorin binding protein family, Gbph&quot;" length="307">
			<score strand="both" combined_pvalue="1.63e-06" evalue="0.0088"/>
			<seg start="76">
				<data>
ADYSFRESRVLAEGKSTSKKNAKTALRKTKQTTLTSADPEGQIMKAYAADPEYRKHLNVLYQILNNTDPNDELET
				</data>
				<hit pos="80" gap="79" motif="motif_1" pvalue="5.5e-09" match="++++++++++ "/>
			</seg>
		</sequence>
		<sequence id="seq_1_124" db="db_1" num="124" name="PFA0660w:pep" comment="pep:known chromosome:ASM276v1:1:522529:524301:1 gene:PFA0660w transcript:PFA0660w:mRNA description:&quot;Protein with DNAJ domain, dnj1/sis1 family&quot;" length="402">
			<score strand="both" combined_pvalue="1.90e-05" evalue="0.1"/>
			<seg start="1">
				<data>
MATLRKSYVPEILYFSKFFMNACFISLLIITVNCFNYENFVCKDKGIYNEKIVIRYKRCLAEGNKNFFFNKDNGV
				</data>
				<hit pos="54" gap="53" motif="motif_1" pvalue="4.9e-08" match="+++++ ++++ "/>
			</seg>
		</sequence>
		<sequence id="seq_1_161" db="db_1" num="161" name="PFB0095c:pep" comment="pep:known chromosome:ASM276v1:2:91318:98838:-1 gene:PFB0095c transcript:PFB0095c:mRNA description:&quot;Erythrocyte membrane protein 3&quot;" length="2441">
			<score strand="both" combined_pvalue="3.35e-05" evalue="0.18"/>
			<seg start="1">
				<data>
MATIKKYHIRGRKNILIFLLKIFLFSPLIWILIYSEYFTVVKNYNKIDNVYNIFEIRLKRSLAQVLGNTRLSSRG
				</data>
				<hit pos="56" gap="55" motif="motif_1" pvalue="1.4e-08" match="+++++++++++"/>
			</seg>
		</sequence>
		<sequence id="seq_1_1790" db="db_1" num="1790" name="MAL7P1.170:pep" comment="pep:known chromosome:ASM276v1:7:1376682:1377743:1 gene:MAL7P1.170 transcript:MAL7P1.170:mRNA description:&quot;Putative uncharacterized protein&quot;" length="293">
			<score strand="both" combined_pvalue="3.61e-05" evalue="0.2"/>
			<seg start="1">
				<data>
MVHFTKILAVTCFAATFQCSNNGVLSKSYDMNKKNLNNVGFRNNRILSSKENREEPGTSGTTSGANGNKANIPDL
				</data>
				<hit pos="41" gap="40" motif="motif_1" pvalue="1.3e-07" match="+++ ++++ ++"/>
			</seg>
		</sequence>
		<sequence id="seq_1_1519" db="db_1" num="1519" name="MAL7P1.231:pep" comment="pep:known chromosome:ASM276v1:7:98671:99734:1 gene:MAL7P1.231 transcript:MAL7P1.231:mRNA description:&quot;Histidine rich protein II&quot;" length="305">
			<score strand="both" combined_pvalue="5.02e-05" evalue="0.27"/>
			<seg start="1">
				<data>
MVSFSKNKVLSAAVFASVLLLDNNNSAFNNNLCSKNAKGLNLNKRLLHETQAHVDDAHHAHHVADAHHAHHVADA
				</data>
				<hit pos="41" gap="40" motif="motif_1" pvalue="1.7e-07" match="+ +++++ +++"/>
			</seg>
		</sequence>
		<sequence id="seq_1_1526" db="db_1" num="1526" name="PF07_0004:pep" comment="pep:known chromosome:ASM276v1:7:135266:138319:-1 gene:PF07_0004 transcript:PF07_0004:mRNA description:&quot;Putative uncharacterized protein&quot;" length="964">
			<score strand="both" combined_pvalue="5.39e-05" evalue="0.29"/>
			<seg start="1">
				<data>
MLKKKSCERIIIEKEKYWRKIWLLIYTLINLILIKCKLYGIKYNEKNVCNSTFIRIRYQRILIQTEELSPTQVDV
				</data>
				<hit pos="56" gap="55" motif="motif_1" pvalue="5.6e-08" match="+++ +++ +++"/>
			</seg>
		</sequence>
		<sequence id="seq_1_4656" db="db_1" num="4656" name="PF14_0031b:pep" comment="pep:known chromosome:ASM276v1:14:120069:121134:-1 gene:PF14_0031b transcript:PF14_0031b:mRNA description:&quot;Putative uncharacterized protein&quot;" length="291">
			<score strand="both" combined_pvalue="7.84e-05" evalue="0.42"/>
			<seg start="151">
				<data>
KNYRGKELKEEKHKSSVIFVEREVNERGKMEHFNIKLKQKEWFRNVRILNEEKCFLNCGKGVCKNTHGYEYCNCP
				</data>
				<hit pos="193" gap="192" motif="motif_1" pvalue="2.8e-07" match="+++++++ +  "/>
			</seg>
		</sequence>
		<sequence id="seq_1_3942" db="db_1" num="3942" name="MAL13P1.61:pep" comment="pep:known chromosome:ASM276v1:13:99651:100624:1 gene:MAL13P1.61 transcript:MAL13P1.61:mRNA description:&quot;Putative uncharacterized protein&quot;" length="245">
			<score strand="both" combined_pvalue="1.21e-04" evalue="0.66"/>
			<seg start="1">
				<data>
MSFCYVRTISIALFLFIFLFLNNGNFKNNFYRKDNKYSSIKIRSFRSLAENQKVETEQSTPAKPEPTEFVNNDIH
				</data>
				<hit pos="42" gap="41" motif="motif_1" pvalue="5.2e-07" match="++  +++++ +"/>
			</seg>
		</sequence>
		<sequence id="seq_1_2522" db="db_1" num="2522" name="PF10_0024:pep" comment="pep:known chromosome:ASM276v1:10:103119:104684:-1 gene:PF10_0024 transcript:PF10_0024:mRNA description:&quot;Plasmodium exported protein (Hyp2)&quot;" length="469">
			<score strand="both" combined_pvalue="1.69e-04" evalue="0.91"/>
			<seg start="76">
				<data>
PIMKVLVICLLLSLVNKSNDNTYNEDIFQKDKENCGGLRYKRLLAEPIFGFDVMYDLFKDNFLEQIGYNDAQKNE
				</data>
				<hit pos="113" gap="112" motif="motif_1" pvalue="3.7e-07" match=" ++++++++  "/>
			</seg>
		</sequence>
		<sequence id="seq_1_3378" db="db_1" num="3378" name="PF11_0504:pep" comment="pep:known chromosome:ASM276v1:11:1941345:1942585:1 gene:PF11_0504 transcript:PF11_0504:mRNA description:&quot;Plasmodium exported protein (Hyp11)&quot;" length="372">
			<score strand="both" combined_pvalue="1.75e-04" evalue="0.95"/>
			<seg start="76">
				<data>
EKQLYYPFNETCSRYRRIVAEEQHEIELDEESIIVLDDDINIIQEEYENMNSYDYLNLQLYNDTTMMDSHEVNMQ
				</data>
				<hit pos="88" gap="87" motif="motif_1" pvalue="4.8e-07" match=" ++ ++ ++ +"/>
			</seg>
		</sequence>
		<sequence id="seq_1_852" db="db_1" num="852" name="PFD1170c:pep" comment="pep:known chromosome:ASM276v1:4:1116974:1118115:-1 gene:PFD1170c transcript:PFD1170c:mRNA description:&quot;Putative uncharacterized protein&quot;" length="309">
			<score strand="both" combined_pvalue="1.77e-04" evalue="0.96"/>
			<seg start="76">
				<data>
NVQFNNNVGKRILSEGQSTDEYSESSSEYVENPVIGSTFMLPNENRLNTIGNLFEGEKYNILEDTQKLIDDINKF
				</data>
				<hit pos="82" gap="81" motif="motif_1" pvalue="5.9e-07" match="+  ++++++++"/>
			</seg>
		</sequence>
		<sequence id="seq_1_156" db="db_1" num="156" name="PFB0070w:pep" comment="pep:known chromosome:ASM276v1:2:69088:69771:1 gene:PFB0070w transcript:PFB0070w:mRNA description:&quot;Plasmodium exported protein (Hyp10)&quot;" length="156">
			<score strand="both" combined_pvalue="1.90e-04" evalue="1"/>
			<seg start="1">
				<data>
MSCNYIKLSLFSIVLCIFIITHKLCLEKIPHNKRNTVDILNARHKRLLSESEDEYIFKTHSGENSSTQPIDNKSH
				</data>
				<hit pos="42" gap="41" motif="motif_1" pvalue="1.3e-06" match=" + ++++++ +"/>
			</seg>
		</sequence>
		<sequence id="seq_1_116" db="db_1" num="116" name="PFA0610c:pep" comment="pep:known chromosome:ASM276v1:1:482958:483767:-1 gene:PFA0610c transcript:PFA0610c:mRNA description:&quot;Putative uncharacterized protein&quot;" length="203">
			<score strand="both" combined_pvalue="2.06e-04" evalue="1.1"/>
			<seg start="1">
				<data>
MKKSYTFINVTILLFLTLLLFLTYYNYDTFSKTKFNNNIKIDINRFKRIIAEASEEQKYPWEEDFCLILNEEELI
				</data>
				<hit pos="44" gap="43" motif="motif_1" pvalue="1.1e-06" match="++ +++ ++  "/>
			</seg>
		</sequence>
		<sequence id="seq_1_2136" db="db_1" num="2136" name="PFI0080w:pep" comment="pep:known chromosome:ASM276v1:9:77861:78874:1 gene:PFI0080w transcript:PFI0080w:mRNA description:&quot;Stevor&quot;" length="303">
			<score strand="both" combined_pvalue="2.41e-04" evalue="1.3"/>
			<seg start="1">
				<data>
MNTYYLKILLFSFLINILVLPQYENCEKGHYNGSLVLNNTQRTTINSRLLAQTQNHNPHYHNDPELKEIIDKLNN
				</data>
				<hit pos="44" gap="43" motif="motif_1" pvalue="8.2e-07" match="  +++++++++"/>
			</seg>
		</sequence>
		<sequence id="seq_1_155" db="db_1" num="155" name="PFB0065w:pep" comment="pep:known chromosome:ASM276v1:2:66529:67545:1 gene:PFB0065w transcript:PFB0065w:mRNA description:&quot;Stevor, putative&quot;" length="305">
			<score strand="both" combined_pvalue="2.43e-04" evalue="1.3"/>
			<seg start="1">
				<data>
MKMYYLKMLLFTFLINTLVLPHYENHKNNHYNVSLIQNNTQRTTINSRLLAQTQNKNPHYHNDPELKEIIDKLNE
				</data>
				<hit pos="44" gap="43" motif="motif_1" pvalue="8.2e-07" match="  +++++++++"/>
			</seg>
		</sequence>
		<sequence id="seq_1_2885" db="db_1" num="2885" name="PF10_0374:pep" comment="pep:known chromosome:ASM276v1:10:1519020:1547824:1 gene:PF10_0374 transcript:PF10_0374:mRNA description:&quot;Pf11-1 protein&quot;" length="9563">
			<score strand="both" combined_pvalue="2.50e-04" evalue="1.4"/>
			<seg start="76">
				<data>
KYKSTLYIVGNHLRFRGFRILAENEYEMKTKYKTLMVNIDDNDLGKRGNKIKPKHKKVEINLNDNNLSNNESKRK
				</data>
				<hit pos="90" gap="89" motif="motif_1" pvalue="2.6e-08" match="++  +++++ +"/>
			</seg>
		</sequence>
		<sequence id="seq_1_2489" db="db_1" num="2489" name="PFI1750c:pep" comment="pep:known chromosome:ASM276v1:9:1433321:1434097:-1 gene:PFI1750c transcript:PFI1750c:mRNA description:&quot;Putative uncharacterized protein&quot;" length="192">
			<score strand="both" combined_pvalue="3.05e-04" evalue="1.7"/>
			<seg start="1">
				<data>
MLTVILKILVVSLLIWKLSYSNDTRQLDSFSSIQKNFLSYDMLIIRNERILSEQHDENDWRNEFSVVINLKNIPE
				</data>
				<hit pos="45" gap="44" motif="motif_1" pvalue="1.7e-06" match="+++ +++++  "/>
			</seg>
		</sequence>
		<sequence id="seq_1_1528" db="db_1" num="1528" name="MAL7P1.7:pep" comment="pep:known chromosome:ASM276v1:7:144051:146252:1 gene:MAL7P1.7 transcript:MAL7P1.7:mRNA description:&quot;Putative uncharacterized protein MAL7P1.7&quot;" length="613">
			<score strand="both" combined_pvalue="3.33e-04" evalue="1.8"/>
			<seg start="76">
				<data>
QGNNKYSRILIETELLSSNENVLITPNKFFSNINIAPKRPGDKLSVEDAFGTVNRNLTDGHNKLQKNINKYGLWN
				</data>
				<hit pos="79" gap="78" motif="motif_1" pvalue="5.5e-07" match="+ +++++ +++"/>
			</seg>
		</sequence>
		<sequence id="seq_1_1514" db="db_1" num="1514" name="MAL7P1.223:pep" comment="pep:known chromosome:ASM276v1:7:73384:74407:1 gene:MAL7P1.223 transcript:MAL7P1.223:mRNA description:&quot;Stevor, putative&quot;" length="304">
			<score strand="both" combined_pvalue="3.58e-04" evalue="1.9"/>
			<seg start="1">
				<data>
MKTYYLKMLLFTFFINTLVLAHYENYLNNHYNISLIPNNTKRTIIKSRLLAQTQNHNPHYHNDPELKEIIDKMNE
				</data>
				<hit pos="44" gap="43" motif="motif_1" pvalue="1.2e-06" match="+  ++++++++"/>
			</seg>
		</sequence>
		<sequence id="seq_1_349" db="db_1" num="349" name="PFB0932w:pep" comment="pep:known chromosome:ASM276v1:2:833803:834686:1 gene:PFB0932w transcript:PFB0932w:mRNA description:&quot;Plasmodium exported protein (Hyp9)&quot;" length="252">
			<score strand="both" combined_pvalue="3.81e-04" evalue="2.1"/>
			<seg start="76">
				<data>
DVENFTEFRINRLLVETKKGKDKDNKKTHFNRLEVDFSNNMNREDYMKVDSECRVLDVNSMNTSDGKYEVKVTLQ
				</data>
				<hit pos="83" gap="82" motif="motif_1" pvalue="1.6e-06" match="++  +++ ++ "/>
			</seg>
		</sequence>
		<sequence id="seq_1_3906" db="db_1" num="3906" name="PFL2545c:pep" comment="pep:known chromosome:ASM276v1:12:2162692:2163130:-1 gene:PFL2545c transcript:PFL2545c:mRNA description:&quot;Plasmodium exported protein&quot;" length="113">
			<score strand="both" combined_pvalue="3.87e-04" evalue="2.1"/>
			<seg start="1">
				<data>
MFYYLKKISFPLALSMLVLTQYSNHEKPNTKICNQLNNMSLRNFRTLVELQSDILSIYVELEDENDAQDDLYDKI
				</data>
				<hit pos="41" gap="40" motif="motif_1" pvalue="3.8e-06" match=" ++ +++ + +"/>
			</seg>
		</sequence>
		<sequence id="seq_1_4616" db="db_1" num="4616" name="MAL13P1.490:pep" comment="pep:novel chromosome:ASM276v1:13:2826754:2827778:-1 gene:MAL13P1.490 transcript:MAL13P1.490:mRNA " length="301">
			<score strand="both" combined_pvalue="4.58e-04" evalue="2.5"/>
			<seg start="1">
				<data>
MLLFPFLFNTFLLSQNVNCQNNLRNKSLINNYTQRKILKSRCLAETEKPHNLHYQNDPELKKIIDRLNEEAMKKY
				</data>
				<hit pos="37" gap="36" motif="motif_1" pvalue="1.6e-06" match="+  ++ +++++"/>
			</seg>
		</sequence>
		<sequence id="seq_1_940" db="db_1" num="940" name="PFE0385w:pep" comment="pep:known chromosome:ASM276v1:5:322239:326822:1 gene:PFE0385w transcript:PFE0385w:mRNA description:&quot;Putative uncharacterized protein&quot;" length="1527">
			<score strand="both" combined_pvalue="5.21e-04" evalue="2.8"/>
			<seg start="1501">
				<data>
AETVNRTKRIIAQKMKEISERKLHFIS
				</data>
				<hit pos="1505" gap="1504" motif="motif_1" pvalue="3.4e-07" match="++ +++ +++ "/>
			</seg>
		</sequence>
		<sequence id="seq_1_2496" db="db_1" num="2496" name="PFI1785w:pep" comment="pep:known chromosome:ASM276v1:9:1462388:1463647:1 gene:PFI1785w transcript:PFI1785w:mRNA description:&quot;Putative uncharacterized protein&quot;" length="332">
			<score strand="both" combined_pvalue="5.75e-04" evalue="3.1"/>
			<seg start="76">
				<data>
KVNLIKKEYSRILSETEALENLKEESKNRKDDEEEVSLFDGSDDMGRTYDNDTCYQSRYNRSSIGDLIQVIKSTF
				</data>
				<hit pos="82" gap="81" motif="motif_1" pvalue="1.8e-06" match="  +++++++++"/>
			</seg>
		</sequence>
		<sequence id="seq_1_874" db="db_1" num="874" name="PFE0050w:pep" comment="pep:known chromosome:ASM276v1:5:55841:56872:1 gene:PFE0050w transcript:PFE0050w:mRNA description:&quot;Putative uncharacterized protein&quot;" length="260">
			<score strand="both" combined_pvalue="8.32e-04" evalue="4.5"/>
			<seg start="76">
				<data>
KNKFHNTFNRRDTRVLAEQEDQYIRNPNNSNYPDRDLDICNWDEPHNPEKNPCAIPQDDLSNEGIEIIDYVDKKE
				</data>
				<hit pos="85" gap="84" motif="motif_1" pvalue="3.3e-06" match=" +  +++++ +"/>
			</seg>
		</sequence>
		<sequence id="seq_1_4614" db="db_1" num="4614" name="MAL13P1.480:pep" comment="pep:known chromosome:ASM276v1:13:2817721:2818697:-1 gene:MAL13P1.480 transcript:MAL13P1.480:mRNA description:&quot;Histidine-rich protein PFHRP-III&quot;" length="275">
			<score strand="both" combined_pvalue="9.37e-04" evalue="5.1"/>
			<seg start="1">
				<data>
MVSFSKNKILSAAVFASVLLLDNNNSEFNNNLFSKNAKGLNSNKRLLHESQAHAGDAHHAHHVADAHHAHHVADA
				</data>
				<hit pos="41" gap="40" motif="motif_1" pvalue="3.5e-06" match="+ +++++ + +"/>
			</seg>
		</sequence>
		<sequence id="seq_1_3944" db="db_1" num="3944" name="PF13_0076:pep" comment="pep:known chromosome:ASM276v1:13:112895:113918:-1 gene:PF13_0076 transcript:PF13_0076:mRNA description:&quot;Putative uncharacterized protein&quot;" length="312">
			<score strand="both" combined_pvalue="9.45e-04" evalue="5.1"/>
			<seg start="76">
				<data>
GNNYTLENILESRINRSLSEKQSHVTNSATEVAAQENNSTEEKKNNPPVEQQQQQQQQQQQQQQQQQQQQQQQQQ
				</data>
				<hit pos="87" gap="86" motif="motif_1" pvalue="3.1e-06" match=" +  +++++++"/>
			</seg>
		</sequence>
		<sequence id="seq_1_387" db="db_1" num="387" name="PFC0055w:pep" comment="pep:known chromosome:ASM276v1:3:73172:74152:1 gene:PFC0055w transcript:PFC0055w:mRNA description:&quot;Putative uncharacterized protein&quot;" length="256">
			<score strand="both" combined_pvalue="1.25e-03" evalue="6.8"/>
			<seg start="1">
				<data>
MSFSQMKILLKTIKYIFLLILHQETLHKLNIKNNPHIISTSIRNNRSLAKYENLISRENKIYETKLRNLNKKINK
				</data>
				<hit pos="42" gap="41" motif="motif_1" pvalue="5.1e-06" match="+++ ++++  +"/>
			</seg>
		</sequence>
		<sequence id="seq_1_2669" db="db_1" num="2669" name="PF10_0161a:pep" comment="pep:known chromosome:ASM276v1:10:665657:666653:-1 gene:PF10_0161a transcript:PF10_0161a:mRNA description:&quot;Plasmodium exported protein&quot;" length="296">
			<score strand="both" combined_pvalue="1.29e-03" evalue="7"/>
			<seg start="1">
				<data>
MERSKNKFPVFDEKYIHRDVEKNIGKNNFPMYIYIMLICLIFSILQDDGNYDDIMKDPIIFTHMKKSRILSEYQC
				</data>
				<hit pos="64" gap="63" motif="motif_1" pvalue="4.5e-06" match="+  ++++++ +"/>
			</seg>
		</sequence>
		<sequence id="seq_1_747" db="db_1" num="747" name="PFD0670c:pep" comment="pep:known chromosome:ASM276v1:4:626769:627785:-1 gene:PFD0670c transcript:PFD0670c:mRNA description:&quot;Lysine decarboxylase-like protein, putative&quot;" length="338">
			<score strand="both" combined_pvalue="1.31e-03" evalue="7.1"/>
			<seg start="1">
				<data>
MEKINENNTSDIESDNGEVEVHEIYNKSNFINGRGARLVRILSEFVGVQDALRDEGIFFTVVVFGSSRSLSQEKY
				</data>
				<hit pos="36" gap="35" motif="motif_1" pvalue="4.0e-06" match=" ++++++++  "/>
				<hit pos="64" gap="17" motif="motif_1" pvalue="4.8e-05" match="+  ++++++  "/>
			</seg>
		</sequence>
		<sequence id="seq_1_631" db="db_1" num="631" name="PFD0035c:pep" comment="pep:known chromosome:ASM276v1:4:73048:74020:-1 gene:PFD0035c transcript:PFD0035c:mRNA description:&quot;Stevor&quot;" length="289">
			<score strand="both" combined_pvalue="1.33e-03" evalue="7.2"/>
			<seg start="1">
				<data>
MKMYYLKMLLFNYLINTLVLPHYENYLYNPYNVSLNPNNTQRTTIKSRLLAQTQIHNPHYHNDPELKEIIDKMNE
				</data>
				<hit pos="44" gap="43" motif="motif_1" pvalue="4.8e-06" match="   ++++++++"/>
			</seg>
		</sequence>
		<sequence id="seq_1_4632" db="db_1" num="4632" name="PF14_0007:pep" comment="pep:known chromosome:ASM276v1:14:24338:25321:-1 gene:PF14_0007 transcript:PF14_0007:mRNA description:&quot;Stevor&quot;" length="293">
			<score strand="both" combined_pvalue="1.35e-03" evalue="7.3"/>
			<seg start="1">
				<data>
MNIYHVKMLIFMFLINALVLPHYENCQNDHYNKSLLQKNTQRTTIKSRLLAQTQNHNPHYHNDPELKEMIDKMNE
				</data>
				<hit pos="44" gap="43" motif="motif_1" pvalue="4.8e-06" match="   ++++++++"/>
			</seg>
		</sequence>
		<sequence id="seq_1_380" db="db_1" num="380" name="PFC0025c:pep" comment="pep:known chromosome:ASM276v1:3:48956:49949:-1 gene:PFC0025c transcript:PFC0025c:mRNA description:&quot;Stevor&quot;" length="296">
			<score strand="both" combined_pvalue="1.37e-03" evalue="7.4"/>
			<seg start="1">
				<data>
MKMYYLKMLLFTFLINTLILPHYENYLNNDYNVSFIQNNTKRTTIKSRLLAQTQIHNPHYHNDPELKEIIDKMNE
				</data>
				<hit pos="44" gap="43" motif="motif_1" pvalue="4.8e-06" match="   ++++++++"/>
			</seg>
		</sequence>
		<sequence id="seq_1_5408" db="db_1" num="5408" name="PF14_0767:pep" comment="pep:known chromosome:ASM276v1:14:3269429:3270431:1 gene:PF14_0767 transcript:PF14_0767:mRNA description:&quot;Stevor, putative&quot;" length="299">
			<score strand="both" combined_pvalue="1.38e-03" evalue="7.5"/>
			<seg start="1">
				<data>
MKMYYLKMLLFTFLINTLILPHYENYLNNDYNVSFIQNKTKRATIKSRLLAQTQIHNPHYHNDPELKEIIDKMNE
				</data>
				<hit pos="44" gap="43" motif="motif_1" pvalue="4.8e-06" match="   ++++++++"/>
			</seg>
		</sequence>
		<sequence id="seq_1_2118" db="db_1" num="2118" name="MAL8P1.217:pep" comment="pep:known chromosome:ASM276v1:8:1381614:1382619:1 gene:MAL8P1.217 transcript:MAL8P1.217:mRNA description:&quot;Stevor&quot;" length="300">
			<score strand="both" combined_pvalue="1.39e-03" evalue="7.5"/>
			<seg start="1">
				<data>
MNIYHVKMLIFMFLINILVSLYNENYLNNRYNVSLIQNKTKRTTIKSRLLAQTQIHNPHYHNDPELKEIIDKMNE
				</data>
				<hit pos="44" gap="43" motif="motif_1" pvalue="4.8e-06" match="   ++++++++"/>
			</seg>
		</sequence>
		<sequence id="seq_1_140" db="db_1" num="140" name="PFA0750w:pep" comment="pep:known chromosome:ASM276v1:1:600185:601192:1 gene:PFA0750w transcript:PFA0750w:mRNA description:&quot;Stevor&quot;" length="301">
			<score strand="both" combined_pvalue="1.39e-03" evalue="7.5"/>
			<seg start="1">
				<data>
MNMYYLKMILFTFLINTLVLPHYENYLNNHYNVSLIQSKTKRTTIKSRLLAQTQIRNPHYHNDPELKEIIDKMNE
				</data>
				<hit pos="44" gap="43" motif="motif_1" pvalue="4.8e-06" match="   ++++++++"/>
			</seg>
		</sequence>
		<sequence id="seq_1_3921" db="db_1" num="3921" name="PFL2635w:pep" comment="pep:known chromosome:ASM276v1:12:2221819:2222832:1 gene:PFL2635w transcript:PFL2635w:mRNA description:&quot;Stevor&quot;" length="302">
			<score strand="both" combined_pvalue="1.40e-03" evalue="7.6"/>
			<seg start="1">
				<data>
MNIYHVKMLIFNFLINILVSPHNENYLNKHYNVSLIQNNTKRTTIKSRLLAQTQIHNPHYHNDPELKEIIDKMNE
				</data>
				<hit pos="44" gap="43" motif="motif_1" pvalue="4.8e-06" match="   ++++++++"/>
			</seg>
		</sequence>
		<sequence id="seq_1_1494" db="db_1" num="1494" name="PFF1550w:pep" comment="pep:known chromosome:ASM276v1:6:1333016:1334038:1 gene:PFF1550w transcript:PFF1550w:mRNA description:&quot;Stevor&quot;" length="303">
			<score strand="both" combined_pvalue="1.40e-03" evalue="7.6"/>
			<seg start="1">
				<data>
MKMYYLKMLLFNFLINVLVLPHYENYQNNHYNIRLIPNNTYRITIKSRLLAQTQIHNPHYHNDPELKEIIDKLNE
				</data>
				<hit pos="44" gap="43" motif="motif_1" pvalue="4.8e-06" match="   ++++++++"/>
			</seg>
		</sequence>
		<sequence id="seq_1_146" db="db_1" num="146" name="PFB0025c:pep" comment="pep:known chromosome:ASM276v1:2:38287:39303:-1 gene:PFB0025c transcript:PFB0025c:mRNA description:&quot;Stevor&quot;" length="304">
			<score strand="both" combined_pvalue="1.41e-03" evalue="7.6"/>
			<seg start="1">
				<data>
MKMYYLKMLLFTFLINTLVARHYENFVNNHYNVSLIQNKTKRVTIKSRLLAQTQIHNPHYHNDPELKEIIDKMNE
				</data>
				<hit pos="44" gap="43" motif="motif_1" pvalue="4.8e-06" match="   ++++++++"/>
			</seg>
		</sequence>
		<sequence id="seq_1_5412" db="db_1" num="5412" name="PF14_0771:pep" comment="pep:known chromosome:ASM276v1:14:3282664:3283687:1 gene:PF14_0771 transcript:PF14_0771:mRNA description:&quot;Stevor, putative&quot;" length="304">
			<score strand="both" combined_pvalue="1.41e-03" evalue="7.6"/>
			<seg start="1">
				<data>
MNMYYLNMLLFTFLINTLLLPHYENYLNNHYNISLIQNKTKRATIKSRLLAQTQIHNPHYHNDPELKEIIDKMNE
				</data>
				<hit pos="44" gap="43" motif="motif_1" pvalue="4.8e-06" match="   ++++++++"/>
			</seg>
		</sequence>
		<sequence id="seq_1_2900" db="db_1" num="2900" name="PF10_0395:pep" comment="pep:known chromosome:ASM276v1:10:1605929:1606952:1 gene:PF10_0395 transcript:PF10_0395:mRNA description:&quot;Stevor, putative&quot;" length="305">
			<score strand="both" combined_pvalue="1.41e-03" evalue="7.6"/>
			<seg start="1">
				<data>
MKMYYLKMILFNFLINTLLLPHYENSQNKHYNISLIQNNTQGTTIKSRLLAQTQNHNPHYHNDPELKEIIDKLND
				</data>
				<hit pos="44" gap="43" motif="motif_1" pvalue="4.8e-06" match="   ++++++++"/>
			</seg>
		</sequence>
		<sequence id="seq_1_132" db="db_1" num="132" name="PFA0705c:pep" comment="pep:novel chromosome:ASM276v1:1:562211:563256:-1 gene:PFA0705c transcript:PFA0705c:mRNA " length="308">
			<score strand="both" combined_pvalue="1.43e-03" evalue="7.7"/>
			<seg start="1">
				<data>
MNIYYVKVLLFTFLINTLLLPQYENFINNHYNVSFIPNNTQISTIKSRLLAQTQKHNPHYHNATPELKEIIDKLN
				</data>
				<hit pos="44" gap="43" motif="motif_1" pvalue="4.8e-06" match="   ++++++++"/>
			</seg>
		</sequence>
		<sequence id="seq_1_3389" db="db_1" num="3389" name="PF11_0516:pep" comment="pep:known chromosome:ASM276v1:11:2009872:2010899:1 gene:PF11_0516 transcript:PF11_0516:mRNA description:&quot;Stevor, putative&quot;" length="308">
			<score strand="both" combined_pvalue="1.43e-03" evalue="7.7"/>
			<seg start="1">
				<data>
MNMYYLKMLLFNILINTLVLPHYENYLNNHYNVGLIQNKTKRATIKSRLLAQTQIHNPHYHNDPELKEIIDKMNE
				</data>
				<hit pos="44" gap="43" motif="motif_1" pvalue="4.8e-06" match="   ++++++++"/>
			</seg>
		</sequence>
		<sequence id="seq_1_5377" db="db_1" num="5377" name="PF14_0733:pep" comment="pep:known chromosome:ASM276v1:14:3142010:3143256:1 gene:PF14_0733 transcript:PF14_0733:mRNA description:&quot;Serine/Threonine protein kinase, FIKK family&quot;" length="347">
			<score strand="both" combined_pvalue="1.43e-03" evalue="7.7"/>
			<seg start="76">
				<data>
NLSSLSKGSILQDKIISRYSRGLCEIESVNNGSNRSVFTRIFNRIRGEEKKRNCEEPDKNIMDYLLKNDLNLKDK
				</data>
				<hit pos="92" gap="91" motif="motif_1" pvalue="4.2e-06" match=" ++++ + + +"/>
			</seg>
		</sequence>
		<sequence id="seq_1_2500" db="db_1" num="2500" name="PFI1805w:pep" comment="pep:known chromosome:ASM276v1:9:1474419:1475692:1 gene:PFI1805w transcript:PFI1805w:mRNA description:&quot;Rifin&quot;" length="371">
			<score strand="both" combined_pvalue="1.73e-03" evalue="9.3"/>
			<seg start="1">
				<data>
MKLLHYCKVLLFSVPLNILVHNKNKSYITPQNTRNTRLLCECELYTSIYDNDTEMKAVMGNYNQQTSQRFEEYNK
				</data>
				<hit pos="33" gap="32" motif="motif_1" pvalue="4.8e-06" match=" ++ +++ + +"/>
			</seg>
		</sequence>
		<sequence id="seq_1_1324" db="db_1" num="1324" name="PFF0700c:pep" comment="pep:known chromosome:ASM276v1:6:606137:607254:-1 gene:PFF0700c transcript:PFF0700c:mRNA description:&quot;60S ribosomal protein L19, putative&quot;" length="182">
			<score strand="both" combined_pvalue="1.98e-03" evalue="11"/>
			<seg start="76">
				<data>
GIGKRKGTKNARTNQKTLWIKRQRVLRRLLKRLRDSKKVDRHLYHSFYLKCKGNQFKNKRTLIEAIQREKNETLK
				</data>
				<hit pos="131" gap="130" motif="motif_1" pvalue="1.2e-05" match="+ +++++ +  "/>
			</seg>
		</sequence>
		<sequence id="seq_1_2101" db="db_1" num="2101" name="MAL8P1.4:pep" comment="pep:known chromosome:ASM276v1:8:1304394:1305884:1 gene:MAL8P1.4 transcript:MAL8P1.4:mRNA description:&quot;Putative uncharacterized protein&quot;" length="456">
			<score strand="both" combined_pvalue="2.01e-03" evalue="11"/>
			<seg start="1">
				<data>
MEYLKKTLFISEKNKLWMKKERQYKKYRSRNYIGYRCLIVSLLIFYLIIQLSYDNFGENTYNSNDSIIRNRDSRI
LYEFLSNSYEYDHYNDYVNVEEFNDFSNDILEDFSSISNNVNDYGYDNLDENVNLMSFIEVTEVLNDGQNTPPES
				</data>
				<hit pos="70" gap="69" motif="motif_1" pvalue="4.5e-06" match="++ ++++ + +"/>
			</seg>
		</sequence>
		<sequence id="seq_1_2440" db="db_1" num="2440" name="PFI1525w:pep" comment="pep:known chromosome:ASM276v1:9:1263337:1264820:1 gene:PFI1525w transcript:PFI1525w:mRNA description:&quot;Putative uncharacterized protein&quot;" length="310">
			<score strand="both" combined_pvalue="2.05e-03" evalue="11"/>
			<seg start="76">
				<data>
SENDMDENNITSCEKMSKLSPEEAQKKALELQKKIREKKLLKEKEEELEKEKKRIAMTKEMQKRKEQLEEYERKK
				</data>
				<hit pos="110" gap="109" motif="motif_1" pvalue="6.8e-06" match="++++ ++ +++"/>
			</seg>
		</sequence>
		<sequence id="seq_1_1794" db="db_1" num="1794" name="MAL7P1.174:pep" comment="pep:known chromosome:ASM276v1:7:1405408:1406525:1 gene:MAL7P1.174 transcript:MAL7P1.174:mRNA description:&quot;Putative uncharacterized protein&quot;" length="317">
			<score strand="both" combined_pvalue="2.22e-03" evalue="12"/>
			<seg start="1">
				<data>
MKQSNKTNVDFCGFFGSILFILCMVSLICITLLNVWTSYEFLNCGTQLSNIRILSEVESLQSSNYSEVMKNVKDG
				</data>
				<hit pos="48" gap="47" motif="motif_1" pvalue="7.3e-06" match="  + +++++++"/>
			</seg>
		</sequence>
		<sequence id="seq_1_1797" db="db_1" num="1797" name="MAL7P1.177:pep" comment="pep:known chromosome:ASM276v1:7:1427439:1428136:1 gene:MAL7P1.177 transcript:MAL7P1.177:mRNA description:&quot;Putative uncharacterized protein&quot;" length="196">
			<score strand="both" combined_pvalue="2.27e-03" evalue="12"/>
			<seg start="1">
				<data>
MFVLLYKIFLLSLFVINLIYVDNGVFNKYSYEPNDADYSFCIRISRLLSQNNKEGEKPFFNKLKDDFKNDNDIDN
				</data>
				<hit pos="42" gap="41" motif="motif_1" pvalue="1.2e-05" match="++ ++++++  "/>
			</seg>
		</sequence>
		<sequence id="seq_1_2518" db="db_1" num="2518" name="PF10_0020:pep" comment="pep:known chromosome:ASM276v1:10:86539:89010:-1 gene:PF10_0020 transcript:PF10_0020:mRNA description:&quot;Alpha/beta hydrolase, putative&quot;" length="763">
			<score strand="both" combined_pvalue="2.66e-03" evalue="14"/>
			<seg start="76">
				<data>
SQLKIVDRYTRKLAEALKDDERFEKLLLSNDIYDKTGNKSNVNDHENVKEETLSDVNYDNNEDELSSHIPDVNYD
				</data>
				<hit pos="82" gap="81" motif="motif_1" pvalue="3.5e-06" match="+++ + +++ +"/>
			</seg>
		</sequence>
		<sequence id="seq_1_2151" db="db_1" num="2151" name="PFI0145w:pep" comment="pep:known chromosome:ASM276v1:9:129223:129699:1 gene:PFI0145w transcript:PFI0145w:mRNA description:&quot;Putative uncharacterized protein&quot;" length="158">
			<score strand="both" combined_pvalue="2.68e-03" evalue="15"/>
			<seg start="76">
				<data>
KKNLSVFGYNRGKFFVSIKKDFTSFVVNTLIISVFLYSVYTLAPNETISQRRKRIITERLMKEYELTDKDLEMIE
				</data>
				<hit pos="125" gap="124" motif="motif_1" pvalue="1.8e-05" match=" + +++  + +"/>
			</seg>
		</sequence>
		<sequence id="seq_1_15" db="db_1" num="15" name="PFA0090c:pep" comment="pep:known chromosome:ASM276v1:1:87436:88410:-1 gene:PFA0090c transcript:PFA0090c:mRNA description:&quot;Stevor&quot;" length="289">
			<score strand="both" combined_pvalue="3.03e-03" evalue="16"/>
			<seg start="1">
				<data>
MKMYNLKMLLFTFLINTLALPHYDNYQNSHYNINLIQYRAQRTTINSRLLAQTKNHNPHYHNDPELKEIIDKMNE
				</data>
				<hit pos="44" gap="43" motif="motif_1" pvalue="1.1e-05" match="  ++++++++ "/>
			</seg>
		</sequence>
		<sequence id="seq_1_3916" db="db_1" num="3916" name="PFL2610w:pep" comment="pep:known chromosome:ASM276v1:12:2204708:2205698:1 gene:PFL2610w transcript:PFL2610w:mRNA description:&quot;Stevor&quot;" length="295">
			<score strand="both" combined_pvalue="3.10e-03" evalue="17"/>
			<seg start="1">
				<data>
MNMYYLNMLLFTFLINTLVLPHYENYLNNHYNVSLIQNKTKRATINSRLLAQTKNHNPHYHNDPELKEIIDKLNE
				</data>
				<hit pos="44" gap="43" motif="motif_1" pvalue="1.1e-05" match="  ++++++++ "/>
			</seg>
		</sequence>
		<sequence id="seq_1_1800" db="db_1" num="1800" name="PF07_0130:pep" comment="pep:known chromosome:ASM276v1:7:1441011:1442002:1 gene:PF07_0130 transcript:PF07_0130:mRNA description:&quot;Stevor&quot;" length="296">
			<score strand="both" combined_pvalue="3.11e-03" evalue="17"/>
			<seg start="1">
				<data>
MNMYYLNMLLFTFLINTLVLPHYENYLNNHYNVGLIQNNTKRATINSRLLAQTKNHNPHYHNDPELKEIIDKMNE
				</data>
				<hit pos="44" gap="43" motif="motif_1" pvalue="1.1e-05" match="  ++++++++ "/>
			</seg>
		</sequence>
		<sequence id="seq_1_2129" db="db_1" num="2129" name="PFI0045c:pep" comment="pep:known chromosome:ASM276v1:9:55074:56081:-1 gene:PFI0045c transcript:PFI0045c:mRNA description:&quot;Stevor&quot;" length="300">
			<score strand="both" combined_pvalue="3.15e-03" evalue="17"/>
			<seg start="1">
				<data>
MKMYNLKMLLFTFLINTLALPHYDNYQNSHYNINLIQYRAQRTTINSRLLAQTKNHNPHYHNDPELKEIIDKMNE
				</data>
				<hit pos="44" gap="43" motif="motif_1" pvalue="1.1e-05" match="  ++++++++ "/>
			</seg>
		</sequence>
		<sequence id="seq_1_622" db="db_1" num="622" name="PFC1105w:pep" comment="pep:known chromosome:ASM276v1:3:1018668:1019678:1 gene:PFC1105w transcript:PFC1105w:mRNA description:&quot;Stevor (3D7-stevorT3-2)&quot;" length="301">
			<score strand="both" combined_pvalue="3.16e-03" evalue="17"/>
			<seg start="1">
				<data>
MKMYNLKMLLFTFLINTLALPHYDNYQNSHYNINLIQYRAQRTTINSRLLAQTKNHNPHYHNDPELKEIIDKMNE
				</data>
				<hit pos="44" gap="43" motif="motif_1" pvalue="1.1e-05" match="  ++++++++ "/>
			</seg>
		</sequence>
		<sequence id="seq_1_3937" db="db_1" num="3937" name="PF13_0010:pep" comment="pep:known chromosome:ASM276v1:13:73202:74516:-1 gene:PF13_0010 transcript:PF13_0010:mRNA description:&quot;Glycophorin binding protein family, Gbph&quot;" length="377">
			<score strand="both" combined_pvalue="3.17e-03" evalue="17"/>
			<seg start="76">
				<data>
ADYSFTEGRVLAQCEFACTNNTKTSLRKCAQTTTTSADPEGQIMKAWAADPEYRKHINVLYQILTHTDPNDETSA
				</data>
				<hit pos="80" gap="79" motif="motif_1" pvalue="8.6e-06" match="+ + +++++ +"/>
			</seg>
		</sequence>
		<sequence id="seq_1_370" db="db_1" num="370" name="PFB1020w:pep" comment="pep:known chromosome:ASM276v1:2:899430:900445:1 gene:PFB1020w transcript:PFB1020w:mRNA description:&quot;Stevor&quot;" length="304">
			<score strand="both" combined_pvalue="3.20e-03" evalue="17"/>
			<seg start="1">
				<data>
MNMYYVKMLLFAFLINTLVLPHYENYLNNHYNVCLIQNKTKRTTINSRLLAQTKNHNPHYHNDPELKEIIDKMNE
				</data>
				<hit pos="44" gap="43" motif="motif_1" pvalue="1.1e-05" match="  ++++++++ "/>
			</seg>
		</sequence>
		<sequence id="seq_1_3936" db="db_1" num="3936" name="MAL13P1.7:pep" comment="pep:known chromosome:ASM276v1:13:62618:63650:-1 gene:MAL13P1.7 transcript:MAL13P1.7:mRNA description:&quot;Stevor&quot;" length="308">
			<score strand="both" combined_pvalue="3.24e-03" evalue="18"/>
			<seg start="1">
				<data>
MKMHYLKMLLFTFLINILGSPHNENYLNNHYNISIVQNNTKRTTINSRLLAQTKNHNPHYHNDPELKEIIDKMNE
				</data>
				<hit pos="44" gap="43" motif="motif_1" pvalue="1.1e-05" match="  ++++++++ "/>
			</seg>
		</sequence>
		<sequence id="seq_1_861" db="db_1" num="861" name="PFD1220c:pep" comment="pep:known chromosome:ASM276v1:4:1150294:1151319:-1 gene:PFD1220c transcript:PFD1220c:mRNA description:&quot;Stevor&quot;" length="304">
			<score strand="both" combined_pvalue="3.79e-03" evalue="21"/>
			<seg start="1">
				<data>
MLLFPFLFNTFLLSQNVNCQNNLRNKSLINNYTQRKILKSRCLAEIERPLNPHYQNDPELKKIIDQLNEEAMKKY
				</data>
				<hit pos="37" gap="36" motif="motif_1" pvalue="1.3e-05" match="+  ++ +++ +"/>
			</seg>
		</sequence>
		<sequence id="seq_1_5396" db="db_1" num="5396" name="PF14_0753:pep" comment="pep:known chromosome:ASM276v1:14:3216334:3217231:-1 gene:PF14_0753 transcript:PF14_0753:mRNA description:&quot;Putative uncharacterized protein&quot;" length="247">
			<score strand="both" combined_pvalue="4.06e-03" evalue="22"/>
			<seg start="1">
				<data>
MSFSSMKLILRTITYIVLLLLHYDTFKKLYIKNNCQKIYTKITYSRSLAEYDTLVVINQQTANNNSSSNSNNSNN
				</data>
				<hit pos="42" gap="41" motif="motif_1" pvalue="1.7e-05" match="+ +++++++  "/>
			</seg>
		</sequence>
		<sequence id="seq_1_4072" db="db_1" num="4072" name="MAL13P1.75:pep" comment="pep:known chromosome:ASM276v1:13:626683:628877:-1 gene:MAL13P1.75 transcript:MAL13P1.75:mRNA description:&quot;Putative uncharacterized protein&quot;" length="554">
			<score strand="both" combined_pvalue="4.43e-03" evalue="24"/>
			<seg start="76">
				<data>
LEEDETTVNRNKRLLQIGLFDHLRKAKDALEQEKTDEKIIMHNLQNKRVEEKIHEVKRNFEKIELDDIEIKIIAY
				</data>
				<hit pos="84" gap="83" motif="motif_1" pvalue="8.2e-06" match="+++++++  ++"/>
			</seg>
		</sequence>
		<sequence id="seq_1_2102" db="db_1" num="2102" name="MAL8P1.3:pep" comment="pep:known chromosome:ASM276v1:8:1308124:1308995:1 gene:MAL8P1.3 transcript:MAL8P1.3:mRNA description:&quot;Putative uncharacterized protein&quot;" length="218">
			<score strand="both" combined_pvalue="4.45e-03" evalue="24"/>
			<seg start="1">
				<data>
MKSIINNRTFNKMNIFILFINILVIDLFCVSVEFFNKHCFYKTANENVKLASSLSDRLSRSLALRSHNEVGQPVF
				</data>
				<hit pos="56" gap="55" motif="motif_1" pvalue="2.1e-05" match="++++++++   "/>
			</seg>
		</sequence>
		<sequence id="seq_1_126" db="db_1" num="126" name="PFA0670c:pep" comment="pep:known chromosome:ASM276v1:1:538831:539747:-1 gene:PFA0670c transcript:PFA0670c:mRNA description:&quot;Putative uncharacterized protein&quot;" length="243">
			<score strand="both" combined_pvalue="4.46e-03" evalue="24"/>
			<seg start="1">
				<data>
MNIYIRTIFFAPFICLLIFSSNHGLFQKKDNQNCNSHKFCLNCSGSYLKNSRWLSETSVSYSDEGEPLKYGANDN
				</data>
				<hit pos="48" gap="47" motif="motif_1" pvalue="1.9e-05" match="  +++ ++++ "/>
			</seg>
		</sequence>
		<sequence id="seq_1_1624" db="db_1" num="1624" name="MAL7P1.58:pep" comment="pep:known chromosome:ASM276v1:7:661031:661818:1 gene:MAL7P1.58 transcript:MAL7P1.58:mRNA description:&quot;Pfmc-2TM Maurer's cleft two transmembrane protein&quot;" length="231">
			<score strand="both" combined_pvalue="4.73e-03" evalue="26"/>
			<seg start="1">
				<data>
MFHYFYKVYIFTIIICASNLFNNDGVEIGTYKLSYHNGGRQFRMLAQKNENEKSNGNTLKNTLLKDENKKGSKTK
				</data>
				<hit pos="39" gap="38" motif="motif_1" pvalue="2.1e-05" match=" +  ++++++ "/>
			</seg>
		</sequence>
		<sequence id="seq_1_300" db="db_1" num="300" name="PFB0715w:pep" comment="pep:known chromosome:ASM276v1:2:645929:650085:1 gene:PFB0715w transcript:PFB0715w:mRNA description:&quot;DNA-directed RNA polymerase&quot;" length="1340">
			<score strand="both" combined_pvalue="4.99e-03" evalue="27"/>
			<seg start="301">
				<data>
DILQRIVYDFNDKLMINALRETLEECIEYPTQDVCLDFIGKRGPTVGASREKRILYAKELLRKEVLPHMGTHPGV
				</data>
				<hit pos="349" gap="348" motif="motif_1" pvalue="3.8e-06" match=" ++++++  ++"/>
			</seg>
		</sequence>
		<sequence id="seq_1_213" db="db_1" num="213" name="PFB0310c:pep" comment="pep:known chromosome:ASM276v1:2:277494:278456:-1 gene:PFB0310c transcript:PFB0310c:mRNA description:&quot;Merozoite surface protein 4&quot;" length="272">
			<score strand="both" combined_pvalue="5.01e-03" evalue="27"/>
			<seg start="1">
				<data>
MWIVKFLIVVHFFIICTINFDKLYISYSYNIVPENGRMLNMRILGEEKPNVDGVSTSNTPGGNESSSASPNLSDA
				</data>
				<hit pos="38" gap="37" motif="motif_1" pvalue="1.9e-05" match="+ + +++ +  "/>
			</seg>
		</sequence>
		<sequence id="seq_1_1516" db="db_1" num="1516" name="MAL7P1.225.1" comment="pep:known chromosome:ASM276v1:7:80831:81798:-1 gene:MAL7P1.225 transcript:MAL7P1.225.1 description:&quot;Putative uncharacterized protein&quot;" length="286">
			<score strand="both" combined_pvalue="5.28e-03" evalue="29"/>
			<seg start="1">
				<data>
MKFHCVEYYSEENHIQNTTNVRLIRRKFLNLLSITGILLVVVLNNIIICDKSETNDAGVFNIYRRNLSETESVEH
				</data>
				<hit pos="61" gap="60" motif="motif_1" pvalue="1.9e-05" match="+ + + +++++"/>
			</seg>
		</sequence>
		<sequence id="seq_1_1517" db="db_1" num="1517" name="MAL7P1.225.2" comment="pep:known chromosome:ASM276v1:7:80475:81798:-1 gene:MAL7P1.225 transcript:MAL7P1.225.2 description:&quot;Putative uncharacterized protein&quot;" length="293">
			<score strand="both" combined_pvalue="5.41e-03" evalue="29"/>
			<seg start="1">
				<data>
MKFHCVEYYSEENHIQNTTNVRLIRRKFLNLLSITGILLVVVLNNIIICDKSETNDAGVFNIYRRNLSETESVEH
				</data>
				<hit pos="61" gap="60" motif="motif_1" pvalue="1.9e-05" match="+ + + +++++"/>
			</seg>
		</sequence>
		<sequence id="seq_1_3636" db="db_1" num="3636" name="PFL1200c:pep" comment="pep:known chromosome:ASM276v1:12:1010824:1011334:-1 gene:PFL1200c transcript:PFL1200c:mRNA description:&quot;Splicing factor 3b subunit, putative&quot;" length="106">
			<score strand="both" combined_pvalue="5.71e-03" evalue="31"/>
			<seg start="1">
				<data>
MSRRNIRLPAEVSRILYVRNLPYKISADELYDIFGKYGTVRQIRKGNAEGTKGTSFVVYDDIYDAKNALDHLSGF
				</data>
				<hit pos="3" gap="2" motif="motif_1" pvalue="6.0e-05" match=" ++ ++ +++ "/>
			</seg>
		</sequence>
		<sequence id="seq_1_2523" db="db_1" num="2523" name="PF10_0025:pep" comment="pep:known chromosome:ASM276v1:10:106654:108663:-1 gene:PF10_0025 transcript:PF10_0025:mRNA description:&quot;PF70 protein&quot;" length="631">
			<score strand="both" combined_pvalue="6.01e-03" evalue="33"/>
			<seg start="1">
				<data>
MENIINKKNTNGGNSNIFVLLKYSIYTILLWIVTITYNNYTYNGYNNDGSKQVRCKRLLSEPAVEFDTIFDVFKE
				</data>
				<hit pos="53" gap="52" motif="motif_1" pvalue="9.7e-06" match=" + ++++++  "/>
			</seg>
		</sequence>
		<sequence id="seq_1_2311" db="db_1" num="2311" name="PFI0910w:pep" comment="pep:known chromosome:ASM276v1:9:764838:767024:1 gene:PFI0910w transcript:PFI0910w:mRNA description:&quot;DNA helicase, putative&quot;" length="728">
			<score strand="both" combined_pvalue="6.19e-03" evalue="33"/>
			<seg start="76">
				<data>
IMPTGGGKSLIYQVLPLIIEGISIVISPLISLIQDQIISLRNKKIVAETINSSLNKKENERILDILKSQDLGNLK
				</data>
				<hit pos="115" gap="114" motif="motif_1" pvalue="8.6e-06" match=" +++ + +++ "/>
			</seg>
		</sequence>
		<sequence id="seq_1_3761" db="db_1" num="3761" name="PFL1815c:pep" comment="pep:known chromosome:ASM276v1:12:1561523:1566568:-1 gene:PFL1815c transcript:PFL1815c:mRNA description:&quot;Conserved Plasmodium protein&quot;" length="1681">
			<score strand="both" combined_pvalue="6.26e-03" evalue="34"/>
			<seg start="1576">
				<data>
DDICSSYTQKKRKVLQNKDNFEEDNFSQDNELSDISSKDNRCVHMNNYVKQIRNSRSLSDISLNLTKYTLESEKI
				</data>
				<hit pos="1627" gap="1626" motif="motif_1" pvalue="3.8e-06" match="++++++++   "/>
			</seg>
		</sequence>
		<sequence id="seq_1_4642" db="db_1" num="4642" name="PF14_0019:pep" comment="pep:known chromosome:ASM276v1:14:66269:67081:-1 gene:PF14_0019 transcript:PF14_0019:mRNA description:&quot;Putative uncharacterized protein&quot;" length="270">
			<score strand="both" combined_pvalue="6.56e-03" evalue="35"/>
			<seg start="1">
				<data>
MYVIKIYHIIIFYVCLHNFLKTSLNIDYEKDVECSLYLINKTNYNKFYIKEKRELGERESSQYLQNLQNLQNSPN
				</data>
				<hit pos="49" gap="48" motif="motif_1" pvalue="2.5e-05" match="+ +++ + + +"/>
			</seg>
		</sequence>
		<sequence id="seq_1_4321" db="db_1" num="4321" name="PF13_0220:pep" comment="pep:known chromosome:ASM276v1:13:1610910:1612184:-1 gene:PF13_0220 transcript:PF13_0220:mRNA description:&quot;Putative uncharacterized protein&quot;" length="385">
			<score strand="both" combined_pvalue="7.17e-03" evalue="39"/>
			<seg start="301">
				<data>
PNIRNYLTHEGYPPQYYDYNSNLYSRNKRVLKQSYDADNIDNEKNHKKELSRKNISKIKKGDIDINIETSSSDKR
				</data>
				<hit pos="325" gap="324" motif="motif_1" pvalue="1.9e-05" match=" ++++++ +  "/>
			</seg>
		</sequence>
		<sequence id="seq_1_5388" db="db_1" num="5388" name="PF14_0744:pep" comment="pep:known chromosome:ASM276v1:14:3179559:3180545:1 gene:PF14_0744 transcript:PF14_0744:mRNA description:&quot;Putative uncharacterized protein&quot;" length="280">
			<score strand="both" combined_pvalue="7.19e-03" evalue="39"/>
			<seg start="76">
				<data>
KCSRKSRSLSELVLANYPSSNYAFSNYASANYSSSNYPSSKMDDLKRHENNCSSSNKAVDEEGICKDTFGNALDV
				</data>
				<hit pos="78" gap="77" motif="motif_1" pvalue="2.7e-05" match=" + ++++++  "/>
			</seg>
		</sequence>
		<sequence id="seq_1_354" db="db_1" num="354" name="PFB0955w:pep" comment="pep:known chromosome:ASM276v1:2:860464:861502:1 gene:PFB0955w transcript:PFB0955w:mRNA description:&quot;Stevor&quot;" length="307">
			<score strand="both" combined_pvalue="7.48e-03" evalue="41"/>
			<seg start="1">
				<data>
MNIYYINMLVMSILLIVLFLSYNVNNHNKKYNVGYIQNNRQMIMMKSRRLAEIQLPKCPHYNNDPELKKIIDKLN
				</data>
				<hit pos="44" gap="43" motif="motif_1" pvalue="2.5e-05" match="+  ++ +++ +"/>
			</seg>
		</sequence>
		<sequence id="seq_1_3377" db="db_1" num="3377" name="PF11_0503:pep" comment="pep:known chromosome:ASM276v1:11:1934330:1935579:-1 gene:PF11_0503 transcript:PF11_0503:mRNA description:&quot;Plasmodium exported protein (PHISTc)&quot;" length="370">
			<score strand="both" combined_pvalue="7.69e-03" evalue="42"/>
			<seg start="1">
				<data>
MKQHITFKKFIIYTITLVYFILLLKTGKIQFNTIPYAELLHRNSRTLASAMQHSLRGDFVTQRSTCFRTEKERKQ
				</data>
				<hit pos="41" gap="40" motif="motif_1" pvalue="2.1e-05" match=" +++++++   "/>
			</seg>
		</sequence>
		<sequence id="seq_1_1693" db="db_1" num="1693" name="MAL7P1.106:pep" comment="pep:known chromosome:ASM276v1:7:941722:942863:1 gene:MAL7P1.106 transcript:MAL7P1.106:mRNA description:&quot;Putative uncharacterized protein&quot;" length="134">
			<score strand="both" combined_pvalue="7.76e-03" evalue="42"/>
			<seg start="1">
				<data>
MSYATCPFNYVNINPNQKEDLLRFEISAVDNYNHLKELETKSRIRFSLVILIISILMYYFYKYRNSNIIIETLNN
				</data>
				<hit pos="63" gap="62" motif="motif_1" pvalue="6.3e-05" match="++++ +  +++"/>
			</seg>
		</sequence>
		<sequence id="seq_1_160" db="db_1" num="160" name="PFB0090c:pep" comment="pep:known chromosome:ASM276v1:2:86832:88791:-1 gene:PFB0090c transcript:PFB0090c:mRNA description:&quot;RESA-like protein with PHIST and DnaJ domains&quot;" length="421">
			<score strand="both" combined_pvalue="7.85e-03" evalue="43"/>
			<seg start="1">
				<data>
MAIFKKYRFRENKIIFLFFIKIFLFSLFIWELCCFNKEKFQDQIQTSYYNKNNTSGNVSNLIIKRNLAQTQRNFK
				</data>
				<hit pos="61" gap="60" motif="motif_1" pvalue="1.9e-05" match="   ++ +++++"/>
			</seg>
		</sequence>
		<sequence id="seq_1_5097" db="db_1" num="5097" name="PF14_0464:pep" comment="pep:known chromosome:ASM276v1:14:1997485:1998246:-1 gene:PF14_0464 transcript:PF14_0464:mRNA description:&quot;SNARE protein&quot;" length="253">
			<score strand="both" combined_pvalue="8.04e-03" evalue="44"/>
			<seg start="1">
				<data>
MSDIYFYSEEINNLLEDFKRILQELEKEEVKNEKTEKYCNDIHFINERIKTAKDAYFIEIRNLSEEEQIENISKI
				</data>
				<hit pos="57" gap="56" motif="motif_1" pvalue="8.6e-05" match="+ + + +++ +"/>
			</seg>
			<seg start="76">
				<data>
KNKMIILENLNIQFDFKKSKLIYEEDKQAKENKKLLKVRYVSAKDIETKGDIIQDQTDDAIFRMKMMVDESENIT
				</data>
				<hit pos="137" gap="69" motif="motif_1" pvalue="3.3e-05" match="++++ +  + +"/>
			</seg>
		</sequence>
		<sequence id="seq_1_2590" db="db_1" num="2590" name="PF10_0085:pep" comment="pep:known chromosome:ASM276v1:10:365737:367146:-1 gene:PF10_0085 transcript:PF10_0085:mRNA description:&quot;Nucleolar protein NOP5, putative&quot;" length="469">
			<score strand="both" combined_pvalue="8.29e-03" evalue="45"/>
			<seg start="301">
				<data>
LIAKAGSLMSLAKHPSSTLQILGSEKALFRALKTKSKTPKYGLIYHATLVGQTAPKLKGRISRSLAAKLSLCTRV
				</data>
				<hit pos="359" gap="358" motif="motif_1" pvalue="1.8e-05" match=" + +++++ ++"/>
			</seg>
		</sequence>
		<sequence id="seq_1_5380" db="db_1" num="5380" name="PF14_0736:pep" comment="pep:known chromosome:ASM276v1:14:3151905:3154858:1 gene:PF14_0736 transcript:PF14_0736:mRNA description:&quot;Putative uncharacterized protein&quot;" length="955">
			<score strand="both" combined_pvalue="8.62e-03" evalue="47"/>
			<seg start="1">
				<data>
MKVSKTRLFLYMSFICLLIRCLILFYICRIIRKKYSVLRTCNVRNSRILSGPRKNFFFGSCNTNNIINDLEEILR
				</data>
				<hit pos="43" gap="42" motif="motif_1" pvalue="9.2e-06" match=" +++++++   "/>
			</seg>
		</sequence>
		<sequence id="seq_1_4433" db="db_1" num="4433" name="MAL13P1.264:pep" comment="pep:known chromosome:ASM276v1:13:2077095:2079483:1 gene:MAL13P1.264 transcript:MAL13P1.264:mRNA description:&quot;Putative uncharacterized protein&quot;" length="464">
			<score strand="both" combined_pvalue="9.17e-03" evalue="50"/>
			<seg start="376">
				<data>
KHKVLTAACRTFCVDRAISILIFLRKKFVVDVLMFEFFFSFFSANKWILTTKDKRILEELQLLKKGFLNVKRYMK
				</data>
				<hit pos="426" gap="425" motif="motif_1" pvalue="2.0e-05" match="   ++++ + +"/>
			</seg>
		</sequence>
		<sequence id="seq_1_4567" db="db_1" num="4567" name="MAL13P1.329:pep" comment="pep:known chromosome:ASM276v1:13:2620888:2622433:-1 gene:MAL13P1.329 transcript:MAL13P1.329:mRNA description:&quot;Putative uncharacterized protein&quot;" length="408">
			<score strand="both" combined_pvalue="9.48e-03" evalue="51"/>
			<seg start="76">
				<data>
QYMKKNKKNKTNMEKIKLINKIPLHQQMNNANEYDHININYDSNDECLETHYDFENKYNNDKNLENRILIESEDF
				</data>
				<hit pos="138" gap="137" motif="motif_1" pvalue="2.4e-05" match="+ + +++ + +"/>
			</seg>
		</sequence>
		<sequence id="seq_1_433" db="db_1" num="433" name="PFC0255c:pep" comment="pep:known chromosome:ASM276v1:3:275631:276503:-1 gene:PFC0255c transcript:PFC0255c:mRNA description:&quot;Ubiquitin conjugating enzyme E2, putative&quot;" length="142">
			<score strand="both" combined_pvalue="9.65e-03" evalue="52"/>
			<seg start="1">
				<data>
MSEVIVPRSFRLLDELERGQKGNVSEGVSFGLESADDITLSNWSCTIFGQPGTVFENRIYSLTIFCDDNYPDSPP
				</data>
				<hit pos="7" gap="6" motif="motif_1" pvalue="7.3e-05" match=" +  +++ + +"/>
			</seg>
		</sequence>
		<sequence id="seq_1_4027" db="db_1" num="4027" name="PF13_0055:pep" comment="pep:known chromosome:ASM276v1:13:455994:456737:-1 gene:PF13_0055 transcript:PF13_0055:mRNA description:&quot;Putative uncharacterized protein&quot;" length="247">
			<score strand="both" combined_pvalue="9.71e-03" evalue="53"/>
			<seg start="1">
				<data>
MIDPVKRDLTNLFLEKREMAKEEIDPRKDWLKRILLNNNTNDLRMFLKASELKTKEGDYCMTCKSNVKQLLYLHT
				</data>
				<hit pos="13" gap="12" motif="motif_1" pvalue="4.1e-05" match="+ +++ ++  +"/>
			</seg>
		</sequence>
		<sequence id="seq_1_3918" db="db_1" num="3918" name="PFL2620w:pep" comment="pep:known chromosome:ASM276v1:12:2211527:2212538:1 gene:PFL2620w transcript:PFL2620w:mRNA description:&quot;Stevor&quot;" length="302">
			<score strand="both" combined_pvalue="1.02e-02" evalue="55"/>
			<seg start="1">
				<data>
MKMYYLKMLLFNFLINILVLPYYENYLNNFYNISVIPKNTQKTTIKSRRLAQTQIHNPHYHNDPELKEIIDKMNE
				</data>
				<hit pos="44" gap="43" motif="motif_1" pvalue="3.5e-05" match="   ++ +++++"/>
			</seg>
		</sequence>
		<sequence id="seq_1_3135" db="db_1" num="3135" name="PF11_0248:pep" comment="pep:known chromosome:ASM276v1:11:938949:939611:1 gene:PF11_0248 transcript:PF11_0248:mRNA description:&quot;Mitochondrial ribosomal protein L37, putative&quot;" length="150">
			<score strand="both" combined_pvalue="1.02e-02" evalue="55"/>
			<seg start="1">
				<data>
MLSYYKNVISFNNKRVIFSICSRTIFVSKRSLAPKVKPGKKGQDKKDTTSGSTTESSEKAHIFNIYNTVDEDHEI
				</data>
				<hit pos="26" gap="25" motif="motif_1" pvalue="7.3e-05" match="+  +++++ + "/>
			</seg>
		</sequence>
		<sequence id="seq_1_1968" db="db_1" num="1968" name="PF08_0063:pep" comment="pep:known chromosome:ASM276v1:8:763246:766458:-1 gene:PF08_0063 transcript:PF08_0063:mRNA description:&quot;ClpB protein, putative&quot;" length="1070">
			<score strand="both" combined_pvalue="1.02e-02" evalue="55"/>
			<seg start="376">
				<data>
IVQGDVPDSLKGRKLVSLDMSSLIAGAKYRGDFEERLKSILKEVQDAEGQVVMFIDEIHTVVGAGAVAEGALDAG
				</data>
				<hit pos="410" gap="409" motif="motif_1" pvalue="9.7e-06" match=" +++ ++ +++"/>
			</seg>
		</sequence>
		<sequence id="seq_1_2573" db="db_1" num="2573" name="PF10_0070:pep" comment="pep:known chromosome:ASM276v1:10:284577:286302:1 gene:PF10_0070 transcript:PF10_0070:mRNA description:&quot;Conserved Plasmodium membrane protein&quot;" length="260">
			<score strand="both" combined_pvalue="1.02e-02" evalue="55"/>
			<seg start="76">
				<data>
ANIIDLAGIYYILSHKHTNSINLNERILSVGLSWGFYESLATNFFPFLIGGKSLEFSLKYIYRSISANTFLFSNL
				</data>
				<hit pos="97" gap="96" motif="motif_1" pvalue="4.1e-05" match="+ + ++++ ++"/>
			</seg>
		</sequence>
		<sequence id="seq_1_348" db="db_1" num="348" name="PFB0930w:pep" comment="pep:known chromosome:ASM276v1:2:831187:832003:1 gene:PFB0930w transcript:PFB0930w:mRNA description:&quot;Plasmodium exported protein (Hyp9)&quot;" length="225">
			<score strand="both" combined_pvalue="1.03e-02" evalue="56"/>
			<seg start="1">
				<data>
MGYSNNKFNIFTLWNNIILYFILIVTFTFYNKDLFNKYNGEKSNIGASFNFGNNRSLAEYYNNKDGYNVLRVNLD
				</data>
				<hit pos="51" gap="50" motif="motif_1" pvalue="4.8e-05" match="+ + +++++  "/>
			</seg>
		</sequence>
		<sequence id="seq_1_385" db="db_1" num="385" name="PFC0045w:pep" comment="pep:known chromosome:ASM276v1:3:64604:65508:1 gene:PFC0045w transcript:PFC0045w:mRNA description:&quot;Rifin&quot;" length="226">
			<score strand="both" combined_pvalue="1.04e-02" evalue="56"/>
			<seg start="1">
				<data>
MNIYYAKMLLFIFLINTLLLSHYENYINNLYNIRFTPNNTQQKITKSRLLTEIQNHNNTHCNNDPESKEIISNIP
				</data>
				<hit pos="44" gap="43" motif="motif_1" pvalue="4.8e-05" match="+  ++++ + +"/>
			</seg>
		</sequence>
		<sequence id="seq_1_3909" db="db_1" num="3909" name="PFL2560c:pep" comment="pep:known chromosome:ASM276v1:12:2173783:2174306:-1 gene:PFL2560c transcript:PFL2560c:mRNA description:&quot;Plasmodium exported protein&quot;" length="139">
			<score strand="both" combined_pvalue="1.04e-02" evalue="57"/>
			<seg start="1">
				<data>
MSRVLNFFKNLLLIYISNCLLYINNKHLLSIMHYEMYNTKLVSNLIIKRRLSETLMYNKRSQLKVSNINNYNDDH
				</data>
				<hit pos="45" gap="44" motif="motif_1" pvalue="8.1e-05" match="   ++ +++++"/>
			</seg>
		</sequence>
		<sequence id="seq_1_2131" db="db_1" num="2131" name="PFI0055c:pep" comment="pep:known chromosome:ASM276v1:9:61342:62553:-1 gene:PFI0055c transcript:PFI0055c:mRNA description:&quot;Rifin&quot;" length="350">
			<score strand="both" combined_pvalue="1.06e-02" evalue="58"/>
			<seg start="1">
				<data>
MKLLHYCKVLLFSLPLNILVHNKNKLYITPQHTRTNRLLCECELYTPIYDDDPEMKKVLHDFDRQTSQRFKEYNE
				</data>
				<hit pos="33" gap="32" motif="motif_1" pvalue="3.1e-05" match=" +  +++ + +"/>
			</seg>
		</sequence>
		<sequence id="seq_1_3094" db="db_1" num="3094" name="PF11_0203:pep" comment="pep:known chromosome:ASM276v1:11:738512:741670:-1 gene:PF11_0203 transcript:PF11_0203:mRNA description:&quot;Peptidase, putative&quot;" length="1052">
			<score strand="both" combined_pvalue="1.07e-02" evalue="58"/>
			<seg start="826">
				<data>
YVSQYGMNQEIGLVSFQPNSNSEYNLYRPHSECLAHLIDNEVRSLIETQYKRVKSILMKNEKHVHNLANLLYEKE
				</data>
				<hit pos="864" gap="863" motif="motif_1" pvalue="1.0e-05" match="+ +++++ +++"/>
			</seg>
		</sequence>
		<sequence id="seq_1_2189" db="db_1" num="2189" name="PFI0320w:pep" comment="pep:known chromosome:ASM276v1:9:318308:319543:1 gene:PFI0320w transcript:PFI0320w:mRNA description:&quot;Arginase, putative&quot;" length="411">
			<score strand="both" combined_pvalue="1.07e-02" evalue="58"/>
			<seg start="301">
				<data>
NTICTALEKIDPNSNCPIHISLDIDSVDNVFAPGTGTVAKGGLNYREINLLMKILAETKRVVSMDLVEYNPSLDE
				</data>
				<hit pos="349" gap="348" motif="motif_1" pvalue="2.7e-05" match="+ +  +++++ "/>
			</seg>
		</sequence>
		<sequence id="seq_1_2931" db="db_1" num="2931" name="PF11_0038:pep" comment="pep:known chromosome:ASM276v1:11:123819:124737:-1 gene:PF11_0038 transcript:PF11_0038:mRNA description:&quot;Plasmodium exported protein&quot;" length="271">
			<score strand="both" combined_pvalue="1.07e-02" evalue="58"/>
			<seg start="76">
				<data>
NRRNIHNGEIEIGIRRLLCEVETLVDYNNTPVYEELSEYIDSDEEENENDDAPLFDDYYMNHFKNIHYNPGNIHK
				</data>
				<hit pos="87" gap="86" motif="motif_1" pvalue="4.1e-05" match="+   +++ +++"/>
			</seg>
		</sequence>
		<sequence id="seq_1_1814" db="db_1" num="1814" name="PF08_0138:pep" comment="pep:known chromosome:ASM276v1:8:57476:58827:-1 gene:PF08_0138 transcript:PF08_0138:mRNA description:&quot;Rifin&quot;" length="375">
			<score strand="both" combined_pvalue="1.08e-02" evalue="59"/>
			<seg start="1">
				<data>
MKVHYINILLFALPLNILVSSKKNTYIKYNTLNTKLIRAHRTLCECELYALSNYDNDPEMKEVMQQFDRQSSQRF
				</data>
				<hit pos="37" gap="36" motif="motif_1" pvalue="3.0e-05" match="++  +++ + +"/>
			</seg>
		</sequence>
		<sequence id="seq_1_3919" db="db_1" num="3919" name="PFL2625w:pep" comment="pep:known chromosome:ASM276v1:12:2214655:2216003:1 gene:PFL2625w transcript:PFL2625w:mRNA description:&quot;Rifin&quot;" length="379">
			<score strand="both" combined_pvalue="1.09e-02" evalue="59"/>
			<seg start="1">
				<data>
MMLNYTNILLFYLSLNILSSSSEVYNQRNHFITYTPKRSTRLLCECELYTSIFDNDPEMKSLIEHFNKQTQQRFH
				</data>
				<hit pos="37" gap="36" motif="motif_1" pvalue="3.0e-05" match=" +  +++ + +"/>
			</seg>
		</sequence>
		<sequence id="seq_1_1779" db="db_1" num="1779" name="MAL7P1.160.1" comment="pep:known chromosome:ASM276v1:7:1314163:1315106:1 gene:MAL7P1.160 transcript:MAL7P1.160.1 description:&quot;Putative uncharacterized protein&quot;" length="161">
			<score strand="both" combined_pvalue="1.16e-02" evalue="63"/>
			<seg start="76">
				<data>
RAEIDEFVECSVGRLWTILKCKDLMISMRKCLKKYENLEYVKFREKQIIEERKKNGTSLYRSDERARYNRFVYTD
				</data>
				<hit pos="118" gap="117" motif="motif_1" pvalue="7.7e-05" match="++++ +  +  "/>
			</seg>
		</sequence>
		<sequence id="seq_1_1780" db="db_1" num="1780" name="MAL7P1.160.2" comment="pep:known chromosome:ASM276v1:7:1314163:1315106:1 gene:MAL7P1.160 transcript:MAL7P1.160.2 description:&quot;Putative uncharacterized protein&quot;" length="163">
			<score strand="both" combined_pvalue="1.18e-02" evalue="64"/>
			<seg start="76">
				<data>
KCRAEIDEFVECSVGRLWTILKCKDLMISMRKCLKKYENLEYVKFREKQIIEERKKNGTSLYRSDERARYNRFVY
				</data>
				<hit pos="120" gap="119" motif="motif_1" pvalue="7.7e-05" match="++++ +  +  "/>
			</seg>
		</sequence>
		<sequence id="seq_1_4915" db="db_1" num="4915" name="PF14_0281:pep" comment="pep:known chromosome:ASM276v1:14:1188291:1191408:1 gene:PF14_0281 transcript:PF14_0281:mRNA description:&quot;Plasmepsin IX&quot;" length="627">
			<score strand="both" combined_pvalue="1.18e-02" evalue="64"/>
			<seg start="1">
				<data>
MFFINFKKIKKKQFPIYLTQHRIITVFLIFIYFINLKDCFHINNSRILSDVDKHRGLYYNIPKCNVCHKCSICTH
				</data>
				<hit pos="42" gap="41" motif="motif_1" pvalue="1.9e-05" match="+ ++++++ + "/>
			</seg>
		</sequence>
		<sequence id="seq_1_330" db="db_1" num="330" name="PFB0875c:pep" comment="pep:known chromosome:ASM276v1:2:763490:765190:-1 gene:PFB0875c transcript:PFB0875c:mRNA description:&quot;Chromatin-binding protein, putative&quot;" length="482">
			<score strand="both" combined_pvalue="1.19e-02" evalue="64"/>
			<seg start="76">
				<data>
PNNIGLKSDNKNNIVLKYIDENNNVKYDNLINQQIHIYNNEIDKIEPNERINKLRKKKILSDTKDREEKYNEPTY
				</data>
				<hit pos="129" gap="128" motif="motif_1" pvalue="2.5e-05" match=" + + +++ + "/>
			</seg>
		</sequence>
		<sequence id="seq_1_164" db="db_1" num="164" name="PFB0106c:pep" comment="pep:known chromosome:ASM276v1:2:112547:113682:-1 gene:PFB0106c transcript:PFB0106c:mRNA description:&quot;Plasmodium exported protein&quot;" length="290">
			<score strand="both" combined_pvalue="1.21e-02" evalue="65"/>
			<seg start="76">
				<data>
NNGYFEKYVNKNSGNDNEYYFNIKYNRSLAELKKRIGAIREMINNDSFGTVFKNHLPLPASITKGDSEAEAGGND
				</data>
				<hit pos="98" gap="97" motif="motif_1" pvalue="4.3e-05" match="+ + +++++  "/>
			</seg>
		</sequence>
		<sequence id="seq_1_2448" db="db_1" num="2448" name="PFI1565w:pep" comment="pep:known chromosome:ASM276v1:9:1286998:1288362:1 gene:PFI1565w transcript:PFI1565w:mRNA description:&quot;Profilin&quot;" length="171">
			<score strand="both" combined_pvalue="1.24e-02" evalue="67"/>
			<seg start="1">
				<data>
MAEEYSWDSYLNDRLLATNQVSGAGLASEEDGVVYACVAQGEESDPNFDKWSLFYKEDYDIEVEDENGTKTTKTI
				</data>
				<hit pos="10" gap="9" motif="motif_1" pvalue="7.7e-05" match="+ + ++++  +"/>
			</seg>
		</sequence>
		<sequence id="seq_1_860" db="db_1" num="860" name="PFD1215w:pep" comment="pep:known chromosome:ASM276v1:4:1147614:1148446:1 gene:PFD1215w transcript:PFD1215w:mRNA description:&quot;Putative uncharacterized protein&quot;" length="231">
			<score strand="both" combined_pvalue="1.24e-02" evalue="67"/>
			<seg start="1">
				<data>
MTNKKNCSFFAFYSADENQKGKLNYISLKFLCLSLYMIGFYYVFLYNSFESVSLEIFKNCNIYKRNLVQVEKNKT
				</data>
				<hit pos="61" gap="60" motif="motif_1" pvalue="5.7e-05" match="+ +++ + +++"/>
			</seg>
		</sequence>
		<sequence id="seq_1_334" db="db_1" num="334" name="PFB0886c:pep" comment="pep:known chromosome:ASM276v1:2:773333:773752:-1 gene:PFB0886c transcript:PFB0886c:mRNA description:&quot;Conserved Plasmodium protein&quot;" length="139">
			<score strand="both" combined_pvalue="1.28e-02" evalue="69"/>
			<seg start="76">
				<data>
MFDRNISFFSVSFYVLLCATLTLHFYNNYYTNNKTTELDKAKEREQRNLIELQEKRNQRGENNK
				</data>
				<hit pos="118" gap="117" motif="motif_1" pvalue="1.0e-04" match=" ++ + + + +"/>
			</seg>
		</sequence>
		<sequence id="seq_1_3907" db="db_1" num="3907" name="PFL2550w:pep" comment="pep:known chromosome:ASM276v1:12:2168166:2169744:1 gene:PFL2550w transcript:PFL2550w:mRNA description:&quot;DNAJ domain protein, putative&quot;" length="469">
			<score strand="both" combined_pvalue="1.29e-02" evalue="70"/>
			<seg start="1">
				<data>
MLLKTSLKNICFLLCVVAFVYNNVGRKRVLSFNINNVYSRILSDLEERESESYNNNSNLKYNDSEFKYSFGYYND
				</data>
				<hit pos="36" gap="35" motif="motif_1" pvalue="2.8e-05" match="+ ++++++  +"/>
			</seg>
		</sequence>
		<sequence id="seq_1_2498" db="db_1" num="2498" name="PFI1795c:pep" comment="pep:known chromosome:ASM276v1:9:1468534:1469405:-1 gene:PFI1795c transcript:PFI1795c:mRNA description:&quot;Putative uncharacterized protein&quot;" length="258">
			<score strand="both" combined_pvalue="1.32e-02" evalue="72"/>
			<seg start="1">
				<data>
MLLLQNKIYFFIVIFLILFLSYKNTLTKIEDLIYKRYITTEIKSKRILSDFNLKHHKYTKLKEYDDLKKNCKKYK
				</data>
				<hit pos="42" gap="41" motif="motif_1" pvalue="5.4e-05" match="+  +++++   "/>
			</seg>
		</sequence>
		<sequence id="seq_1_5032" db="db_1" num="5032" name="PF14_0399:pep" comment="pep:known chromosome:ASM276v1:14:1705069:1705726:-1 gene:PF14_0399 transcript:PF14_0399:mRNA description:&quot;ADP-ribosylation factor-like protein&quot;" length="183">
			<score strand="both" combined_pvalue="1.33e-02" evalue="72"/>
			<seg start="1">
				<data>
MVLLKILKKIKDNKRNLRILILGLDNAGKTTIIKRLLGEDIYSVSPTFGFNIETLEFGNNILNIWDIGGQKSIRH
				</data>
				<hit pos="14" gap="13" motif="motif_1" pvalue="7.7e-05" match=" ++ +++  ++"/>
			</seg>
		</sequence>
		<sequence id="seq_1_2934" db="db_1" num="2934" name="PF11_0041:pep" comment="pep:known chromosome:ASM276v1:11:136662:137443:1 gene:PF11_0041 transcript:PF11_0041:mRNA description:&quot;Plasmodium exported protein (Hyp11)&quot;" length="215">
			<score strand="both" combined_pvalue="1.35e-02" evalue="73"/>
			<seg start="1">
				<data>
MKKQYELITPSWVLKICRKYKHTIKKIILITNLFFVFVFISNDFSLHHVKNINKYGINNKLYQHNIETRYDRILT
EHVKHLWKNNFSLEVNTSQKNPSSLKDHVSSNQSTEEIKKTNELITNLSKLWKDMIKNTEEEYNHNTDHMDHKWR
				</data>
				<hit pos="68" gap="67" motif="motif_1" pvalue="6.6e-05" match=" ++ +++ +  "/>
			</seg>
		</sequence>
		<sequence id="seq_1_862" db="db_1" num="862" name="PFD1225w:pep" comment="pep:known chromosome:ASM276v1:4:1152896:1153810:1 gene:PFD1225w transcript:PFD1225w:mRNA description:&quot;RIFIN&quot;" length="304">
			<score strand="both" combined_pvalue="1.41e-02" evalue="76"/>
			<seg start="1">
				<data>
AHNKNKPYITAHTPNTTSRLLSECELYMPNYDNDPEMQAVMQDFGRQTSQRFEEYNECMIENRQKCKEQCDKEIQ
				</data>
				<hit pos="15" gap="14" motif="motif_1" pvalue="4.8e-05" match="+  ++++++ +"/>
			</seg>
		</sequence>
		<sequence id="seq_1_871" db="db_1" num="871" name="PFE0030c:pep" comment="pep:novel chromosome:ASM276v1:5:39443:40488:-1 gene:PFE0030c transcript:PFE0030c:mRNA " length="307">
			<score strand="both" combined_pvalue="1.42e-02" evalue="77"/>
			<seg start="1">
				<data>
MNIYYNNMLVMSFLLNVLLLSDNVNNQNKKYNVGYVKNSTRMIIMKSRRLSEIQLPRCPHYHNDPELKKIIDKLN
				</data>
				<hit pos="44" gap="43" motif="motif_1" pvalue="4.8e-05" match="+  ++ +++ +"/>
			</seg>
		</sequence>
		<sequence id="seq_1_1424" db="db_1" num="1424" name="PFF1195c:pep" comment="pep:known chromosome:ASM276v1:6:1011430:1014570:-1 gene:PFF1195c transcript:PFF1195c:mRNA description:&quot;Putative uncharacterized protein&quot;" length="624">
			<score strand="both" combined_pvalue="1.46e-02" evalue="79"/>
			<seg start="1">
				<data>
MWFGYNILAITTFGLLIRRGHASDSYSTGGNEKEKIFMDNYKYMWTYIYFLQKRIMMKKLSHPLYMSKKFILLHN
				</data>
				<hit pos="50" gap="49" motif="motif_1" pvalue="2.4e-05" match="+  ++++  ++"/>
			</seg>
		</sequence>
		<sequence id="seq_1_621" db="db_1" num="621" name="PFC1100w:pep" comment="pep:known chromosome:ASM276v1:3:1015544:1016643:1 gene:PFC1100w transcript:PFC1100w:mRNA description:&quot;Rifin&quot;" length="317">
			<score strand="both" combined_pvalue="1.47e-02" evalue="80"/>
			<seg start="1">
				<data>
MKLHYTKILLFFFPLYILVTSYHVYSKNKPSITSHHTPITTSRVLSEKDLQSSIYDNDADMKSVKENFDRRTSQR
				</data>
				<hit pos="39" gap="38" motif="motif_1" pvalue="4.8e-05" match="+  +++++++ "/>
			</seg>
		</sequence>
		<sequence id="seq_1_2515" db="db_1" num="2515" name="PF10_0017:pep" comment="pep:known chromosome:ASM276v1:10:72935:73918:-1 gene:PF10_0017 transcript:PF10_0017:mRNA description:&quot;Plasmodium exported protein (PHISTa)&quot;" length="278">
			<score strand="both" combined_pvalue="1.51e-02" evalue="81"/>
			<seg start="76">
				<data>
LSIKHDKLFMRTLSEIEKENYTSIESNNEKSKLNDELNNSIIKNKVDLKTIDINDLSRQLTKDELYDVLNSLEEI
				</data>
				<hit pos="82" gap="81" motif="motif_1" pvalue="5.7e-05" match="    +++++ +"/>
			</seg>
		</sequence>
		<sequence id="seq_1_855" db="db_1" num="855" name="PFD1185w:pep" comment="pep:known chromosome:ASM276v1:4:1131406:1132429:1 gene:PFD1185w transcript:PFD1185w:mRNA description:&quot;Putative uncharacterized protein&quot;" length="283">
			<score strand="both" combined_pvalue="1.53e-02" evalue="83"/>
			<seg start="1">
				<data>
MNNKKNCTIFPVYRSNEIQKGTLYYISFKLLCLSLYIIGFYYVLLNNSLENGSLEISKNCNIYKRNLVQVEKSKG
				</data>
				<hit pos="61" gap="60" motif="motif_1" pvalue="5.7e-05" match="+ +++ + +++"/>
			</seg>
		</sequence>
		<sequence id="seq_1_3405" db="db_1" num="3405" name="PFL0060w:pep" comment="pep:known chromosome:ASM276v1:12:89934:90749:1 gene:PFL0060w transcript:PFL0060w:mRNA description:&quot;Plasmodium exported protein&quot;" length="221">
			<score strand="both" combined_pvalue="1.54e-02" evalue="83"/>
			<seg start="76">
				<data>
LIQINFNNSRKLADVSISDIPIVKLHNSFDNVKEEFESENLEYEQHNESYYKHSPLEDLQDIMNNTSIPPLDGKY
				</data>
				<hit pos="81" gap="80" motif="motif_1" pvalue="7.3e-05" match="+ +++ ++ + "/>
			</seg>
		</sequence>
		<sequence id="seq_1_3914" db="db_1" num="3914" name="PFL2590w:pep" comment="pep:known chromosome:ASM276v1:12:2196141:2197106:1 gene:PFL2590w transcript:PFL2590w:mRNA description:&quot;Plasmodium exported protein (PHISTa)&quot;" length="284">
			<score strand="both" combined_pvalue="1.54e-02" evalue="83"/>
			<seg start="1">
				<data>
MNKKNYSIFFSYVNETQKGILHYISFKFLCLCLYMIGFYYVFLNNSSENSSSEIVKNCNIYKRNLVQVEKNNKGS
				</data>
				<hit pos="59" gap="58" motif="motif_1" pvalue="5.7e-05" match="+ +++ + +++"/>
			</seg>
			<seg start="151">
				<data>
NSLEECPSNEDLRKIWTNTLTVAKGGFDDIQKELKELIQEYLDNDIYPIFRCIKGKFGYGSIWEENIFRFYRTVA
NEEVQYSNDFYRLINDEHTLEDILKFIYSFLEHFKTLKKELQEEHQKQLLQKIEQKVNK
				</data>
				<hit pos="218" gap="148" motif="motif_1" pvalue="5.7e-05" match="++  ++ +  +"/>
			</seg>
		</sequence>
		<sequence id="seq_1_5406" db="db_1" num="5406" name="PF14_0763:pep" comment="pep:known chromosome:ASM276v1:14:3260680:3261662:1 gene:PF14_0763 transcript:PF14_0763:mRNA description:&quot;Putative uncharacterized protein&quot;" length="284">
			<score strand="both" combined_pvalue="1.54e-02" evalue="83"/>
			<seg start="1">
				<data>
MNKNNYSLFRLYVNENQKGKLHYISFKFLCLCLYMIGFYYVFLNNSSENSSSEIVKNCNIYKRNLVQVEKNNKGS
				</data>
				<hit pos="59" gap="58" motif="motif_1" pvalue="5.7e-05" match="+ +++ + +++"/>
			</seg>
			<seg start="151">
				<data>
NSLEECPSNEDLRKIWTNTLTVAKGGFDDIQKELKELIQEYLDNDIYPIFRCIKGKFGYGSIWEENIFRFYRTVA
NEEVQYSNDFYRLINDEHTLEDILKFIYSFLEHFKTLKKELQEEHQKQLLQKIEQKVNK
				</data>
				<hit pos="218" gap="148" motif="motif_1" pvalue="5.7e-05" match="++  ++ +  +"/>
			</seg>
		</sequence>
		<sequence id="seq_1_3956" db="db_1" num="3956" name="MAL13P1.16:pep" comment="pep:known chromosome:ASM276v1:13:160690:161862:-1 gene:MAL13P1.16 transcript:MAL13P1.16:mRNA description:&quot;SNARE protein&quot;" length="208">
			<score strand="both" combined_pvalue="1.60e-02" evalue="87"/>
			<seg start="1">
				<data>
MSIIYGLIAREKTVLAEYTEYGGNFSNISRLLLEIIPPHTSRKSYIYDDYVFHQLIKNGITFMAMTDKELGFLTP
				</data>
				<hit pos="9" gap="8" motif="motif_1" pvalue="8.1e-05" match=" +++ ++++  "/>
			</seg>
		</sequence>
		<sequence id="seq_1_5387" db="db_1" num="5387" name="PF14_0743:pep" comment="pep:known chromosome:ASM276v1:14:3175476:3176393:1 gene:PF14_0743 transcript:PF14_0743:mRNA description:&quot;Putative uncharacterized protein&quot;" length="233">
			<score strand="both" combined_pvalue="1.62e-02" evalue="88"/>
			<seg start="1">
				<data>
MNFFYVKIFSLLFVLRICEVFHTVSEINILKYKHGKKMCAEKFIFVRSLSEEVKEKNLNTKIAECDLIYDILEKF
				</data>
				<hit pos="43" gap="42" motif="motif_1" pvalue="7.3e-05" match="+  ++++++  "/>
			</seg>
		</sequence>
		<sequence id="seq_1_1518" db="db_1" num="1518" name="MAL7P1.227:pep" comment="pep:known chromosome:ASM276v1:7:89592:90621:1 gene:MAL7P1.227 transcript:MAL7P1.227:mRNA description:&quot;Stevor&quot;" length="303">
			<score strand="both" combined_pvalue="1.64e-02" evalue="89"/>
			<seg start="1">
				<data>
MLLFAFLFNKFLLSQNINCQNTLPNKTLINNYTQRKTLKSRCLAELENSYNTHCHNDPELKKIIDQLNQGELNTY
				</data>
				<hit pos="37" gap="36" motif="motif_1" pvalue="5.7e-05" match="   ++ +++ +"/>
			</seg>
		</sequence>
		<sequence id="seq_1_2513" db="db_1" num="2513" name="PF10_0015:pep" comment="pep:known chromosome:ASM276v1:10:67808:68962:-1 gene:PF10_0015 transcript:PF10_0015:mRNA description:&quot;Acyl CoA binding protein, isoform 1, ACBP1&quot;" length="313">
			<score strand="both" combined_pvalue="1.70e-02" evalue="92"/>
			<seg start="76">
				<data>
VELNSLENGSLEIVKNCNIYKRNLVQVEKNKDSKKKRNLKHKKVDMNKTKSNENNNKCNEENVEKNEHSISNDFE
				</data>
				<hit pos="93" gap="92" motif="motif_1" pvalue="5.7e-05" match="+ +++ + +++"/>
			</seg>
		</sequence>
		<sequence id="seq_1_3548" db="db_1" num="3548" name="PFL0765w:pep" comment="pep:known chromosome:ASM276v1:12:641545:643512:1 gene:PFL0765w transcript:PFL0765w:mRNA description:&quot;Conserved Plasmodium membrane protein&quot;" length="655">
			<score strand="both" combined_pvalue="1.71e-02" evalue="93"/>
			<seg start="601">
				<data>
SEGIISCLFLIILTAMFILFKPSDRLKRISHFTEIGDMDEMEDFSNFKNSIEDIS
				</data>
				<hit pos="624" gap="623" motif="motif_1" pvalue="2.7e-05" match="++++++   ++"/>
			</seg>
		</sequence>
		<sequence id="seq_1_267" db="db_1" num="267" name="PFB0555c:pep" comment="pep:known chromosome:ASM276v1:2:495166:507854:-1 gene:PFB0555c transcript:PFB0555c:mRNA description:&quot;Conserved Plasmodium membrane protein&quot;" length="4091">
			<score strand="both" combined_pvalue="1.72e-02" evalue="93"/>
			<seg start="376">
				<data>
LDILKNFIFINDNFVYKRILIQILENSLCTYSIQPVDFHNMLFDSMGFGTPHSKNENENENERLYRRNVEFNDAD
				</data>
				<hit pos="389" gap="388" motif="motif_1" pvalue="4.2e-06" match="+ +++++ + +"/>
			</seg>
		</sequence>
		<sequence id="seq_1_393" db="db_1" num="393" name="PFC0085c:pep" comment="pep:known chromosome:ASM276v1:3:93248:94587:-1 gene:PFC0085c transcript:PFC0085c:mRNA description:&quot;Putative uncharacterized protein&quot;" length="317">
			<score strand="both" combined_pvalue="1.81e-02" evalue="98"/>
			<seg start="76">
				<data>
GKKILGIRINKSLAEMDHTKYHPEYYDEVQENYDPYYGVNQYSDECESYKSEDDDSEEEYYNSTPRVTVLEPQTE
				</data>
				<hit pos="82" gap="81" motif="motif_1" pvalue="6.0e-05" match="++   +++++ "/>
			</seg>
		</sequence>
		<sequence id="seq_1_652" db="db_1" num="652" name="PFD0150w:pep" comment="pep:known chromosome:ASM276v1:4:184977:186659:1 gene:PFD0150w transcript:PFD0150w:mRNA description:&quot;Putative uncharacterized protein&quot;" length="560">
			<score strand="both" combined_pvalue="1.91e-02" evalue="1e+02"/>
			<seg start="226">
				<data>
TVTSTNIETNMESERKKYQHERFSDIEREIKRRRKDEKERDRERERERERERERRRYVEREKRRIMERERRRAME
				</data>
				<hit pos="284" gap="283" motif="motif_1" pvalue="3.5e-05" match=" ++++   + +"/>
			</seg>
		</sequence>
		<sequence id="seq_1_236" db="db_1" num="236" name="PFB0415c:pep" comment="pep:known chromosome:ASM276v1:2:384865:386580:-1 gene:PFB0415c transcript:PFB0415c:mRNA description:&quot;3' exoribonuclease, putative&quot;" length="275">
			<score strand="both" combined_pvalue="1.93e-02" evalue="1e+02"/>
			<seg start="226">
				<data>
GSFFNSKTLAEITSYGECACKSLGSEIKKVLKQYTKKRIDSIYQKVNVLE
				</data>
				<hit pos="228" gap="227" motif="motif_1" pvalue="7.3e-05" match="+ ++ ++++  "/>
			</seg>
		</sequence>
		<sequence id="seq_1_4061" db="db_1" num="4061" name="PF13_0079:pep" comment="pep:known chromosome:ASM276v1:13:579728:585817:-1 gene:PF13_0079 transcript:PF13_0079:mRNA description:&quot;Putative uncharacterized protein&quot;" length="2029">
			<score strand="both" combined_pvalue="1.94e-02" evalue="1.1e+02"/>
			<seg start="526">
				<data>
KSKFCLPIANQIDFMGMRIIAEPLIPLNEQYIPIDIIKDIYEHTDMNDYMSDEDRLPSSHVMDNTSNKMNDKRES
				</data>
				<hit pos="539" gap="538" motif="motif_1" pvalue="9.7e-06" match="+   ++ ++ +"/>
			</seg>
		</sequence>
		<sequence id="seq_1_5154" db="db_1" num="5154" name="PF14_0515:pep" comment="pep:known chromosome:ASM276v1:14:2222426:2226640:-1 gene:PF14_0515 transcript:PF14_0515:mRNA description:&quot;Putative uncharacterized protein&quot;" length="1404">
			<score strand="both" combined_pvalue="2.00e-02" evalue="1.1e+02"/>
			<seg start="826">
				<data>
NDISNRNIDIFCINNNEYVNAYKNTIEYLKNNLSTDIRKNYNDYKNMKNQISSRRKRSISDMEFNNFYNNNNNNN
				</data>
				<hit pos="878" gap="877" motif="motif_1" pvalue="1.4e-05" match=" + +++ + ++"/>
			</seg>
		</sequence>
		<sequence id="seq_1_163" db="db_1" num="163" name="PFB0105c:pep" comment="pep:known chromosome:ASM276v1:2:109564:110580:-1 gene:PFB0105c transcript:PFB0105c:mRNA description:&quot;Plasmodium exported protein (PHISTc)&quot;" length="302">
			<score strand="both" combined_pvalue="2.02e-02" evalue="1.1e+02"/>
			<seg start="76">
				<data>
SHLYKRNSRKFAEGYMKGSGSEKNVYLSNKNKEINMNQQSDNKMCDECDDMNQPGDVNKNDKTSNDQANSSDSDC
				</data>
				<hit pos="80" gap="79" motif="motif_1" pvalue="7.0e-05" match=" ++++  +++ "/>
			</seg>
		</sequence>
		<sequence id="seq_1_5383" db="db_1" num="5383" name="PF14_0739a:pep" comment="pep:known chromosome:ASM276v1:14:3161677:3162678:-1 gene:PF14_0739a transcript:PF14_0739a:mRNA description:&quot;Putative uncharacterized protein&quot;" length="275">
			<score strand="both" combined_pvalue="2.03e-02" evalue="1.1e+02"/>
			<seg start="1">
				<data>
MIYFNTKKLFLFITFWILYLKNKASEFKNIHKLIYTEFIPRRILFEFDSENSNVKGKTKFNYSSHEIKENEENAD
				</data>
				<hit pos="38" gap="37" motif="motif_1" pvalue="7.7e-05" match="+   +++ +  "/>
			</seg>
		</sequence>
		<sequence id="seq_1_277" db="db_1" num="277" name="PFB0605w:pep" comment="pep:known chromosome:ASM276v1:2:541811:543807:1 gene:PFB0605w transcript:PFB0605w:mRNA description:&quot;Protein kinase, putative&quot;" length="343">
			<score strand="both" combined_pvalue="2.07e-02" evalue="1.1e+02"/>
			<seg start="1">
				<data>
MKDILSNYSNLIYLNKYVKEKDKYINDYRIIRTLNQGKFNKIILCEKDNKFYALKKYEKSLLEKKRDFTKSNNDK
				</data>
				<hit pos="28" gap="27" motif="motif_1" pvalue="6.3e-05" match="++  +++ ++ "/>
			</seg>
		</sequence>
		<sequence id="seq_1_2667" db="db_1" num="2667" name="PF10_0160:pep" comment="pep:known chromosome:ASM276v1:10:656708:659026:-1 gene:PF10_0160 transcript:PF10_0160:mRNA description:&quot;Serine/Threonine protein kinase, FIKK family&quot;" length="609">
			<score strand="both" combined_pvalue="2.08e-02" evalue="1.1e+02"/>
			<seg start="76">
				<data>
VSDLVIIQRYNRCLAEFGSVRNIFNWSVFTHVFEKMKNIDLLFEDDEEDTYKNEKTILSKINVKEKWNKYRPRTN
				</data>
				<hit pos="83" gap="82" motif="motif_1" pvalue="3.5e-05" match=" ++ + +++  "/>
			</seg>
		</sequence>
		<sequence id="seq_1_1704" db="db_1" num="1704" name="PF07_0088:pep" comment="pep:known chromosome:ASM276v1:7:986835:987540:-1 gene:PF07_0088 transcript:PF07_0088:mRNA description:&quot;40S ribosomal protein S5, putative&quot;" length="195">
			<score strand="both" combined_pvalue="2.13e-02" evalue="1.2e+02"/>
		</sequence>
		<sequence id="seq_1_117" db="db_1" num="117" name="PFA0615w:pep" comment="pep:known chromosome:ASM276v1:1:487649:488335:1 gene:PFA0615w transcript:PFA0615w:mRNA description:&quot;Putative uncharacterized protein&quot;" length="188">
			<score strand="both" combined_pvalue="2.15e-02" evalue="1.2e+02"/>
		</sequence>
		<sequence id="seq_1_4724" db="db_1" num="4724" name="PF14_0096:pep" comment="pep:known chromosome:ASM276v1:14:383188:384732:1 gene:PF14_0096 transcript:PF14_0096:mRNA description:&quot;RNA binding protein, putative&quot;" length="514">
			<score strand="both" combined_pvalue="2.17e-02" evalue="1.2e+02"/>
			<seg start="76">
				<data>
EYGNIQDVVFIKDKKPNVNRSNVFVRMESIFYGQKAIKDLHGKRTLCETLGPLIVKFAIGELEKYGVNMNNANEN
				</data>
				<hit pos="115" gap="114" motif="motif_1" pvalue="4.3e-05" match="   ++++ +++"/>
			</seg>
		</sequence>
		<sequence id="seq_1_4035" db="db_1" num="4035" name="PF13_0060:pep" comment="pep:known chromosome:ASM276v1:13:479555:481042:1 gene:PF13_0060 transcript:PF13_0060:mRNA description:&quot;Putative uncharacterized protein&quot;" length="495">
			<score strand="both" combined_pvalue="2.20e-02" evalue="1.2e+02"/>
			<seg start="76">
				<data>
MNVPGDNMSRDEFDDKRKLKEEKIKQCQLLNEKQLEEKEKEKRILREKAVEYTLQNEEEYKQLKRKLDELAILKD
				</data>
				<hit pos="114" gap="113" motif="motif_1" pvalue="4.6e-05" match="  +++++ ++ "/>
			</seg>
		</sequence>
		<sequence id="seq_1_3943" db="db_1" num="3943" name="MAL13P1.62:pep" comment="pep:known chromosome:ASM276v1:13:109798:110371:-1 gene:MAL13P1.62 transcript:MAL13P1.62:mRNA description:&quot;Putative uncharacterized protein&quot;" length="121">
			<score strand="both" combined_pvalue="2.20e-02" evalue="1.2e+02"/>
		</sequence>
		<sequence id="seq_1_3923" db="db_1" num="3923" name="PFL2645c:pep" comment="pep:known chromosome:ASM276v1:12:2228616:2229724:-1 gene:PFL2645c transcript:PFL2645c:mRNA description:&quot;Rifin&quot;" length="317">
			<score strand="both" combined_pvalue="2.23e-02" evalue="1.2e+02"/>
			<seg start="151">
				<data>
GLGLIGGNSVYILANYETINAFIAKTIEELEGIPGITKLFGAKISQFVTPAVFRKPMSLVETILSEKKKLCLCAA
				</data>
				<hit pos="203" gap="202" motif="motif_1" pvalue="7.3e-05" match="++   ++ ++ "/>
			</seg>
		</sequence>
		<sequence id="seq_1_3192" db="db_1" num="3192" name="PF11_0305:pep" comment="pep:known chromosome:ASM276v1:11:1138073:1139977:-1 gene:PF11_0305 transcript:PF11_0305:mRNA description:&quot;RNA methyltransferase, putative&quot;" length="634">
			<score strand="both" combined_pvalue="2.28e-02" evalue="1.2e+02"/>
			<seg start="376">
				<data>
DKILLDAPCSGTGVVNKNKTARRKTIKEIRDLAQKQKILLNNAINLLKNGGIVVYSTCSISVEENEQVINYILKK
				</data>
				<hit pos="401" gap="400" motif="motif_1" pvalue="3.7e-05" match="+ + + +++++"/>
			</seg>
		</sequence>
		<sequence id="seq_1_2125" db="db_1" num="2125" name="PFI0020w:pep" comment="pep:known chromosome:ASM276v1:9:39554:40740:1 gene:PFI0020w transcript:PFI0020w:mRNA description:&quot;Rifin&quot;" length="343">
			<score strand="both" combined_pvalue="2.30e-02" evalue="1.2e+02"/>
			<seg start="1">
				<data>
MKIHYTNILLFPLKLNILVNTHKKPHTTARHTQKIPTTRSLSECELYAPVNYYSDPQMKEVMDNFNKQTQQRFHE
				</data>
				<hit pos="35" gap="34" motif="motif_1" pvalue="7.0e-05" match="+   +++++ +"/>
			</seg>
		</sequence>
		<sequence id="seq_1_3931" db="db_1" num="3931" name="PF13_0004:pep" comment="pep:known chromosome:ASM276v1:13:47686:48872:1 gene:PF13_0004 transcript:PF13_0004:mRNA description:&quot;Rifin&quot;" length="343">
			<score strand="both" combined_pvalue="2.30e-02" evalue="1.2e+02"/>
			<seg start="1">
				<data>
MKIHYTNILLFPLKLNILVNTHKKPHTTARHTQKIPTTRSLSECELYAPVNYYSDPQMKEVMDNFNKQTQQRFHE
				</data>
				<hit pos="35" gap="34" motif="motif_1" pvalue="7.0e-05" match="+   +++++ +"/>
			</seg>
		</sequence>
		<sequence id="seq_1_58" db="db_1" num="58" name="PFA0310c:pep" comment="pep:known chromosome:ASM276v1:1:265447:269412:-1 gene:PFA0310c transcript:PFA0310c:mRNA description:&quot;P-type calcium transporting ATPaseSarcoplasmic and endoplasmic reticulum Ca-ATPase&quot;" length="1228">
			<score strand="both" combined_pvalue="2.31e-02" evalue="1.3e+02"/>
			<seg start="376">
				<data>
FRESDSLTEYQLCQKGDTYYFYESSNLTNDIYAGESSFFNKLKDEGNVEALTDDGEEGSIDEADPYSDYFSSDSK
				</data>
				<hit pos="376" gap="375" motif="motif_1" pvalue="1.9e-05" match="++++ ++ + +"/>
			</seg>
		</sequence>
		<sequence id="seq_1_1525" db="db_1" num="1525" name="PF07_0003:pep" comment="pep:known chromosome:ASM276v1:7:131294:132431:-1 gene:PF07_0003 transcript:PF07_0003:mRNA description:&quot;Rifin&quot;" length="331">
			<score strand="both" combined_pvalue="2.33e-02" evalue="1.3e+02"/>
			<seg start="1">
				<data>
MKFHYFNILLLNIPLNILIFSSHVNDQKNAYNSSIHHAPKTKTTKIPNIRLLCECELYAAPNYDNSEMKVVMQNF
				</data>
				<hit pos="46" gap="45" motif="motif_1" pvalue="7.3e-05" match="+ + +++ + +"/>
			</seg>
		</sequence>
		<sequence id="seq_1_2909" db="db_1" num="2909" name="PF10_0404:pep" comment="pep:known chromosome:ASM276v1:10:1635595:1636778:1 gene:PF10_0404 transcript:PF10_0404:mRNA description:&quot;Rifin&quot;" length="334">
			<score strand="both" combined_pvalue="2.35e-02" evalue="1.3e+02"/>
			<seg start="76">
				<data>
ERMKDKRQKRKEERDKNIQEIIEKDRMDKLLAEKVEKGCLRCGCALGGVAASVGLFGGLGIYVSKSAALATAIAE
				</data>
				<hit pos="100" gap="99" motif="motif_1" pvalue="7.3e-05" match="+++  +++++ "/>
			</seg>
		</sequence>
		<sequence id="seq_1_3730" db="db_1" num="3730" name="PFL1660c:pep" comment="pep:known chromosome:ASM276v1:12:1436778:1439337:-1 gene:PFL1660c transcript:PFL1660c:mRNA description:&quot;Conserved Plasmodium protein&quot;" length="656">
			<score strand="both" combined_pvalue="2.36e-02" evalue="1.3e+02"/>
			<seg start="151">
				<data>
SSVQKKESRRFYSINLKEKNFRWSMILSIGSKKKDLELGILTNSNITGLYCSYNYKDNDELKNLKYDITLSEDLK
				</data>
				<hit pos="171" gap="170" motif="motif_1" pvalue="3.7e-05" match="++ + +++ + "/>
			</seg>
		</sequence>
		<sequence id="seq_1_139" db="db_1" num="139" name="PFA0745w:pep" comment="pep:known chromosome:ASM276v1:1:596822:597993:1 gene:PFA0745w transcript:PFA0745w:mRNA description:&quot;Rifin&quot;" length="336">
			<score strand="both" combined_pvalue="2.37e-02" evalue="1.3e+02"/>
			<seg start="76">
				<data>
MQEKRQKRKEQRDKNIQEIIEKDRMDKLLAEKVEKGCLRCGCGLGGVAAGVGIFGTVAVKELTKASTVAAIAAAQ
				</data>
				<hit pos="98" gap="97" motif="motif_1" pvalue="7.3e-05" match="+++  +++++ "/>
			</seg>
		</sequence>
		<sequence id="seq_1_4779" db="db_1" num="4779" name="PF14_0148:pep" comment="pep:known chromosome:ASM276v1:14:606379:607347:-1 gene:PF14_0148 transcript:PF14_0148:mRNA description:&quot;Uracil-DNA glycosylase&quot;" length="322">
			<score strand="both" combined_pvalue="2.38e-02" evalue="1.3e+02"/>
			<seg start="1">
				<data>
MNNPTIQKTIDQFFKVKRKSSILSGEIEKKRKKVILEEVEEKSLEGSLKEENVNILKTKKLMNNDEDIEKMGTIS
				</data>
				<hit pos="30" gap="29" motif="motif_1" pvalue="7.7e-05" match=" + + ++ +++"/>
			</seg>
		</sequence>
		<sequence id="seq_1_1791" db="db_1" num="1791" name="MAL7P1.171:pep" comment="pep:known chromosome:ASM276v1:7:1380751:1387189:1 gene:MAL7P1.171 transcript:MAL7P1.171:mRNA description:&quot;Putative uncharacterized protein&quot;" length="2110">
			<score strand="both" combined_pvalue="2.39e-02" evalue="1.3e+02"/>
			<seg start="76">
				<data>
NVEGLFSIRPSRSLTERKQRNNGKPSVYVNNGEEEYYEEVYSEEEHSPDEYADGEYYDDDGNYEEVNYDEEYYEE
				</data>
				<hit pos="83" gap="82" motif="motif_1" pvalue="1.2e-05" match="++ ++++ +  "/>
			</seg>
		</sequence>
		<sequence id="seq_1_3902" db="db_1" num="3902" name="PFL2525c:pep" comment="pep:known chromosome:ASM276v1:12:2145251:2146601:-1 gene:PFL2525c transcript:PFL2525c:mRNA description:&quot;Plasmodium exported protein&quot;" length="378">
			<score strand="both" combined_pvalue="2.41e-02" evalue="1.3e+02"/>
			<seg start="1">
				<data>
MNKTTSPLLNFVYPCLQNYKKSHCLGIEHKIKKGLFQKFKNSSWFFCIDIFRQHTNRIFNQRGIKNSKPSRILEE
RECLMTKNKSLLKIDEDINPQSEDHDEKKHKLEKRLKEILTKYKMYQTEEYISPINKDDTIKEHNEQTNIESYDH
				</data>
				<hit pos="67" gap="66" motif="motif_1" pvalue="6.6e-05" match="   ++++ + +"/>
			</seg>
		</sequence>
		<sequence id="seq_1_2906" db="db_1" num="2906" name="PF10_0401:pep" comment="pep:known chromosome:ASM276v1:10:1625771:1626823:1 gene:PF10_0401 transcript:PF10_0401:mRNA description:&quot;Rifin&quot;" length="295">
			<score strand="both" combined_pvalue="2.41e-02" evalue="1.3e+02"/>
			<seg start="76">
				<data>
RMIKNRQKRKEERDKNIQEIIEKDRMDKSLAEKVEKGCLKCGCGLGGVAASIGIFGTIAVNEWTKAATAAAIDLA
				</data>
				<hit pos="99" gap="98" motif="motif_1" pvalue="8.6e-05" match="+++  +++++ "/>
			</seg>
		</sequence>
		<sequence id="seq_1_4636" db="db_1" num="4636" name="PF14_0013:pep" comment="pep:known chromosome:ASM276v1:14:41290:43094:-1 gene:PF14_0013 transcript:PF14_0013:mRNA description:&quot;Uncharacterized J domain-containing protein PF14_0013&quot;" length="492">
			<score strand="both" combined_pvalue="2.43e-02" evalue="1.3e+02"/>
			<seg start="1">
				<data>
MSNRQSIDDMNLSVKNKKSKSIFSCRPVKYVCLSVAVAAVGYANYMNNGDRNSLSCVDLNNVYSRNLSESQENHN
				</data>
				<hit pos="61" gap="60" motif="motif_1" pvalue="5.1e-05" match="+ +++ +++ +"/>
			</seg>
		</sequence>
		<sequence id="seq_1_1632" db="db_1" num="1632" name="PF07_0054:pep" comment="pep:known chromosome:ASM276v1:7:698478:698849:-1 gene:PF07_0054 transcript:PF07_0054:mRNA description:&quot;Histone H2B&quot;" length="123">
			<score strand="both" combined_pvalue="2.46e-02" evalue="1.3e+02"/>
		</sequence>
		<sequence id="seq_1_1188" db="db_1" num="1188" name="PFF0025w:pep" comment="pep:known chromosome:ASM276v1:6:26557:27830:1 gene:PFF0025w transcript:PFF0025w:mRNA description:&quot;Rifin&quot;" length="372">
			<score strand="both" combined_pvalue="2.49e-02" evalue="1.3e+02"/>
			<seg start="1">
				<data>
MKIHYTNILLFALPLNILVNTHKKPHTTARHTQKIPTTRSLSECELYAPVNYYSDPQMKEVMDNFNKQTQQRFHE
				</data>
				<hit pos="35" gap="34" motif="motif_1" pvalue="7.0e-05" match="+   +++++ +"/>
			</seg>
		</sequence>
		<sequence id="seq_1_1497" db="db_1" num="1497" name="PFF1565c:pep" comment="pep:known chromosome:ASM276v1:6:1341310:1342598:-1 gene:PFF1565c transcript:PFF1565c:mRNA description:&quot;Rifin&quot;" length="377">
			<score strand="both" combined_pvalue="2.53e-02" evalue="1.4e+02"/>
			<seg start="1">
				<data>
MKIHYTNILLFPLKLNILVNTHQKPHTTARHTQKIPTTRSLSECELYAPVNYYSDPQMKEVMDNFNKQTQQRFHE
				</data>
				<hit pos="35" gap="34" motif="motif_1" pvalue="7.0e-05" match="+   +++++ +"/>
			</seg>
		</sequence>
		<sequence id="seq_1_2133" db="db_1" num="2133" name="PFI0065w:pep" comment="pep:known chromosome:ASM276v1:9:67334:68625:1 gene:PFI0065w transcript:PFI0065w:mRNA description:&quot;Rifin&quot;" length="378">
			<score strand="both" combined_pvalue="2.53e-02" evalue="1.4e+02"/>
			<seg start="1">
				<data>
MKIHYTNILLFPLKLNILVNTHKKPHTTARHTQKIPTTRSLSECELYAPVNYYSDPQMKEVMDNFNKQTQQRFHE
				</data>
				<hit pos="35" gap="34" motif="motif_1" pvalue="7.0e-05" match="+   +++++ +"/>
			</seg>
		</sequence>
		<sequence id="seq_1_2907" db="db_1" num="2907" name="PF10_0402:pep" comment="pep:known chromosome:ASM276v1:10:1628913:1630022:1 gene:PF10_0402 transcript:PF10_0402:mRNA description:&quot;Rifin&quot;" length="311">
			<score strand="both" combined_pvalue="2.55e-02" evalue="1.4e+02"/>
			<seg start="76">
				<data>
FEEYEERMKGKRQKRKEERDKNIQEIIEKDRMDKSLAEKVEKGCLKCGCGLGGVAASIGIFGTIAVNEWTKAATA
				</data>
				<hit pos="105" gap="104" motif="motif_1" pvalue="8.6e-05" match="+++  +++++ "/>
			</seg>
		</sequence>
		<sequence id="seq_1_2625" db="db_1" num="2625" name="PF10_0120:pep" comment="pep:known chromosome:ASM276v1:10:472545:473385:-1 gene:PF10_0120 transcript:PF10_0120:mRNA description:&quot;Ubiquinol-cytochrome c reductase complex subunit, putative&quot;" length="192">
			<score strand="both" combined_pvalue="2.55e-02" evalue="1.4e+02"/>
		</sequence>
		<sequence id="seq_1_152" db="db_1" num="152" name="PFB0055c:pep" comment="pep:known chromosome:ASM276v1:2:57344:58421:-1 gene:PFB0055c transcript:PFB0055c:mRNA description:&quot;Rifin&quot;" length="312">
			<score strand="both" combined_pvalue="2.55e-02" evalue="1.4e+02"/>
			<seg start="76">
				<data>
EERMKGKRQKRKEQRDKNIQEIIEKDRMDKSLAEKVEKVCLRCGFGLGGVAAGVGIFGAIAVNEWTKAALVAAAQ
				</data>
				<hit pos="101" gap="100" motif="motif_1" pvalue="8.6e-05" match="+++  +++++ "/>
			</seg>
		</sequence>
		<sequence id="seq_1_3146" db="db_1" num="3146" name="PF11_0259:pep" comment="pep:known chromosome:ASM276v1:11:976879:977935:-1 gene:PF11_0259 transcript:PF11_0259:mRNA description:&quot;Nuclear preribosomal assembly protein, putative&quot;" length="246">
			<score strand="both" combined_pvalue="2.57e-02" evalue="1.4e+02"/>
		</sequence>
		<sequence id="seq_1_3904" db="db_1" num="3904" name="PFL2535w:pep" comment="pep:known chromosome:ASM276v1:12:2154603:2156109:1 gene:PFL2535w transcript:PFL2535w:mRNA description:&quot;Plasmodium exported protein (PHISTb)&quot;" length="450">
			<score strand="both" combined_pvalue="2.59e-02" evalue="1.4e+02"/>
			<seg start="76">
				<data>
DMSLDEKYSRTLFETNNGNNGYVSSLTNKILNNMNKGPKKEVEEKNAEKILGFDDKNILEALDLFINNIKNIALS
				</data>
				<hit pos="81" gap="80" motif="motif_1" pvalue="6.0e-05" match="  +++++ ++ "/>
			</seg>
		</sequence>
		<sequence id="seq_1_1907" db="db_1" num="1907" name="MAL8P1.108:pep" comment="pep:known chromosome:ASM276v1:8:535590:537740:-1 gene:MAL8P1.108 transcript:MAL8P1.108:mRNA description:&quot;Protein phosphatase, putative&quot;" length="303">
			<score strand="both" combined_pvalue="2.61e-02" evalue="1.4e+02"/>
			<seg start="1">
				<data>
MPVINGAHVISMKNYTLVSDAYGEKGVKKVYEDEYLICENLKSFNKNLHPNFNFACFCLFDGHNGKNTAMFLKRN
LAQELSNSFLEMQNTYDSSLPIPDHFIKISVNNTCKRIDERIAQEYPNSRDGATCVIVLIKDEYAYIINIGDSCA
				</data>
				<hit pos="70" gap="69" motif="motif_1" pvalue="9.0e-05" match="+ +++ +++ +"/>
			</seg>
		</sequence>
		<sequence id="seq_1_2780" db="db_1" num="2780" name="PF10_0271:pep" comment="pep:known chromosome:ASM276v1:10:1150661:1151851:-1 gene:PF10_0271 transcript:PF10_0271:mRNA description:&quot;Centrin-3&quot;" length="179">
			<score strand="both" combined_pvalue="2.62e-02" evalue="1.4e+02"/>
		</sequence>
		<sequence id="seq_1_639" db="db_1" num="639" name="PFD0070c.2" comment="pep:known chromosome:ASM276v1:4:99023:100256:-1 gene:PFD0070c transcript:PFD0070c.2 description:&quot;Rifin&quot;" length="346">
			<score strand="both" combined_pvalue="2.70e-02" evalue="1.5e+02"/>
			<seg start="1">
				<data>
MLLCLFLLNKLLLLLLLLPLLLSCNFQSNGYISPHTRSVTKITTSRTLSEFDKYKNNYDDDPEMKELMKRFNERT
				</data>
				<hit pos="42" gap="41" motif="motif_1" pvalue="8.1e-05" match="+  ++++++  "/>
			</seg>
		</sequence>
		<sequence id="seq_1_638" db="db_1" num="638" name="PFD0070c.1" comment="pep:known chromosome:ASM276v1:4:99023:100256:-1 gene:PFD0070c transcript:PFD0070c.1 description:&quot;Rifin&quot;" length="347">
			<score strand="both" combined_pvalue="2.71e-02" evalue="1.5e+02"/>
			<seg start="1">
				<data>
MLLCLFLLNKLLLLLLLLPLLLSCKNFQSNGYISPHTRSVTKITTSRTLSEFDKYKNNYDDDPEMKELMKRFNER
				</data>
				<hit pos="43" gap="42" motif="motif_1" pvalue="8.1e-05" match="+  ++++++  "/>
			</seg>
		</sequence>
		<sequence id="seq_1_2849" db="db_1" num="2849" name="PF10_0337:pep" comment="pep:known chromosome:ASM276v1:10:1378756:1379292:1 gene:PF10_0337 transcript:PF10_0337:mRNA description:&quot;ADP-ribosylation factor-like protein&quot;" length="178">
			<score strand="both" combined_pvalue="2.73e-02" evalue="1.5e+02"/>
		</sequence>
		<sequence id="seq_1_857" db="db_1" num="857" name="PFD1200c:pep" comment="pep:known chromosome:ASM276v1:4:1138042:1138802:-1 gene:PFD1200c transcript:PFD1200c:mRNA description:&quot;Putative uncharacterized protein&quot;" length="205">
			<score strand="both" combined_pvalue="2.73e-02" evalue="1.5e+02"/>
		</sequence>
		<sequence id="seq_1_894" db="db_1" num="894" name="PFE0145w:pep" comment="pep:known chromosome:ASM276v1:5:125116:126514:1 gene:PFE0145w transcript:PFE0145w:mRNA description:&quot;Organelle ribosomal protein L28, putative&quot;" length="262">
			<score strand="both" combined_pvalue="2.75e-02" evalue="1.5e+02"/>
		</sequence>
		<sequence id="seq_1_2120" db="db_1" num="2120" name="MAL8P1.219:pep" comment="pep:known chromosome:ASM276v1:8:1388272:1389444:-1 gene:MAL8P1.219 transcript:MAL8P1.219:mRNA description:&quot;Rifin&quot;" length="323">
			<score strand="both" combined_pvalue="2.78e-02" evalue="1.5e+02"/>
			<seg start="1">
				<data>
MKIHYINILLFALPLNILVHNQRNHKKTILHTPKTKSTRTHRSLCECELYAPVNYYSDPQMKEVMDNFNKQTQQR
				</data>
				<hit pos="38" gap="37" motif="motif_1" pvalue="9.0e-05" match=" +  +++ + +"/>
			</seg>
		</sequence>
		<sequence id="seq_1_165" db="db_1" num="165" name="PFB0110w:pep" comment="pep:known chromosome:ASM276v1:2:117225:118235:1 gene:PFB0110w transcript:PFB0110w:mRNA description:&quot;Plasmodium exported protein (Hyp11)&quot;" length="267">
			<score strand="both" combined_pvalue="2.80e-02" evalue="1.5e+02"/>
		</sequence>
		<sequence id="seq_1_4628" db="db_1" num="4628" name="PF14_0003:pep" comment="pep:known chromosome:ASM276v1:14:10975:12118:-1 gene:PF14_0003 transcript:PF14_0003:mRNA description:&quot;Rifin&quot;" length="342">
			<score strand="both" combined_pvalue="2.81e-02" evalue="1.5e+02"/>
			<seg start="76">
				<data>
EEYDERMKDKRQKRKEQRDKNIDEIIKKDRMDKSLAEKVEKCCLICGCGLGGVAAGIGIIGGITISELKKAAMAT
				</data>
				<hit pos="104" gap="103" motif="motif_1" pvalue="8.6e-05" match="+++  +++++ "/>
			</seg>
		</sequence>
		<sequence id="seq_1_374" db="db_1" num="374" name="PFB1040w:pep" comment="pep:known chromosome:ASM276v1:2:907678:908861:1 gene:PFB1040w transcript:PFB1040w:mRNA description:&quot;Rifin&quot;" length="345">
			<score strand="both" combined_pvalue="2.83e-02" evalue="1.5e+02"/>
			<seg start="76">
				<data>
FEEYEERMKGKRQKRKEERDKNIQEIIEKDRMDKSLAEKVEKCCLICGCGLGGVAASVGIFGGIAISELKKAAMI
				</data>
				<hit pos="105" gap="104" motif="motif_1" pvalue="8.6e-05" match="+++  +++++ "/>
			</seg>
		</sequence>
		<sequence id="seq_1_3925" db="db_1" num="3925" name="PFL2655w:pep" comment="pep:known chromosome:ASM276v1:12:2234584:2235776:1 gene:PFL2655w transcript:PFL2655w:mRNA description:&quot;Rifin&quot;" length="345">
			<score strand="both" combined_pvalue="2.83e-02" evalue="1.5e+02"/>
			<seg start="76">
				<data>
RFEEYDERMKGKRQKRKEERDKNIQEIIEKDRMDKSLAEKVEKCCLICGCGLGGVAASVGLIGGLTVNELKKAAM
				</data>
				<hit pos="106" gap="105" motif="motif_1" pvalue="8.6e-05" match="+++  +++++ "/>
			</seg>
		</sequence>
		<sequence id="seq_1_716" db="db_1" num="716" name="PFD0480w:pep" comment="pep:known chromosome:ASM276v1:4:463819:464917:1 gene:PFD0480w transcript:PFD0480w:mRNA description:&quot;Putative uncharacterized protein&quot;" length="194">
			<score strand="both" combined_pvalue="2.84e-02" evalue="1.5e+02"/>
		</sequence>
		<sequence id="seq_1_1990" db="db_1" num="1990" name="PF08_0054:pep" comment="pep:known chromosome:ASM276v1:8:861481:863514:1 gene:PF08_0054 transcript:PF08_0054:mRNA description:&quot;Heat shock 70 kDa protein&quot;" length="677">
			<score strand="both" combined_pvalue="2.86e-02" evalue="1.5e+02"/>
			<seg start="226">
				<data>
DGIFEVKATAGDTHLGGEDFDNRLVNFCVEDFKRKNRGKDLSKNSRALRRLRTQCERAKRTLSSSTQATIEIDSL
				</data>
				<hit pos="281" gap="280" motif="motif_1" pvalue="4.3e-05" match=" + +++++   "/>
			</seg>
		</sequence>
		<sequence id="seq_1_5409" db="db_1" num="5409" name="PF14_0768:pep" comment="pep:known chromosome:ASM276v1:14:3272513:3273783:1 gene:PF14_0768 transcript:PF14_0768:mRNA description:&quot;Rifin&quot;" length="350">
			<score strand="both" combined_pvalue="2.87e-02" evalue="1.6e+02"/>
			<seg start="76">
				<data>
QQRFNEYDDRMNEKRQKRKEQRDKNIDEIIKKDRMDKSLAEKVEKCCLICGCGLGGVAASVGIFGTVAVKELTKA
				</data>
				<hit pos="108" gap="107" motif="motif_1" pvalue="8.6e-05" match="+++  +++++ "/>
			</seg>
		</sequence>
		<sequence id="seq_1_5261" db="db_1" num="5261" name="PF14_0615a:pep" comment="pep:known chromosome:ASM276v1:14:2628817:2629724:1 gene:PF14_0615a transcript:PF14_0615a:mRNA description:&quot;Putative uncharacterized protein&quot;" length="119">
			<score strand="both" combined_pvalue="2.88e-02" evalue="1.6e+02"/>
		</sequence>
		<sequence id="seq_1_1177" db="db_1" num="1177" name="PFE1605w:pep" comment="pep:known chromosome:ASM276v1:5:1312466:1314149:1 gene:PFE1605w transcript:PFE1605w:mRNA description:&quot;Putative uncharacterized protein&quot;" length="528">
			<score strand="both" combined_pvalue="2.89e-02" evalue="1.6e+02"/>
			<seg start="76">
				<data>
NYEVQFSNRYSRKLCERFIYYNPNVQGVYPDMFIASSSQTYSDGSEYDVMKYANKVIKDLKEHDLWNDHNKVPYT
				</data>
				<hit pos="83" gap="82" motif="motif_1" pvalue="5.7e-05" match="+++++ + +  "/>
			</seg>
		</sequence>
		<sequence id="seq_1_392" db="db_1" num="392" name="PFC0080c:pep" comment="pep:known chromosome:ASM276v1:3:87793:90141:-1 gene:PFC0080c transcript:PFC0080c:mRNA description:&quot;Putative uncharacterized protein&quot;" length="732">
			<score strand="both" combined_pvalue="2.93e-02" evalue="1.6e+02"/>
			<seg start="76">
				<data>
TKQDEEKASLRFYRLLAQSYVFNSRLDGFHNYSNAENERMFMRNYMNDGLFKSQAYNESEKRDNLRNNIYNEQND
				</data>
				<hit pos="85" gap="84" motif="motif_1" pvalue="4.1e-05" match=" +  +++++  "/>
			</seg>
		</sequence>
		<sequence id="seq_1_3026" db="db_1" num="3026" name="PF11_0134:pep" comment="pep:known chromosome:ASM276v1:11:486329:487666:1 gene:PF11_0134 transcript:PF11_0134:mRNA description:&quot;Conserved Plasmodium protein&quot;" length="445">
			<score strand="both" combined_pvalue="2.99e-02" evalue="1.6e+02"/>
			<seg start="301">
				<data>
IDKNKCFKICARVKRGLTDTSLPGSVYHDQLYFIGSYSILKWFKNIDFPLLYSGNIGLSYLNTISKYVNTKNNLL
				</data>
				<hit pos="311" gap="310" motif="motif_1" pvalue="7.0e-05" match=" + ++ +  + "/>
			</seg>
		</sequence>
		<sequence id="seq_1_2855" db="db_1" num="2855" name="PF10_0344:pep" comment="pep:known chromosome:ASM276v1:10:1399192:1402893:1 gene:PF10_0344 transcript:PF10_0344:mRNA description:&quot;Glutamate-rich protein&quot;" length="1233">
			<score strand="both" combined_pvalue="3.05e-02" evalue="1.6e+02"/>
			<seg start="1">
				<data>
MRNLFHITICLVTLNLFILEINAKTNTSENRNKRIGGPKLRGNVTSNIKFPSDNKGKIIRGSNDKLNKNSEDVLE
				</data>
				<hit pos="30" gap="29" motif="motif_1" pvalue="2.5e-05" match="++++++   ++"/>
			</seg>
		</sequence>
		<sequence id="seq_1_2334" db="db_1" num="2334" name="PFI1025w:pep" comment="pep:known chromosome:ASM276v1:9:855506:857276:1 gene:PFI1025w transcript:PFI1025w:mRNA description:&quot;RNA binding protein, putative&quot;" length="480">
			<score strand="both" combined_pvalue="3.06e-02" evalue="1.7e+02"/>
			<seg start="226">
				<data>
ISDFLLKHTILVRDIRLLGDTTNKHGYIELLNNEDVIKCVDNIKLGKLDELEFNLNYSIPIIKKKIIPDMEKIKM
				</data>
				<hit pos="237" gap="236" motif="motif_1" pvalue="6.6e-05" match=" +  +++  + "/>
			</seg>
		</sequence>
		<sequence id="seq_1_3190" db="db_1" num="3190" name="PF11_0303:pep" comment="pep:known chromosome:ASM276v1:11:1128772:1130811:1 gene:PF11_0303 transcript:PF11_0303:mRNA description:&quot;26S proteasome regulatory complex subunit, putative&quot;" length="393">
			<score strand="both" combined_pvalue="3.07e-02" evalue="1.7e+02"/>
			<seg start="226">
				<data>
YVVILGIMTEERTVLDKKILNSSVILQITSSDEDLHTYLHSFYHCDYRTFMEKTIKIAMRVKRDRYLGRHYRYFI
RNTRVRAYKQFLEPFKNVTLKNMAFAFGVSEEFIENEISSFIANGKLNCKIDKVNGSIESNQPNERNTMYQNTIK
				</data>
				<hit pos="300" gap="299" motif="motif_1" pvalue="8.1e-05" match="+++ ++ + ++"/>
			</seg>
		</sequence>
		<sequence id="seq_1_2497" db="db_1" num="2497" name="PFI1790w:pep" comment="pep:known chromosome:ASM276v1:9:1465892:1467043:1 gene:PFI1790w transcript:PFI1790w:mRNA description:&quot;Putative uncharacterized protein&quot;" length="357">
			<score strand="both" combined_pvalue="3.08e-02" evalue="1.7e+02"/>
			<seg start="1">
				<data>
MKGMNFFRSISLLVVGILYVFVLRNIFKDDTFSVIYKLDKYSRNMSEREELVEILGEYSDGKSNVLEKSKNNEVY
				</data>
				<hit pos="39" gap="38" motif="motif_1" pvalue="9.0e-05" match="+ +++ +++ +"/>
			</seg>
		</sequence>
		<sequence id="seq_1_3373" db="db_1" num="3373" name="PF11_0485:pep" comment="pep:known chromosome:ASM276v1:11:1897201:1897881:1 gene:PF11_0485 transcript:PF11_0485:mRNA description:&quot;Mitochondrial ATP synthase delta subunit, putative&quot;" length="154">
			<score strand="both" combined_pvalue="3.13e-02" evalue="1.7e+02"/>
		</sequence>
		<sequence id="seq_1_4582" db="db_1" num="4582" name="MAL13P1.338:pep" comment="pep:known chromosome:ASM276v1:13:2677655:2678926:1 gene:MAL13P1.338 transcript:MAL13P1.338:mRNA description:&quot;U1 small nuclear ribonucleoprotein, putative&quot;" length="423">
			<score strand="both" combined_pvalue="3.14e-02" evalue="1.7e+02"/>
			<seg start="151">
				<data>
MNDAYKLADGKKIENRRILVDIERGRTIKNWIPRRLGGGKGPARGSEEKKKIIHNINWTALINKDKYRNDKKRSD
				</data>
				<hit pos="163" gap="162" motif="motif_1" pvalue="7.7e-05" match="+ + +++   +"/>
			</seg>
		</sequence>
		<sequence id="seq_1_3383" db="db_1" num="3383" name="PF11_0510:pep" comment="pep:known chromosome:ASM276v1:11:1982263:1984244:1 gene:PF11_0510 transcript:PF11_0510:mRNA description:&quot;Serine/Threonine protein kinase, FIKK family&quot;" length="550">
			<score strand="both" combined_pvalue="3.17e-02" evalue="1.7e+02"/>
			<seg start="1">
				<data>
MKNEWNEFINLTLTDRKIFEYIRLIDIYFRILYEYNGINKLCGGKSCNKIFDQRILGEEECIYKGDDKKKKKTKL
				</data>
				<hit pos="50" gap="49" motif="motif_1" pvalue="6.0e-05" match="+   +++ + +"/>
			</seg>
		</sequence>
		<sequence id="seq_1_1512" db="db_1" num="1512" name="MAL7P1.310:pep" comment="pep:known chromosome:ASM276v1:7:66968:68132:1 gene:MAL7P1.310 transcript:MAL7P1.310:mRNA description:&quot;Stevor, putative, degenerate&quot;" length="317">
			<score strand="both" combined_pvalue="3.17e-02" evalue="1.7e+02"/>
		</sequence>
		<sequence id="seq_1_2773" db="db_1" num="2773" name="PF10_0265:pep" comment="pep:known chromosome:ASM276v1:10:1126521:1131956:-1 gene:PF10_0265 transcript:PF10_0265:mRNA description:&quot;Conserved Plasmodium protein&quot;" length="1811">
			<score strand="both" combined_pvalue="3.21e-02" evalue="1.7e+02"/>
			<seg start="451">
				<data>
YLYKKYNEDTCNIYNFNEQKSSFLKKHILQETQMTIKKNEKNNNFIQKKKQQQQQQQQQQQQQQQQQQQQQQQQQ
				</data>
				<hit pos="473" gap="472" motif="motif_1" pvalue="1.8e-05" match="+  + ++ +++"/>
			</seg>
		</sequence>
		<sequence id="seq_1_3403" db="db_1" num="3403" name="PFL0050c:pep" comment="pep:known chromosome:ASM276v1:12:76846:79067:-1 gene:PFL0050c transcript:PFL0050c:mRNA description:&quot;Plasmodium exported protein (PHISTb)&quot;" length="653">
			<score strand="both" combined_pvalue="3.22e-02" evalue="1.7e+02"/>
			<seg start="1">
				<data>
MYSALRSFLFRKSVVSVIGVLVALLNNECSEDGLFSSHYLNSRFSRILSSANNGNEYDILDLGIPSVFSVFSLSK
				</data>
				<hit pos="42" gap="41" motif="motif_1" pvalue="5.1e-05" match=" + +++++   "/>
			</seg>
		</sequence>
		<sequence id="seq_1_1964" db="db_1" num="1964" name="PF08_0064:pep" comment="pep:known chromosome:ASM276v1:8:751205:751834:-1 gene:PF08_0064 transcript:PF08_0064:mRNA description:&quot;Vacuolar protein-sorting protein, VPS2&quot;" length="209">
			<score strand="both" combined_pvalue="3.23e-02" evalue="1.7e+02"/>
		</sequence>
		<sequence id="seq_1_557" db="db_1" num="557" name="PFC0800w:pep" comment="pep:known chromosome:ASM276v1:3:740600:741724:1 gene:PFC0800w transcript:PFC0800w:mRNA description:&quot;Band 7-related protein&quot;" length="374">
			<score strand="both" combined_pvalue="3.23e-02" evalue="1.7e+02"/>
			<seg start="226">
				<data>
NIKNAMEKQAEAERRKRAEILQSEGERESEINIAIGKKRKSILIAEGQSFAIKAKADATAEAIEIISNKIKKLDS
				</data>
				<hit pos="263" gap="262" motif="motif_1" pvalue="9.0e-05" match=" + + + ++++"/>
			</seg>
		</sequence>
		<sequence id="seq_1_2928" db="db_1" num="2928" name="PF11_0035:pep" comment="pep:known chromosome:ASM276v1:11:110028:111430:-1 gene:PF11_0035 transcript:PF11_0035:mRNA description:&quot;Plasmodium exported protein&quot;" length="415">
			<score strand="both" combined_pvalue="3.24e-02" evalue="1.8e+02"/>
			<seg start="226">
				<data>
KECEQREKRLKKEKQKRDKEERKERERRERQLKKEREKQEKRESKQREKQEKQERQKREKEERKERKQRDKREKK
				</data>
				<hit pos="230" gap="229" motif="motif_1" pvalue="8.1e-05" match=" +++++  +++"/>
			</seg>
		</sequence>
		<sequence id="seq_1_5288" db="db_1" num="5288" name="PF14_0643:pep" comment="pep:known chromosome:ASM276v1:14:2755161:2756735:1 gene:PF14_0643 transcript:PF14_0643:mRNA description:&quot;Putative uncharacterized protein&quot;" length="442">
			<score strand="both" combined_pvalue="3.29e-02" evalue="1.8e+02"/>
			<seg start="226">
				<data>
DKNLLKQDSQNKKKSIIDDKNINHRSNTKNKRPLSELDLLILENEEKKKHKNNDTSKLKNNPNYAYISELHNEHK
				</data>
				<hit pos="253" gap="252" motif="motif_1" pvalue="7.7e-05" match="  +++ +++  "/>
			</seg>
		</sequence>
		<sequence id="seq_1_3769" db="db_1" num="3769" name="PFL1855w:pep" comment="pep:known chromosome:ASM276v1:12:1589158:1592061:1 gene:PFL1855w transcript:PFL1855w:mRNA description:&quot;Cell cycle control protein, putative&quot;" length="967">
			<score strand="both" combined_pvalue="3.30e-02" evalue="1.8e+02"/>
			<seg start="526">
				<data>
LCFNTVKFIAHMINQRIVHEIVGLQLCSLLLQNITNDSVQVCTYFLAEVGELYTNICRKGLDIIFDRLKDIIQEG
QINIKTQYDIEKLWNYRKNNFKDFPSVHDDLNLIDEEDKIVHEIDILDESFNSQEELNIFREVPYEQYEEEENEW
				</data>
				<hit pos="591" gap="590" motif="motif_1" pvalue="3.5e-05" match="++++ +  +++"/>
			</seg>
		</sequence>
		<sequence id="seq_1_4984" db="db_1" num="4984" name="PF14_0350:pep" comment="pep:known chromosome:ASM276v1:14:1502591:1504804:1 gene:PF14_0350 transcript:PF14_0350:mRNA description:&quot;N-acetyltransferase, putative&quot;" length="544">
			<score strand="both" combined_pvalue="3.30e-02" evalue="1.8e+02"/>
			<seg start="151">
				<data>
CSDIHEREKIILEQEEQEKLLSNNNKGNNNNTLDEKGGEVDQKLFKHNLENNEYNNETQNKVLDHVKENKEININ
				</data>
				<hit pos="156" gap="155" motif="motif_1" pvalue="6.3e-05" match=" +++ ++ + +"/>
			</seg>
		</sequence>
		<sequence id="seq_1_1079" db="db_1" num="1079" name="PFE1095w:pep" comment="pep:known chromosome:ASM276v1:5:888654:894724:1 gene:PFE1095w transcript:PFE1095w:mRNA description:&quot;Putative uncharacterized protein&quot;" length="1777">
			<score strand="both" combined_pvalue="3.33e-02" evalue="1.8e+02"/>
			<seg start="1726">
				<data>
LLKMNQINDTYKLKNKRSLSTVELLKQDIKFLNEDVLKKKEMVTLSTKLLKK
				</data>
				<hit pos="1738" gap="1737" motif="motif_1" pvalue="1.9e-05" match="  ++++++ ++"/>
			</seg>
		</sequence>
		<sequence id="seq_1_3998" db="db_1" num="3998" name="PF13_0038:pep" comment="pep:known chromosome:ASM276v1:13:336055:337466:-1 gene:PF13_0038 transcript:PF13_0038:mRNA description:&quot;Putative uncharacterized protein&quot;" length="387">
			<score strand="both" combined_pvalue="3.34e-02" evalue="1.8e+02"/>
			<seg start="76">
				<data>
QNTNKSTSPTSRSLTSSPSSLSSSSSSISSSSSYRKERVTAQNELSYETQKDDDEEGEKYYDSIDDVENIINRGD
				</data>
				<hit pos="109" gap="108" motif="motif_1" pvalue="9.0e-05" match="++  ++ ++ +"/>
			</seg>
		</sequence>
		<sequence id="seq_1_1509" db="db_1" num="1509" name="MAL7P1.218:pep" comment="pep:known chromosome:ASM276v1:7:58674:59684:-1 gene:MAL7P1.218 transcript:MAL7P1.218:mRNA description:&quot;Stevor&quot;" length="304">
			<score strand="both" combined_pvalue="3.36e-02" evalue="1.8e+02"/>
		</sequence>
		<sequence id="seq_1_4641" db="db_1" num="4641" name="PF14_0018:pep" comment="pep:known chromosome:ASM276v1:14:61365:62989:-1 gene:PF14_0018 transcript:PF14_0018:mRNA description:&quot;Putative uncharacterized protein&quot;" length="478">
			<score strand="both" combined_pvalue="3.38e-02" evalue="1.8e+02"/>
			<seg start="76">
				<data>
VTEPNSSSSRSLYENKGVTYESNVEVHDNFLNKLYMSPNVENNGIKEDNVFGNTDLGGMESHEKFKEKIRRSSTL
SQGNYSNFKDGFGYEYSELADSMTDEEIDKEVDKLMEYTNNNKEKVYSLWWQIMRNERVKYVMIMKNLYNFFLKL
				</data>
				<hit pos="144" gap="143" motif="motif_1" pvalue="7.3e-05" match="++ + +++++ "/>
			</seg>
		</sequence>
		<sequence id="seq_1_4238" db="db_1" num="4238" name="PF13_0169:pep" comment="pep:known chromosome:ASM276v1:13:1314122:1315984:1 gene:PF13_0169 transcript:PF13_0169:mRNA description:&quot;Putative uncharacterized protein&quot;" length="620">
			<score strand="both" combined_pvalue="3.39e-02" evalue="1.8e+02"/>
			<seg start="1">
				<data>
MNVETIQDIDIKGKNVFEKREKNKSNGVGKSICFYEDFIKLREKILLKEKEILEKRNKCLSKNDDNCYVGNKNKV
				</data>
				<hit pos="41" gap="40" motif="motif_1" pvalue="5.7e-05" match=" +++ ++ +++"/>
			</seg>
		</sequence>
		<sequence id="seq_1_530" db="db_1" num="530" name="PFC0675c:pep" comment="pep:known chromosome:ASM276v1:3:629520:630218:-1 gene:PFC0675c transcript:PFC0675c:mRNA description:&quot;Mitochondrial ribosomal protein L29/L47, putative&quot;" length="232">
			<score strand="both" combined_pvalue="3.42e-02" evalue="1.9e+02"/>
		</sequence>
		<sequence id="seq_1_2138" db="db_1" num="2138" name="PFI0086w:pep" comment="pep:known chromosome:ASM276v1:9:84624:85574:1 gene:PFI0086w transcript:PFI0086w:mRNA description:&quot;Putative uncharacterized protein&quot;" length="257">
			<score strand="both" combined_pvalue="3.45e-02" evalue="1.9e+02"/>
		</sequence>
		<sequence id="seq_1_648" db="db_1" num="648" name="PFD0125c:pep" comment="pep:known chromosome:ASM276v1:4:165737:166772:-1 gene:PFD0125c transcript:PFD0125c:mRNA description:&quot;Stevor&quot;" length="301">
			<score strand="both" combined_pvalue="3.49e-02" evalue="1.9e+02"/>
		</sequence>
		<sequence id="seq_1_4773" db="db_1" num="4773" name="PF14_0142:pep" comment="pep:known chromosome:ASM276v1:14:575495:577054:1 gene:PF14_0142 transcript:PF14_0142:mRNA description:&quot;Serine/threonine-protein phosphatase&quot;" length="304">
			<score strand="both" combined_pvalue="3.53e-02" evalue="1.9e+02"/>
		</sequence>
		<sequence id="seq_1_122" db="db_1" num="122" name="PFA0640c:pep" comment="pep:known chromosome:ASM276v1:1:509401:510897:-1 gene:PFA0640c transcript:PFA0640c:mRNA description:&quot;Putative uncharacterized protein&quot;" length="431">
			<score strand="both" combined_pvalue="3.54e-02" evalue="1.9e+02"/>
			<seg start="76">
				<data>
YRNHHIINTYQKFNNHRVLTEYQQFLENQKDRTSISYQTYKKNYKYHNAYNHEDGCNLNFIQYLNYFHKKYGQKE
				</data>
				<hit pos="88" gap="87" motif="motif_1" pvalue="8.6e-05" match="+ + +++ + +"/>
			</seg>
		</sequence>
		<sequence id="seq_1_2645" db="db_1" num="2645" name="PF10_0140:pep" comment="pep:known chromosome:ASM276v1:10:565804:573059:1 gene:PF10_0140 transcript:PF10_0140:mRNA description:&quot;Conserved protein&quot;" length="2379">
			<score strand="both" combined_pvalue="3.57e-02" evalue="1.9e+02"/>
			<seg start="1726">
				<data>
LWASRKNSLSNIINIRKDSSSILLNRLRNKRSLTSKDDLNVLTSSLMNAKKDAKKNDNDINKKIHVLLKEKCSIF
				</data>
				<hit pos="1752" gap="1751" motif="motif_1" pvalue="1.5e-05" match=" ++++++  + "/>
			</seg>
		</sequence>
		<sequence id="seq_1_3534" db="db_1" num="3534" name="PFL0700w:pep" comment="pep:known chromosome:ASM276v1:12:611885:613207:1 gene:PFL0700w transcript:PFL0700w:mRNA description:&quot;Conserved Plasmodium protein&quot;" length="201">
			<score strand="both" combined_pvalue="3.58e-02" evalue="1.9e+02"/>
		</sequence>
		<sequence id="seq_1_5211" db="db_1" num="5211" name="PF14_0571:pep" comment="pep:known chromosome:ASM276v1:14:2446919:2448234:-1 gene:PF14_0571 transcript:PF14_0571:mRNA description:&quot;Putative uncharacterized protein&quot;" length="243">
			<score strand="both" combined_pvalue="3.59e-02" evalue="1.9e+02"/>
		</sequence>
		<sequence id="seq_1_5100" db="db_1" num="5100" name="PF14_0815:pep" comment="pep:known chromosome:ASM276v1:14:2002864:2003316:-1 gene:PF14_0815 transcript:PF14_0815:mRNA description:&quot;Putative uncharacterized protein&quot;" length="75">
			<score strand="both" combined_pvalue="3.61e-02" evalue="2e+02"/>
		</sequence>
		<sequence id="seq_1_151" db="db_1" num="151" name="PFB0050c:pep" comment="pep:known chromosome:ASM276v1:2:54254:55255:-1 gene:PFB0050c transcript:PFB0050c:mRNA description:&quot;Stevor isoform gam beta&quot;" length="297">
			<score strand="both" combined_pvalue="3.62e-02" evalue="2e+02"/>
		</sequence>
		<sequence id="seq_1_5227" db="db_1" num="5227" name="PF14_0585:pep" comment="pep:known chromosome:ASM276v1:14:2492101:2492304:1 gene:PF14_0585 transcript:PF14_0585:mRNA description:&quot;40S ribosomal protein S28e, putative&quot;" length="67">
			<score strand="both" combined_pvalue="3.62e-02" evalue="2e+02"/>
		</sequence>
		<sequence id="seq_1_3344" db="db_1" num="3344" name="PF11_0459:pep" comment="pep:known chromosome:ASM276v1:11:1772347:1773816:-1 gene:PF11_0459 transcript:PF11_0459:mRNA description:&quot;Conserved Plasmodium membrane protein&quot;" length="259">
			<score strand="both" combined_pvalue="3.65e-02" evalue="2e+02"/>
		</sequence>
		<sequence id="seq_1_4619" db="db_1" num="4619" name="MAL13P1.505:pep" comment="pep:known chromosome:ASM276v1:13:2836076:2837079:1 gene:MAL13P1.505 transcript:MAL13P1.505:mRNA description:&quot;Stevor&quot;" length="300">
			<score strand="both" combined_pvalue="3.66e-02" evalue="2e+02"/>
		</sequence>
		<sequence id="seq_1_1942" db="db_1" num="1942" name="PF08_0076:pep" comment="pep:known chromosome:ASM276v1:8:679110:679846:-1 gene:PF08_0076 transcript:PF08_0076:mRNA description:&quot;40S ribosomal protein S16, putative&quot;" length="144">
			<score strand="both" combined_pvalue="3.69e-02" evalue="2e+02"/>
		</sequence>
		<sequence id="seq_1_910" db="db_1" num="910" name="PFE0230w:pep" comment="pep:known chromosome:ASM276v1:5:180421:187470:1 gene:PFE0230w transcript:PFE0230w:mRNA description:&quot;Putative uncharacterized protein&quot;" length="2349">
			<score strand="both" combined_pvalue="3.72e-02" evalue="2e+02"/>
			<seg start="1351">
				<data>
KEEERLKEEARIKEEDMLKEEERIREEKRLKEEEKERLMEREKRRLKERERKKEIFIERERLREKERYIERERLR
				</data>
				<hit pos="1390" gap="1389" motif="motif_1" pvalue="1.6e-05" match=" ++++ + + +"/>
			</seg>
		</sequence>
		<sequence id="seq_1_1230" db="db_1" num="1230" name="PFF0255c:pep" comment="pep:known chromosome:ASM276v1:6:220404:221810:-1 gene:PFF0255c transcript:PFF0255c:mRNA description:&quot;Putative uncharacterized protein&quot;" length="209">
			<score strand="both" combined_pvalue="3.73e-02" evalue="2e+02"/>
		</sequence>
		<sequence id="seq_1_2704" db="db_1" num="2704" name="PF10_0194:pep" comment="pep:known chromosome:ASM276v1:10:811105:813483:-1 gene:PF10_0194 transcript:PF10_0194:mRNA description:&quot;NOP12-like protein&quot;" length="322">
			<score strand="both" combined_pvalue="3.74e-02" evalue="2e+02"/>
		</sequence>
		<sequence id="seq_1_4354" db="db_1" num="4354" name="MAL13P1.395:pep" comment="pep:known chromosome:ASM276v1:13:1764220:1766637:1 gene:MAL13P1.395 transcript:MAL13P1.395:mRNA description:&quot;Krox-like protein. putative&quot;" length="805">
			<score strand="both" combined_pvalue="3.77e-02" evalue="2e+02"/>
			<seg start="676">
				<data>
KGKKCNYTYASSDSKDGDNQDDKDKREELEPGGEQQAQEQEQELEQDDQEDDLDSYSFLYKLSISEVEAWGCGDE
				</data>
				<hit pos="733" gap="732" motif="motif_1" pvalue="4.8e-05" match="+ ++ + ++++"/>
			</seg>
		</sequence>
		<sequence id="seq_1_579" db="db_1" num="579" name="PFC0900w:pep" comment="pep:known chromosome:ASM276v1:3:842383:843990:1 gene:PFC0900w transcript:PFC0900w:mRNA description:&quot;T-complex protein 1 epsilon subunit, putative&quot;" length="535">
			<score strand="both" combined_pvalue="3.78e-02" evalue="2e+02"/>
			<seg start="376">
				<data>
KAITILLRGGNQMMIEECERSVHDALCSVRNLIRDNRILPGGGSTEIYAALEIEKVADKCKGIEQYAIRAFGNAL
				</data>
				<hit pos="408" gap="407" motif="motif_1" pvalue="7.3e-05" match="++  +++  + "/>
			</seg>
		</sequence>
		<sequence id="seq_1_875" db="db_1" num="875" name="PFE0055c:pep" comment="pep:known chromosome:ASM276v1:5:58037:59726:-1 gene:PFE0055c transcript:PFE0055c:mRNA description:&quot;Heat shock protein, putative&quot;" length="402">
			<score strand="both" combined_pvalue="3.84e-02" evalue="2.1e+02"/>
			<seg start="1">
				<data>
MSILNKYEGKKNKIFLFIINIILFYTLEYVLIGSNYDKHNQSFGNEIFKNTKVFDFTSLRSLAEFNSGSSRESSK
				</data>
				<hit pos="56" gap="55" motif="motif_1" pvalue="1.0e-04" match="+   +++++  "/>
			</seg>
		</sequence>
		<sequence id="seq_1_133" db="db_1" num="133" name="PFA0710c:pep" comment="pep:known chromosome:ASM276v1:1:565425:566564:-1 gene:PFA0710c transcript:PFA0710c:mRNA description:&quot;Rifin&quot;" length="323">
			<score strand="both" combined_pvalue="3.94e-02" evalue="2.1e+02"/>
		</sequence>
		<sequence id="seq_1_2144" db="db_1" num="2144" name="PFI0115c:pep" comment="pep:known chromosome:ASM276v1:9:106513:108405:-1 gene:PFI0115c transcript:PFI0115c:mRNA description:&quot;Serine/Threonine protein kinase, FIKK family&quot;" length="559">
			<score strand="both" combined_pvalue="3.95e-02" evalue="2.1e+02"/>
			<seg start="1">
				<data>
MELICVFFMVQKNNIYIYILILYYMDVRIIRVIQINNDYNSFTHFNNSRYLSEYSSDIETLNNSTFHNTCIKDNI
				</data>
				<hit pos="45" gap="44" motif="motif_1" pvalue="7.3e-05" match="+ +++ +++  "/>
			</seg>
		</sequence>
		<sequence id="seq_1_1792" db="db_1" num="1792" name="MAL7P1.172:pep" comment="pep:known chromosome:ASM276v1:7:1394335:1397166:1 gene:MAL7P1.172 transcript:MAL7P1.172:mRNA description:&quot;Putative uncharacterized protein&quot;" length="890">
			<score strand="both" combined_pvalue="3.95e-02" evalue="2.1e+02"/>
			<seg start="76">
				<data>
AITKGSPINNRYLRNLGEKSEEGGINFMDLHNTFAPTKTFISGSYNTEAPERKENPKVPSGSFSYRSENKQDSFE
				</data>
				<hit pos="85" gap="84" motif="motif_1" pvalue="4.6e-05" match="+++ + + ++ "/>
			</seg>
		</sequence>
		<sequence id="seq_1_3879" db="db_1" num="3879" name="PFL2400w:pep" comment="pep:known chromosome:ASM276v1:12:2044106:2044612:1 gene:PFL2400w transcript:PFL2400w:mRNA description:&quot;rRNA processing protein, putative&quot;" length="168">
			<score strand="both" combined_pvalue="3.95e-02" evalue="2.1e+02"/>
		</sequence>
		<sequence id="seq_1_5259" db="db_1" num="5259" name="PF14_0614:pep" comment="pep:known chromosome:ASM276v1:14:2619614:2624122:1 gene:PF14_0614 transcript:PF14_0614:mRNA description:&quot;Phosphatase, putative&quot;" length="1442">
			<score strand="both" combined_pvalue="3.96e-02" evalue="2.1e+02"/>
			<seg start="1">
				<data>
MNILNLFICCLSITLLKFIEWEQYNYDCVVAINKKNSIIKNERILDEYENINNSENEEDEYEDYLDDKGSNEFEQ
				</data>
				<hit pos="39" gap="38" motif="motif_1" pvalue="2.8e-05" match="+ + +++ + +"/>
			</seg>
		</sequence>
		<sequence id="seq_1_745" db="db_1" num="745" name="PFD0660w:pep" comment="pep:known chromosome:ASM276v1:4:622339:623226:1 gene:PFD0660w transcript:PFD0660w:mRNA description:&quot;Phosphoglycerate mutase, putative&quot;" length="295">
			<score strand="both" combined_pvalue="3.97e-02" evalue="2.1e+02"/>
		</sequence>
		<sequence id="seq_1_4289" db="db_1" num="4289" name="PF13_0205:pep" comment="pep:known chromosome:ASM276v1:13:1488257:1490458:-1 gene:PF13_0205 transcript:PF13_0205:mRNA description:&quot;Tryptophan--tRNA ligase, putative&quot;" length="632">
			<score strand="both" combined_pvalue="4.03e-02" evalue="2.2e+02"/>
			<seg start="451">
				<data>
PQGIDQDPYFRLSRDIAVKMALHKPVVVHSVFMPGLQGVNSKMSSTKKKKDDNGKSNSTFDHNNSVIFLTDTPEQ
				</data>
				<hit pos="460" gap="459" motif="motif_1" pvalue="6.6e-05" match="+++++  + + "/>
			</seg>
		</sequence>
		<sequence id="seq_1_3419" db="db_1" num="3419" name="PFL0130c:pep" comment="pep:known chromosome:ASM276v1:12:148237:155476:-1 gene:PFL0130c transcript:PFL0130c:mRNA description:&quot;Conserved Plasmodium protein&quot;" length="2158">
			<score strand="both" combined_pvalue="4.04e-02" evalue="2.2e+02"/>
			<seg start="1051">
				<data>
KIIKYFFHIYNILIRKGDRCFKRESFFFEIYKYKNYIINVFFKGLRGKRILVDSIYNFLIFLDSTLYERCKSSQV
				</data>
				<hit pos="1095" gap="1094" motif="motif_1" pvalue="1.9e-05" match=" + ++++    "/>
			</seg>
		</sequence>
		<sequence id="seq_1_3793" db="db_1" num="3793" name="PFL1975c:pep" comment="pep:known chromosome:ASM276v1:12:1746432:1747981:-1 gene:PFL1975c transcript:PFL1975c:mRNA description:&quot;Conserved Plasmodium protein&quot;" length="468">
			<score strand="both" combined_pvalue="4.05e-02" evalue="2.2e+02"/>
			<seg start="76">
				<data>
HLACSCLNKSKGMIVSLKWFNDGKRLLTGTQLSELCIWNGSYFNFEDMKRIPIGGGSVSCLEWSKNDNLFAGNSL
				</data>
				<hit pos="96" gap="95" motif="motif_1" pvalue="9.0e-05" match="+  ++++  ++"/>
			</seg>
		</sequence>
		<sequence id="seq_1_2706" db="db_1" num="2706" name="PF10_0195:pep" comment="pep:known chromosome:ASM276v1:10:816065:818971:-1 gene:PF10_0195 transcript:PF10_0195:mRNA description:&quot;Kinesin, putative&quot;" length="823">
			<score strand="both" combined_pvalue="4.06e-02" evalue="2.2e+02"/>
			<seg start="1">
				<data>
MMIIRGELPSKGYLSPSDKKCANTFLQQEEEDEEVNKEFYNKIGDIIEYIDTSRNKILLIQSENLTKRKEVTNEY
				</data>
				<hit pos="53" gap="52" motif="motif_1" pvalue="5.1e-05" match=" +++ ++ + +"/>
			</seg>
		</sequence>
		<sequence id="seq_1_20" db="db_1" num="20" name="PFA0115w:pep" comment="pep:known chromosome:ASM276v1:1:104936:105441:1 gene:PFA0115w transcript:PFA0115w:mRNA description:&quot;Putative uncharacterized protein&quot;" length="117">
			<score strand="both" combined_pvalue="4.10e-02" evalue="2.2e+02"/>
		</sequence>
		<sequence id="seq_1_1412" db="db_1" num="1412" name="PFF1135w:pep" comment="pep:known chromosome:ASM276v1:6:956766:958757:1 gene:PFF1135w transcript:PFF1135w:mRNA description:&quot;Transcription or splicing factor-like protein, putative&quot;" length="615">
			<score strand="both" combined_pvalue="4.13e-02" evalue="2.2e+02"/>
			<seg start="151">
				<data>
TYKPIKKIRKIEIPIDKYPEYNFMGLIIGPRGCNHKRLEAESGAQISIRGKGTLKEGKKTDHQTEIEAAMPKHVH
				</data>
				<hit pos="198" gap="197" motif="motif_1" pvalue="7.0e-05" match="++ + ++ ++ "/>
			</seg>
		</sequence>
		<sequence id="seq_1_82" db="db_1" num="82" name="PFA0430c:pep" comment="pep:known chromosome:ASM276v1:1:353467:357364:-1 gene:PFA0430c transcript:PFA0430c:mRNA description:&quot;Putative uncharacterized protein&quot;" length="1152">
			<score strand="both" combined_pvalue="4.14e-02" evalue="2.2e+02"/>
			<seg start="526">
				<data>
LIILILYILKYVFKKMMYKLYYNKYGMGKKYSLKNQESENMYMQNLLKRILYNVEKKKVLSNYESILQDILENTD
				</data>
				<hit pos="570" gap="569" motif="motif_1" pvalue="3.7e-05" match="+ +++++  ++"/>
			</seg>
		</sequence>
		<sequence id="seq_1_5272" db="db_1" num="5272" name="PF14_0627:pep" comment="pep:known chromosome:ASM276v1:14:2684077:2685470:1 gene:PF14_0627 transcript:PF14_0627:mRNA description:&quot;40S ribosomal protein S3, putative&quot;" length="221">
			<score strand="both" combined_pvalue="4.14e-02" evalue="2.2e+02"/>
		</sequence>
		<sequence id="seq_1_3970" db="db_1" num="3970" name="PF13_0021:pep" comment="pep:known chromosome:ASM276v1:13:236002:236637:-1 gene:PF13_0021 transcript:PF13_0021:mRNA description:&quot;Small heat shock protein, putative&quot;" length="211">
			<score strand="both" combined_pvalue="4.14e-02" evalue="2.2e+02"/>
		</sequence>
		<sequence id="seq_1_4215" db="db_1" num="4215" name="MAL13P1.147:pep" comment="pep:known chromosome:ASM276v1:13:1237401:1238630:-1 gene:MAL13P1.147 transcript:MAL13P1.147:mRNA description:&quot;Uncharacterized protein MAL13P1.147&quot;" length="270">
			<score strand="both" combined_pvalue="4.19e-02" evalue="2.3e+02"/>
		</sequence>
		<sequence id="seq_1_601" db="db_1" num="601" name="PFC1005c:pep" comment="pep:known chromosome:ASM276v1:3:942209:943423:-1 gene:PFC1005c transcript:PFC1005c:mRNA description:&quot;Iron-sulfur cluster assembly accessory protein, putative&quot;" length="404">
			<score strand="both" combined_pvalue="4.26e-02" evalue="2.3e+02"/>
		</sequence>
		<sequence id="seq_1_2978" db="db_1" num="2978" name="PF11_0087:pep" comment="pep:known chromosome:ASM276v1:11:317819:318871:-1 gene:PF11_0087 transcript:PF11_0087:mRNA description:&quot;Recombinase Rad51&quot;" length="350">
			<score strand="both" combined_pvalue="4.28e-02" evalue="2.3e+02"/>
		</sequence>
		<sequence id="seq_1_455" db="db_1" num="455" name="PFC0340w:pep" comment="pep:known chromosome:ASM276v1:3:350224:351720:1 gene:PFC0340w transcript:PFC0340w:mRNA description:&quot;DNA polymerase epsilon subunit B, putative&quot;" length="498">
			<score strand="both" combined_pvalue="4.31e-02" evalue="2.3e+02"/>
			<seg start="376">
				<data>
NINICCMSGEPVHNITSYSKNNKMNALKLIAQSRILSPTSPDTLGCYPFTKNDPFCLNDDNTYPHIFINGNCSKL
				</data>
				<hit pos="405" gap="404" motif="motif_1" pvalue="9.0e-05" match="+  +++++ + "/>
			</seg>
		</sequence>
		<sequence id="seq_1_4947" db="db_1" num="4947" name="PF14_0315:pep" comment="pep:known chromosome:ASM276v1:14:1312246:1329519:-1 gene:PF14_0315 transcript:PF14_0315:mRNA description:&quot;Putative uncharacterized protein&quot;" length="5757">
			<score strand="both" combined_pvalue="4.32e-02" evalue="2.3e+02"/>
			<seg start="2326">
				<data>
NNNDSNNNNNYNNNLFSSKRSLSESKLIFNQNVLIEEILSKKYRTFSINEFLDVELNNNLKELVRVYKKNLCYNI
				</data>
				<hit pos="2341" gap="2340" motif="motif_1" pvalue="7.7e-06" match="+  ++++++  "/>
			</seg>
		</sequence>
		<sequence id="seq_1_2813" db="db_1" num="2813" name="PF10_0304:pep" comment="pep:known chromosome:ASM276v1:10:1254841:1255584:-1 gene:PF10_0304 transcript:PF10_0304:mRNA description:&quot;Conserved Plasmodium protein&quot;" length="184">
			<score strand="both" combined_pvalue="4.34e-02" evalue="2.4e+02"/>
		</sequence>
		<sequence id="seq_1_3953" db="db_1" num="3953" name="PF13_0015:pep" comment="pep:known chromosome:ASM276v1:13:155194:157596:1 gene:PF13_0015 transcript:PF13_0015:mRNA description:&quot;Putative uncharacterized protein&quot;" length="800">
			<score strand="both" combined_pvalue="4.37e-02" evalue="2.4e+02"/>
			<seg start="76">
				<data>
KLEELCKKIKKDAHTFDSYELIDLIYYLSKHSNKNVYLTIEPLLFHFFLKYNKNSHTINLNGISIHRLLRVLTEY
QDIVYREWIYSISEIISRKHAHISMRDIQLILDDLALFYDFEIHKQIIPFYKTITNRINELEIKRLPFLIHVIGR
				</data>
				<hit pos="141" gap="140" motif="motif_1" pvalue="5.7e-05" match=" ++ +++ + +"/>
			</seg>
		</sequence>
		<sequence id="seq_1_3114" db="db_1" num="3114" name="PF11_0224:pep" comment="pep:known chromosome:ASM276v1:11:815385:816321:-1 gene:PF11_0224 transcript:PF11_0224:mRNA description:&quot;Circumsporozoite protein-related antigen&quot;" length="162">
			<score strand="both" combined_pvalue="4.38e-02" evalue="2.4e+02"/>
		</sequence>
		<sequence id="seq_1_1625" db="db_1" num="1625" name="MAL7P1.59:pep" comment="pep:known chromosome:ASM276v1:7:662489:663346:-1 gene:MAL7P1.59 transcript:MAL7P1.59:mRNA description:&quot;Putative uncharacterized protein&quot;" length="223">
			<score strand="both" combined_pvalue="4.38e-02" evalue="2.4e+02"/>
		</sequence>
		<sequence id="seq_1_2012" db="db_1" num="2012" name="PF08_0044:pep" comment="pep:known chromosome:ASM276v1:8:954523:957388:1 gene:PF08_0044 transcript:PF08_0044:mRNA description:&quot;Protein kinase 1&quot;" length="892">
			<score strand="both" combined_pvalue="4.39e-02" evalue="2.4e+02"/>
			<seg start="526">
				<data>
NDYNKYDKDCYNNNNLMSNHDDCSAKNNLRLKRLVSMTNLNQRNYYMIINDNTDKICDKSITYDDDITKKKNKAN
				</data>
				<hit pos="554" gap="553" motif="motif_1" pvalue="5.1e-05" match=" +++++ + + "/>
			</seg>
		</sequence>
		<sequence id="seq_1_1294" db="db_1" num="1294" name="PFF0573c:pep" comment="pep:known chromosome:ASM276v1:6:488574:489282:-1 gene:PFF0573c transcript:PFF0573c:mRNA description:&quot;60S ribosomal protein L39, putative&quot;" length="51">
			<score strand="both" combined_pvalue="4.42e-02" evalue="2.4e+02"/>
		</sequence>
		<sequence id="seq_1_514" db="db_1" num="514" name="PFC0582c.1" comment="pep:known chromosome:ASM276v1:3:565985:567729:-1 gene:PFC0582c transcript:PFC0582c.1 description:&quot;Vesicle transport v-SNARE protein, putative&quot;" length="198">
			<score strand="both" combined_pvalue="4.47e-02" evalue="2.4e+02"/>
		</sequence>
		<sequence id="seq_1_4525" db="db_1" num="4525" name="MAL13P1.306.1" comment="pep:known chromosome:ASM276v1:13:2461824:2464315:-1 gene:MAL13P1.306 transcript:MAL13P1.306.1 description:&quot;Putative uncharacterized protein&quot;" length="366">
			<score strand="both" combined_pvalue="4.47e-02" evalue="2.4e+02"/>
		</sequence>
		<sequence id="seq_1_3878" db="db_1" num="3878" name="PFL2395c:pep" comment="pep:known chromosome:ASM276v1:12:2041279:2043198:-1 gene:PFL2395c transcript:PFL2395c:mRNA description:&quot;Apicoplast dimethyladenosine synthase, putative&quot;" length="639">
			<score strand="both" combined_pvalue="4.51e-02" evalue="2.4e+02"/>
			<seg start="151">
				<data>
NKMYNTEPIDDKNQFISRTFEGINIFPIKQNEKDQDYLKTKLPSKEFKPKRSLGQNYLKDTNIIKKMISAIEYNV
				</data>
				<hit pos="197" gap="196" motif="motif_1" pvalue="7.3e-05" match="+  ++++ +  "/>
			</seg>
		</sequence>
		<sequence id="seq_1_1407" db="db_1" num="1407" name="PFF1110c:pep" comment="pep:known chromosome:ASM276v1:6:939658:943720:-1 gene:PFF1110c transcript:PFF1110c:mRNA description:&quot;Coronin binding protein&quot;" length="786">
			<score strand="both" combined_pvalue="4.52e-02" evalue="2.4e+02"/>
			<seg start="76">
				<data>
IRKQKKSDTSFKNDKSNKSSSVREKQHDEYSKSNRSRDSKNRVSSAHNKKGGEDDFDKRNLSDTRRRSRSLASSK
				</data>
				<hit pos="140" gap="139" motif="motif_1" pvalue="6.0e-05" match=" + +++++   "/>
			</seg>
		</sequence>
		<sequence id="seq_1_3431" db="db_1" num="3431" name="PFL0190w:pep" comment="pep:known chromosome:ASM276v1:12:194141:195459:1 gene:PFL0190w transcript:PFL0190w:mRNA description:&quot;Ubiquitin carrier protein&quot;" length="147">
			<score strand="both" combined_pvalue="4.54e-02" evalue="2.5e+02"/>
		</sequence>
		<sequence id="seq_1_5340" db="db_1" num="5340" name="PF14_0694:pep" comment="pep:known chromosome:ASM276v1:14:2962923:2965023:-1 gene:PF14_0694 transcript:PF14_0694:mRNA description:&quot;Protein disulfide isomerase&quot;" length="553">
			<score strand="both" combined_pvalue="4.55e-02" evalue="2.5e+02"/>
			<seg start="301">
				<data>
IYNNINNINKDDIIKCAKKYNHKIKFAISGTTQIFEKRLLNELLIEDNIKKPLMRITEFKNYIRFPYKYKPQSDD
				</data>
				<hit pos="334" gap="333" motif="motif_1" pvalue="8.6e-05" match="+ +++++ + +"/>
			</seg>
		</sequence>
		<sequence id="seq_1_1740" db="db_1" num="1740" name="MAL7P1.139:pep" comment="pep:known chromosome:ASM276v1:7:1126356:1127113:1 gene:MAL7P1.139 transcript:MAL7P1.139:mRNA description:&quot;Mago nashi protein homolog, putative&quot;" length="148">
			<score strand="both" combined_pvalue="4.58e-02" evalue="2.5e+02"/>
		</sequence>
		<sequence id="seq_1_3340" db="db_1" num="3340" name="PF11_0455a:pep" comment="pep:known chromosome:ASM276v1:11:1759254:1759919:-1 gene:PF11_0455a transcript:PF11_0455a:mRNA description:&quot;60S ribosomal protein L41, putative&quot;" length="39">
			<score strand="both" combined_pvalue="4.60e-02" evalue="2.5e+02"/>
		</sequence>
		<sequence id="seq_1_4260" db="db_1" num="4260" name="PF13_0186:pep" comment="pep:known chromosome:ASM276v1:13:1382829:1383533:1 gene:PF13_0186 transcript:PF13_0186:mRNA description:&quot;Putative uncharacterized protein&quot;" length="234">
			<score strand="both" combined_pvalue="4.60e-02" evalue="2.5e+02"/>
		</sequence>
		<sequence id="seq_1_4419" db="db_1" num="4419" name="MAL13P1.255:pep" comment="pep:known chromosome:ASM276v1:13:2019590:2021275:1 gene:MAL13P1.255 transcript:MAL13P1.255:mRNA description:&quot;N6-adenine-specific methylase, putative&quot;" length="561">
			<score strand="both" combined_pvalue="4.61e-02" evalue="2.5e+02"/>
			<seg start="301">
				<data>
PKEKLNIKRQTNKNIKSKYGYCKIKTYNETINVNYRKKKILSILEGTLKNKRLYSPDTYTRPMMSKVKESIFNIL
				</data>
				<hit pos="335" gap="334" motif="motif_1" pvalue="8.6e-05" match="++ + +++  +"/>
			</seg>
		</sequence>
	</sequences>
	<runtime cycles="184077" seconds="0.184"/>
</mast>
