# Supplementary material for: The MEME Suite
Source: Nucleic Acids Res. 2015 May 7;43(Web Server issue):W39–49. doi: 10.1093/nar/gkv416 (PMC4489269; doi:10.1093/nar/gkv416)
Supplement: SUPPLEMENTARY DATA [file supp_gkv416_nar-00283-web-b-2015-File002.zip › case1/Hiller2004.1.meme.out/meme.txt]

********************************************************************************
MEME - Motif discovery tool
********************************************************************************
MEME version 4.10.0 (Release date: Wed May 21 10:35:36 2014 +1000)

For further information on how to interpret these results or to get
a copy of the MEME software please access http://meme.nbcr.net.

This file may be used as input to the MAST algorithm for searching
sequence databases for matches to groups of motifs.  MAST is available
for interactive use and downloading at http://meme.nbcr.net.
********************************************************************************


********************************************************************************
REFERENCE
********************************************************************************
If you use this program in your research, please cite:

Timothy L. Bailey and Charles Elkan,
"Fitting a mixture model by expectation maximization to discover
motifs in biopolymers", Proceedings of the Second International
Conference on Intelligent Systems for Molecular Biology, pp. 28-36,
AAAI Press, Menlo Park, California, 1994.
********************************************************************************


********************************************************************************
TRAINING SET
********************************************************************************
DATAFILE= Hiller2004.1.fa
ALPHABET= ACDEFGHIKLMNPQRSTVWY
Sequence name            Weight Length  Sequence name            Weight Length  
-------------            ------ ------  -------------            ------ ------  
PF10_0159:pep:54-154     1.0000    100  PFE0040c:pep:45-145      1.0000    100  
PFB0100c:pep:24-124      1.0000    100  PFB0095c:pep:30-130      1.0000    100  
MAL7P1.231:pep:15-115    1.0000    100  
********************************************************************************

********************************************************************************
COMMAND LINE SUMMARY
********************************************************************************
This information can also be useful in the event you wish to report a
problem with the MEME software.

command: meme Hiller2004.1.fa -oc Hiller2004.1.out -minw 11 -maxw 11 -mod oops 

model:  mod=          oops    nmotifs=         1    evt=           inf
object function=  E-value of product of p-values
width:  minw=           11    maxw=           11    minic=        0.00
width:  wg=             11    ws=              1    endgaps=       yes
nsites: minsites=        5    maxsites=        5    wnsites=       0.8
theta:  prob=            1    spmap=         pam    spfuzz=        120
global: substring=     yes    branching=      no    wbranch=        no
em:     prior=        dmix    b=               0    maxiter=        50
        distance=    1e-05
data:   n=             500    N=               5

sample: seed=            0    seqfrac=         1
Dirichlet mixture priors file: prior30.plib
Letter frequencies in dataset:
A 0.090 C 0.018 D 0.056 E 0.066 F 0.022 G 0.028 H 0.124 I 0.038 K 0.092 
L 0.070 M 0.006 N 0.070 P 0.020 Q 0.062 R 0.052 S 0.052 T 0.042 V 0.058 
W 0.004 Y 0.030 
Background letter frequencies (from dataset with add-one prior applied):
A 0.088 C 0.019 D 0.056 E 0.065 F 0.023 G 0.029 H 0.121 I 0.038 K 0.090 
L 0.069 M 0.008 N 0.069 P 0.021 Q 0.062 R 0.052 S 0.052 T 0.042 V 0.058 
W 0.006 Y 0.031 
********************************************************************************


********************************************************************************
MOTIF  1 MEME	width =  11  sites =   5  llr = 109  E-value = 4.3e+000
********************************************************************************
--------------------------------------------------------------------------------
	Motif 1 Description
--------------------------------------------------------------------------------
Simplified        A  :::::::6:::
pos.-specific     C  :::::::::::
probability       D  2::::::::::
matrix            E  ::2:::::6:4
                  F  4::::::::::
                  G  :::::::::2:
                  H  :::::::2:::
                  I  2::::4:::::
                  K  :::6:::::2:
                  L  :22::2a:::2
                  M  :::::::::::
                  N  2:4::::::::
                  P  :::::::::::
                  Q  ::::::::4:4
                  R  :8::a::::::
                  S  :::2:2:2:::
                  T  :::::2:::4:
                  V  :::2:::::2:
                  W  :::::::::::
                  Y  ::2::::::::

         bits    7.4            
                 6.7            
                 5.9            
                 5.2            
Relative         4.5     *      
Entropy          3.7  *  * *    
(31.5 bits)      3.0 **  * * *  
                 2.2 ***********
                 1.5 ***********
                 0.7 ***********
                 0.0 -----------

Multilevel           FRNKRILAETE
consensus            DLEV T SQVQ
sequence             I LS L H KL
                     N Y  S   G 
                                
--------------------------------------------------------------------------------

--------------------------------------------------------------------------------
	Motif 1 sites sorted by position p-value
--------------------------------------------------------------------------------
Sequence name             Start   P-value               Site  
-------------             ----- ---------            -----------
PF10_0159:pep:54-154         26  6.78e-12 DKYEKAVDYG FRESRILAEGE DTCARKEKTT
PFB0100c:pep:24-124          26  1.88e-11 NGNGSGDSFD FRNKRTLAQKQ HEHHHHHHHQ
PFE0040c:pep:45-145          26  2.41e-10 YSYSSIKNNN DRYVRILSETE PPMSLEEIMR
PFB0095c:pep:30-130          26  6.02e-09 KIDNVYNIFE IRLKRSLAQVL GNTRLSSRGV
MAL7P1.231:pep:15-115        26  7.15e-08 NLCSKNAKGL NLNKRLLHETQ AHVDDAHHAH
--------------------------------------------------------------------------------

--------------------------------------------------------------------------------
	Motif 1 block diagrams
--------------------------------------------------------------------------------
SEQUENCE NAME            POSITION P-VALUE  MOTIF DIAGRAM
-------------            ----------------  -------------
PF10_0159:pep:54-154              6.8e-12  25_[1]_64
PFB0100c:pep:24-124               1.9e-11  25_[1]_64
PFE0040c:pep:45-145               2.4e-10  25_[1]_64
PFB0095c:pep:30-130                 6e-09  25_[1]_64
MAL7P1.231:pep:15-115             7.2e-08  25_[1]_64
--------------------------------------------------------------------------------

--------------------------------------------------------------------------------
	Motif 1 in BLOCKS format
--------------------------------------------------------------------------------
BL   MOTIF 1 width=11 seqs=5
PF10_0159:pep:54-154     (   26) FRESRILAEGE  1 
PFB0100c:pep:24-124      (   26) FRNKRTLAQKQ  1 
PFE0040c:pep:45-145      (   26) DRYVRILSETE  1 
PFB0095c:pep:30-130      (   26) IRLKRSLAQVL  1 
MAL7P1.231:pep:15-115    (   26) NLNKRLLHETQ  1 
//

--------------------------------------------------------------------------------

--------------------------------------------------------------------------------
	Motif 1 position-specific scoring matrix
--------------------------------------------------------------------------------
log-odds matrix: alength= 20 w= 11 n= 450 bayes= 6.47573 E= 4.3e+000 
  -151   -175     90   -131    393   -103   -328    136   -182    -84     81     53   -125   -172   -157    -84    -78    -81    -40     45 
  -348   -271   -416   -397   -330   -261   -412   -302   -160   -123   -155   -353   -223   -260    405   -292   -294   -389   -156   -356 
  -113   -208    -79     98    -39    -58   -262   -106    -90     66     61    189    -79    -86    -74    -30    -40   -123    -70    187 
  -172   -253   -198   -131   -211   -129   -364   -169    263   -205     -9   -198   -146   -139    -13     87   -102     58   -161   -231 
  -366   -278   -431   -433   -366   -270   -423   -339   -181   -351   -194   -370   -230   -280    411   -310   -317   -437   -165   -382 
  -154   -139   -318   -270    -43   -162   -441    335   -292    102    156   -286   -172   -270   -236     81    139     73    -78   -154 
  -342   -284   -477   -413    -58   -326   -571    -27   -443    361    157   -473   -266   -367   -340   -339   -259   -126   -160   -272 
   281    -85   -248   -223   -189    -21    -90   -186   -271   -215    -13   -259   -190   -265   -229    107    -97   -100   -170   -271 
  -195   -463     -9    303   -371   -166   -426   -306   -173   -308   -106   -239   -150    206   -203   -170   -178   -280   -315   -354 
  -102   -172   -139    -86   -113    187   -328    -68     51   -121     77   -143    -91   -111    -77     -3    276    108   -104   -166 
  -172   -317    -66    197   -249   -145   -307   -223   -141     39     -3   -201   -124    272   -126   -123   -128   -225   -185   -266 
--------------------------------------------------------------------------------

--------------------------------------------------------------------------------
	Motif 1 position-specific probability matrix
--------------------------------------------------------------------------------
letter-probability matrix: alength= 20 w= 11 nsites= 5 E= 4.3e+000 
 0.000000  0.000000  0.200000  0.000000  0.400000  0.000000  0.000000  0.200000  0.000000  0.000000  0.000000  0.200000  0.000000  0.000000  0.000000  0.000000  0.000000  0.000000  0.000000  0.000000 
 0.000000  0.000000  0.000000  0.000000  0.000000  0.000000  0.000000  0.000000  0.000000  0.200000  0.000000  0.000000  0.000000  0.000000  0.800000  0.000000  0.000000  0.000000  0.000000  0.000000 
 0.000000  0.000000  0.000000  0.200000  0.000000  0.000000  0.000000  0.000000  0.000000  0.200000  0.000000  0.400000  0.000000  0.000000  0.000000  0.000000  0.000000  0.000000  0.000000  0.200000 
 0.000000  0.000000  0.000000  0.000000  0.000000  0.000000  0.000000  0.000000  0.600000  0.000000  0.000000  0.000000  0.000000  0.000000  0.000000  0.200000  0.000000  0.200000  0.000000  0.000000 
 0.000000  0.000000  0.000000  0.000000  0.000000  0.000000  0.000000  0.000000  0.000000  0.000000  0.000000  0.000000  0.000000  0.000000  1.000000  0.000000  0.000000  0.000000  0.000000  0.000000 
 0.000000  0.000000  0.000000  0.000000  0.000000  0.000000  0.000000  0.400000  0.000000  0.200000  0.000000  0.000000  0.000000  0.000000  0.000000  0.200000  0.200000  0.000000  0.000000  0.000000 
 0.000000  0.000000  0.000000  0.000000  0.000000  0.000000  0.000000  0.000000  0.000000  1.000000  0.000000  0.000000  0.000000  0.000000  0.000000  0.000000  0.000000  0.000000  0.000000  0.000000 
 0.600000  0.000000  0.000000  0.000000  0.000000  0.000000  0.200000  0.000000  0.000000  0.000000  0.000000  0.000000  0.000000  0.000000  0.000000  0.200000  0.000000  0.000000  0.000000  0.000000 
 0.000000  0.000000  0.000000  0.600000  0.000000  0.000000  0.000000  0.000000  0.000000  0.000000  0.000000  0.000000  0.000000  0.400000  0.000000  0.000000  0.000000  0.000000  0.000000  0.000000 
 0.000000  0.000000  0.000000  0.000000  0.000000  0.200000  0.000000  0.000000  0.200000  0.000000  0.000000  0.000000  0.000000  0.000000  0.000000  0.000000  0.400000  0.200000  0.000000  0.000000 
 0.000000  0.000000  0.000000  0.400000  0.000000  0.000000  0.000000  0.000000  0.000000  0.200000  0.000000  0.000000  0.000000  0.400000  0.000000  0.000000  0.000000  0.000000  0.000000  0.000000 
--------------------------------------------------------------------------------

--------------------------------------------------------------------------------
	Motif 1 regular expression
--------------------------------------------------------------------------------
[FDIN][RL][NELY][KVS]R[ITLS]L[ASH][EQ][TVKG][EQL]
--------------------------------------------------------------------------------


Time  0.04 secs.

********************************************************************************


********************************************************************************
SUMMARY OF MOTIFS
********************************************************************************

--------------------------------------------------------------------------------
	Combined block diagrams: non-overlapping sites with p-value < 0.0001
--------------------------------------------------------------------------------
SEQUENCE NAME            COMBINED P-VALUE  MOTIF DIAGRAM
-------------            ----------------  -------------
PF10_0159:pep:54-154             6.10e-10  25_[1(6.78e-12)]_64
PFE0040c:pep:45-145              2.17e-08  25_[1(2.41e-10)]_64
PFB0100c:pep:24-124              1.69e-09  25_[1(1.88e-11)]_64
PFB0095c:pep:30-130              5.42e-07  25_[1(6.02e-09)]_64
MAL7P1.231:pep:15-115            6.44e-06  25_[1(7.15e-08)]_64
--------------------------------------------------------------------------------

********************************************************************************


********************************************************************************
Stopped because nmotifs = 1 reached.
********************************************************************************

CPU: IMB12-009806-LT

********************************************************************************
