# Supplementary material for: The MEME Suite
Source: Nucleic Acids Res. 2015 May 7;43(Web Server issue):W39–49. doi: 10.1093/nar/gkv416 (PMC4489269; doi:10.1093/nar/gkv416)
Supplement: SUPPLEMENTARY DATA [file supp_gkv416_nar-00283-web-b-2015-File002.zip › case1/Hiller2004.1.meme.out/meme.xml]

<?xml version='1.0' encoding='UTF-8' standalone='yes'?>
<!-- Document definition -->
<!DOCTYPE MEME[
<!ELEMENT MEME (
  training_set,
  model, 
  motifs, 
  scanned_sites_summary?
)>
<!ATTLIST MEME 
  version CDATA #REQUIRED
  release CDATA #REQUIRED
>
<!-- Training-set elements -->
<!ELEMENT training_set (alphabet, ambigs, sequence*, letter_frequencies)>
<!ATTLIST training_set datafile CDATA #REQUIRED length CDATA #REQUIRED>
<!ELEMENT alphabet (letter*)>
<!ATTLIST alphabet id (amino-acid|nucleotide) #REQUIRED
                   length CDATA #REQUIRED>
<!ELEMENT ambigs (letter*)>
<!ELEMENT letter EMPTY>
<!ATTLIST letter id ID #REQUIRED>
<!ATTLIST letter symbol CDATA #REQUIRED>
<!ELEMENT sequence EMPTY>
<!ATTLIST sequence id ID #REQUIRED
                   name CDATA #REQUIRED
                   length CDATA #REQUIRED
                   weight CDATA #REQUIRED
>
<!ELEMENT letter_frequencies (alphabet_array)>

<!-- Model elements -->
<!ELEMENT model (
  command_line,
  host,
  type,
  nmotifs,
  evalue_threshold,
  object_function,
  min_width,
  max_width,
  minic,
  wg,
  ws,
  endgaps,
  minsites,
  maxsites,
  wnsites,
  prob,
  spmap,
  spfuzz,
  prior,
  beta,
  maxiter,
  distance,
  num_sequences,
  num_positions,
  seed,
  seqfrac,
  strands,
  priors_file,
  reason_for_stopping,
  background_frequencies
)>
<!ELEMENT command_line (#PCDATA)*>
<!ELEMENT host (#PCDATA)*>
<!ELEMENT type (#PCDATA)*>
<!ELEMENT nmotifs (#PCDATA)*>
<!ELEMENT evalue_threshold (#PCDATA)*>
<!ELEMENT object_function (#PCDATA)*>
<!ELEMENT min_width (#PCDATA)*>
<!ELEMENT max_width (#PCDATA)*>
<!ELEMENT minic (#PCDATA)*>
<!ELEMENT wg (#PCDATA)*>
<!ELEMENT ws (#PCDATA)*>
<!ELEMENT endgaps (#PCDATA)*>
<!ELEMENT minsites (#PCDATA)*>
<!ELEMENT maxsites (#PCDATA)*>
<!ELEMENT wnsites (#PCDATA)*>
<!ELEMENT prob (#PCDATA)*>
<!ELEMENT spmap (#PCDATA)*>
<!ELEMENT spfuzz (#PCDATA)*>
<!ELEMENT prior (#PCDATA)*>
<!ELEMENT beta (#PCDATA)*>
<!ELEMENT maxiter (#PCDATA)*>
<!ELEMENT distance (#PCDATA)*>
<!ELEMENT num_sequences (#PCDATA)*>
<!ELEMENT num_positions (#PCDATA)*>
<!ELEMENT seed (#PCDATA)*>
<!ELEMENT seqfrac (#PCDATA)*>
<!ELEMENT strands (#PCDATA)*>
<!ELEMENT priors_file (#PCDATA)*>
<!ELEMENT reason_for_stopping (#PCDATA)*>
<!ELEMENT background_frequencies (alphabet_array)>
<!ATTLIST background_frequencies source CDATA #REQUIRED>

<!-- Motif elements -->
<!ELEMENT motifs (motif*)>
<!ELEMENT motif (scores, probabilities, regular_expression?, contributing_sites)>
<!ATTLIST motif id ID #REQUIRED
                name CDATA #REQUIRED
                width CDATA #REQUIRED
                sites CDATA #REQUIRED
                llr CDATA #REQUIRED
                ic CDATA #REQUIRED
                re CDATA #REQUIRED
                bayes_threshold CDATA #REQUIRED
                e_value CDATA #REQUIRED
                elapsed_time CDATA #REQUIRED
                url CDATA ""
>
<!ELEMENT scores (alphabet_matrix)>
<!ELEMENT probabilities (alphabet_matrix)>
<!ELEMENT regular_expression (#PCDATA)*>

<!-- Contributing site elements -->
<!-- Contributing sites are motif occurences found during the motif discovery phase -->
<!ELEMENT contributing_sites (contributing_site*)>
<!ELEMENT contributing_site (left_flank, site, right_flank)>
<!ATTLIST contributing_site sequence_id IDREF #REQUIRED
                          position CDATA #REQUIRED
                          strand (plus|minus|none) 'none'
                          pvalue CDATA #REQUIRED
>
<!-- The left_flank contains the sequence for 10 bases to the left of the motif start -->
<!ELEMENT left_flank (#PCDATA)>
<!-- The site contains the sequence for the motif instance -->
<!ELEMENT site (letter_ref*)>
<!-- The right_flank contains the sequence for 10 bases to the right of the motif end -->
<!ELEMENT right_flank (#PCDATA)>

<!-- Scanned site elements -->
<!-- Scanned sites are motif occurences found during the sequence scan phase -->
<!ELEMENT scanned_sites_summary (scanned_sites*)>
<!ATTLIST scanned_sites_summary p_thresh CDATA #REQUIRED>
<!ELEMENT scanned_sites (scanned_site*)>
<!ATTLIST scanned_sites sequence_id IDREF #REQUIRED
                        pvalue CDATA #REQUIRED
                        num_sites CDATA #REQUIRED>
<!ELEMENT scanned_site EMPTY>
<!ATTLIST scanned_site  motif_id IDREF #REQUIRED
                        strand (plus|minus|none) 'none'
                        position CDATA #REQUIRED
                        pvalue CDATA #REQUIRED>

<!-- Utility elements -->
<!-- A reference to a letter in the alphabet -->
<!ELEMENT letter_ref EMPTY>
<!ATTLIST letter_ref letter_id IDREF #REQUIRED>
<!-- A alphabet-array contains one floating point value for each letter in an alphabet -->
<!ELEMENT alphabet_array (value*)>
<!ELEMENT value (#PCDATA)>
<!ATTLIST value letter_id IDREF #REQUIRED>

<!-- A alphabet_matrix contains one alphabet_array for each position in a motif -->
<!ELEMENT alphabet_matrix (alphabet_array*)>

]>
<!-- Begin document body -->
<MEME version="4.10.0" release="Wed May 21 10:35:36 2014 +1000">
<training_set datafile="Hiller2004.1.fa" length="5">
<alphabet id="amino-acid" length="20">
<letter id="letter_A" symbol="A"/>
<letter id="letter_C" symbol="C"/>
<letter id="letter_D" symbol="D"/>
<letter id="letter_E" symbol="E"/>
<letter id="letter_F" symbol="F"/>
<letter id="letter_G" symbol="G"/>
<letter id="letter_H" symbol="H"/>
<letter id="letter_I" symbol="I"/>
<letter id="letter_K" symbol="K"/>
<letter id="letter_L" symbol="L"/>
<letter id="letter_M" symbol="M"/>
<letter id="letter_N" symbol="N"/>
<letter id="letter_P" symbol="P"/>
<letter id="letter_Q" symbol="Q"/>
<letter id="letter_R" symbol="R"/>
<letter id="letter_S" symbol="S"/>
<letter id="letter_T" symbol="T"/>
<letter id="letter_V" symbol="V"/>
<letter id="letter_W" symbol="W"/>
<letter id="letter_Y" symbol="Y"/>
</alphabet>
<ambigs>
<letter id="letter_B" symbol="B"/>
<letter id="letter_J" symbol="J"/>
<letter id="letter_O" symbol="O"/>
<letter id="letter_U" symbol="U"/>
<letter id="letter_X" symbol="X"/>
<letter id="letter_Z" symbol="Z"/>
<letter id="letter_star" symbol="*"/>
<letter id="letter_-" symbol="-"/>
</ambigs>
<sequence id="sequence_0" name="PF10_0159:pep:54-154" length="100" weight="1.000000" />
<sequence id="sequence_1" name="PFE0040c:pep:45-145" length="100" weight="1.000000" />
<sequence id="sequence_2" name="PFB0100c:pep:24-124" length="100" weight="1.000000" />
<sequence id="sequence_3" name="PFB0095c:pep:30-130" length="100" weight="1.000000" />
<sequence id="sequence_4" name="MAL7P1.231:pep:15-115" length="100" weight="1.000000" />
<letter_frequencies>
<alphabet_array>
<value letter_id="letter_A">0.090</value>
<value letter_id="letter_C">0.018</value>
<value letter_id="letter_D">0.056</value>
<value letter_id="letter_E">0.066</value>
<value letter_id="letter_F">0.022</value>
<value letter_id="letter_G">0.028</value>
<value letter_id="letter_H">0.124</value>
<value letter_id="letter_I">0.038</value>
<value letter_id="letter_K">0.092</value>
<value letter_id="letter_L">0.070</value>
<value letter_id="letter_M">0.006</value>
<value letter_id="letter_N">0.070</value>
<value letter_id="letter_P">0.020</value>
<value letter_id="letter_Q">0.062</value>
<value letter_id="letter_R">0.052</value>
<value letter_id="letter_S">0.052</value>
<value letter_id="letter_T">0.042</value>
<value letter_id="letter_V">0.058</value>
<value letter_id="letter_W">0.004</value>
<value letter_id="letter_Y">0.030</value>
</alphabet_array>
</letter_frequencies>
</training_set>
<model>
<command_line>meme Hiller2004.1.fa -oc Hiller2004.1.out -minw 11 -maxw 11 -mod oops </command_line>
<host>IMB12-009806-LT</host>
<type>oops</type>
<nmotifs>1</nmotifs>
<evalue_threshold>inf</evalue_threshold>
<object_function>E-value of product of p-values</object_function>
<min_width>11</min_width>
<max_width>11</max_width>
<minic>    0.00</minic>
<wg>11</wg>
<ws>1</ws>
<endgaps>yes</endgaps>
<minsites>5</minsites>
<maxsites>5</maxsites>
<wnsites>0.8</wnsites>
<prob>1</prob>
<spmap>pam</spmap>
<spfuzz>120</spfuzz>
<prior>dmix</prior>
<beta>0</beta>
<maxiter>50</maxiter>
<distance>1e-05</distance>
<num_sequences>5</num_sequences>
<num_positions>500</num_positions>
<seed>0</seed>
<seqfrac>       1</seqfrac>
<strands>none</strands>
<priors_file>prior30.plib</priors_file>
<reason_for_stopping>Stopped because nmotifs = 1 reached.</reason_for_stopping>
<background_frequencies source="dataset with add-one prior applied">
<alphabet_array>
<value letter_id="letter_A">0.088</value>
<value letter_id="letter_C">0.019</value>
<value letter_id="letter_D">0.056</value>
<value letter_id="letter_E">0.065</value>
<value letter_id="letter_F">0.023</value>
<value letter_id="letter_G">0.029</value>
<value letter_id="letter_H">0.121</value>
<value letter_id="letter_I">0.038</value>
<value letter_id="letter_K">0.090</value>
<value letter_id="letter_L">0.069</value>
<value letter_id="letter_M">0.008</value>
<value letter_id="letter_N">0.069</value>
<value letter_id="letter_P">0.021</value>
<value letter_id="letter_Q">0.062</value>
<value letter_id="letter_R">0.052</value>
<value letter_id="letter_S">0.052</value>
<value letter_id="letter_T">0.042</value>
<value letter_id="letter_V">0.058</value>
<value letter_id="letter_W">0.006</value>
<value letter_id="letter_Y">0.031</value>
</alphabet_array>
</background_frequencies>
</model>
<motifs>
<motif id="motif_1" name="1" width="11" sites="5" ic="33.9" re="31.5" llr="109" e_value="4.3e+000" bayes_threshold="6.47573" elapsed_time="0.043340">
<scores>
<alphabet_matrix>
<alphabet_array>
<value letter_id="letter_A">-151</value>
<value letter_id="letter_C">-175</value>
<value letter_id="letter_D">90</value>
<value letter_id="letter_E">-131</value>
<value letter_id="letter_F">393</value>
<value letter_id="letter_G">-103</value>
<value letter_id="letter_H">-328</value>
<value letter_id="letter_I">136</value>
<value letter_id="letter_K">-182</value>
<value letter_id="letter_L">-84</value>
<value letter_id="letter_M">81</value>
<value letter_id="letter_N">53</value>
<value letter_id="letter_P">-125</value>
<value letter_id="letter_Q">-172</value>
<value letter_id="letter_R">-157</value>
<value letter_id="letter_S">-84</value>
<value letter_id="letter_T">-78</value>
<value letter_id="letter_V">-81</value>
<value letter_id="letter_W">-40</value>
<value letter_id="letter_Y">45</value>
</alphabet_array>
<alphabet_array>
<value letter_id="letter_A">-348</value>
<value letter_id="letter_C">-271</value>
<value letter_id="letter_D">-416</value>
<value letter_id="letter_E">-397</value>
<value letter_id="letter_F">-330</value>
<value letter_id="letter_G">-261</value>
<value letter_id="letter_H">-412</value>
<value letter_id="letter_I">-302</value>
<value letter_id="letter_K">-160</value>
<value letter_id="letter_L">-123</value>
<value letter_id="letter_M">-155</value>
<value letter_id="letter_N">-353</value>
<value letter_id="letter_P">-223</value>
<value letter_id="letter_Q">-260</value>
<value letter_id="letter_R">405</value>
<value letter_id="letter_S">-292</value>
<value letter_id="letter_T">-294</value>
<value letter_id="letter_V">-389</value>
<value letter_id="letter_W">-156</value>
<value letter_id="letter_Y">-356</value>
</alphabet_array>
<alphabet_array>
<value letter_id="letter_A">-113</value>
<value letter_id="letter_C">-208</value>
<value letter_id="letter_D">-79</value>
<value letter_id="letter_E">98</value>
<value letter_id="letter_F">-39</value>
<value letter_id="letter_G">-58</value>
<value letter_id="letter_H">-262</value>
<value letter_id="letter_I">-106</value>
<value letter_id="letter_K">-90</value>
<value letter_id="letter_L">66</value>
<value letter_id="letter_M">61</value>
<value letter_id="letter_N">189</value>
<value letter_id="letter_P">-79</value>
<value letter_id="letter_Q">-86</value>
<value letter_id="letter_R">-74</value>
<value letter_id="letter_S">-30</value>
<value letter_id="letter_T">-40</value>
<value letter_id="letter_V">-123</value>
<value letter_id="letter_W">-70</value>
<value letter_id="letter_Y">187</value>
</alphabet_array>
<alphabet_array>
<value letter_id="letter_A">-172</value>
<value letter_id="letter_C">-253</value>
<value letter_id="letter_D">-198</value>
<value letter_id="letter_E">-131</value>
<value letter_id="letter_F">-211</value>
<value letter_id="letter_G">-129</value>
<value letter_id="letter_H">-364</value>
<value letter_id="letter_I">-169</value>
<value letter_id="letter_K">263</value>
<value letter_id="letter_L">-205</value>
<value letter_id="letter_M">-9</value>
<value letter_id="letter_N">-198</value>
<value letter_id="letter_P">-146</value>
<value letter_id="letter_Q">-139</value>
<value letter_id="letter_R">-13</value>
<value letter_id="letter_S">87</value>
<value letter_id="letter_T">-102</value>
<value letter_id="letter_V">58</value>
<value letter_id="letter_W">-161</value>
<value letter_id="letter_Y">-231</value>
</alphabet_array>
<alphabet_array>
<value letter_id="letter_A">-366</value>
<value letter_id="letter_C">-278</value>
<value letter_id="letter_D">-431</value>
<value letter_id="letter_E">-433</value>
<value letter_id="letter_F">-366</value>
<value letter_id="letter_G">-270</value>
<value letter_id="letter_H">-423</value>
<value letter_id="letter_I">-339</value>
<value letter_id="letter_K">-181</value>
<value letter_id="letter_L">-351</value>
<value letter_id="letter_M">-194</value>
<value letter_id="letter_N">-370</value>
<value letter_id="letter_P">-230</value>
<value letter_id="letter_Q">-280</value>
<value letter_id="letter_R">411</value>
<value letter_id="letter_S">-310</value>
<value letter_id="letter_T">-317</value>
<value letter_id="letter_V">-437</value>
<value letter_id="letter_W">-165</value>
<value letter_id="letter_Y">-382</value>
</alphabet_array>
<alphabet_array>
<value letter_id="letter_A">-154</value>
<value letter_id="letter_C">-139</value>
<value letter_id="letter_D">-318</value>
<value letter_id="letter_E">-270</value>
<value letter_id="letter_F">-43</value>
<value letter_id="letter_G">-162</value>
<value letter_id="letter_H">-441</value>
<value letter_id="letter_I">335</value>
<value letter_id="letter_K">-292</value>
<value letter_id="letter_L">102</value>
<value letter_id="letter_M">156</value>
<value letter_id="letter_N">-286</value>
<value letter_id="letter_P">-172</value>
<value letter_id="letter_Q">-270</value>
<value letter_id="letter_R">-236</value>
<value letter_id="letter_S">81</value>
<value letter_id="letter_T">139</value>
<value letter_id="letter_V">73</value>
<value letter_id="letter_W">-78</value>
<value letter_id="letter_Y">-154</value>
</alphabet_array>
<alphabet_array>
<value letter_id="letter_A">-342</value>
<value letter_id="letter_C">-284</value>
<value letter_id="letter_D">-477</value>
<value letter_id="letter_E">-413</value>
<value letter_id="letter_F">-58</value>
<value letter_id="letter_G">-326</value>
<value letter_id="letter_H">-571</value>
<value letter_id="letter_I">-27</value>
<value letter_id="letter_K">-443</value>
<value letter_id="letter_L">361</value>
<value letter_id="letter_M">157</value>
<value letter_id="letter_N">-473</value>
<value letter_id="letter_P">-266</value>
<value letter_id="letter_Q">-367</value>
<value letter_id="letter_R">-340</value>
<value letter_id="letter_S">-339</value>
<value letter_id="letter_T">-259</value>
<value letter_id="letter_V">-126</value>
<value letter_id="letter_W">-160</value>
<value letter_id="letter_Y">-272</value>
</alphabet_array>
<alphabet_array>
<value letter_id="letter_A">281</value>
<value letter_id="letter_C">-85</value>
<value letter_id="letter_D">-248</value>
<value letter_id="letter_E">-223</value>
<value letter_id="letter_F">-189</value>
<value letter_id="letter_G">-21</value>
<value letter_id="letter_H">-90</value>
<value letter_id="letter_I">-186</value>
<value letter_id="letter_K">-271</value>
<value letter_id="letter_L">-215</value>
<value letter_id="letter_M">-13</value>
<value letter_id="letter_N">-259</value>
<value letter_id="letter_P">-190</value>
<value letter_id="letter_Q">-265</value>
<value letter_id="letter_R">-229</value>
<value letter_id="letter_S">107</value>
<value letter_id="letter_T">-97</value>
<value letter_id="letter_V">-100</value>
<value letter_id="letter_W">-170</value>
<value letter_id="letter_Y">-271</value>
</alphabet_array>
<alphabet_array>
<value letter_id="letter_A">-195</value>
<value letter_id="letter_C">-463</value>
<value letter_id="letter_D">-9</value>
<value letter_id="letter_E">303</value>
<value letter_id="letter_F">-371</value>
<value letter_id="letter_G">-166</value>
<value letter_id="letter_H">-426</value>
<value letter_id="letter_I">-306</value>
<value letter_id="letter_K">-173</value>
<value letter_id="letter_L">-308</value>
<value letter_id="letter_M">-106</value>
<value letter_id="letter_N">-239</value>
<value letter_id="letter_P">-150</value>
<value letter_id="letter_Q">206</value>
<value letter_id="letter_R">-203</value>
<value letter_id="letter_S">-170</value>
<value letter_id="letter_T">-178</value>
<value letter_id="letter_V">-280</value>
<value letter_id="letter_W">-315</value>
<value letter_id="letter_Y">-354</value>
</alphabet_array>
<alphabet_array>
<value letter_id="letter_A">-102</value>
<value letter_id="letter_C">-172</value>
<value letter_id="letter_D">-139</value>
<value letter_id="letter_E">-86</value>
<value letter_id="letter_F">-113</value>
<value letter_id="letter_G">187</value>
<value letter_id="letter_H">-328</value>
<value letter_id="letter_I">-68</value>
<value letter_id="letter_K">51</value>
<value letter_id="letter_L">-121</value>
<value letter_id="letter_M">77</value>
<value letter_id="letter_N">-143</value>
<value letter_id="letter_P">-91</value>
<value letter_id="letter_Q">-111</value>
<value letter_id="letter_R">-77</value>
<value letter_id="letter_S">-3</value>
<value letter_id="letter_T">276</value>
<value letter_id="letter_V">108</value>
<value letter_id="letter_W">-104</value>
<value letter_id="letter_Y">-166</value>
</alphabet_array>
<alphabet_array>
<value letter_id="letter_A">-172</value>
<value letter_id="letter_C">-317</value>
<value letter_id="letter_D">-66</value>
<value letter_id="letter_E">197</value>
<value letter_id="letter_F">-249</value>
<value letter_id="letter_G">-145</value>
<value letter_id="letter_H">-307</value>
<value letter_id="letter_I">-223</value>
<value letter_id="letter_K">-141</value>
<value letter_id="letter_L">39</value>
<value letter_id="letter_M">-3</value>
<value letter_id="letter_N">-201</value>
<value letter_id="letter_P">-124</value>
<value letter_id="letter_Q">272</value>
<value letter_id="letter_R">-126</value>
<value letter_id="letter_S">-123</value>
<value letter_id="letter_T">-128</value>
<value letter_id="letter_V">-225</value>
<value letter_id="letter_W">-185</value>
<value letter_id="letter_Y">-266</value>
</alphabet_array>
</alphabet_matrix>
</scores>
<probabilities>
<alphabet_matrix>
<alphabet_array>
<value letter_id="letter_A">0.000000</value>
<value letter_id="letter_C">0.000000</value>
<value letter_id="letter_D">0.200000</value>
<value letter_id="letter_E">0.000000</value>
<value letter_id="letter_F">0.400000</value>
<value letter_id="letter_G">0.000000</value>
<value letter_id="letter_H">0.000000</value>
<value letter_id="letter_I">0.200000</value>
<value letter_id="letter_K">0.000000</value>
<value letter_id="letter_L">0.000000</value>
<value letter_id="letter_M">0.000000</value>
<value letter_id="letter_N">0.200000</value>
<value letter_id="letter_P">0.000000</value>
<value letter_id="letter_Q">0.000000</value>
<value letter_id="letter_R">0.000000</value>
<value letter_id="letter_S">0.000000</value>
<value letter_id="letter_T">0.000000</value>
<value letter_id="letter_V">0.000000</value>
<value letter_id="letter_W">0.000000</value>
<value letter_id="letter_Y">0.000000</value>
</alphabet_array>
<alphabet_array>
<value letter_id="letter_A">0.000000</value>
<value letter_id="letter_C">0.000000</value>
<value letter_id="letter_D">0.000000</value>
<value letter_id="letter_E">0.000000</value>
<value letter_id="letter_F">0.000000</value>
<value letter_id="letter_G">0.000000</value>
<value letter_id="letter_H">0.000000</value>
<value letter_id="letter_I">0.000000</value>
<value letter_id="letter_K">0.000000</value>
<value letter_id="letter_L">0.200000</value>
<value letter_id="letter_M">0.000000</value>
<value letter_id="letter_N">0.000000</value>
<value letter_id="letter_P">0.000000</value>
<value letter_id="letter_Q">0.000000</value>
<value letter_id="letter_R">0.800000</value>
<value letter_id="letter_S">0.000000</value>
<value letter_id="letter_T">0.000000</value>
<value letter_id="letter_V">0.000000</value>
<value letter_id="letter_W">0.000000</value>
<value letter_id="letter_Y">0.000000</value>
</alphabet_array>
<alphabet_array>
<value letter_id="letter_A">0.000000</value>
<value letter_id="letter_C">0.000000</value>
<value letter_id="letter_D">0.000000</value>
<value letter_id="letter_E">0.200000</value>
<value letter_id="letter_F">0.000000</value>
<value letter_id="letter_G">0.000000</value>
<value letter_id="letter_H">0.000000</value>
<value letter_id="letter_I">0.000000</value>
<value letter_id="letter_K">0.000000</value>
<value letter_id="letter_L">0.200000</value>
<value letter_id="letter_M">0.000000</value>
<value letter_id="letter_N">0.400000</value>
<value letter_id="letter_P">0.000000</value>
<value letter_id="letter_Q">0.000000</value>
<value letter_id="letter_R">0.000000</value>
<value letter_id="letter_S">0.000000</value>
<value letter_id="letter_T">0.000000</value>
<value letter_id="letter_V">0.000000</value>
<value letter_id="letter_W">0.000000</value>
<value letter_id="letter_Y">0.200000</value>
</alphabet_array>
<alphabet_array>
<value letter_id="letter_A">0.000000</value>
<value letter_id="letter_C">0.000000</value>
<value letter_id="letter_D">0.000000</value>
<value letter_id="letter_E">0.000000</value>
<value letter_id="letter_F">0.000000</value>
<value letter_id="letter_G">0.000000</value>
<value letter_id="letter_H">0.000000</value>
<value letter_id="letter_I">0.000000</value>
<value letter_id="letter_K">0.600000</value>
<value letter_id="letter_L">0.000000</value>
<value letter_id="letter_M">0.000000</value>
<value letter_id="letter_N">0.000000</value>
<value letter_id="letter_P">0.000000</value>
<value letter_id="letter_Q">0.000000</value>
<value letter_id="letter_R">0.000000</value>
<value letter_id="letter_S">0.200000</value>
<value letter_id="letter_T">0.000000</value>
<value letter_id="letter_V">0.200000</value>
<value letter_id="letter_W">0.000000</value>
<value letter_id="letter_Y">0.000000</value>
</alphabet_array>
<alphabet_array>
<value letter_id="letter_A">0.000000</value>
<value letter_id="letter_C">0.000000</value>
<value letter_id="letter_D">0.000000</value>
<value letter_id="letter_E">0.000000</value>
<value letter_id="letter_F">0.000000</value>
<value letter_id="letter_G">0.000000</value>
<value letter_id="letter_H">0.000000</value>
<value letter_id="letter_I">0.000000</value>
<value letter_id="letter_K">0.000000</value>
<value letter_id="letter_L">0.000000</value>
<value letter_id="letter_M">0.000000</value>
<value letter_id="letter_N">0.000000</value>
<value letter_id="letter_P">0.000000</value>
<value letter_id="letter_Q">0.000000</value>
<value letter_id="letter_R">1.000000</value>
<value letter_id="letter_S">0.000000</value>
<value letter_id="letter_T">0.000000</value>
<value letter_id="letter_V">0.000000</value>
<value letter_id="letter_W">0.000000</value>
<value letter_id="letter_Y">0.000000</value>
</alphabet_array>
<alphabet_array>
<value letter_id="letter_A">0.000000</value>
<value letter_id="letter_C">0.000000</value>
<value letter_id="letter_D">0.000000</value>
<value letter_id="letter_E">0.000000</value>
<value letter_id="letter_F">0.000000</value>
<value letter_id="letter_G">0.000000</value>
<value letter_id="letter_H">0.000000</value>
<value letter_id="letter_I">0.400000</value>
<value letter_id="letter_K">0.000000</value>
<value letter_id="letter_L">0.200000</value>
<value letter_id="letter_M">0.000000</value>
<value letter_id="letter_N">0.000000</value>
<value letter_id="letter_P">0.000000</value>
<value letter_id="letter_Q">0.000000</value>
<value letter_id="letter_R">0.000000</value>
<value letter_id="letter_S">0.200000</value>
<value letter_id="letter_T">0.200000</value>
<value letter_id="letter_V">0.000000</value>
<value letter_id="letter_W">0.000000</value>
<value letter_id="letter_Y">0.000000</value>
</alphabet_array>
<alphabet_array>
<value letter_id="letter_A">0.000000</value>
<value letter_id="letter_C">0.000000</value>
<value letter_id="letter_D">0.000000</value>
<value letter_id="letter_E">0.000000</value>
<value letter_id="letter_F">0.000000</value>
<value letter_id="letter_G">0.000000</value>
<value letter_id="letter_H">0.000000</value>
<value letter_id="letter_I">0.000000</value>
<value letter_id="letter_K">0.000000</value>
<value letter_id="letter_L">1.000000</value>
<value letter_id="letter_M">0.000000</value>
<value letter_id="letter_N">0.000000</value>
<value letter_id="letter_P">0.000000</value>
<value letter_id="letter_Q">0.000000</value>
<value letter_id="letter_R">0.000000</value>
<value letter_id="letter_S">0.000000</value>
<value letter_id="letter_T">0.000000</value>
<value letter_id="letter_V">0.000000</value>
<value letter_id="letter_W">0.000000</value>
<value letter_id="letter_Y">0.000000</value>
</alphabet_array>
<alphabet_array>
<value letter_id="letter_A">0.600000</value>
<value letter_id="letter_C">0.000000</value>
<value letter_id="letter_D">0.000000</value>
<value letter_id="letter_E">0.000000</value>
<value letter_id="letter_F">0.000000</value>
<value letter_id="letter_G">0.000000</value>
<value letter_id="letter_H">0.200000</value>
<value letter_id="letter_I">0.000000</value>
<value letter_id="letter_K">0.000000</value>
<value letter_id="letter_L">0.000000</value>
<value letter_id="letter_M">0.000000</value>
<value letter_id="letter_N">0.000000</value>
<value letter_id="letter_P">0.000000</value>
<value letter_id="letter_Q">0.000000</value>
<value letter_id="letter_R">0.000000</value>
<value letter_id="letter_S">0.200000</value>
<value letter_id="letter_T">0.000000</value>
<value letter_id="letter_V">0.000000</value>
<value letter_id="letter_W">0.000000</value>
<value letter_id="letter_Y">0.000000</value>
</alphabet_array>
<alphabet_array>
<value letter_id="letter_A">0.000000</value>
<value letter_id="letter_C">0.000000</value>
<value letter_id="letter_D">0.000000</value>
<value letter_id="letter_E">0.600000</value>
<value letter_id="letter_F">0.000000</value>
<value letter_id="letter_G">0.000000</value>
<value letter_id="letter_H">0.000000</value>
<value letter_id="letter_I">0.000000</value>
<value letter_id="letter_K">0.000000</value>
<value letter_id="letter_L">0.000000</value>
<value letter_id="letter_M">0.000000</value>
<value letter_id="letter_N">0.000000</value>
<value letter_id="letter_P">0.000000</value>
<value letter_id="letter_Q">0.400000</value>
<value letter_id="letter_R">0.000000</value>
<value letter_id="letter_S">0.000000</value>
<value letter_id="letter_T">0.000000</value>
<value letter_id="letter_V">0.000000</value>
<value letter_id="letter_W">0.000000</value>
<value letter_id="letter_Y">0.000000</value>
</alphabet_array>
<alphabet_array>
<value letter_id="letter_A">0.000000</value>
<value letter_id="letter_C">0.000000</value>
<value letter_id="letter_D">0.000000</value>
<value letter_id="letter_E">0.000000</value>
<value letter_id="letter_F">0.000000</value>
<value letter_id="letter_G">0.200000</value>
<value letter_id="letter_H">0.000000</value>
<value letter_id="letter_I">0.000000</value>
<value letter_id="letter_K">0.200000</value>
<value letter_id="letter_L">0.000000</value>
<value letter_id="letter_M">0.000000</value>
<value letter_id="letter_N">0.000000</value>
<value letter_id="letter_P">0.000000</value>
<value letter_id="letter_Q">0.000000</value>
<value letter_id="letter_R">0.000000</value>
<value letter_id="letter_S">0.000000</value>
<value letter_id="letter_T">0.400000</value>
<value letter_id="letter_V">0.200000</value>
<value letter_id="letter_W">0.000000</value>
<value letter_id="letter_Y">0.000000</value>
</alphabet_array>
<alphabet_array>
<value letter_id="letter_A">0.000000</value>
<value letter_id="letter_C">0.000000</value>
<value letter_id="letter_D">0.000000</value>
<value letter_id="letter_E">0.400000</value>
<value letter_id="letter_F">0.000000</value>
<value letter_id="letter_G">0.000000</value>
<value letter_id="letter_H">0.000000</value>
<value letter_id="letter_I">0.000000</value>
<value letter_id="letter_K">0.000000</value>
<value letter_id="letter_L">0.200000</value>
<value letter_id="letter_M">0.000000</value>
<value letter_id="letter_N">0.000000</value>
<value letter_id="letter_P">0.000000</value>
<value letter_id="letter_Q">0.400000</value>
<value letter_id="letter_R">0.000000</value>
<value letter_id="letter_S">0.000000</value>
<value letter_id="letter_T">0.000000</value>
<value letter_id="letter_V">0.000000</value>
<value letter_id="letter_W">0.000000</value>
<value letter_id="letter_Y">0.000000</value>
</alphabet_array>
</alphabet_matrix>
</probabilities>
<regular_expression>
[FDIN][RL][NELY][KVS]R[ITLS]L[ASH][EQ][TVKG][EQL]
</regular_expression>
<contributing_sites>
<contributing_site sequence_id="sequence_0" position="25" strand="none" pvalue="6.78e-12" >
<left_flank>DKYEKAVDYG</left_flank>
<site>
<letter_ref letter_id="letter_F"/>
<letter_ref letter_id="letter_R"/>
<letter_ref letter_id="letter_E"/>
<letter_ref letter_id="letter_S"/>
<letter_ref letter_id="letter_R"/>
<letter_ref letter_id="letter_I"/>
<letter_ref letter_id="letter_L"/>
<letter_ref letter_id="letter_A"/>
<letter_ref letter_id="letter_E"/>
<letter_ref letter_id="letter_G"/>
<letter_ref letter_id="letter_E"/>
</site>
<right_flank>DTCARKEKTT</right_flank>
</contributing_site>
<contributing_site sequence_id="sequence_2" position="25" strand="none" pvalue="1.88e-11" >
<left_flank>NGNGSGDSFD</left_flank>
<site>
<letter_ref letter_id="letter_F"/>
<letter_ref letter_id="letter_R"/>
<letter_ref letter_id="letter_N"/>
<letter_ref letter_id="letter_K"/>
<letter_ref letter_id="letter_R"/>
<letter_ref letter_id="letter_T"/>
<letter_ref letter_id="letter_L"/>
<letter_ref letter_id="letter_A"/>
<letter_ref letter_id="letter_Q"/>
<letter_ref letter_id="letter_K"/>
<letter_ref letter_id="letter_Q"/>
</site>
<right_flank>HEHHHHHHHQ</right_flank>
</contributing_site>
<contributing_site sequence_id="sequence_1" position="25" strand="none" pvalue="2.41e-10" >
<left_flank>YSYSSIKNNN</left_flank>
<site>
<letter_ref letter_id="letter_D"/>
<letter_ref letter_id="letter_R"/>
<letter_ref letter_id="letter_Y"/>
<letter_ref letter_id="letter_V"/>
<letter_ref letter_id="letter_R"/>
<letter_ref letter_id="letter_I"/>
<letter_ref letter_id="letter_L"/>
<letter_ref letter_id="letter_S"/>
<letter_ref letter_id="letter_E"/>
<letter_ref letter_id="letter_T"/>
<letter_ref letter_id="letter_E"/>
</site>
<right_flank>PPMSLEEIMR</right_flank>
</contributing_site>
<contributing_site sequence_id="sequence_3" position="25" strand="none" pvalue="6.02e-09" >
<left_flank>KIDNVYNIFE</left_flank>
<site>
<letter_ref letter_id="letter_I"/>
<letter_ref letter_id="letter_R"/>
<letter_ref letter_id="letter_L"/>
<letter_ref letter_id="letter_K"/>
<letter_ref letter_id="letter_R"/>
<letter_ref letter_id="letter_S"/>
<letter_ref letter_id="letter_L"/>
<letter_ref letter_id="letter_A"/>
<letter_ref letter_id="letter_Q"/>
<letter_ref letter_id="letter_V"/>
<letter_ref letter_id="letter_L"/>
</site>
<right_flank>GNTRLSSRGV</right_flank>
</contributing_site>
<contributing_site sequence_id="sequence_4" position="25" strand="none" pvalue="7.15e-08" >
<left_flank>NLCSKNAKGL</left_flank>
<site>
<letter_ref letter_id="letter_N"/>
<letter_ref letter_id="letter_L"/>
<letter_ref letter_id="letter_N"/>
<letter_ref letter_id="letter_K"/>
<letter_ref letter_id="letter_R"/>
<letter_ref letter_id="letter_L"/>
<letter_ref letter_id="letter_L"/>
<letter_ref letter_id="letter_H"/>
<letter_ref letter_id="letter_E"/>
<letter_ref letter_id="letter_T"/>
<letter_ref letter_id="letter_Q"/>
</site>
<right_flank>AHVDDAHHAH</right_flank>
</contributing_site>
</contributing_sites>
</motif>
</motifs>
<scanned_sites_summary p_thresh="0.0001">
<scanned_sites sequence_id="sequence_0" pvalue="6.10e-10" num_sites="1"><scanned_site motif_id="motif_1" strand="none" position="25" pvalue="6.78e-12"/>
</scanned_sites>
<scanned_sites sequence_id="sequence_1" pvalue="2.17e-08" num_sites="1"><scanned_site motif_id="motif_1" strand="none" position="25" pvalue="2.41e-10"/>
</scanned_sites>
<scanned_sites sequence_id="sequence_2" pvalue="1.69e-09" num_sites="1"><scanned_site motif_id="motif_1" strand="none" position="25" pvalue="1.88e-11"/>
</scanned_sites>
<scanned_sites sequence_id="sequence_3" pvalue="5.42e-07" num_sites="1"><scanned_site motif_id="motif_1" strand="none" position="25" pvalue="6.02e-09"/>
</scanned_sites>
<scanned_sites sequence_id="sequence_4" pvalue="6.44e-06" num_sites="1"><scanned_site motif_id="motif_1" strand="none" position="25" pvalue="7.15e-08"/>
</scanned_sites>
</scanned_sites_summary>
</MEME>
