# Supplementary material for: The MEME Suite
Source: Nucleic Acids Res. 2015 May 7;43(Web Server issue):W39–49. doi: 10.1093/nar/gkv416 (PMC4489269; doi:10.1093/nar/gkv416)
Supplement: SUPPLEMENTARY DATA [file supp_gkv416_nar-00283-web-b-2015-File002.zip › case1/Hiller2004.2.fa]

>MAL13P1.122:pep pep:known chromosome:ASM276v1:13:921172:929650:1 gene:MAL13P1.122 transcript:MAL13P1.122:mRNA description:"SET domain protein, putative"
MEYKLFKNKKILNEKVNELTKKNRQRNTLDHINCIEIDDDDDDDNDNNEE
PKEMNINKTNNNNNDILMKSCNDIRRNTTFYRHNVINEEQKNFEYLLSRK
KKNVDSIDNVNFYDFMKNDFFNIFNNNIISEHKKTNQIVNQINNNVDTSK
>MAL13P1.164:pep pep:known chromosome:ASM276v1:13:1288089:1289606:-1 gene:MAL13P1.164 transcript:MAL13P1.164:mRNA description:"Elongation factor Tu"
MLKSKCIFLNSFTKSDKLKHTFERLNLMMEKRNMNNLLYNKAVECHIYIR
RDRDTKETNKKLNNMYNKYSCKCNITNKCSNKNKVYNIYKRQNNLVDNKD
KFFCIFRQNFAIGIFERKKPHMNIGTIGHVDHGKTTLTAAITKVCSDLNR
>MAL13P1.243:pep pep:known chromosome:ASM276v1:13:1925422:1930052:-1 gene:MAL13P1.243 transcript:MAL13P1.243:mRNA description:"Elongation factor Tu, putative"
MDFIKHLSDNDKIRNICILAHVDHGKTTLVDNLISSNKIISEKNIGKIKY
LDSREDEQKRQITMKSSSILLKHIYNKDYLKDMLIENKDKNKKNNNLNNN
NGIYNEHAVERNIDNKIKDNIKSNDIKSNDIQSNDIKSNDIQSNDIQSND
>MAL13P1.257:pep pep:known chromosome:ASM276v1:13:2036736:2037886:-1 gene:MAL13P1.257 transcript:MAL13P1.257:mRNA description:"Putative uncharacterized protein"
MKNTVVRIKAELENVKRLFCDDEYLWIFNIRDSTSSLTRDNIQFRKTDIL
EIPNSRGTANFMIKWTEYPKYSTINFVNTKNSCSYEEVNNNEWRDFASFE
CRGIELIDFFPSNNFIVEDTKGKLYYDVNLSDQNWCDYNEEHEMCVGIYN
>MAL13P1.265:pep pep:known chromosome:ASM276v1:13:2080020:2081861:-1 gene:MAL13P1.265 transcript:MAL13P1.265:mRNA description:"Putative uncharacterized protein"
MNFCLKNYFSSIKHCRKKLYEFCDEKEYIYKLTHEYIYKHIELIKYNKDI
LNEKENESYIYIKNNINVNKYVGKIINHLKVNKGNSGLIYFLPTVVDIYF
FNYFQLNYKYKLLFVYNILNINNVKCFVSTHQSIEKKKTHFLNNFCKILL
>MAL13P1.329:pep pep:known chromosome:ASM276v1:13:2620888:2622433:-1 gene:MAL13P1.329 transcript:MAL13P1.329:mRNA description:"Putative uncharacterized protein"
MAHIENHKKKKYEYLPKDYDTIFNPNEKETELLNQHYNSGINYNYDTSVK
HGDNNDNVYNNNNYNDYLSNNPSNFQYMKKNKKNKTNMEKIKLINKIPLH
QQMNNANEYDHININYDSNDECLETHYDFENKYNNDKNLENRILIESEDF
>MAL13P1.480:pep pep:known chromosome:ASM276v1:13:2817721:2818697:-1 gene:MAL13P1.480 transcript:MAL13P1.480:mRNA description:"Histidine-rich protein PFHRP-III"
MVSFSKNKILSAAVFASVLLLDNNNSEFNNNLFSKNAKGLNSNKRLLHES
QAHAGDAHHAHHVADAHHAHHVADAHHAHHVADAHHAHHVADAHHAHHAH
HAANAHHAANAHHAANAHHAANAHHAANAHHAANAHHAANAHHAANAHHA
>MAL13P1.490:pep pep:novel chromosome:ASM276v1:13:2826754:2827778:-1 gene:MAL13P1.490 transcript:MAL13P1.490:mRNA 
MLLFPFLFNTFLLSQNVNCQNNLRNKSLINNYTQRKILKSRCLAETEKPH
NLHYQNDPELKKIIDRLNEEAMKKYQQSNDTYKQLHELLEKKETKSRSRN
SEQEMSKIEKELLKIYEKMSGDENHIMQNLICTPMKITNQMIKMTNLVNV
>MAL13P1.61:pep pep:known chromosome:ASM276v1:13:99651:100624:1 gene:MAL13P1.61 transcript:MAL13P1.61:mRNA description:"Putative uncharacterized protein"
MSFCYVRTISIALFLFIFLFLNNGNFKNNFYRKDNKYSSIKIRSFRSLAE
NQKVETEQSTPAKPEPTEFVNNDIHQNKNTFKKLKNNEKKKEILEEKMKD
FVKLYVNKSSGECQRYRLQQHLKNYSSSNEYKKFMNKFVKFLKVHNDLNA
>MAL13P1.75:pep pep:known chromosome:ASM276v1:13:626683:628877:-1 gene:MAL13P1.75 transcript:MAL13P1.75:mRNA description:"Putative uncharacterized protein"
MKQYLSEQERLKLKIRNNYFEKNAIRSKIVNYLNRLTDLSIDHNVEDIKK
IKQKRISSNENLDKLPEFKIEKRPKLEEDETTVNRNKRLLQIGLFDHLRK
AKDALEQEKTDEKIIMHNLQNKRVEEKIHEVKRNFEKIELDDIEIKIIAY
>MAL13P1.7:pep pep:known chromosome:ASM276v1:13:62618:63650:-1 gene:MAL13P1.7 transcript:MAL13P1.7:mRNA description:"Stevor"
MKMHYLKMLLFTFLINILGSPHNENYLNNHYNISIVQNNTKRTTINSRLL
AQTKNHNPHYHNDPELKEIIDKMNEEAIKKYQKMHDPYKQLKEVVEKNGT
KYTGGNDAEPMSTLEKELLETYEETFGDKKHIMLKSGINTNQYDKSIDES
>MAL7P1.170:pep pep:known chromosome:ASM276v1:7:1376682:1377743:1 gene:MAL7P1.170 transcript:MAL7P1.170:mRNA description:"Putative uncharacterized protein"
MVHFTKILAVTCFAATFQCSNNGVLSKSYDMNKKNLNNVGFRNNRILSSK
ENREEPGTSGTTSGANGNKANIPDLDNFINQTTSSCGNLGNLLAPLLKGI
KSNLFSKYVNEDGTTKPNAPTAQSLTSIVKGVMHDIKPQMEALKEGIKKN
>MAL7P1.171:pep pep:known chromosome:ASM276v1:7:1380751:1387189:1 gene:MAL7P1.171 transcript:MAL7P1.171:mRNA description:"Putative uncharacterized protein"
MLYSRLDIKKHNENTKNMSKCYTIVSDELISREYNIKKNRMWYYIFVKIL
FLSFFICILNGSSYDTYCKEGNKEDNVEGLFSIRPSRSLTERKQRNNGKP
SVYVNNGEEEYYEEVYSEEEHSPDEYADGEYYDDDGNYEEVNYDEEYYEE
>MAL7P1.172:pep pep:known chromosome:ASM276v1:7:1394335:1397166:1 gene:MAL7P1.172 transcript:MAL7P1.172:mRNA description:"Putative uncharacterized protein"
MLLFKDPQFLLSKKSIRLNNVVNNKKSSINLYNNKEFKKYDSRNFVTFFS
PVHSALSVLTLVVYIVLLNIFSQEYAITKGSPINNRYLRNLGEKSEEGGI
NFMDLHNTFAPTKTFISGSYNTEAPERKENPKVPSGSFSYRSENKQDSFE
>MAL7P1.174:pep pep:known chromosome:ASM276v1:7:1405408:1406525:1 gene:MAL7P1.174 transcript:MAL7P1.174:mRNA description:"Putative uncharacterized protein"
MKQSNKTNVDFCGFFGSILFILCMVSLICITLLNVWTSYEFLNCGTQLSN
IRILSEVESLQSSNYSEVMKNVKDGNDSSSEELDNTNVPTSKPKKKLSAV
FKENKTFFQYLINEDIYAEYELVPTNKKHTKYSNENDKALNYELESIKKS
>MAL7P1.177:pep pep:known chromosome:ASM276v1:7:1427439:1428136:1 gene:MAL7P1.177 transcript:MAL7P1.177:mRNA description:"Putative uncharacterized protein"
MFVLLYKIFLLSLFVINLIYVDNGVFNKYSYEPNDADYSFCIRISRLLSQ
NNKEGEKPFFNKLKDDFKNDNDIDNFMKIHKECKVVDVNSVKTREGMNDV
TVTMKSALKPDLVTISVTNKWVIVNEWDYLMNDLCKENNIEIEDGNVKKK
>MAL7P1.223:pep pep:known chromosome:ASM276v1:7:73384:74407:1 gene:MAL7P1.223 transcript:MAL7P1.223:mRNA description:"Stevor, putative"
MKTYYLKMLLFTFFINTLVLAHYENYLNNHYNISLIPNNTKRTIIKSRLL
AQTQNHNPHYHNDPELKEIIDKMNEEAIKKYQQTHDPYEQLQELVEKKGT
NPLGGHGVKPMSTIDKELLETYEEMFCDKSHIKSGMYPNDDEGSDTSSRC
>MAL7P1.225.1 pep:known chromosome:ASM276v1:7:80831:81798:-1 gene:MAL7P1.225 transcript:MAL7P1.225.1 description:"Putative uncharacterized protein"
MKFHCVEYYSEENHIQNTTNVRLIRRKFLNLLSITGILLVVVLNNIIICD
KSETNDAGVFNIYRRNLSETESVEHSGLSNTSEDVELENGLEENNNNNNI
SCDLEGSNSEDEVKYNDVTTKRKCDNINYNDLSKQLTLEELHSVLDDLEK
>MAL7P1.225.2 pep:known chromosome:ASM276v1:7:80475:81798:-1 gene:MAL7P1.225 transcript:MAL7P1.225.2 description:"Putative uncharacterized protein"
MKFHCVEYYSEENHIQNTTNVRLIRRKFLNLLSITGILLVVVLNNIIICD
KSETNDAGVFNIYRRNLSETESVEHSGLSNTSEDVELENGLEENNNNNNI
SCDLEGSNSEDEVKYNDVTTKRKCDNINYNDLSKQLTLEELHSVLDDLEK
>MAL7P1.231:pep pep:known chromosome:ASM276v1:7:98671:99734:1 gene:MAL7P1.231 transcript:MAL7P1.231:mRNA description:"Histidine rich protein II"
MVSFSKNKVLSAAVFASVLLLDNNNSAFNNNLCSKNAKGLNLNKRLLHET
QAHVDDAHHAHHVADAHHAHHVADAHHAHHVADAHHAHHAADAHHAHHAA
DAHHAHHAADAHHAHHAHHAADAHHAHHAADAHHAHHAADAHHAHHAADA
>MAL7P1.310:pep pep:known chromosome:ASM276v1:7:66968:68132:1 gene:MAL7P1.310 transcript:MAL7P1.310:mRNA description:"Stevor, putative, degenerate"
MISYNFKLFIFSIILGTLSLIYNNDYERLYKNKKYKNILYVPTNFRSLAE
VSLERRTNHIQQNYEFREHGNTNETKYKKNKYPKDDAKTKQKILKVTEKE
NTGTPNYRKYKKGTYDKEKEEKSNRSPHSLKYLELQRKLYNNFYVKSEMD
>MAL7P1.59:pep pep:known chromosome:ASM276v1:7:662489:663346:-1 gene:MAL7P1.59 transcript:MAL7P1.59:mRNA description:"Putative uncharacterized protein"
MNKDKNLLLNNKFENINEAYQILDIFYYIGDIMKEMMEGQNIREEKVAEL
LKDRLDLYIDNEDEYEILKENDIGMLLKSSFSNFILESIGWTYENISNIV
LEEKEFSDINKKVIYIKEVNERMIRNSIILRQCKSCFISIIKSYYPFIKQ
>MAL7P1.7:pep pep:known chromosome:ASM276v1:7:144051:146252:1 gene:MAL7P1.7 transcript:MAL7P1.7:mRNA description:"Putative uncharacterized protein MAL7P1.7"
MRQFNDSNIINPRGLLNKNKLNCKTCIIYSYDNEGKNKKKIKSFFNSLFS
KRFGISILGIIYNGFSSNKYLLSNIQGNNKYSRILIETELLSSNENVLIT
PNKFFSNINIAPKRPGDKLSVEDAFGTVNRNLTDGHNKLQKNINKYGLWN
>MAL7P1.95:pep pep:known chromosome:ASM276v1:7:882316:886681:1 gene:MAL7P1.95 transcript:MAL7P1.95:mRNA description:"Putative uncharacterized protein"
MIFCLQTLLDIQWKKKKHCNDKKKKKKKKRKGFNNFNNYEYLKELDDLRE
YKRITSQKIKKYESSIYSYKNQLRNVNKKKLDGGKINLKLINIFVNNICD
IIEYLCSDINKSVLSVLPFIHTILNTSPIRDKKIYECSKLIHITLTQLNC
>MAL8P1.103:pep pep:known chromosome:ASM276v1:8:577106:579490:1 gene:MAL8P1.103 transcript:MAL8P1.103:mRNA description:"Putative uncharacterized protein"
MNENDKLKNILDQKEETLIDTKEDDNLIENNIKEYENISKKNFEILKFLN
KDELILLIDKLNKEGNLSAIIDQEIKQDTLDILKNFENEQYDTIELEDKD
EKAENEEDEEEECYYMNMCKYIPLRLTYEERLYLRLLESTLEVSEYTDKI
>MAL8P1.108:pep pep:known chromosome:ASM276v1:8:535590:537740:-1 gene:MAL8P1.108 transcript:MAL8P1.108:mRNA description:"Protein phosphatase, putative"
MPVINGAHVISMKNYTLVSDAYGEKGVKKVYEDEYLICENLKSFNKNLHP
NFNFACFCLFDGHNGKNTAMFLKRNLAQELSNSFLEMQNTYDSSLPIPDH
FIKISVNNTCKRIDERIAQEYPNSRDGATCVIVLIKDEYAYIINIGDSCA
>MAL8P1.141:pep pep:known chromosome:ASM276v1:8:243223:245895:1 gene:MAL8P1.141 transcript:MAL8P1.141:mRNA description:"Putative uncharacterized protein"
MNYLKDPYVVNNEHEINRNNCYLHEEEKKYINVEEKHFINVQQKDFINVQ
QKDFINVKQNEFINVKQNEFINVEQKDFLNVEQKDFLNVEECIPQNNNLS
SRKRYINYNNISGPYNIHNNFYNHYKKQKKHYNATNFYAKNNLFSHNQQN
>MAL8P1.205:pep pep:known chromosome:ASM276v1:8:1340730:1343377:1 gene:MAL8P1.205 transcript:MAL8P1.205:mRNA description:"Putative uncharacterized protein"
MEYIHILRKLLFSYFSVVLLGIIYEIPVDLSVYDETEQSGVKYLNICSRK
LSETEKDHIPSLRCHELKYKSKDEINEESCINREDFKEFDIKDENEEVKM
DEYENDEEETYEEEEEYIDEKNENYENKEDISDREDLSDMENNNDKDDLS
>MAL8P1.217:pep pep:known chromosome:ASM276v1:8:1381614:1382619:1 gene:MAL8P1.217 transcript:MAL8P1.217:mRNA description:"Stevor"
MNIYHVKMLIFMFLINILVSLYNENYLNNRYNVSLIQNKTKRTTIKSRLL
AQTQIHNPHYHNDPELKEIIDKMNEEAIKKYQQTHDPYEQLKEVVEKNGT
KYTGSNDAEPRSTLERELLETYEEMFGEESDMLKSGIYPNVDEKSSTCEC
>MAL8P1.3:pep pep:known chromosome:ASM276v1:8:1308124:1308995:1 gene:MAL8P1.3 transcript:MAL8P1.3:mRNA description:"Putative uncharacterized protein"
MKSIINNRTFNKMNIFILFINILVIDLFCVSVEFFNKHCFYKTANENVKL
ASSLSDRLSRSLALRSHNEVGQPVFNVLNVNLNTEIKKKDMITEVETEFE
VLEVCAEEEDGENEIRITMKTNLKPDMIKLRALNEEVTLKKWDFIMDDLA
>MAL8P1.4:pep pep:known chromosome:ASM276v1:8:1304394:1305884:1 gene:MAL8P1.4 transcript:MAL8P1.4:mRNA description:"Putative uncharacterized protein"
MEYLKKTLFISEKNKLWMKKERQYKKYRSRNYIGYRCLIVSLLIFYLIIQ
LSYDNFGENTYNSNDSIIRNRDSRILYEFLSNSYEYDHYNDYVNVEEFND
FSNDILEDFSSISNNVNDYGYDNLDENVNLMSFIEVTEVLNDGQNTPPES
>MAL8P1.9:pep pep:known chromosome:ASM276v1:8:1257626:1258204:1 gene:MAL8P1.9 transcript:MAL8P1.9:mRNA description:"U6 snRNA-associated Sm-like protein, putative"
MSSINIESYLENEILVITNDSRIFTGKLKGFDQTTNIILGNCHERIYKES
MEKISLGVYIIRGDTVTLIGEIDEDVDKNILHQKIKPQMLKPIVH
>PF07_0003:pep pep:known chromosome:ASM276v1:7:131294:132431:-1 gene:PF07_0003 transcript:PF07_0003:mRNA description:"Rifin"
MKFHYFNILLLNIPLNILIFSSHVNDQKNAYNSSIHHAPKTKTTKIPNIR
LLCECELYAAPNYDNSEMKVVMQNFDRQTEQRFNEYEERMLKNRKKCKEQ
CDKDIQKIILKDKIEKELEEKLAALETNINTNDIPTCICKKSVADKVEKT
>PF07_0004:pep pep:known chromosome:ASM276v1:7:135266:138319:-1 gene:PF07_0004 transcript:PF07_0004:mRNA description:"Putative uncharacterized protein"
MLKKKSCERIIIEKEKYWRKIWLLIYTLINLILIKCKLYGIKYNEKNVCN
STFIRIRYQRILIQTEELSPTQVDVLRQTLIKDLSGGRSIVGQENLLSNK
LDNDLITKKLIERGILKSNITGTKEIKNEGEKKKEKEEVVEYEEIEVEVD
>PF07_0024:pep pep:known chromosome:ASM276v1:7:325403:334087:-1 gene:PF07_0024 transcript:PF07_0024:mRNA description:"Inositol phosphatase, putative"
MNAYNTDGRYLLIIYEKVFKVIYIKNLKDKKDENVKVPALFIYRKNGKCL
EKRILKEKIRKKSKKYGNILNELIIDNLIGTIEFRNELFLFVVEKWRLLS
KFYYMDKYRSIYKIEKVHYIPYNVDIIPINAAINNSLNIDDNSNNYFINN
>PF07_0130:pep pep:known chromosome:ASM276v1:7:1441011:1442002:1 gene:PF07_0130 transcript:PF07_0130:mRNA description:"Stevor"
MNMYYLNMLLFTFLINTLVLPHYENYLNNHYNVGLIQNNTKRATINSRLL
AQTKNHNPHYHNDPELKEIIDKMNEEAIKKYQQTHDPYKQLKDVVEKNGT
KYTGGKDAEPMSTLEKELLETYEEMFGNESDMLKSGMSPNVDEKSSTCEC
>PF08_0064:pep pep:known chromosome:ASM276v1:8:751205:751834:-1 gene:PF08_0064 transcript:PF08_0064:mRNA description:"Vacuolar protein-sorting protein, VPS2"
MGTYFSKDLQECLREEKRNLNRSIRELEREIFKMENEKKQIEKNIRIHAK
KNDITLVRTLAKDLVKIKQNVIKYNKIKSHLLSMKIKLQSVKSSEQLNKS
LCDINNIIKRVNKYIQVKNINNSIYEFQKQNNEVSIKEDMIDDLFDTLNY
>PF08_0138:pep pep:known chromosome:ASM276v1:8:57476:58827:-1 gene:PF08_0138 transcript:PF08_0138:mRNA description:"Rifin"
MKVHYINILLFALPLNILVSSKKNTYIKYNTLNTKLIRAHRTLCECELYA
LSNYDNDPEMKEVMQQFDRQSSQRFLEYDERMKTTRQKCKDKCDEAIQKI
ILKDKLEKELMDKFATLHTDMQSDAIPTCVCEKSLADKVEKGCLRCGGVL
>PF10_0015:pep pep:known chromosome:ASM276v1:10:67808:68962:-1 gene:PF10_0015 transcript:PF10_0015:mRNA description:"Acyl CoA binding protein, isoform 1, ACBP1"
MAELFEESVAFINSVPKNVNLPNDIKLSLYKYYKQSTLGNCNIKEPSRFK
VTDRKKYEAWKSVENLNREDAKKRYVELNSLENGSLEIVKNCNIYKRNLV
QVEKNKDSKKKRNLKHKKVDMNKTKSNENNNKCNEENVEKNEHSISNDFE
>PF10_0018:pep pep:known chromosome:ASM276v1:10:74662:77573:-1 gene:PF10_0018 transcript:PF10_0018:mRNA description:"Alpha/beta hydrolase, putative"
MSVHERIRRSICRIFFFLFFLSLSYKTLLNIYLYNENPRTNGQYVNIYSR
SLGELLKNPEKREEPILKVSENDDIGKKPNLYDEDYYKKKLLIDNICKEY
YKLMINAKINDSNKNNNFNDIKDFPKNDEHKDNLSSKESLEVEGENCSTR
>PF10_0020:pep pep:known chromosome:ASM276v1:10:86539:89010:-1 gene:PF10_0020 transcript:PF10_0020:mRNA description:"Alpha/beta hydrolase, putative"
MLNFRRWSSIICKELMIKINIKSNEYKLFSIYFKNDKKNTKNCLVPTVSK
RITMTVLGMIYLLIKDVALIEHKKISQLKIVDRYTRKLAEALKDDERFEK
LLLSNDIYDKTGNKSNVNDHENVKEETLSDVNYDNNEDELSSHIPDVNYD
>PF10_0024:pep pep:known chromosome:ASM276v1:10:103119:104684:-1 gene:PF10_0024 transcript:PF10_0024:mRNA description:"Plasmodium exported protein (Hyp2)"
MFICIYFFYNNIVIESTPINVIIKKKKKMTNLRYGNTFNFICNKYDEVIQ
HGCINLDNMHKNNKKGNKKKYINIFPIMKVLVICLLLSLVNKSNDNTYNE
DIFQKDKENCGGLRYKRLLAEPIFGFDVMYDLFKDNFLEQIGYNDAQKNE
>PF10_0025:pep pep:known chromosome:ASM276v1:10:106654:108663:-1 gene:PF10_0025 transcript:PF10_0025:mRNA description:"PF70 protein"
MENIINKKNTNGGNSNIFVLLKYSIYTILLWIVTITYNNYTYNGYNNDGS
KQVRCKRLLSEPAVEFDTIFDVFKESFLDQMGCSDQDKDEIKNAMKIYYD
NIDMNALSNEIQTNDNFFNEFGNDVNSINKIMKTDITNEQGTSADNNTTE
>PF10_0070:pep pep:known chromosome:ASM276v1:10:284577:286302:1 gene:PF10_0070 transcript:PF10_0070:mRNA description:"Conserved Plasmodium membrane protein"
MALFHFVNCSLATFIPYYIIYDGFKLSKNVGATKLFFLVCFYYIISQILK
LFALAFCSIGLFQSMNLFNIIFQESANIIDLAGIYYILSHKHTNSINLNE
RILSVGLSWGFYESLATNFFPFLIGGKSLEFSLKYIYRSISANTFLFSNL
>PF10_0138:pep pep:known chromosome:ASM276v1:10:555159:559526:1 gene:PF10_0138 transcript:PF10_0138:mRNA description:"Conserved Plasmodium protein"
MNRIFYFCLFTILFWLSLVSGENVNNKNCNEKNRKAILLALLKNSLVDNK
DYNNSEELKYALEHIQNSELYPKDSKKFDKFIDEFFSYYNIHVNFTDEEK
RILHISGVFKEFYVDVDNLNKDEMKEYFKKNYEKGLSLINLIVHSNLIIQ
>PF10_0159:pep pep:known chromosome:ASM276v1:10:650897:653566:-1 gene:PF10_0159 transcript:PF10_0159:mRNA description:"Glycophorin-binding protein"
MRLSKVSDIKSTGVSNYKNFNSKNSSKYSLMEVSKKNEKKNSLGAFHSKK
ILLIFGIIYVVLLNAYICGDKYEKAVDYGFRESRILAEGEDTCARKEKTT
LRKSKQKTSTRTVATQTKKDEENKSVVTEEQKVESDSEKQKRTKKVVKKQ
>PF10_0161a:pep pep:known chromosome:ASM276v1:10:665657:666653:-1 gene:PF10_0161a transcript:PF10_0161a:mRNA description:"Plasmodium exported protein"
MERSKNKFPVFDEKYIHRDVEKNIGKNNFPMYIYIMLICLIFSILQDDGN
YDDIMKDPIIFTHMKKSRILSEYQCIENYNFEEKDENFSNDDIFKNDEKS
EYNYSGNVVEDFNFYMDKMNETDDKWIIEKKNIKNDICIKNDPYNKLIFG
>PF10_0195:pep pep:known chromosome:ASM276v1:10:816065:818971:-1 gene:PF10_0195 transcript:PF10_0195:mRNA description:"Kinesin, putative"
MMIIRGELPSKGYLSPSDKKCANTFLQQEEEDEEVNKEFYNKIGDIIEYI
DTSRNKILLIQSENLTKRKEVTNEYDFLKKVGEVCKKSCDYYFDTNIKYH
EACENFSILFKIFYDSLIYIVKKNEEADHVQTILQQIEDNISMEKLEKEK
>PF10_0218:pep pep:known chromosome:ASM276v1:10:944396:946087:-1 gene:PF10_0218 transcript:PF10_0218:mRNA description:"Citrate synthase"
MEGIRYLSCNKILYKRTGSTKTLINSLRKRYVHNNFKKKTCEQVLNTVNK
LHNEKRYFNFSCSFTKSSRWNICMNRHNSRFFSSNESNKNLYLENYANIR
KHINSIDNEESVIMNILKEKTYECIKKTREQLKEIIHTYPNTPISICTPN
>PF10_0337:pep pep:known chromosome:ASM276v1:10:1378756:1379292:1 gene:PF10_0337 transcript:PF10_0337:mRNA description:"ADP-ribosylation factor-like protein"
MGLIFSSIFSRLFSNKEVRILILGLDNAGKTTILNRLQLGEVIQTIPTIG
FNVETVNYKNLKLQVWDLGGQSSIRPYWRCYYKNTNAIIYVIDSSDSERL
NSTKYEINMILKEIDLEGVLLVIFANKQDIQNALSIAQISKDLNLTSIRD
>PF10_0344:pep pep:known chromosome:ASM276v1:10:1399192:1402893:1 gene:PF10_0344 transcript:PF10_0344:mRNA description:"Glutamate-rich protein"
MRNLFHITICLVTLNLFILEINAKTNTSENRNKRIGGPKLRGNVTSNIKF
PSDNKGKIIRGSNDKLNKNSEDVLEQSEKSLVSENVPSGLDIDDIPKESI
FIQEDQEGQTHSELNPETSEHSKDLNNNDSKNESSDIISVNNKSNKVQNH
>PF10_0374:pep pep:known chromosome:ASM276v1:10:1519020:1547824:1 gene:PF10_0374 transcript:PF10_0374:mRNA description:"Pf11-1 protein"
MKKESYRFLNISINNGSDKKKKSNFFVKIKNGTDLKDTKKDRIRFHFYFY
FFIVKIILLSLLIWTVIYSNNCSNGKYKSTLYIVGNHLRFRGFRILAENE
YEMKTKYKTLMVNIDDNDLGKRGNKIKPKHKKVEINLNDNNLSNNESKRK
>PF10_0395:pep pep:known chromosome:ASM276v1:10:1605929:1606952:1 gene:PF10_0395 transcript:PF10_0395:mRNA description:"Stevor, putative"
MKMYYLKMILFNFLINTLLLPHYENSQNKHYNISLIQNNTQGTTIKSRLL
AQTQNHNPHYHNDPELKEIIDKLNDEAIKKYQKTHDPYKQLKEVVEKNGT
KIRGGNSAEPMSTIEKDLLEKYEDVFGDKNHAMLKSGRYPNDDDESDDSS
>PF11_0035:pep pep:known chromosome:ASM276v1:11:110028:111430:-1 gene:PF11_0035 transcript:PF11_0035:mRNA description:"Plasmodium exported protein"
MKNCRNILIEKIYFLLAILGTLSVVSLYLYIPNENINLSFHKYDSYIRIL
CEKHPDDNQFSGSLCRSDCNSNYNKDIERESDKKKNIILENMGQNGMNKT
KEHHMNLTTPLVKYEEIQNQDREKDDQNERQKRERKEMEEREERERNERK
>PF11_0070:pep pep:known chromosome:ASM276v1:11:254523:254921:1 gene:PF11_0070 transcript:PF11_0070:mRNA description:"Conserved Plasmodium membrane protein"
MEINKNNVTFVLGIVSSILLFVTAVMLNDIDFILGSHIFFGFLFTIYTIF
AFLIPNTKNSRDFLLSYATSTACIFVTSLIFNIVVTKYNVEGNCRFSTNK
CFPYILGTTSGFCSSALFLLTSILSFKLANVW
>PF11_0130:pep pep:known chromosome:ASM276v1:11:475880:476455:1 gene:PF11_0130 transcript:PF11_0130:mRNA description:"Conserved Plasmodium protein"
MSGILTNLNIESGYFNEDIKEESNESNFMYANISMLIRAYKKDRNKLILL
NKKLNLIKIVGLVLNIEEKKEFIIYTIDDTTGCIKAKLLLTYSLNSYNEK
KDNIKINDLIQIFGICNTVSLNEDLTISISSINKLDSFNYLCHHHLLVFH
>PF11_0224:pep pep:known chromosome:ASM276v1:11:815385:816321:-1 gene:PF11_0224 transcript:PF11_0224:mRNA description:"Circumsporozoite protein-related antigen"
MKILSVFFLALFFIIFNKESLAEKTNKGTGSGVSSKKKNKKGSGEPLIDV
HDLISDMIKKEEELVEVNKRKSKYKLATSVLAGLLGVVSTVLLGGVGLVL
YNTEKGRHPFKIGSSDPADNANPDADSESNGEPNAGPQVTAQDVTPEQPQ
>PF11_0248:pep pep:known chromosome:ASM276v1:11:938949:939611:1 gene:PF11_0248 transcript:PF11_0248:mRNA description:"Mitochondrial ribosomal protein L37, putative"
MLSYYKNVISFNNKRVIFSICSRTIFVSKRSLAPKVKPGKKGQDKKDTTS
GSTTESSEKAHIFNIYNTVDEDHEILPDHAYPKWLWKLEKPLKSYGELAL
MFLYGKDIENATAQDYHRFRRLHNKNLIKLNNLRLKKSKRSTVKPIFWDL
>PF11_0249:pep pep:known chromosome:ASM276v1:11:940526:944332:1 gene:PF11_0249 transcript:PF11_0249:mRNA description:"Conserved Plasmodium protein"
MRNLNKRKLTCVENQSCKKRSRCDVGDKNDNDIILKSENKTRKNIKIKVD
KESKEKKGKNINDKEQDDVIFMNDVDGYNTEYFKNLKKGAIIEMTLYNWM
VFSGPITLRANKGINLIAAANASGKSSIACALVFGLGYNSNILSRNKELI
>PF11_0259:pep pep:known chromosome:ASM276v1:11:976879:977935:-1 gene:PF11_0259 transcript:PF11_0259:mRNA description:"Nuclear preribosomal assembly protein, putative"
MDIDFCSHHLLAYDNSIINDENEIKAKVEQNLPLIFSKINKLQKEKEDEE
DIIYSVTNDNIFNMPRYSRIPKEKKKTKWQLFAENKLRMKKNKSGLIYDK
VSKGWVRRFQKKQIKLNEQKNNFVHEYKNKEDIYEDPFEKEQEEKDIKKM
>PF11_0309:pep pep:known chromosome:ASM276v1:11:1152377:1153225:1 gene:PF11_0309 transcript:PF11_0309:mRNA description:"Conserved Plasmodium protein"
MSDYDSLTQNKAFSIEEIYGSDITDEENKLIIEFMRNMVNERNSLPNNVN
IEINVLNNNDSNNKNFCNKTHNLLNILNKYTLKEKLDEKYLKNENKITWK
SNIVEYINRLRYYIHKKYNRNVIDTFKYNSCNCSILSSLQKDNDLIQIFS
>PF11_0348:pep pep:known chromosome:ASM276v1:11:1309022:1311791:1 gene:PF11_0348 transcript:PF11_0348:mRNA description:"RNA (Uracil-5-)methyltransferase, putative"
MSTYLFVYYLALLLIYIFFLCNKKGFHFCHRIILRKRTFSFKLISCNKKI
KKIIRKRKGIIKKMDISDKEALMDMSTRSAVRNKNVHLSLNNYTNVLNRE
HNNTKLIRSNVLSIFSYTLKYMNKKSLNKWLRNNIKATFYDTYIPKNKPL
>PF11_0420:pep pep:known chromosome:ASM276v1:11:1637100:1643389:-1 gene:PF11_0420 transcript:PF11_0420:mRNA description:"Conserved Plasmodium protein"
MINKILNNINTLNDIKDDDFSHAENVFNLIEGILIHENSYWKYVNILNEL
TTLCYEDPVNFRSLLFSKKQKNLEEKENKINQIVDRILIVLEKYEDIRST
FIYSISKLVLINDYNLNIRILHILCNLQNNQEYKYYIYSVFEEIISATIL
>PF11_0503:pep pep:known chromosome:ASM276v1:11:1934330:1935579:-1 gene:PF11_0503 transcript:PF11_0503:mRNA description:"Plasmodium exported protein (PHISTc)"
MKQHITFKKFIIYTITLVYFILLLKTGKIQFNTIPYAELLHRNSRTLASA
MQHSLRGDFVTQRSTCFRTEKERKQKALNLIKNENNAEGYFNNLNFNLEY
TEELNEQITSLDPKTSIQELTNIFNDLNENRKKNFHYLIEALENVSLILA
>PF11_0504:pep pep:known chromosome:ASM276v1:11:1941345:1942585:1 gene:PF11_0504 transcript:PF11_0504:mRNA description:"Plasmodium exported protein (Hyp11)"
MKVLNISFLNEKFRSINNILKNNCFFKEQYVYIKLYINKKTFNLSLLLRI
ILLIIMILKFSLLYNKKNVVMYFIEEKQLYYPFNETCSRYRRIVAEEQHE
IELDEESIIVLDDDINIIQEEYENMNSYDYLNLQLYNDTTMMDSHEVNMQ
>PF11_0516:pep pep:known chromosome:ASM276v1:11:2009872:2010899:1 gene:PF11_0516 transcript:PF11_0516:mRNA description:"Stevor, putative"
MNMYYLKMLLFNILINTLVLPHYENYLNNHYNVGLIQNKTKRATIKSRLL
AQTQIHNPHYHNDPELKEIIDKMNEEAIKKYQKTHNPYKQLKEVVEKNGK
KYTSGNDTEPMSTLEKELLETYEEVFGDEKDITLKSGINSNDDNRSDNSS
>PF13_0010:pep pep:known chromosome:ASM276v1:13:73202:74516:-1 gene:PF13_0010 transcript:PF13_0010:mRNA description:"Glycophorin binding protein family, Gbph"
MRLSNATNIKSAGDSNCKNFSSKNSSKYSLMDVQERNEKKSSLSSFHSKQ
IILIFGIIYVALLNVYICGDKYQQDADYSFTEGRVLAQCEFACTNNTKTS
LRKCAQTTTTSADPEGQIMKAWAADPEYRKHINVLYQILTHTDPNDETSA
>PF13_0060:pep pep:known chromosome:ASM276v1:13:479555:481042:1 gene:PF13_0060 transcript:PF13_0060:mRNA description:"Putative uncharacterized protein"
MRKHNERSINSRIQKEQKNEYARERIRNELKLDNYSRIQNVSDEKADIIK
NKREEEKEKANIKREYVDEEQNMFNMNVPGDNMSRDEFDDKRKLKEEKIK
QCQLLNEKQLEEKEKEKRILREKAVEYTLQNEEEYKQLKRKLDELAILKD
>PF13_0069:pep pep:known chromosome:ASM276v1:13:521252:524638:1 gene:PF13_0069 transcript:PF13_0069:mRNA description:"Translation initiation factor IF-2, putative"
MFNFCSRLLYKGKYIPVGRRIFREKLIKGRKQKSPIILLPPYITVHELRI
MLNINYETCFKAANVYKCGNVYRWKDSEDRVFQTVNKRNVIIPYSTAAYV
SKIFKYKPKLVQVELYCEQENYDLEHMNLLDIYKNTYIEEKKYYDEFYLL
>PF13_0076:pep pep:known chromosome:ASM276v1:13:112895:113918:-1 gene:PF13_0076 transcript:PF13_0076:mRNA description:"Putative uncharacterized protein"
MVVLYNNKEDIAVCDDGVNKEVIKNIFMEDIESKRRKEAIVRKRSIVHFG
LKLFLFSFCIWTLQYANNNYDYRDNGNNYTLENILESRINRSLSEKQSHV
TNSATEVAAQENNSTEEKKNNPPVEQQQQQQQQQQQQQQQQQQQQQQQQQ
>PF13_0126:pep pep:known chromosome:ASM276v1:13:944476:949486:-1 gene:PF13_0126 transcript:PF13_0126:mRNA description:"Translation initiation factor EIF-2B subunit related"
MVNYDDITQTLLINKIKIKYDSNSEWNKYLKYSLRNPHSFIYPDISSRIN
NLNNKDLEFLNSSILSQGYKLNNIEKIKSDYTEIDVEKYILEIEKEEEKN
LNKDDETLIRKIVSLFKECMYYFMCFNEKDGQFLDSSTKNSYKRDITHNS
>PF13_0149:pep pep:known chromosome:ASM276v1:13:1239687:1241435:-1 gene:PF13_0149 transcript:PF13_0149:mRNA description:"Chromatin assembly factor 1 subunit, putative"
MLDILQEKNKIYDFKESYELNTPIENEVTENNYVDIQNERHIIWRKNTPF
LYSSLLKHKLDWPSLTVEFLGGDNSFKSKLNYFTNKVLLGTHTSNQDLEY
VYIGEIKCPIFSIKEDVLQYENYSGFISNKKKKKGHPLPSFEVKAKLLHP
>PF13_0169:pep pep:known chromosome:ASM276v1:13:1314122:1315984:1 gene:PF13_0169 transcript:PF13_0169:mRNA description:"Putative uncharacterized protein"
MNVETIQDIDIKGKNVFEKREKNKSNGVGKSICFYEDFIKLREKILLKEK
EILEKRNKCLSKNDDNCYVGNKNKVIYRTFDEFYKYKKSCEENEHKRQKE
ALHLLNKRNKNNNKQIIESIRNNEKYSYIKFKKERQGTVKYLKEYFQKMQ
>PF13_0172:pep pep:known chromosome:ASM276v1:13:1329689:1331257:1 gene:PF13_0172 transcript:PF13_0172:mRNA description:"Putative uncharacterized protein"
MIDYVLKNPFIVSLVISLFSVVLEFYTSLGKFLRAYFFSFFCGIIMNIIC
EFQRDDKIYDTGFFLKQTLSYSLCISIMLTFSFIKKKVNNIPFLNKSPIC
TTEFYKNTYNYKGIKNISMYNFIIESRLLHFGIAFFFGAISTIIGVVMSY
>PF13_0186:pep pep:known chromosome:ASM276v1:13:1382829:1383533:1 gene:PF13_0186 transcript:PF13_0186:mRNA description:"Putative uncharacterized protein"
MPISLNSFKEEELISLEKGDFEPVLYKGSDIEFIYNKLNLGEGKLYILEK
RLLWINENANKKNVTNFKELCTNNIYLNHYEKNRNFYLHLLNEVNNISID
SSNIALHAITSDKKICDNSCVYIQLNTDISDHLENWKNDEPVQRIIKSEQ
>PF13_0213:pep pep:known chromosome:ASM276v1:13:1545265:1545930:-1 gene:PF13_0213 transcript:PF13_0213:mRNA description:"60S ribosomal protein L6-2, putative"
MTNTSNELKHYNVKGKKKVLVPVNAKKTINKKYFGRKVASKKKYVVQRKL
RKSIEVGKVAIILTGKHMGKRCIITKILNSGLLAVVGPYEINGVPLKRVD
SRYLVVTSTNIFNFENIAKLKDDFLNYAQDIDDDSFIKTLEIKKKQKKLL
>PF13_0257:pep pep:known chromosome:ASM276v1:13:1968221:1970812:-1 gene:PF13_0257 transcript:PF13_0257:mRNA description:"Glutamate--tRNA ligase, putative"
MIENTKVNIFYGNNKYPFICKSILNVYKNKNKKILEKTETTVNVDENIKF
IKDANVEELKIEFLTNAPNNNNNNNNNNNNNNNNNNNNNNNINKGNMNHC
GKNQEEEKKNLSKSNNIEKVPYICSSDKIFAKILDHLLKTDLYNISEKID
>PF13_0292:pep pep:known chromosome:ASM276v1:13:2187391:2190444:-1 gene:PF13_0292 transcript:PF13_0292:mRNA description:"RAP protein, putative"
MTIIKNRCCLFLNYLNKKSTCILINNNKHGNLNHQKKFIRTSKLSLNVLK
RIKSEKNINIKELNKYLTDDNKMNLDIFKKLIYKAKNNNENEQESVENLL
LILVLFNKYYPYFENNFYSNLCLDINKNLLNSIKFKIHYLYTSKMLIHTM
>PF14_0007:pep pep:known chromosome:ASM276v1:14:24338:25321:-1 gene:PF14_0007 transcript:PF14_0007:mRNA description:"Stevor"
MNIYHVKMLIFMFLINALVLPHYENCQNDHYNKSLLQKNTQRTTIKSRLL
AQTQNHNPHYHNDPELKEMIDKMNEEAIKKYQKTHDPYKQLKEVVEKNVT
KHVSGHVAEPMSTTEKDLLETYEEMFGHKNDIMLKSGMYPNDDNGSDKSS
>PF14_0010:pep pep:known chromosome:ASM276v1:14:34694:35774:-1 gene:PF14_0010 transcript:PF14_0010:mRNA description:"Glycophorin binding protein family, Gbph"
MRISKASNIESTGVSNCKNFNSKNCSKYSLMEVQNKNEKKRSLTSFHAKN
ITLIFGIIYVALLGVYICASQYKQAADYSFRESRVLAEGKSTSKKNAKTA
LRKTKQTTLTSADPEGQIMKAYAADPEYRKHLNVLYQILNNTDPNDELET
>PF14_0013:pep pep:known chromosome:ASM276v1:14:41290:43094:-1 gene:PF14_0013 transcript:PF14_0013:mRNA description:"Uncharacterized J domain-containing protein PF14_0013"
MSNRQSIDDMNLSVKNKKSKSIFSCRPVKYVCLSVAVAAVGYANYMNNGD
RNSLSCVDLNNVYSRNLSESQENHNSSFTRTNLVENENEEDDIFGVHRDE
SFAETVLNGQDIISYLEHQNTKIHEDNIHDDISHTLLNEGDVQNYYDVLN
>PF14_0019:pep pep:known chromosome:ASM276v1:14:66269:67081:-1 gene:PF14_0019 transcript:PF14_0019:mRNA description:"Putative uncharacterized protein"
MYVIKIYHIIIFYVCLHNFLKTSLNIDYEKDVECSLYLINKTNYNKFYIK
EKRELGERESSQYLQNLQNLQNSPNLQNLHISKFSRKRTFDSSLTLDELY
ELKNIIFFERRILDDLVVDVQNSIDDGKHIIFLKDFVKNKMRLHIRLYGL
>PF14_0096:pep pep:known chromosome:ASM276v1:14:383188:384732:1 gene:PF14_0096 transcript:PF14_0096:mRNA description:"RNA binding protein, putative"
MSYLSNMSNMNNMNNSTQQYNNENSESPYGEARMSEQCSYQMNSPYNPAP
SIPIKLFVSSIPKNLTEEDIKSIFQEYGNIQDVVFIKDKKPNVNRSNVFV
RMESIFYGQKAIKDLHGKRTLCETLGPLIVKFAIGELEKYGVNMNNANEN
>PF14_0142:pep pep:known chromosome:ASM276v1:14:575495:577054:1 gene:PF14_0142 transcript:PF14_0142:mRNA description:"Serine/threonine-protein phosphatase"
MALEIDIDNVISKLIEVRGTRPGKNVNLTENEIKILCLSSREIFLNQPIL
LELEAPIKICGDIHGQFYDLLRLFEYGGFPPDANYLFLGDYVDRGKQSLE
TICLLLAYKIKYPENFFLLRGNHECASINRIYGFYDECKRRYSVKLWKTF
>PF14_0148:pep pep:known chromosome:ASM276v1:14:606379:607347:-1 gene:PF14_0148 transcript:PF14_0148:mRNA description:"Uracil-DNA glycosylase"
MNNPTIQKTIDQFFKVKRKSSILSGEIEKKRKKVILEEVEEKSLEGSLKE
ENVNILKTKKLMNNDEDIEKMGTISNISMSTSTIDNEINNNVKQNVCEQG
YMEEIKKLMHIEWYELLKDELKKNYFKNMYLKIKEERKTKVIYPPEQLVF
>PF14_0178:pep pep:known chromosome:ASM276v1:14:759359:761421:-1 gene:PF14_0178 transcript:PF14_0178:mRNA description:"Ubiquitin fusion degradation protein UFD1, putative"
MWGFSNFNNLWPRDFLNVSEPFQEEYTCYPVSFIGKDDMENGNKIILPQT
ALNALARRHISWPMLFEVSNPYTDKRTHSGVLEFISDEGTCHMPYWMMQQ
LNLKEGDIVRVTSVSLPKGTFVKLKPCSKDFMELSNHRAVLETALRNYAT
>PF14_0206:pep pep:known chromosome:ASM276v1:14:877386:881395:-1 gene:PF14_0206 transcript:PF14_0206:mRNA description:"Putative uncharacterized protein"
MKEIIYVKNKERKNIISNVRIKAQKLDQDEYEISRNDCKEFIRIVKRHTI
ECMFEELFIDKNTKEKEITADDLISIISSKKKRCFYIPIAIYIGKRNELD
KYEKYLMKEQVMNEEIKKKDKENLRKQYEIDKKRKQENEMKRYVSIDSIY
>PF14_0281:pep pep:known chromosome:ASM276v1:14:1188291:1191408:1 gene:PF14_0281 transcript:PF14_0281:mRNA description:"Plasmepsin IX"
MFFINFKKIKKKQFPIYLTQHRIITVFLIFIYFINLKDCFHINNSRILSD
VDKHRGLYYNIPKCNVCHKCSICTHENGEAQNVIPMVAIPSKRKHIQDIN
KEREENKYPLHIFEEKDIYNNKDNVVKKEDIYKLRKKKKQKKNCLNFLEK
>PF14_0327:pep pep:known chromosome:ASM276v1:14:1404255:1406141:1 gene:PF14_0327 transcript:PF14_0327:mRNA description:"Methionine aminopeptidase"
MNKNNNKGSVKKNNNSKKKTSTNINNVNNLSSIKNIKNEQNVKNGDVNDE
IATTTSSNHVNMVLNGNDEGIKDVKVVNNLNIDNKREDNNVRINVQGEET
LNNDSKNKEAENKSNIKNNKSNQSNQSNKKTKNNNNNKNNNNNNNNNNNN
>PF14_0386:pep pep:known chromosome:ASM276v1:14:1660038:1662239:-1 gene:PF14_0386 transcript:PF14_0386:mRNA description:"Adaptor complexes medium subunit family"
MLDLFCIYSSNGKLLIEQCFNKKRYKRNIHNVIKRILYNKSNNNNNNNNN
NYNYYDYFNNNVDNNYYLILNNTSYDHTNDKFHLLNGRSLDNKKFVYIIK
SDDLYFVTLIEGENNPILIVEMMQEIIKIIKKYFDIDKLKENILIHNYTI
>PF14_0399:pep pep:known chromosome:ASM276v1:14:1705069:1705726:-1 gene:PF14_0399 transcript:PF14_0399:mRNA description:"ADP-ribosylation factor-like protein"
MVLLKILKKIKDNKRNLRILILGLDNAGKTTIIKRLLGEDIYSVSPTFGF
NIETLEFGNNILNIWDIGGQKSIRHFWKNYYEDVDGIIFVVDSTDLFRLQ
LCSFELKQILKEERLYGSTLLILSNKVDIDKSLTINQIVEILKLNEMNMD
>PF14_0464:pep pep:known chromosome:ASM276v1:14:1997485:1998246:-1 gene:PF14_0464 transcript:PF14_0464:mRNA description:"SNARE protein"
MSDIYFYSEEINNLLEDFKRILQELEKEEVKNEKTEKYCNDIHFINERIK
TAKDAYFIEIRNLSEEEQIENISKIKNKMIILENLNIQFDFKKSKLIYEE
DKQAKENKKLLKVRYVSAKDIETKGDIIQDQTDDAIFRMKMMVDESENIT
>PF14_0607:pep pep:known chromosome:ASM276v1:14:2584510:2589717:-1 gene:PF14_0607 transcript:PF14_0607:mRNA description:"Putative uncharacterized protein"
MLMLYLHILLCIFLNNPVLVTNENNFFIKILRSQEKKIENEVSLYEKLNN
RILFEGSDDFSNLDKLKSLLSFQKKIDNTIRKKQKEENKLKKFQQAIKNG
NNIYPVGNNPQGFEKKEREEKEQEKTYMNNVINKINEQKGNYYEPNKNIN
>PF14_0614:pep pep:known chromosome:ASM276v1:14:2619614:2624122:1 gene:PF14_0614 transcript:PF14_0614:mRNA description:"Phosphatase, putative"
MNILNLFICCLSITLLKFIEWEQYNYDCVVAINKKNSIIKNERILDEYEN
INNSENEEDEYEDYLDDKGSNEFEQVNYKYLDYVNFTIVKSQSTYQHAVN
ELFVFLGSQYSTDEKIVVHVKLIDILSLLFVHYRDNLSNFEHIINSFQDR
>PF14_0733:pep pep:known chromosome:ASM276v1:14:3142010:3143256:1 gene:PF14_0733 transcript:PF14_0733:mRNA description:"Serine/Threonine protein kinase, FIKK family"
MIPHRKWYSILCVEYFIYSNSNLKKNNCIYSLNSEKNAKKDKNEKAKWRP
KELYCNLFLLIFVILTIGCTYVKIENLSSLSKGSILQDKIISRYSRGLCE
IESVNNGSNRSVFTRIFNRIRGEEKKRNCEEPDKNIMDYLLKNDLNLKDK
>PF14_0736:pep pep:known chromosome:ASM276v1:14:3151905:3154858:1 gene:PF14_0736 transcript:PF14_0736:mRNA description:"Putative uncharacterized protein"
MKVSKTRLFLYMSFICLLIRCLILFYICRIIRKKYSVLRTCNVRNSRILS
GPRKNFFFGSCNTNNIINDLEEILRDEWDIEVDNILRDDDTSTFHGNTSS
SENSNYLSINAIHRIHRGDDTNIFEENDVVSVSEIVESLHDSDEIDHTDN
>PF14_0740:pep pep:known chromosome:ASM276v1:14:3168498:3170028:1 gene:PF14_0740 transcript:PF14_0740:mRNA description:"Putative uncharacterized protein"
MKCAYKCNVENNQNMNNTFKSSLNKCFKMIRTECIIGKRKILYYMSVNVL
FFLCFIFIFSRFNSGQFYEKWKNKPNIKSICGRRLHRSLYEYQICNNSKY
FNVYGNNQNIQIDNYNNAIIYLDDYSQNDVLNNSKSIILNNEIINTKCNV
>PF14_0753:pep pep:known chromosome:ASM276v1:14:3216334:3217231:-1 gene:PF14_0753 transcript:PF14_0753:mRNA description:"Putative uncharacterized protein"
MSFSSMKLILRTITYIVLLLLHYDTFKKLYIKNNCQKIYTKITYSRSLAE
YDTLVVINQQTANNNSSSNSNNSNNETNEGLSFFNEILGTELALYNSKWN
ESNKIDKICTHIKKYKYDIINTDYKKVFTNEKNIIHKYMKNIFENKNVDC
>PF14_0758:pep pep:known chromosome:ASM276v1:14:3232574:3236470:1 gene:PF14_0758 transcript:PF14_0758:mRNA description:"Putative uncharacterized protein"
MSKLKCDKLHRINNNNENIGKMNSSVSIIYSTIRKNIHYMKEGTKLYYSL
VKILLITFFICIFTRLNHGQFYEKWKNKPNIKSICGRRLHRSLYEFQISN
NSKSFNNVYGNNQNIQIDNYNNVIDYLDDYSQNDVLNNSKSMITNNEIIN
>PF14_0763:pep pep:known chromosome:ASM276v1:14:3260680:3261662:1 gene:PF14_0763 transcript:PF14_0763:mRNA description:"Putative uncharacterized protein"
MNKNNYSLFRLYVNENQKGKLHYISFKFLCLCLYMIGFYYVFLNNSSENS
SSEIVKNCNIYKRNLVQVEKNNKGSKVKESLKLKKEDSDKSIDNVNDIKY
NEQKIQENIYTINNDIENTNVKNERNIFISSINNNDMSKNLTEKELYEVL
>PF14_0767:pep pep:known chromosome:ASM276v1:14:3269429:3270431:1 gene:PF14_0767 transcript:PF14_0767:mRNA description:"Stevor, putative"
MKMYYLKMLLFTFLINTLILPHYENYLNNDYNVSFIQNKTKRATIKSRLL
AQTQIHNPHYHNDPELKEIIDKMNEEAIKKYQETHDPYKQLKEVVEKNGT
KYTGGNDAEPMSTLEKELLETYEEIFGNESDMLKSGMSPNVDEKSSTCEC
>PF14_0771:pep pep:known chromosome:ASM276v1:14:3282664:3283687:1 gene:PF14_0771 transcript:PF14_0771:mRNA description:"Stevor, putative"
MNMYYLNMLLFTFLINTLLLPHYENYLNNHYNISLIQNKTKRATIKSRLL
AQTQIHNPHYHNDPELKEIIDKMNEEAIKKYQETHDPYKQLKEVVEKNGT
KYTGGNDAEPMSTLEKELLETYEEIFGGQKDIMLKSGMNTNDDNISNKLS
>PFA0090c:pep pep:known chromosome:ASM276v1:1:87436:88410:-1 gene:PFA0090c transcript:PFA0090c:mRNA description:"Stevor"
MKMYNLKMLLFTFLINTLALPHYDNYQNSHYNINLIQYRAQRTTINSRLL
AQTKNHNPHYHNDPELKEIIDKMNEEAIKKYQQTHDPYKQLKDVVEKNGT
KYTGGKDAEPMSTLEKELLETYEEMFGNESDMLKSGMSPNVDEKSSTCEC
>PFA0585w:pep pep:known chromosome:ASM276v1:1:455997:456488:1 gene:PFA0585w transcript:PFA0585w:mRNA description:"Putative uncharacterized protein"
MKLLNNRFVVLCPIIILFFFLNSVVLGNNNRNNINFHETENAAKAMRKLL
SGEINSIKLDNGDELKIKLNDEKHKDSTKWDKSYSFISNLEEEKYSQTDL
FRKKQEINEANTKIIEDRQEFYILNNDEIENIATRFVLENNFDELYIQSF
>PFA0610c:pep pep:known chromosome:ASM276v1:1:482958:483767:-1 gene:PFA0610c transcript:PFA0610c:mRNA description:"Putative uncharacterized protein"
MKKSYTFINVTILLFLTLLLFLTYYNYDTFSKTKFNNNIKIDINRFKRII
AEASEEQKYPWEEDFCLILNEEELIRPEHNDSPYLPEHYENIDKINELSI
NSTKIWKETIKKMRQNYEKETDNMNHNWRDFMWHYKWANIYLYKVHKLIN
>PFA0660w:pep pep:known chromosome:ASM276v1:1:522529:524301:1 gene:PFA0660w transcript:PFA0660w:mRNA description:"Protein with DNAJ domain, dnj1/sis1 family"
MATLRKSYVPEILYFSKFFMNACFISLLIITVNCFNYENFVCKDKGIYNE
KIVIRYKRCLAEGNKNFFFNKDNGVFGKSSMDYYTLLGVDKGCSEDDLRR
AYLKLAMKWHPDKHVNKGSKVEAEEKFKNICEAYSVLSDNEKRVKYDLFG
>PFA0665w:pep pep:known chromosome:ASM276v1:1:528829:538073:1 gene:PFA0665w transcript:PFA0665w:mRNA description:"Putative uncharacterized protein"
MRYYIESLEGNKNTWIAHKNILKIGINKRTDERSNTSYDIIRYNNDYFWK
WIRVLNYEIKNELWNNPSYLILHKYLTYENKSNIHDISKNGLTEITRMNK
TSKGSESTNYRIKRTTKEVEGRHNIIDINLIKNKNYYIWRELQKNVLEYM
>PFA0670c:pep pep:known chromosome:ASM276v1:1:538831:539747:-1 gene:PFA0670c transcript:PFA0670c:mRNA description:"Putative uncharacterized protein"
MNIYIRTIFFAPFICLLIFSSNHGLFQKKDNQNCNSHKFCLNCSGSYLKN
SRWLSETSVSYSDEGEPLKYGANDNNYDSNLLKSEEQKQEISEHMKMLIK
LYIDSSHDSAKEEKLFQQVKKYFKNNEYKDFMRTFIKVIKIHNDLTHLKK
>PFA0690w:pep pep:novel chromosome:ASM276v1:1:554362:555519:1 gene:PFA0690w transcript:PFA0690w:mRNA 
MNFFYVRILYVVIVICLSLFNYKDSATEWKKEIKCCKNNFYLLSSKRCLL
QYMDQEPCETKATCGVLLKHKKTEEGRKKKNTRYYEYETPNENNNNIVLK
NLNYKEINKKQNMANKKVHNKNINHKGVEKIPNKKVHNKNINHKGVEKIS
>PFA0705c:pep pep:novel chromosome:ASM276v1:1:562211:563256:-1 gene:PFA0705c transcript:PFA0705c:mRNA 
MNIYYVKVLLFTFLINTLLLPQYENFINNHYNVSFIPNNTQISTIKSRLL
AQTQKHNPHYHNATPELKEIIDKLNNEAIKKYLQTHDPYKQLQELVEKNG
TKLTGGNNAEPISTTDKEIAKTHEDVLDEENDIMLKSDMYPNDDEKSDKS
>PFA0750w:pep pep:known chromosome:ASM276v1:1:600185:601192:1 gene:PFA0750w transcript:PFA0750w:mRNA description:"Stevor"
MNMYYLKMILFTFLINTLVLPHYENYLNNHYNVSLIQSKTKRTTIKSRLL
AQTQIRNPHYHNDPELKEIIDKMNEEAIKKYQNTHHPYKQLKEVVEKNVT
KHVGGNDTEPMSTLEKELLETYEEMFGNERDIMLKSGMYQNDDDGSDDSS
>PFB0025c:pep pep:known chromosome:ASM276v1:2:38287:39303:-1 gene:PFB0025c transcript:PFB0025c:mRNA description:"Stevor"
MKMYYLKMLLFTFLINTLVARHYENFVNNHYNVSLIQNKTKRVTIKSRLL
AQTQIHNPHYHNDPELKEIIDKMNEEAIKKYQQTHDPYKQLKEVVEKNGS
QNRSGHVAEPMSTLEKELLETYVETFGEESNIMLKSGRYQNGDDVSDDSS
>PFB0065w:pep pep:known chromosome:ASM276v1:2:66529:67545:1 gene:PFB0065w transcript:PFB0065w:mRNA description:"Stevor, putative"
MKMYYLKMLLFTFLINTLVLPHYENHKNNHYNVSLIQNNTQRTTINSRLL
AQTQNKNPHYHNDPELKEIIDKLNEEAIKKYQQTHDPYEQLKDVVEKNGT
KHVGGHVSEPMSTIEKELLETYEDVFGDKNHVMLKSGRYPNDDDKSDDSS
>PFB0070w:pep pep:known chromosome:ASM276v1:2:69088:69771:1 gene:PFB0070w transcript:PFB0070w:mRNA description:"Plasmodium exported protein (Hyp10)"
MSCNYIKLSLFSIVLCIFIITHKLCLEKIPHNKRNTVDILNARHKRLLSE
SEDEYIFKTHSGENSSTQPIDNKSHENITEYHKTSSSFRLNEEYPQNHNY
ESEQIKWENEKNNKLLLQKLRKKSHYRNIKIIFITALSMMEFPVLPMLYI
>PFB0090c:pep pep:known chromosome:ASM276v1:2:86832:88791:-1 gene:PFB0090c transcript:PFB0090c:mRNA description:"RESA-like protein with PHIST and DnaJ domains"
MAIFKKYRFRENKIIFLFFIKIFLFSLFIWELCCFNKEKFQDQIQTSYYN
KNNTSGNVSNLIIKRNLAQTQRNFKSKNGKASTKKNEDYYSILGVSRDCT
NEDIKKAYKKLAMKWHPDKHLNAASKKEADNMFKSISEAYEVLSDEEKRD
>PFB0095c:pep pep:known chromosome:ASM276v1:2:91318:98838:-1 gene:PFB0095c transcript:PFB0095c:mRNA description:"Erythrocyte membrane protein 3"
MATIKKYHIRGRKNILIFLLKIFLFSPLIWILIYSEYFTVVKNYNKIDNV
YNIFEIRLKRSLAQVLGNTRLSSRGVRDPRTKEALKEKQFRDHKRKEALK
QKTEKNEKARNALKEKKLKEQKKNDAQKAKDLTKKESQDSSSEKSLKEKV
>PFB0100c:pep pep:known chromosome:ASM276v1:2:103385:105796:-1 gene:PFB0100c transcript:PFB0100c:mRNA description:"Knob-associated histidine-rich protein"
MKSFKNKNTLRRKKAFPVFTKILLVSFLVWVLKCSNNCNNGNGSGDSFDF
RNKRTLAQKQHEHHHHHHHQHQHQHQAPHQAHHHHHHGEVNHQAPQVHQQ
VHGQDQAHHHHHHHHHQLQPQQPQGTVANPPSNEPVVKTQVFREARPGGG
>PFB0105c:pep pep:known chromosome:ASM276v1:2:109564:110580:-1 gene:PFB0105c transcript:PFB0105c:mRNA description:"Plasmodium exported protein (PHISTc)"
MWLCKRGLSVNDTTKCDVPCKDFYMLFLSNKKEKIKCGTFFGYIFLSKFM
KLSISLLLLALIQNILLSNVSLISGSHLYKRNSRKFAEGYMKGSGSEKNV
YLSNKNKEINMNQQSDNKMCDECDDMNQPGDVNKNDKTSNDQANSSDSDC
>PFB0106c:pep pep:known chromosome:ASM276v1:2:112547:113682:-1 gene:PFB0106c transcript:PFB0106c:mRNA description:"Plasmodium exported protein"
MVNKDNRKIHKAHISRYVGYRKREMNNTFFSKSYKLFFSNNKYEYSKDEE
KKNIYPLSLKLLILTVFICILQFSNNNGYFEKYVNKNSGNDNEYYFNIKY
NRSLAELKKRIGAIREMINNDSFGTVFKNHLPLPASITKGDSEAEAGGND
>PFB0295w:pep pep:known chromosome:ASM276v1:2:271594:273009:1 gene:PFB0295w transcript:PFB0295w:mRNA description:"Adenylosuccinate lyase"
MDVHVNQLKNISPIDGRYKRSCQEVSEYFSEYALIKYRIIVEIKWLLFLN
DKEYFFPKVSEKSLSNITSIMELINDNDILRVKKIEEETNHDVKAVEYFI
REKLESLKNEEITKVIPYVHYLCTSEDINNIAYGLCLYNCIHNIIIPNIQ
>PFB0425c:pep pep:known chromosome:ASM276v1:2:391275:392789:-1 gene:PFB0425c transcript:PFB0425c:mRNA description:"Conserved Plasmodium protein"
MNVSVTIKGNLSNSSTEKNKNSSKKNDASVFFKFKKENLDKKIIKNNIVR
KEKNSLNKKGTSNNTTNSFSKGNNIKLSGDTHARNVINEKKILSEKKNGF
TTKYDSKKSYSSKKSSLLNKLPSSEITLNNSNLKFFEKKKSKDKQNVINN
>PFB0501c:pep pep:known chromosome:ASM276v1:2:457130:458585:-1 gene:PFB0501c transcript:PFB0501c:mRNA description:"Ubiquinol-cytochrome c chaperone, putative"
MWYKCTKFVLKRRYINYRYFSSEIKVYDNLKIIESKSLYEDKNTKISIRE
SSRYAIPIPQCDRSIISSMIYKFFLKHTEYGECAWRLVHLIIERLENEEI
LNLFRINESFNMKMYFYVLHLWIINKRLRHEQYQGDIINTYIFDITWRIV
>PFB0575c:pep pep:known chromosome:ASM276v1:2:524700:526043:-1 gene:PFB0575c transcript:PFB0575c:mRNA description:"Conserved Plasmodium protein"
MDEWIVVQKKKSDLHKKQVIDKLTVENEKKQREKKNENAENNIYEEKENN
KIQSIYNKKKKMNVKNICKNIENVTCHLEKNEFFKNFTNKFNTINKENLN
KAIISLGLGSLIDMNLNNKKACIYQFSFLLLLKKVYDIKQVYIYDPKISE
>PFB0930w:pep pep:known chromosome:ASM276v1:2:831187:832003:1 gene:PFB0930w transcript:PFB0930w:mRNA description:"Plasmodium exported protein (Hyp9)"
MGYSNNKFNIFTLWNNIILYFILIVTFTFYNKDLFNKYNGEKSNIGASFN
FGNNRSLAEYYNNKDGYNVLRVNLDHKNLKDVLGNMHPEIKMVEVDSESV
CPGTNEVNLKVVTNIPPDMIKVNATSENMSVGQWDYIMQYYGQSTPKEVS
>PFB0932w:pep pep:known chromosome:ASM276v1:2:833803:834686:1 gene:PFB0932w transcript:PFB0932w:mRNA description:"Plasmodium exported protein (Hyp9)"
MINKEKISANNHEIAKSYLYVYTDKSMYNENVQNLINYKRGKWKKMFKFL
NLFVFIFLFVYIGDYLGNELSYQKNDVENFTEFRINRLLVETKKGKDKDN
KKTHFNRLEVDFSNNMNREDYMKVDSECRVLDVNSMNTSDGKYEVKVTLQ
>PFB1020w:pep pep:known chromosome:ASM276v1:2:899430:900445:1 gene:PFB1020w transcript:PFB1020w:mRNA description:"Stevor"
MNMYYVKMLLFAFLINTLVLPHYENYLNNHYNVCLIQNKTKRTTINSRLL
AQTKNHNPHYHNDPELKEIIDKMNEEAIKKYQKSHDPYEQLKEVVEKNGT
IYTGGNGAEPMSTTEKDLLETYKEVFDDESDMLKSGMSQNVDEKSSTCEC
>PFC0025c:pep pep:known chromosome:ASM276v1:3:48956:49949:-1 gene:PFC0025c transcript:PFC0025c:mRNA description:"Stevor"
MKMYYLKMLLFTFLINTLILPHYENYLNNDYNVSFIQNNTKRTTIKSRLL
AQTQIHNPHYHNDPELKEIIDKMNEEAIKKYQQTHDPYEQLKEVVEKNGT
KYSGGNDAEPISTLEKELLETYEEIFGNESDMLKSGMSPNVDEKSSTFEC
>PFC0055w:pep pep:known chromosome:ASM276v1:3:73172:74152:1 gene:PFC0055w transcript:PFC0055w:mRNA description:"Putative uncharacterized protein"
MSFSQMKILLKTIKYIFLLILHQETLHKLNIKNNPHIISTSIRNNRSLAK
YENLISRENKIYETKLRNLNKKINKNKSDMLLYNEKSDQELKLYDIEINK
YKGSNKNYKYENHYSNNEIKSYYKKNYVHDKYIFNKKINPFLEKNKIFCK
>PFC0245c:pep pep:known chromosome:ASM276v1:3:258160:269961:-1 gene:PFC0245c transcript:PFC0245c:mRNA description:"Protein dopey homolog PFC0245c"
MIKKSEESKRLLRKKLNNDITNILLLFEKVQEWADLSNILQKLYLTIEKY
ELFVNVSSKFLLFRRLSQCLNPLLPSGVHSKALIIYSSIFKKVEMDFFIN
NIHILCSGIFEFMLHCTINLKTIYFKNIKSILRLKENVYIFAYALLLSLF
>PFC0795w:pep pep:known chromosome:ASM276v1:3:738862:739470:1 gene:PFC0795w transcript:PFC0795w:mRNA description:"Putative uncharacterized protein"
MQYLLLYILLSICSYNILSIKCFENVYKRDNINNLNFKNNNYEDDEKKYY
FNPQVVYHVKGDKTKAENVDMYDNIKNKMDILQNLNKQYNFDKIKKEYYM
DGSNKKYLNNLLKKILSNALNIPQKQINIHDINTLIKMWTNMNSKDKTYS
>PFC0865w:pep pep:known chromosome:ASM276v1:3:812239:813525:1 gene:PFC0865w transcript:PFC0865w:mRNA description:"RNA binding protein, putative"
MGLFDKIRNIEKLNEAELKNIGNNDSSWHDQYRDSSYIYIGNLDNRLTEG
DIVIVFSQYGEPIDVNLVRDNETGKSKGYCFLSYADQRSTILAVDNFNGY
KLLERPLVVDHILNYRLPKKYLKDADKNEYKPTGAEGQGIGVYNVVESEI
>PFC1005c:pep pep:known chromosome:ASM276v1:3:942209:943423:-1 gene:PFC1005c transcript:PFC1005c:mRNA description:"Iron-sulfur cluster assembly accessory protein, putative"
MFNNFLNMYMCTLAEKLCKFKKNNFNNIHRNNNFYRDNNFYRDNNFYRDN
NFYRDNNFYRDNNLYTNNNLYRDNNFYRDNNFYRDNNFYRDNNLYTNNNL
YRDNNLYTNNNLYRDNNFYNITLRKFHFIQTISNNNFNFEIIKKYGDVIN
>PFC1105w:pep pep:known chromosome:ASM276v1:3:1018668:1019678:1 gene:PFC1105w transcript:PFC1105w:mRNA description:"Stevor (3D7-stevorT3-2)"
MKMYNLKMLLFTFLINTLALPHYDNYQNSHYNINLIQYRAQRTTINSRLL
AQTKNHNPHYHNDPELKEIIDKMNEEAIKKYQQTHDPYKQLKDVVEKNGT
KYTGGKDAEPMSTLEKELLETYEEMFGNESDMLKSGMSPNVDEKSSTCEC
>PFD0035c:pep pep:known chromosome:ASM276v1:4:73048:74020:-1 gene:PFD0035c transcript:PFD0035c:mRNA description:"Stevor"
MKMYYLKMLLFNYLINTLVLPHYENYLYNPYNVSLNPNNTQRTTIKSRLL
AQTQIHNPHYHNDPELKEIIDKMNEEAIKKYQKTHDPYEQLKDVVEKNGT
KYTGGNDAKPMSTLEKELLETYEEMFGNESDMLKSGMSPNVDEKSSTCEC
>PFD0090c:pep pep:known chromosome:ASM276v1:4:121052:122509:-1 gene:PFD0090c transcript:PFD0090c:mRNA description:"Putative uncharacterized protein"
MCNKLSRGSNMNKSELGDRSTKMKGKICSSYVKYICLTICVIGMLCIKLR
DKYEGYAASGIQNNNVYLRNLSELQKGNQPCLRHTNRTDNSKMNKVKNNN
QTENNDNKKKLGNKEDNQGKNKNNNNKEKQNDINKRGTQNTETKKSNKKL
>PFD0235c:pep pep:known chromosome:ASM276v1:4:270770:272635:-1 gene:PFD0235c transcript:PFD0235c:mRNA description:"Putative uncharacterized protein"
MRRYLLITCLFVLCCLKLKHVNFLKWEQENDFYYINNEKLLKRVLHNVEQ
TKERTEVDKPIVFGIRKGKFVTIHKETKEEKMLKDNLIEAILFDPKKDEE
LKIDIKETNIDKDSKKKQKRENGIIKDDTAKDKDLYSYTKDPITLHKKKL
>PFD0670c:pep pep:known chromosome:ASM276v1:4:626769:627785:-1 gene:PFD0670c transcript:PFD0670c:mRNA description:"Lysine decarboxylase-like protein, putative"
MEKINENNTSDIESDNGEVEVHEIYNKSNFINGRGARLVRILSEFVGVQD
ALRDEGIFFTVVVFGSSRSLSQEKYESKKRKLERKLEKFKEQITNNIAID
EEELKECEKLKKELERLEKLKWTGEYYKKIYELSKRLTNYFNTEEGQKTV
>PFD0680c:pep pep:known chromosome:ASM276v1:4:630151:633209:-1 gene:PFD0680c transcript:PFD0680c:mRNA description:"Ubiquitin carboxyl-terminal hydrolase a, putative"
MADIKSIISLISTIVKDEPTKEEVIYLGECSITGHKDFFEDGIFIDLLSF
ESFSLKFLKCNYNRLSKLSSEGKNHRFYLNIKKKKNLLENIEKKVITNLN
INAEGGFNENKVYEYEWEYSVYDIETGLYIKLEDLDESVQKICKGIINHK
>PFD1170c:pep pep:known chromosome:ASM276v1:4:1116974:1118115:-1 gene:PFD1170c transcript:PFD1170c:mRNA description:"Putative uncharacterized protein"
MKFFNGSSFSNSNGFMDSKNLKNSAIFSFDEEEKKTASRSFLSSLLSKRM
VIPMLGVLYVVLLNVCLHNGSNTSTNVQFNNNVGKRILSEGQSTDEYSES
SSEYVENPVIGSTFMLPNENRLNTIGNLFEGEKYNILEDTQKLIDDINKF
>PFD1185w:pep pep:known chromosome:ASM276v1:4:1131406:1132429:1 gene:PFD1185w transcript:PFD1185w:mRNA description:"Putative uncharacterized protein"
MNNKKNCTIFPVYRSNEIQKGTLYYISFKLLCLSLYIIGFYYVLLNNSLE
NGSLEISKNCNIYKRNLVQVEKSKGQKSKKHLKHRKDVNKTKDNENNIKG
NAQQVDENKNSIKNNGENSNVEKKSNVSTCNINYNDMSKNLTETELYEVL
>PFD1215w:pep pep:known chromosome:ASM276v1:4:1147614:1148446:1 gene:PFD1215w transcript:PFD1215w:mRNA description:"Putative uncharacterized protein"
MTNKKNCSFFAFYSADENQKGKLNYISLKFLCLSLYMIGFYYVFLYNSFE
SVSLEIFKNCNIYKRNLVQVEKNKTSKRKKYLKHKKEDIDKTKANANDLK
CNELCLEENKHSINNDLGKSNKENECNISTCHINYNDISKNLTETELREV
>PFD1220c:pep pep:known chromosome:ASM276v1:4:1150294:1151319:-1 gene:PFD1220c transcript:PFD1220c:mRNA description:"Stevor"
MLLFPFLFNTFLLSQNVNCQNNLRNKSLINNYTQRKILKSRCLAEIERPL
NPHYQNDPELKKIIDQLNEEAMKKYQQSNDTYKQLHELLEKKETKSRSRN
SEQEMSKIEKELLKIYEKMSGDENHIMQKSDMYTNENHKSNDKNDKSCEC
>PFD1225w:pep pep:known chromosome:ASM276v1:4:1152896:1153810:1 gene:PFD1225w transcript:PFD1225w:mRNA description:"RIFIN"
AHNKNKPYITAHTPNTTSRLLSECELYMPNYDNDPEMQAVMQDFGRQTSQ
RFEEYNECMIENRQKCKEQCDKEIQKIILKDKIEKELTVKFGALHTHITI
EDIPTCICDKSLSDKVEKTCLNCGGILGTVVPGWGILGSIGFYGFVNSIA
>PFE0040c:pep pep:known chromosome:ASM276v1:5:43327:47761:-1 gene:PFE0040c transcript:PFE0040c:mRNA description:"Processed variable antigen"
MEVICRNLCYDKKNNMMENEGNKVKKVYNNSSLKKYMKFCLCTIICVFLL
DIYTNCESPTYSYSSIKNNNDRYVRILSETEPPMSLEEIMRTFDEDHLYS
IRNYIECLRNAPYIDDPLWGSVVTDKRNNCLQHIKLLEMQESERRKQQEE
>PFE0045c:pep pep:known chromosome:ASM276v1:5:50422:52510:-1 gene:PFE0045c transcript:PFE0045c:mRNA description:"Serine/Threonine protein kinase, FIKK family"
MLGFNFFCSFLNEYTLKENIIRRNDRVCASYMDKKRKLKHCSLSRPFNIQ
SFVSVLIFSLLVIFVSGDKIFIDSLDIKSSHCRKLNESVNVIVNENFNSE
DNKLKGISKIDENRLNHEVLYNNRKISIKKHENKDESLENSNKNFELNGV
>PFE0070w:pep pep:known chromosome:ASM276v1:5:74509:79842:1 gene:PFE0070w transcript:PFE0070w:mRNA description:"Interspersed repeat antigen, putative"
MESQNKASSTSINVDEYSSLTSNNENPQNTATLTNLTPDQISALNAHLPN
EINIETITSTLTTNNENEVNPLVPSSISNTLDTLTFYQLILIIISIVNFC
RKKSQTYNKNFEEKFNLASVQSSNATQQENSNQNKEINEVKESSQTQPPV
>PFE0405c:pep pep:known chromosome:ASM276v1:5:337426:339025:-1 gene:PFE0405c transcript:PFE0405c:mRNA description:"Longevity-assurance (LAG1) domain protein, putative"
MKLDTVFKILLLVVIVFTICQIRTLNELMNILRDGDFIILIKNILYNLII
NSNYFDIKNKWLSFYRTKYLIPQVSYFIFFLISGCITYVLKYILNKISNS
LGEKLIPTKKWSHRIRRIKVQRFNLMFFNLFYFSLMSIFGFVVLRHETYF
>PFE1595c:pep pep:known chromosome:ASM276v1:5:1303657:1304521:-1 gene:PFE1595c transcript:PFE1595c:mRNA description:"Putative uncharacterized protein"
MIICTFLKGNFFSLICVLLFTVMIHKKKSGCQYEIHKIHNRMLSNVIEGF
RNTFSNHEKKNKMKAHSCRTLNCTEQGIKPHNLRRAAKEYTPDEIRNIMC
TFDKTVSKNVMYDTYYKLHDYQRKKFLRMVDEIWEFTITFAKENKISENY
>PFE1605w:pep pep:known chromosome:ASM276v1:5:1312466:1314149:1 gene:PFE1605w transcript:PFE1605w:mRNA description:"Putative uncharacterized protein"
MRFTNSLYSIKNNSIFDMNYLKIDNSGNYNFGEEKNKNKNAKSCFKSLLS
KPIVMIIAGILYIVILNVCMRERNFNYEVQFSNRYSRKLCERFIYYNPNV
QGVYPDMFIASSSQTYSDGSEYDVMKYANKVIKDLKEHDLWNDHNKVPYT
>PFF0255c:pep pep:known chromosome:ASM276v1:6:220404:221810:-1 gene:PFF0255c transcript:PFF0255c:mRNA description:"Putative uncharacterized protein"
MIPSPVSKKIRSRLNLSIHKKPHFLFRENLILDKKEKWQPKLKKGHPEFE
KQFDILNRQVTGFRKYKAPPTRREEIKKEYDITNFHEVKSKFRFEIEGFF
EDGGNVFCEELYRTVKRLYIVGWIKCRKRFATGHFQGDSYTISYMRHWFD
>PFF0700c:pep pep:known chromosome:ASM276v1:6:606137:607254:-1 gene:PFF0700c transcript:PFF0700c:mRNA description:"60S ribosomal protein L19, putative"
MSLTLQKRLAASVLKCGKNKIWMDPNEISEISLANSRFSIRKLYKEGLIL
KKPQKVHSRARVRLYKLAKRKGRHMGIGKRKGTKNARTNQKTLWIKRQRV
LRRLLKRLRDSKKVDRHLYHSFYLKCKGNQFKNKRTLIEAIQREKNETLK
>PFF1280w:pep pep:known chromosome:ASM276v1:6:1065148:1068627:1 gene:PFF1280w transcript:PFF1280w:mRNA description:"Sec14 domain containing protein"
MELSKGKVIIEKDINEHTIDDEVFMFEPSIDDVYDKNTNLRFIFHNTFIT
SEEEIAISEFRKYCKSRCLKINKIYFENECLRYLYSAQFDFSKAMELIKS
NYEFRLSSILPIKEKDVIFYINKGVMYWHGRDKKCRPILIINLLKVELLS
>PFF1550w:pep pep:known chromosome:ASM276v1:6:1333016:1334038:1 gene:PFF1550w transcript:PFF1550w:mRNA description:"Stevor"
MKMYYLKMLLFNFLINVLVLPHYENYQNNHYNIRLIPNNTYRITIKSRLL
AQTQIHNPHYHNDPELKEIIDKLNEDAIKKYQQTHDPYEQLQEVVEKNGT
KYKGGNDAEPMSTLEKELLQTYEEVFGNESDMLKSGMNTNVDEKSSTCGC
>PFI0045c:pep pep:known chromosome:ASM276v1:9:55074:56081:-1 gene:PFI0045c transcript:PFI0045c:mRNA description:"Stevor"
MKMYNLKMLLFTFLINTLALPHYDNYQNSHYNINLIQYRAQRTTINSRLL
AQTKNHNPHYHNDPELKEIIDKMNEEAIKKYQQTHDPYKQLKEVVEKNGT
KYTGGNDAEPMSTLEKELLETYEEVFGNDNHMLKSGMHPNDDDISDTSSS
>PFI0080w:pep pep:known chromosome:ASM276v1:9:77861:78874:1 gene:PFI0080w transcript:PFI0080w:mRNA description:"Stevor"
MNTYYLKILLFSFLINILVLPQYENCEKGHYNGSLVLNNTQRTTINSRLL
AQTQNHNPHYHNDPELKEIIDKLNNEAIKKYQQTHDPYEQLREVVEKNGT
KIRGEHAAEPMSTLEKDLLDTYEEIFHEESHMLKSGRYPNDDDKTNEKSS
>PFI0086w:pep pep:known chromosome:ASM276v1:9:84624:85574:1 gene:PFI0086w transcript:PFI0086w:mRNA description:"Putative uncharacterized protein"
MFMKKFMKANNKRFYYRCTNYVYKISKNEDTSILLYNYMLNNIQQYFKFL
KYLLFFHLLLFTYIYNKHNTNKYCNDKHHFINNSYNKLLNRSLAEVNENN
SSSIKNKVNQNVTRLRREKPYIDDNNKKCDKNEHDITQKFTCIDNTYKES
>PFI0115c:pep pep:known chromosome:ASM276v1:9:106513:108405:-1 gene:PFI0115c transcript:PFI0115c:mRNA description:"Serine/Threonine protein kinase, FIKK family"
MELICVFFMVQKNNIYIYILILYYMDVRIIRVIQINNDYNSFTHFNNSRY
LSEYSSDIETLNNSTFHNTCIKDNIKSDKYLVNINDEKNKLNKEINNIKN
YENNLYCNHNCEKFNHDTYVNKLFIKDEIYYNEPYFKENIIENVNYVLED
>PFI0130c:pep pep:known chromosome:ASM276v1:9:119260:120748:-1 gene:PFI0130c transcript:PFI0130c:mRNA description:"Putative uncharacterized protein"
MSTFKRSNSNKTQKIVCLNNTKSNGRKNSLKSLLSRPSLVAPFVGIIYIV
LVNICTYEYKNAVGFQSNNFHNRNLHETESEPEGFMDSTKNPSNIYKSPH
EHAESIMQKAMNEGDSEKTYKRYNLNGDGVKNSLFTNNVDKNLNKKVHKL
>PFI0665w:pep pep:known chromosome:ASM276v1:9:584717:588412:1 gene:PFI0665w transcript:PFI0665w:mRNA description:"Putative uncharacterized protein"
MESNIGTEKHDWYEHNCEAYFKKCFGSVIKEGEDNEIMKKVTFLKDNIMI
KKIELNKQINEETQNLKERMKHLKIHTDDIVKELFDMDIINKKKQKKKNM
NRSGKKDDKNERFEKIYNMDDDNVKKENKMDKGCLHFPFPSSDSLIKNDD
>PFI0910w:pep pep:known chromosome:ASM276v1:9:764838:767024:1 gene:PFI0910w transcript:PFI0910w:mRNA description:"DNA helicase, putative"
MNEDAMKILNKCSGEKKKGEDLNSCNLLEYYKTKYSSIDIEKAKLILKEQ
FLIPDFREKQLECLNSIKRFEHVLNIMPTGGGKSLIYQVLPLIIEGISIV
ISPLISLIQDQIISLRNKKIVAETINSSLNKKENERILDILKSQDLGNLK
>PFI1230c:pep pep:known chromosome:ASM276v1:9:1014468:1015508:-1 gene:PFI1230c transcript:PFI1230c:mRNA description:"Putative uncharacterized protein"
MEERKWSYIMVSVIFYLCYFFYFLTYSYEIIFLFQTKIDYIVFCLLFITS
LFSIYFCSKGLKYICTFLITIISLIEIYEYTNNIPKDLYDEEFLKLFLLV
RLFSAVNLVVFLYLHIKNLKNIKDEKLNNDKDSTIQSVAEPTNTTTENNH
>PFI1525w:pep pep:known chromosome:ASM276v1:9:1263337:1264820:1 gene:PFI1525w transcript:PFI1525w:mRNA description:"Putative uncharacterized protein"
MDEENKLVEQLVEMGYSKEISQKVIQKSGAKTIEDAISWIELLDETENMT
DEELKDVNTKDEEKGDSFKNKEKLKSENDMDENNITSCEKMSKLSPEEAQ
KKALELQKKIREKKLLKEKEEELEKEKKRIAMTKEMQKRKEQLEEYERKK
>PFI1545c:pep pep:known chromosome:ASM276v1:9:1273072:1273920:-1 gene:PFI1545c transcript:PFI1545c:mRNA description:"Proteasome, putative"
MDVVNESQIKCHEEKSWDDEYDIKTPISDGTTIIGIIYDNGVMLACDSRT
SSGTFISNKCSRKINRINENLYVCRSGASAHSQKIIEIIKHYCVSMKNEN
RKKGRFHEGETIYDETTYDEEIDIDSINYLDYNNNNDNNLVTKNKYFYED
>PFI1750c:pep pep:known chromosome:ASM276v1:9:1433321:1434097:-1 gene:PFI1750c transcript:PFI1750c:mRNA description:"Putative uncharacterized protein"
MLTVILKILVVSLLIWKLSYSNDTRQLDSFSSIQKNFLSYDMLIIRNERI
LSEQHDENDWRNEFSVVINLKNIPEEQQLGEQQEPEYIYELNDLCKRASE
YWKNAISDMEEEYKELTKYMDQNWTKDMWNREWVKYLRRVYGHILSDIND
>PFI1785w:pep pep:known chromosome:ASM276v1:9:1462388:1463647:1 gene:PFI1785w transcript:PFI1785w:mRNA description:"Putative uncharacterized protein"
MWFCNKFNDNTTKGLLDSNNVQSKYCTIYSFDDEENNTKRKNQFASFSKL
CLKLCILGIIVIVNVCCSFESNEISKVNLIKKEYSRILSETEALENLKEE
SKNRKDDEEEVSLFDGSDDMGRTYDNDTCYQSRYNRSSIGDLIQVIKSTF
>PFI1805w:pep pep:known chromosome:ASM276v1:9:1474419:1475692:1 gene:PFI1805w transcript:PFI1805w:mRNA description:"Rifin"
MKLLHYCKVLLFSVPLNILVHNKNKSYITPQNTRNTRLLCECELYTSIYD
NDTEMKAVMGNYNQQTSQRFEEYNKRMNKNRQKCKDECDKEIQKIILKDK
LQKELMHKFATLHTDIQSDAIPTCVCEKSLADKVEKTCLRCTQNLGGIVA
>PFL0060w:pep pep:known chromosome:ASM276v1:12:89934:90749:1 gene:PFL0060w transcript:PFL0060w:mRNA description:"Plasmodium exported protein"
MRSLKTPGYISNSARLNNKSVNSKNCTIYSFEQDEENRRNLSSRLLSTMH
SSITILGVIFILILNVCLTKESSSSLIQINFNNSRKLADVSISDIPIVKL
HNSFDNVKEEFESENLEYEQHNESYYKHSPLEDLQDIMNNTSIPPLDGKY
>PFL0485w:pep pep:known chromosome:ASM276v1:12:445619:447262:1 gene:PFL0485w transcript:PFL0485w:mRNA description:"Conserved Plasmodium protein"
MEENKKIMNMKEHQWRLFEYNMSKWMIENKYILDQEEKKKFYKCANYSIG
SGVLNASLIYFLCKKYKNYITPVSRFFLTFSLGVYTSMVINKIYRRKAYI
EILSSKTTMTDKAKEVLNDILNINEDNIKVSPQEIKKNEDKDNINSHNYM
>PFL0700w:pep pep:known chromosome:ASM276v1:12:611885:613207:1 gene:PFL0700w transcript:PFL0700w:mRNA description:"Conserved Plasmodium protein"
MFRISPMLLFFLFYFSSYNIYFVLTRNKNGQPSCSNVSCSNEKLNYIYDN
SKFILSELQNILYDVRDQRNSHELENEYDKELDIQIKFPHKKDHHDLQIW
DDEYEEEKQYSEPVPYITITNIEEDSDDLNKSIINDNIYNEDNSTNRPLN
>PFL1200c:pep pep:known chromosome:ASM276v1:12:1010824:1011334:-1 gene:PFL1200c transcript:PFL1200c:mRNA description:"Splicing factor 3b subunit, putative"
MSRRNIRLPAEVSRILYVRNLPYKISADELYDIFGKYGTVRQIRKGNAEG
TKGTSFVVYDDIYDAKNALDHLSGFNVAGRYLVVLYYDPVKAQKKKEIQE
KLKNEK
>PFL1360c:pep pep:known chromosome:ASM276v1:12:1141574:1143185:-1 gene:PFL1360c transcript:PFL1360c:mRNA description:"Leucine-rich repeat protein 13"
MKIDLELIKKKSEHNEGLMEDLEEISLHQLQIKKIEFINIHCKNLKILLL
QNNLIEKIENLNQLKKLEYLNLAINNITVIENLEKCESLKKLDLTLNFID
LDKIEESINNLKKNENLKEFYIMGNPCSNWTYLKYYIIFQVEQLEVLDGC
>PFL1455w:pep pep:known chromosome:ASM276v1:12:1245525:1249160:1 gene:PFL1455w transcript:PFL1455w:mRNA description:"Conserved Plasmodium protein"
MKFSKKLNERAHPKYREHYIAYKDLKKFIKLITGKDTSTFTIKEVTSNFG
NIRALSCTEYKTPESRFEDILNIELEKINNFTLHIIKKWYEDIQYYYHKL
KDRLIDDIRDVESKLHALGNILIFLEDYKHINFIGFRKITKKFDKHNDNV
>PFL1975c:pep pep:known chromosome:ASM276v1:12:1746432:1747981:-1 gene:PFL1975c transcript:PFL1975c:mRNA description:"Conserved Plasmodium protein"
MFNDDQNANNYFPTKLGIDRPAIDFTSSVCNFLKNDVYKRQFERKLYVNH
PIYLRRIKPLFCYSNMIDRYDGVMSHLACSCLNKSKGMIVSLKWFNDGKR
LLTGTQLSELCIWNGSYFNFEDMKRIPIGGGSVSCLEWSKNDNLFAGNSL
>PFL1980c:pep pep:known chromosome:ASM276v1:12:1748861:1756225:-1 gene:PFL1980c transcript:PFL1980c:mRNA description:"Conserved Plasmodium protein"
MEKQKLLNILQRELKEYGDEEMLSCFHRFYESIEANENDLSKKLFNELIQ
QMKKLFIIYHKRNKRDLIEKIKNFFKEESNEVNIIDVENNDKDNDSNFNY
EDDYFMNNEDININDDNNKNKVRRKGKRSKDPKDMKLPHFKNHYSFLSTN
>PFL2420w:pep pep:known chromosome:ASM276v1:12:2067385:2069355:1 gene:PFL2420w transcript:PFL2420w:mRNA description:"Conserved Plasmodium protein"
MENREKRARENFPDGEIFLCEESYGKNLKEIKMFENIKSDMSLIISEQLR
KRSRTTFKLKNIEKKYIYLKDICDLLNKSLLEGENILKKDKELINAYFEY
TTSNLYYIFIKYENIICDMSEMNVHMKLKLKKIKEEELMHFKVCYEKLKN
>PFL2535w:pep pep:known chromosome:ASM276v1:12:2154603:2156109:1 gene:PFL2535w transcript:PFL2535w:mRNA description:"Plasmodium exported protein (PHISTb)"
MSLFIESSFILPKGIIDSYIKFKTWNSCSYSDKEKKASQANIWTPVFSTR
FAIPIIGIIYALLWNGDATFGYSALDMSLDEKYSRTLFETNNGNNGYVSS
LTNKILNNMNKGPKKEVEEKNAEKILGFDDKNILEALDLFINNIKNIALS
>PFL2545c:pep pep:known chromosome:ASM276v1:12:2162692:2163130:-1 gene:PFL2545c transcript:PFL2545c:mRNA description:"Plasmodium exported protein"
MFYYLKKISFPLALSMLVLTQYSNHEKPNTKICNQLNNMSLRNFRTLVEL
QSDILSIYVELEDENDAQDDLYDKIKNIYNNDDEEINREFRSWLQKYMEV
TRELKEKFSQNVE
>PFL2550w:pep pep:known chromosome:ASM276v1:12:2168166:2169744:1 gene:PFL2550w transcript:PFL2550w:mRNA description:"DNAJ domain protein, putative"
MLLKTSLKNICFLLCVVAFVYNNVGRKRVLSFNINNVYSRILSDLEERES
ESYNNNSNLKYNDSEFKYSFGYYNDDTSGMSTFNGKDIISYLEEKNDNVL
DDYNEDDNSPDMDTDDPVESYYDLLNVDKYGDLSELKNNFYNLSLKYYPK
>PFL2560c:pep pep:known chromosome:ASM276v1:12:2173783:2174306:-1 gene:PFL2560c transcript:PFL2560c:mRNA description:"Plasmodium exported protein"
MSRVLNFFKNLLLIYISNCLLYINNKHLLSIMHYEMYNTKLVSNLIIKRR
LSETLMYNKRSQLKVSNINNYNDDHEENKNSLTEKKEMLKTSNRNENNRK
SKKRRNYDVTKKKETLEDLLKEYDEEMKEIKKKKKKILF
>PFL2565w:pep pep:known chromosome:ASM276v1:12:2175313:2176071:1 gene:PFL2565w transcript:PFL2565w:mRNA description:"Plasmodium exported protein (PHISTa)"
MKNVYFNRSFKFLCLTVCLILTIYSSRNEIHKNSLGFGKNDNIYSRNLAQ
LKLSNYSLLKDSKFESVTEQLTREELYEQGTKDLLKNLRGIAPKLTYRHT
GNPNQYGKSPPKITWQGCSYDCNMMVSTLETEQTNRFYNLLNKKAPIDEI
>PFL2590w:pep pep:known chromosome:ASM276v1:12:2196141:2197106:1 gene:PFL2590w transcript:PFL2590w:mRNA description:"Plasmodium exported protein (PHISTa)"
MNKKNYSIFFSYVNETQKGILHYISFKFLCLCLYMIGFYYVFLNNSSENS
SSEIVKNCNIYKRNLVQVEKNNKGSKVKESLKLKKEDSDKSIDNVNDIKY
NEQKIQENIYTINNDIENTNVKNERNIFISSINNNDMSKNLTEKELYEVL
>PFL2610w:pep pep:known chromosome:ASM276v1:12:2204708:2205698:1 gene:PFL2610w transcript:PFL2610w:mRNA description:"Stevor"
MNMYYLNMLLFTFLINTLVLPHYENYLNNHYNVSLIQNKTKRATINSRLL
AQTKNHNPHYHNDPELKEIIDKLNEEAIKKYQQTHDPYEQLKDVVEKNGT
KYTGGNDAEPRSTLEKELLETYEEMFGDECHMLKSGKYQNVDEKSSTCEC
>PFL2620w:pep pep:known chromosome:ASM276v1:12:2211527:2212538:1 gene:PFL2620w transcript:PFL2620w:mRNA description:"Stevor"
MKMYYLKMLLFNFLINILVLPYYENYLNNFYNISVIPKNTQKTTIKSRRL
AQTQIHNPHYHNDPELKEIIDKMNEEAIKKYQKSHDPYEQLKEVVEKNGT
KYTGGNDAKPMSAIEKELLKTYEERFGNESDMLKLGMSPNADEKSSTCEC
>PFL2635w:pep pep:known chromosome:ASM276v1:12:2221819:2222832:1 gene:PFL2635w transcript:PFL2635w:mRNA description:"Stevor"
MNIYHVKMLIFNFLINILVSPHNENYLNKHYNVSLIQNNTKRTTIKSRLL
AQTQIHNPHYHNDPELKEIIDKMNEEAIKKYQQTHDPYKQLKEVVEKNGT
KYTGGNDAEPMSTLEKELLETYEEMFGNDSDMLKSGMSPNFDEKSSTCEY
