# Supplementary material for: The MEME Suite
Source: Nucleic Acids Res. 2015 May 7;43(Web Server issue):W39–49. doi: 10.1093/nar/gkv416 (PMC4489269; doi:10.1093/nar/gkv416)
Supplement: SUPPLEMENTARY DATA [file supp_gkv416_nar-00283-web-b-2015-File002.zip › case1/Hiller2004.2.ids]

MAL13P1.122:pep
MAL13P1.164:pep
MAL13P1.243:pep
MAL13P1.257:pep
MAL13P1.265:pep
MAL13P1.329:pep
MAL13P1.480:pep
MAL13P1.490:pep
MAL13P1.61:pep
MAL13P1.75:pep
MAL13P1.7:pep
MAL7P1.170:pep
MAL7P1.171:pep
MAL7P1.172:pep
MAL7P1.174:pep
MAL7P1.177:pep
MAL7P1.223:pep
MAL7P1.225.1
MAL7P1.225.2
MAL7P1.231:pep
MAL7P1.310:pep
MAL7P1.59:pep
MAL7P1.7:pep
MAL7P1.95:pep
MAL8P1.103:pep
MAL8P1.108:pep
MAL8P1.141:pep
MAL8P1.205:pep
MAL8P1.217:pep
MAL8P1.3:pep
MAL8P1.4:pep
MAL8P1.9:pep
PF07_0003:pep
PF07_0004:pep
PF07_0024:pep
PF07_0130:pep
PF08_0064:pep
PF08_0138:pep
PF10_0015:pep
PF10_0018:pep
PF10_0020:pep
PF10_0024:pep
PF10_0025:pep
PF10_0070:pep
PF10_0138:pep
PF10_0159:pep
PF10_0161a:pep
PF10_0195:pep
PF10_0218:pep
PF10_0337:pep
PF10_0344:pep
PF10_0374:pep
PF10_0395:pep
PF11_0035:pep
PF11_0070:pep
PF11_0130:pep
PF11_0224:pep
PF11_0248:pep
PF11_0249:pep
PF11_0259:pep
PF11_0309:pep
PF11_0348:pep
PF11_0420:pep
PF11_0503:pep
PF11_0504:pep
PF11_0516:pep
PF13_0010:pep
PF13_0060:pep
PF13_0069:pep
PF13_0076:pep
PF13_0126:pep
PF13_0149:pep
PF13_0169:pep
PF13_0172:pep
PF13_0186:pep
PF13_0213:pep
PF13_0257:pep
PF13_0292:pep
PF14_0007:pep
PF14_0010:pep
PF14_0013:pep
PF14_0019:pep
PF14_0096:pep
PF14_0142:pep
PF14_0148:pep
PF14_0178:pep
PF14_0206:pep
PF14_0281:pep
PF14_0327:pep
PF14_0386:pep
PF14_0399:pep
PF14_0464:pep
PF14_0607:pep
PF14_0614:pep
PF14_0733:pep
PF14_0736:pep
PF14_0740:pep
PF14_0753:pep
PF14_0758:pep
PF14_0763:pep
PF14_0767:pep
PF14_0771:pep
PFA0090c:pep
PFA0585w:pep
PFA0610c:pep
PFA0660w:pep
PFA0665w:pep
PFA0670c:pep
PFA0690w:pep
PFA0705c:pep
PFA0750w:pep
PFB0025c:pep
PFB0065w:pep
PFB0070w:pep
PFB0090c:pep
PFB0095c:pep
PFB0100c:pep
PFB0105c:pep
PFB0106c:pep
PFB0295w:pep
PFB0425c:pep
PFB0501c:pep
PFB0575c:pep
PFB0930w:pep
PFB0932w:pep
PFB1020w:pep
PFC0025c:pep
PFC0055w:pep
PFC0245c:pep
PFC0795w:pep
PFC0865w:pep
PFC1005c:pep
PFC1105w:pep
PFD0035c:pep
PFD0090c:pep
PFD0235c:pep
PFD0670c:pep
PFD0680c:pep
PFD1170c:pep
PFD1185w:pep
PFD1215w:pep
PFD1220c:pep
PFD1225w:pep
PFE0040c:pep
PFE0045c:pep
PFE0070w:pep
PFE0405c:pep
PFE1595c:pep
PFE1605w:pep
PFF0255c:pep
PFF0700c:pep
PFF1280w:pep
PFF1550w:pep
PFI0045c:pep
PFI0080w:pep
PFI0086w:pep
PFI0115c:pep
PFI0130c:pep
PFI0665w:pep
PFI0910w:pep
PFI1230c:pep
PFI1525w:pep
PFI1545c:pep
PFI1750c:pep
PFI1785w:pep
PFI1805w:pep
PFL0060w:pep
PFL0485w:pep
PFL0700w:pep
PFL1200c:pep
PFL1360c:pep
PFL1455w:pep
PFL1975c:pep
PFL1980c:pep
PFL2420w:pep
PFL2535w:pep
PFL2545c:pep
PFL2550w:pep
PFL2560c:pep
PFL2565w:pep
PFL2590w:pep
PFL2610w:pep
PFL2620w:pep
PFL2635w:pep
