# Supplementary material for: The MEME Suite
Source: Nucleic Acids Res. 2015 May 7;43(Web Server issue):W39–49. doi: 10.1093/nar/gkv416 (PMC4489269; doi:10.1093/nar/gkv416)
Supplement: SUPPLEMENTARY DATA [file supp_gkv416_nar-00283-web-b-2015-File002.zip › case1/Hiller2004.2.meme.out/meme.txt]

********************************************************************************
MEME - Motif discovery tool
********************************************************************************
MEME version 4.10.0 (Release date: Wed May 21 10:35:36 2014 +1000)

For further information on how to interpret these results or to get
a copy of the MEME software please access http://meme.nbcr.net.

This file may be used as input to the MAST algorithm for searching
sequence databases for matches to groups of motifs.  MAST is available
for interactive use and downloading at http://meme.nbcr.net.
********************************************************************************


********************************************************************************
REFERENCE
********************************************************************************
If you use this program in your research, please cite:

Timothy L. Bailey and Charles Elkan,
"Fitting a mixture model by expectation maximization to discover
motifs in biopolymers", Proceedings of the Second International
Conference on Intelligent Systems for Molecular Biology, pp. 28-36,
AAAI Press, Menlo Park, California, 1994.
********************************************************************************


********************************************************************************
TRAINING SET
********************************************************************************
DATAFILE= Hiller2004.2.fa
ALPHABET= ACDEFGHIKLMNPQRSTVWY
Sequence name            Weight Length  Sequence name            Weight Length  
-------------            ------ ------  -------------            ------ ------  
MAL13P1.122:pep          1.0000    150  MAL13P1.164:pep          1.0000    150  
MAL13P1.243:pep          1.0000    150  MAL13P1.257:pep          1.0000    150  
MAL13P1.265:pep          1.0000    150  MAL13P1.329:pep          1.0000    150  
MAL13P1.480:pep          1.0000    150  MAL13P1.490:pep          1.0000    150  
MAL13P1.61:pep           1.0000    150  MAL13P1.75:pep           1.0000    150  
MAL13P1.7:pep            1.0000    150  MAL7P1.170:pep           1.0000    150  
MAL7P1.171:pep           1.0000    150  MAL7P1.172:pep           1.0000    150  
MAL7P1.174:pep           1.0000    150  MAL7P1.177:pep           1.0000    150  
MAL7P1.223:pep           1.0000    150  MAL7P1.225.1             1.0000    150  
MAL7P1.225.2             1.0000    150  MAL7P1.231:pep           1.0000    150  
MAL7P1.310:pep           1.0000    150  MAL7P1.59:pep            1.0000    150  
MAL7P1.7:pep             1.0000    150  MAL7P1.95:pep            1.0000    150  
MAL8P1.103:pep           1.0000    150  MAL8P1.108:pep           1.0000    150  
MAL8P1.141:pep           1.0000    150  MAL8P1.205:pep           1.0000    150  
MAL8P1.217:pep           1.0000    150  MAL8P1.3:pep             1.0000    150  
MAL8P1.4:pep             1.0000    150  MAL8P1.9:pep             1.0000     95  
PF07_0003:pep            1.0000    150  PF07_0004:pep            1.0000    150  
PF07_0024:pep            1.0000    150  PF07_0130:pep            1.0000    150  
PF08_0064:pep            1.0000    150  PF08_0138:pep            1.0000    150  
PF10_0015:pep            1.0000    150  PF10_0018:pep            1.0000    150  
PF10_0020:pep            1.0000    150  PF10_0024:pep            1.0000    150  
PF10_0025:pep            1.0000    150  PF10_0070:pep            1.0000    150  
PF10_0138:pep            1.0000    150  PF10_0159:pep            1.0000    150  
PF10_0161a:pep           1.0000    150  PF10_0195:pep            1.0000    150  
PF10_0218:pep            1.0000    150  PF10_0337:pep            1.0000    150  
PF10_0344:pep            1.0000    150  PF10_0374:pep            1.0000    150  
PF10_0395:pep            1.0000    150  PF11_0035:pep            1.0000    150  
PF11_0070:pep            1.0000    132  PF11_0130:pep            1.0000    150  
PF11_0224:pep            1.0000    150  PF11_0248:pep            1.0000    150  
PF11_0249:pep            1.0000    150  PF11_0259:pep            1.0000    150  
PF11_0309:pep            1.0000    150  PF11_0348:pep            1.0000    150  
PF11_0420:pep            1.0000    150  PF11_0503:pep            1.0000    150  
PF11_0504:pep            1.0000    150  PF11_0516:pep            1.0000    150  
PF13_0010:pep            1.0000    150  PF13_0060:pep            1.0000    150  
PF13_0069:pep            1.0000    150  PF13_0076:pep            1.0000    150  
PF13_0126:pep            1.0000    150  PF13_0149:pep            1.0000    150  
PF13_0169:pep            1.0000    150  PF13_0172:pep            1.0000    150  
PF13_0186:pep            1.0000    150  PF13_0213:pep            1.0000    150  
PF13_0257:pep            1.0000    150  PF13_0292:pep            1.0000    150  
PF14_0007:pep            1.0000    150  PF14_0010:pep            1.0000    150  
PF14_0013:pep            1.0000    150  PF14_0019:pep            1.0000    150  
PF14_0096:pep            1.0000    150  PF14_0142:pep            1.0000    150  
PF14_0148:pep            1.0000    150  PF14_0178:pep            1.0000    150  
PF14_0206:pep            1.0000    150  PF14_0281:pep            1.0000    150  
PF14_0327:pep            1.0000    150  PF14_0386:pep            1.0000    150  
PF14_0399:pep            1.0000    150  PF14_0464:pep            1.0000    150  
PF14_0607:pep            1.0000    150  PF14_0614:pep            1.0000    150  
PF14_0733:pep            1.0000    150  PF14_0736:pep            1.0000    150  
PF14_0740:pep            1.0000    150  PF14_0753:pep            1.0000    150  
PF14_0758:pep            1.0000    150  PF14_0763:pep            1.0000    150  
PF14_0767:pep            1.0000    150  PF14_0771:pep            1.0000    150  
PFA0090c:pep             1.0000    150  PFA0585w:pep             1.0000    150  
PFA0610c:pep             1.0000    150  PFA0660w:pep             1.0000    150  
PFA0665w:pep             1.0000    150  PFA0670c:pep             1.0000    150  
PFA0690w:pep             1.0000    150  PFA0705c:pep             1.0000    150  
PFA0750w:pep             1.0000    150  PFB0025c:pep             1.0000    150  
PFB0065w:pep             1.0000    150  PFB0070w:pep             1.0000    150  
PFB0090c:pep             1.0000    150  PFB0095c:pep             1.0000    150  
PFB0100c:pep             1.0000    150  PFB0105c:pep             1.0000    150  
PFB0106c:pep             1.0000    150  PFB0295w:pep             1.0000    150  
PFB0425c:pep             1.0000    150  PFB0501c:pep             1.0000    150  
PFB0575c:pep             1.0000    150  PFB0930w:pep             1.0000    150  
PFB0932w:pep             1.0000    150  PFB1020w:pep             1.0000    150  
PFC0025c:pep             1.0000    150  PFC0055w:pep             1.0000    150  
PFC0245c:pep             1.0000    150  PFC0795w:pep             1.0000    150  
PFC0865w:pep             1.0000    150  PFC1005c:pep             1.0000    150  
PFC1105w:pep             1.0000    150  PFD0035c:pep             1.0000    150  
PFD0090c:pep             1.0000    150  PFD0235c:pep             1.0000    150  
PFD0670c:pep             1.0000    150  PFD0680c:pep             1.0000    150  
PFD1170c:pep             1.0000    150  PFD1185w:pep             1.0000    150  
PFD1215w:pep             1.0000    150  PFD1220c:pep             1.0000    150  
PFD1225w:pep             1.0000    150  PFE0040c:pep             1.0000    150  
PFE0045c:pep             1.0000    150  PFE0070w:pep             1.0000    150  
PFE0405c:pep             1.0000    150  PFE1595c:pep             1.0000    150  
PFE1605w:pep             1.0000    150  PFF0255c:pep             1.0000    150  
PFF0700c:pep             1.0000    150  PFF1280w:pep             1.0000    150  
PFF1550w:pep             1.0000    150  PFI0045c:pep             1.0000    150  
PFI0080w:pep             1.0000    150  PFI0086w:pep             1.0000    150  
PFI0115c:pep             1.0000    150  PFI0130c:pep             1.0000    150  
PFI0665w:pep             1.0000    150  PFI0910w:pep             1.0000    150  
PFI1230c:pep             1.0000    150  PFI1525w:pep             1.0000    150  
PFI1545c:pep             1.0000    150  PFI1750c:pep             1.0000    150  
PFI1785w:pep             1.0000    150  PFI1805w:pep             1.0000    150  
PFL0060w:pep             1.0000    150  PFL0485w:pep             1.0000    150  
PFL0700w:pep             1.0000    150  PFL1200c:pep             1.0000    106  
PFL1360c:pep             1.0000    150  PFL1455w:pep             1.0000    150  
PFL1975c:pep             1.0000    150  PFL1980c:pep             1.0000    150  
PFL2420w:pep             1.0000    150  PFL2535w:pep             1.0000    150  
PFL2545c:pep             1.0000    113  PFL2550w:pep             1.0000    150  
PFL2560c:pep             1.0000    139  PFL2565w:pep             1.0000    150  
PFL2590w:pep             1.0000    150  PFL2610w:pep             1.0000    150  
PFL2620w:pep             1.0000    150  PFL2635w:pep             1.0000    150  
********************************************************************************

********************************************************************************
COMMAND LINE SUMMARY
********************************************************************************
This information can also be useful in the event you wish to report a
problem with the MEME software.

command: meme Hiller2004.2.fa -oc Hiller2004.2.out -mod oops 

model:  mod=          oops    nmotifs=         1    evt=           inf
object function=  E-value of product of p-values
width:  minw=            8    maxw=           50    minic=        0.00
width:  wg=             11    ws=              1    endgaps=       yes
nsites: minsites=      184    maxsites=      184    wnsites=       0.8
theta:  prob=            1    spmap=         pam    spfuzz=        120
global: substring=     yes    branching=      no    wbranch=        no
em:     prior=        dmix    b=               0    maxiter=        50
        distance=    1e-05
data:   n=           27435    N=             184

sample: seed=            0    seqfrac=         1
Dirichlet mixture priors file: prior30.plib
Letter frequencies in dataset:
A 0.024 C 0.018 D 0.053 E 0.081 F 0.043 G 0.029 H 0.026 I 0.085 K 0.112 
L 0.092 M 0.025 N 0.115 P 0.020 Q 0.029 R 0.035 S 0.068 T 0.044 V 0.042 
W 0.005 Y 0.054 
Background letter frequencies (from dataset with add-one prior applied):
A 0.024 C 0.018 D 0.053 E 0.081 F 0.043 G 0.029 H 0.026 I 0.085 K 0.112 
L 0.092 M 0.025 N 0.115 P 0.020 Q 0.029 R 0.035 S 0.068 T 0.044 V 0.042 
W 0.005 Y 0.054 
********************************************************************************


********************************************************************************
MOTIF  1 MEME	width =  15  sites = 184  llr = 2085  E-value = 9.6e-226
********************************************************************************
--------------------------------------------------------------------------------
	Motif 1 Description
--------------------------------------------------------------------------------
Simplified        A  :::::::3:::::::
pos.-specific     C  :::::::::::::::
probability       D  1::::::::::1::1
matrix            E  ::1:::::5:31111
                  F  1::::::::::::11
                  G  :::::::::1:::::
                  H  :::::::1::::2::
                  I  22:::3:::::1111
                  K  :1131::::212111
                  L  121::38::11111:
                  M  :::::::::::::::
                  N  2:41:1:::::2121
                  P  ::::::::::::::2
                  Q  ::::::::3:2::::
                  R  :3::8::::::::::
                  S  :::3:1:2::11111
                  T  1::::1:::3:::::
                  V  :::::::1:1:::::
                  W  :::::::::::::::
                  Y  ::2::::::::::::

         bits    7.7                
                 6.9                
                 6.2                
                 5.4                
Relative         4.6                
Entropy          3.9                
(16.3 bits)      3.1     *          
                 2.3     * *        
                 1.5  *  * ***      
                 0.8 *********** * *
                 0.0 ---------------

Multilevel           NRNSRILAETENxNx
consensus            IIYK L SQ Q    
sequence                            
                                    
                                    
--------------------------------------------------------------------------------

--------------------------------------------------------------------------------
	Motif 1 sites sorted by position p-value
--------------------------------------------------------------------------------
Sequence name             Start   P-value                 Site    
-------------             ----- ---------            ---------------
PFI0080w:pep                 44  1.30e-16 SLVLNNTQRT TINSRLLAQTQNHNP HYHNDPELKE
PF14_0007:pep                44  2.36e-15 SLLQKNTQRT TIKSRLLAQTQNHNP HYHNDPELKE
PF10_0395:pep                44  2.36e-15 SLIQNNTQGT TIKSRLLAQTQNHNP HYHNDPELKE
PFA0705c:pep                 44  3.59e-15 SFIPNNTQIS TIKSRLLAQTQKHNP HYHNATPELK
MAL7P1.223:pep               44  4.42e-15 SLIPNNTKRT IIKSRLLAQTQNHNP HYHNDPELKE
PFL2635w:pep                 44  5.43e-15 SLIQNNTKRT TIKSRLLAQTQIHNP HYHNDPELKE
PFF1550w:pep                 44  5.43e-15 RLIPNNTYRI TIKSRLLAQTQIHNP HYHNDPELKE
PFD0035c:pep                 44  5.43e-15 SLNPNNTQRT TIKSRLLAQTQIHNP HYHNDPELKE
PFC0025c:pep                 44  5.43e-15 SFIQNNTKRT TIKSRLLAQTQIHNP HYHNDPELKE
PFB0025c:pep                 44  5.43e-15 SLIQNKTKRV TIKSRLLAQTQIHNP HYHNDPELKE
PF14_0771:pep                44  5.43e-15 SLIQNKTKRA TIKSRLLAQTQIHNP HYHNDPELKE
PF14_0767:pep                44  5.43e-15 SFIQNKTKRA TIKSRLLAQTQIHNP HYHNDPELKE
PF11_0516:pep                44  5.43e-15 GLIQNKTKRA TIKSRLLAQTQIHNP HYHNDPELKE
MAL8P1.217:pep               44  5.43e-15 SLIQNKTKRT TIKSRLLAQTQIHNP HYHNDPELKE
PFL2610w:pep                 44  2.18e-14 SLIQNKTKRA TINSRLLAQTKNHNP HYHNDPELKE
PFI0045c:pep                 44  2.18e-14 NLIQYRAQRT TINSRLLAQTKNHNP HYHNDPELKE
PFC1105w:pep                 44  2.18e-14 NLIQYRAQRT TINSRLLAQTKNHNP HYHNDPELKE
PFB1020w:pep                 44  2.18e-14 CLIQNKTKRT TINSRLLAQTKNHNP HYHNDPELKE
PFA0090c:pep                 44  2.18e-14 NLIQYRAQRT TINSRLLAQTKNHNP HYHNDPELKE
PF07_0130:pep                44  2.18e-14 GLIQNNTKRA TINSRLLAQTKNHNP HYHNDPELKE
MAL13P1.7:pep                44  2.18e-14 SIVQNNTKRT TINSRLLAQTKNHNP HYHNDPELKE
PFB0065w:pep                 44  5.55e-14 SLIQNNTQRT TINSRLLAQTQNKNP HYHNDPELKE
PFL2620w:pep                 44  1.92e-13 SVIPKNTQKT TIKSRRLAQTQIHNP HYHNDPELKE
PFA0750w:pep                 44  2.70e-13 SLIQSKTKRT TIKSRLLAQTQIRNP HYHNDPELKE
PF10_0159:pep                80  6.36e-11 DKYEKAVDYG FRESRILAEGEDTCA RKEKTTLRKS
PFB0100c:pep                 50  1.41e-10 NGNGSGDSFD FRNKRTLAQKQHEHH HHHHHQHQHQ
MAL7P1.231:pep               41  1.41e-10 NLCSKNAKGL NLNKRLLHETQAHVD DAHHAHHVAD
MAL13P1.490:pep              37  5.62e-10 SLINNYTQRK ILKSRCLAETEKPHN LHYQNDPELK
PFA0660w:pep                 54  1.30e-09 DKGIYNEKIV IRYKRCLAEGNKNFF FNKDNGVFGK
PFE0040c:pep                 71  2.59e-09 YSYSSIKNNN DRYVRILSETEPPMS LEEIMRTFDE
PF07_0004:pep                56  4.06e-09 KNVCNSTFIR IRYQRILIQTEELSP TQVDVLRQTL
PFB0095c:pep                 56  7.01e-09 KIDNVYNIFE IRLKRSLAQVLGNTR LSSRGVRDPR
PF14_0010:pep                80  1.47e-08 SQYKQAADYS FRESRVLAEGKSTSK KNAKTALRKT
MAL13P1.480:pep              41  1.47e-08 NLFSKNAKGL NSNKRLLHESQAHAG DAHHAHHVAD
PFL2590w:pep                 59  1.63e-08 NSSSEIVKNC NIYKRNLVQVEKNNK GSKVKESLKL
PF14_0763:pep                59  1.63e-08 NSSSEIVKNC NIYKRNLVQVEKNNK GSKVKESLKL
PFB0090c:pep                 61  3.32e-08 KNNTSGNVSN LIIKRNLAQTQRNFK SKNGKASTKK
PFD1185w:pep                 61  3.67e-08 NGSLEISKNC NIYKRNLVQVEKSKG QKSKKHLKHR
PFD1215w:pep                 61  4.47e-08 SVSLEIFKNC NIYKRNLVQVEKNKT SKRKKYLKHK
PF10_0015:pep                93  4.47e-08 NGSLEIVKNC NIYKRNLVQVEKNKD SKKKRNLKHK
PFL2565w:pep                 42  6.00e-08 KNSLGFGKND NIYSRNLAQLKLSNY SLLKDSKFES
PF10_0024:pep               113  6.00e-08 FQKDKENCGG LRYKRLLAEPIFGFD VMYDLFKDNF
PFI1805w:pep                 33  6.60e-08 KNKSYITPQN TRNTRLLCECELYTS IYDNDTEMKA
PFD1170c:pep                 82  8.00e-08 NTSTNVQFNN NVGKRILSEGQSTDE YSESSSEYVE
PFI1785w:pep                 82  1.06e-07 NEISKVNLIK KEYSRILSETEALEN LKEESKNRKD
MAL7P1.225.2                 61  1.28e-07 KSETNDAGVF NIYRRNLSETESVEH SGLSNTSEDV
MAL7P1.225.1                 61  1.28e-07 KSETNDAGVF NIYRRNLSETESVEH SGLSNTSEDV
MAL8P1.205:pep               45  1.54e-07 ETEQSGVKYL NICSRKLSETEKDHI PSLRCHELKY
MAL7P1.170:pep               41  1.54e-07 MNKKNLNNVG FRNNRILSSKENREE PGTSGTTSGA
MAL7P1.7:pep                 79  1.69e-07 KYLLSNIQGN NKYSRILIETELLSS NENVLITPNK
PFD1225w:pep                 15  2.03e-07 NKPYITAHTP NTTSRLLSECELYMP NYDNDPEMQA
PF13_0076:pep                87  2.03e-07 NNYTLENILE SRINRSLSEKQSHVT NSATEVAAQE
PFB0932w:pep                 83  2.43e-07 QKNDVENFTE FRINRLLVETKKGKD KDNKKTHFNR
MAL13P1.61:pep               42  2.66e-07 RKDNKYSSIK IRSFRSLAENQKVET EQSTPAKPEP
PFI1750c:pep                 45  2.91e-07 KNFLSYDMLI IRNERILSEQHDEND WRNEFSVVIN
PF10_0018:pep                46  2.91e-07 ENPRTNGQYV NIYSRSLGELLKNPE KREEPILKVS
PFD1220c:pep                 37  3.48e-07 SLINNYTQRK ILKSRCLAEIERPLN PHYQNDPELK
PF14_0013:pep                61  4.15e-07 RNSLSCVDLN NVYSRNLSESQENHN SSFTRTNLVE
PF11_0503:pep                41  4.53e-07 FNTIPYAELL HRNSRTLASAMQHSL RGDFVTQRST
PF10_0374:pep                90  6.97e-07 TLYIVGNHLR FRGFRILAENEYEMK TKYKTLMVNI
PF08_0138:pep                37  6.97e-07 IKYNTLNTKL IRAHRTLCECELYAL SNYDNDPEMK
PFC0055w:pep                 42  7.58e-07 KNNPHIISTS IRNNRSLAKYENLIS RENKIYETKL
PF10_0020:pep                82  7.58e-07 HKKISQLKIV DRYTRKLAEALKDDE RFEKLLLSND
PFB0106c:pep                 98  1.06e-06 SGNDNEYYFN IKYNRSLAELKKRIG AIREMINNDS
PF07_0003:pep                46  1.06e-06 HHAPKTKTTK IPNIRLLCECELYAA PNYDNSEMKV
PF10_0070:pep                97  1.25e-06 ILSHKHTNSI NLNERILSVGLSWGF YESLATNFFP
MAL7P1.174:pep               48  1.25e-06 SYEFLNCGTQ LSNIRILSEVESLQS SNYSEVMKNV
PFB0070w:pep                 42  1.36e-06 NKRNTVDILN ARHKRLLSESEDEYI FKTHSGENSS
PF14_0281:pep                42  1.36e-06 YFINLKDCFH INNSRILSDVDKHRG LYYNIPKCNV
MAL7P1.177:pep               42  1.36e-06 EPNDADYSFC IRISRLLSQNNKEGE KPFFNKLKDD
PFL2550w:pep                 36  1.48e-06 RKRVLSFNIN NVYSRILSDLEERES ESYNNNSNLK
PFL2545c:pep                 41  1.48e-06 KICNQLNNMS LRNFRTLVELQSDIL SIYVELEDEN
MAL7P1.171:pep               83  1.48e-06 KEDNVEGLFS IRPSRSLTERKQRNN GKPSVYVNNG
PFB0930w:pep                 51  1.74e-06 EKSNIGASFN FGNNRSLAEYYNNKD GYNVLRVNLD
PF14_0733:pep                92  1.88e-06 KGSILQDKII SRYSRGLCEIESVNN GSNRSVFTRI
PFD0090c:pep                 65  2.04e-06 GYAASGIQNN NVYLRNLSELQKGNQ PCLRHTNRTD
PFC0245c:pep                 60  2.04e-06 YELFVNVSSK FLLFRRLSQCLNPLL PSGVHSKALI
PF14_0753:pep                42  2.04e-06 KNNCQKIYTK ITYSRSLAEYDTLVV INQQTANNNS
PF13_0126:pep                59  2.21e-06 INNLNNKDLE FLNSSILSQGYKLNN IEKIKSDYTE
PF14_0096:pep               115  2.40e-06 IFYGQKAIKD LHGKRTLCETLGPLI VKFAIGELEK
PFA0670c:pep                 48  2.60e-06 KFCLNCSGSY LKNSRWLSETSVSYS DEGEPLKYGA
PF10_0161a:pep               64  2.60e-06 IMKDPIIFTH MKKSRILSEYQCIEN YNFEEKDENF
PF14_0736:pep                43  3.56e-06 KKYSVLRTCN VRNSRILSGPRKNFF FGSCNTNNII
PF11_0504:pep                88  3.56e-06 QLYYPFNETC SRYRRIVAEEQHEIE LDEESIIVLD
PF11_0259:pep                65  3.56e-06 SVTNDNIFNM PRYSRIPKEKKKTKW QLFAENKLRM
PFL2560c:pep                 45  3.84e-06 EMYNTKLVSN LIIKRRLSETLMYNK RSQLKVSNIN
PFI0130c:pep                 69  3.84e-06 YKNAVGFQSN NFHNRNLHETESEPE GFMDSTKNPS
MAL8P1.3:pep                 56  3.84e-06 ENVKLASSLS DRLSRSLALRSHNEV GQPVFNVLNV
PF14_0740:pep                83  4.15e-06 NKPNIKSICG RRLHRSLYEYQICNN SKYFNVYGNN
PF13_0010:pep                80  4.49e-06 DKYQQDADYS FTEGRVLAQCEFACT NNTKTSLRKC
MAL7P1.310:pep               42  4.49e-06 NKKYKNILYV PTNFRSLAEVSLERR TNHIQQNYEF
PFI0086w:pep                 87  4.84e-06 KHHFINNSYN KLLNRSLAEVNENNS SSIKNKVNQN
PFE1605w:pep                 83  4.84e-06 RNFNYEVQFS NRYSRKLCERFIYYN PNVQGVYPDM
MAL7P1.172:pep               85  4.84e-06 YAITKGSPIN NRYLRNLGEKSEEGG INFMDLHNTF
PFL1200c:pep                  3  5.64e-06         MS RRNIRLPAEVSRILY VRNLPYKISA
PF14_0758:pep                87  5.64e-06 NKPNIKSICG RRLHRSLYEFQISNN SKSFNNVYGN
PF10_0025:pep                53  5.64e-06 NGYNNDGSKQ VRCKRLLSEPAVEFD TIFDVFKESF
PFD0670c:pep                 36  6.09e-06 NKSNFINGRG ARLVRILSEFVGVQD ALRDEGIFFT
PFB0105c:pep                 80  6.09e-06 VSLISGSHLY KRNSRKFAEGYMKGS GSEKNVYLSN
MAL7P1.59:pep               124  6.09e-06 IYIKEVNERM IRNSIILRQCKSCFI SIIKSYYPFI
PF14_0464:pep                57  6.56e-06 ERIKTAKDAY FIEIRNLSEEEQIEN ISKIKNKMII
PF11_0248:pep                26  6.56e-06 VIFSICSRTI FVSKRSLAPKVKPGK KGQDKKDTTS
PFF0700c:pep                131  7.08e-06 SFYLKCKGNQ FKNKRTLIEAIQREK NETLK     
PFL0060w:pep                 81  7.63e-06 ESSSSLIQIN FNNSRKLADVSISDI PIVKLHNSFD
PF14_0614:pep                39  7.63e-06 VVAINKKNSI IKNERILDEYENINN SENEEDEYED
PF10_0344:pep                30  7.63e-06 EINAKTNTSE NRNKRIGGPKLRGNV TSNIKFPSDN
PFL2535w:pep                 81  8.85e-06 GYSALDMSLD EKYSRTLFETNNGNN GYVSSLTNKI
MAL8P1.4:pep                 70  8.85e-06 TYNSNDSIIR NRDSRILYEFLSNSY EYDHYNDYVN
MAL13P1.75:pep               84  8.85e-06 PKLEEDETTV NRNKRLLQIGLFDHL RKAKDALEQE
PF13_0172:pep               123  9.53e-06 GIKNISMYNF IIESRLLHFGIAFFF GAISTIIGVV
PFL1455w:pep                 49  1.10e-05 TFTIKEVTSN FGNIRALSCTEYKTP ESRFEDILNI
PFC0865w:pep                128  1.10e-05 PKKYLKDADK NEYKPTGAEGQGIGV YNVVESEI  
MAL8P1.108:pep               70  1.10e-05 FDGHNGKNTA MFLKRNLAQELSNSF LEMQNTYDSS
PFI0115c:pep                 45  1.28e-05 INNDYNSFTH FNNSRYLSEYSSDIE TLNNSTFHNT
PFA0610c:pep                 44  1.28e-05 KFNNNIKIDI NRFKRIIAEASEEQK YPWEEDFCLI
PFA0585w:pep                 30  1.28e-05 FLNSVVLGNN NRNNINFHETENAAK AMRKLLSGEI
PF14_0607:pep                47  1.48e-05 KIENEVSLYE KLNNRILFEGSDDFS NLDKLKSLLS
PF14_0206:pep                16  1.70e-05 YVKNKERKNI ISNVRIKAQKLDQDE YEISRNDCKE
PFI1525w:pep                110  1.83e-05 QKKALELQKK IREKKLLKEKEEELE KEKKRIAMTK
PF14_0399:pep                14  1.83e-05 LKILKKIKDN KRNLRILILGLDNAG KTTIIKRLLG
MAL13P1.243:pep              13  1.83e-05 FIKHLSDNDK IRNICILAHVDHGKT TLVDNLISSN
PFL1980c:pep                 61  1.96e-05 QMKKLFIIYH KRNKRDLIEKIKNFF KEESNEVNII
PF13_0069:pep               104  1.96e-05 YSTAAYVSKI FKYKPKLVQVELYCE QENYDLEHMN
PFI0910w:pep                115  2.26e-05 ISLIQDQIIS LRNKKIVAETINSSL NKKENERILD
PFB0501c:pep                123  2.26e-05 KMYFYVLHLW IINKRLRHEQYQGDI INTYIFDITW
PFB0425c:pep                 87  2.26e-05 LSGDTHARNV INEKKILSEKKNGFT TKYDSKKSYS
PFD0680c:pep                 63  2.42e-05 FSLKFLKCNY NRLSKLSSEGKNHRF YLNIKKKKNL
PF13_0186:pep                47  2.42e-05 KLNLGEGKLY ILEKRLLWINENANK KNVTNFKELC
PF11_0035:pep                44  2.60e-05 ENINLSFHKY DSYIRILCEKHPDDN QFSGSLCRSD
PFL1975c:pep                 96  2.79e-05 KGMIVSLKWF NDGKRLLTGTQLSEL CIWNGSYFNF
PF10_0337:pep                15  3.20e-05 FSSIFSRLFS NKEVRILILGLDNAG KTTILNRLQL
PFE0070w:pep                111  3.42e-05 RKKSQTYNKN FEEKFNLASVQSSNA TQQENSNQNK
PFB0295w:pep                 16  3.93e-05 NQLKNISPID GRYKRSCQEVSEYFS EYALIKYRII
PF11_0249:pep                 3  3.93e-05         MR NLNKRKLTCVENQSC KKRSRCDVGD
PF14_0178:pep                41  4.20e-05 VSFIGKDDME NGNKIILPQTALNAL ARRHISWPML
PF13_0169:pep                41  4.49e-05 SICFYEDFIK LREKILLKEKEILEK RNKCLSKNDD
PF14_0386:pep               103  4.81e-05 KKFVYIIKSD DLYFVTLIEGENNPI LIVEMMQEII
PF10_0195:pep                53  5.14e-05 IGDIIEYIDT SRNKILLIQSENLTK RKEVTNEYDF
PFF0255c:pep                 26  5.87e-05 LSIHKKPHFL FRENLILDKKEKWQP KLKKGHPEFE
PF14_0327:pep                88  5.87e-05 NNLNIDNKRE DNNVRINVQGEETLN NDSKNKEAEN
PF13_0149:pep                50  5.87e-05 RHIIWRKNTP FLYSSLLKHKLDWPS LTVEFLGGDN
PF14_0019:pep                49  7.64e-05 INKTNYNKFY IKEKRELGERESSQY LQNLQNLQNS
PF14_0142:pep                44  8.15e-05 KILCLSSREI FLNQPILLELEAPIK ICGDIHGQFY
PFD0235c:pep                 39  8.70e-05 ENDFYYINNE KLLKRVLHNVEQTKE RTEVDKPIVF
MAL13P1.257:pep               3  8.70e-05         MK NTVVRIKAELENVKR LFCDDEYLWI
PFF1280w:pep                104  9.27e-05 AMELIKSNYE FRLSSILPIKEKDVI FYINKGVMYW
PF13_0213:pep                77  9.27e-05 HMGKRCIITK ILNSGLLAVVGPYEI NGVPLKRVDS
PF11_0420:pep               115  9.27e-05 ISKLVLINDY NLNIRILHILCNLQN NQEYKYYIYS
PF07_0024:pep                49  9.27e-05 ALFIYRKNGK CLEKRILKEKIRKKS KKYGNILNEL
MAL7P1.95:pep                49  9.27e-05 YEYLKELDDL REYKRITSQKIKKYE SSIYSYKNQL
PFA0690w:pep                 43  9.89e-05 IKCCKNNFYL LSSKRCLLQYMDQEP CETKATCGVL
MAL8P1.103:pep              131  1.05e-04 YIPLRLTYEE RLYLRLLESTLEVSE YTDKI     
MAL13P1.329:pep              93  1.05e-04 KNKTNMEKIK LINKIPLHQQMNNAN EYDHININYD
PF13_0060:pep                 8  1.12e-04    MRKHNER SINSRIQKEQKNEYA RERIRNELKL
PFE1595c:pep                 24  1.28e-04 LICVLLFTVM IHKKKSGCQYEIHKI HNRMLSNVIE
PFA0665w:pep                110  1.28e-04 KTSKGSESTN YRIKRTTKEVEGRHN IIDINLIKNK
MAL8P1.141:pep               17  1.28e-04 PYVVNNEHEI NRNNCYLHEEEKKYI NVEEKHFINV
PFC1005c:pep                  7  1.36e-04     MFNNFL NMYMCTLAEKLCKFK KNNFNNIHRN
PFI1545c:pep                100  1.54e-04 KHYCVSMKNE NRKKGRFHEGETIYD ETTYDEEIDI
PF13_0292:pep                47  1.54e-04 KFIRTSKLSL NVLKRIKSEKNINIK ELNKYLTDDN
PF11_0348:pep                33  1.64e-04 KKGFHFCHRI ILRKRTFSFKLISCN KKIKKIIRKR
PF11_0224:pep                15  1.74e-04 SVFFLALFFI IFNKESLAEKTNKGT GSGVSSKKKN
PF10_0218:pep                12  1.74e-04 EGIRYLSCNK ILYKRTGSTKTLINS LRKRYVHNNF
PFE0405c:pep                 93  1.85e-04 SGCITYVLKY ILNKISNSLGEKLIP TKKWSHRIRR
PFI1230c:pep                 97  1.97e-04 DLYDEEFLKL FLLVRLFSAVNLVVF LYLHIKNLKN
PF14_0148:pep                30  2.10e-04 SSILSGEIEK KRKKVILEEVEEKSL EGSLKEENVN
MAL8P1.9:pep                 18  2.37e-04 SYLENEILVI TNDSRIFTGKLKGFD QTTNIILGNC
PF11_0309:pep                76  2.52e-04 FCNKTHNLLN ILNKYTLKEKLDEKY LKNENKITWK
PFL1360c:pep                 21  2.67e-04 KSEHNEGLME DLEEISLHQLQIKKI EFINIHCKNL
PF10_0138:pep                33  2.67e-04 NVNNKNCNEK NRKAILLALLKNSLV DNKDYNNSEE
PFL0700w:pep                 49  3.39e-04 CSNEKLNYIY DNSKFILSELQNILY DVRDQRNSHE
PFE0045c:pep                110  3.39e-04 EDNKLKGISK IDENRLNHEVLYNNR KISIKKHENK
PF11_0070:pep               118  3.39e-04 TTSGFCSSAL FLLTSILSFKLANVW           
MAL13P1.164:pep               8  3.60e-04    MLKSKCI FLNSFTKSDKLKHTF ERLNLMMEKR
PFL0485w:pep                 27  4.05e-04 LFEYNMSKWM IENKYILDQEEKKKF YKCANYSIGS
PFL2420w:pep                 74  4.54e-04 KKYIYLKDIC DLLNKSLLEGENILK KDKELINAYF
PF08_0064:pep                54  5.40e-04 NIRIHAKKND ITLVRTLAKDLVKIK QNVIKYNKIK
PFC0795w:pep                110  5.72e-04 MDGSNKKYLN NLLKKILSNALNIPQ KQINIHDINT
PF13_0257:pep                29  5.72e-04 ICKSILNVYK NKNKKILEKTETTVN VDENIKFIKD
MAL13P1.122:pep               6  6.05e-04      MEYKL FKNKKILNEKVNELT KKNRQRNTLD
PFI0665w:pep                 54  1.18e-03 LKDNIMIKKI ELNKQINEETQNLKE RMKHLKIHTD
PFB0575c:pep                 98  1.38e-03 TNKFNTINKE NLNKAIISLGLGSLI DMNLNNKKAC
PF11_0130:pep                43  2.57e-03 ISMLIRAYKK DRNKLILLNKKLNLI KIVGLVLNIE
MAL13P1.265:pep             121  4.42e-03 KLLFVYNILN INNVKCFVSTHQSIE KKKTHFLNNF
--------------------------------------------------------------------------------

--------------------------------------------------------------------------------
	Motif 1 block diagrams
--------------------------------------------------------------------------------
SEQUENCE NAME            POSITION P-VALUE  MOTIF DIAGRAM
-------------            ----------------  -------------
PFI0080w:pep                      1.3e-16  43_[1]_92
PF14_0007:pep                     2.4e-15  43_[1]_92
PF10_0395:pep                     2.4e-15  43_[1]_92
PFA0705c:pep                      3.6e-15  43_[1]_92
MAL7P1.223:pep                    4.4e-15  43_[1]_92
PFL2635w:pep                      5.4e-15  43_[1]_92
PFF1550w:pep                      5.4e-15  43_[1]_92
PFD0035c:pep                      5.4e-15  43_[1]_92
PFC0025c:pep                      5.4e-15  43_[1]_92
PFB0025c:pep                      5.4e-15  43_[1]_92
PF14_0771:pep                     5.4e-15  43_[1]_92
PF14_0767:pep                     5.4e-15  43_[1]_92
PF11_0516:pep                     5.4e-15  43_[1]_92
MAL8P1.217:pep                    5.4e-15  43_[1]_92
PFL2610w:pep                      2.2e-14  43_[1]_92
PFI0045c:pep                      2.2e-14  43_[1]_92
PFC1105w:pep                      2.2e-14  43_[1]_92
PFB1020w:pep                      2.2e-14  43_[1]_92
PFA0090c:pep                      2.2e-14  43_[1]_92
PF07_0130:pep                     2.2e-14  43_[1]_92
MAL13P1.7:pep                     2.2e-14  43_[1]_92
PFB0065w:pep                      5.5e-14  43_[1]_92
PFL2620w:pep                      1.9e-13  43_[1]_92
PFA0750w:pep                      2.7e-13  43_[1]_92
PF10_0159:pep                     6.4e-11  79_[1]_56
PFB0100c:pep                      1.4e-10  49_[1]_86
MAL7P1.231:pep                    1.4e-10  40_[1]_95
MAL13P1.490:pep                   5.6e-10  36_[1]_99
PFA0660w:pep                      1.3e-09  53_[1]_82
PFE0040c:pep                      2.6e-09  70_[1]_65
PF07_0004:pep                     4.1e-09  55_[1]_80
PFB0095c:pep                        7e-09  55_[1]_80
PF14_0010:pep                     1.5e-08  79_[1]_56
MAL13P1.480:pep                   1.5e-08  40_[1]_95
PFL2590w:pep                      1.6e-08  58_[1]_77
PF14_0763:pep                     1.6e-08  58_[1]_77
PFB0090c:pep                      3.3e-08  60_[1]_75
PFD1185w:pep                      3.7e-08  60_[1]_75
PFD1215w:pep                      4.5e-08  60_[1]_75
PF10_0015:pep                     4.5e-08  92_[1]_43
PFL2565w:pep                        6e-08  41_[1]_94
PF10_0024:pep                       6e-08  112_[1]_23
PFI1805w:pep                      6.6e-08  32_[1]_103
PFD1170c:pep                        8e-08  81_[1]_54
PFI1785w:pep                      1.1e-07  81_[1]_54
MAL7P1.225.2                      1.3e-07  60_[1]_75
MAL7P1.225.1                      1.3e-07  60_[1]_75
MAL8P1.205:pep                    1.5e-07  44_[1]_91
MAL7P1.170:pep                    1.5e-07  40_[1]_95
MAL7P1.7:pep                      1.7e-07  78_[1]_57
PFD1225w:pep                        2e-07  14_[1]_121
PF13_0076:pep                       2e-07  86_[1]_49
PFB0932w:pep                      2.4e-07  82_[1]_53
MAL13P1.61:pep                    2.7e-07  41_[1]_94
PFI1750c:pep                      2.9e-07  44_[1]_91
PF10_0018:pep                     2.9e-07  45_[1]_90
PFD1220c:pep                      3.5e-07  36_[1]_99
PF14_0013:pep                     4.1e-07  60_[1]_75
PF11_0503:pep                     4.5e-07  40_[1]_95
PF10_0374:pep                       7e-07  89_[1]_46
PF08_0138:pep                       7e-07  36_[1]_99
PFC0055w:pep                      7.6e-07  41_[1]_94
PF10_0020:pep                     7.6e-07  81_[1]_54
PFB0106c:pep                      1.1e-06  97_[1]_38
PF07_0003:pep                     1.1e-06  45_[1]_90
PF10_0070:pep                     1.3e-06  96_[1]_39
MAL7P1.174:pep                    1.3e-06  47_[1]_88
PFB0070w:pep                      1.4e-06  41_[1]_94
PF14_0281:pep                     1.4e-06  41_[1]_94
MAL7P1.177:pep                    1.4e-06  41_[1]_94
PFL2550w:pep                      1.5e-06  35_[1]_100
PFL2545c:pep                      1.5e-06  40_[1]_58
MAL7P1.171:pep                    1.5e-06  82_[1]_53
PFB0930w:pep                      1.7e-06  50_[1]_85
PF14_0733:pep                     1.9e-06  91_[1]_44
PFD0090c:pep                        2e-06  64_[1]_71
PFC0245c:pep                        2e-06  59_[1]_76
PF14_0753:pep                       2e-06  41_[1]_94
PF13_0126:pep                     2.2e-06  58_[1]_77
PF14_0096:pep                     2.4e-06  114_[1]_21
PFA0670c:pep                      2.6e-06  47_[1]_88
PF10_0161a:pep                    2.6e-06  63_[1]_72
PF14_0736:pep                     3.6e-06  42_[1]_93
PF11_0504:pep                     3.6e-06  87_[1]_48
PF11_0259:pep                     3.6e-06  64_[1]_71
PFL2560c:pep                      3.8e-06  44_[1]_80
PFI0130c:pep                      3.8e-06  68_[1]_67
MAL8P1.3:pep                      3.8e-06  55_[1]_80
PF14_0740:pep                     4.2e-06  82_[1]_53
PF13_0010:pep                     4.5e-06  79_[1]_56
MAL7P1.310:pep                    4.5e-06  41_[1]_94
PFI0086w:pep                      4.8e-06  86_[1]_49
PFE1605w:pep                      4.8e-06  82_[1]_53
MAL7P1.172:pep                    4.8e-06  84_[1]_51
PFL1200c:pep                      5.6e-06  2_[1]_89
PF14_0758:pep                     5.6e-06  86_[1]_49
PF10_0025:pep                     5.6e-06  52_[1]_83
PFD0670c:pep                      6.1e-06  35_[1]_100
PFB0105c:pep                      6.1e-06  79_[1]_56
MAL7P1.59:pep                     6.1e-06  123_[1]_12
PF14_0464:pep                     6.6e-06  56_[1]_79
PF11_0248:pep                     6.6e-06  25_[1]_110
PFF0700c:pep                      7.1e-06  130_[1]_5
PFL0060w:pep                      7.6e-06  80_[1]_55
PF14_0614:pep                     7.6e-06  38_[1]_97
PF10_0344:pep                     7.6e-06  29_[1]_106
PFL2535w:pep                      8.8e-06  80_[1]_55
MAL8P1.4:pep                      8.8e-06  69_[1]_66
MAL13P1.75:pep                    8.8e-06  83_[1]_52
PF13_0172:pep                     9.5e-06  122_[1]_13
PFL1455w:pep                      1.1e-05  48_[1]_87
PFC0865w:pep                      1.1e-05  127_[1]_8
MAL8P1.108:pep                    1.1e-05  69_[1]_66
PFI0115c:pep                      1.3e-05  44_[1]_91
PFA0610c:pep                      1.3e-05  43_[1]_92
PFA0585w:pep                      1.3e-05  29_[1]_106
PF14_0607:pep                     1.5e-05  46_[1]_89
PF14_0206:pep                     1.7e-05  15_[1]_120
PFI1525w:pep                      1.8e-05  109_[1]_26
PF14_0399:pep                     1.8e-05  13_[1]_122
MAL13P1.243:pep                   1.8e-05  12_[1]_123
PFL1980c:pep                        2e-05  60_[1]_75
PF13_0069:pep                       2e-05  103_[1]_32
PFI0910w:pep                      2.3e-05  114_[1]_21
PFB0501c:pep                      2.3e-05  122_[1]_13
PFB0425c:pep                      2.3e-05  86_[1]_49
PFD0680c:pep                      2.4e-05  62_[1]_73
PF13_0186:pep                     2.4e-05  46_[1]_89
PF11_0035:pep                     2.6e-05  43_[1]_92
PFL1975c:pep                      2.8e-05  95_[1]_40
PF10_0337:pep                     3.2e-05  14_[1]_121
PFE0070w:pep                      3.4e-05  110_[1]_25
PFB0295w:pep                      3.9e-05  15_[1]_120
PF11_0249:pep                     3.9e-05  2_[1]_133
PF14_0178:pep                     4.2e-05  40_[1]_95
PF13_0169:pep                     4.5e-05  40_[1]_95
PF14_0386:pep                     4.8e-05  102_[1]_33
PF10_0195:pep                     5.1e-05  52_[1]_83
PFF0255c:pep                      5.9e-05  25_[1]_110
PF14_0327:pep                     5.9e-05  87_[1]_48
PF13_0149:pep                     5.9e-05  49_[1]_86
PF14_0019:pep                     7.6e-05  48_[1]_87
PF14_0142:pep                     8.1e-05  43_[1]_92
PFD0235c:pep                      8.7e-05  38_[1]_97
MAL13P1.257:pep                   8.7e-05  2_[1]_133
PFF1280w:pep                      9.3e-05  103_[1]_32
PF13_0213:pep                     9.3e-05  76_[1]_59
PF11_0420:pep                     9.3e-05  114_[1]_21
PF07_0024:pep                     9.3e-05  48_[1]_87
MAL7P1.95:pep                     9.3e-05  48_[1]_87
PFA0690w:pep                      9.9e-05  42_[1]_93
MAL8P1.103:pep                    0.00011  130_[1]_5
MAL13P1.329:pep                   0.00011  92_[1]_43
PF13_0060:pep                     0.00011  7_[1]_128
PFE1595c:pep                      0.00013  23_[1]_112
PFA0665w:pep                      0.00013  109_[1]_26
MAL8P1.141:pep                    0.00013  16_[1]_119
PFC1005c:pep                      0.00014  6_[1]_129
PFI1545c:pep                      0.00015  99_[1]_36
PF13_0292:pep                     0.00015  46_[1]_89
PF11_0348:pep                     0.00016  32_[1]_103
PF11_0224:pep                     0.00017  14_[1]_121
PF10_0218:pep                     0.00017  11_[1]_124
PFE0405c:pep                      0.00019  92_[1]_43
PFI1230c:pep                       0.0002  96_[1]_39
PF14_0148:pep                     0.00021  29_[1]_106
MAL8P1.9:pep                      0.00024  17_[1]_63
PF11_0309:pep                     0.00025  75_[1]_60
PFL1360c:pep                      0.00027  20_[1]_115
PF10_0138:pep                     0.00027  32_[1]_103
PFL0700w:pep                      0.00034  48_[1]_87
PFE0045c:pep                      0.00034  109_[1]_26
PF11_0070:pep                     0.00034  117_[1]
MAL13P1.164:pep                   0.00036  7_[1]_128
PFL0485w:pep                       0.0004  26_[1]_109
PFL2420w:pep                      0.00045  73_[1]_62
PF08_0064:pep                     0.00054  53_[1]_82
PFC0795w:pep                      0.00057  109_[1]_26
PF13_0257:pep                     0.00057  28_[1]_107
MAL13P1.122:pep                   0.00061  5_[1]_130
PFI0665w:pep                       0.0012  53_[1]_82
PFB0575c:pep                       0.0014  97_[1]_38
PF11_0130:pep                      0.0026  42_[1]_93
MAL13P1.265:pep                    0.0044  120_[1]_15
--------------------------------------------------------------------------------

--------------------------------------------------------------------------------
	Motif 1 in BLOCKS format
--------------------------------------------------------------------------------
BL   MOTIF 1 width=15 seqs=184
PFI0080w:pep             (   44) TINSRLLAQTQNHNP  1 
PF14_0007:pep            (   44) TIKSRLLAQTQNHNP  1 
PF10_0395:pep            (   44) TIKSRLLAQTQNHNP  1 
PFA0705c:pep             (   44) TIKSRLLAQTQKHNP  1 
MAL7P1.223:pep           (   44) IIKSRLLAQTQNHNP  1 
PFL2635w:pep             (   44) TIKSRLLAQTQIHNP  1 
PFF1550w:pep             (   44) TIKSRLLAQTQIHNP  1 
PFD0035c:pep             (   44) TIKSRLLAQTQIHNP  1 
PFC0025c:pep             (   44) TIKSRLLAQTQIHNP  1 
PFB0025c:pep             (   44) TIKSRLLAQTQIHNP  1 
PF14_0771:pep            (   44) TIKSRLLAQTQIHNP  1 
PF14_0767:pep            (   44) TIKSRLLAQTQIHNP  1 
PF11_0516:pep            (   44) TIKSRLLAQTQIHNP  1 
MAL8P1.217:pep           (   44) TIKSRLLAQTQIHNP  1 
PFL2610w:pep             (   44) TINSRLLAQTKNHNP  1 
PFI0045c:pep             (   44) TINSRLLAQTKNHNP  1 
PFC1105w:pep             (   44) TINSRLLAQTKNHNP  1 
PFB1020w:pep             (   44) TINSRLLAQTKNHNP  1 
PFA0090c:pep             (   44) TINSRLLAQTKNHNP  1 
PF07_0130:pep            (   44) TINSRLLAQTKNHNP  1 
MAL13P1.7:pep            (   44) TINSRLLAQTKNHNP  1 
PFB0065w:pep             (   44) TINSRLLAQTQNKNP  1 
PFL2620w:pep             (   44) TIKSRRLAQTQIHNP  1 
PFA0750w:pep             (   44) TIKSRLLAQTQIRNP  1 
PF10_0159:pep            (   80) FRESRILAEGEDTCA  1 
PFB0100c:pep             (   50) FRNKRTLAQKQHEHH  1 
MAL7P1.231:pep           (   41) NLNKRLLHETQAHVD  1 
MAL13P1.490:pep          (   37) ILKSRCLAETEKPHN  1 
PFA0660w:pep             (   54) IRYKRCLAEGNKNFF  1 
PFE0040c:pep             (   71) DRYVRILSETEPPMS  1 
PF07_0004:pep            (   56) IRYQRILIQTEELSP  1 
PFB0095c:pep             (   56) IRLKRSLAQVLGNTR  1 
PF14_0010:pep            (   80) FRESRVLAEGKSTSK  1 
MAL13P1.480:pep          (   41) NSNKRLLHESQAHAG  1 
PFL2590w:pep             (   59) NIYKRNLVQVEKNNK  1 
PF14_0763:pep            (   59) NIYKRNLVQVEKNNK  1 
PFB0090c:pep             (   61) LIIKRNLAQTQRNFK  1 
PFD1185w:pep             (   61) NIYKRNLVQVEKSKG  1 
PFD1215w:pep             (   61) NIYKRNLVQVEKNKT  1 
PF10_0015:pep            (   93) NIYKRNLVQVEKNKD  1 
PFL2565w:pep             (   42) NIYSRNLAQLKLSNY  1 
PF10_0024:pep            (  113) LRYKRLLAEPIFGFD  1 
PFI1805w:pep             (   33) TRNTRLLCECELYTS  1 
PFD1170c:pep             (   82) NVGKRILSEGQSTDE  1 
PFI1785w:pep             (   82) KEYSRILSETEALEN  1 
MAL7P1.225.2             (   61) NIYRRNLSETESVEH  1 
MAL7P1.225.1             (   61) NIYRRNLSETESVEH  1 
MAL8P1.205:pep           (   45) NICSRKLSETEKDHI  1 
MAL7P1.170:pep           (   41) FRNNRILSSKENREE  1 
MAL7P1.7:pep             (   79) NKYSRILIETELLSS  1 
PFD1225w:pep             (   15) NTTSRLLSECELYMP  1 
PF13_0076:pep            (   87) SRINRSLSEKQSHVT  1 
PFB0932w:pep             (   83) FRINRLLVETKKGKD  1 
MAL13P1.61:pep           (   42) IRSFRSLAENQKVET  1 
PFI1750c:pep             (   45) IRNERILSEQHDEND  1 
PF10_0018:pep            (   46) NIYSRSLGELLKNPE  1 
PFD1220c:pep             (   37) ILKSRCLAEIERPLN  1 
PF14_0013:pep            (   61) NVYSRNLSESQENHN  1 
PF11_0503:pep            (   41) HRNSRTLASAMQHSL  1 
PF10_0374:pep            (   90) FRGFRILAENEYEMK  1 
PF08_0138:pep            (   37) IRAHRTLCECELYAL  1 
PFC0055w:pep             (   42) IRNNRSLAKYENLIS  1 
PF10_0020:pep            (   82) DRYTRKLAEALKDDE  1 
PFB0106c:pep             (   98) IKYNRSLAELKKRIG  1 
PF07_0003:pep            (   46) IPNIRLLCECELYAA  1 
PF10_0070:pep            (   97) NLNERILSVGLSWGF  1 
MAL7P1.174:pep           (   48) LSNIRILSEVESLQS  1 
PFB0070w:pep             (   42) ARHKRLLSESEDEYI  1 
PF14_0281:pep            (   42) INNSRILSDVDKHRG  1 
MAL7P1.177:pep           (   42) IRISRLLSQNNKEGE  1 
PFL2550w:pep             (   36) NVYSRILSDLEERES  1 
PFL2545c:pep             (   41) LRNFRTLVELQSDIL  1 
MAL7P1.171:pep           (   83) IRPSRSLTERKQRNN  1 
PFB0930w:pep             (   51) FGNNRSLAEYYNNKD  1 
PF14_0733:pep            (   92) SRYSRGLCEIESVNN  1 
PFD0090c:pep             (   65) NVYLRNLSELQKGNQ  1 
PFC0245c:pep             (   60) FLLFRRLSQCLNPLL  1 
PF14_0753:pep            (   42) ITYSRSLAEYDTLVV  1 
PF13_0126:pep            (   59) FLNSSILSQGYKLNN  1 
PF14_0096:pep            (  115) LHGKRTLCETLGPLI  1 
PFA0670c:pep             (   48) LKNSRWLSETSVSYS  1 
PF10_0161a:pep           (   64) MKKSRILSEYQCIEN  1 
PF14_0736:pep            (   43) VRNSRILSGPRKNFF  1 
PF11_0504:pep            (   88) SRYRRIVAEEQHEIE  1 
PF11_0259:pep            (   65) PRYSRIPKEKKKTKW  1 
PFL2560c:pep             (   45) LIIKRRLSETLMYNK  1 
PFI0130c:pep             (   69) NFHNRNLHETESEPE  1 
MAL8P1.3:pep             (   56) DRLSRSLALRSHNEV  1 
PF14_0740:pep            (   83) RRLHRSLYEYQICNN  1 
PF13_0010:pep            (   80) FTEGRVLAQCEFACT  1 
MAL7P1.310:pep           (   42) PTNFRSLAEVSLERR  1 
PFI0086w:pep             (   87) KLLNRSLAEVNENNS  1 
PFE1605w:pep             (   83) NRYSRKLCERFIYYN  1 
MAL7P1.172:pep           (   85) NRYLRNLGEKSEEGG  1 
PFL1200c:pep             (    3) RRNIRLPAEVSRILY  1 
PF14_0758:pep            (   87) RRLHRSLYEFQISNN  1 
PF10_0025:pep            (   53) VRCKRLLSEPAVEFD  1 
PFD0670c:pep             (   36) ARLVRILSEFVGVQD  1 
PFB0105c:pep             (   80) KRNSRKFAEGYMKGS  1 
MAL7P1.59:pep            (  124) IRNSIILRQCKSCFI  1 
PF14_0464:pep            (   57) FIEIRNLSEEEQIEN  1 
PF11_0248:pep            (   26) FVSKRSLAPKVKPGK  1 
PFF0700c:pep             (  131) FKNKRTLIEAIQREK  1 
PFL0060w:pep             (   81) FNNSRKLADVSISDI  1 
PF14_0614:pep            (   39) IKNERILDEYENINN  1 
PF10_0344:pep            (   30) NRNKRIGGPKLRGNV  1 
PFL2535w:pep             (   81) EKYSRTLFETNNGNN  1 
MAL8P1.4:pep             (   70) NRDSRILYEFLSNSY  1 
MAL13P1.75:pep           (   84) NRNKRLLQIGLFDHL  1 
PF13_0172:pep            (  123) IIESRLLHFGIAFFF  1 
PFL1455w:pep             (   49) FGNIRALSCTEYKTP  1 
PFC0865w:pep             (  128) NEYKPTGAEGQGIGV  1 
MAL8P1.108:pep           (   70) MFLKRNLAQELSNSF  1 
PFI0115c:pep             (   45) FNNSRYLSEYSSDIE  1 
PFA0610c:pep             (   44) NRFKRIIAEASEEQK  1 
PFA0585w:pep             (   30) NRNNINFHETENAAK  1 
PF14_0607:pep            (   47) KLNNRILFEGSDDFS  1 
PF14_0206:pep            (   16) ISNVRIKAQKLDQDE  1 
PFI1525w:pep             (  110) IREKKLLKEKEEELE  1 
PF14_0399:pep            (   14) KRNLRILILGLDNAG  1 
MAL13P1.243:pep          (   13) IRNICILAHVDHGKT  1 
PFL1980c:pep             (   61) KRNKRDLIEKIKNFF  1 
PF13_0069:pep            (  104) FKYKPKLVQVELYCE  1 
PFI0910w:pep             (  115) LRNKKIVAETINSSL  1 
PFB0501c:pep             (  123) IINKRLRHEQYQGDI  1 
PFB0425c:pep             (   87) INEKKILSEKKNGFT  1 
PFD0680c:pep             (   63) NRLSKLSSEGKNHRF  1 
PF13_0186:pep            (   47) ILEKRLLWINENANK  1 
PF11_0035:pep            (   44) DSYIRILCEKHPDDN  1 
PFL1975c:pep             (   96) NDGKRLLTGTQLSEL  1 
PF10_0337:pep            (   15) NKEVRILILGLDNAG  1 
PFE0070w:pep             (  111) FEEKFNLASVQSSNA  1 
PFB0295w:pep             (   16) GRYKRSCQEVSEYFS  1 
PF11_0249:pep            (    3) NLNKRKLTCVENQSC  1 
PF14_0178:pep            (   41) NGNKIILPQTALNAL  1 
PF13_0169:pep            (   41) LREKILLKEKEILEK  1 
PF14_0386:pep            (  103) DLYFVTLIEGENNPI  1 
PF10_0195:pep            (   53) SRNKILLIQSENLTK  1 
PFF0255c:pep             (   26) FRENLILDKKEKWQP  1 
PF14_0327:pep            (   88) DNNVRINVQGEETLN  1 
PF13_0149:pep            (   50) FLYSSLLKHKLDWPS  1 
PF14_0019:pep            (   49) IKEKRELGERESSQY  1 
PF14_0142:pep            (   44) FLNQPILLELEAPIK  1 
PFD0235c:pep             (   39) KLLKRVLHNVEQTKE  1 
MAL13P1.257:pep          (    3) NTVVRIKAELENVKR  1 
PFF1280w:pep             (  104) FRLSSILPIKEKDVI  1 
PF13_0213:pep            (   77) ILNSGLLAVVGPYEI  1 
PF11_0420:pep            (  115) NLNIRILHILCNLQN  1 
PF07_0024:pep            (   49) CLEKRILKEKIRKKS  1 
MAL7P1.95:pep            (   49) REYKRITSQKIKKYE  1 
PFA0690w:pep             (   43) LSSKRCLLQYMDQEP  1 
MAL8P1.103:pep           (  131) RLYLRLLESTLEVSE  1 
MAL13P1.329:pep          (   93) LINKIPLHQQMNNAN  1 
PF13_0060:pep            (    8) SINSRIQKEQKNEYA  1 
PFE1595c:pep             (   24) IHKKKSGCQYEIHKI  1 
PFA0665w:pep             (  110) YRIKRTTKEVEGRHN  1 
MAL8P1.141:pep           (   17) NRNNCYLHEEEKKYI  1 
PFC1005c:pep             (    7) NMYMCTLAEKLCKFK  1 
PFI1545c:pep             (  100) NRKKGRFHEGETIYD  1 
PF13_0292:pep            (   47) NVLKRIKSEKNINIK  1 
PF11_0348:pep            (   33) ILRKRTFSFKLISCN  1 
PF11_0224:pep            (   15) IFNKESLAEKTNKGT  1 
PF10_0218:pep            (   12) ILYKRTGSTKTLINS  1 
PFE0405c:pep             (   93) ILNKISNSLGEKLIP  1 
PFI1230c:pep             (   97) FLLVRLFSAVNLVVF  1 
PF14_0148:pep            (   30) KRKKVILEEVEEKSL  1 
MAL8P1.9:pep             (   18) TNDSRIFTGKLKGFD  1 
PF11_0309:pep            (   76) ILNKYTLKEKLDEKY  1 
PFL1360c:pep             (   21) DLEEISLHQLQIKKI  1 
PF10_0138:pep            (   33) NRKAILLALLKNSLV  1 
PFL0700w:pep             (   49) DNSKFILSELQNILY  1 
PFE0045c:pep             (  110) IDENRLNHEVLYNNR  1 
PF11_0070:pep            (  118) FLLTSILSFKLANVW  1 
MAL13P1.164:pep          (    8) FLNSFTKSDKLKHTF  1 
PFL0485w:pep             (   27) IENKYILDQEEKKKF  1 
PFL2420w:pep             (   74) DLLNKSLLEGENILK  1 
PF08_0064:pep            (   54) ITLVRTLAKDLVKIK  1 
PFC0795w:pep             (  110) NLLKKILSNALNIPQ  1 
PF13_0257:pep            (   29) NKNKKILEKTETTVN  1 
MAL13P1.122:pep          (    6) FKNKKILNEKVNELT  1 
PFI0665w:pep             (   54) ELNKQINEETQNLKE  1 
PFB0575c:pep             (   98) NLNKAIISLGLGSLI  1 
PF11_0130:pep            (   43) DRNKLILLNKKLNLI  1 
MAL13P1.265:pep          (  121) INNVKCFVSTHQSIE  1 
//

--------------------------------------------------------------------------------

--------------------------------------------------------------------------------
	Motif 1 position-specific scoring matrix
--------------------------------------------------------------------------------
log-odds matrix: alength= 20 w= 15 n= 24859 bayes= 7.0672 E= 9.6e-226 
   -81   -168      3   -250    166   -213   -200    120   -129    -63   -114     98    -79   -332    -28   -120    160   -175   -442   -314 
  -277   -576   -207   -143   -140    -77   -114    135    -74     78   -203   -138   -166   -326    315   -120    -37    -34   -445   -598 
  -146    -74   -204     11   -288    -39   -113   -139      9     -3   -489    160   -165   -313   -209   -146   -245   -263   -452    185 
  -146   -591   -441   -168    -44   -211    -60    -99    155   -203   -205    -60   -416   -109    -91    229   -125     20   -451   -599 
  -199    -59   -574   -411   -191   -174   -341   -132   -130   -329   -511   -588    -67   -210    453   -203   -469   -236   -279   -275 
  -159     59   -309   -352   -512   -223   -512    176   -153    150   -412    -34   -174   -431    -64     73     98   -111     21   -223 
  -385   -179   -693   -653    -30    -62   -569   -248   -252    316   -243   -258    -98   -235   -260   -356   -203   -160   -374   -596 
   379    123   -156   -168   -197    -39    142    -99   -127   -203   -488   -387    -78   -109   -209    171    -89     35     18   -171 
  -145    -74   -119    256   -141    -77   -113   -196   -213   -149   -490   -265    -78    320   -353   -119   -245   -182   -452   -599 
    28    104   -278   -141   -141    185   -422   -289     47    -52   -489   -229    -24    -28    -55   -146    256    153   -452    -17 
   -79   -170   -155    184   -288   -210    -60   -118    -11     57    -62   -176   -414    274   -209    -28   -173   -129   -452   -131 
    52    -74      3    -39   -141     16    -22     31     52    -41   -116     77    -24     44    -27     36   -125   -129   -453   -170 
   -34    -74    -27      3   -288     72    261    -67    -74    -53   -490     21     92    -62     18      8    -16      4    173    -17 
    89     24    -66     -7     66     38     34    -67    -44    -53    -62     98     46     24    -91    -28    -60    -15   -453    -53 
     1   -170      3     11     28     38    -60    -20    -19    -93   -490     -3    299   -109    -55     18      2    -61    115    -74 
--------------------------------------------------------------------------------

--------------------------------------------------------------------------------
	Motif 1 position-specific probability matrix
--------------------------------------------------------------------------------
letter-probability matrix: alength= 20 w= 15 nsites= 184 E= 9.6e-226 
 0.010870  0.005435  0.054348  0.010870  0.141304  0.005435  0.005435  0.201087  0.043478  0.059783  0.010870  0.233696  0.010870  0.000000  0.027174  0.027174  0.135870  0.010870  0.000000  0.005435 
 0.000000  0.000000  0.010870  0.027174  0.016304  0.016304  0.010870  0.222826  0.065217  0.163043  0.005435  0.043478  0.005435  0.000000  0.320652  0.027174  0.032609  0.032609  0.000000  0.000000 
 0.005435  0.010870  0.010870  0.086957  0.005435  0.021739  0.010870  0.032609  0.119565  0.092391  0.000000  0.358696  0.005435  0.000000  0.005435  0.021739  0.005435  0.005435  0.000000  0.201087 
 0.005435  0.000000  0.000000  0.021739  0.032609  0.005435  0.016304  0.043478  0.336957  0.021739  0.005435  0.076087  0.000000  0.010870  0.016304  0.342391  0.016304  0.048913  0.000000  0.000000 
 0.005435  0.016304  0.000000  0.005435  0.016304  0.010870  0.000000  0.048913  0.054348  0.010870  0.000000  0.000000  0.016304  0.005435  0.766304  0.021739  0.000000  0.010870  0.000000  0.010870 
 0.005435  0.027174  0.005435  0.005435  0.000000  0.005435  0.000000  0.293478  0.038043  0.266304  0.000000  0.092391  0.005435  0.000000  0.021739  0.114130  0.086957  0.016304  0.005435  0.010870 
 0.000000  0.005435  0.000000  0.000000  0.038043  0.021739  0.000000  0.010870  0.021739  0.831522  0.000000  0.021739  0.010870  0.005435  0.005435  0.005435  0.010870  0.010870  0.000000  0.000000 
 0.347826  0.043478  0.016304  0.021739  0.010870  0.021739  0.070652  0.043478  0.043478  0.021739  0.000000  0.005435  0.010870  0.010870  0.005435  0.228261  0.021739  0.054348  0.005435  0.016304 
 0.005435  0.010870  0.021739  0.494565  0.016304  0.016304  0.010870  0.021739  0.021739  0.032609  0.000000  0.016304  0.010870  0.277174  0.000000  0.027174  0.005435  0.010870  0.000000  0.000000 
 0.027174  0.038043  0.005435  0.027174  0.016304  0.108696  0.000000  0.010870  0.157609  0.065217  0.000000  0.021739  0.016304  0.021739  0.021739  0.021739  0.266304  0.125000  0.000000  0.048913 
 0.010870  0.005435  0.016304  0.298913  0.005435  0.005435  0.016304  0.038043  0.103261  0.141304  0.016304  0.032609  0.000000  0.201087  0.005435  0.054348  0.010870  0.016304  0.000000  0.021739 
 0.032609  0.010870  0.054348  0.059783  0.016304  0.032609  0.021739  0.108696  0.163043  0.070652  0.010870  0.201087  0.016304  0.038043  0.027174  0.086957  0.016304  0.016304  0.000000  0.016304 
 0.016304  0.010870  0.043478  0.081522  0.005435  0.048913  0.163043  0.054348  0.065217  0.065217  0.000000  0.135870  0.038043  0.016304  0.038043  0.070652  0.038043  0.043478  0.016304  0.048913 
 0.043478  0.021739  0.032609  0.076087  0.070652  0.038043  0.032609  0.054348  0.081522  0.065217  0.016304  0.233696  0.027174  0.032609  0.016304  0.054348  0.027174  0.038043  0.000000  0.038043 
 0.021739  0.005435  0.054348  0.086957  0.054348  0.038043  0.016304  0.076087  0.097826  0.048913  0.000000  0.114130  0.163043  0.010870  0.021739  0.076087  0.043478  0.027174  0.010870  0.032609 
--------------------------------------------------------------------------------

--------------------------------------------------------------------------------
	Motif 1 regular expression
--------------------------------------------------------------------------------
[NI][RI][NY][SK]R[IL]L[AS][EQ]T[EQ]NxNx
--------------------------------------------------------------------------------


Time  7.72 secs.

********************************************************************************


********************************************************************************
SUMMARY OF MOTIFS
********************************************************************************

--------------------------------------------------------------------------------
	Combined block diagrams: non-overlapping sites with p-value < 0.0001
--------------------------------------------------------------------------------
SEQUENCE NAME            COMBINED P-VALUE  MOTIF DIAGRAM
-------------            ----------------  -------------
MAL13P1.122:pep                  7.91e-02  150
MAL13P1.164:pep                  4.78e-02  150
MAL13P1.243:pep                  2.48e-03  12_[1(1.83e-05)]_123
MAL13P1.257:pep                  1.18e-02  2_[1(8.70e-05)]_133
MAL13P1.265:pep                  4.53e-01  150
MAL13P1.329:pep                  1.42e-02  150
MAL13P1.480:pep                  2.00e-06  40_[1(1.47e-08)]_95
MAL13P1.490:pep                  7.65e-08  36_[1(5.62e-10)]_99
MAL13P1.61:pep                   3.62e-05  41_[1(2.66e-07)]_94
MAL13P1.75:pep                   1.20e-03  83_[1(8.85e-06)]_52
MAL13P1.7:pep                    2.97e-12  43_[1(2.18e-14)]_92
MAL7P1.170:pep                   2.10e-05  40_[1(1.54e-07)]_95
MAL7P1.171:pep                   2.01e-04  82_[1(1.48e-06)]_53
MAL7P1.172:pep                   6.59e-04  84_[1(4.84e-06)]_51
MAL7P1.174:pep                   1.70e-04  47_[1(1.25e-06)]_88
MAL7P1.177:pep                   1.85e-04  41_[1(1.36e-06)]_94
MAL7P1.223:pep                   6.01e-13  43_[1(4.42e-15)]_92
MAL7P1.225.1                     1.74e-05  60_[1(1.28e-07)]_75
MAL7P1.225.2                     1.74e-05  60_[1(1.28e-07)]_75
MAL7P1.231:pep                   1.92e-08  40_[1(1.41e-10)]_95
MAL7P1.310:pep                   6.10e-04  41_[1(4.49e-06)]_94
MAL7P1.59:pep                    8.28e-04  123_[1(6.09e-06)]_12
MAL7P1.7:pep                     2.30e-05  78_[1(1.69e-07)]_57
MAL7P1.95:pep                    1.25e-02  48_[1(9.27e-05)]_87
MAL8P1.103:pep                   1.42e-02  150
MAL8P1.108:pep                   1.50e-03  69_[1(1.10e-05)]_66
MAL8P1.141:pep                   1.72e-02  150
MAL8P1.205:pep                   2.10e-05  44_[1(1.54e-07)]_91
MAL8P1.217:pep                   7.39e-13  43_[1(5.43e-15)]_92
MAL8P1.3:pep                     5.23e-04  55_[1(3.84e-06)]_80
MAL8P1.4:pep                     1.20e-03  69_[1(8.85e-06)]_66
MAL8P1.9:pep                     1.90e-02  95
PF07_0003:pep                    1.44e-04  45_[1(1.06e-06)]_90
PF07_0004:pep                    5.52e-07  55_[1(4.06e-09)]_80
PF07_0024:pep                    1.25e-02  48_[1(9.27e-05)]_87
PF07_0130:pep                    2.97e-12  43_[1(2.18e-14)]_92
PF08_0064:pep                    7.08e-02  150
PF08_0138:pep                    9.47e-05  36_[1(6.97e-07)]_99
PF10_0015:pep                    6.09e-06  92_[1(4.47e-08)]_43
PF10_0018:pep                    3.96e-05  45_[1(2.91e-07)]_90
PF10_0020:pep                    1.03e-04  81_[1(7.58e-07)]_54
PF10_0024:pep                    8.16e-06  112_[1(6.00e-08)]_23
PF10_0025:pep                    7.67e-04  52_[1(5.64e-06)]_83
PF10_0070:pep                    1.70e-04  96_[1(1.25e-06)]_39
PF10_0138:pep                    3.57e-02  150
PF10_0159:pep                    8.65e-09  79_[1(6.36e-11)]_56
PF10_0161a:pep                   3.53e-04  63_[1(2.60e-06)]_72
PF10_0195:pep                    6.96e-03  52_[1(5.14e-05)]_83
PF10_0218:pep                    2.34e-02  150
PF10_0337:pep                    4.34e-03  14_[1(3.20e-05)]_121
PF10_0344:pep                    1.04e-03  29_[1(7.63e-06)]_106
PF10_0374:pep                    9.47e-05  89_[1(6.97e-07)]_46
PF10_0395:pep                    3.20e-13  43_[1(2.36e-15)]_92
PF11_0035:pep                    3.53e-03  43_[1(2.60e-05)]_92
PF11_0070:pep                    3.92e-02  132
PF11_0130:pep                    2.96e-01  150
PF11_0224:pep                    2.34e-02  150
PF11_0248:pep                    8.93e-04  25_[1(6.56e-06)]_110
PF11_0249:pep                    5.32e-03  2_[1(3.93e-05)]_133
PF11_0259:pep                    4.83e-04  64_[1(3.56e-06)]_71
PF11_0309:pep                    3.36e-02  150
PF11_0348:pep                    2.20e-02  150
PF11_0420:pep                    1.25e-02  114_[1(9.27e-05)]_21
PF11_0503:pep                    6.16e-05  40_[1(4.53e-07)]_95
PF11_0504:pep                    4.83e-04  87_[1(3.56e-06)]_48
PF11_0516:pep                    7.39e-13  43_[1(5.43e-15)]_92
PF13_0010:pep                    6.10e-04  79_[1(4.49e-06)]_56
PF13_0060:pep                    1.52e-02  150
PF13_0069:pep                    2.67e-03  103_[1(1.96e-05)]_32
PF13_0076:pep                    2.76e-05  86_[1(2.03e-07)]_49
PF13_0126:pep                    3.01e-04  58_[1(2.21e-06)]_77
PF13_0149:pep                    7.95e-03  49_[1(5.87e-05)]_86
PF13_0169:pep                    6.09e-03  40_[1(4.49e-05)]_95
PF13_0172:pep                    1.29e-03  122_[1(9.53e-06)]_13
PF13_0186:pep                    3.29e-03  46_[1(2.42e-05)]_89
PF13_0213:pep                    1.25e-02  76_[1(9.27e-05)]_59
PF13_0257:pep                    7.49e-02  150
PF13_0292:pep                    2.07e-02  150
PF14_0007:pep                    3.20e-13  43_[1(2.36e-15)]_92
PF14_0010:pep                    2.00e-06  79_[1(1.47e-08)]_56
PF14_0013:pep                    5.64e-05  60_[1(4.15e-07)]_75
PF14_0019:pep                    1.03e-02  48_[1(7.64e-05)]_87
PF14_0096:pep                    3.26e-04  114_[1(2.40e-06)]_21
PF14_0142:pep                    1.10e-02  43_[1(8.15e-05)]_92
PF14_0148:pep                    2.81e-02  150
PF14_0178:pep                    5.70e-03  40_[1(4.20e-05)]_95
PF14_0206:pep                    2.31e-03  15_[1(1.70e-05)]_120
PF14_0281:pep                    1.85e-04  41_[1(1.36e-06)]_94
PF14_0327:pep                    7.95e-03  87_[1(5.87e-05)]_48
PF14_0386:pep                    6.52e-03  102_[1(4.81e-05)]_33
PF14_0399:pep                    2.48e-03  13_[1(1.83e-05)]_122
PF14_0464:pep                    8.93e-04  56_[1(6.56e-06)]_79
PF14_0607:pep                    2.00e-03  46_[1(1.48e-05)]_89
PF14_0614:pep                    1.04e-03  38_[1(7.63e-06)]_97
PF14_0733:pep                    2.56e-04  91_[1(1.88e-06)]_44
PF14_0736:pep                    4.83e-04  42_[1(3.56e-06)]_93
PF14_0740:pep                    5.65e-04  82_[1(4.15e-06)]_53
PF14_0753:pep                    2.78e-04  41_[1(2.04e-06)]_94
PF14_0758:pep                    7.67e-04  86_[1(5.64e-06)]_49
PF14_0763:pep                    2.22e-06  58_[1(1.63e-08)]_77
PF14_0767:pep                    7.39e-13  43_[1(5.43e-15)]_92
PF14_0771:pep                    7.39e-13  43_[1(5.43e-15)]_92
PFA0090c:pep                     2.97e-12  43_[1(2.18e-14)]_92
PFA0585w:pep                     1.73e-03  29_[1(1.28e-05)]_106
PFA0610c:pep                     1.73e-03  43_[1(1.28e-05)]_92
PFA0660w:pep                     1.77e-07  53_[1(1.30e-09)]_82
PFA0665w:pep                     1.72e-02  150
PFA0670c:pep                     3.53e-04  47_[1(2.60e-06)]_88
PFA0690w:pep                     1.34e-02  42_[1(9.89e-05)]_93
PFA0705c:pep                     4.88e-13  43_[1(3.59e-15)]_92
PFA0750w:pep                     3.67e-11  43_[1(2.70e-13)]_92
PFB0025c:pep                     7.39e-13  43_[1(5.43e-15)]_92
PFB0065w:pep                     7.54e-12  43_[1(5.55e-14)]_92
PFB0070w:pep                     1.85e-04  41_[1(1.36e-06)]_94
PFB0090c:pep                     4.52e-06  60_[1(3.32e-08)]_75
PFB0095c:pep                     9.53e-07  55_[1(7.01e-09)]_80
PFB0100c:pep                     1.92e-08  49_[1(1.41e-10)]_86
PFB0105c:pep                     8.28e-04  79_[1(6.09e-06)]_56
PFB0106c:pep                     1.44e-04  97_[1(1.06e-06)]_38
PFB0295w:pep                     5.32e-03  15_[1(3.93e-05)]_120
PFB0425c:pep                     3.07e-03  86_[1(2.26e-05)]_49
PFB0501c:pep                     3.07e-03  122_[1(2.26e-05)]_13
PFB0575c:pep                     1.71e-01  150
PFB0930w:pep                     2.36e-04  50_[1(1.74e-06)]_85
PFB0932w:pep                     3.31e-05  82_[1(2.43e-07)]_53
PFB1020w:pep                     2.97e-12  43_[1(2.18e-14)]_92
PFC0025c:pep                     7.39e-13  43_[1(5.43e-15)]_92
PFC0055w:pep                     1.03e-04  41_[1(7.58e-07)]_94
PFC0245c:pep                     2.78e-04  59_[1(2.04e-06)]_76
PFC0795w:pep                     7.49e-02  150
PFC0865w:pep                     1.50e-03  127_[1(1.10e-05)]_8
PFC1005c:pep                     1.83e-02  150
PFC1105w:pep                     2.97e-12  43_[1(2.18e-14)]_92
PFD0035c:pep                     7.39e-13  43_[1(5.43e-15)]_92
PFD0090c:pep                     2.78e-04  64_[1(2.04e-06)]_71
PFD0235c:pep                     1.18e-02  38_[1(8.70e-05)]_97
PFD0670c:pep                     8.28e-04  35_[1(6.09e-06)]_13_[1(2.98e-05)]_\
    72
PFD0680c:pep                     3.29e-03  62_[1(2.42e-05)]_73
PFD1170c:pep                     1.09e-05  81_[1(8.00e-08)]_54
PFD1185w:pep                     4.99e-06  60_[1(3.67e-08)]_75
PFD1215w:pep                     6.09e-06  60_[1(4.47e-08)]_75
PFD1220c:pep                     4.73e-05  36_[1(3.48e-07)]_99
PFD1225w:pep                     2.76e-05  14_[1(2.03e-07)]_121
PFE0040c:pep                     3.52e-07  70_[1(2.59e-09)]_65
PFE0045c:pep                     4.51e-02  150
PFE0070w:pep                     4.65e-03  110_[1(3.42e-05)]_25
PFE0405c:pep                     2.49e-02  150
PFE1595c:pep                     1.72e-02  150
PFE1605w:pep                     6.59e-04  82_[1(4.84e-06)]_53
PFF0255c:pep                     7.95e-03  25_[1(5.87e-05)]_110
PFF0700c:pep                     9.62e-04  130_[1(7.08e-06)]_5
PFF1280w:pep                     1.25e-02  103_[1(9.27e-05)]_32
PFF1550w:pep                     7.39e-13  43_[1(5.43e-15)]_92
PFI0045c:pep                     2.97e-12  43_[1(2.18e-14)]_92
PFI0080w:pep                     1.77e-14  43_[1(1.30e-16)]_92
PFI0086w:pep                     6.59e-04  86_[1(4.84e-06)]_49
PFI0115c:pep                     1.73e-03  44_[1(1.28e-05)]_91
PFI0130c:pep                     5.23e-04  68_[1(3.84e-06)]_67
PFI0665w:pep                     1.48e-01  150
PFI0910w:pep                     3.07e-03  114_[1(2.26e-05)]_21
PFI1230c:pep                     2.65e-02  150
PFI1525w:pep                     2.48e-03  109_[1(1.83e-05)]_26
PFI1545c:pep                     2.07e-02  150
PFI1750c:pep                     3.96e-05  44_[1(2.91e-07)]_91
PFI1785w:pep                     1.45e-05  81_[1(1.06e-07)]_54
PFI1805w:pep                     8.98e-06  32_[1(6.60e-08)]_103
PFL0060w:pep                     1.04e-03  80_[1(7.63e-06)]_55
PFL0485w:pep                     5.35e-02  150
PFL0700w:pep                     4.51e-02  150
PFL1200c:pep                     5.19e-04  2_[1(5.64e-06)]_89
PFL1360c:pep                     3.57e-02  150
PFL1455w:pep                     1.50e-03  48_[1(1.10e-05)]_87
PFL1975c:pep                     3.78e-03  95_[1(2.79e-05)]_40
PFL1980c:pep                     2.67e-03  60_[1(1.96e-05)]_75
PFL2420w:pep                     6.00e-02  150
PFL2535w:pep                     1.20e-03  80_[1(8.85e-06)]_55
PFL2545c:pep                     1.46e-04  40_[1(1.48e-06)]_58
PFL2550w:pep                     2.01e-04  35_[1(1.48e-06)]_100
PFL2560c:pep                     4.80e-04  44_[1(3.84e-06)]_80
PFL2565w:pep                     8.16e-06  41_[1(6.00e-08)]_94
PFL2590w:pep                     2.22e-06  58_[1(1.63e-08)]_77
PFL2610w:pep                     2.97e-12  43_[1(2.18e-14)]_92
PFL2620w:pep                     2.61e-11  43_[1(1.92e-13)]_92
PFL2635w:pep                     7.39e-13  43_[1(5.43e-15)]_92
--------------------------------------------------------------------------------

********************************************************************************


********************************************************************************
Stopped because nmotifs = 1 reached.
********************************************************************************

CPU: IMB12-009806-LT

********************************************************************************
