# Supplementary material for: The MEME Suite
Source: Nucleic Acids Res. 2015 May 7;43(Web Server issue):W39–49. doi: 10.1093/nar/gkv416 (PMC4489269; doi:10.1093/nar/gkv416)
Supplement: SUPPLEMENTARY DATA [file supp_gkv416_nar-00283-web-b-2015-File002.zip › case1/Hiller2004.2.meme.out/meme.xml]

<?xml version='1.0' encoding='UTF-8' standalone='yes'?>
<!-- Document definition -->
<!DOCTYPE MEME[
<!ELEMENT MEME (
  training_set,
  model, 
  motifs, 
  scanned_sites_summary?
)>
<!ATTLIST MEME 
  version CDATA #REQUIRED
  release CDATA #REQUIRED
>
<!-- Training-set elements -->
<!ELEMENT training_set (alphabet, ambigs, sequence*, letter_frequencies)>
<!ATTLIST training_set datafile CDATA #REQUIRED length CDATA #REQUIRED>
<!ELEMENT alphabet (letter*)>
<!ATTLIST alphabet id (amino-acid|nucleotide) #REQUIRED
                   length CDATA #REQUIRED>
<!ELEMENT ambigs (letter*)>
<!ELEMENT letter EMPTY>
<!ATTLIST letter id ID #REQUIRED>
<!ATTLIST letter symbol CDATA #REQUIRED>
<!ELEMENT sequence EMPTY>
<!ATTLIST sequence id ID #REQUIRED
                   name CDATA #REQUIRED
                   length CDATA #REQUIRED
                   weight CDATA #REQUIRED
>
<!ELEMENT letter_frequencies (alphabet_array)>

<!-- Model elements -->
<!ELEMENT model (
  command_line,
  host,
  type,
  nmotifs,
  evalue_threshold,
  object_function,
  min_width,
  max_width,
  minic,
  wg,
  ws,
  endgaps,
  minsites,
  maxsites,
  wnsites,
  prob,
  spmap,
  spfuzz,
  prior,
  beta,
  maxiter,
  distance,
  num_sequences,
  num_positions,
  seed,
  seqfrac,
  strands,
  priors_file,
  reason_for_stopping,
  background_frequencies
)>
<!ELEMENT command_line (#PCDATA)*>
<!ELEMENT host (#PCDATA)*>
<!ELEMENT type (#PCDATA)*>
<!ELEMENT nmotifs (#PCDATA)*>
<!ELEMENT evalue_threshold (#PCDATA)*>
<!ELEMENT object_function (#PCDATA)*>
<!ELEMENT min_width (#PCDATA)*>
<!ELEMENT max_width (#PCDATA)*>
<!ELEMENT minic (#PCDATA)*>
<!ELEMENT wg (#PCDATA)*>
<!ELEMENT ws (#PCDATA)*>
<!ELEMENT endgaps (#PCDATA)*>
<!ELEMENT minsites (#PCDATA)*>
<!ELEMENT maxsites (#PCDATA)*>
<!ELEMENT wnsites (#PCDATA)*>
<!ELEMENT prob (#PCDATA)*>
<!ELEMENT spmap (#PCDATA)*>
<!ELEMENT spfuzz (#PCDATA)*>
<!ELEMENT prior (#PCDATA)*>
<!ELEMENT beta (#PCDATA)*>
<!ELEMENT maxiter (#PCDATA)*>
<!ELEMENT distance (#PCDATA)*>
<!ELEMENT num_sequences (#PCDATA)*>
<!ELEMENT num_positions (#PCDATA)*>
<!ELEMENT seed (#PCDATA)*>
<!ELEMENT seqfrac (#PCDATA)*>
<!ELEMENT strands (#PCDATA)*>
<!ELEMENT priors_file (#PCDATA)*>
<!ELEMENT reason_for_stopping (#PCDATA)*>
<!ELEMENT background_frequencies (alphabet_array)>
<!ATTLIST background_frequencies source CDATA #REQUIRED>

<!-- Motif elements -->
<!ELEMENT motifs (motif*)>
<!ELEMENT motif (scores, probabilities, regular_expression?, contributing_sites)>
<!ATTLIST motif id ID #REQUIRED
                name CDATA #REQUIRED
                width CDATA #REQUIRED
                sites CDATA #REQUIRED
                llr CDATA #REQUIRED
                ic CDATA #REQUIRED
                re CDATA #REQUIRED
                bayes_threshold CDATA #REQUIRED
                e_value CDATA #REQUIRED
                elapsed_time CDATA #REQUIRED
                url CDATA ""
>
<!ELEMENT scores (alphabet_matrix)>
<!ELEMENT probabilities (alphabet_matrix)>
<!ELEMENT regular_expression (#PCDATA)*>

<!-- Contributing site elements -->
<!-- Contributing sites are motif occurences found during the motif discovery phase -->
<!ELEMENT contributing_sites (contributing_site*)>
<!ELEMENT contributing_site (left_flank, site, right_flank)>
<!ATTLIST contributing_site sequence_id IDREF #REQUIRED
                          position CDATA #REQUIRED
                          strand (plus|minus|none) 'none'
                          pvalue CDATA #REQUIRED
>
<!-- The left_flank contains the sequence for 10 bases to the left of the motif start -->
<!ELEMENT left_flank (#PCDATA)>
<!-- The site contains the sequence for the motif instance -->
<!ELEMENT site (letter_ref*)>
<!-- The right_flank contains the sequence for 10 bases to the right of the motif end -->
<!ELEMENT right_flank (#PCDATA)>

<!-- Scanned site elements -->
<!-- Scanned sites are motif occurences found during the sequence scan phase -->
<!ELEMENT scanned_sites_summary (scanned_sites*)>
<!ATTLIST scanned_sites_summary p_thresh CDATA #REQUIRED>
<!ELEMENT scanned_sites (scanned_site*)>
<!ATTLIST scanned_sites sequence_id IDREF #REQUIRED
                        pvalue CDATA #REQUIRED
                        num_sites CDATA #REQUIRED>
<!ELEMENT scanned_site EMPTY>
<!ATTLIST scanned_site  motif_id IDREF #REQUIRED
                        strand (plus|minus|none) 'none'
                        position CDATA #REQUIRED
                        pvalue CDATA #REQUIRED>

<!-- Utility elements -->
<!-- A reference to a letter in the alphabet -->
<!ELEMENT letter_ref EMPTY>
<!ATTLIST letter_ref letter_id IDREF #REQUIRED>
<!-- A alphabet-array contains one floating point value for each letter in an alphabet -->
<!ELEMENT alphabet_array (value*)>
<!ELEMENT value (#PCDATA)>
<!ATTLIST value letter_id IDREF #REQUIRED>

<!-- A alphabet_matrix contains one alphabet_array for each position in a motif -->
<!ELEMENT alphabet_matrix (alphabet_array*)>

]>
<!-- Begin document body -->
<MEME version="4.10.0" release="Wed May 21 10:35:36 2014 +1000">
<training_set datafile="Hiller2004.2.fa" length="184">
<alphabet id="amino-acid" length="20">
<letter id="letter_A" symbol="A"/>
<letter id="letter_C" symbol="C"/>
<letter id="letter_D" symbol="D"/>
<letter id="letter_E" symbol="E"/>
<letter id="letter_F" symbol="F"/>
<letter id="letter_G" symbol="G"/>
<letter id="letter_H" symbol="H"/>
<letter id="letter_I" symbol="I"/>
<letter id="letter_K" symbol="K"/>
<letter id="letter_L" symbol="L"/>
<letter id="letter_M" symbol="M"/>
<letter id="letter_N" symbol="N"/>
<letter id="letter_P" symbol="P"/>
<letter id="letter_Q" symbol="Q"/>
<letter id="letter_R" symbol="R"/>
<letter id="letter_S" symbol="S"/>
<letter id="letter_T" symbol="T"/>
<letter id="letter_V" symbol="V"/>
<letter id="letter_W" symbol="W"/>
<letter id="letter_Y" symbol="Y"/>
</alphabet>
<ambigs>
<letter id="letter_B" symbol="B"/>
<letter id="letter_J" symbol="J"/>
<letter id="letter_O" symbol="O"/>
<letter id="letter_U" symbol="U"/>
<letter id="letter_X" symbol="X"/>
<letter id="letter_Z" symbol="Z"/>
<letter id="letter_star" symbol="*"/>
<letter id="letter_-" symbol="-"/>
</ambigs>
<sequence id="sequence_0" name="MAL13P1.122:pep" length="150" weight="1.000000" />
<sequence id="sequence_1" name="MAL13P1.164:pep" length="150" weight="1.000000" />
<sequence id="sequence_2" name="MAL13P1.243:pep" length="150" weight="1.000000" />
<sequence id="sequence_3" name="MAL13P1.257:pep" length="150" weight="1.000000" />
<sequence id="sequence_4" name="MAL13P1.265:pep" length="150" weight="1.000000" />
<sequence id="sequence_5" name="MAL13P1.329:pep" length="150" weight="1.000000" />
<sequence id="sequence_6" name="MAL13P1.480:pep" length="150" weight="1.000000" />
<sequence id="sequence_7" name="MAL13P1.490:pep" length="150" weight="1.000000" />
<sequence id="sequence_8" name="MAL13P1.61:pep" length="150" weight="1.000000" />
<sequence id="sequence_9" name="MAL13P1.75:pep" length="150" weight="1.000000" />
<sequence id="sequence_10" name="MAL13P1.7:pep" length="150" weight="1.000000" />
<sequence id="sequence_11" name="MAL7P1.170:pep" length="150" weight="1.000000" />
<sequence id="sequence_12" name="MAL7P1.171:pep" length="150" weight="1.000000" />
<sequence id="sequence_13" name="MAL7P1.172:pep" length="150" weight="1.000000" />
<sequence id="sequence_14" name="MAL7P1.174:pep" length="150" weight="1.000000" />
<sequence id="sequence_15" name="MAL7P1.177:pep" length="150" weight="1.000000" />
<sequence id="sequence_16" name="MAL7P1.223:pep" length="150" weight="1.000000" />
<sequence id="sequence_17" name="MAL7P1.225.1" length="150" weight="1.000000" />
<sequence id="sequence_18" name="MAL7P1.225.2" length="150" weight="1.000000" />
<sequence id="sequence_19" name="MAL7P1.231:pep" length="150" weight="1.000000" />
<sequence id="sequence_20" name="MAL7P1.310:pep" length="150" weight="1.000000" />
<sequence id="sequence_21" name="MAL7P1.59:pep" length="150" weight="1.000000" />
<sequence id="sequence_22" name="MAL7P1.7:pep" length="150" weight="1.000000" />
<sequence id="sequence_23" name="MAL7P1.95:pep" length="150" weight="1.000000" />
<sequence id="sequence_24" name="MAL8P1.103:pep" length="150" weight="1.000000" />
<sequence id="sequence_25" name="MAL8P1.108:pep" length="150" weight="1.000000" />
<sequence id="sequence_26" name="MAL8P1.141:pep" length="150" weight="1.000000" />
<sequence id="sequence_27" name="MAL8P1.205:pep" length="150" weight="1.000000" />
<sequence id="sequence_28" name="MAL8P1.217:pep" length="150" weight="1.000000" />
<sequence id="sequence_29" name="MAL8P1.3:pep" length="150" weight="1.000000" />
<sequence id="sequence_30" name="MAL8P1.4:pep" length="150" weight="1.000000" />
<sequence id="sequence_31" name="MAL8P1.9:pep" length="95" weight="1.000000" />
<sequence id="sequence_32" name="PF07_0003:pep" length="150" weight="1.000000" />
<sequence id="sequence_33" name="PF07_0004:pep" length="150" weight="1.000000" />
<sequence id="sequence_34" name="PF07_0024:pep" length="150" weight="1.000000" />
<sequence id="sequence_35" name="PF07_0130:pep" length="150" weight="1.000000" />
<sequence id="sequence_36" name="PF08_0064:pep" length="150" weight="1.000000" />
<sequence id="sequence_37" name="PF08_0138:pep" length="150" weight="1.000000" />
<sequence id="sequence_38" name="PF10_0015:pep" length="150" weight="1.000000" />
<sequence id="sequence_39" name="PF10_0018:pep" length="150" weight="1.000000" />
<sequence id="sequence_40" name="PF10_0020:pep" length="150" weight="1.000000" />
<sequence id="sequence_41" name="PF10_0024:pep" length="150" weight="1.000000" />
<sequence id="sequence_42" name="PF10_0025:pep" length="150" weight="1.000000" />
<sequence id="sequence_43" name="PF10_0070:pep" length="150" weight="1.000000" />
<sequence id="sequence_44" name="PF10_0138:pep" length="150" weight="1.000000" />
<sequence id="sequence_45" name="PF10_0159:pep" length="150" weight="1.000000" />
<sequence id="sequence_46" name="PF10_0161a:pep" length="150" weight="1.000000" />
<sequence id="sequence_47" name="PF10_0195:pep" length="150" weight="1.000000" />
<sequence id="sequence_48" name="PF10_0218:pep" length="150" weight="1.000000" />
<sequence id="sequence_49" name="PF10_0337:pep" length="150" weight="1.000000" />
<sequence id="sequence_50" name="PF10_0344:pep" length="150" weight="1.000000" />
<sequence id="sequence_51" name="PF10_0374:pep" length="150" weight="1.000000" />
<sequence id="sequence_52" name="PF10_0395:pep" length="150" weight="1.000000" />
<sequence id="sequence_53" name="PF11_0035:pep" length="150" weight="1.000000" />
<sequence id="sequence_54" name="PF11_0070:pep" length="132" weight="1.000000" />
<sequence id="sequence_55" name="PF11_0130:pep" length="150" weight="1.000000" />
<sequence id="sequence_56" name="PF11_0224:pep" length="150" weight="1.000000" />
<sequence id="sequence_57" name="PF11_0248:pep" length="150" weight="1.000000" />
<sequence id="sequence_58" name="PF11_0249:pep" length="150" weight="1.000000" />
<sequence id="sequence_59" name="PF11_0259:pep" length="150" weight="1.000000" />
<sequence id="sequence_60" name="PF11_0309:pep" length="150" weight="1.000000" />
<sequence id="sequence_61" name="PF11_0348:pep" length="150" weight="1.000000" />
<sequence id="sequence_62" name="PF11_0420:pep" length="150" weight="1.000000" />
<sequence id="sequence_63" name="PF11_0503:pep" length="150" weight="1.000000" />
<sequence id="sequence_64" name="PF11_0504:pep" length="150" weight="1.000000" />
<sequence id="sequence_65" name="PF11_0516:pep" length="150" weight="1.000000" />
<sequence id="sequence_66" name="PF13_0010:pep" length="150" weight="1.000000" />
<sequence id="sequence_67" name="PF13_0060:pep" length="150" weight="1.000000" />
<sequence id="sequence_68" name="PF13_0069:pep" length="150" weight="1.000000" />
<sequence id="sequence_69" name="PF13_0076:pep" length="150" weight="1.000000" />
<sequence id="sequence_70" name="PF13_0126:pep" length="150" weight="1.000000" />
<sequence id="sequence_71" name="PF13_0149:pep" length="150" weight="1.000000" />
<sequence id="sequence_72" name="PF13_0169:pep" length="150" weight="1.000000" />
<sequence id="sequence_73" name="PF13_0172:pep" length="150" weight="1.000000" />
<sequence id="sequence_74" name="PF13_0186:pep" length="150" weight="1.000000" />
<sequence id="sequence_75" name="PF13_0213:pep" length="150" weight="1.000000" />
<sequence id="sequence_76" name="PF13_0257:pep" length="150" weight="1.000000" />
<sequence id="sequence_77" name="PF13_0292:pep" length="150" weight="1.000000" />
<sequence id="sequence_78" name="PF14_0007:pep" length="150" weight="1.000000" />
<sequence id="sequence_79" name="PF14_0010:pep" length="150" weight="1.000000" />
<sequence id="sequence_80" name="PF14_0013:pep" length="150" weight="1.000000" />
<sequence id="sequence_81" name="PF14_0019:pep" length="150" weight="1.000000" />
<sequence id="sequence_82" name="PF14_0096:pep" length="150" weight="1.000000" />
<sequence id="sequence_83" name="PF14_0142:pep" length="150" weight="1.000000" />
<sequence id="sequence_84" name="PF14_0148:pep" length="150" weight="1.000000" />
<sequence id="sequence_85" name="PF14_0178:pep" length="150" weight="1.000000" />
<sequence id="sequence_86" name="PF14_0206:pep" length="150" weight="1.000000" />
<sequence id="sequence_87" name="PF14_0281:pep" length="150" weight="1.000000" />
<sequence id="sequence_88" name="PF14_0327:pep" length="150" weight="1.000000" />
<sequence id="sequence_89" name="PF14_0386:pep" length="150" weight="1.000000" />
<sequence id="sequence_90" name="PF14_0399:pep" length="150" weight="1.000000" />
<sequence id="sequence_91" name="PF14_0464:pep" length="150" weight="1.000000" />
<sequence id="sequence_92" name="PF14_0607:pep" length="150" weight="1.000000" />
<sequence id="sequence_93" name="PF14_0614:pep" length="150" weight="1.000000" />
<sequence id="sequence_94" name="PF14_0733:pep" length="150" weight="1.000000" />
<sequence id="sequence_95" name="PF14_0736:pep" length="150" weight="1.000000" />
<sequence id="sequence_96" name="PF14_0740:pep" length="150" weight="1.000000" />
<sequence id="sequence_97" name="PF14_0753:pep" length="150" weight="1.000000" />
<sequence id="sequence_98" name="PF14_0758:pep" length="150" weight="1.000000" />
<sequence id="sequence_99" name="PF14_0763:pep" length="150" weight="1.000000" />
<sequence id="sequence_100" name="PF14_0767:pep" length="150" weight="1.000000" />
<sequence id="sequence_101" name="PF14_0771:pep" length="150" weight="1.000000" />
<sequence id="sequence_102" name="PFA0090c:pep" length="150" weight="1.000000" />
<sequence id="sequence_103" name="PFA0585w:pep" length="150" weight="1.000000" />
<sequence id="sequence_104" name="PFA0610c:pep" length="150" weight="1.000000" />
<sequence id="sequence_105" name="PFA0660w:pep" length="150" weight="1.000000" />
<sequence id="sequence_106" name="PFA0665w:pep" length="150" weight="1.000000" />
<sequence id="sequence_107" name="PFA0670c:pep" length="150" weight="1.000000" />
<sequence id="sequence_108" name="PFA0690w:pep" length="150" weight="1.000000" />
<sequence id="sequence_109" name="PFA0705c:pep" length="150" weight="1.000000" />
<sequence id="sequence_110" name="PFA0750w:pep" length="150" weight="1.000000" />
<sequence id="sequence_111" name="PFB0025c:pep" length="150" weight="1.000000" />
<sequence id="sequence_112" name="PFB0065w:pep" length="150" weight="1.000000" />
<sequence id="sequence_113" name="PFB0070w:pep" length="150" weight="1.000000" />
<sequence id="sequence_114" name="PFB0090c:pep" length="150" weight="1.000000" />
<sequence id="sequence_115" name="PFB0095c:pep" length="150" weight="1.000000" />
<sequence id="sequence_116" name="PFB0100c:pep" length="150" weight="1.000000" />
<sequence id="sequence_117" name="PFB0105c:pep" length="150" weight="1.000000" />
<sequence id="sequence_118" name="PFB0106c:pep" length="150" weight="1.000000" />
<sequence id="sequence_119" name="PFB0295w:pep" length="150" weight="1.000000" />
<sequence id="sequence_120" name="PFB0425c:pep" length="150" weight="1.000000" />
<sequence id="sequence_121" name="PFB0501c:pep" length="150" weight="1.000000" />
<sequence id="sequence_122" name="PFB0575c:pep" length="150" weight="1.000000" />
<sequence id="sequence_123" name="PFB0930w:pep" length="150" weight="1.000000" />
<sequence id="sequence_124" name="PFB0932w:pep" length="150" weight="1.000000" />
<sequence id="sequence_125" name="PFB1020w:pep" length="150" weight="1.000000" />
<sequence id="sequence_126" name="PFC0025c:pep" length="150" weight="1.000000" />
<sequence id="sequence_127" name="PFC0055w:pep" length="150" weight="1.000000" />
<sequence id="sequence_128" name="PFC0245c:pep" length="150" weight="1.000000" />
<sequence id="sequence_129" name="PFC0795w:pep" length="150" weight="1.000000" />
<sequence id="sequence_130" name="PFC0865w:pep" length="150" weight="1.000000" />
<sequence id="sequence_131" name="PFC1005c:pep" length="150" weight="1.000000" />
<sequence id="sequence_132" name="PFC1105w:pep" length="150" weight="1.000000" />
<sequence id="sequence_133" name="PFD0035c:pep" length="150" weight="1.000000" />
<sequence id="sequence_134" name="PFD0090c:pep" length="150" weight="1.000000" />
<sequence id="sequence_135" name="PFD0235c:pep" length="150" weight="1.000000" />
<sequence id="sequence_136" name="PFD0670c:pep" length="150" weight="1.000000" />
<sequence id="sequence_137" name="PFD0680c:pep" length="150" weight="1.000000" />
<sequence id="sequence_138" name="PFD1170c:pep" length="150" weight="1.000000" />
<sequence id="sequence_139" name="PFD1185w:pep" length="150" weight="1.000000" />
<sequence id="sequence_140" name="PFD1215w:pep" length="150" weight="1.000000" />
<sequence id="sequence_141" name="PFD1220c:pep" length="150" weight="1.000000" />
<sequence id="sequence_142" name="PFD1225w:pep" length="150" weight="1.000000" />
<sequence id="sequence_143" name="PFE0040c:pep" length="150" weight="1.000000" />
<sequence id="sequence_144" name="PFE0045c:pep" length="150" weight="1.000000" />
<sequence id="sequence_145" name="PFE0070w:pep" length="150" weight="1.000000" />
<sequence id="sequence_146" name="PFE0405c:pep" length="150" weight="1.000000" />
<sequence id="sequence_147" name="PFE1595c:pep" length="150" weight="1.000000" />
<sequence id="sequence_148" name="PFE1605w:pep" length="150" weight="1.000000" />
<sequence id="sequence_149" name="PFF0255c:pep" length="150" weight="1.000000" />
<sequence id="sequence_150" name="PFF0700c:pep" length="150" weight="1.000000" />
<sequence id="sequence_151" name="PFF1280w:pep" length="150" weight="1.000000" />
<sequence id="sequence_152" name="PFF1550w:pep" length="150" weight="1.000000" />
<sequence id="sequence_153" name="PFI0045c:pep" length="150" weight="1.000000" />
<sequence id="sequence_154" name="PFI0080w:pep" length="150" weight="1.000000" />
<sequence id="sequence_155" name="PFI0086w:pep" length="150" weight="1.000000" />
<sequence id="sequence_156" name="PFI0115c:pep" length="150" weight="1.000000" />
<sequence id="sequence_157" name="PFI0130c:pep" length="150" weight="1.000000" />
<sequence id="sequence_158" name="PFI0665w:pep" length="150" weight="1.000000" />
<sequence id="sequence_159" name="PFI0910w:pep" length="150" weight="1.000000" />
<sequence id="sequence_160" name="PFI1230c:pep" length="150" weight="1.000000" />
<sequence id="sequence_161" name="PFI1525w:pep" length="150" weight="1.000000" />
<sequence id="sequence_162" name="PFI1545c:pep" length="150" weight="1.000000" />
<sequence id="sequence_163" name="PFI1750c:pep" length="150" weight="1.000000" />
<sequence id="sequence_164" name="PFI1785w:pep" length="150" weight="1.000000" />
<sequence id="sequence_165" name="PFI1805w:pep" length="150" weight="1.000000" />
<sequence id="sequence_166" name="PFL0060w:pep" length="150" weight="1.000000" />
<sequence id="sequence_167" name="PFL0485w:pep" length="150" weight="1.000000" />
<sequence id="sequence_168" name="PFL0700w:pep" length="150" weight="1.000000" />
<sequence id="sequence_169" name="PFL1200c:pep" length="106" weight="1.000000" />
<sequence id="sequence_170" name="PFL1360c:pep" length="150" weight="1.000000" />
<sequence id="sequence_171" name="PFL1455w:pep" length="150" weight="1.000000" />
<sequence id="sequence_172" name="PFL1975c:pep" length="150" weight="1.000000" />
<sequence id="sequence_173" name="PFL1980c:pep" length="150" weight="1.000000" />
<sequence id="sequence_174" name="PFL2420w:pep" length="150" weight="1.000000" />
<sequence id="sequence_175" name="PFL2535w:pep" length="150" weight="1.000000" />
<sequence id="sequence_176" name="PFL2545c:pep" length="113" weight="1.000000" />
<sequence id="sequence_177" name="PFL2550w:pep" length="150" weight="1.000000" />
<sequence id="sequence_178" name="PFL2560c:pep" length="139" weight="1.000000" />
<sequence id="sequence_179" name="PFL2565w:pep" length="150" weight="1.000000" />
<sequence id="sequence_180" name="PFL2590w:pep" length="150" weight="1.000000" />
<sequence id="sequence_181" name="PFL2610w:pep" length="150" weight="1.000000" />
<sequence id="sequence_182" name="PFL2620w:pep" length="150" weight="1.000000" />
<sequence id="sequence_183" name="PFL2635w:pep" length="150" weight="1.000000" />
<letter_frequencies>
<alphabet_array>
<value letter_id="letter_A">0.024</value>
<value letter_id="letter_C">0.018</value>
<value letter_id="letter_D">0.053</value>
<value letter_id="letter_E">0.081</value>
<value letter_id="letter_F">0.043</value>
<value letter_id="letter_G">0.029</value>
<value letter_id="letter_H">0.026</value>
<value letter_id="letter_I">0.085</value>
<value letter_id="letter_K">0.112</value>
<value letter_id="letter_L">0.092</value>
<value letter_id="letter_M">0.025</value>
<value letter_id="letter_N">0.115</value>
<value letter_id="letter_P">0.020</value>
<value letter_id="letter_Q">0.029</value>
<value letter_id="letter_R">0.035</value>
<value letter_id="letter_S">0.068</value>
<value letter_id="letter_T">0.044</value>
<value letter_id="letter_V">0.042</value>
<value letter_id="letter_W">0.005</value>
<value letter_id="letter_Y">0.054</value>
</alphabet_array>
</letter_frequencies>
</training_set>
<model>
<command_line>meme Hiller2004.2.fa -oc Hiller2004.2.out -mod oops </command_line>
<host>IMB12-009806-LT</host>
<type>oops</type>
<nmotifs>1</nmotifs>
<evalue_threshold>inf</evalue_threshold>
<object_function>E-value of product of p-values</object_function>
<min_width>8</min_width>
<max_width>50</max_width>
<minic>    0.00</minic>
<wg>11</wg>
<ws>1</ws>
<endgaps>yes</endgaps>
<minsites>184</minsites>
<maxsites>184</maxsites>
<wnsites>0.8</wnsites>
<prob>1</prob>
<spmap>pam</spmap>
<spfuzz>120</spfuzz>
<prior>dmix</prior>
<beta>0</beta>
<maxiter>50</maxiter>
<distance>1e-05</distance>
<num_sequences>184</num_sequences>
<num_positions>27435</num_positions>
<seed>0</seed>
<seqfrac>       1</seqfrac>
<strands>none</strands>
<priors_file>prior30.plib</priors_file>
<reason_for_stopping>Stopped because nmotifs = 1 reached.</reason_for_stopping>
<background_frequencies source="dataset with add-one prior applied">
<alphabet_array>
<value letter_id="letter_A">0.024</value>
<value letter_id="letter_C">0.018</value>
<value letter_id="letter_D">0.053</value>
<value letter_id="letter_E">0.081</value>
<value letter_id="letter_F">0.043</value>
<value letter_id="letter_G">0.029</value>
<value letter_id="letter_H">0.026</value>
<value letter_id="letter_I">0.085</value>
<value letter_id="letter_K">0.112</value>
<value letter_id="letter_L">0.092</value>
<value letter_id="letter_M">0.025</value>
<value letter_id="letter_N">0.115</value>
<value letter_id="letter_P">0.020</value>
<value letter_id="letter_Q">0.029</value>
<value letter_id="letter_R">0.035</value>
<value letter_id="letter_S">0.068</value>
<value letter_id="letter_T">0.044</value>
<value letter_id="letter_V">0.042</value>
<value letter_id="letter_W">0.005</value>
<value letter_id="letter_Y">0.054</value>
</alphabet_array>
</background_frequencies>
</model>
<motifs>
<motif id="motif_1" name="1" width="15" sites="184" ic="20.4" re="16.3" llr="2085" e_value="9.6e-226" bayes_threshold="7.0672" elapsed_time="7.717736">
<scores>
<alphabet_matrix>
<alphabet_array>
<value letter_id="letter_A">-81</value>
<value letter_id="letter_C">-168</value>
<value letter_id="letter_D">3</value>
<value letter_id="letter_E">-250</value>
<value letter_id="letter_F">166</value>
<value letter_id="letter_G">-213</value>
<value letter_id="letter_H">-200</value>
<value letter_id="letter_I">120</value>
<value letter_id="letter_K">-129</value>
<value letter_id="letter_L">-63</value>
<value letter_id="letter_M">-114</value>
<value letter_id="letter_N">98</value>
<value letter_id="letter_P">-79</value>
<value letter_id="letter_Q">-332</value>
<value letter_id="letter_R">-28</value>
<value letter_id="letter_S">-120</value>
<value letter_id="letter_T">160</value>
<value letter_id="letter_V">-175</value>
<value letter_id="letter_W">-442</value>
<value letter_id="letter_Y">-314</value>
</alphabet_array>
<alphabet_array>
<value letter_id="letter_A">-277</value>
<value letter_id="letter_C">-576</value>
<value letter_id="letter_D">-207</value>
<value letter_id="letter_E">-143</value>
<value letter_id="letter_F">-140</value>
<value letter_id="letter_G">-77</value>
<value letter_id="letter_H">-114</value>
<value letter_id="letter_I">135</value>
<value letter_id="letter_K">-74</value>
<value letter_id="letter_L">78</value>
<value letter_id="letter_M">-203</value>
<value letter_id="letter_N">-138</value>
<value letter_id="letter_P">-166</value>
<value letter_id="letter_Q">-326</value>
<value letter_id="letter_R">315</value>
<value letter_id="letter_S">-120</value>
<value letter_id="letter_T">-37</value>
<value letter_id="letter_V">-34</value>
<value letter_id="letter_W">-445</value>
<value letter_id="letter_Y">-598</value>
</alphabet_array>
<alphabet_array>
<value letter_id="letter_A">-146</value>
<value letter_id="letter_C">-74</value>
<value letter_id="letter_D">-204</value>
<value letter_id="letter_E">11</value>
<value letter_id="letter_F">-288</value>
<value letter_id="letter_G">-39</value>
<value letter_id="letter_H">-113</value>
<value letter_id="letter_I">-139</value>
<value letter_id="letter_K">9</value>
<value letter_id="letter_L">-3</value>
<value letter_id="letter_M">-489</value>
<value letter_id="letter_N">160</value>
<value letter_id="letter_P">-165</value>
<value letter_id="letter_Q">-313</value>
<value letter_id="letter_R">-209</value>
<value letter_id="letter_S">-146</value>
<value letter_id="letter_T">-245</value>
<value letter_id="letter_V">-263</value>
<value letter_id="letter_W">-452</value>
<value letter_id="letter_Y">185</value>
</alphabet_array>
<alphabet_array>
<value letter_id="letter_A">-146</value>
<value letter_id="letter_C">-591</value>
<value letter_id="letter_D">-441</value>
<value letter_id="letter_E">-168</value>
<value letter_id="letter_F">-44</value>
<value letter_id="letter_G">-211</value>
<value letter_id="letter_H">-60</value>
<value letter_id="letter_I">-99</value>
<value letter_id="letter_K">155</value>
<value letter_id="letter_L">-203</value>
<value letter_id="letter_M">-205</value>
<value letter_id="letter_N">-60</value>
<value letter_id="letter_P">-416</value>
<value letter_id="letter_Q">-109</value>
<value letter_id="letter_R">-91</value>
<value letter_id="letter_S">229</value>
<value letter_id="letter_T">-125</value>
<value letter_id="letter_V">20</value>
<value letter_id="letter_W">-451</value>
<value letter_id="letter_Y">-599</value>
</alphabet_array>
<alphabet_array>
<value letter_id="letter_A">-199</value>
<value letter_id="letter_C">-59</value>
<value letter_id="letter_D">-574</value>
<value letter_id="letter_E">-411</value>
<value letter_id="letter_F">-191</value>
<value letter_id="letter_G">-174</value>
<value letter_id="letter_H">-341</value>
<value letter_id="letter_I">-132</value>
<value letter_id="letter_K">-130</value>
<value letter_id="letter_L">-329</value>
<value letter_id="letter_M">-511</value>
<value letter_id="letter_N">-588</value>
<value letter_id="letter_P">-67</value>
<value letter_id="letter_Q">-210</value>
<value letter_id="letter_R">453</value>
<value letter_id="letter_S">-203</value>
<value letter_id="letter_T">-469</value>
<value letter_id="letter_V">-236</value>
<value letter_id="letter_W">-279</value>
<value letter_id="letter_Y">-275</value>
</alphabet_array>
<alphabet_array>
<value letter_id="letter_A">-159</value>
<value letter_id="letter_C">59</value>
<value letter_id="letter_D">-309</value>
<value letter_id="letter_E">-352</value>
<value letter_id="letter_F">-512</value>
<value letter_id="letter_G">-223</value>
<value letter_id="letter_H">-512</value>
<value letter_id="letter_I">176</value>
<value letter_id="letter_K">-153</value>
<value letter_id="letter_L">150</value>
<value letter_id="letter_M">-412</value>
<value letter_id="letter_N">-34</value>
<value letter_id="letter_P">-174</value>
<value letter_id="letter_Q">-431</value>
<value letter_id="letter_R">-64</value>
<value letter_id="letter_S">73</value>
<value letter_id="letter_T">98</value>
<value letter_id="letter_V">-111</value>
<value letter_id="letter_W">21</value>
<value letter_id="letter_Y">-223</value>
</alphabet_array>
<alphabet_array>
<value letter_id="letter_A">-385</value>
<value letter_id="letter_C">-179</value>
<value letter_id="letter_D">-693</value>
<value letter_id="letter_E">-653</value>
<value letter_id="letter_F">-30</value>
<value letter_id="letter_G">-62</value>
<value letter_id="letter_H">-569</value>
<value letter_id="letter_I">-248</value>
<value letter_id="letter_K">-252</value>
<value letter_id="letter_L">316</value>
<value letter_id="letter_M">-243</value>
<value letter_id="letter_N">-258</value>
<value letter_id="letter_P">-98</value>
<value letter_id="letter_Q">-235</value>
<value letter_id="letter_R">-260</value>
<value letter_id="letter_S">-356</value>
<value letter_id="letter_T">-203</value>
<value letter_id="letter_V">-160</value>
<value letter_id="letter_W">-374</value>
<value letter_id="letter_Y">-596</value>
</alphabet_array>
<alphabet_array>
<value letter_id="letter_A">379</value>
<value letter_id="letter_C">123</value>
<value letter_id="letter_D">-156</value>
<value letter_id="letter_E">-168</value>
<value letter_id="letter_F">-197</value>
<value letter_id="letter_G">-39</value>
<value letter_id="letter_H">142</value>
<value letter_id="letter_I">-99</value>
<value letter_id="letter_K">-127</value>
<value letter_id="letter_L">-203</value>
<value letter_id="letter_M">-488</value>
<value letter_id="letter_N">-387</value>
<value letter_id="letter_P">-78</value>
<value letter_id="letter_Q">-109</value>
<value letter_id="letter_R">-209</value>
<value letter_id="letter_S">171</value>
<value letter_id="letter_T">-89</value>
<value letter_id="letter_V">35</value>
<value letter_id="letter_W">18</value>
<value letter_id="letter_Y">-171</value>
</alphabet_array>
<alphabet_array>
<value letter_id="letter_A">-145</value>
<value letter_id="letter_C">-74</value>
<value letter_id="letter_D">-119</value>
<value letter_id="letter_E">256</value>
<value letter_id="letter_F">-141</value>
<value letter_id="letter_G">-77</value>
<value letter_id="letter_H">-113</value>
<value letter_id="letter_I">-196</value>
<value letter_id="letter_K">-213</value>
<value letter_id="letter_L">-149</value>
<value letter_id="letter_M">-490</value>
<value letter_id="letter_N">-265</value>
<value letter_id="letter_P">-78</value>
<value letter_id="letter_Q">320</value>
<value letter_id="letter_R">-353</value>
<value letter_id="letter_S">-119</value>
<value letter_id="letter_T">-245</value>
<value letter_id="letter_V">-182</value>
<value letter_id="letter_W">-452</value>
<value letter_id="letter_Y">-599</value>
</alphabet_array>
<alphabet_array>
<value letter_id="letter_A">28</value>
<value letter_id="letter_C">104</value>
<value letter_id="letter_D">-278</value>
<value letter_id="letter_E">-141</value>
<value letter_id="letter_F">-141</value>
<value letter_id="letter_G">185</value>
<value letter_id="letter_H">-422</value>
<value letter_id="letter_I">-289</value>
<value letter_id="letter_K">47</value>
<value letter_id="letter_L">-52</value>
<value letter_id="letter_M">-489</value>
<value letter_id="letter_N">-229</value>
<value letter_id="letter_P">-24</value>
<value letter_id="letter_Q">-28</value>
<value letter_id="letter_R">-55</value>
<value letter_id="letter_S">-146</value>
<value letter_id="letter_T">256</value>
<value letter_id="letter_V">153</value>
<value letter_id="letter_W">-452</value>
<value letter_id="letter_Y">-17</value>
</alphabet_array>
<alphabet_array>
<value letter_id="letter_A">-79</value>
<value letter_id="letter_C">-170</value>
<value letter_id="letter_D">-155</value>
<value letter_id="letter_E">184</value>
<value letter_id="letter_F">-288</value>
<value letter_id="letter_G">-210</value>
<value letter_id="letter_H">-60</value>
<value letter_id="letter_I">-118</value>
<value letter_id="letter_K">-11</value>
<value letter_id="letter_L">57</value>
<value letter_id="letter_M">-62</value>
<value letter_id="letter_N">-176</value>
<value letter_id="letter_P">-414</value>
<value letter_id="letter_Q">274</value>
<value letter_id="letter_R">-209</value>
<value letter_id="letter_S">-28</value>
<value letter_id="letter_T">-173</value>
<value letter_id="letter_V">-129</value>
<value letter_id="letter_W">-452</value>
<value letter_id="letter_Y">-131</value>
</alphabet_array>
<alphabet_array>
<value letter_id="letter_A">52</value>
<value letter_id="letter_C">-74</value>
<value letter_id="letter_D">3</value>
<value letter_id="letter_E">-39</value>
<value letter_id="letter_F">-141</value>
<value letter_id="letter_G">16</value>
<value letter_id="letter_H">-22</value>
<value letter_id="letter_I">31</value>
<value letter_id="letter_K">52</value>
<value letter_id="letter_L">-41</value>
<value letter_id="letter_M">-116</value>
<value letter_id="letter_N">77</value>
<value letter_id="letter_P">-24</value>
<value letter_id="letter_Q">44</value>
<value letter_id="letter_R">-27</value>
<value letter_id="letter_S">36</value>
<value letter_id="letter_T">-125</value>
<value letter_id="letter_V">-129</value>
<value letter_id="letter_W">-453</value>
<value letter_id="letter_Y">-170</value>
</alphabet_array>
<alphabet_array>
<value letter_id="letter_A">-34</value>
<value letter_id="letter_C">-74</value>
<value letter_id="letter_D">-27</value>
<value letter_id="letter_E">3</value>
<value letter_id="letter_F">-288</value>
<value letter_id="letter_G">72</value>
<value letter_id="letter_H">261</value>
<value letter_id="letter_I">-67</value>
<value letter_id="letter_K">-74</value>
<value letter_id="letter_L">-53</value>
<value letter_id="letter_M">-490</value>
<value letter_id="letter_N">21</value>
<value letter_id="letter_P">92</value>
<value letter_id="letter_Q">-62</value>
<value letter_id="letter_R">18</value>
<value letter_id="letter_S">8</value>
<value letter_id="letter_T">-16</value>
<value letter_id="letter_V">4</value>
<value letter_id="letter_W">173</value>
<value letter_id="letter_Y">-17</value>
</alphabet_array>
<alphabet_array>
<value letter_id="letter_A">89</value>
<value letter_id="letter_C">24</value>
<value letter_id="letter_D">-66</value>
<value letter_id="letter_E">-7</value>
<value letter_id="letter_F">66</value>
<value letter_id="letter_G">38</value>
<value letter_id="letter_H">34</value>
<value letter_id="letter_I">-67</value>
<value letter_id="letter_K">-44</value>
<value letter_id="letter_L">-53</value>
<value letter_id="letter_M">-62</value>
<value letter_id="letter_N">98</value>
<value letter_id="letter_P">46</value>
<value letter_id="letter_Q">24</value>
<value letter_id="letter_R">-91</value>
<value letter_id="letter_S">-28</value>
<value letter_id="letter_T">-60</value>
<value letter_id="letter_V">-15</value>
<value letter_id="letter_W">-453</value>
<value letter_id="letter_Y">-53</value>
</alphabet_array>
<alphabet_array>
<value letter_id="letter_A">1</value>
<value letter_id="letter_C">-170</value>
<value letter_id="letter_D">3</value>
<value letter_id="letter_E">11</value>
<value letter_id="letter_F">28</value>
<value letter_id="letter_G">38</value>
<value letter_id="letter_H">-60</value>
<value letter_id="letter_I">-20</value>
<value letter_id="letter_K">-19</value>
<value letter_id="letter_L">-93</value>
<value letter_id="letter_M">-490</value>
<value letter_id="letter_N">-3</value>
<value letter_id="letter_P">299</value>
<value letter_id="letter_Q">-109</value>
<value letter_id="letter_R">-55</value>
<value letter_id="letter_S">18</value>
<value letter_id="letter_T">2</value>
<value letter_id="letter_V">-61</value>
<value letter_id="letter_W">115</value>
<value letter_id="letter_Y">-74</value>
</alphabet_array>
</alphabet_matrix>
</scores>
<probabilities>
<alphabet_matrix>
<alphabet_array>
<value letter_id="letter_A">0.010870</value>
<value letter_id="letter_C">0.005435</value>
<value letter_id="letter_D">0.054348</value>
<value letter_id="letter_E">0.010870</value>
<value letter_id="letter_F">0.141304</value>
<value letter_id="letter_G">0.005435</value>
<value letter_id="letter_H">0.005435</value>
<value letter_id="letter_I">0.201087</value>
<value letter_id="letter_K">0.043478</value>
<value letter_id="letter_L">0.059783</value>
<value letter_id="letter_M">0.010870</value>
<value letter_id="letter_N">0.233696</value>
<value letter_id="letter_P">0.010870</value>
<value letter_id="letter_Q">0.000000</value>
<value letter_id="letter_R">0.027174</value>
<value letter_id="letter_S">0.027174</value>
<value letter_id="letter_T">0.135870</value>
<value letter_id="letter_V">0.010870</value>
<value letter_id="letter_W">0.000000</value>
<value letter_id="letter_Y">0.005435</value>
</alphabet_array>
<alphabet_array>
<value letter_id="letter_A">0.000000</value>
<value letter_id="letter_C">0.000000</value>
<value letter_id="letter_D">0.010870</value>
<value letter_id="letter_E">0.027174</value>
<value letter_id="letter_F">0.016304</value>
<value letter_id="letter_G">0.016304</value>
<value letter_id="letter_H">0.010870</value>
<value letter_id="letter_I">0.222826</value>
<value letter_id="letter_K">0.065217</value>
<value letter_id="letter_L">0.163043</value>
<value letter_id="letter_M">0.005435</value>
<value letter_id="letter_N">0.043478</value>
<value letter_id="letter_P">0.005435</value>
<value letter_id="letter_Q">0.000000</value>
<value letter_id="letter_R">0.320652</value>
<value letter_id="letter_S">0.027174</value>
<value letter_id="letter_T">0.032609</value>
<value letter_id="letter_V">0.032609</value>
<value letter_id="letter_W">0.000000</value>
<value letter_id="letter_Y">0.000000</value>
</alphabet_array>
<alphabet_array>
<value letter_id="letter_A">0.005435</value>
<value letter_id="letter_C">0.010870</value>
<value letter_id="letter_D">0.010870</value>
<value letter_id="letter_E">0.086957</value>
<value letter_id="letter_F">0.005435</value>
<value letter_id="letter_G">0.021739</value>
<value letter_id="letter_H">0.010870</value>
<value letter_id="letter_I">0.032609</value>
<value letter_id="letter_K">0.119565</value>
<value letter_id="letter_L">0.092391</value>
<value letter_id="letter_M">0.000000</value>
<value letter_id="letter_N">0.358696</value>
<value letter_id="letter_P">0.005435</value>
<value letter_id="letter_Q">0.000000</value>
<value letter_id="letter_R">0.005435</value>
<value letter_id="letter_S">0.021739</value>
<value letter_id="letter_T">0.005435</value>
<value letter_id="letter_V">0.005435</value>
<value letter_id="letter_W">0.000000</value>
<value letter_id="letter_Y">0.201087</value>
</alphabet_array>
<alphabet_array>
<value letter_id="letter_A">0.005435</value>
<value letter_id="letter_C">0.000000</value>
<value letter_id="letter_D">0.000000</value>
<value letter_id="letter_E">0.021739</value>
<value letter_id="letter_F">0.032609</value>
<value letter_id="letter_G">0.005435</value>
<value letter_id="letter_H">0.016304</value>
<value letter_id="letter_I">0.043478</value>
<value letter_id="letter_K">0.336957</value>
<value letter_id="letter_L">0.021739</value>
<value letter_id="letter_M">0.005435</value>
<value letter_id="letter_N">0.076087</value>
<value letter_id="letter_P">0.000000</value>
<value letter_id="letter_Q">0.010870</value>
<value letter_id="letter_R">0.016304</value>
<value letter_id="letter_S">0.342391</value>
<value letter_id="letter_T">0.016304</value>
<value letter_id="letter_V">0.048913</value>
<value letter_id="letter_W">0.000000</value>
<value letter_id="letter_Y">0.000000</value>
</alphabet_array>
<alphabet_array>
<value letter_id="letter_A">0.005435</value>
<value letter_id="letter_C">0.016304</value>
<value letter_id="letter_D">0.000000</value>
<value letter_id="letter_E">0.005435</value>
<value letter_id="letter_F">0.016304</value>
<value letter_id="letter_G">0.010870</value>
<value letter_id="letter_H">0.000000</value>
<value letter_id="letter_I">0.048913</value>
<value letter_id="letter_K">0.054348</value>
<value letter_id="letter_L">0.010870</value>
<value letter_id="letter_M">0.000000</value>
<value letter_id="letter_N">0.000000</value>
<value letter_id="letter_P">0.016304</value>
<value letter_id="letter_Q">0.005435</value>
<value letter_id="letter_R">0.766304</value>
<value letter_id="letter_S">0.021739</value>
<value letter_id="letter_T">0.000000</value>
<value letter_id="letter_V">0.010870</value>
<value letter_id="letter_W">0.000000</value>
<value letter_id="letter_Y">0.010870</value>
</alphabet_array>
<alphabet_array>
<value letter_id="letter_A">0.005435</value>
<value letter_id="letter_C">0.027174</value>
<value letter_id="letter_D">0.005435</value>
<value letter_id="letter_E">0.005435</value>
<value letter_id="letter_F">0.000000</value>
<value letter_id="letter_G">0.005435</value>
<value letter_id="letter_H">0.000000</value>
<value letter_id="letter_I">0.293478</value>
<value letter_id="letter_K">0.038043</value>
<value letter_id="letter_L">0.266304</value>
<value letter_id="letter_M">0.000000</value>
<value letter_id="letter_N">0.092391</value>
<value letter_id="letter_P">0.005435</value>
<value letter_id="letter_Q">0.000000</value>
<value letter_id="letter_R">0.021739</value>
<value letter_id="letter_S">0.114130</value>
<value letter_id="letter_T">0.086957</value>
<value letter_id="letter_V">0.016304</value>
<value letter_id="letter_W">0.005435</value>
<value letter_id="letter_Y">0.010870</value>
</alphabet_array>
<alphabet_array>
<value letter_id="letter_A">0.000000</value>
<value letter_id="letter_C">0.005435</value>
<value letter_id="letter_D">0.000000</value>
<value letter_id="letter_E">0.000000</value>
<value letter_id="letter_F">0.038043</value>
<value letter_id="letter_G">0.021739</value>
<value letter_id="letter_H">0.000000</value>
<value letter_id="letter_I">0.010870</value>
<value letter_id="letter_K">0.021739</value>
<value letter_id="letter_L">0.831522</value>
<value letter_id="letter_M">0.000000</value>
<value letter_id="letter_N">0.021739</value>
<value letter_id="letter_P">0.010870</value>
<value letter_id="letter_Q">0.005435</value>
<value letter_id="letter_R">0.005435</value>
<value letter_id="letter_S">0.005435</value>
<value letter_id="letter_T">0.010870</value>
<value letter_id="letter_V">0.010870</value>
<value letter_id="letter_W">0.000000</value>
<value letter_id="letter_Y">0.000000</value>
</alphabet_array>
<alphabet_array>
<value letter_id="letter_A">0.347826</value>
<value letter_id="letter_C">0.043478</value>
<value letter_id="letter_D">0.016304</value>
<value letter_id="letter_E">0.021739</value>
<value letter_id="letter_F">0.010870</value>
<value letter_id="letter_G">0.021739</value>
<value letter_id="letter_H">0.070652</value>
<value letter_id="letter_I">0.043478</value>
<value letter_id="letter_K">0.043478</value>
<value letter_id="letter_L">0.021739</value>
<value letter_id="letter_M">0.000000</value>
<value letter_id="letter_N">0.005435</value>
<value letter_id="letter_P">0.010870</value>
<value letter_id="letter_Q">0.010870</value>
<value letter_id="letter_R">0.005435</value>
<value letter_id="letter_S">0.228261</value>
<value letter_id="letter_T">0.021739</value>
<value letter_id="letter_V">0.054348</value>
<value letter_id="letter_W">0.005435</value>
<value letter_id="letter_Y">0.016304</value>
</alphabet_array>
<alphabet_array>
<value letter_id="letter_A">0.005435</value>
<value letter_id="letter_C">0.010870</value>
<value letter_id="letter_D">0.021739</value>
<value letter_id="letter_E">0.494565</value>
<value letter_id="letter_F">0.016304</value>
<value letter_id="letter_G">0.016304</value>
<value letter_id="letter_H">0.010870</value>
<value letter_id="letter_I">0.021739</value>
<value letter_id="letter_K">0.021739</value>
<value letter_id="letter_L">0.032609</value>
<value letter_id="letter_M">0.000000</value>
<value letter_id="letter_N">0.016304</value>
<value letter_id="letter_P">0.010870</value>
<value letter_id="letter_Q">0.277174</value>
<value letter_id="letter_R">0.000000</value>
<value letter_id="letter_S">0.027174</value>
<value letter_id="letter_T">0.005435</value>
<value letter_id="letter_V">0.010870</value>
<value letter_id="letter_W">0.000000</value>
<value letter_id="letter_Y">0.000000</value>
</alphabet_array>
<alphabet_array>
<value letter_id="letter_A">0.027174</value>
<value letter_id="letter_C">0.038043</value>
<value letter_id="letter_D">0.005435</value>
<value letter_id="letter_E">0.027174</value>
<value letter_id="letter_F">0.016304</value>
<value letter_id="letter_G">0.108696</value>
<value letter_id="letter_H">0.000000</value>
<value letter_id="letter_I">0.010870</value>
<value letter_id="letter_K">0.157609</value>
<value letter_id="letter_L">0.065217</value>
<value letter_id="letter_M">0.000000</value>
<value letter_id="letter_N">0.021739</value>
<value letter_id="letter_P">0.016304</value>
<value letter_id="letter_Q">0.021739</value>
<value letter_id="letter_R">0.021739</value>
<value letter_id="letter_S">0.021739</value>
<value letter_id="letter_T">0.266304</value>
<value letter_id="letter_V">0.125000</value>
<value letter_id="letter_W">0.000000</value>
<value letter_id="letter_Y">0.048913</value>
</alphabet_array>
<alphabet_array>
<value letter_id="letter_A">0.010870</value>
<value letter_id="letter_C">0.005435</value>
<value letter_id="letter_D">0.016304</value>
<value letter_id="letter_E">0.298913</value>
<value letter_id="letter_F">0.005435</value>
<value letter_id="letter_G">0.005435</value>
<value letter_id="letter_H">0.016304</value>
<value letter_id="letter_I">0.038043</value>
<value letter_id="letter_K">0.103261</value>
<value letter_id="letter_L">0.141304</value>
<value letter_id="letter_M">0.016304</value>
<value letter_id="letter_N">0.032609</value>
<value letter_id="letter_P">0.000000</value>
<value letter_id="letter_Q">0.201087</value>
<value letter_id="letter_R">0.005435</value>
<value letter_id="letter_S">0.054348</value>
<value letter_id="letter_T">0.010870</value>
<value letter_id="letter_V">0.016304</value>
<value letter_id="letter_W">0.000000</value>
<value letter_id="letter_Y">0.021739</value>
</alphabet_array>
<alphabet_array>
<value letter_id="letter_A">0.032609</value>
<value letter_id="letter_C">0.010870</value>
<value letter_id="letter_D">0.054348</value>
<value letter_id="letter_E">0.059783</value>
<value letter_id="letter_F">0.016304</value>
<value letter_id="letter_G">0.032609</value>
<value letter_id="letter_H">0.021739</value>
<value letter_id="letter_I">0.108696</value>
<value letter_id="letter_K">0.163043</value>
<value letter_id="letter_L">0.070652</value>
<value letter_id="letter_M">0.010870</value>
<value letter_id="letter_N">0.201087</value>
<value letter_id="letter_P">0.016304</value>
<value letter_id="letter_Q">0.038043</value>
<value letter_id="letter_R">0.027174</value>
<value letter_id="letter_S">0.086957</value>
<value letter_id="letter_T">0.016304</value>
<value letter_id="letter_V">0.016304</value>
<value letter_id="letter_W">0.000000</value>
<value letter_id="letter_Y">0.016304</value>
</alphabet_array>
<alphabet_array>
<value letter_id="letter_A">0.016304</value>
<value letter_id="letter_C">0.010870</value>
<value letter_id="letter_D">0.043478</value>
<value letter_id="letter_E">0.081522</value>
<value letter_id="letter_F">0.005435</value>
<value letter_id="letter_G">0.048913</value>
<value letter_id="letter_H">0.163043</value>
<value letter_id="letter_I">0.054348</value>
<value letter_id="letter_K">0.065217</value>
<value letter_id="letter_L">0.065217</value>
<value letter_id="letter_M">0.000000</value>
<value letter_id="letter_N">0.135870</value>
<value letter_id="letter_P">0.038043</value>
<value letter_id="letter_Q">0.016304</value>
<value letter_id="letter_R">0.038043</value>
<value letter_id="letter_S">0.070652</value>
<value letter_id="letter_T">0.038043</value>
<value letter_id="letter_V">0.043478</value>
<value letter_id="letter_W">0.016304</value>
<value letter_id="letter_Y">0.048913</value>
</alphabet_array>
<alphabet_array>
<value letter_id="letter_A">0.043478</value>
<value letter_id="letter_C">0.021739</value>
<value letter_id="letter_D">0.032609</value>
<value letter_id="letter_E">0.076087</value>
<value letter_id="letter_F">0.070652</value>
<value letter_id="letter_G">0.038043</value>
<value letter_id="letter_H">0.032609</value>
<value letter_id="letter_I">0.054348</value>
<value letter_id="letter_K">0.081522</value>
<value letter_id="letter_L">0.065217</value>
<value letter_id="letter_M">0.016304</value>
<value letter_id="letter_N">0.233696</value>
<value letter_id="letter_P">0.027174</value>
<value letter_id="letter_Q">0.032609</value>
<value letter_id="letter_R">0.016304</value>
<value letter_id="letter_S">0.054348</value>
<value letter_id="letter_T">0.027174</value>
<value letter_id="letter_V">0.038043</value>
<value letter_id="letter_W">0.000000</value>
<value letter_id="letter_Y">0.038043</value>
</alphabet_array>
<alphabet_array>
<value letter_id="letter_A">0.021739</value>
<value letter_id="letter_C">0.005435</value>
<value letter_id="letter_D">0.054348</value>
<value letter_id="letter_E">0.086957</value>
<value letter_id="letter_F">0.054348</value>
<value letter_id="letter_G">0.038043</value>
<value letter_id="letter_H">0.016304</value>
<value letter_id="letter_I">0.076087</value>
<value letter_id="letter_K">0.097826</value>
<value letter_id="letter_L">0.048913</value>
<value letter_id="letter_M">0.000000</value>
<value letter_id="letter_N">0.114130</value>
<value letter_id="letter_P">0.163043</value>
<value letter_id="letter_Q">0.010870</value>
<value letter_id="letter_R">0.021739</value>
<value letter_id="letter_S">0.076087</value>
<value letter_id="letter_T">0.043478</value>
<value letter_id="letter_V">0.027174</value>
<value letter_id="letter_W">0.010870</value>
<value letter_id="letter_Y">0.032609</value>
</alphabet_array>
</alphabet_matrix>
</probabilities>
<regular_expression>
[NI][RI][NY][SK]R[IL]L[AS][EQ]T[EQ]NxNx
</regular_expression>
<contributing_sites>
<contributing_site sequence_id="sequence_154" position="43" strand="none" pvalue="1.30e-16" >
<left_flank>SLVLNNTQRT</left_flank>
<site>
<letter_ref letter_id="letter_T"/>
<letter_ref letter_id="letter_I"/>
<letter_ref letter_id="letter_N"/>
<letter_ref letter_id="letter_S"/>
<letter_ref letter_id="letter_R"/>
<letter_ref letter_id="letter_L"/>
<letter_ref letter_id="letter_L"/>
<letter_ref letter_id="letter_A"/>
<letter_ref letter_id="letter_Q"/>
<letter_ref letter_id="letter_T"/>
<letter_ref letter_id="letter_Q"/>
<letter_ref letter_id="letter_N"/>
<letter_ref letter_id="letter_H"/>
<letter_ref letter_id="letter_N"/>
<letter_ref letter_id="letter_P"/>
</site>
<right_flank>HYHNDPELKE</right_flank>
</contributing_site>
<contributing_site sequence_id="sequence_78" position="43" strand="none" pvalue="2.36e-15" >
<left_flank>SLLQKNTQRT</left_flank>
<site>
<letter_ref letter_id="letter_T"/>
<letter_ref letter_id="letter_I"/>
<letter_ref letter_id="letter_K"/>
<letter_ref letter_id="letter_S"/>
<letter_ref letter_id="letter_R"/>
<letter_ref letter_id="letter_L"/>
<letter_ref letter_id="letter_L"/>
<letter_ref letter_id="letter_A"/>
<letter_ref letter_id="letter_Q"/>
<letter_ref letter_id="letter_T"/>
<letter_ref letter_id="letter_Q"/>
<letter_ref letter_id="letter_N"/>
<letter_ref letter_id="letter_H"/>
<letter_ref letter_id="letter_N"/>
<letter_ref letter_id="letter_P"/>
</site>
<right_flank>HYHNDPELKE</right_flank>
</contributing_site>
<contributing_site sequence_id="sequence_52" position="43" strand="none" pvalue="2.36e-15" >
<left_flank>SLIQNNTQGT</left_flank>
<site>
<letter_ref letter_id="letter_T"/>
<letter_ref letter_id="letter_I"/>
<letter_ref letter_id="letter_K"/>
<letter_ref letter_id="letter_S"/>
<letter_ref letter_id="letter_R"/>
<letter_ref letter_id="letter_L"/>
<letter_ref letter_id="letter_L"/>
<letter_ref letter_id="letter_A"/>
<letter_ref letter_id="letter_Q"/>
<letter_ref letter_id="letter_T"/>
<letter_ref letter_id="letter_Q"/>
<letter_ref letter_id="letter_N"/>
<letter_ref letter_id="letter_H"/>
<letter_ref letter_id="letter_N"/>
<letter_ref letter_id="letter_P"/>
</site>
<right_flank>HYHNDPELKE</right_flank>
</contributing_site>
<contributing_site sequence_id="sequence_109" position="43" strand="none" pvalue="3.59e-15" >
<left_flank>SFIPNNTQIS</left_flank>
<site>
<letter_ref letter_id="letter_T"/>
<letter_ref letter_id="letter_I"/>
<letter_ref letter_id="letter_K"/>
<letter_ref letter_id="letter_S"/>
<letter_ref letter_id="letter_R"/>
<letter_ref letter_id="letter_L"/>
<letter_ref letter_id="letter_L"/>
<letter_ref letter_id="letter_A"/>
<letter_ref letter_id="letter_Q"/>
<letter_ref letter_id="letter_T"/>
<letter_ref letter_id="letter_Q"/>
<letter_ref letter_id="letter_K"/>
<letter_ref letter_id="letter_H"/>
<letter_ref letter_id="letter_N"/>
<letter_ref letter_id="letter_P"/>
</site>
<right_flank>HYHNATPELK</right_flank>
</contributing_site>
<contributing_site sequence_id="sequence_16" position="43" strand="none" pvalue="4.42e-15" >
<left_flank>SLIPNNTKRT</left_flank>
<site>
<letter_ref letter_id="letter_I"/>
<letter_ref letter_id="letter_I"/>
<letter_ref letter_id="letter_K"/>
<letter_ref letter_id="letter_S"/>
<letter_ref letter_id="letter_R"/>
<letter_ref letter_id="letter_L"/>
<letter_ref letter_id="letter_L"/>
<letter_ref letter_id="letter_A"/>
<letter_ref letter_id="letter_Q"/>
<letter_ref letter_id="letter_T"/>
<letter_ref letter_id="letter_Q"/>
<letter_ref letter_id="letter_N"/>
<letter_ref letter_id="letter_H"/>
<letter_ref letter_id="letter_N"/>
<letter_ref letter_id="letter_P"/>
</site>
<right_flank>HYHNDPELKE</right_flank>
</contributing_site>
<contributing_site sequence_id="sequence_183" position="43" strand="none" pvalue="5.43e-15" >
<left_flank>SLIQNNTKRT</left_flank>
<site>
<letter_ref letter_id="letter_T"/>
<letter_ref letter_id="letter_I"/>
<letter_ref letter_id="letter_K"/>
<letter_ref letter_id="letter_S"/>
<letter_ref letter_id="letter_R"/>
<letter_ref letter_id="letter_L"/>
<letter_ref letter_id="letter_L"/>
<letter_ref letter_id="letter_A"/>
<letter_ref letter_id="letter_Q"/>
<letter_ref letter_id="letter_T"/>
<letter_ref letter_id="letter_Q"/>
<letter_ref letter_id="letter_I"/>
<letter_ref letter_id="letter_H"/>
<letter_ref letter_id="letter_N"/>
<letter_ref letter_id="letter_P"/>
</site>
<right_flank>HYHNDPELKE</right_flank>
</contributing_site>
<contributing_site sequence_id="sequence_152" position="43" strand="none" pvalue="5.43e-15" >
<left_flank>RLIPNNTYRI</left_flank>
<site>
<letter_ref letter_id="letter_T"/>
<letter_ref letter_id="letter_I"/>
<letter_ref letter_id="letter_K"/>
<letter_ref letter_id="letter_S"/>
<letter_ref letter_id="letter_R"/>
<letter_ref letter_id="letter_L"/>
<letter_ref letter_id="letter_L"/>
<letter_ref letter_id="letter_A"/>
<letter_ref letter_id="letter_Q"/>
<letter_ref letter_id="letter_T"/>
<letter_ref letter_id="letter_Q"/>
<letter_ref letter_id="letter_I"/>
<letter_ref letter_id="letter_H"/>
<letter_ref letter_id="letter_N"/>
<letter_ref letter_id="letter_P"/>
</site>
<right_flank>HYHNDPELKE</right_flank>
</contributing_site>
<contributing_site sequence_id="sequence_133" position="43" strand="none" pvalue="5.43e-15" >
<left_flank>SLNPNNTQRT</left_flank>
<site>
<letter_ref letter_id="letter_T"/>
<letter_ref letter_id="letter_I"/>
<letter_ref letter_id="letter_K"/>
<letter_ref letter_id="letter_S"/>
<letter_ref letter_id="letter_R"/>
<letter_ref letter_id="letter_L"/>
<letter_ref letter_id="letter_L"/>
<letter_ref letter_id="letter_A"/>
<letter_ref letter_id="letter_Q"/>
<letter_ref letter_id="letter_T"/>
<letter_ref letter_id="letter_Q"/>
<letter_ref letter_id="letter_I"/>
<letter_ref letter_id="letter_H"/>
<letter_ref letter_id="letter_N"/>
<letter_ref letter_id="letter_P"/>
</site>
<right_flank>HYHNDPELKE</right_flank>
</contributing_site>
<contributing_site sequence_id="sequence_126" position="43" strand="none" pvalue="5.43e-15" >
<left_flank>SFIQNNTKRT</left_flank>
<site>
<letter_ref letter_id="letter_T"/>
<letter_ref letter_id="letter_I"/>
<letter_ref letter_id="letter_K"/>
<letter_ref letter_id="letter_S"/>
<letter_ref letter_id="letter_R"/>
<letter_ref letter_id="letter_L"/>
<letter_ref letter_id="letter_L"/>
<letter_ref letter_id="letter_A"/>
<letter_ref letter_id="letter_Q"/>
<letter_ref letter_id="letter_T"/>
<letter_ref letter_id="letter_Q"/>
<letter_ref letter_id="letter_I"/>
<letter_ref letter_id="letter_H"/>
<letter_ref letter_id="letter_N"/>
<letter_ref letter_id="letter_P"/>
</site>
<right_flank>HYHNDPELKE</right_flank>
</contributing_site>
<contributing_site sequence_id="sequence_111" position="43" strand="none" pvalue="5.43e-15" >
<left_flank>SLIQNKTKRV</left_flank>
<site>
<letter_ref letter_id="letter_T"/>
<letter_ref letter_id="letter_I"/>
<letter_ref letter_id="letter_K"/>
<letter_ref letter_id="letter_S"/>
<letter_ref letter_id="letter_R"/>
<letter_ref letter_id="letter_L"/>
<letter_ref letter_id="letter_L"/>
<letter_ref letter_id="letter_A"/>
<letter_ref letter_id="letter_Q"/>
<letter_ref letter_id="letter_T"/>
<letter_ref letter_id="letter_Q"/>
<letter_ref letter_id="letter_I"/>
<letter_ref letter_id="letter_H"/>
<letter_ref letter_id="letter_N"/>
<letter_ref letter_id="letter_P"/>
</site>
<right_flank>HYHNDPELKE</right_flank>
</contributing_site>
<contributing_site sequence_id="sequence_101" position="43" strand="none" pvalue="5.43e-15" >
<left_flank>SLIQNKTKRA</left_flank>
<site>
<letter_ref letter_id="letter_T"/>
<letter_ref letter_id="letter_I"/>
<letter_ref letter_id="letter_K"/>
<letter_ref letter_id="letter_S"/>
<letter_ref letter_id="letter_R"/>
<letter_ref letter_id="letter_L"/>
<letter_ref letter_id="letter_L"/>
<letter_ref letter_id="letter_A"/>
<letter_ref letter_id="letter_Q"/>
<letter_ref letter_id="letter_T"/>
<letter_ref letter_id="letter_Q"/>
<letter_ref letter_id="letter_I"/>
<letter_ref letter_id="letter_H"/>
<letter_ref letter_id="letter_N"/>
<letter_ref letter_id="letter_P"/>
</site>
<right_flank>HYHNDPELKE</right_flank>
</contributing_site>
<contributing_site sequence_id="sequence_100" position="43" strand="none" pvalue="5.43e-15" >
<left_flank>SFIQNKTKRA</left_flank>
<site>
<letter_ref letter_id="letter_T"/>
<letter_ref letter_id="letter_I"/>
<letter_ref letter_id="letter_K"/>
<letter_ref letter_id="letter_S"/>
<letter_ref letter_id="letter_R"/>
<letter_ref letter_id="letter_L"/>
<letter_ref letter_id="letter_L"/>
<letter_ref letter_id="letter_A"/>
<letter_ref letter_id="letter_Q"/>
<letter_ref letter_id="letter_T"/>
<letter_ref letter_id="letter_Q"/>
<letter_ref letter_id="letter_I"/>
<letter_ref letter_id="letter_H"/>
<letter_ref letter_id="letter_N"/>
<letter_ref letter_id="letter_P"/>
</site>
<right_flank>HYHNDPELKE</right_flank>
</contributing_site>
<contributing_site sequence_id="sequence_65" position="43" strand="none" pvalue="5.43e-15" >
<left_flank>GLIQNKTKRA</left_flank>
<site>
<letter_ref letter_id="letter_T"/>
<letter_ref letter_id="letter_I"/>
<letter_ref letter_id="letter_K"/>
<letter_ref letter_id="letter_S"/>
<letter_ref letter_id="letter_R"/>
<letter_ref letter_id="letter_L"/>
<letter_ref letter_id="letter_L"/>
<letter_ref letter_id="letter_A"/>
<letter_ref letter_id="letter_Q"/>
<letter_ref letter_id="letter_T"/>
<letter_ref letter_id="letter_Q"/>
<letter_ref letter_id="letter_I"/>
<letter_ref letter_id="letter_H"/>
<letter_ref letter_id="letter_N"/>
<letter_ref letter_id="letter_P"/>
</site>
<right_flank>HYHNDPELKE</right_flank>
</contributing_site>
<contributing_site sequence_id="sequence_28" position="43" strand="none" pvalue="5.43e-15" >
<left_flank>SLIQNKTKRT</left_flank>
<site>
<letter_ref letter_id="letter_T"/>
<letter_ref letter_id="letter_I"/>
<letter_ref letter_id="letter_K"/>
<letter_ref letter_id="letter_S"/>
<letter_ref letter_id="letter_R"/>
<letter_ref letter_id="letter_L"/>
<letter_ref letter_id="letter_L"/>
<letter_ref letter_id="letter_A"/>
<letter_ref letter_id="letter_Q"/>
<letter_ref letter_id="letter_T"/>
<letter_ref letter_id="letter_Q"/>
<letter_ref letter_id="letter_I"/>
<letter_ref letter_id="letter_H"/>
<letter_ref letter_id="letter_N"/>
<letter_ref letter_id="letter_P"/>
</site>
<right_flank>HYHNDPELKE</right_flank>
</contributing_site>
<contributing_site sequence_id="sequence_181" position="43" strand="none" pvalue="2.18e-14" >
<left_flank>SLIQNKTKRA</left_flank>
<site>
<letter_ref letter_id="letter_T"/>
<letter_ref letter_id="letter_I"/>
<letter_ref letter_id="letter_N"/>
<letter_ref letter_id="letter_S"/>
<letter_ref letter_id="letter_R"/>
<letter_ref letter_id="letter_L"/>
<letter_ref letter_id="letter_L"/>
<letter_ref letter_id="letter_A"/>
<letter_ref letter_id="letter_Q"/>
<letter_ref letter_id="letter_T"/>
<letter_ref letter_id="letter_K"/>
<letter_ref letter_id="letter_N"/>
<letter_ref letter_id="letter_H"/>
<letter_ref letter_id="letter_N"/>
<letter_ref letter_id="letter_P"/>
</site>
<right_flank>HYHNDPELKE</right_flank>
</contributing_site>
<contributing_site sequence_id="sequence_153" position="43" strand="none" pvalue="2.18e-14" >
<left_flank>NLIQYRAQRT</left_flank>
<site>
<letter_ref letter_id="letter_T"/>
<letter_ref letter_id="letter_I"/>
<letter_ref letter_id="letter_N"/>
<letter_ref letter_id="letter_S"/>
<letter_ref letter_id="letter_R"/>
<letter_ref letter_id="letter_L"/>
<letter_ref letter_id="letter_L"/>
<letter_ref letter_id="letter_A"/>
<letter_ref letter_id="letter_Q"/>
<letter_ref letter_id="letter_T"/>
<letter_ref letter_id="letter_K"/>
<letter_ref letter_id="letter_N"/>
<letter_ref letter_id="letter_H"/>
<letter_ref letter_id="letter_N"/>
<letter_ref letter_id="letter_P"/>
</site>
<right_flank>HYHNDPELKE</right_flank>
</contributing_site>
<contributing_site sequence_id="sequence_132" position="43" strand="none" pvalue="2.18e-14" >
<left_flank>NLIQYRAQRT</left_flank>
<site>
<letter_ref letter_id="letter_T"/>
<letter_ref letter_id="letter_I"/>
<letter_ref letter_id="letter_N"/>
<letter_ref letter_id="letter_S"/>
<letter_ref letter_id="letter_R"/>
<letter_ref letter_id="letter_L"/>
<letter_ref letter_id="letter_L"/>
<letter_ref letter_id="letter_A"/>
<letter_ref letter_id="letter_Q"/>
<letter_ref letter_id="letter_T"/>
<letter_ref letter_id="letter_K"/>
<letter_ref letter_id="letter_N"/>
<letter_ref letter_id="letter_H"/>
<letter_ref letter_id="letter_N"/>
<letter_ref letter_id="letter_P"/>
</site>
<right_flank>HYHNDPELKE</right_flank>
</contributing_site>
<contributing_site sequence_id="sequence_125" position="43" strand="none" pvalue="2.18e-14" >
<left_flank>CLIQNKTKRT</left_flank>
<site>
<letter_ref letter_id="letter_T"/>
<letter_ref letter_id="letter_I"/>
<letter_ref letter_id="letter_N"/>
<letter_ref letter_id="letter_S"/>
<letter_ref letter_id="letter_R"/>
<letter_ref letter_id="letter_L"/>
<letter_ref letter_id="letter_L"/>
<letter_ref letter_id="letter_A"/>
<letter_ref letter_id="letter_Q"/>
<letter_ref letter_id="letter_T"/>
<letter_ref letter_id="letter_K"/>
<letter_ref letter_id="letter_N"/>
<letter_ref letter_id="letter_H"/>
<letter_ref letter_id="letter_N"/>
<letter_ref letter_id="letter_P"/>
</site>
<right_flank>HYHNDPELKE</right_flank>
</contributing_site>
<contributing_site sequence_id="sequence_102" position="43" strand="none" pvalue="2.18e-14" >
<left_flank>NLIQYRAQRT</left_flank>
<site>
<letter_ref letter_id="letter_T"/>
<letter_ref letter_id="letter_I"/>
<letter_ref letter_id="letter_N"/>
<letter_ref letter_id="letter_S"/>
<letter_ref letter_id="letter_R"/>
<letter_ref letter_id="letter_L"/>
<letter_ref letter_id="letter_L"/>
<letter_ref letter_id="letter_A"/>
<letter_ref letter_id="letter_Q"/>
<letter_ref letter_id="letter_T"/>
<letter_ref letter_id="letter_K"/>
<letter_ref letter_id="letter_N"/>
<letter_ref letter_id="letter_H"/>
<letter_ref letter_id="letter_N"/>
<letter_ref letter_id="letter_P"/>
</site>
<right_flank>HYHNDPELKE</right_flank>
</contributing_site>
<contributing_site sequence_id="sequence_35" position="43" strand="none" pvalue="2.18e-14" >
<left_flank>GLIQNNTKRA</left_flank>
<site>
<letter_ref letter_id="letter_T"/>
<letter_ref letter_id="letter_I"/>
<letter_ref letter_id="letter_N"/>
<letter_ref letter_id="letter_S"/>
<letter_ref letter_id="letter_R"/>
<letter_ref letter_id="letter_L"/>
<letter_ref letter_id="letter_L"/>
<letter_ref letter_id="letter_A"/>
<letter_ref letter_id="letter_Q"/>
<letter_ref letter_id="letter_T"/>
<letter_ref letter_id="letter_K"/>
<letter_ref letter_id="letter_N"/>
<letter_ref letter_id="letter_H"/>
<letter_ref letter_id="letter_N"/>
<letter_ref letter_id="letter_P"/>
</site>
<right_flank>HYHNDPELKE</right_flank>
</contributing_site>
<contributing_site sequence_id="sequence_10" position="43" strand="none" pvalue="2.18e-14" >
<left_flank>SIVQNNTKRT</left_flank>
<site>
<letter_ref letter_id="letter_T"/>
<letter_ref letter_id="letter_I"/>
<letter_ref letter_id="letter_N"/>
<letter_ref letter_id="letter_S"/>
<letter_ref letter_id="letter_R"/>
<letter_ref letter_id="letter_L"/>
<letter_ref letter_id="letter_L"/>
<letter_ref letter_id="letter_A"/>
<letter_ref letter_id="letter_Q"/>
<letter_ref letter_id="letter_T"/>
<letter_ref letter_id="letter_K"/>
<letter_ref letter_id="letter_N"/>
<letter_ref letter_id="letter_H"/>
<letter_ref letter_id="letter_N"/>
<letter_ref letter_id="letter_P"/>
</site>
<right_flank>HYHNDPELKE</right_flank>
</contributing_site>
<contributing_site sequence_id="sequence_112" position="43" strand="none" pvalue="5.55e-14" >
<left_flank>SLIQNNTQRT</left_flank>
<site>
<letter_ref letter_id="letter_T"/>
<letter_ref letter_id="letter_I"/>
<letter_ref letter_id="letter_N"/>
<letter_ref letter_id="letter_S"/>
<letter_ref letter_id="letter_R"/>
<letter_ref letter_id="letter_L"/>
<letter_ref letter_id="letter_L"/>
<letter_ref letter_id="letter_A"/>
<letter_ref letter_id="letter_Q"/>
<letter_ref letter_id="letter_T"/>
<letter_ref letter_id="letter_Q"/>
<letter_ref letter_id="letter_N"/>
<letter_ref letter_id="letter_K"/>
<letter_ref letter_id="letter_N"/>
<letter_ref letter_id="letter_P"/>
</site>
<right_flank>HYHNDPELKE</right_flank>
</contributing_site>
<contributing_site sequence_id="sequence_182" position="43" strand="none" pvalue="1.92e-13" >
<left_flank>SVIPKNTQKT</left_flank>
<site>
<letter_ref letter_id="letter_T"/>
<letter_ref letter_id="letter_I"/>
<letter_ref letter_id="letter_K"/>
<letter_ref letter_id="letter_S"/>
<letter_ref letter_id="letter_R"/>
<letter_ref letter_id="letter_R"/>
<letter_ref letter_id="letter_L"/>
<letter_ref letter_id="letter_A"/>
<letter_ref letter_id="letter_Q"/>
<letter_ref letter_id="letter_T"/>
<letter_ref letter_id="letter_Q"/>
<letter_ref letter_id="letter_I"/>
<letter_ref letter_id="letter_H"/>
<letter_ref letter_id="letter_N"/>
<letter_ref letter_id="letter_P"/>
</site>
<right_flank>HYHNDPELKE</right_flank>
</contributing_site>
<contributing_site sequence_id="sequence_110" position="43" strand="none" pvalue="2.70e-13" >
<left_flank>SLIQSKTKRT</left_flank>
<site>
<letter_ref letter_id="letter_T"/>
<letter_ref letter_id="letter_I"/>
<letter_ref letter_id="letter_K"/>
<letter_ref letter_id="letter_S"/>
<letter_ref letter_id="letter_R"/>
<letter_ref letter_id="letter_L"/>
<letter_ref letter_id="letter_L"/>
<letter_ref letter_id="letter_A"/>
<letter_ref letter_id="letter_Q"/>
<letter_ref letter_id="letter_T"/>
<letter_ref letter_id="letter_Q"/>
<letter_ref letter_id="letter_I"/>
<letter_ref letter_id="letter_R"/>
<letter_ref letter_id="letter_N"/>
<letter_ref letter_id="letter_P"/>
</site>
<right_flank>HYHNDPELKE</right_flank>
</contributing_site>
<contributing_site sequence_id="sequence_45" position="79" strand="none" pvalue="6.36e-11" >
<left_flank>DKYEKAVDYG</left_flank>
<site>
<letter_ref letter_id="letter_F"/>
<letter_ref letter_id="letter_R"/>
<letter_ref letter_id="letter_E"/>
<letter_ref letter_id="letter_S"/>
<letter_ref letter_id="letter_R"/>
<letter_ref letter_id="letter_I"/>
<letter_ref letter_id="letter_L"/>
<letter_ref letter_id="letter_A"/>
<letter_ref letter_id="letter_E"/>
<letter_ref letter_id="letter_G"/>
<letter_ref letter_id="letter_E"/>
<letter_ref letter_id="letter_D"/>
<letter_ref letter_id="letter_T"/>
<letter_ref letter_id="letter_C"/>
<letter_ref letter_id="letter_A"/>
</site>
<right_flank>RKEKTTLRKS</right_flank>
</contributing_site>
<contributing_site sequence_id="sequence_116" position="49" strand="none" pvalue="1.41e-10" >
<left_flank>NGNGSGDSFD</left_flank>
<site>
<letter_ref letter_id="letter_F"/>
<letter_ref letter_id="letter_R"/>
<letter_ref letter_id="letter_N"/>
<letter_ref letter_id="letter_K"/>
<letter_ref letter_id="letter_R"/>
<letter_ref letter_id="letter_T"/>
<letter_ref letter_id="letter_L"/>
<letter_ref letter_id="letter_A"/>
<letter_ref letter_id="letter_Q"/>
<letter_ref letter_id="letter_K"/>
<letter_ref letter_id="letter_Q"/>
<letter_ref letter_id="letter_H"/>
<letter_ref letter_id="letter_E"/>
<letter_ref letter_id="letter_H"/>
<letter_ref letter_id="letter_H"/>
</site>
<right_flank>HHHHHQHQHQ</right_flank>
</contributing_site>
<contributing_site sequence_id="sequence_19" position="40" strand="none" pvalue="1.41e-10" >
<left_flank>NLCSKNAKGL</left_flank>
<site>
<letter_ref letter_id="letter_N"/>
<letter_ref letter_id="letter_L"/>
<letter_ref letter_id="letter_N"/>
<letter_ref letter_id="letter_K"/>
<letter_ref letter_id="letter_R"/>
<letter_ref letter_id="letter_L"/>
<letter_ref letter_id="letter_L"/>
<letter_ref letter_id="letter_H"/>
<letter_ref letter_id="letter_E"/>
<letter_ref letter_id="letter_T"/>
<letter_ref letter_id="letter_Q"/>
<letter_ref letter_id="letter_A"/>
<letter_ref letter_id="letter_H"/>
<letter_ref letter_id="letter_V"/>
<letter_ref letter_id="letter_D"/>
</site>
<right_flank>DAHHAHHVAD</right_flank>
</contributing_site>
<contributing_site sequence_id="sequence_7" position="36" strand="none" pvalue="5.62e-10" >
<left_flank>SLINNYTQRK</left_flank>
<site>
<letter_ref letter_id="letter_I"/>
<letter_ref letter_id="letter_L"/>
<letter_ref letter_id="letter_K"/>
<letter_ref letter_id="letter_S"/>
<letter_ref letter_id="letter_R"/>
<letter_ref letter_id="letter_C"/>
<letter_ref letter_id="letter_L"/>
<letter_ref letter_id="letter_A"/>
<letter_ref letter_id="letter_E"/>
<letter_ref letter_id="letter_T"/>
<letter_ref letter_id="letter_E"/>
<letter_ref letter_id="letter_K"/>
<letter_ref letter_id="letter_P"/>
<letter_ref letter_id="letter_H"/>
<letter_ref letter_id="letter_N"/>
</site>
<right_flank>LHYQNDPELK</right_flank>
</contributing_site>
<contributing_site sequence_id="sequence_105" position="53" strand="none" pvalue="1.30e-09" >
<left_flank>DKGIYNEKIV</left_flank>
<site>
<letter_ref letter_id="letter_I"/>
<letter_ref letter_id="letter_R"/>
<letter_ref letter_id="letter_Y"/>
<letter_ref letter_id="letter_K"/>
<letter_ref letter_id="letter_R"/>
<letter_ref letter_id="letter_C"/>
<letter_ref letter_id="letter_L"/>
<letter_ref letter_id="letter_A"/>
<letter_ref letter_id="letter_E"/>
<letter_ref letter_id="letter_G"/>
<letter_ref letter_id="letter_N"/>
<letter_ref letter_id="letter_K"/>
<letter_ref letter_id="letter_N"/>
<letter_ref letter_id="letter_F"/>
<letter_ref letter_id="letter_F"/>
</site>
<right_flank>FNKDNGVFGK</right_flank>
</contributing_site>
<contributing_site sequence_id="sequence_143" position="70" strand="none" pvalue="2.59e-09" >
<left_flank>YSYSSIKNNN</left_flank>
<site>
<letter_ref letter_id="letter_D"/>
<letter_ref letter_id="letter_R"/>
<letter_ref letter_id="letter_Y"/>
<letter_ref letter_id="letter_V"/>
<letter_ref letter_id="letter_R"/>
<letter_ref letter_id="letter_I"/>
<letter_ref letter_id="letter_L"/>
<letter_ref letter_id="letter_S"/>
<letter_ref letter_id="letter_E"/>
<letter_ref letter_id="letter_T"/>
<letter_ref letter_id="letter_E"/>
<letter_ref letter_id="letter_P"/>
<letter_ref letter_id="letter_P"/>
<letter_ref letter_id="letter_M"/>
<letter_ref letter_id="letter_S"/>
</site>
<right_flank>LEEIMRTFDE</right_flank>
</contributing_site>
<contributing_site sequence_id="sequence_33" position="55" strand="none" pvalue="4.06e-09" >
<left_flank>KNVCNSTFIR</left_flank>
<site>
<letter_ref letter_id="letter_I"/>
<letter_ref letter_id="letter_R"/>
<letter_ref letter_id="letter_Y"/>
<letter_ref letter_id="letter_Q"/>
<letter_ref letter_id="letter_R"/>
<letter_ref letter_id="letter_I"/>
<letter_ref letter_id="letter_L"/>
<letter_ref letter_id="letter_I"/>
<letter_ref letter_id="letter_Q"/>
<letter_ref letter_id="letter_T"/>
<letter_ref letter_id="letter_E"/>
<letter_ref letter_id="letter_E"/>
<letter_ref letter_id="letter_L"/>
<letter_ref letter_id="letter_S"/>
<letter_ref letter_id="letter_P"/>
</site>
<right_flank>TQVDVLRQTL</right_flank>
</contributing_site>
<contributing_site sequence_id="sequence_115" position="55" strand="none" pvalue="7.01e-09" >
<left_flank>KIDNVYNIFE</left_flank>
<site>
<letter_ref letter_id="letter_I"/>
<letter_ref letter_id="letter_R"/>
<letter_ref letter_id="letter_L"/>
<letter_ref letter_id="letter_K"/>
<letter_ref letter_id="letter_R"/>
<letter_ref letter_id="letter_S"/>
<letter_ref letter_id="letter_L"/>
<letter_ref letter_id="letter_A"/>
<letter_ref letter_id="letter_Q"/>
<letter_ref letter_id="letter_V"/>
<letter_ref letter_id="letter_L"/>
<letter_ref letter_id="letter_G"/>
<letter_ref letter_id="letter_N"/>
<letter_ref letter_id="letter_T"/>
<letter_ref letter_id="letter_R"/>
</site>
<right_flank>LSSRGVRDPR</right_flank>
</contributing_site>
<contributing_site sequence_id="sequence_79" position="79" strand="none" pvalue="1.47e-08" >
<left_flank>SQYKQAADYS</left_flank>
<site>
<letter_ref letter_id="letter_F"/>
<letter_ref letter_id="letter_R"/>
<letter_ref letter_id="letter_E"/>
<letter_ref letter_id="letter_S"/>
<letter_ref letter_id="letter_R"/>
<letter_ref letter_id="letter_V"/>
<letter_ref letter_id="letter_L"/>
<letter_ref letter_id="letter_A"/>
<letter_ref letter_id="letter_E"/>
<letter_ref letter_id="letter_G"/>
<letter_ref letter_id="letter_K"/>
<letter_ref letter_id="letter_S"/>
<letter_ref letter_id="letter_T"/>
<letter_ref letter_id="letter_S"/>
<letter_ref letter_id="letter_K"/>
</site>
<right_flank>KNAKTALRKT</right_flank>
</contributing_site>
<contributing_site sequence_id="sequence_6" position="40" strand="none" pvalue="1.47e-08" >
<left_flank>NLFSKNAKGL</left_flank>
<site>
<letter_ref letter_id="letter_N"/>
<letter_ref letter_id="letter_S"/>
<letter_ref letter_id="letter_N"/>
<letter_ref letter_id="letter_K"/>
<letter_ref letter_id="letter_R"/>
<letter_ref letter_id="letter_L"/>
<letter_ref letter_id="letter_L"/>
<letter_ref letter_id="letter_H"/>
<letter_ref letter_id="letter_E"/>
<letter_ref letter_id="letter_S"/>
<letter_ref letter_id="letter_Q"/>
<letter_ref letter_id="letter_A"/>
<letter_ref letter_id="letter_H"/>
<letter_ref letter_id="letter_A"/>
<letter_ref letter_id="letter_G"/>
</site>
<right_flank>DAHHAHHVAD</right_flank>
</contributing_site>
<contributing_site sequence_id="sequence_180" position="58" strand="none" pvalue="1.63e-08" >
<left_flank>NSSSEIVKNC</left_flank>
<site>
<letter_ref letter_id="letter_N"/>
<letter_ref letter_id="letter_I"/>
<letter_ref letter_id="letter_Y"/>
<letter_ref letter_id="letter_K"/>
<letter_ref letter_id="letter_R"/>
<letter_ref letter_id="letter_N"/>
<letter_ref letter_id="letter_L"/>
<letter_ref letter_id="letter_V"/>
<letter_ref letter_id="letter_Q"/>
<letter_ref letter_id="letter_V"/>
<letter_ref letter_id="letter_E"/>
<letter_ref letter_id="letter_K"/>
<letter_ref letter_id="letter_N"/>
<letter_ref letter_id="letter_N"/>
<letter_ref letter_id="letter_K"/>
</site>
<right_flank>GSKVKESLKL</right_flank>
</contributing_site>
<contributing_site sequence_id="sequence_99" position="58" strand="none" pvalue="1.63e-08" >
<left_flank>NSSSEIVKNC</left_flank>
<site>
<letter_ref letter_id="letter_N"/>
<letter_ref letter_id="letter_I"/>
<letter_ref letter_id="letter_Y"/>
<letter_ref letter_id="letter_K"/>
<letter_ref letter_id="letter_R"/>
<letter_ref letter_id="letter_N"/>
<letter_ref letter_id="letter_L"/>
<letter_ref letter_id="letter_V"/>
<letter_ref letter_id="letter_Q"/>
<letter_ref letter_id="letter_V"/>
<letter_ref letter_id="letter_E"/>
<letter_ref letter_id="letter_K"/>
<letter_ref letter_id="letter_N"/>
<letter_ref letter_id="letter_N"/>
<letter_ref letter_id="letter_K"/>
</site>
<right_flank>GSKVKESLKL</right_flank>
</contributing_site>
<contributing_site sequence_id="sequence_114" position="60" strand="none" pvalue="3.32e-08" >
<left_flank>KNNTSGNVSN</left_flank>
<site>
<letter_ref letter_id="letter_L"/>
<letter_ref letter_id="letter_I"/>
<letter_ref letter_id="letter_I"/>
<letter_ref letter_id="letter_K"/>
<letter_ref letter_id="letter_R"/>
<letter_ref letter_id="letter_N"/>
<letter_ref letter_id="letter_L"/>
<letter_ref letter_id="letter_A"/>
<letter_ref letter_id="letter_Q"/>
<letter_ref letter_id="letter_T"/>
<letter_ref letter_id="letter_Q"/>
<letter_ref letter_id="letter_R"/>
<letter_ref letter_id="letter_N"/>
<letter_ref letter_id="letter_F"/>
<letter_ref letter_id="letter_K"/>
</site>
<right_flank>SKNGKASTKK</right_flank>
</contributing_site>
<contributing_site sequence_id="sequence_139" position="60" strand="none" pvalue="3.67e-08" >
<left_flank>NGSLEISKNC</left_flank>
<site>
<letter_ref letter_id="letter_N"/>
<letter_ref letter_id="letter_I"/>
<letter_ref letter_id="letter_Y"/>
<letter_ref letter_id="letter_K"/>
<letter_ref letter_id="letter_R"/>
<letter_ref letter_id="letter_N"/>
<letter_ref letter_id="letter_L"/>
<letter_ref letter_id="letter_V"/>
<letter_ref letter_id="letter_Q"/>
<letter_ref letter_id="letter_V"/>
<letter_ref letter_id="letter_E"/>
<letter_ref letter_id="letter_K"/>
<letter_ref letter_id="letter_S"/>
<letter_ref letter_id="letter_K"/>
<letter_ref letter_id="letter_G"/>
</site>
<right_flank>QKSKKHLKHR</right_flank>
</contributing_site>
<contributing_site sequence_id="sequence_140" position="60" strand="none" pvalue="4.47e-08" >
<left_flank>SVSLEIFKNC</left_flank>
<site>
<letter_ref letter_id="letter_N"/>
<letter_ref letter_id="letter_I"/>
<letter_ref letter_id="letter_Y"/>
<letter_ref letter_id="letter_K"/>
<letter_ref letter_id="letter_R"/>
<letter_ref letter_id="letter_N"/>
<letter_ref letter_id="letter_L"/>
<letter_ref letter_id="letter_V"/>
<letter_ref letter_id="letter_Q"/>
<letter_ref letter_id="letter_V"/>
<letter_ref letter_id="letter_E"/>
<letter_ref letter_id="letter_K"/>
<letter_ref letter_id="letter_N"/>
<letter_ref letter_id="letter_K"/>
<letter_ref letter_id="letter_T"/>
</site>
<right_flank>SKRKKYLKHK</right_flank>
</contributing_site>
<contributing_site sequence_id="sequence_38" position="92" strand="none" pvalue="4.47e-08" >
<left_flank>NGSLEIVKNC</left_flank>
<site>
<letter_ref letter_id="letter_N"/>
<letter_ref letter_id="letter_I"/>
<letter_ref letter_id="letter_Y"/>
<letter_ref letter_id="letter_K"/>
<letter_ref letter_id="letter_R"/>
<letter_ref letter_id="letter_N"/>
<letter_ref letter_id="letter_L"/>
<letter_ref letter_id="letter_V"/>
<letter_ref letter_id="letter_Q"/>
<letter_ref letter_id="letter_V"/>
<letter_ref letter_id="letter_E"/>
<letter_ref letter_id="letter_K"/>
<letter_ref letter_id="letter_N"/>
<letter_ref letter_id="letter_K"/>
<letter_ref letter_id="letter_D"/>
</site>
<right_flank>SKKKRNLKHK</right_flank>
</contributing_site>
<contributing_site sequence_id="sequence_179" position="41" strand="none" pvalue="6.00e-08" >
<left_flank>KNSLGFGKND</left_flank>
<site>
<letter_ref letter_id="letter_N"/>
<letter_ref letter_id="letter_I"/>
<letter_ref letter_id="letter_Y"/>
<letter_ref letter_id="letter_S"/>
<letter_ref letter_id="letter_R"/>
<letter_ref letter_id="letter_N"/>
<letter_ref letter_id="letter_L"/>
<letter_ref letter_id="letter_A"/>
<letter_ref letter_id="letter_Q"/>
<letter_ref letter_id="letter_L"/>
<letter_ref letter_id="letter_K"/>
<letter_ref letter_id="letter_L"/>
<letter_ref letter_id="letter_S"/>
<letter_ref letter_id="letter_N"/>
<letter_ref letter_id="letter_Y"/>
</site>
<right_flank>SLLKDSKFES</right_flank>
</contributing_site>
<contributing_site sequence_id="sequence_41" position="112" strand="none" pvalue="6.00e-08" >
<left_flank>FQKDKENCGG</left_flank>
<site>
<letter_ref letter_id="letter_L"/>
<letter_ref letter_id="letter_R"/>
<letter_ref letter_id="letter_Y"/>
<letter_ref letter_id="letter_K"/>
<letter_ref letter_id="letter_R"/>
<letter_ref letter_id="letter_L"/>
<letter_ref letter_id="letter_L"/>
<letter_ref letter_id="letter_A"/>
<letter_ref letter_id="letter_E"/>
<letter_ref letter_id="letter_P"/>
<letter_ref letter_id="letter_I"/>
<letter_ref letter_id="letter_F"/>
<letter_ref letter_id="letter_G"/>
<letter_ref letter_id="letter_F"/>
<letter_ref letter_id="letter_D"/>
</site>
<right_flank>VMYDLFKDNF</right_flank>
</contributing_site>
<contributing_site sequence_id="sequence_165" position="32" strand="none" pvalue="6.60e-08" >
<left_flank>KNKSYITPQN</left_flank>
<site>
<letter_ref letter_id="letter_T"/>
<letter_ref letter_id="letter_R"/>
<letter_ref letter_id="letter_N"/>
<letter_ref letter_id="letter_T"/>
<letter_ref letter_id="letter_R"/>
<letter_ref letter_id="letter_L"/>
<letter_ref letter_id="letter_L"/>
<letter_ref letter_id="letter_C"/>
<letter_ref letter_id="letter_E"/>
<letter_ref letter_id="letter_C"/>
<letter_ref letter_id="letter_E"/>
<letter_ref letter_id="letter_L"/>
<letter_ref letter_id="letter_Y"/>
<letter_ref letter_id="letter_T"/>
<letter_ref letter_id="letter_S"/>
</site>
<right_flank>IYDNDTEMKA</right_flank>
</contributing_site>
<contributing_site sequence_id="sequence_138" position="81" strand="none" pvalue="8.00e-08" >
<left_flank>NTSTNVQFNN</left_flank>
<site>
<letter_ref letter_id="letter_N"/>
<letter_ref letter_id="letter_V"/>
<letter_ref letter_id="letter_G"/>
<letter_ref letter_id="letter_K"/>
<letter_ref letter_id="letter_R"/>
<letter_ref letter_id="letter_I"/>
<letter_ref letter_id="letter_L"/>
<letter_ref letter_id="letter_S"/>
<letter_ref letter_id="letter_E"/>
<letter_ref letter_id="letter_G"/>
<letter_ref letter_id="letter_Q"/>
<letter_ref letter_id="letter_S"/>
<letter_ref letter_id="letter_T"/>
<letter_ref letter_id="letter_D"/>
<letter_ref letter_id="letter_E"/>
</site>
<right_flank>YSESSSEYVE</right_flank>
</contributing_site>
<contributing_site sequence_id="sequence_164" position="81" strand="none" pvalue="1.06e-07" >
<left_flank>NEISKVNLIK</left_flank>
<site>
<letter_ref letter_id="letter_K"/>
<letter_ref letter_id="letter_E"/>
<letter_ref letter_id="letter_Y"/>
<letter_ref letter_id="letter_S"/>
<letter_ref letter_id="letter_R"/>
<letter_ref letter_id="letter_I"/>
<letter_ref letter_id="letter_L"/>
<letter_ref letter_id="letter_S"/>
<letter_ref letter_id="letter_E"/>
<letter_ref letter_id="letter_T"/>
<letter_ref letter_id="letter_E"/>
<letter_ref letter_id="letter_A"/>
<letter_ref letter_id="letter_L"/>
<letter_ref letter_id="letter_E"/>
<letter_ref letter_id="letter_N"/>
</site>
<right_flank>LKEESKNRKD</right_flank>
</contributing_site>
<contributing_site sequence_id="sequence_18" position="60" strand="none" pvalue="1.28e-07" >
<left_flank>KSETNDAGVF</left_flank>
<site>
<letter_ref letter_id="letter_N"/>
<letter_ref letter_id="letter_I"/>
<letter_ref letter_id="letter_Y"/>
<letter_ref letter_id="letter_R"/>
<letter_ref letter_id="letter_R"/>
<letter_ref letter_id="letter_N"/>
<letter_ref letter_id="letter_L"/>
<letter_ref letter_id="letter_S"/>
<letter_ref letter_id="letter_E"/>
<letter_ref letter_id="letter_T"/>
<letter_ref letter_id="letter_E"/>
<letter_ref letter_id="letter_S"/>
<letter_ref letter_id="letter_V"/>
<letter_ref letter_id="letter_E"/>
<letter_ref letter_id="letter_H"/>
</site>
<right_flank>SGLSNTSEDV</right_flank>
</contributing_site>
<contributing_site sequence_id="sequence_17" position="60" strand="none" pvalue="1.28e-07" >
<left_flank>KSETNDAGVF</left_flank>
<site>
<letter_ref letter_id="letter_N"/>
<letter_ref letter_id="letter_I"/>
<letter_ref letter_id="letter_Y"/>
<letter_ref letter_id="letter_R"/>
<letter_ref letter_id="letter_R"/>
<letter_ref letter_id="letter_N"/>
<letter_ref letter_id="letter_L"/>
<letter_ref letter_id="letter_S"/>
<letter_ref letter_id="letter_E"/>
<letter_ref letter_id="letter_T"/>
<letter_ref letter_id="letter_E"/>
<letter_ref letter_id="letter_S"/>
<letter_ref letter_id="letter_V"/>
<letter_ref letter_id="letter_E"/>
<letter_ref letter_id="letter_H"/>
</site>
<right_flank>SGLSNTSEDV</right_flank>
</contributing_site>
<contributing_site sequence_id="sequence_27" position="44" strand="none" pvalue="1.54e-07" >
<left_flank>ETEQSGVKYL</left_flank>
<site>
<letter_ref letter_id="letter_N"/>
<letter_ref letter_id="letter_I"/>
<letter_ref letter_id="letter_C"/>
<letter_ref letter_id="letter_S"/>
<letter_ref letter_id="letter_R"/>
<letter_ref letter_id="letter_K"/>
<letter_ref letter_id="letter_L"/>
<letter_ref letter_id="letter_S"/>
<letter_ref letter_id="letter_E"/>
<letter_ref letter_id="letter_T"/>
<letter_ref letter_id="letter_E"/>
<letter_ref letter_id="letter_K"/>
<letter_ref letter_id="letter_D"/>
<letter_ref letter_id="letter_H"/>
<letter_ref letter_id="letter_I"/>
</site>
<right_flank>PSLRCHELKY</right_flank>
</contributing_site>
<contributing_site sequence_id="sequence_11" position="40" strand="none" pvalue="1.54e-07" >
<left_flank>MNKKNLNNVG</left_flank>
<site>
<letter_ref letter_id="letter_F"/>
<letter_ref letter_id="letter_R"/>
<letter_ref letter_id="letter_N"/>
<letter_ref letter_id="letter_N"/>
<letter_ref letter_id="letter_R"/>
<letter_ref letter_id="letter_I"/>
<letter_ref letter_id="letter_L"/>
<letter_ref letter_id="letter_S"/>
<letter_ref letter_id="letter_S"/>
<letter_ref letter_id="letter_K"/>
<letter_ref letter_id="letter_E"/>
<letter_ref letter_id="letter_N"/>
<letter_ref letter_id="letter_R"/>
<letter_ref letter_id="letter_E"/>
<letter_ref letter_id="letter_E"/>
</site>
<right_flank>PGTSGTTSGA</right_flank>
</contributing_site>
<contributing_site sequence_id="sequence_22" position="78" strand="none" pvalue="1.69e-07" >
<left_flank>KYLLSNIQGN</left_flank>
<site>
<letter_ref letter_id="letter_N"/>
<letter_ref letter_id="letter_K"/>
<letter_ref letter_id="letter_Y"/>
<letter_ref letter_id="letter_S"/>
<letter_ref letter_id="letter_R"/>
<letter_ref letter_id="letter_I"/>
<letter_ref letter_id="letter_L"/>
<letter_ref letter_id="letter_I"/>
<letter_ref letter_id="letter_E"/>
<letter_ref letter_id="letter_T"/>
<letter_ref letter_id="letter_E"/>
<letter_ref letter_id="letter_L"/>
<letter_ref letter_id="letter_L"/>
<letter_ref letter_id="letter_S"/>
<letter_ref letter_id="letter_S"/>
</site>
<right_flank>NENVLITPNK</right_flank>
</contributing_site>
<contributing_site sequence_id="sequence_142" position="14" strand="none" pvalue="2.03e-07" >
<left_flank>NKPYITAHTP</left_flank>
<site>
<letter_ref letter_id="letter_N"/>
<letter_ref letter_id="letter_T"/>
<letter_ref letter_id="letter_T"/>
<letter_ref letter_id="letter_S"/>
<letter_ref letter_id="letter_R"/>
<letter_ref letter_id="letter_L"/>
<letter_ref letter_id="letter_L"/>
<letter_ref letter_id="letter_S"/>
<letter_ref letter_id="letter_E"/>
<letter_ref letter_id="letter_C"/>
<letter_ref letter_id="letter_E"/>
<letter_ref letter_id="letter_L"/>
<letter_ref letter_id="letter_Y"/>
<letter_ref letter_id="letter_M"/>
<letter_ref letter_id="letter_P"/>
</site>
<right_flank>NYDNDPEMQA</right_flank>
</contributing_site>
<contributing_site sequence_id="sequence_69" position="86" strand="none" pvalue="2.03e-07" >
<left_flank>NNYTLENILE</left_flank>
<site>
<letter_ref letter_id="letter_S"/>
<letter_ref letter_id="letter_R"/>
<letter_ref letter_id="letter_I"/>
<letter_ref letter_id="letter_N"/>
<letter_ref letter_id="letter_R"/>
<letter_ref letter_id="letter_S"/>
<letter_ref letter_id="letter_L"/>
<letter_ref letter_id="letter_S"/>
<letter_ref letter_id="letter_E"/>
<letter_ref letter_id="letter_K"/>
<letter_ref letter_id="letter_Q"/>
<letter_ref letter_id="letter_S"/>
<letter_ref letter_id="letter_H"/>
<letter_ref letter_id="letter_V"/>
<letter_ref letter_id="letter_T"/>
</site>
<right_flank>NSATEVAAQE</right_flank>
</contributing_site>
<contributing_site sequence_id="sequence_124" position="82" strand="none" pvalue="2.43e-07" >
<left_flank>QKNDVENFTE</left_flank>
<site>
<letter_ref letter_id="letter_F"/>
<letter_ref letter_id="letter_R"/>
<letter_ref letter_id="letter_I"/>
<letter_ref letter_id="letter_N"/>
<letter_ref letter_id="letter_R"/>
<letter_ref letter_id="letter_L"/>
<letter_ref letter_id="letter_L"/>
<letter_ref letter_id="letter_V"/>
<letter_ref letter_id="letter_E"/>
<letter_ref letter_id="letter_T"/>
<letter_ref letter_id="letter_K"/>
<letter_ref letter_id="letter_K"/>
<letter_ref letter_id="letter_G"/>
<letter_ref letter_id="letter_K"/>
<letter_ref letter_id="letter_D"/>
</site>
<right_flank>KDNKKTHFNR</right_flank>
</contributing_site>
<contributing_site sequence_id="sequence_8" position="41" strand="none" pvalue="2.66e-07" >
<left_flank>RKDNKYSSIK</left_flank>
<site>
<letter_ref letter_id="letter_I"/>
<letter_ref letter_id="letter_R"/>
<letter_ref letter_id="letter_S"/>
<letter_ref letter_id="letter_F"/>
<letter_ref letter_id="letter_R"/>
<letter_ref letter_id="letter_S"/>
<letter_ref letter_id="letter_L"/>
<letter_ref letter_id="letter_A"/>
<letter_ref letter_id="letter_E"/>
<letter_ref letter_id="letter_N"/>
<letter_ref letter_id="letter_Q"/>
<letter_ref letter_id="letter_K"/>
<letter_ref letter_id="letter_V"/>
<letter_ref letter_id="letter_E"/>
<letter_ref letter_id="letter_T"/>
</site>
<right_flank>EQSTPAKPEP</right_flank>
</contributing_site>
<contributing_site sequence_id="sequence_163" position="44" strand="none" pvalue="2.91e-07" >
<left_flank>KNFLSYDMLI</left_flank>
<site>
<letter_ref letter_id="letter_I"/>
<letter_ref letter_id="letter_R"/>
<letter_ref letter_id="letter_N"/>
<letter_ref letter_id="letter_E"/>
<letter_ref letter_id="letter_R"/>
<letter_ref letter_id="letter_I"/>
<letter_ref letter_id="letter_L"/>
<letter_ref letter_id="letter_S"/>
<letter_ref letter_id="letter_E"/>
<letter_ref letter_id="letter_Q"/>
<letter_ref letter_id="letter_H"/>
<letter_ref letter_id="letter_D"/>
<letter_ref letter_id="letter_E"/>
<letter_ref letter_id="letter_N"/>
<letter_ref letter_id="letter_D"/>
</site>
<right_flank>WRNEFSVVIN</right_flank>
</contributing_site>
<contributing_site sequence_id="sequence_39" position="45" strand="none" pvalue="2.91e-07" >
<left_flank>ENPRTNGQYV</left_flank>
<site>
<letter_ref letter_id="letter_N"/>
<letter_ref letter_id="letter_I"/>
<letter_ref letter_id="letter_Y"/>
<letter_ref letter_id="letter_S"/>
<letter_ref letter_id="letter_R"/>
<letter_ref letter_id="letter_S"/>
<letter_ref letter_id="letter_L"/>
<letter_ref letter_id="letter_G"/>
<letter_ref letter_id="letter_E"/>
<letter_ref letter_id="letter_L"/>
<letter_ref letter_id="letter_L"/>
<letter_ref letter_id="letter_K"/>
<letter_ref letter_id="letter_N"/>
<letter_ref letter_id="letter_P"/>
<letter_ref letter_id="letter_E"/>
</site>
<right_flank>KREEPILKVS</right_flank>
</contributing_site>
<contributing_site sequence_id="sequence_141" position="36" strand="none" pvalue="3.48e-07" >
<left_flank>SLINNYTQRK</left_flank>
<site>
<letter_ref letter_id="letter_I"/>
<letter_ref letter_id="letter_L"/>
<letter_ref letter_id="letter_K"/>
<letter_ref letter_id="letter_S"/>
<letter_ref letter_id="letter_R"/>
<letter_ref letter_id="letter_C"/>
<letter_ref letter_id="letter_L"/>
<letter_ref letter_id="letter_A"/>
<letter_ref letter_id="letter_E"/>
<letter_ref letter_id="letter_I"/>
<letter_ref letter_id="letter_E"/>
<letter_ref letter_id="letter_R"/>
<letter_ref letter_id="letter_P"/>
<letter_ref letter_id="letter_L"/>
<letter_ref letter_id="letter_N"/>
</site>
<right_flank>PHYQNDPELK</right_flank>
</contributing_site>
<contributing_site sequence_id="sequence_80" position="60" strand="none" pvalue="4.15e-07" >
<left_flank>RNSLSCVDLN</left_flank>
<site>
<letter_ref letter_id="letter_N"/>
<letter_ref letter_id="letter_V"/>
<letter_ref letter_id="letter_Y"/>
<letter_ref letter_id="letter_S"/>
<letter_ref letter_id="letter_R"/>
<letter_ref letter_id="letter_N"/>
<letter_ref letter_id="letter_L"/>
<letter_ref letter_id="letter_S"/>
<letter_ref letter_id="letter_E"/>
<letter_ref letter_id="letter_S"/>
<letter_ref letter_id="letter_Q"/>
<letter_ref letter_id="letter_E"/>
<letter_ref letter_id="letter_N"/>
<letter_ref letter_id="letter_H"/>
<letter_ref letter_id="letter_N"/>
</site>
<right_flank>SSFTRTNLVE</right_flank>
</contributing_site>
<contributing_site sequence_id="sequence_63" position="40" strand="none" pvalue="4.53e-07" >
<left_flank>FNTIPYAELL</left_flank>
<site>
<letter_ref letter_id="letter_H"/>
<letter_ref letter_id="letter_R"/>
<letter_ref letter_id="letter_N"/>
<letter_ref letter_id="letter_S"/>
<letter_ref letter_id="letter_R"/>
<letter_ref letter_id="letter_T"/>
<letter_ref letter_id="letter_L"/>
<letter_ref letter_id="letter_A"/>
<letter_ref letter_id="letter_S"/>
<letter_ref letter_id="letter_A"/>
<letter_ref letter_id="letter_M"/>
<letter_ref letter_id="letter_Q"/>
<letter_ref letter_id="letter_H"/>
<letter_ref letter_id="letter_S"/>
<letter_ref letter_id="letter_L"/>
</site>
<right_flank>RGDFVTQRST</right_flank>
</contributing_site>
<contributing_site sequence_id="sequence_51" position="89" strand="none" pvalue="6.97e-07" >
<left_flank>TLYIVGNHLR</left_flank>
<site>
<letter_ref letter_id="letter_F"/>
<letter_ref letter_id="letter_R"/>
<letter_ref letter_id="letter_G"/>
<letter_ref letter_id="letter_F"/>
<letter_ref letter_id="letter_R"/>
<letter_ref letter_id="letter_I"/>
<letter_ref letter_id="letter_L"/>
<letter_ref letter_id="letter_A"/>
<letter_ref letter_id="letter_E"/>
<letter_ref letter_id="letter_N"/>
<letter_ref letter_id="letter_E"/>
<letter_ref letter_id="letter_Y"/>
<letter_ref letter_id="letter_E"/>
<letter_ref letter_id="letter_M"/>
<letter_ref letter_id="letter_K"/>
</site>
<right_flank>TKYKTLMVNI</right_flank>
</contributing_site>
<contributing_site sequence_id="sequence_37" position="36" strand="none" pvalue="6.97e-07" >
<left_flank>IKYNTLNTKL</left_flank>
<site>
<letter_ref letter_id="letter_I"/>
<letter_ref letter_id="letter_R"/>
<letter_ref letter_id="letter_A"/>
<letter_ref letter_id="letter_H"/>
<letter_ref letter_id="letter_R"/>
<letter_ref letter_id="letter_T"/>
<letter_ref letter_id="letter_L"/>
<letter_ref letter_id="letter_C"/>
<letter_ref letter_id="letter_E"/>
<letter_ref letter_id="letter_C"/>
<letter_ref letter_id="letter_E"/>
<letter_ref letter_id="letter_L"/>
<letter_ref letter_id="letter_Y"/>
<letter_ref letter_id="letter_A"/>
<letter_ref letter_id="letter_L"/>
</site>
<right_flank>SNYDNDPEMK</right_flank>
</contributing_site>
<contributing_site sequence_id="sequence_127" position="41" strand="none" pvalue="7.58e-07" >
<left_flank>KNNPHIISTS</left_flank>
<site>
<letter_ref letter_id="letter_I"/>
<letter_ref letter_id="letter_R"/>
<letter_ref letter_id="letter_N"/>
<letter_ref letter_id="letter_N"/>
<letter_ref letter_id="letter_R"/>
<letter_ref letter_id="letter_S"/>
<letter_ref letter_id="letter_L"/>
<letter_ref letter_id="letter_A"/>
<letter_ref letter_id="letter_K"/>
<letter_ref letter_id="letter_Y"/>
<letter_ref letter_id="letter_E"/>
<letter_ref letter_id="letter_N"/>
<letter_ref letter_id="letter_L"/>
<letter_ref letter_id="letter_I"/>
<letter_ref letter_id="letter_S"/>
</site>
<right_flank>RENKIYETKL</right_flank>
</contributing_site>
<contributing_site sequence_id="sequence_40" position="81" strand="none" pvalue="7.58e-07" >
<left_flank>HKKISQLKIV</left_flank>
<site>
<letter_ref letter_id="letter_D"/>
<letter_ref letter_id="letter_R"/>
<letter_ref letter_id="letter_Y"/>
<letter_ref letter_id="letter_T"/>
<letter_ref letter_id="letter_R"/>
<letter_ref letter_id="letter_K"/>
<letter_ref letter_id="letter_L"/>
<letter_ref letter_id="letter_A"/>
<letter_ref letter_id="letter_E"/>
<letter_ref letter_id="letter_A"/>
<letter_ref letter_id="letter_L"/>
<letter_ref letter_id="letter_K"/>
<letter_ref letter_id="letter_D"/>
<letter_ref letter_id="letter_D"/>
<letter_ref letter_id="letter_E"/>
</site>
<right_flank>RFEKLLLSND</right_flank>
</contributing_site>
<contributing_site sequence_id="sequence_118" position="97" strand="none" pvalue="1.06e-06" >
<left_flank>SGNDNEYYFN</left_flank>
<site>
<letter_ref letter_id="letter_I"/>
<letter_ref letter_id="letter_K"/>
<letter_ref letter_id="letter_Y"/>
<letter_ref letter_id="letter_N"/>
<letter_ref letter_id="letter_R"/>
<letter_ref letter_id="letter_S"/>
<letter_ref letter_id="letter_L"/>
<letter_ref letter_id="letter_A"/>
<letter_ref letter_id="letter_E"/>
<letter_ref letter_id="letter_L"/>
<letter_ref letter_id="letter_K"/>
<letter_ref letter_id="letter_K"/>
<letter_ref letter_id="letter_R"/>
<letter_ref letter_id="letter_I"/>
<letter_ref letter_id="letter_G"/>
</site>
<right_flank>AIREMINNDS</right_flank>
</contributing_site>
<contributing_site sequence_id="sequence_32" position="45" strand="none" pvalue="1.06e-06" >
<left_flank>HHAPKTKTTK</left_flank>
<site>
<letter_ref letter_id="letter_I"/>
<letter_ref letter_id="letter_P"/>
<letter_ref letter_id="letter_N"/>
<letter_ref letter_id="letter_I"/>
<letter_ref letter_id="letter_R"/>
<letter_ref letter_id="letter_L"/>
<letter_ref letter_id="letter_L"/>
<letter_ref letter_id="letter_C"/>
<letter_ref letter_id="letter_E"/>
<letter_ref letter_id="letter_C"/>
<letter_ref letter_id="letter_E"/>
<letter_ref letter_id="letter_L"/>
<letter_ref letter_id="letter_Y"/>
<letter_ref letter_id="letter_A"/>
<letter_ref letter_id="letter_A"/>
</site>
<right_flank>PNYDNSEMKV</right_flank>
</contributing_site>
<contributing_site sequence_id="sequence_43" position="96" strand="none" pvalue="1.25e-06" >
<left_flank>ILSHKHTNSI</left_flank>
<site>
<letter_ref letter_id="letter_N"/>
<letter_ref letter_id="letter_L"/>
<letter_ref letter_id="letter_N"/>
<letter_ref letter_id="letter_E"/>
<letter_ref letter_id="letter_R"/>
<letter_ref letter_id="letter_I"/>
<letter_ref letter_id="letter_L"/>
<letter_ref letter_id="letter_S"/>
<letter_ref letter_id="letter_V"/>
<letter_ref letter_id="letter_G"/>
<letter_ref letter_id="letter_L"/>
<letter_ref letter_id="letter_S"/>
<letter_ref letter_id="letter_W"/>
<letter_ref letter_id="letter_G"/>
<letter_ref letter_id="letter_F"/>
</site>
<right_flank>YESLATNFFP</right_flank>
</contributing_site>
<contributing_site sequence_id="sequence_14" position="47" strand="none" pvalue="1.25e-06" >
<left_flank>SYEFLNCGTQ</left_flank>
<site>
<letter_ref letter_id="letter_L"/>
<letter_ref letter_id="letter_S"/>
<letter_ref letter_id="letter_N"/>
<letter_ref letter_id="letter_I"/>
<letter_ref letter_id="letter_R"/>
<letter_ref letter_id="letter_I"/>
<letter_ref letter_id="letter_L"/>
<letter_ref letter_id="letter_S"/>
<letter_ref letter_id="letter_E"/>
<letter_ref letter_id="letter_V"/>
<letter_ref letter_id="letter_E"/>
<letter_ref letter_id="letter_S"/>
<letter_ref letter_id="letter_L"/>
<letter_ref letter_id="letter_Q"/>
<letter_ref letter_id="letter_S"/>
</site>
<right_flank>SNYSEVMKNV</right_flank>
</contributing_site>
<contributing_site sequence_id="sequence_113" position="41" strand="none" pvalue="1.36e-06" >
<left_flank>NKRNTVDILN</left_flank>
<site>
<letter_ref letter_id="letter_A"/>
<letter_ref letter_id="letter_R"/>
<letter_ref letter_id="letter_H"/>
<letter_ref letter_id="letter_K"/>
<letter_ref letter_id="letter_R"/>
<letter_ref letter_id="letter_L"/>
<letter_ref letter_id="letter_L"/>
<letter_ref letter_id="letter_S"/>
<letter_ref letter_id="letter_E"/>
<letter_ref letter_id="letter_S"/>
<letter_ref letter_id="letter_E"/>
<letter_ref letter_id="letter_D"/>
<letter_ref letter_id="letter_E"/>
<letter_ref letter_id="letter_Y"/>
<letter_ref letter_id="letter_I"/>
</site>
<right_flank>FKTHSGENSS</right_flank>
</contributing_site>
<contributing_site sequence_id="sequence_87" position="41" strand="none" pvalue="1.36e-06" >
<left_flank>YFINLKDCFH</left_flank>
<site>
<letter_ref letter_id="letter_I"/>
<letter_ref letter_id="letter_N"/>
<letter_ref letter_id="letter_N"/>
<letter_ref letter_id="letter_S"/>
<letter_ref letter_id="letter_R"/>
<letter_ref letter_id="letter_I"/>
<letter_ref letter_id="letter_L"/>
<letter_ref letter_id="letter_S"/>
<letter_ref letter_id="letter_D"/>
<letter_ref letter_id="letter_V"/>
<letter_ref letter_id="letter_D"/>
<letter_ref letter_id="letter_K"/>
<letter_ref letter_id="letter_H"/>
<letter_ref letter_id="letter_R"/>
<letter_ref letter_id="letter_G"/>
</site>
<right_flank>LYYNIPKCNV</right_flank>
</contributing_site>
<contributing_site sequence_id="sequence_15" position="41" strand="none" pvalue="1.36e-06" >
<left_flank>EPNDADYSFC</left_flank>
<site>
<letter_ref letter_id="letter_I"/>
<letter_ref letter_id="letter_R"/>
<letter_ref letter_id="letter_I"/>
<letter_ref letter_id="letter_S"/>
<letter_ref letter_id="letter_R"/>
<letter_ref letter_id="letter_L"/>
<letter_ref letter_id="letter_L"/>
<letter_ref letter_id="letter_S"/>
<letter_ref letter_id="letter_Q"/>
<letter_ref letter_id="letter_N"/>
<letter_ref letter_id="letter_N"/>
<letter_ref letter_id="letter_K"/>
<letter_ref letter_id="letter_E"/>
<letter_ref letter_id="letter_G"/>
<letter_ref letter_id="letter_E"/>
</site>
<right_flank>KPFFNKLKDD</right_flank>
</contributing_site>
<contributing_site sequence_id="sequence_177" position="35" strand="none" pvalue="1.48e-06" >
<left_flank>RKRVLSFNIN</left_flank>
<site>
<letter_ref letter_id="letter_N"/>
<letter_ref letter_id="letter_V"/>
<letter_ref letter_id="letter_Y"/>
<letter_ref letter_id="letter_S"/>
<letter_ref letter_id="letter_R"/>
<letter_ref letter_id="letter_I"/>
<letter_ref letter_id="letter_L"/>
<letter_ref letter_id="letter_S"/>
<letter_ref letter_id="letter_D"/>
<letter_ref letter_id="letter_L"/>
<letter_ref letter_id="letter_E"/>
<letter_ref letter_id="letter_E"/>
<letter_ref letter_id="letter_R"/>
<letter_ref letter_id="letter_E"/>
<letter_ref letter_id="letter_S"/>
</site>
<right_flank>ESYNNNSNLK</right_flank>
</contributing_site>
<contributing_site sequence_id="sequence_176" position="40" strand="none" pvalue="1.48e-06" >
<left_flank>KICNQLNNMS</left_flank>
<site>
<letter_ref letter_id="letter_L"/>
<letter_ref letter_id="letter_R"/>
<letter_ref letter_id="letter_N"/>
<letter_ref letter_id="letter_F"/>
<letter_ref letter_id="letter_R"/>
<letter_ref letter_id="letter_T"/>
<letter_ref letter_id="letter_L"/>
<letter_ref letter_id="letter_V"/>
<letter_ref letter_id="letter_E"/>
<letter_ref letter_id="letter_L"/>
<letter_ref letter_id="letter_Q"/>
<letter_ref letter_id="letter_S"/>
<letter_ref letter_id="letter_D"/>
<letter_ref letter_id="letter_I"/>
<letter_ref letter_id="letter_L"/>
</site>
<right_flank>SIYVELEDEN</right_flank>
</contributing_site>
<contributing_site sequence_id="sequence_12" position="82" strand="none" pvalue="1.48e-06" >
<left_flank>KEDNVEGLFS</left_flank>
<site>
<letter_ref letter_id="letter_I"/>
<letter_ref letter_id="letter_R"/>
<letter_ref letter_id="letter_P"/>
<letter_ref letter_id="letter_S"/>
<letter_ref letter_id="letter_R"/>
<letter_ref letter_id="letter_S"/>
<letter_ref letter_id="letter_L"/>
<letter_ref letter_id="letter_T"/>
<letter_ref letter_id="letter_E"/>
<letter_ref letter_id="letter_R"/>
<letter_ref letter_id="letter_K"/>
<letter_ref letter_id="letter_Q"/>
<letter_ref letter_id="letter_R"/>
<letter_ref letter_id="letter_N"/>
<letter_ref letter_id="letter_N"/>
</site>
<right_flank>GKPSVYVNNG</right_flank>
</contributing_site>
<contributing_site sequence_id="sequence_123" position="50" strand="none" pvalue="1.74e-06" >
<left_flank>EKSNIGASFN</left_flank>
<site>
<letter_ref letter_id="letter_F"/>
<letter_ref letter_id="letter_G"/>
<letter_ref letter_id="letter_N"/>
<letter_ref letter_id="letter_N"/>
<letter_ref letter_id="letter_R"/>
<letter_ref letter_id="letter_S"/>
<letter_ref letter_id="letter_L"/>
<letter_ref letter_id="letter_A"/>
<letter_ref letter_id="letter_E"/>
<letter_ref letter_id="letter_Y"/>
<letter_ref letter_id="letter_Y"/>
<letter_ref letter_id="letter_N"/>
<letter_ref letter_id="letter_N"/>
<letter_ref letter_id="letter_K"/>
<letter_ref letter_id="letter_D"/>
</site>
<right_flank>GYNVLRVNLD</right_flank>
</contributing_site>
<contributing_site sequence_id="sequence_94" position="91" strand="none" pvalue="1.88e-06" >
<left_flank>KGSILQDKII</left_flank>
<site>
<letter_ref letter_id="letter_S"/>
<letter_ref letter_id="letter_R"/>
<letter_ref letter_id="letter_Y"/>
<letter_ref letter_id="letter_S"/>
<letter_ref letter_id="letter_R"/>
<letter_ref letter_id="letter_G"/>
<letter_ref letter_id="letter_L"/>
<letter_ref letter_id="letter_C"/>
<letter_ref letter_id="letter_E"/>
<letter_ref letter_id="letter_I"/>
<letter_ref letter_id="letter_E"/>
<letter_ref letter_id="letter_S"/>
<letter_ref letter_id="letter_V"/>
<letter_ref letter_id="letter_N"/>
<letter_ref letter_id="letter_N"/>
</site>
<right_flank>GSNRSVFTRI</right_flank>
</contributing_site>
<contributing_site sequence_id="sequence_134" position="64" strand="none" pvalue="2.04e-06" >
<left_flank>GYAASGIQNN</left_flank>
<site>
<letter_ref letter_id="letter_N"/>
<letter_ref letter_id="letter_V"/>
<letter_ref letter_id="letter_Y"/>
<letter_ref letter_id="letter_L"/>
<letter_ref letter_id="letter_R"/>
<letter_ref letter_id="letter_N"/>
<letter_ref letter_id="letter_L"/>
<letter_ref letter_id="letter_S"/>
<letter_ref letter_id="letter_E"/>
<letter_ref letter_id="letter_L"/>
<letter_ref letter_id="letter_Q"/>
<letter_ref letter_id="letter_K"/>
<letter_ref letter_id="letter_G"/>
<letter_ref letter_id="letter_N"/>
<letter_ref letter_id="letter_Q"/>
</site>
<right_flank>PCLRHTNRTD</right_flank>
</contributing_site>
<contributing_site sequence_id="sequence_128" position="59" strand="none" pvalue="2.04e-06" >
<left_flank>YELFVNVSSK</left_flank>
<site>
<letter_ref letter_id="letter_F"/>
<letter_ref letter_id="letter_L"/>
<letter_ref letter_id="letter_L"/>
<letter_ref letter_id="letter_F"/>
<letter_ref letter_id="letter_R"/>
<letter_ref letter_id="letter_R"/>
<letter_ref letter_id="letter_L"/>
<letter_ref letter_id="letter_S"/>
<letter_ref letter_id="letter_Q"/>
<letter_ref letter_id="letter_C"/>
<letter_ref letter_id="letter_L"/>
<letter_ref letter_id="letter_N"/>
<letter_ref letter_id="letter_P"/>
<letter_ref letter_id="letter_L"/>
<letter_ref letter_id="letter_L"/>
</site>
<right_flank>PSGVHSKALI</right_flank>
</contributing_site>
<contributing_site sequence_id="sequence_97" position="41" strand="none" pvalue="2.04e-06" >
<left_flank>KNNCQKIYTK</left_flank>
<site>
<letter_ref letter_id="letter_I"/>
<letter_ref letter_id="letter_T"/>
<letter_ref letter_id="letter_Y"/>
<letter_ref letter_id="letter_S"/>
<letter_ref letter_id="letter_R"/>
<letter_ref letter_id="letter_S"/>
<letter_ref letter_id="letter_L"/>
<letter_ref letter_id="letter_A"/>
<letter_ref letter_id="letter_E"/>
<letter_ref letter_id="letter_Y"/>
<letter_ref letter_id="letter_D"/>
<letter_ref letter_id="letter_T"/>
<letter_ref letter_id="letter_L"/>
<letter_ref letter_id="letter_V"/>
<letter_ref letter_id="letter_V"/>
</site>
<right_flank>INQQTANNNS</right_flank>
</contributing_site>
<contributing_site sequence_id="sequence_70" position="58" strand="none" pvalue="2.21e-06" >
<left_flank>INNLNNKDLE</left_flank>
<site>
<letter_ref letter_id="letter_F"/>
<letter_ref letter_id="letter_L"/>
<letter_ref letter_id="letter_N"/>
<letter_ref letter_id="letter_S"/>
<letter_ref letter_id="letter_S"/>
<letter_ref letter_id="letter_I"/>
<letter_ref letter_id="letter_L"/>
<letter_ref letter_id="letter_S"/>
<letter_ref letter_id="letter_Q"/>
<letter_ref letter_id="letter_G"/>
<letter_ref letter_id="letter_Y"/>
<letter_ref letter_id="letter_K"/>
<letter_ref letter_id="letter_L"/>
<letter_ref letter_id="letter_N"/>
<letter_ref letter_id="letter_N"/>
</site>
<right_flank>IEKIKSDYTE</right_flank>
</contributing_site>
<contributing_site sequence_id="sequence_82" position="114" strand="none" pvalue="2.40e-06" >
<left_flank>IFYGQKAIKD</left_flank>
<site>
<letter_ref letter_id="letter_L"/>
<letter_ref letter_id="letter_H"/>
<letter_ref letter_id="letter_G"/>
<letter_ref letter_id="letter_K"/>
<letter_ref letter_id="letter_R"/>
<letter_ref letter_id="letter_T"/>
<letter_ref letter_id="letter_L"/>
<letter_ref letter_id="letter_C"/>
<letter_ref letter_id="letter_E"/>
<letter_ref letter_id="letter_T"/>
<letter_ref letter_id="letter_L"/>
<letter_ref letter_id="letter_G"/>
<letter_ref letter_id="letter_P"/>
<letter_ref letter_id="letter_L"/>
<letter_ref letter_id="letter_I"/>
</site>
<right_flank>VKFAIGELEK</right_flank>
</contributing_site>
<contributing_site sequence_id="sequence_107" position="47" strand="none" pvalue="2.60e-06" >
<left_flank>KFCLNCSGSY</left_flank>
<site>
<letter_ref letter_id="letter_L"/>
<letter_ref letter_id="letter_K"/>
<letter_ref letter_id="letter_N"/>
<letter_ref letter_id="letter_S"/>
<letter_ref letter_id="letter_R"/>
<letter_ref letter_id="letter_W"/>
<letter_ref letter_id="letter_L"/>
<letter_ref letter_id="letter_S"/>
<letter_ref letter_id="letter_E"/>
<letter_ref letter_id="letter_T"/>
<letter_ref letter_id="letter_S"/>
<letter_ref letter_id="letter_V"/>
<letter_ref letter_id="letter_S"/>
<letter_ref letter_id="letter_Y"/>
<letter_ref letter_id="letter_S"/>
</site>
<right_flank>DEGEPLKYGA</right_flank>
</contributing_site>
<contributing_site sequence_id="sequence_46" position="63" strand="none" pvalue="2.60e-06" >
<left_flank>IMKDPIIFTH</left_flank>
<site>
<letter_ref letter_id="letter_M"/>
<letter_ref letter_id="letter_K"/>
<letter_ref letter_id="letter_K"/>
<letter_ref letter_id="letter_S"/>
<letter_ref letter_id="letter_R"/>
<letter_ref letter_id="letter_I"/>
<letter_ref letter_id="letter_L"/>
<letter_ref letter_id="letter_S"/>
<letter_ref letter_id="letter_E"/>
<letter_ref letter_id="letter_Y"/>
<letter_ref letter_id="letter_Q"/>
<letter_ref letter_id="letter_C"/>
<letter_ref letter_id="letter_I"/>
<letter_ref letter_id="letter_E"/>
<letter_ref letter_id="letter_N"/>
</site>
<right_flank>YNFEEKDENF</right_flank>
</contributing_site>
<contributing_site sequence_id="sequence_95" position="42" strand="none" pvalue="3.56e-06" >
<left_flank>KKYSVLRTCN</left_flank>
<site>
<letter_ref letter_id="letter_V"/>
<letter_ref letter_id="letter_R"/>
<letter_ref letter_id="letter_N"/>
<letter_ref letter_id="letter_S"/>
<letter_ref letter_id="letter_R"/>
<letter_ref letter_id="letter_I"/>
<letter_ref letter_id="letter_L"/>
<letter_ref letter_id="letter_S"/>
<letter_ref letter_id="letter_G"/>
<letter_ref letter_id="letter_P"/>
<letter_ref letter_id="letter_R"/>
<letter_ref letter_id="letter_K"/>
<letter_ref letter_id="letter_N"/>
<letter_ref letter_id="letter_F"/>
<letter_ref letter_id="letter_F"/>
</site>
<right_flank>FGSCNTNNII</right_flank>
</contributing_site>
<contributing_site sequence_id="sequence_64" position="87" strand="none" pvalue="3.56e-06" >
<left_flank>QLYYPFNETC</left_flank>
<site>
<letter_ref letter_id="letter_S"/>
<letter_ref letter_id="letter_R"/>
<letter_ref letter_id="letter_Y"/>
<letter_ref letter_id="letter_R"/>
<letter_ref letter_id="letter_R"/>
<letter_ref letter_id="letter_I"/>
<letter_ref letter_id="letter_V"/>
<letter_ref letter_id="letter_A"/>
<letter_ref letter_id="letter_E"/>
<letter_ref letter_id="letter_E"/>
<letter_ref letter_id="letter_Q"/>
<letter_ref letter_id="letter_H"/>
<letter_ref letter_id="letter_E"/>
<letter_ref letter_id="letter_I"/>
<letter_ref letter_id="letter_E"/>
</site>
<right_flank>LDEESIIVLD</right_flank>
</contributing_site>
<contributing_site sequence_id="sequence_59" position="64" strand="none" pvalue="3.56e-06" >
<left_flank>SVTNDNIFNM</left_flank>
<site>
<letter_ref letter_id="letter_P"/>
<letter_ref letter_id="letter_R"/>
<letter_ref letter_id="letter_Y"/>
<letter_ref letter_id="letter_S"/>
<letter_ref letter_id="letter_R"/>
<letter_ref letter_id="letter_I"/>
<letter_ref letter_id="letter_P"/>
<letter_ref letter_id="letter_K"/>
<letter_ref letter_id="letter_E"/>
<letter_ref letter_id="letter_K"/>
<letter_ref letter_id="letter_K"/>
<letter_ref letter_id="letter_K"/>
<letter_ref letter_id="letter_T"/>
<letter_ref letter_id="letter_K"/>
<letter_ref letter_id="letter_W"/>
</site>
<right_flank>QLFAENKLRM</right_flank>
</contributing_site>
<contributing_site sequence_id="sequence_178" position="44" strand="none" pvalue="3.84e-06" >
<left_flank>EMYNTKLVSN</left_flank>
<site>
<letter_ref letter_id="letter_L"/>
<letter_ref letter_id="letter_I"/>
<letter_ref letter_id="letter_I"/>
<letter_ref letter_id="letter_K"/>
<letter_ref letter_id="letter_R"/>
<letter_ref letter_id="letter_R"/>
<letter_ref letter_id="letter_L"/>
<letter_ref letter_id="letter_S"/>
<letter_ref letter_id="letter_E"/>
<letter_ref letter_id="letter_T"/>
<letter_ref letter_id="letter_L"/>
<letter_ref letter_id="letter_M"/>
<letter_ref letter_id="letter_Y"/>
<letter_ref letter_id="letter_N"/>
<letter_ref letter_id="letter_K"/>
</site>
<right_flank>RSQLKVSNIN</right_flank>
</contributing_site>
<contributing_site sequence_id="sequence_157" position="68" strand="none" pvalue="3.84e-06" >
<left_flank>YKNAVGFQSN</left_flank>
<site>
<letter_ref letter_id="letter_N"/>
<letter_ref letter_id="letter_F"/>
<letter_ref letter_id="letter_H"/>
<letter_ref letter_id="letter_N"/>
<letter_ref letter_id="letter_R"/>
<letter_ref letter_id="letter_N"/>
<letter_ref letter_id="letter_L"/>
<letter_ref letter_id="letter_H"/>
<letter_ref letter_id="letter_E"/>
<letter_ref letter_id="letter_T"/>
<letter_ref letter_id="letter_E"/>
<letter_ref letter_id="letter_S"/>
<letter_ref letter_id="letter_E"/>
<letter_ref letter_id="letter_P"/>
<letter_ref letter_id="letter_E"/>
</site>
<right_flank>GFMDSTKNPS</right_flank>
</contributing_site>
<contributing_site sequence_id="sequence_29" position="55" strand="none" pvalue="3.84e-06" >
<left_flank>ENVKLASSLS</left_flank>
<site>
<letter_ref letter_id="letter_D"/>
<letter_ref letter_id="letter_R"/>
<letter_ref letter_id="letter_L"/>
<letter_ref letter_id="letter_S"/>
<letter_ref letter_id="letter_R"/>
<letter_ref letter_id="letter_S"/>
<letter_ref letter_id="letter_L"/>
<letter_ref letter_id="letter_A"/>
<letter_ref letter_id="letter_L"/>
<letter_ref letter_id="letter_R"/>
<letter_ref letter_id="letter_S"/>
<letter_ref letter_id="letter_H"/>
<letter_ref letter_id="letter_N"/>
<letter_ref letter_id="letter_E"/>
<letter_ref letter_id="letter_V"/>
</site>
<right_flank>GQPVFNVLNV</right_flank>
</contributing_site>
<contributing_site sequence_id="sequence_96" position="82" strand="none" pvalue="4.15e-06" >
<left_flank>NKPNIKSICG</left_flank>
<site>
<letter_ref letter_id="letter_R"/>
<letter_ref letter_id="letter_R"/>
<letter_ref letter_id="letter_L"/>
<letter_ref letter_id="letter_H"/>
<letter_ref letter_id="letter_R"/>
<letter_ref letter_id="letter_S"/>
<letter_ref letter_id="letter_L"/>
<letter_ref letter_id="letter_Y"/>
<letter_ref letter_id="letter_E"/>
<letter_ref letter_id="letter_Y"/>
<letter_ref letter_id="letter_Q"/>
<letter_ref letter_id="letter_I"/>
<letter_ref letter_id="letter_C"/>
<letter_ref letter_id="letter_N"/>
<letter_ref letter_id="letter_N"/>
</site>
<right_flank>SKYFNVYGNN</right_flank>
</contributing_site>
<contributing_site sequence_id="sequence_66" position="79" strand="none" pvalue="4.49e-06" >
<left_flank>DKYQQDADYS</left_flank>
<site>
<letter_ref letter_id="letter_F"/>
<letter_ref letter_id="letter_T"/>
<letter_ref letter_id="letter_E"/>
<letter_ref letter_id="letter_G"/>
<letter_ref letter_id="letter_R"/>
<letter_ref letter_id="letter_V"/>
<letter_ref letter_id="letter_L"/>
<letter_ref letter_id="letter_A"/>
<letter_ref letter_id="letter_Q"/>
<letter_ref letter_id="letter_C"/>
<letter_ref letter_id="letter_E"/>
<letter_ref letter_id="letter_F"/>
<letter_ref letter_id="letter_A"/>
<letter_ref letter_id="letter_C"/>
<letter_ref letter_id="letter_T"/>
</site>
<right_flank>NNTKTSLRKC</right_flank>
</contributing_site>
<contributing_site sequence_id="sequence_20" position="41" strand="none" pvalue="4.49e-06" >
<left_flank>NKKYKNILYV</left_flank>
<site>
<letter_ref letter_id="letter_P"/>
<letter_ref letter_id="letter_T"/>
<letter_ref letter_id="letter_N"/>
<letter_ref letter_id="letter_F"/>
<letter_ref letter_id="letter_R"/>
<letter_ref letter_id="letter_S"/>
<letter_ref letter_id="letter_L"/>
<letter_ref letter_id="letter_A"/>
<letter_ref letter_id="letter_E"/>
<letter_ref letter_id="letter_V"/>
<letter_ref letter_id="letter_S"/>
<letter_ref letter_id="letter_L"/>
<letter_ref letter_id="letter_E"/>
<letter_ref letter_id="letter_R"/>
<letter_ref letter_id="letter_R"/>
</site>
<right_flank>TNHIQQNYEF</right_flank>
</contributing_site>
<contributing_site sequence_id="sequence_155" position="86" strand="none" pvalue="4.84e-06" >
<left_flank>KHHFINNSYN</left_flank>
<site>
<letter_ref letter_id="letter_K"/>
<letter_ref letter_id="letter_L"/>
<letter_ref letter_id="letter_L"/>
<letter_ref letter_id="letter_N"/>
<letter_ref letter_id="letter_R"/>
<letter_ref letter_id="letter_S"/>
<letter_ref letter_id="letter_L"/>
<letter_ref letter_id="letter_A"/>
<letter_ref letter_id="letter_E"/>
<letter_ref letter_id="letter_V"/>
<letter_ref letter_id="letter_N"/>
<letter_ref letter_id="letter_E"/>
<letter_ref letter_id="letter_N"/>
<letter_ref letter_id="letter_N"/>
<letter_ref letter_id="letter_S"/>
</site>
<right_flank>SSIKNKVNQN</right_flank>
</contributing_site>
<contributing_site sequence_id="sequence_148" position="82" strand="none" pvalue="4.84e-06" >
<left_flank>RNFNYEVQFS</left_flank>
<site>
<letter_ref letter_id="letter_N"/>
<letter_ref letter_id="letter_R"/>
<letter_ref letter_id="letter_Y"/>
<letter_ref letter_id="letter_S"/>
<letter_ref letter_id="letter_R"/>
<letter_ref letter_id="letter_K"/>
<letter_ref letter_id="letter_L"/>
<letter_ref letter_id="letter_C"/>
<letter_ref letter_id="letter_E"/>
<letter_ref letter_id="letter_R"/>
<letter_ref letter_id="letter_F"/>
<letter_ref letter_id="letter_I"/>
<letter_ref letter_id="letter_Y"/>
<letter_ref letter_id="letter_Y"/>
<letter_ref letter_id="letter_N"/>
</site>
<right_flank>PNVQGVYPDM</right_flank>
</contributing_site>
<contributing_site sequence_id="sequence_13" position="84" strand="none" pvalue="4.84e-06" >
<left_flank>YAITKGSPIN</left_flank>
<site>
<letter_ref letter_id="letter_N"/>
<letter_ref letter_id="letter_R"/>
<letter_ref letter_id="letter_Y"/>
<letter_ref letter_id="letter_L"/>
<letter_ref letter_id="letter_R"/>
<letter_ref letter_id="letter_N"/>
<letter_ref letter_id="letter_L"/>
<letter_ref letter_id="letter_G"/>
<letter_ref letter_id="letter_E"/>
<letter_ref letter_id="letter_K"/>
<letter_ref letter_id="letter_S"/>
<letter_ref letter_id="letter_E"/>
<letter_ref letter_id="letter_E"/>
<letter_ref letter_id="letter_G"/>
<letter_ref letter_id="letter_G"/>
</site>
<right_flank>INFMDLHNTF</right_flank>
</contributing_site>
<contributing_site sequence_id="sequence_169" position="2" strand="none" pvalue="5.64e-06" >
<left_flank>MS</left_flank>
<site>
<letter_ref letter_id="letter_R"/>
<letter_ref letter_id="letter_R"/>
<letter_ref letter_id="letter_N"/>
<letter_ref letter_id="letter_I"/>
<letter_ref letter_id="letter_R"/>
<letter_ref letter_id="letter_L"/>
<letter_ref letter_id="letter_P"/>
<letter_ref letter_id="letter_A"/>
<letter_ref letter_id="letter_E"/>
<letter_ref letter_id="letter_V"/>
<letter_ref letter_id="letter_S"/>
<letter_ref letter_id="letter_R"/>
<letter_ref letter_id="letter_I"/>
<letter_ref letter_id="letter_L"/>
<letter_ref letter_id="letter_Y"/>
</site>
<right_flank>VRNLPYKISA</right_flank>
</contributing_site>
<contributing_site sequence_id="sequence_98" position="86" strand="none" pvalue="5.64e-06" >
<left_flank>NKPNIKSICG</left_flank>
<site>
<letter_ref letter_id="letter_R"/>
<letter_ref letter_id="letter_R"/>
<letter_ref letter_id="letter_L"/>
<letter_ref letter_id="letter_H"/>
<letter_ref letter_id="letter_R"/>
<letter_ref letter_id="letter_S"/>
<letter_ref letter_id="letter_L"/>
<letter_ref letter_id="letter_Y"/>
<letter_ref letter_id="letter_E"/>
<letter_ref letter_id="letter_F"/>
<letter_ref letter_id="letter_Q"/>
<letter_ref letter_id="letter_I"/>
<letter_ref letter_id="letter_S"/>
<letter_ref letter_id="letter_N"/>
<letter_ref letter_id="letter_N"/>
</site>
<right_flank>SKSFNNVYGN</right_flank>
</contributing_site>
<contributing_site sequence_id="sequence_42" position="52" strand="none" pvalue="5.64e-06" >
<left_flank>NGYNNDGSKQ</left_flank>
<site>
<letter_ref letter_id="letter_V"/>
<letter_ref letter_id="letter_R"/>
<letter_ref letter_id="letter_C"/>
<letter_ref letter_id="letter_K"/>
<letter_ref letter_id="letter_R"/>
<letter_ref letter_id="letter_L"/>
<letter_ref letter_id="letter_L"/>
<letter_ref letter_id="letter_S"/>
<letter_ref letter_id="letter_E"/>
<letter_ref letter_id="letter_P"/>
<letter_ref letter_id="letter_A"/>
<letter_ref letter_id="letter_V"/>
<letter_ref letter_id="letter_E"/>
<letter_ref letter_id="letter_F"/>
<letter_ref letter_id="letter_D"/>
</site>
<right_flank>TIFDVFKESF</right_flank>
</contributing_site>
<contributing_site sequence_id="sequence_136" position="35" strand="none" pvalue="6.09e-06" >
<left_flank>NKSNFINGRG</left_flank>
<site>
<letter_ref letter_id="letter_A"/>
<letter_ref letter_id="letter_R"/>
<letter_ref letter_id="letter_L"/>
<letter_ref letter_id="letter_V"/>
<letter_ref letter_id="letter_R"/>
<letter_ref letter_id="letter_I"/>
<letter_ref letter_id="letter_L"/>
<letter_ref letter_id="letter_S"/>
<letter_ref letter_id="letter_E"/>
<letter_ref letter_id="letter_F"/>
<letter_ref letter_id="letter_V"/>
<letter_ref letter_id="letter_G"/>
<letter_ref letter_id="letter_V"/>
<letter_ref letter_id="letter_Q"/>
<letter_ref letter_id="letter_D"/>
</site>
<right_flank>ALRDEGIFFT</right_flank>
</contributing_site>
<contributing_site sequence_id="sequence_117" position="79" strand="none" pvalue="6.09e-06" >
<left_flank>VSLISGSHLY</left_flank>
<site>
<letter_ref letter_id="letter_K"/>
<letter_ref letter_id="letter_R"/>
<letter_ref letter_id="letter_N"/>
<letter_ref letter_id="letter_S"/>
<letter_ref letter_id="letter_R"/>
<letter_ref letter_id="letter_K"/>
<letter_ref letter_id="letter_F"/>
<letter_ref letter_id="letter_A"/>
<letter_ref letter_id="letter_E"/>
<letter_ref letter_id="letter_G"/>
<letter_ref letter_id="letter_Y"/>
<letter_ref letter_id="letter_M"/>
<letter_ref letter_id="letter_K"/>
<letter_ref letter_id="letter_G"/>
<letter_ref letter_id="letter_S"/>
</site>
<right_flank>GSEKNVYLSN</right_flank>
</contributing_site>
<contributing_site sequence_id="sequence_21" position="123" strand="none" pvalue="6.09e-06" >
<left_flank>IYIKEVNERM</left_flank>
<site>
<letter_ref letter_id="letter_I"/>
<letter_ref letter_id="letter_R"/>
<letter_ref letter_id="letter_N"/>
<letter_ref letter_id="letter_S"/>
<letter_ref letter_id="letter_I"/>
<letter_ref letter_id="letter_I"/>
<letter_ref letter_id="letter_L"/>
<letter_ref letter_id="letter_R"/>
<letter_ref letter_id="letter_Q"/>
<letter_ref letter_id="letter_C"/>
<letter_ref letter_id="letter_K"/>
<letter_ref letter_id="letter_S"/>
<letter_ref letter_id="letter_C"/>
<letter_ref letter_id="letter_F"/>
<letter_ref letter_id="letter_I"/>
</site>
<right_flank>SIIKSYYPFI</right_flank>
</contributing_site>
<contributing_site sequence_id="sequence_91" position="56" strand="none" pvalue="6.56e-06" >
<left_flank>ERIKTAKDAY</left_flank>
<site>
<letter_ref letter_id="letter_F"/>
<letter_ref letter_id="letter_I"/>
<letter_ref letter_id="letter_E"/>
<letter_ref letter_id="letter_I"/>
<letter_ref letter_id="letter_R"/>
<letter_ref letter_id="letter_N"/>
<letter_ref letter_id="letter_L"/>
<letter_ref letter_id="letter_S"/>
<letter_ref letter_id="letter_E"/>
<letter_ref letter_id="letter_E"/>
<letter_ref letter_id="letter_E"/>
<letter_ref letter_id="letter_Q"/>
<letter_ref letter_id="letter_I"/>
<letter_ref letter_id="letter_E"/>
<letter_ref letter_id="letter_N"/>
</site>
<right_flank>ISKIKNKMII</right_flank>
</contributing_site>
<contributing_site sequence_id="sequence_57" position="25" strand="none" pvalue="6.56e-06" >
<left_flank>VIFSICSRTI</left_flank>
<site>
<letter_ref letter_id="letter_F"/>
<letter_ref letter_id="letter_V"/>
<letter_ref letter_id="letter_S"/>
<letter_ref letter_id="letter_K"/>
<letter_ref letter_id="letter_R"/>
<letter_ref letter_id="letter_S"/>
<letter_ref letter_id="letter_L"/>
<letter_ref letter_id="letter_A"/>
<letter_ref letter_id="letter_P"/>
<letter_ref letter_id="letter_K"/>
<letter_ref letter_id="letter_V"/>
<letter_ref letter_id="letter_K"/>
<letter_ref letter_id="letter_P"/>
<letter_ref letter_id="letter_G"/>
<letter_ref letter_id="letter_K"/>
</site>
<right_flank>KGQDKKDTTS</right_flank>
</contributing_site>
<contributing_site sequence_id="sequence_150" position="130" strand="none" pvalue="7.08e-06" >
<left_flank>SFYLKCKGNQ</left_flank>
<site>
<letter_ref letter_id="letter_F"/>
<letter_ref letter_id="letter_K"/>
<letter_ref letter_id="letter_N"/>
<letter_ref letter_id="letter_K"/>
<letter_ref letter_id="letter_R"/>
<letter_ref letter_id="letter_T"/>
<letter_ref letter_id="letter_L"/>
<letter_ref letter_id="letter_I"/>
<letter_ref letter_id="letter_E"/>
<letter_ref letter_id="letter_A"/>
<letter_ref letter_id="letter_I"/>
<letter_ref letter_id="letter_Q"/>
<letter_ref letter_id="letter_R"/>
<letter_ref letter_id="letter_E"/>
<letter_ref letter_id="letter_K"/>
</site>
<right_flank>NETLK</right_flank>
</contributing_site>
<contributing_site sequence_id="sequence_166" position="80" strand="none" pvalue="7.63e-06" >
<left_flank>ESSSSLIQIN</left_flank>
<site>
<letter_ref letter_id="letter_F"/>
<letter_ref letter_id="letter_N"/>
<letter_ref letter_id="letter_N"/>
<letter_ref letter_id="letter_S"/>
<letter_ref letter_id="letter_R"/>
<letter_ref letter_id="letter_K"/>
<letter_ref letter_id="letter_L"/>
<letter_ref letter_id="letter_A"/>
<letter_ref letter_id="letter_D"/>
<letter_ref letter_id="letter_V"/>
<letter_ref letter_id="letter_S"/>
<letter_ref letter_id="letter_I"/>
<letter_ref letter_id="letter_S"/>
<letter_ref letter_id="letter_D"/>
<letter_ref letter_id="letter_I"/>
</site>
<right_flank>PIVKLHNSFD</right_flank>
</contributing_site>
<contributing_site sequence_id="sequence_93" position="38" strand="none" pvalue="7.63e-06" >
<left_flank>VVAINKKNSI</left_flank>
<site>
<letter_ref letter_id="letter_I"/>
<letter_ref letter_id="letter_K"/>
<letter_ref letter_id="letter_N"/>
<letter_ref letter_id="letter_E"/>
<letter_ref letter_id="letter_R"/>
<letter_ref letter_id="letter_I"/>
<letter_ref letter_id="letter_L"/>
<letter_ref letter_id="letter_D"/>
<letter_ref letter_id="letter_E"/>
<letter_ref letter_id="letter_Y"/>
<letter_ref letter_id="letter_E"/>
<letter_ref letter_id="letter_N"/>
<letter_ref letter_id="letter_I"/>
<letter_ref letter_id="letter_N"/>
<letter_ref letter_id="letter_N"/>
</site>
<right_flank>SENEEDEYED</right_flank>
</contributing_site>
<contributing_site sequence_id="sequence_50" position="29" strand="none" pvalue="7.63e-06" >
<left_flank>EINAKTNTSE</left_flank>
<site>
<letter_ref letter_id="letter_N"/>
<letter_ref letter_id="letter_R"/>
<letter_ref letter_id="letter_N"/>
<letter_ref letter_id="letter_K"/>
<letter_ref letter_id="letter_R"/>
<letter_ref letter_id="letter_I"/>
<letter_ref letter_id="letter_G"/>
<letter_ref letter_id="letter_G"/>
<letter_ref letter_id="letter_P"/>
<letter_ref letter_id="letter_K"/>
<letter_ref letter_id="letter_L"/>
<letter_ref letter_id="letter_R"/>
<letter_ref letter_id="letter_G"/>
<letter_ref letter_id="letter_N"/>
<letter_ref letter_id="letter_V"/>
</site>
<right_flank>TSNIKFPSDN</right_flank>
</contributing_site>
<contributing_site sequence_id="sequence_175" position="80" strand="none" pvalue="8.85e-06" >
<left_flank>GYSALDMSLD</left_flank>
<site>
<letter_ref letter_id="letter_E"/>
<letter_ref letter_id="letter_K"/>
<letter_ref letter_id="letter_Y"/>
<letter_ref letter_id="letter_S"/>
<letter_ref letter_id="letter_R"/>
<letter_ref letter_id="letter_T"/>
<letter_ref letter_id="letter_L"/>
<letter_ref letter_id="letter_F"/>
<letter_ref letter_id="letter_E"/>
<letter_ref letter_id="letter_T"/>
<letter_ref letter_id="letter_N"/>
<letter_ref letter_id="letter_N"/>
<letter_ref letter_id="letter_G"/>
<letter_ref letter_id="letter_N"/>
<letter_ref letter_id="letter_N"/>
</site>
<right_flank>GYVSSLTNKI</right_flank>
</contributing_site>
<contributing_site sequence_id="sequence_30" position="69" strand="none" pvalue="8.85e-06" >
<left_flank>TYNSNDSIIR</left_flank>
<site>
<letter_ref letter_id="letter_N"/>
<letter_ref letter_id="letter_R"/>
<letter_ref letter_id="letter_D"/>
<letter_ref letter_id="letter_S"/>
<letter_ref letter_id="letter_R"/>
<letter_ref letter_id="letter_I"/>
<letter_ref letter_id="letter_L"/>
<letter_ref letter_id="letter_Y"/>
<letter_ref letter_id="letter_E"/>
<letter_ref letter_id="letter_F"/>
<letter_ref letter_id="letter_L"/>
<letter_ref letter_id="letter_S"/>
<letter_ref letter_id="letter_N"/>
<letter_ref letter_id="letter_S"/>
<letter_ref letter_id="letter_Y"/>
</site>
<right_flank>EYDHYNDYVN</right_flank>
</contributing_site>
<contributing_site sequence_id="sequence_9" position="83" strand="none" pvalue="8.85e-06" >
<left_flank>PKLEEDETTV</left_flank>
<site>
<letter_ref letter_id="letter_N"/>
<letter_ref letter_id="letter_R"/>
<letter_ref letter_id="letter_N"/>
<letter_ref letter_id="letter_K"/>
<letter_ref letter_id="letter_R"/>
<letter_ref letter_id="letter_L"/>
<letter_ref letter_id="letter_L"/>
<letter_ref letter_id="letter_Q"/>
<letter_ref letter_id="letter_I"/>
<letter_ref letter_id="letter_G"/>
<letter_ref letter_id="letter_L"/>
<letter_ref letter_id="letter_F"/>
<letter_ref letter_id="letter_D"/>
<letter_ref letter_id="letter_H"/>
<letter_ref letter_id="letter_L"/>
</site>
<right_flank>RKAKDALEQE</right_flank>
</contributing_site>
<contributing_site sequence_id="sequence_73" position="122" strand="none" pvalue="9.53e-06" >
<left_flank>GIKNISMYNF</left_flank>
<site>
<letter_ref letter_id="letter_I"/>
<letter_ref letter_id="letter_I"/>
<letter_ref letter_id="letter_E"/>
<letter_ref letter_id="letter_S"/>
<letter_ref letter_id="letter_R"/>
<letter_ref letter_id="letter_L"/>
<letter_ref letter_id="letter_L"/>
<letter_ref letter_id="letter_H"/>
<letter_ref letter_id="letter_F"/>
<letter_ref letter_id="letter_G"/>
<letter_ref letter_id="letter_I"/>
<letter_ref letter_id="letter_A"/>
<letter_ref letter_id="letter_F"/>
<letter_ref letter_id="letter_F"/>
<letter_ref letter_id="letter_F"/>
</site>
<right_flank>GAISTIIGVV</right_flank>
</contributing_site>
<contributing_site sequence_id="sequence_171" position="48" strand="none" pvalue="1.10e-05" >
<left_flank>TFTIKEVTSN</left_flank>
<site>
<letter_ref letter_id="letter_F"/>
<letter_ref letter_id="letter_G"/>
<letter_ref letter_id="letter_N"/>
<letter_ref letter_id="letter_I"/>
<letter_ref letter_id="letter_R"/>
<letter_ref letter_id="letter_A"/>
<letter_ref letter_id="letter_L"/>
<letter_ref letter_id="letter_S"/>
<letter_ref letter_id="letter_C"/>
<letter_ref letter_id="letter_T"/>
<letter_ref letter_id="letter_E"/>
<letter_ref letter_id="letter_Y"/>
<letter_ref letter_id="letter_K"/>
<letter_ref letter_id="letter_T"/>
<letter_ref letter_id="letter_P"/>
</site>
<right_flank>ESRFEDILNI</right_flank>
</contributing_site>
<contributing_site sequence_id="sequence_130" position="127" strand="none" pvalue="1.10e-05" >
<left_flank>PKKYLKDADK</left_flank>
<site>
<letter_ref letter_id="letter_N"/>
<letter_ref letter_id="letter_E"/>
<letter_ref letter_id="letter_Y"/>
<letter_ref letter_id="letter_K"/>
<letter_ref letter_id="letter_P"/>
<letter_ref letter_id="letter_T"/>
<letter_ref letter_id="letter_G"/>
<letter_ref letter_id="letter_A"/>
<letter_ref letter_id="letter_E"/>
<letter_ref letter_id="letter_G"/>
<letter_ref letter_id="letter_Q"/>
<letter_ref letter_id="letter_G"/>
<letter_ref letter_id="letter_I"/>
<letter_ref letter_id="letter_G"/>
<letter_ref letter_id="letter_V"/>
</site>
<right_flank>YNVVESEI</right_flank>
</contributing_site>
<contributing_site sequence_id="sequence_25" position="69" strand="none" pvalue="1.10e-05" >
<left_flank>FDGHNGKNTA</left_flank>
<site>
<letter_ref letter_id="letter_M"/>
<letter_ref letter_id="letter_F"/>
<letter_ref letter_id="letter_L"/>
<letter_ref letter_id="letter_K"/>
<letter_ref letter_id="letter_R"/>
<letter_ref letter_id="letter_N"/>
<letter_ref letter_id="letter_L"/>
<letter_ref letter_id="letter_A"/>
<letter_ref letter_id="letter_Q"/>
<letter_ref letter_id="letter_E"/>
<letter_ref letter_id="letter_L"/>
<letter_ref letter_id="letter_S"/>
<letter_ref letter_id="letter_N"/>
<letter_ref letter_id="letter_S"/>
<letter_ref letter_id="letter_F"/>
</site>
<right_flank>LEMQNTYDSS</right_flank>
</contributing_site>
<contributing_site sequence_id="sequence_156" position="44" strand="none" pvalue="1.28e-05" >
<left_flank>INNDYNSFTH</left_flank>
<site>
<letter_ref letter_id="letter_F"/>
<letter_ref letter_id="letter_N"/>
<letter_ref letter_id="letter_N"/>
<letter_ref letter_id="letter_S"/>
<letter_ref letter_id="letter_R"/>
<letter_ref letter_id="letter_Y"/>
<letter_ref letter_id="letter_L"/>
<letter_ref letter_id="letter_S"/>
<letter_ref letter_id="letter_E"/>
<letter_ref letter_id="letter_Y"/>
<letter_ref letter_id="letter_S"/>
<letter_ref letter_id="letter_S"/>
<letter_ref letter_id="letter_D"/>
<letter_ref letter_id="letter_I"/>
<letter_ref letter_id="letter_E"/>
</site>
<right_flank>TLNNSTFHNT</right_flank>
</contributing_site>
<contributing_site sequence_id="sequence_104" position="43" strand="none" pvalue="1.28e-05" >
<left_flank>KFNNNIKIDI</left_flank>
<site>
<letter_ref letter_id="letter_N"/>
<letter_ref letter_id="letter_R"/>
<letter_ref letter_id="letter_F"/>
<letter_ref letter_id="letter_K"/>
<letter_ref letter_id="letter_R"/>
<letter_ref letter_id="letter_I"/>
<letter_ref letter_id="letter_I"/>
<letter_ref letter_id="letter_A"/>
<letter_ref letter_id="letter_E"/>
<letter_ref letter_id="letter_A"/>
<letter_ref letter_id="letter_S"/>
<letter_ref letter_id="letter_E"/>
<letter_ref letter_id="letter_E"/>
<letter_ref letter_id="letter_Q"/>
<letter_ref letter_id="letter_K"/>
</site>
<right_flank>YPWEEDFCLI</right_flank>
</contributing_site>
<contributing_site sequence_id="sequence_103" position="29" strand="none" pvalue="1.28e-05" >
<left_flank>FLNSVVLGNN</left_flank>
<site>
<letter_ref letter_id="letter_N"/>
<letter_ref letter_id="letter_R"/>
<letter_ref letter_id="letter_N"/>
<letter_ref letter_id="letter_N"/>
<letter_ref letter_id="letter_I"/>
<letter_ref letter_id="letter_N"/>
<letter_ref letter_id="letter_F"/>
<letter_ref letter_id="letter_H"/>
<letter_ref letter_id="letter_E"/>
<letter_ref letter_id="letter_T"/>
<letter_ref letter_id="letter_E"/>
<letter_ref letter_id="letter_N"/>
<letter_ref letter_id="letter_A"/>
<letter_ref letter_id="letter_A"/>
<letter_ref letter_id="letter_K"/>
</site>
<right_flank>AMRKLLSGEI</right_flank>
</contributing_site>
<contributing_site sequence_id="sequence_92" position="46" strand="none" pvalue="1.48e-05" >
<left_flank>KIENEVSLYE</left_flank>
<site>
<letter_ref letter_id="letter_K"/>
<letter_ref letter_id="letter_L"/>
<letter_ref letter_id="letter_N"/>
<letter_ref letter_id="letter_N"/>
<letter_ref letter_id="letter_R"/>
<letter_ref letter_id="letter_I"/>
<letter_ref letter_id="letter_L"/>
<letter_ref letter_id="letter_F"/>
<letter_ref letter_id="letter_E"/>
<letter_ref letter_id="letter_G"/>
<letter_ref letter_id="letter_S"/>
<letter_ref letter_id="letter_D"/>
<letter_ref letter_id="letter_D"/>
<letter_ref letter_id="letter_F"/>
<letter_ref letter_id="letter_S"/>
</site>
<right_flank>NLDKLKSLLS</right_flank>
</contributing_site>
<contributing_site sequence_id="sequence_86" position="15" strand="none" pvalue="1.70e-05" >
<left_flank>YVKNKERKNI</left_flank>
<site>
<letter_ref letter_id="letter_I"/>
<letter_ref letter_id="letter_S"/>
<letter_ref letter_id="letter_N"/>
<letter_ref letter_id="letter_V"/>
<letter_ref letter_id="letter_R"/>
<letter_ref letter_id="letter_I"/>
<letter_ref letter_id="letter_K"/>
<letter_ref letter_id="letter_A"/>
<letter_ref letter_id="letter_Q"/>
<letter_ref letter_id="letter_K"/>
<letter_ref letter_id="letter_L"/>
<letter_ref letter_id="letter_D"/>
<letter_ref letter_id="letter_Q"/>
<letter_ref letter_id="letter_D"/>
<letter_ref letter_id="letter_E"/>
</site>
<right_flank>YEISRNDCKE</right_flank>
</contributing_site>
<contributing_site sequence_id="sequence_161" position="109" strand="none" pvalue="1.83e-05" >
<left_flank>QKKALELQKK</left_flank>
<site>
<letter_ref letter_id="letter_I"/>
<letter_ref letter_id="letter_R"/>
<letter_ref letter_id="letter_E"/>
<letter_ref letter_id="letter_K"/>
<letter_ref letter_id="letter_K"/>
<letter_ref letter_id="letter_L"/>
<letter_ref letter_id="letter_L"/>
<letter_ref letter_id="letter_K"/>
<letter_ref letter_id="letter_E"/>
<letter_ref letter_id="letter_K"/>
<letter_ref letter_id="letter_E"/>
<letter_ref letter_id="letter_E"/>
<letter_ref letter_id="letter_E"/>
<letter_ref letter_id="letter_L"/>
<letter_ref letter_id="letter_E"/>
</site>
<right_flank>KEKKRIAMTK</right_flank>
</contributing_site>
<contributing_site sequence_id="sequence_90" position="13" strand="none" pvalue="1.83e-05" >
<left_flank>LKILKKIKDN</left_flank>
<site>
<letter_ref letter_id="letter_K"/>
<letter_ref letter_id="letter_R"/>
<letter_ref letter_id="letter_N"/>
<letter_ref letter_id="letter_L"/>
<letter_ref letter_id="letter_R"/>
<letter_ref letter_id="letter_I"/>
<letter_ref letter_id="letter_L"/>
<letter_ref letter_id="letter_I"/>
<letter_ref letter_id="letter_L"/>
<letter_ref letter_id="letter_G"/>
<letter_ref letter_id="letter_L"/>
<letter_ref letter_id="letter_D"/>
<letter_ref letter_id="letter_N"/>
<letter_ref letter_id="letter_A"/>
<letter_ref letter_id="letter_G"/>
</site>
<right_flank>KTTIIKRLLG</right_flank>
</contributing_site>
<contributing_site sequence_id="sequence_2" position="12" strand="none" pvalue="1.83e-05" >
<left_flank>FIKHLSDNDK</left_flank>
<site>
<letter_ref letter_id="letter_I"/>
<letter_ref letter_id="letter_R"/>
<letter_ref letter_id="letter_N"/>
<letter_ref letter_id="letter_I"/>
<letter_ref letter_id="letter_C"/>
<letter_ref letter_id="letter_I"/>
<letter_ref letter_id="letter_L"/>
<letter_ref letter_id="letter_A"/>
<letter_ref letter_id="letter_H"/>
<letter_ref letter_id="letter_V"/>
<letter_ref letter_id="letter_D"/>
<letter_ref letter_id="letter_H"/>
<letter_ref letter_id="letter_G"/>
<letter_ref letter_id="letter_K"/>
<letter_ref letter_id="letter_T"/>
</site>
<right_flank>TLVDNLISSN</right_flank>
</contributing_site>
<contributing_site sequence_id="sequence_173" position="60" strand="none" pvalue="1.96e-05" >
<left_flank>QMKKLFIIYH</left_flank>
<site>
<letter_ref letter_id="letter_K"/>
<letter_ref letter_id="letter_R"/>
<letter_ref letter_id="letter_N"/>
<letter_ref letter_id="letter_K"/>
<letter_ref letter_id="letter_R"/>
<letter_ref letter_id="letter_D"/>
<letter_ref letter_id="letter_L"/>
<letter_ref letter_id="letter_I"/>
<letter_ref letter_id="letter_E"/>
<letter_ref letter_id="letter_K"/>
<letter_ref letter_id="letter_I"/>
<letter_ref letter_id="letter_K"/>
<letter_ref letter_id="letter_N"/>
<letter_ref letter_id="letter_F"/>
<letter_ref letter_id="letter_F"/>
</site>
<right_flank>KEESNEVNII</right_flank>
</contributing_site>
<contributing_site sequence_id="sequence_68" position="103" strand="none" pvalue="1.96e-05" >
<left_flank>YSTAAYVSKI</left_flank>
<site>
<letter_ref letter_id="letter_F"/>
<letter_ref letter_id="letter_K"/>
<letter_ref letter_id="letter_Y"/>
<letter_ref letter_id="letter_K"/>
<letter_ref letter_id="letter_P"/>
<letter_ref letter_id="letter_K"/>
<letter_ref letter_id="letter_L"/>
<letter_ref letter_id="letter_V"/>
<letter_ref letter_id="letter_Q"/>
<letter_ref letter_id="letter_V"/>
<letter_ref letter_id="letter_E"/>
<letter_ref letter_id="letter_L"/>
<letter_ref letter_id="letter_Y"/>
<letter_ref letter_id="letter_C"/>
<letter_ref letter_id="letter_E"/>
</site>
<right_flank>QENYDLEHMN</right_flank>
</contributing_site>
<contributing_site sequence_id="sequence_159" position="114" strand="none" pvalue="2.26e-05" >
<left_flank>ISLIQDQIIS</left_flank>
<site>
<letter_ref letter_id="letter_L"/>
<letter_ref letter_id="letter_R"/>
<letter_ref letter_id="letter_N"/>
<letter_ref letter_id="letter_K"/>
<letter_ref letter_id="letter_K"/>
<letter_ref letter_id="letter_I"/>
<letter_ref letter_id="letter_V"/>
<letter_ref letter_id="letter_A"/>
<letter_ref letter_id="letter_E"/>
<letter_ref letter_id="letter_T"/>
<letter_ref letter_id="letter_I"/>
<letter_ref letter_id="letter_N"/>
<letter_ref letter_id="letter_S"/>
<letter_ref letter_id="letter_S"/>
<letter_ref letter_id="letter_L"/>
</site>
<right_flank>NKKENERILD</right_flank>
</contributing_site>
<contributing_site sequence_id="sequence_121" position="122" strand="none" pvalue="2.26e-05" >
<left_flank>KMYFYVLHLW</left_flank>
<site>
<letter_ref letter_id="letter_I"/>
<letter_ref letter_id="letter_I"/>
<letter_ref letter_id="letter_N"/>
<letter_ref letter_id="letter_K"/>
<letter_ref letter_id="letter_R"/>
<letter_ref letter_id="letter_L"/>
<letter_ref letter_id="letter_R"/>
<letter_ref letter_id="letter_H"/>
<letter_ref letter_id="letter_E"/>
<letter_ref letter_id="letter_Q"/>
<letter_ref letter_id="letter_Y"/>
<letter_ref letter_id="letter_Q"/>
<letter_ref letter_id="letter_G"/>
<letter_ref letter_id="letter_D"/>
<letter_ref letter_id="letter_I"/>
</site>
<right_flank>INTYIFDITW</right_flank>
</contributing_site>
<contributing_site sequence_id="sequence_120" position="86" strand="none" pvalue="2.26e-05" >
<left_flank>LSGDTHARNV</left_flank>
<site>
<letter_ref letter_id="letter_I"/>
<letter_ref letter_id="letter_N"/>
<letter_ref letter_id="letter_E"/>
<letter_ref letter_id="letter_K"/>
<letter_ref letter_id="letter_K"/>
<letter_ref letter_id="letter_I"/>
<letter_ref letter_id="letter_L"/>
<letter_ref letter_id="letter_S"/>
<letter_ref letter_id="letter_E"/>
<letter_ref letter_id="letter_K"/>
<letter_ref letter_id="letter_K"/>
<letter_ref letter_id="letter_N"/>
<letter_ref letter_id="letter_G"/>
<letter_ref letter_id="letter_F"/>
<letter_ref letter_id="letter_T"/>
</site>
<right_flank>TKYDSKKSYS</right_flank>
</contributing_site>
<contributing_site sequence_id="sequence_137" position="62" strand="none" pvalue="2.42e-05" >
<left_flank>FSLKFLKCNY</left_flank>
<site>
<letter_ref letter_id="letter_N"/>
<letter_ref letter_id="letter_R"/>
<letter_ref letter_id="letter_L"/>
<letter_ref letter_id="letter_S"/>
<letter_ref letter_id="letter_K"/>
<letter_ref letter_id="letter_L"/>
<letter_ref letter_id="letter_S"/>
<letter_ref letter_id="letter_S"/>
<letter_ref letter_id="letter_E"/>
<letter_ref letter_id="letter_G"/>
<letter_ref letter_id="letter_K"/>
<letter_ref letter_id="letter_N"/>
<letter_ref letter_id="letter_H"/>
<letter_ref letter_id="letter_R"/>
<letter_ref letter_id="letter_F"/>
</site>
<right_flank>YLNIKKKKNL</right_flank>
</contributing_site>
<contributing_site sequence_id="sequence_74" position="46" strand="none" pvalue="2.42e-05" >
<left_flank>KLNLGEGKLY</left_flank>
<site>
<letter_ref letter_id="letter_I"/>
<letter_ref letter_id="letter_L"/>
<letter_ref letter_id="letter_E"/>
<letter_ref letter_id="letter_K"/>
<letter_ref letter_id="letter_R"/>
<letter_ref letter_id="letter_L"/>
<letter_ref letter_id="letter_L"/>
<letter_ref letter_id="letter_W"/>
<letter_ref letter_id="letter_I"/>
<letter_ref letter_id="letter_N"/>
<letter_ref letter_id="letter_E"/>
<letter_ref letter_id="letter_N"/>
<letter_ref letter_id="letter_A"/>
<letter_ref letter_id="letter_N"/>
<letter_ref letter_id="letter_K"/>
</site>
<right_flank>KNVTNFKELC</right_flank>
</contributing_site>
<contributing_site sequence_id="sequence_53" position="43" strand="none" pvalue="2.60e-05" >
<left_flank>ENINLSFHKY</left_flank>
<site>
<letter_ref letter_id="letter_D"/>
<letter_ref letter_id="letter_S"/>
<letter_ref letter_id="letter_Y"/>
<letter_ref letter_id="letter_I"/>
<letter_ref letter_id="letter_R"/>
<letter_ref letter_id="letter_I"/>
<letter_ref letter_id="letter_L"/>
<letter_ref letter_id="letter_C"/>
<letter_ref letter_id="letter_E"/>
<letter_ref letter_id="letter_K"/>
<letter_ref letter_id="letter_H"/>
<letter_ref letter_id="letter_P"/>
<letter_ref letter_id="letter_D"/>
<letter_ref letter_id="letter_D"/>
<letter_ref letter_id="letter_N"/>
</site>
<right_flank>QFSGSLCRSD</right_flank>
</contributing_site>
<contributing_site sequence_id="sequence_172" position="95" strand="none" pvalue="2.79e-05" >
<left_flank>KGMIVSLKWF</left_flank>
<site>
<letter_ref letter_id="letter_N"/>
<letter_ref letter_id="letter_D"/>
<letter_ref letter_id="letter_G"/>
<letter_ref letter_id="letter_K"/>
<letter_ref letter_id="letter_R"/>
<letter_ref letter_id="letter_L"/>
<letter_ref letter_id="letter_L"/>
<letter_ref letter_id="letter_T"/>
<letter_ref letter_id="letter_G"/>
<letter_ref letter_id="letter_T"/>
<letter_ref letter_id="letter_Q"/>
<letter_ref letter_id="letter_L"/>
<letter_ref letter_id="letter_S"/>
<letter_ref letter_id="letter_E"/>
<letter_ref letter_id="letter_L"/>
</site>
<right_flank>CIWNGSYFNF</right_flank>
</contributing_site>
<contributing_site sequence_id="sequence_49" position="14" strand="none" pvalue="3.20e-05" >
<left_flank>FSSIFSRLFS</left_flank>
<site>
<letter_ref letter_id="letter_N"/>
<letter_ref letter_id="letter_K"/>
<letter_ref letter_id="letter_E"/>
<letter_ref letter_id="letter_V"/>
<letter_ref letter_id="letter_R"/>
<letter_ref letter_id="letter_I"/>
<letter_ref letter_id="letter_L"/>
<letter_ref letter_id="letter_I"/>
<letter_ref letter_id="letter_L"/>
<letter_ref letter_id="letter_G"/>
<letter_ref letter_id="letter_L"/>
<letter_ref letter_id="letter_D"/>
<letter_ref letter_id="letter_N"/>
<letter_ref letter_id="letter_A"/>
<letter_ref letter_id="letter_G"/>
</site>
<right_flank>KTTILNRLQL</right_flank>
</contributing_site>
<contributing_site sequence_id="sequence_145" position="110" strand="none" pvalue="3.42e-05" >
<left_flank>RKKSQTYNKN</left_flank>
<site>
<letter_ref letter_id="letter_F"/>
<letter_ref letter_id="letter_E"/>
<letter_ref letter_id="letter_E"/>
<letter_ref letter_id="letter_K"/>
<letter_ref letter_id="letter_F"/>
<letter_ref letter_id="letter_N"/>
<letter_ref letter_id="letter_L"/>
<letter_ref letter_id="letter_A"/>
<letter_ref letter_id="letter_S"/>
<letter_ref letter_id="letter_V"/>
<letter_ref letter_id="letter_Q"/>
<letter_ref letter_id="letter_S"/>
<letter_ref letter_id="letter_S"/>
<letter_ref letter_id="letter_N"/>
<letter_ref letter_id="letter_A"/>
</site>
<right_flank>TQQENSNQNK</right_flank>
</contributing_site>
<contributing_site sequence_id="sequence_119" position="15" strand="none" pvalue="3.93e-05" >
<left_flank>NQLKNISPID</left_flank>
<site>
<letter_ref letter_id="letter_G"/>
<letter_ref letter_id="letter_R"/>
<letter_ref letter_id="letter_Y"/>
<letter_ref letter_id="letter_K"/>
<letter_ref letter_id="letter_R"/>
<letter_ref letter_id="letter_S"/>
<letter_ref letter_id="letter_C"/>
<letter_ref letter_id="letter_Q"/>
<letter_ref letter_id="letter_E"/>
<letter_ref letter_id="letter_V"/>
<letter_ref letter_id="letter_S"/>
<letter_ref letter_id="letter_E"/>
<letter_ref letter_id="letter_Y"/>
<letter_ref letter_id="letter_F"/>
<letter_ref letter_id="letter_S"/>
</site>
<right_flank>EYALIKYRII</right_flank>
</contributing_site>
<contributing_site sequence_id="sequence_58" position="2" strand="none" pvalue="3.93e-05" >
<left_flank>MR</left_flank>
<site>
<letter_ref letter_id="letter_N"/>
<letter_ref letter_id="letter_L"/>
<letter_ref letter_id="letter_N"/>
<letter_ref letter_id="letter_K"/>
<letter_ref letter_id="letter_R"/>
<letter_ref letter_id="letter_K"/>
<letter_ref letter_id="letter_L"/>
<letter_ref letter_id="letter_T"/>
<letter_ref letter_id="letter_C"/>
<letter_ref letter_id="letter_V"/>
<letter_ref letter_id="letter_E"/>
<letter_ref letter_id="letter_N"/>
<letter_ref letter_id="letter_Q"/>
<letter_ref letter_id="letter_S"/>
<letter_ref letter_id="letter_C"/>
</site>
<right_flank>KKRSRCDVGD</right_flank>
</contributing_site>
<contributing_site sequence_id="sequence_85" position="40" strand="none" pvalue="4.20e-05" >
<left_flank>VSFIGKDDME</left_flank>
<site>
<letter_ref letter_id="letter_N"/>
<letter_ref letter_id="letter_G"/>
<letter_ref letter_id="letter_N"/>
<letter_ref letter_id="letter_K"/>
<letter_ref letter_id="letter_I"/>
<letter_ref letter_id="letter_I"/>
<letter_ref letter_id="letter_L"/>
<letter_ref letter_id="letter_P"/>
<letter_ref letter_id="letter_Q"/>
<letter_ref letter_id="letter_T"/>
<letter_ref letter_id="letter_A"/>
<letter_ref letter_id="letter_L"/>
<letter_ref letter_id="letter_N"/>
<letter_ref letter_id="letter_A"/>
<letter_ref letter_id="letter_L"/>
</site>
<right_flank>ARRHISWPML</right_flank>
</contributing_site>
<contributing_site sequence_id="sequence_72" position="40" strand="none" pvalue="4.49e-05" >
<left_flank>SICFYEDFIK</left_flank>
<site>
<letter_ref letter_id="letter_L"/>
<letter_ref letter_id="letter_R"/>
<letter_ref letter_id="letter_E"/>
<letter_ref letter_id="letter_K"/>
<letter_ref letter_id="letter_I"/>
<letter_ref letter_id="letter_L"/>
<letter_ref letter_id="letter_L"/>
<letter_ref letter_id="letter_K"/>
<letter_ref letter_id="letter_E"/>
<letter_ref letter_id="letter_K"/>
<letter_ref letter_id="letter_E"/>
<letter_ref letter_id="letter_I"/>
<letter_ref letter_id="letter_L"/>
<letter_ref letter_id="letter_E"/>
<letter_ref letter_id="letter_K"/>
</site>
<right_flank>RNKCLSKNDD</right_flank>
</contributing_site>
<contributing_site sequence_id="sequence_89" position="102" strand="none" pvalue="4.81e-05" >
<left_flank>KKFVYIIKSD</left_flank>
<site>
<letter_ref letter_id="letter_D"/>
<letter_ref letter_id="letter_L"/>
<letter_ref letter_id="letter_Y"/>
<letter_ref letter_id="letter_F"/>
<letter_ref letter_id="letter_V"/>
<letter_ref letter_id="letter_T"/>
<letter_ref letter_id="letter_L"/>
<letter_ref letter_id="letter_I"/>
<letter_ref letter_id="letter_E"/>
<letter_ref letter_id="letter_G"/>
<letter_ref letter_id="letter_E"/>
<letter_ref letter_id="letter_N"/>
<letter_ref letter_id="letter_N"/>
<letter_ref letter_id="letter_P"/>
<letter_ref letter_id="letter_I"/>
</site>
<right_flank>LIVEMMQEII</right_flank>
</contributing_site>
<contributing_site sequence_id="sequence_47" position="52" strand="none" pvalue="5.14e-05" >
<left_flank>IGDIIEYIDT</left_flank>
<site>
<letter_ref letter_id="letter_S"/>
<letter_ref letter_id="letter_R"/>
<letter_ref letter_id="letter_N"/>
<letter_ref letter_id="letter_K"/>
<letter_ref letter_id="letter_I"/>
<letter_ref letter_id="letter_L"/>
<letter_ref letter_id="letter_L"/>
<letter_ref letter_id="letter_I"/>
<letter_ref letter_id="letter_Q"/>
<letter_ref letter_id="letter_S"/>
<letter_ref letter_id="letter_E"/>
<letter_ref letter_id="letter_N"/>
<letter_ref letter_id="letter_L"/>
<letter_ref letter_id="letter_T"/>
<letter_ref letter_id="letter_K"/>
</site>
<right_flank>RKEVTNEYDF</right_flank>
</contributing_site>
<contributing_site sequence_id="sequence_149" position="25" strand="none" pvalue="5.87e-05" >
<left_flank>LSIHKKPHFL</left_flank>
<site>
<letter_ref letter_id="letter_F"/>
<letter_ref letter_id="letter_R"/>
<letter_ref letter_id="letter_E"/>
<letter_ref letter_id="letter_N"/>
<letter_ref letter_id="letter_L"/>
<letter_ref letter_id="letter_I"/>
<letter_ref letter_id="letter_L"/>
<letter_ref letter_id="letter_D"/>
<letter_ref letter_id="letter_K"/>
<letter_ref letter_id="letter_K"/>
<letter_ref letter_id="letter_E"/>
<letter_ref letter_id="letter_K"/>
<letter_ref letter_id="letter_W"/>
<letter_ref letter_id="letter_Q"/>
<letter_ref letter_id="letter_P"/>
</site>
<right_flank>KLKKGHPEFE</right_flank>
</contributing_site>
<contributing_site sequence_id="sequence_88" position="87" strand="none" pvalue="5.87e-05" >
<left_flank>NNLNIDNKRE</left_flank>
<site>
<letter_ref letter_id="letter_D"/>
<letter_ref letter_id="letter_N"/>
<letter_ref letter_id="letter_N"/>
<letter_ref letter_id="letter_V"/>
<letter_ref letter_id="letter_R"/>
<letter_ref letter_id="letter_I"/>
<letter_ref letter_id="letter_N"/>
<letter_ref letter_id="letter_V"/>
<letter_ref letter_id="letter_Q"/>
<letter_ref letter_id="letter_G"/>
<letter_ref letter_id="letter_E"/>
<letter_ref letter_id="letter_E"/>
<letter_ref letter_id="letter_T"/>
<letter_ref letter_id="letter_L"/>
<letter_ref letter_id="letter_N"/>
</site>
<right_flank>NDSKNKEAEN</right_flank>
</contributing_site>
<contributing_site sequence_id="sequence_71" position="49" strand="none" pvalue="5.87e-05" >
<left_flank>RHIIWRKNTP</left_flank>
<site>
<letter_ref letter_id="letter_F"/>
<letter_ref letter_id="letter_L"/>
<letter_ref letter_id="letter_Y"/>
<letter_ref letter_id="letter_S"/>
<letter_ref letter_id="letter_S"/>
<letter_ref letter_id="letter_L"/>
<letter_ref letter_id="letter_L"/>
<letter_ref letter_id="letter_K"/>
<letter_ref letter_id="letter_H"/>
<letter_ref letter_id="letter_K"/>
<letter_ref letter_id="letter_L"/>
<letter_ref letter_id="letter_D"/>
<letter_ref letter_id="letter_W"/>
<letter_ref letter_id="letter_P"/>
<letter_ref letter_id="letter_S"/>
</site>
<right_flank>LTVEFLGGDN</right_flank>
</contributing_site>
<contributing_site sequence_id="sequence_81" position="48" strand="none" pvalue="7.64e-05" >
<left_flank>INKTNYNKFY</left_flank>
<site>
<letter_ref letter_id="letter_I"/>
<letter_ref letter_id="letter_K"/>
<letter_ref letter_id="letter_E"/>
<letter_ref letter_id="letter_K"/>
<letter_ref letter_id="letter_R"/>
<letter_ref letter_id="letter_E"/>
<letter_ref letter_id="letter_L"/>
<letter_ref letter_id="letter_G"/>
<letter_ref letter_id="letter_E"/>
<letter_ref letter_id="letter_R"/>
<letter_ref letter_id="letter_E"/>
<letter_ref letter_id="letter_S"/>
<letter_ref letter_id="letter_S"/>
<letter_ref letter_id="letter_Q"/>
<letter_ref letter_id="letter_Y"/>
</site>
<right_flank>LQNLQNLQNS</right_flank>
</contributing_site>
<contributing_site sequence_id="sequence_83" position="43" strand="none" pvalue="8.15e-05" >
<left_flank>KILCLSSREI</left_flank>
<site>
<letter_ref letter_id="letter_F"/>
<letter_ref letter_id="letter_L"/>
<letter_ref letter_id="letter_N"/>
<letter_ref letter_id="letter_Q"/>
<letter_ref letter_id="letter_P"/>
<letter_ref letter_id="letter_I"/>
<letter_ref letter_id="letter_L"/>
<letter_ref letter_id="letter_L"/>
<letter_ref letter_id="letter_E"/>
<letter_ref letter_id="letter_L"/>
<letter_ref letter_id="letter_E"/>
<letter_ref letter_id="letter_A"/>
<letter_ref letter_id="letter_P"/>
<letter_ref letter_id="letter_I"/>
<letter_ref letter_id="letter_K"/>
</site>
<right_flank>ICGDIHGQFY</right_flank>
</contributing_site>
<contributing_site sequence_id="sequence_135" position="38" strand="none" pvalue="8.70e-05" >
<left_flank>ENDFYYINNE</left_flank>
<site>
<letter_ref letter_id="letter_K"/>
<letter_ref letter_id="letter_L"/>
<letter_ref letter_id="letter_L"/>
<letter_ref letter_id="letter_K"/>
<letter_ref letter_id="letter_R"/>
<letter_ref letter_id="letter_V"/>
<letter_ref letter_id="letter_L"/>
<letter_ref letter_id="letter_H"/>
<letter_ref letter_id="letter_N"/>
<letter_ref letter_id="letter_V"/>
<letter_ref letter_id="letter_E"/>
<letter_ref letter_id="letter_Q"/>
<letter_ref letter_id="letter_T"/>
<letter_ref letter_id="letter_K"/>
<letter_ref letter_id="letter_E"/>
</site>
<right_flank>RTEVDKPIVF</right_flank>
</contributing_site>
<contributing_site sequence_id="sequence_3" position="2" strand="none" pvalue="8.70e-05" >
<left_flank>MK</left_flank>
<site>
<letter_ref letter_id="letter_N"/>
<letter_ref letter_id="letter_T"/>
<letter_ref letter_id="letter_V"/>
<letter_ref letter_id="letter_V"/>
<letter_ref letter_id="letter_R"/>
<letter_ref letter_id="letter_I"/>
<letter_ref letter_id="letter_K"/>
<letter_ref letter_id="letter_A"/>
<letter_ref letter_id="letter_E"/>
<letter_ref letter_id="letter_L"/>
<letter_ref letter_id="letter_E"/>
<letter_ref letter_id="letter_N"/>
<letter_ref letter_id="letter_V"/>
<letter_ref letter_id="letter_K"/>
<letter_ref letter_id="letter_R"/>
</site>
<right_flank>LFCDDEYLWI</right_flank>
</contributing_site>
<contributing_site sequence_id="sequence_151" position="103" strand="none" pvalue="9.27e-05" >
<left_flank>AMELIKSNYE</left_flank>
<site>
<letter_ref letter_id="letter_F"/>
<letter_ref letter_id="letter_R"/>
<letter_ref letter_id="letter_L"/>
<letter_ref letter_id="letter_S"/>
<letter_ref letter_id="letter_S"/>
<letter_ref letter_id="letter_I"/>
<letter_ref letter_id="letter_L"/>
<letter_ref letter_id="letter_P"/>
<letter_ref letter_id="letter_I"/>
<letter_ref letter_id="letter_K"/>
<letter_ref letter_id="letter_E"/>
<letter_ref letter_id="letter_K"/>
<letter_ref letter_id="letter_D"/>
<letter_ref letter_id="letter_V"/>
<letter_ref letter_id="letter_I"/>
</site>
<right_flank>FYINKGVMYW</right_flank>
</contributing_site>
<contributing_site sequence_id="sequence_75" position="76" strand="none" pvalue="9.27e-05" >
<left_flank>HMGKRCIITK</left_flank>
<site>
<letter_ref letter_id="letter_I"/>
<letter_ref letter_id="letter_L"/>
<letter_ref letter_id="letter_N"/>
<letter_ref letter_id="letter_S"/>
<letter_ref letter_id="letter_G"/>
<letter_ref letter_id="letter_L"/>
<letter_ref letter_id="letter_L"/>
<letter_ref letter_id="letter_A"/>
<letter_ref letter_id="letter_V"/>
<letter_ref letter_id="letter_V"/>
<letter_ref letter_id="letter_G"/>
<letter_ref letter_id="letter_P"/>
<letter_ref letter_id="letter_Y"/>
<letter_ref letter_id="letter_E"/>
<letter_ref letter_id="letter_I"/>
</site>
<right_flank>NGVPLKRVDS</right_flank>
</contributing_site>
<contributing_site sequence_id="sequence_62" position="114" strand="none" pvalue="9.27e-05" >
<left_flank>ISKLVLINDY</left_flank>
<site>
<letter_ref letter_id="letter_N"/>
<letter_ref letter_id="letter_L"/>
<letter_ref letter_id="letter_N"/>
<letter_ref letter_id="letter_I"/>
<letter_ref letter_id="letter_R"/>
<letter_ref letter_id="letter_I"/>
<letter_ref letter_id="letter_L"/>
<letter_ref letter_id="letter_H"/>
<letter_ref letter_id="letter_I"/>
<letter_ref letter_id="letter_L"/>
<letter_ref letter_id="letter_C"/>
<letter_ref letter_id="letter_N"/>
<letter_ref letter_id="letter_L"/>
<letter_ref letter_id="letter_Q"/>
<letter_ref letter_id="letter_N"/>
</site>
<right_flank>NQEYKYYIYS</right_flank>
</contributing_site>
<contributing_site sequence_id="sequence_34" position="48" strand="none" pvalue="9.27e-05" >
<left_flank>ALFIYRKNGK</left_flank>
<site>
<letter_ref letter_id="letter_C"/>
<letter_ref letter_id="letter_L"/>
<letter_ref letter_id="letter_E"/>
<letter_ref letter_id="letter_K"/>
<letter_ref letter_id="letter_R"/>
<letter_ref letter_id="letter_I"/>
<letter_ref letter_id="letter_L"/>
<letter_ref letter_id="letter_K"/>
<letter_ref letter_id="letter_E"/>
<letter_ref letter_id="letter_K"/>
<letter_ref letter_id="letter_I"/>
<letter_ref letter_id="letter_R"/>
<letter_ref letter_id="letter_K"/>
<letter_ref letter_id="letter_K"/>
<letter_ref letter_id="letter_S"/>
</site>
<right_flank>KKYGNILNEL</right_flank>
</contributing_site>
<contributing_site sequence_id="sequence_23" position="48" strand="none" pvalue="9.27e-05" >
<left_flank>YEYLKELDDL</left_flank>
<site>
<letter_ref letter_id="letter_R"/>
<letter_ref letter_id="letter_E"/>
<letter_ref letter_id="letter_Y"/>
<letter_ref letter_id="letter_K"/>
<letter_ref letter_id="letter_R"/>
<letter_ref letter_id="letter_I"/>
<letter_ref letter_id="letter_T"/>
<letter_ref letter_id="letter_S"/>
<letter_ref letter_id="letter_Q"/>
<letter_ref letter_id="letter_K"/>
<letter_ref letter_id="letter_I"/>
<letter_ref letter_id="letter_K"/>
<letter_ref letter_id="letter_K"/>
<letter_ref letter_id="letter_Y"/>
<letter_ref letter_id="letter_E"/>
</site>
<right_flank>SSIYSYKNQL</right_flank>
</contributing_site>
<contributing_site sequence_id="sequence_108" position="42" strand="none" pvalue="9.89e-05" >
<left_flank>IKCCKNNFYL</left_flank>
<site>
<letter_ref letter_id="letter_L"/>
<letter_ref letter_id="letter_S"/>
<letter_ref letter_id="letter_S"/>
<letter_ref letter_id="letter_K"/>
<letter_ref letter_id="letter_R"/>
<letter_ref letter_id="letter_C"/>
<letter_ref letter_id="letter_L"/>
<letter_ref letter_id="letter_L"/>
<letter_ref letter_id="letter_Q"/>
<letter_ref letter_id="letter_Y"/>
<letter_ref letter_id="letter_M"/>
<letter_ref letter_id="letter_D"/>
<letter_ref letter_id="letter_Q"/>
<letter_ref letter_id="letter_E"/>
<letter_ref letter_id="letter_P"/>
</site>
<right_flank>CETKATCGVL</right_flank>
</contributing_site>
<contributing_site sequence_id="sequence_24" position="130" strand="none" pvalue="1.05e-04" >
<left_flank>YIPLRLTYEE</left_flank>
<site>
<letter_ref letter_id="letter_R"/>
<letter_ref letter_id="letter_L"/>
<letter_ref letter_id="letter_Y"/>
<letter_ref letter_id="letter_L"/>
<letter_ref letter_id="letter_R"/>
<letter_ref letter_id="letter_L"/>
<letter_ref letter_id="letter_L"/>
<letter_ref letter_id="letter_E"/>
<letter_ref letter_id="letter_S"/>
<letter_ref letter_id="letter_T"/>
<letter_ref letter_id="letter_L"/>
<letter_ref letter_id="letter_E"/>
<letter_ref letter_id="letter_V"/>
<letter_ref letter_id="letter_S"/>
<letter_ref letter_id="letter_E"/>
</site>
<right_flank>YTDKI</right_flank>
</contributing_site>
<contributing_site sequence_id="sequence_5" position="92" strand="none" pvalue="1.05e-04" >
<left_flank>KNKTNMEKIK</left_flank>
<site>
<letter_ref letter_id="letter_L"/>
<letter_ref letter_id="letter_I"/>
<letter_ref letter_id="letter_N"/>
<letter_ref letter_id="letter_K"/>
<letter_ref letter_id="letter_I"/>
<letter_ref letter_id="letter_P"/>
<letter_ref letter_id="letter_L"/>
<letter_ref letter_id="letter_H"/>
<letter_ref letter_id="letter_Q"/>
<letter_ref letter_id="letter_Q"/>
<letter_ref letter_id="letter_M"/>
<letter_ref letter_id="letter_N"/>
<letter_ref letter_id="letter_N"/>
<letter_ref letter_id="letter_A"/>
<letter_ref letter_id="letter_N"/>
</site>
<right_flank>EYDHININYD</right_flank>
</contributing_site>
<contributing_site sequence_id="sequence_67" position="7" strand="none" pvalue="1.12e-04" >
<left_flank>MRKHNER</left_flank>
<site>
<letter_ref letter_id="letter_S"/>
<letter_ref letter_id="letter_I"/>
<letter_ref letter_id="letter_N"/>
<letter_ref letter_id="letter_S"/>
<letter_ref letter_id="letter_R"/>
<letter_ref letter_id="letter_I"/>
<letter_ref letter_id="letter_Q"/>
<letter_ref letter_id="letter_K"/>
<letter_ref letter_id="letter_E"/>
<letter_ref letter_id="letter_Q"/>
<letter_ref letter_id="letter_K"/>
<letter_ref letter_id="letter_N"/>
<letter_ref letter_id="letter_E"/>
<letter_ref letter_id="letter_Y"/>
<letter_ref letter_id="letter_A"/>
</site>
<right_flank>RERIRNELKL</right_flank>
</contributing_site>
<contributing_site sequence_id="sequence_147" position="23" strand="none" pvalue="1.28e-04" >
<left_flank>LICVLLFTVM</left_flank>
<site>
<letter_ref letter_id="letter_I"/>
<letter_ref letter_id="letter_H"/>
<letter_ref letter_id="letter_K"/>
<letter_ref letter_id="letter_K"/>
<letter_ref letter_id="letter_K"/>
<letter_ref letter_id="letter_S"/>
<letter_ref letter_id="letter_G"/>
<letter_ref letter_id="letter_C"/>
<letter_ref letter_id="letter_Q"/>
<letter_ref letter_id="letter_Y"/>
<letter_ref letter_id="letter_E"/>
<letter_ref letter_id="letter_I"/>
<letter_ref letter_id="letter_H"/>
<letter_ref letter_id="letter_K"/>
<letter_ref letter_id="letter_I"/>
</site>
<right_flank>HNRMLSNVIE</right_flank>
</contributing_site>
<contributing_site sequence_id="sequence_106" position="109" strand="none" pvalue="1.28e-04" >
<left_flank>KTSKGSESTN</left_flank>
<site>
<letter_ref letter_id="letter_Y"/>
<letter_ref letter_id="letter_R"/>
<letter_ref letter_id="letter_I"/>
<letter_ref letter_id="letter_K"/>
<letter_ref letter_id="letter_R"/>
<letter_ref letter_id="letter_T"/>
<letter_ref letter_id="letter_T"/>
<letter_ref letter_id="letter_K"/>
<letter_ref letter_id="letter_E"/>
<letter_ref letter_id="letter_V"/>
<letter_ref letter_id="letter_E"/>
<letter_ref letter_id="letter_G"/>
<letter_ref letter_id="letter_R"/>
<letter_ref letter_id="letter_H"/>
<letter_ref letter_id="letter_N"/>
</site>
<right_flank>IIDINLIKNK</right_flank>
</contributing_site>
<contributing_site sequence_id="sequence_26" position="16" strand="none" pvalue="1.28e-04" >
<left_flank>PYVVNNEHEI</left_flank>
<site>
<letter_ref letter_id="letter_N"/>
<letter_ref letter_id="letter_R"/>
<letter_ref letter_id="letter_N"/>
<letter_ref letter_id="letter_N"/>
<letter_ref letter_id="letter_C"/>
<letter_ref letter_id="letter_Y"/>
<letter_ref letter_id="letter_L"/>
<letter_ref letter_id="letter_H"/>
<letter_ref letter_id="letter_E"/>
<letter_ref letter_id="letter_E"/>
<letter_ref letter_id="letter_E"/>
<letter_ref letter_id="letter_K"/>
<letter_ref letter_id="letter_K"/>
<letter_ref letter_id="letter_Y"/>
<letter_ref letter_id="letter_I"/>
</site>
<right_flank>NVEEKHFINV</right_flank>
</contributing_site>
<contributing_site sequence_id="sequence_131" position="6" strand="none" pvalue="1.36e-04" >
<left_flank>MFNNFL</left_flank>
<site>
<letter_ref letter_id="letter_N"/>
<letter_ref letter_id="letter_M"/>
<letter_ref letter_id="letter_Y"/>
<letter_ref letter_id="letter_M"/>
<letter_ref letter_id="letter_C"/>
<letter_ref letter_id="letter_T"/>
<letter_ref letter_id="letter_L"/>
<letter_ref letter_id="letter_A"/>
<letter_ref letter_id="letter_E"/>
<letter_ref letter_id="letter_K"/>
<letter_ref letter_id="letter_L"/>
<letter_ref letter_id="letter_C"/>
<letter_ref letter_id="letter_K"/>
<letter_ref letter_id="letter_F"/>
<letter_ref letter_id="letter_K"/>
</site>
<right_flank>KNNFNNIHRN</right_flank>
</contributing_site>
<contributing_site sequence_id="sequence_162" position="99" strand="none" pvalue="1.54e-04" >
<left_flank>KHYCVSMKNE</left_flank>
<site>
<letter_ref letter_id="letter_N"/>
<letter_ref letter_id="letter_R"/>
<letter_ref letter_id="letter_K"/>
<letter_ref letter_id="letter_K"/>
<letter_ref letter_id="letter_G"/>
<letter_ref letter_id="letter_R"/>
<letter_ref letter_id="letter_F"/>
<letter_ref letter_id="letter_H"/>
<letter_ref letter_id="letter_E"/>
<letter_ref letter_id="letter_G"/>
<letter_ref letter_id="letter_E"/>
<letter_ref letter_id="letter_T"/>
<letter_ref letter_id="letter_I"/>
<letter_ref letter_id="letter_Y"/>
<letter_ref letter_id="letter_D"/>
</site>
<right_flank>ETTYDEEIDI</right_flank>
</contributing_site>
<contributing_site sequence_id="sequence_77" position="46" strand="none" pvalue="1.54e-04" >
<left_flank>KFIRTSKLSL</left_flank>
<site>
<letter_ref letter_id="letter_N"/>
<letter_ref letter_id="letter_V"/>
<letter_ref letter_id="letter_L"/>
<letter_ref letter_id="letter_K"/>
<letter_ref letter_id="letter_R"/>
<letter_ref letter_id="letter_I"/>
<letter_ref letter_id="letter_K"/>
<letter_ref letter_id="letter_S"/>
<letter_ref letter_id="letter_E"/>
<letter_ref letter_id="letter_K"/>
<letter_ref letter_id="letter_N"/>
<letter_ref letter_id="letter_I"/>
<letter_ref letter_id="letter_N"/>
<letter_ref letter_id="letter_I"/>
<letter_ref letter_id="letter_K"/>
</site>
<right_flank>ELNKYLTDDN</right_flank>
</contributing_site>
<contributing_site sequence_id="sequence_61" position="32" strand="none" pvalue="1.64e-04" >
<left_flank>KKGFHFCHRI</left_flank>
<site>
<letter_ref letter_id="letter_I"/>
<letter_ref letter_id="letter_L"/>
<letter_ref letter_id="letter_R"/>
<letter_ref letter_id="letter_K"/>
<letter_ref letter_id="letter_R"/>
<letter_ref letter_id="letter_T"/>
<letter_ref letter_id="letter_F"/>
<letter_ref letter_id="letter_S"/>
<letter_ref letter_id="letter_F"/>
<letter_ref letter_id="letter_K"/>
<letter_ref letter_id="letter_L"/>
<letter_ref letter_id="letter_I"/>
<letter_ref letter_id="letter_S"/>
<letter_ref letter_id="letter_C"/>
<letter_ref letter_id="letter_N"/>
</site>
<right_flank>KKIKKIIRKR</right_flank>
</contributing_site>
<contributing_site sequence_id="sequence_56" position="14" strand="none" pvalue="1.74e-04" >
<left_flank>SVFFLALFFI</left_flank>
<site>
<letter_ref letter_id="letter_I"/>
<letter_ref letter_id="letter_F"/>
<letter_ref letter_id="letter_N"/>
<letter_ref letter_id="letter_K"/>
<letter_ref letter_id="letter_E"/>
<letter_ref letter_id="letter_S"/>
<letter_ref letter_id="letter_L"/>
<letter_ref letter_id="letter_A"/>
<letter_ref letter_id="letter_E"/>
<letter_ref letter_id="letter_K"/>
<letter_ref letter_id="letter_T"/>
<letter_ref letter_id="letter_N"/>
<letter_ref letter_id="letter_K"/>
<letter_ref letter_id="letter_G"/>
<letter_ref letter_id="letter_T"/>
</site>
<right_flank>GSGVSSKKKN</right_flank>
</contributing_site>
<contributing_site sequence_id="sequence_48" position="11" strand="none" pvalue="1.74e-04" >
<left_flank>EGIRYLSCNK</left_flank>
<site>
<letter_ref letter_id="letter_I"/>
<letter_ref letter_id="letter_L"/>
<letter_ref letter_id="letter_Y"/>
<letter_ref letter_id="letter_K"/>
<letter_ref letter_id="letter_R"/>
<letter_ref letter_id="letter_T"/>
<letter_ref letter_id="letter_G"/>
<letter_ref letter_id="letter_S"/>
<letter_ref letter_id="letter_T"/>
<letter_ref letter_id="letter_K"/>
<letter_ref letter_id="letter_T"/>
<letter_ref letter_id="letter_L"/>
<letter_ref letter_id="letter_I"/>
<letter_ref letter_id="letter_N"/>
<letter_ref letter_id="letter_S"/>
</site>
<right_flank>LRKRYVHNNF</right_flank>
</contributing_site>
<contributing_site sequence_id="sequence_146" position="92" strand="none" pvalue="1.85e-04" >
<left_flank>SGCITYVLKY</left_flank>
<site>
<letter_ref letter_id="letter_I"/>
<letter_ref letter_id="letter_L"/>
<letter_ref letter_id="letter_N"/>
<letter_ref letter_id="letter_K"/>
<letter_ref letter_id="letter_I"/>
<letter_ref letter_id="letter_S"/>
<letter_ref letter_id="letter_N"/>
<letter_ref letter_id="letter_S"/>
<letter_ref letter_id="letter_L"/>
<letter_ref letter_id="letter_G"/>
<letter_ref letter_id="letter_E"/>
<letter_ref letter_id="letter_K"/>
<letter_ref letter_id="letter_L"/>
<letter_ref letter_id="letter_I"/>
<letter_ref letter_id="letter_P"/>
</site>
<right_flank>TKKWSHRIRR</right_flank>
</contributing_site>
<contributing_site sequence_id="sequence_160" position="96" strand="none" pvalue="1.97e-04" >
<left_flank>DLYDEEFLKL</left_flank>
<site>
<letter_ref letter_id="letter_F"/>
<letter_ref letter_id="letter_L"/>
<letter_ref letter_id="letter_L"/>
<letter_ref letter_id="letter_V"/>
<letter_ref letter_id="letter_R"/>
<letter_ref letter_id="letter_L"/>
<letter_ref letter_id="letter_F"/>
<letter_ref letter_id="letter_S"/>
<letter_ref letter_id="letter_A"/>
<letter_ref letter_id="letter_V"/>
<letter_ref letter_id="letter_N"/>
<letter_ref letter_id="letter_L"/>
<letter_ref letter_id="letter_V"/>
<letter_ref letter_id="letter_V"/>
<letter_ref letter_id="letter_F"/>
</site>
<right_flank>LYLHIKNLKN</right_flank>
</contributing_site>
<contributing_site sequence_id="sequence_84" position="29" strand="none" pvalue="2.10e-04" >
<left_flank>SSILSGEIEK</left_flank>
<site>
<letter_ref letter_id="letter_K"/>
<letter_ref letter_id="letter_R"/>
<letter_ref letter_id="letter_K"/>
<letter_ref letter_id="letter_K"/>
<letter_ref letter_id="letter_V"/>
<letter_ref letter_id="letter_I"/>
<letter_ref letter_id="letter_L"/>
<letter_ref letter_id="letter_E"/>
<letter_ref letter_id="letter_E"/>
<letter_ref letter_id="letter_V"/>
<letter_ref letter_id="letter_E"/>
<letter_ref letter_id="letter_E"/>
<letter_ref letter_id="letter_K"/>
<letter_ref letter_id="letter_S"/>
<letter_ref letter_id="letter_L"/>
</site>
<right_flank>EGSLKEENVN</right_flank>
</contributing_site>
<contributing_site sequence_id="sequence_31" position="17" strand="none" pvalue="2.37e-04" >
<left_flank>SYLENEILVI</left_flank>
<site>
<letter_ref letter_id="letter_T"/>
<letter_ref letter_id="letter_N"/>
<letter_ref letter_id="letter_D"/>
<letter_ref letter_id="letter_S"/>
<letter_ref letter_id="letter_R"/>
<letter_ref letter_id="letter_I"/>
<letter_ref letter_id="letter_F"/>
<letter_ref letter_id="letter_T"/>
<letter_ref letter_id="letter_G"/>
<letter_ref letter_id="letter_K"/>
<letter_ref letter_id="letter_L"/>
<letter_ref letter_id="letter_K"/>
<letter_ref letter_id="letter_G"/>
<letter_ref letter_id="letter_F"/>
<letter_ref letter_id="letter_D"/>
</site>
<right_flank>QTTNIILGNC</right_flank>
</contributing_site>
<contributing_site sequence_id="sequence_60" position="75" strand="none" pvalue="2.52e-04" >
<left_flank>FCNKTHNLLN</left_flank>
<site>
<letter_ref letter_id="letter_I"/>
<letter_ref letter_id="letter_L"/>
<letter_ref letter_id="letter_N"/>
<letter_ref letter_id="letter_K"/>
<letter_ref letter_id="letter_Y"/>
<letter_ref letter_id="letter_T"/>
<letter_ref letter_id="letter_L"/>
<letter_ref letter_id="letter_K"/>
<letter_ref letter_id="letter_E"/>
<letter_ref letter_id="letter_K"/>
<letter_ref letter_id="letter_L"/>
<letter_ref letter_id="letter_D"/>
<letter_ref letter_id="letter_E"/>
<letter_ref letter_id="letter_K"/>
<letter_ref letter_id="letter_Y"/>
</site>
<right_flank>LKNENKITWK</right_flank>
</contributing_site>
<contributing_site sequence_id="sequence_170" position="20" strand="none" pvalue="2.67e-04" >
<left_flank>KSEHNEGLME</left_flank>
<site>
<letter_ref letter_id="letter_D"/>
<letter_ref letter_id="letter_L"/>
<letter_ref letter_id="letter_E"/>
<letter_ref letter_id="letter_E"/>
<letter_ref letter_id="letter_I"/>
<letter_ref letter_id="letter_S"/>
<letter_ref letter_id="letter_L"/>
<letter_ref letter_id="letter_H"/>
<letter_ref letter_id="letter_Q"/>
<letter_ref letter_id="letter_L"/>
<letter_ref letter_id="letter_Q"/>
<letter_ref letter_id="letter_I"/>
<letter_ref letter_id="letter_K"/>
<letter_ref letter_id="letter_K"/>
<letter_ref letter_id="letter_I"/>
</site>
<right_flank>EFINIHCKNL</right_flank>
</contributing_site>
<contributing_site sequence_id="sequence_44" position="32" strand="none" pvalue="2.67e-04" >
<left_flank>NVNNKNCNEK</left_flank>
<site>
<letter_ref letter_id="letter_N"/>
<letter_ref letter_id="letter_R"/>
<letter_ref letter_id="letter_K"/>
<letter_ref letter_id="letter_A"/>
<letter_ref letter_id="letter_I"/>
<letter_ref letter_id="letter_L"/>
<letter_ref letter_id="letter_L"/>
<letter_ref letter_id="letter_A"/>
<letter_ref letter_id="letter_L"/>
<letter_ref letter_id="letter_L"/>
<letter_ref letter_id="letter_K"/>
<letter_ref letter_id="letter_N"/>
<letter_ref letter_id="letter_S"/>
<letter_ref letter_id="letter_L"/>
<letter_ref letter_id="letter_V"/>
</site>
<right_flank>DNKDYNNSEE</right_flank>
</contributing_site>
<contributing_site sequence_id="sequence_168" position="48" strand="none" pvalue="3.39e-04" >
<left_flank>CSNEKLNYIY</left_flank>
<site>
<letter_ref letter_id="letter_D"/>
<letter_ref letter_id="letter_N"/>
<letter_ref letter_id="letter_S"/>
<letter_ref letter_id="letter_K"/>
<letter_ref letter_id="letter_F"/>
<letter_ref letter_id="letter_I"/>
<letter_ref letter_id="letter_L"/>
<letter_ref letter_id="letter_S"/>
<letter_ref letter_id="letter_E"/>
<letter_ref letter_id="letter_L"/>
<letter_ref letter_id="letter_Q"/>
<letter_ref letter_id="letter_N"/>
<letter_ref letter_id="letter_I"/>
<letter_ref letter_id="letter_L"/>
<letter_ref letter_id="letter_Y"/>
</site>
<right_flank>DVRDQRNSHE</right_flank>
</contributing_site>
<contributing_site sequence_id="sequence_144" position="109" strand="none" pvalue="3.39e-04" >
<left_flank>EDNKLKGISK</left_flank>
<site>
<letter_ref letter_id="letter_I"/>
<letter_ref letter_id="letter_D"/>
<letter_ref letter_id="letter_E"/>
<letter_ref letter_id="letter_N"/>
<letter_ref letter_id="letter_R"/>
<letter_ref letter_id="letter_L"/>
<letter_ref letter_id="letter_N"/>
<letter_ref letter_id="letter_H"/>
<letter_ref letter_id="letter_E"/>
<letter_ref letter_id="letter_V"/>
<letter_ref letter_id="letter_L"/>
<letter_ref letter_id="letter_Y"/>
<letter_ref letter_id="letter_N"/>
<letter_ref letter_id="letter_N"/>
<letter_ref letter_id="letter_R"/>
</site>
<right_flank>KISIKKHENK</right_flank>
</contributing_site>
<contributing_site sequence_id="sequence_54" position="117" strand="none" pvalue="3.39e-04" >
<left_flank>TTSGFCSSAL</left_flank>
<site>
<letter_ref letter_id="letter_F"/>
<letter_ref letter_id="letter_L"/>
<letter_ref letter_id="letter_L"/>
<letter_ref letter_id="letter_T"/>
<letter_ref letter_id="letter_S"/>
<letter_ref letter_id="letter_I"/>
<letter_ref letter_id="letter_L"/>
<letter_ref letter_id="letter_S"/>
<letter_ref letter_id="letter_F"/>
<letter_ref letter_id="letter_K"/>
<letter_ref letter_id="letter_L"/>
<letter_ref letter_id="letter_A"/>
<letter_ref letter_id="letter_N"/>
<letter_ref letter_id="letter_V"/>
<letter_ref letter_id="letter_W"/>
</site>
<right_flank></right_flank>
</contributing_site>
<contributing_site sequence_id="sequence_1" position="7" strand="none" pvalue="3.60e-04" >
<left_flank>MLKSKCI</left_flank>
<site>
<letter_ref letter_id="letter_F"/>
<letter_ref letter_id="letter_L"/>
<letter_ref letter_id="letter_N"/>
<letter_ref letter_id="letter_S"/>
<letter_ref letter_id="letter_F"/>
<letter_ref letter_id="letter_T"/>
<letter_ref letter_id="letter_K"/>
<letter_ref letter_id="letter_S"/>
<letter_ref letter_id="letter_D"/>
<letter_ref letter_id="letter_K"/>
<letter_ref letter_id="letter_L"/>
<letter_ref letter_id="letter_K"/>
<letter_ref letter_id="letter_H"/>
<letter_ref letter_id="letter_T"/>
<letter_ref letter_id="letter_F"/>
</site>
<right_flank>ERLNLMMEKR</right_flank>
</contributing_site>
<contributing_site sequence_id="sequence_167" position="26" strand="none" pvalue="4.05e-04" >
<left_flank>LFEYNMSKWM</left_flank>
<site>
<letter_ref letter_id="letter_I"/>
<letter_ref letter_id="letter_E"/>
<letter_ref letter_id="letter_N"/>
<letter_ref letter_id="letter_K"/>
<letter_ref letter_id="letter_Y"/>
<letter_ref letter_id="letter_I"/>
<letter_ref letter_id="letter_L"/>
<letter_ref letter_id="letter_D"/>
<letter_ref letter_id="letter_Q"/>
<letter_ref letter_id="letter_E"/>
<letter_ref letter_id="letter_E"/>
<letter_ref letter_id="letter_K"/>
<letter_ref letter_id="letter_K"/>
<letter_ref letter_id="letter_K"/>
<letter_ref letter_id="letter_F"/>
</site>
<right_flank>YKCANYSIGS</right_flank>
</contributing_site>
<contributing_site sequence_id="sequence_174" position="73" strand="none" pvalue="4.54e-04" >
<left_flank>KKYIYLKDIC</left_flank>
<site>
<letter_ref letter_id="letter_D"/>
<letter_ref letter_id="letter_L"/>
<letter_ref letter_id="letter_L"/>
<letter_ref letter_id="letter_N"/>
<letter_ref letter_id="letter_K"/>
<letter_ref letter_id="letter_S"/>
<letter_ref letter_id="letter_L"/>
<letter_ref letter_id="letter_L"/>
<letter_ref letter_id="letter_E"/>
<letter_ref letter_id="letter_G"/>
<letter_ref letter_id="letter_E"/>
<letter_ref letter_id="letter_N"/>
<letter_ref letter_id="letter_I"/>
<letter_ref letter_id="letter_L"/>
<letter_ref letter_id="letter_K"/>
</site>
<right_flank>KDKELINAYF</right_flank>
</contributing_site>
<contributing_site sequence_id="sequence_36" position="53" strand="none" pvalue="5.40e-04" >
<left_flank>NIRIHAKKND</left_flank>
<site>
<letter_ref letter_id="letter_I"/>
<letter_ref letter_id="letter_T"/>
<letter_ref letter_id="letter_L"/>
<letter_ref letter_id="letter_V"/>
<letter_ref letter_id="letter_R"/>
<letter_ref letter_id="letter_T"/>
<letter_ref letter_id="letter_L"/>
<letter_ref letter_id="letter_A"/>
<letter_ref letter_id="letter_K"/>
<letter_ref letter_id="letter_D"/>
<letter_ref letter_id="letter_L"/>
<letter_ref letter_id="letter_V"/>
<letter_ref letter_id="letter_K"/>
<letter_ref letter_id="letter_I"/>
<letter_ref letter_id="letter_K"/>
</site>
<right_flank>QNVIKYNKIK</right_flank>
</contributing_site>
<contributing_site sequence_id="sequence_129" position="109" strand="none" pvalue="5.72e-04" >
<left_flank>MDGSNKKYLN</left_flank>
<site>
<letter_ref letter_id="letter_N"/>
<letter_ref letter_id="letter_L"/>
<letter_ref letter_id="letter_L"/>
<letter_ref letter_id="letter_K"/>
<letter_ref letter_id="letter_K"/>
<letter_ref letter_id="letter_I"/>
<letter_ref letter_id="letter_L"/>
<letter_ref letter_id="letter_S"/>
<letter_ref letter_id="letter_N"/>
<letter_ref letter_id="letter_A"/>
<letter_ref letter_id="letter_L"/>
<letter_ref letter_id="letter_N"/>
<letter_ref letter_id="letter_I"/>
<letter_ref letter_id="letter_P"/>
<letter_ref letter_id="letter_Q"/>
</site>
<right_flank>KQINIHDINT</right_flank>
</contributing_site>
<contributing_site sequence_id="sequence_76" position="28" strand="none" pvalue="5.72e-04" >
<left_flank>ICKSILNVYK</left_flank>
<site>
<letter_ref letter_id="letter_N"/>
<letter_ref letter_id="letter_K"/>
<letter_ref letter_id="letter_N"/>
<letter_ref letter_id="letter_K"/>
<letter_ref letter_id="letter_K"/>
<letter_ref letter_id="letter_I"/>
<letter_ref letter_id="letter_L"/>
<letter_ref letter_id="letter_E"/>
<letter_ref letter_id="letter_K"/>
<letter_ref letter_id="letter_T"/>
<letter_ref letter_id="letter_E"/>
<letter_ref letter_id="letter_T"/>
<letter_ref letter_id="letter_T"/>
<letter_ref letter_id="letter_V"/>
<letter_ref letter_id="letter_N"/>
</site>
<right_flank>VDENIKFIKD</right_flank>
</contributing_site>
<contributing_site sequence_id="sequence_0" position="5" strand="none" pvalue="6.05e-04" >
<left_flank>MEYKL</left_flank>
<site>
<letter_ref letter_id="letter_F"/>
<letter_ref letter_id="letter_K"/>
<letter_ref letter_id="letter_N"/>
<letter_ref letter_id="letter_K"/>
<letter_ref letter_id="letter_K"/>
<letter_ref letter_id="letter_I"/>
<letter_ref letter_id="letter_L"/>
<letter_ref letter_id="letter_N"/>
<letter_ref letter_id="letter_E"/>
<letter_ref letter_id="letter_K"/>
<letter_ref letter_id="letter_V"/>
<letter_ref letter_id="letter_N"/>
<letter_ref letter_id="letter_E"/>
<letter_ref letter_id="letter_L"/>
<letter_ref letter_id="letter_T"/>
</site>
<right_flank>KKNRQRNTLD</right_flank>
</contributing_site>
<contributing_site sequence_id="sequence_158" position="53" strand="none" pvalue="1.18e-03" >
<left_flank>LKDNIMIKKI</left_flank>
<site>
<letter_ref letter_id="letter_E"/>
<letter_ref letter_id="letter_L"/>
<letter_ref letter_id="letter_N"/>
<letter_ref letter_id="letter_K"/>
<letter_ref letter_id="letter_Q"/>
<letter_ref letter_id="letter_I"/>
<letter_ref letter_id="letter_N"/>
<letter_ref letter_id="letter_E"/>
<letter_ref letter_id="letter_E"/>
<letter_ref letter_id="letter_T"/>
<letter_ref letter_id="letter_Q"/>
<letter_ref letter_id="letter_N"/>
<letter_ref letter_id="letter_L"/>
<letter_ref letter_id="letter_K"/>
<letter_ref letter_id="letter_E"/>
</site>
<right_flank>RMKHLKIHTD</right_flank>
</contributing_site>
<contributing_site sequence_id="sequence_122" position="97" strand="none" pvalue="1.38e-03" >
<left_flank>TNKFNTINKE</left_flank>
<site>
<letter_ref letter_id="letter_N"/>
<letter_ref letter_id="letter_L"/>
<letter_ref letter_id="letter_N"/>
<letter_ref letter_id="letter_K"/>
<letter_ref letter_id="letter_A"/>
<letter_ref letter_id="letter_I"/>
<letter_ref letter_id="letter_I"/>
<letter_ref letter_id="letter_S"/>
<letter_ref letter_id="letter_L"/>
<letter_ref letter_id="letter_G"/>
<letter_ref letter_id="letter_L"/>
<letter_ref letter_id="letter_G"/>
<letter_ref letter_id="letter_S"/>
<letter_ref letter_id="letter_L"/>
<letter_ref letter_id="letter_I"/>
</site>
<right_flank>DMNLNNKKAC</right_flank>
</contributing_site>
<contributing_site sequence_id="sequence_55" position="42" strand="none" pvalue="2.57e-03" >
<left_flank>ISMLIRAYKK</left_flank>
<site>
<letter_ref letter_id="letter_D"/>
<letter_ref letter_id="letter_R"/>
<letter_ref letter_id="letter_N"/>
<letter_ref letter_id="letter_K"/>
<letter_ref letter_id="letter_L"/>
<letter_ref letter_id="letter_I"/>
<letter_ref letter_id="letter_L"/>
<letter_ref letter_id="letter_L"/>
<letter_ref letter_id="letter_N"/>
<letter_ref letter_id="letter_K"/>
<letter_ref letter_id="letter_K"/>
<letter_ref letter_id="letter_L"/>
<letter_ref letter_id="letter_N"/>
<letter_ref letter_id="letter_L"/>
<letter_ref letter_id="letter_I"/>
</site>
<right_flank>KIVGLVLNIE</right_flank>
</contributing_site>
<contributing_site sequence_id="sequence_4" position="120" strand="none" pvalue="4.42e-03" >
<left_flank>KLLFVYNILN</left_flank>
<site>
<letter_ref letter_id="letter_I"/>
<letter_ref letter_id="letter_N"/>
<letter_ref letter_id="letter_N"/>
<letter_ref letter_id="letter_V"/>
<letter_ref letter_id="letter_K"/>
<letter_ref letter_id="letter_C"/>
<letter_ref letter_id="letter_F"/>
<letter_ref letter_id="letter_V"/>
<letter_ref letter_id="letter_S"/>
<letter_ref letter_id="letter_T"/>
<letter_ref letter_id="letter_H"/>
<letter_ref letter_id="letter_Q"/>
<letter_ref letter_id="letter_S"/>
<letter_ref letter_id="letter_I"/>
<letter_ref letter_id="letter_E"/>
</site>
<right_flank>KKKTHFLNNF</right_flank>
</contributing_site>
</contributing_sites>
</motif>
</motifs>
<scanned_sites_summary p_thresh="0.0001">
<scanned_sites sequence_id="sequence_0" pvalue="7.91e-02" num_sites="0"></scanned_sites>
<scanned_sites sequence_id="sequence_1" pvalue="4.78e-02" num_sites="0"></scanned_sites>
<scanned_sites sequence_id="sequence_2" pvalue="2.48e-03" num_sites="1"><scanned_site motif_id="motif_1" strand="none" position="12" pvalue="1.83e-05"/>
</scanned_sites>
<scanned_sites sequence_id="sequence_3" pvalue="1.18e-02" num_sites="1"><scanned_site motif_id="motif_1" strand="none" position="2" pvalue="8.70e-05"/>
</scanned_sites>
<scanned_sites sequence_id="sequence_4" pvalue="4.53e-01" num_sites="0"></scanned_sites>
<scanned_sites sequence_id="sequence_5" pvalue="1.42e-02" num_sites="0"></scanned_sites>
<scanned_sites sequence_id="sequence_6" pvalue="2.00e-06" num_sites="1"><scanned_site motif_id="motif_1" strand="none" position="40" pvalue="1.47e-08"/>
</scanned_sites>
<scanned_sites sequence_id="sequence_7" pvalue="7.65e-08" num_sites="1"><scanned_site motif_id="motif_1" strand="none" position="36" pvalue="5.62e-10"/>
</scanned_sites>
<scanned_sites sequence_id="sequence_8" pvalue="3.62e-05" num_sites="1"><scanned_site motif_id="motif_1" strand="none" position="41" pvalue="2.66e-07"/>
</scanned_sites>
<scanned_sites sequence_id="sequence_9" pvalue="1.20e-03" num_sites="1"><scanned_site motif_id="motif_1" strand="none" position="83" pvalue="8.85e-06"/>
</scanned_sites>
<scanned_sites sequence_id="sequence_10" pvalue="2.97e-12" num_sites="1"><scanned_site motif_id="motif_1" strand="none" position="43" pvalue="2.18e-14"/>
</scanned_sites>
<scanned_sites sequence_id="sequence_11" pvalue="2.10e-05" num_sites="1"><scanned_site motif_id="motif_1" strand="none" position="40" pvalue="1.54e-07"/>
</scanned_sites>
<scanned_sites sequence_id="sequence_12" pvalue="2.01e-04" num_sites="1"><scanned_site motif_id="motif_1" strand="none" position="82" pvalue="1.48e-06"/>
</scanned_sites>
<scanned_sites sequence_id="sequence_13" pvalue="6.59e-04" num_sites="1"><scanned_site motif_id="motif_1" strand="none" position="84" pvalue="4.84e-06"/>
</scanned_sites>
<scanned_sites sequence_id="sequence_14" pvalue="1.70e-04" num_sites="1"><scanned_site motif_id="motif_1" strand="none" position="47" pvalue="1.25e-06"/>
</scanned_sites>
<scanned_sites sequence_id="sequence_15" pvalue="1.85e-04" num_sites="1"><scanned_site motif_id="motif_1" strand="none" position="41" pvalue="1.36e-06"/>
</scanned_sites>
<scanned_sites sequence_id="sequence_16" pvalue="6.01e-13" num_sites="1"><scanned_site motif_id="motif_1" strand="none" position="43" pvalue="4.42e-15"/>
</scanned_sites>
<scanned_sites sequence_id="sequence_17" pvalue="1.74e-05" num_sites="1"><scanned_site motif_id="motif_1" strand="none" position="60" pvalue="1.28e-07"/>
</scanned_sites>
<scanned_sites sequence_id="sequence_18" pvalue="1.74e-05" num_sites="1"><scanned_site motif_id="motif_1" strand="none" position="60" pvalue="1.28e-07"/>
</scanned_sites>
<scanned_sites sequence_id="sequence_19" pvalue="1.92e-08" num_sites="1"><scanned_site motif_id="motif_1" strand="none" position="40" pvalue="1.41e-10"/>
</scanned_sites>
<scanned_sites sequence_id="sequence_20" pvalue="6.10e-04" num_sites="1"><scanned_site motif_id="motif_1" strand="none" position="41" pvalue="4.49e-06"/>
</scanned_sites>
<scanned_sites sequence_id="sequence_21" pvalue="8.28e-04" num_sites="1"><scanned_site motif_id="motif_1" strand="none" position="123" pvalue="6.09e-06"/>
</scanned_sites>
<scanned_sites sequence_id="sequence_22" pvalue="2.30e-05" num_sites="1"><scanned_site motif_id="motif_1" strand="none" position="78" pvalue="1.69e-07"/>
</scanned_sites>
<scanned_sites sequence_id="sequence_23" pvalue="1.25e-02" num_sites="1"><scanned_site motif_id="motif_1" strand="none" position="48" pvalue="9.27e-05"/>
</scanned_sites>
<scanned_sites sequence_id="sequence_24" pvalue="1.42e-02" num_sites="0"></scanned_sites>
<scanned_sites sequence_id="sequence_25" pvalue="1.50e-03" num_sites="1"><scanned_site motif_id="motif_1" strand="none" position="69" pvalue="1.10e-05"/>
</scanned_sites>
<scanned_sites sequence_id="sequence_26" pvalue="1.72e-02" num_sites="0"></scanned_sites>
<scanned_sites sequence_id="sequence_27" pvalue="2.10e-05" num_sites="1"><scanned_site motif_id="motif_1" strand="none" position="44" pvalue="1.54e-07"/>
</scanned_sites>
<scanned_sites sequence_id="sequence_28" pvalue="7.39e-13" num_sites="1"><scanned_site motif_id="motif_1" strand="none" position="43" pvalue="5.43e-15"/>
</scanned_sites>
<scanned_sites sequence_id="sequence_29" pvalue="5.23e-04" num_sites="1"><scanned_site motif_id="motif_1" strand="none" position="55" pvalue="3.84e-06"/>
</scanned_sites>
<scanned_sites sequence_id="sequence_30" pvalue="1.20e-03" num_sites="1"><scanned_site motif_id="motif_1" strand="none" position="69" pvalue="8.85e-06"/>
</scanned_sites>
<scanned_sites sequence_id="sequence_31" pvalue="1.90e-02" num_sites="0"></scanned_sites>
<scanned_sites sequence_id="sequence_32" pvalue="1.44e-04" num_sites="1"><scanned_site motif_id="motif_1" strand="none" position="45" pvalue="1.06e-06"/>
</scanned_sites>
<scanned_sites sequence_id="sequence_33" pvalue="5.52e-07" num_sites="1"><scanned_site motif_id="motif_1" strand="none" position="55" pvalue="4.06e-09"/>
</scanned_sites>
<scanned_sites sequence_id="sequence_34" pvalue="1.25e-02" num_sites="1"><scanned_site motif_id="motif_1" strand="none" position="48" pvalue="9.27e-05"/>
</scanned_sites>
<scanned_sites sequence_id="sequence_35" pvalue="2.97e-12" num_sites="1"><scanned_site motif_id="motif_1" strand="none" position="43" pvalue="2.18e-14"/>
</scanned_sites>
<scanned_sites sequence_id="sequence_36" pvalue="7.08e-02" num_sites="0"></scanned_sites>
<scanned_sites sequence_id="sequence_37" pvalue="9.47e-05" num_sites="1"><scanned_site motif_id="motif_1" strand="none" position="36" pvalue="6.97e-07"/>
</scanned_sites>
<scanned_sites sequence_id="sequence_38" pvalue="6.09e-06" num_sites="1"><scanned_site motif_id="motif_1" strand="none" position="92" pvalue="4.47e-08"/>
</scanned_sites>
<scanned_sites sequence_id="sequence_39" pvalue="3.96e-05" num_sites="1"><scanned_site motif_id="motif_1" strand="none" position="45" pvalue="2.91e-07"/>
</scanned_sites>
<scanned_sites sequence_id="sequence_40" pvalue="1.03e-04" num_sites="1"><scanned_site motif_id="motif_1" strand="none" position="81" pvalue="7.58e-07"/>
</scanned_sites>
<scanned_sites sequence_id="sequence_41" pvalue="8.16e-06" num_sites="1"><scanned_site motif_id="motif_1" strand="none" position="112" pvalue="6.00e-08"/>
</scanned_sites>
<scanned_sites sequence_id="sequence_42" pvalue="7.67e-04" num_sites="1"><scanned_site motif_id="motif_1" strand="none" position="52" pvalue="5.64e-06"/>
</scanned_sites>
<scanned_sites sequence_id="sequence_43" pvalue="1.70e-04" num_sites="1"><scanned_site motif_id="motif_1" strand="none" position="96" pvalue="1.25e-06"/>
</scanned_sites>
<scanned_sites sequence_id="sequence_44" pvalue="3.57e-02" num_sites="0"></scanned_sites>
<scanned_sites sequence_id="sequence_45" pvalue="8.65e-09" num_sites="1"><scanned_site motif_id="motif_1" strand="none" position="79" pvalue="6.36e-11"/>
</scanned_sites>
<scanned_sites sequence_id="sequence_46" pvalue="3.53e-04" num_sites="1"><scanned_site motif_id="motif_1" strand="none" position="63" pvalue="2.60e-06"/>
</scanned_sites>
<scanned_sites sequence_id="sequence_47" pvalue="6.96e-03" num_sites="1"><scanned_site motif_id="motif_1" strand="none" position="52" pvalue="5.14e-05"/>
</scanned_sites>
<scanned_sites sequence_id="sequence_48" pvalue="2.34e-02" num_sites="0"></scanned_sites>
<scanned_sites sequence_id="sequence_49" pvalue="4.34e-03" num_sites="1"><scanned_site motif_id="motif_1" strand="none" position="14" pvalue="3.20e-05"/>
</scanned_sites>
<scanned_sites sequence_id="sequence_50" pvalue="1.04e-03" num_sites="1"><scanned_site motif_id="motif_1" strand="none" position="29" pvalue="7.63e-06"/>
</scanned_sites>
<scanned_sites sequence_id="sequence_51" pvalue="9.47e-05" num_sites="1"><scanned_site motif_id="motif_1" strand="none" position="89" pvalue="6.97e-07"/>
</scanned_sites>
<scanned_sites sequence_id="sequence_52" pvalue="3.20e-13" num_sites="1"><scanned_site motif_id="motif_1" strand="none" position="43" pvalue="2.36e-15"/>
</scanned_sites>
<scanned_sites sequence_id="sequence_53" pvalue="3.53e-03" num_sites="1"><scanned_site motif_id="motif_1" strand="none" position="43" pvalue="2.60e-05"/>
</scanned_sites>
<scanned_sites sequence_id="sequence_54" pvalue="3.92e-02" num_sites="0"></scanned_sites>
<scanned_sites sequence_id="sequence_55" pvalue="2.96e-01" num_sites="0"></scanned_sites>
<scanned_sites sequence_id="sequence_56" pvalue="2.34e-02" num_sites="0"></scanned_sites>
<scanned_sites sequence_id="sequence_57" pvalue="8.93e-04" num_sites="1"><scanned_site motif_id="motif_1" strand="none" position="25" pvalue="6.56e-06"/>
</scanned_sites>
<scanned_sites sequence_id="sequence_58" pvalue="5.32e-03" num_sites="1"><scanned_site motif_id="motif_1" strand="none" position="2" pvalue="3.93e-05"/>
</scanned_sites>
<scanned_sites sequence_id="sequence_59" pvalue="4.83e-04" num_sites="1"><scanned_site motif_id="motif_1" strand="none" position="64" pvalue="3.56e-06"/>
</scanned_sites>
<scanned_sites sequence_id="sequence_60" pvalue="3.36e-02" num_sites="0"></scanned_sites>
<scanned_sites sequence_id="sequence_61" pvalue="2.20e-02" num_sites="0"></scanned_sites>
<scanned_sites sequence_id="sequence_62" pvalue="1.25e-02" num_sites="1"><scanned_site motif_id="motif_1" strand="none" position="114" pvalue="9.27e-05"/>
</scanned_sites>
<scanned_sites sequence_id="sequence_63" pvalue="6.16e-05" num_sites="1"><scanned_site motif_id="motif_1" strand="none" position="40" pvalue="4.53e-07"/>
</scanned_sites>
<scanned_sites sequence_id="sequence_64" pvalue="4.83e-04" num_sites="1"><scanned_site motif_id="motif_1" strand="none" position="87" pvalue="3.56e-06"/>
</scanned_sites>
<scanned_sites sequence_id="sequence_65" pvalue="7.39e-13" num_sites="1"><scanned_site motif_id="motif_1" strand="none" position="43" pvalue="5.43e-15"/>
</scanned_sites>
<scanned_sites sequence_id="sequence_66" pvalue="6.10e-04" num_sites="1"><scanned_site motif_id="motif_1" strand="none" position="79" pvalue="4.49e-06"/>
</scanned_sites>
<scanned_sites sequence_id="sequence_67" pvalue="1.52e-02" num_sites="0"></scanned_sites>
<scanned_sites sequence_id="sequence_68" pvalue="2.67e-03" num_sites="1"><scanned_site motif_id="motif_1" strand="none" position="103" pvalue="1.96e-05"/>
</scanned_sites>
<scanned_sites sequence_id="sequence_69" pvalue="2.76e-05" num_sites="1"><scanned_site motif_id="motif_1" strand="none" position="86" pvalue="2.03e-07"/>
</scanned_sites>
<scanned_sites sequence_id="sequence_70" pvalue="3.01e-04" num_sites="1"><scanned_site motif_id="motif_1" strand="none" position="58" pvalue="2.21e-06"/>
</scanned_sites>
<scanned_sites sequence_id="sequence_71" pvalue="7.95e-03" num_sites="1"><scanned_site motif_id="motif_1" strand="none" position="49" pvalue="5.87e-05"/>
</scanned_sites>
<scanned_sites sequence_id="sequence_72" pvalue="6.09e-03" num_sites="1"><scanned_site motif_id="motif_1" strand="none" position="40" pvalue="4.49e-05"/>
</scanned_sites>
<scanned_sites sequence_id="sequence_73" pvalue="1.29e-03" num_sites="1"><scanned_site motif_id="motif_1" strand="none" position="122" pvalue="9.53e-06"/>
</scanned_sites>
<scanned_sites sequence_id="sequence_74" pvalue="3.29e-03" num_sites="1"><scanned_site motif_id="motif_1" strand="none" position="46" pvalue="2.42e-05"/>
</scanned_sites>
<scanned_sites sequence_id="sequence_75" pvalue="1.25e-02" num_sites="1"><scanned_site motif_id="motif_1" strand="none" position="76" pvalue="9.27e-05"/>
</scanned_sites>
<scanned_sites sequence_id="sequence_76" pvalue="7.49e-02" num_sites="0"></scanned_sites>
<scanned_sites sequence_id="sequence_77" pvalue="2.07e-02" num_sites="0"></scanned_sites>
<scanned_sites sequence_id="sequence_78" pvalue="3.20e-13" num_sites="1"><scanned_site motif_id="motif_1" strand="none" position="43" pvalue="2.36e-15"/>
</scanned_sites>
<scanned_sites sequence_id="sequence_79" pvalue="2.00e-06" num_sites="1"><scanned_site motif_id="motif_1" strand="none" position="79" pvalue="1.47e-08"/>
</scanned_sites>
<scanned_sites sequence_id="sequence_80" pvalue="5.64e-05" num_sites="1"><scanned_site motif_id="motif_1" strand="none" position="60" pvalue="4.15e-07"/>
</scanned_sites>
<scanned_sites sequence_id="sequence_81" pvalue="1.03e-02" num_sites="1"><scanned_site motif_id="motif_1" strand="none" position="48" pvalue="7.64e-05"/>
</scanned_sites>
<scanned_sites sequence_id="sequence_82" pvalue="3.26e-04" num_sites="1"><scanned_site motif_id="motif_1" strand="none" position="114" pvalue="2.40e-06"/>
</scanned_sites>
<scanned_sites sequence_id="sequence_83" pvalue="1.10e-02" num_sites="1"><scanned_site motif_id="motif_1" strand="none" position="43" pvalue="8.15e-05"/>
</scanned_sites>
<scanned_sites sequence_id="sequence_84" pvalue="2.81e-02" num_sites="0"></scanned_sites>
<scanned_sites sequence_id="sequence_85" pvalue="5.70e-03" num_sites="1"><scanned_site motif_id="motif_1" strand="none" position="40" pvalue="4.20e-05"/>
</scanned_sites>
<scanned_sites sequence_id="sequence_86" pvalue="2.31e-03" num_sites="1"><scanned_site motif_id="motif_1" strand="none" position="15" pvalue="1.70e-05"/>
</scanned_sites>
<scanned_sites sequence_id="sequence_87" pvalue="1.85e-04" num_sites="1"><scanned_site motif_id="motif_1" strand="none" position="41" pvalue="1.36e-06"/>
</scanned_sites>
<scanned_sites sequence_id="sequence_88" pvalue="7.95e-03" num_sites="1"><scanned_site motif_id="motif_1" strand="none" position="87" pvalue="5.87e-05"/>
</scanned_sites>
<scanned_sites sequence_id="sequence_89" pvalue="6.52e-03" num_sites="1"><scanned_site motif_id="motif_1" strand="none" position="102" pvalue="4.81e-05"/>
</scanned_sites>
<scanned_sites sequence_id="sequence_90" pvalue="2.48e-03" num_sites="1"><scanned_site motif_id="motif_1" strand="none" position="13" pvalue="1.83e-05"/>
</scanned_sites>
<scanned_sites sequence_id="sequence_91" pvalue="8.93e-04" num_sites="1"><scanned_site motif_id="motif_1" strand="none" position="56" pvalue="6.56e-06"/>
</scanned_sites>
<scanned_sites sequence_id="sequence_92" pvalue="2.00e-03" num_sites="1"><scanned_site motif_id="motif_1" strand="none" position="46" pvalue="1.48e-05"/>
</scanned_sites>
<scanned_sites sequence_id="sequence_93" pvalue="1.04e-03" num_sites="1"><scanned_site motif_id="motif_1" strand="none" position="38" pvalue="7.63e-06"/>
</scanned_sites>
<scanned_sites sequence_id="sequence_94" pvalue="2.56e-04" num_sites="1"><scanned_site motif_id="motif_1" strand="none" position="91" pvalue="1.88e-06"/>
</scanned_sites>
<scanned_sites sequence_id="sequence_95" pvalue="4.83e-04" num_sites="1"><scanned_site motif_id="motif_1" strand="none" position="42" pvalue="3.56e-06"/>
</scanned_sites>
<scanned_sites sequence_id="sequence_96" pvalue="5.65e-04" num_sites="1"><scanned_site motif_id="motif_1" strand="none" position="82" pvalue="4.15e-06"/>
</scanned_sites>
<scanned_sites sequence_id="sequence_97" pvalue="2.78e-04" num_sites="1"><scanned_site motif_id="motif_1" strand="none" position="41" pvalue="2.04e-06"/>
</scanned_sites>
<scanned_sites sequence_id="sequence_98" pvalue="7.67e-04" num_sites="1"><scanned_site motif_id="motif_1" strand="none" position="86" pvalue="5.64e-06"/>
</scanned_sites>
<scanned_sites sequence_id="sequence_99" pvalue="2.22e-06" num_sites="1"><scanned_site motif_id="motif_1" strand="none" position="58" pvalue="1.63e-08"/>
</scanned_sites>
<scanned_sites sequence_id="sequence_100" pvalue="7.39e-13" num_sites="1"><scanned_site motif_id="motif_1" strand="none" position="43" pvalue="5.43e-15"/>
</scanned_sites>
<scanned_sites sequence_id="sequence_101" pvalue="7.39e-13" num_sites="1"><scanned_site motif_id="motif_1" strand="none" position="43" pvalue="5.43e-15"/>
</scanned_sites>
<scanned_sites sequence_id="sequence_102" pvalue="2.97e-12" num_sites="1"><scanned_site motif_id="motif_1" strand="none" position="43" pvalue="2.18e-14"/>
</scanned_sites>
<scanned_sites sequence_id="sequence_103" pvalue="1.73e-03" num_sites="1"><scanned_site motif_id="motif_1" strand="none" position="29" pvalue="1.28e-05"/>
</scanned_sites>
<scanned_sites sequence_id="sequence_104" pvalue="1.73e-03" num_sites="1"><scanned_site motif_id="motif_1" strand="none" position="43" pvalue="1.28e-05"/>
</scanned_sites>
<scanned_sites sequence_id="sequence_105" pvalue="1.77e-07" num_sites="1"><scanned_site motif_id="motif_1" strand="none" position="53" pvalue="1.30e-09"/>
</scanned_sites>
<scanned_sites sequence_id="sequence_106" pvalue="1.72e-02" num_sites="0"></scanned_sites>
<scanned_sites sequence_id="sequence_107" pvalue="3.53e-04" num_sites="1"><scanned_site motif_id="motif_1" strand="none" position="47" pvalue="2.60e-06"/>
</scanned_sites>
<scanned_sites sequence_id="sequence_108" pvalue="1.34e-02" num_sites="1"><scanned_site motif_id="motif_1" strand="none" position="42" pvalue="9.89e-05"/>
</scanned_sites>
<scanned_sites sequence_id="sequence_109" pvalue="4.88e-13" num_sites="1"><scanned_site motif_id="motif_1" strand="none" position="43" pvalue="3.59e-15"/>
</scanned_sites>
<scanned_sites sequence_id="sequence_110" pvalue="3.67e-11" num_sites="1"><scanned_site motif_id="motif_1" strand="none" position="43" pvalue="2.70e-13"/>
</scanned_sites>
<scanned_sites sequence_id="sequence_111" pvalue="7.39e-13" num_sites="1"><scanned_site motif_id="motif_1" strand="none" position="43" pvalue="5.43e-15"/>
</scanned_sites>
<scanned_sites sequence_id="sequence_112" pvalue="7.54e-12" num_sites="1"><scanned_site motif_id="motif_1" strand="none" position="43" pvalue="5.55e-14"/>
</scanned_sites>
<scanned_sites sequence_id="sequence_113" pvalue="1.85e-04" num_sites="1"><scanned_site motif_id="motif_1" strand="none" position="41" pvalue="1.36e-06"/>
</scanned_sites>
<scanned_sites sequence_id="sequence_114" pvalue="4.52e-06" num_sites="1"><scanned_site motif_id="motif_1" strand="none" position="60" pvalue="3.32e-08"/>
</scanned_sites>
<scanned_sites sequence_id="sequence_115" pvalue="9.53e-07" num_sites="1"><scanned_site motif_id="motif_1" strand="none" position="55" pvalue="7.01e-09"/>
</scanned_sites>
<scanned_sites sequence_id="sequence_116" pvalue="1.92e-08" num_sites="1"><scanned_site motif_id="motif_1" strand="none" position="49" pvalue="1.41e-10"/>
</scanned_sites>
<scanned_sites sequence_id="sequence_117" pvalue="8.28e-04" num_sites="1"><scanned_site motif_id="motif_1" strand="none" position="79" pvalue="6.09e-06"/>
</scanned_sites>
<scanned_sites sequence_id="sequence_118" pvalue="1.44e-04" num_sites="1"><scanned_site motif_id="motif_1" strand="none" position="97" pvalue="1.06e-06"/>
</scanned_sites>
<scanned_sites sequence_id="sequence_119" pvalue="5.32e-03" num_sites="1"><scanned_site motif_id="motif_1" strand="none" position="15" pvalue="3.93e-05"/>
</scanned_sites>
<scanned_sites sequence_id="sequence_120" pvalue="3.07e-03" num_sites="1"><scanned_site motif_id="motif_1" strand="none" position="86" pvalue="2.26e-05"/>
</scanned_sites>
<scanned_sites sequence_id="sequence_121" pvalue="3.07e-03" num_sites="1"><scanned_site motif_id="motif_1" strand="none" position="122" pvalue="2.26e-05"/>
</scanned_sites>
<scanned_sites sequence_id="sequence_122" pvalue="1.71e-01" num_sites="0"></scanned_sites>
<scanned_sites sequence_id="sequence_123" pvalue="2.36e-04" num_sites="1"><scanned_site motif_id="motif_1" strand="none" position="50" pvalue="1.74e-06"/>
</scanned_sites>
<scanned_sites sequence_id="sequence_124" pvalue="3.31e-05" num_sites="1"><scanned_site motif_id="motif_1" strand="none" position="82" pvalue="2.43e-07"/>
</scanned_sites>
<scanned_sites sequence_id="sequence_125" pvalue="2.97e-12" num_sites="1"><scanned_site motif_id="motif_1" strand="none" position="43" pvalue="2.18e-14"/>
</scanned_sites>
<scanned_sites sequence_id="sequence_126" pvalue="7.39e-13" num_sites="1"><scanned_site motif_id="motif_1" strand="none" position="43" pvalue="5.43e-15"/>
</scanned_sites>
<scanned_sites sequence_id="sequence_127" pvalue="1.03e-04" num_sites="1"><scanned_site motif_id="motif_1" strand="none" position="41" pvalue="7.58e-07"/>
</scanned_sites>
<scanned_sites sequence_id="sequence_128" pvalue="2.78e-04" num_sites="1"><scanned_site motif_id="motif_1" strand="none" position="59" pvalue="2.04e-06"/>
</scanned_sites>
<scanned_sites sequence_id="sequence_129" pvalue="7.49e-02" num_sites="0"></scanned_sites>
<scanned_sites sequence_id="sequence_130" pvalue="1.50e-03" num_sites="1"><scanned_site motif_id="motif_1" strand="none" position="127" pvalue="1.10e-05"/>
</scanned_sites>
<scanned_sites sequence_id="sequence_131" pvalue="1.83e-02" num_sites="0"></scanned_sites>
<scanned_sites sequence_id="sequence_132" pvalue="2.97e-12" num_sites="1"><scanned_site motif_id="motif_1" strand="none" position="43" pvalue="2.18e-14"/>
</scanned_sites>
<scanned_sites sequence_id="sequence_133" pvalue="7.39e-13" num_sites="1"><scanned_site motif_id="motif_1" strand="none" position="43" pvalue="5.43e-15"/>
</scanned_sites>
<scanned_sites sequence_id="sequence_134" pvalue="2.78e-04" num_sites="1"><scanned_site motif_id="motif_1" strand="none" position="64" pvalue="2.04e-06"/>
</scanned_sites>
<scanned_sites sequence_id="sequence_135" pvalue="1.18e-02" num_sites="1"><scanned_site motif_id="motif_1" strand="none" position="38" pvalue="8.70e-05"/>
</scanned_sites>
<scanned_sites sequence_id="sequence_136" pvalue="8.28e-04" num_sites="2"><scanned_site motif_id="motif_1" strand="none" position="35" pvalue="6.09e-06"/>
<scanned_site motif_id="motif_1" strand="none" position="63" pvalue="2.98e-05"/>
</scanned_sites>
<scanned_sites sequence_id="sequence_137" pvalue="3.29e-03" num_sites="1"><scanned_site motif_id="motif_1" strand="none" position="62" pvalue="2.42e-05"/>
</scanned_sites>
<scanned_sites sequence_id="sequence_138" pvalue="1.09e-05" num_sites="1"><scanned_site motif_id="motif_1" strand="none" position="81" pvalue="8.00e-08"/>
</scanned_sites>
<scanned_sites sequence_id="sequence_139" pvalue="4.99e-06" num_sites="1"><scanned_site motif_id="motif_1" strand="none" position="60" pvalue="3.67e-08"/>
</scanned_sites>
<scanned_sites sequence_id="sequence_140" pvalue="6.09e-06" num_sites="1"><scanned_site motif_id="motif_1" strand="none" position="60" pvalue="4.47e-08"/>
</scanned_sites>
<scanned_sites sequence_id="sequence_141" pvalue="4.73e-05" num_sites="1"><scanned_site motif_id="motif_1" strand="none" position="36" pvalue="3.48e-07"/>
</scanned_sites>
<scanned_sites sequence_id="sequence_142" pvalue="2.76e-05" num_sites="1"><scanned_site motif_id="motif_1" strand="none" position="14" pvalue="2.03e-07"/>
</scanned_sites>
<scanned_sites sequence_id="sequence_143" pvalue="3.52e-07" num_sites="1"><scanned_site motif_id="motif_1" strand="none" position="70" pvalue="2.59e-09"/>
</scanned_sites>
<scanned_sites sequence_id="sequence_144" pvalue="4.51e-02" num_sites="0"></scanned_sites>
<scanned_sites sequence_id="sequence_145" pvalue="4.65e-03" num_sites="1"><scanned_site motif_id="motif_1" strand="none" position="110" pvalue="3.42e-05"/>
</scanned_sites>
<scanned_sites sequence_id="sequence_146" pvalue="2.49e-02" num_sites="0"></scanned_sites>
<scanned_sites sequence_id="sequence_147" pvalue="1.72e-02" num_sites="0"></scanned_sites>
<scanned_sites sequence_id="sequence_148" pvalue="6.59e-04" num_sites="1"><scanned_site motif_id="motif_1" strand="none" position="82" pvalue="4.84e-06"/>
</scanned_sites>
<scanned_sites sequence_id="sequence_149" pvalue="7.95e-03" num_sites="1"><scanned_site motif_id="motif_1" strand="none" position="25" pvalue="5.87e-05"/>
</scanned_sites>
<scanned_sites sequence_id="sequence_150" pvalue="9.62e-04" num_sites="1"><scanned_site motif_id="motif_1" strand="none" position="130" pvalue="7.08e-06"/>
</scanned_sites>
<scanned_sites sequence_id="sequence_151" pvalue="1.25e-02" num_sites="1"><scanned_site motif_id="motif_1" strand="none" position="103" pvalue="9.27e-05"/>
</scanned_sites>
<scanned_sites sequence_id="sequence_152" pvalue="7.39e-13" num_sites="1"><scanned_site motif_id="motif_1" strand="none" position="43" pvalue="5.43e-15"/>
</scanned_sites>
<scanned_sites sequence_id="sequence_153" pvalue="2.97e-12" num_sites="1"><scanned_site motif_id="motif_1" strand="none" position="43" pvalue="2.18e-14"/>
</scanned_sites>
<scanned_sites sequence_id="sequence_154" pvalue="1.77e-14" num_sites="1"><scanned_site motif_id="motif_1" strand="none" position="43" pvalue="1.30e-16"/>
</scanned_sites>
<scanned_sites sequence_id="sequence_155" pvalue="6.59e-04" num_sites="1"><scanned_site motif_id="motif_1" strand="none" position="86" pvalue="4.84e-06"/>
</scanned_sites>
<scanned_sites sequence_id="sequence_156" pvalue="1.73e-03" num_sites="1"><scanned_site motif_id="motif_1" strand="none" position="44" pvalue="1.28e-05"/>
</scanned_sites>
<scanned_sites sequence_id="sequence_157" pvalue="5.23e-04" num_sites="1"><scanned_site motif_id="motif_1" strand="none" position="68" pvalue="3.84e-06"/>
</scanned_sites>
<scanned_sites sequence_id="sequence_158" pvalue="1.48e-01" num_sites="0"></scanned_sites>
<scanned_sites sequence_id="sequence_159" pvalue="3.07e-03" num_sites="1"><scanned_site motif_id="motif_1" strand="none" position="114" pvalue="2.26e-05"/>
</scanned_sites>
<scanned_sites sequence_id="sequence_160" pvalue="2.65e-02" num_sites="0"></scanned_sites>
<scanned_sites sequence_id="sequence_161" pvalue="2.48e-03" num_sites="1"><scanned_site motif_id="motif_1" strand="none" position="109" pvalue="1.83e-05"/>
</scanned_sites>
<scanned_sites sequence_id="sequence_162" pvalue="2.07e-02" num_sites="0"></scanned_sites>
<scanned_sites sequence_id="sequence_163" pvalue="3.96e-05" num_sites="1"><scanned_site motif_id="motif_1" strand="none" position="44" pvalue="2.91e-07"/>
</scanned_sites>
<scanned_sites sequence_id="sequence_164" pvalue="1.45e-05" num_sites="1"><scanned_site motif_id="motif_1" strand="none" position="81" pvalue="1.06e-07"/>
</scanned_sites>
<scanned_sites sequence_id="sequence_165" pvalue="8.98e-06" num_sites="1"><scanned_site motif_id="motif_1" strand="none" position="32" pvalue="6.60e-08"/>
</scanned_sites>
<scanned_sites sequence_id="sequence_166" pvalue="1.04e-03" num_sites="1"><scanned_site motif_id="motif_1" strand="none" position="80" pvalue="7.63e-06"/>
</scanned_sites>
<scanned_sites sequence_id="sequence_167" pvalue="5.35e-02" num_sites="0"></scanned_sites>
<scanned_sites sequence_id="sequence_168" pvalue="4.51e-02" num_sites="0"></scanned_sites>
<scanned_sites sequence_id="sequence_169" pvalue="5.19e-04" num_sites="1"><scanned_site motif_id="motif_1" strand="none" position="2" pvalue="5.64e-06"/>
</scanned_sites>
<scanned_sites sequence_id="sequence_170" pvalue="3.57e-02" num_sites="0"></scanned_sites>
<scanned_sites sequence_id="sequence_171" pvalue="1.50e-03" num_sites="1"><scanned_site motif_id="motif_1" strand="none" position="48" pvalue="1.10e-05"/>
</scanned_sites>
<scanned_sites sequence_id="sequence_172" pvalue="3.78e-03" num_sites="1"><scanned_site motif_id="motif_1" strand="none" position="95" pvalue="2.79e-05"/>
</scanned_sites>
<scanned_sites sequence_id="sequence_173" pvalue="2.67e-03" num_sites="1"><scanned_site motif_id="motif_1" strand="none" position="60" pvalue="1.96e-05"/>
</scanned_sites>
<scanned_sites sequence_id="sequence_174" pvalue="6.00e-02" num_sites="0"></scanned_sites>
<scanned_sites sequence_id="sequence_175" pvalue="1.20e-03" num_sites="1"><scanned_site motif_id="motif_1" strand="none" position="80" pvalue="8.85e-06"/>
</scanned_sites>
<scanned_sites sequence_id="sequence_176" pvalue="1.46e-04" num_sites="1"><scanned_site motif_id="motif_1" strand="none" position="40" pvalue="1.48e-06"/>
</scanned_sites>
<scanned_sites sequence_id="sequence_177" pvalue="2.01e-04" num_sites="1"><scanned_site motif_id="motif_1" strand="none" position="35" pvalue="1.48e-06"/>
</scanned_sites>
<scanned_sites sequence_id="sequence_178" pvalue="4.80e-04" num_sites="1"><scanned_site motif_id="motif_1" strand="none" position="44" pvalue="3.84e-06"/>
</scanned_sites>
<scanned_sites sequence_id="sequence_179" pvalue="8.16e-06" num_sites="1"><scanned_site motif_id="motif_1" strand="none" position="41" pvalue="6.00e-08"/>
</scanned_sites>
<scanned_sites sequence_id="sequence_180" pvalue="2.22e-06" num_sites="1"><scanned_site motif_id="motif_1" strand="none" position="58" pvalue="1.63e-08"/>
</scanned_sites>
<scanned_sites sequence_id="sequence_181" pvalue="2.97e-12" num_sites="1"><scanned_site motif_id="motif_1" strand="none" position="43" pvalue="2.18e-14"/>
</scanned_sites>
<scanned_sites sequence_id="sequence_182" pvalue="2.61e-11" num_sites="1"><scanned_site motif_id="motif_1" strand="none" position="43" pvalue="1.92e-13"/>
</scanned_sites>
<scanned_sites sequence_id="sequence_183" pvalue="7.39e-13" num_sites="1"><scanned_site motif_id="motif_1" strand="none" position="43" pvalue="5.43e-15"/>
</scanned_sites>
</scanned_sites_summary>
</MEME>
