# Supplementary material for: The MEME Suite
Source: Nucleic Acids Res. 2015 May 7;43(Web Server issue):W39–49. doi: 10.1093/nar/gkv416 (PMC4489269; doi:10.1093/nar/gkv416)
Supplement: SUPPLEMENTARY DATA [file supp_gkv416_nar-00283-web-b-2015-File003.zip]

Archive with 30 entries (28 files):
- case2/
- case2/cenp-t/
- case2/cenp-t/help.gif
- case2/cenp-t/logo1.eps
- case2/cenp-t/logo1.png
- case2/cenp-t/logo10.eps
- case2/cenp-t/logo10.png
- case2/cenp-t/logo2.eps
- case2/cenp-t/logo2.png
- case2/cenp-t/logo3.eps
- case2/cenp-t/logo3.png
- case2/cenp-t/logo4.eps
- case2/cenp-t/logo4.png
- case2/cenp-t/logo5.eps
- case2/cenp-t/logo5.png
- case2/cenp-t/logo6.eps
- case2/cenp-t/logo6.png
- case2/cenp-t/logo7.eps
- case2/cenp-t/logo7.png
- case2/cenp-t/logo8.eps
- case2/cenp-t/logo8.png
- case2/cenp-t/logo9.eps
- case2/cenp-t/logo9.png
- case2/cenp-t/meme.html
- case2/cenp-t/meme.txt
- case2/cenp-t/meme.xml
- case2/cenp-t.fasta
- case2/cenp-t.ids.txt
- case2/ncb2493-s2.xls
- case2/README
