# Supplementary material for: The MEME Suite
Source: Nucleic Acids Res. 2015 May 7;43(Web Server issue):W39–49. doi: 10.1093/nar/gkv416 (PMC4489269; doi:10.1093/nar/gkv416)
Supplement: SUPPLEMENTARY DATA [file supp_gkv416_nar-00283-web-b-2015-File003.zip › case2/cenp-t/meme.txt]

********************************************************************************
MEME - Motif discovery tool
********************************************************************************
MEME version 4.8.1 (Release date: Tue Feb  7 14:03:40 EST 2012)

For further information on how to interpret these results or to get
a copy of the MEME software please access http://meme.nbcr.net.

This file may be used as input to the MAST algorithm for searching
sequence databases for matches to groups of motifs.  MAST is available
for interactive use and downloading at http://meme.nbcr.net.
********************************************************************************


********************************************************************************
REFERENCE
********************************************************************************
If you use this program in your research, please cite:

Timothy L. Bailey and Charles Elkan,
"Fitting a mixture model by expectation maximization to discover
motifs in biopolymers", Proceedings of the Second International
Conference on Intelligent Systems for Molecular Biology, pp. 28-36,
AAAI Press, Menlo Park, California, 1994.
********************************************************************************


********************************************************************************
TRAINING SET
********************************************************************************
DATAFILE= cenp-t.fasta
ALPHABET= ACDEFGHIKLMNPQRSTVWY
Sequence name            Weight Length  Sequence name            Weight Length  
-------------            ------ ------  -------------            ------ ------  
gi|14318571|ref|NP_11670 1.0000    361  gi|19111907|ref|NP_59511 1.0000    479  
gi|28893125|ref|NP_79612 1.0000    515  gi|46129348|ref|XP_38903 1.0000    471  
gi|50285667|ref|XP_44526 1.0000    337  gi|50302211|ref|XP_45103 1.0000    254  
gi|50545391|ref|XP_50023 1.0000    456  gi|68476593|ref|XP_71758 1.0000    756  
gi|71024187|ref|XP_76232 1.0000   1079  gi|85113419|ref|XP_96452 1.0000    550  
gi|126722969|ref|NP_0793 1.0000    561  gi|146418876|ref|XP_0014 1.0000    646  
gi|150865954|ref|XP_0013 1.0000    703  gi|156839090|ref|XP_0016 1.0000    351  
gi|169595190|ref|XP_0017 1.0000    520  gi|189217537|ref|NP_0011 1.0000    769  
gi|198419427|ref|XP_0021 1.0000    541  gi|225555231|gb|EEH03523 1.0000    464  
gi|242813366|ref|XP_0024 1.0000    468  gi|254572075|ref|XP_0024 1.0000    387  
gi|254583205|ref|XP_0024 1.0000    321  gi|255717597|ref|XP_0025 1.0000    305  
gi|260940190|ref|XP_0026 1.0000    603  gi|294659140|ref|XP_4614 1.0000    671  
gi|296414001|ref|XP_0028 1.0000    532  gi|302308767|ref|NP_9858 1.0000    302  
gi|302505036|ref|XP_0030 1.0000    336  gi|302921297|ref|XP_0030 1.0000    500  
gi|311327433|gb|EFQ92851 1.0000    551  gi|312215029|emb|CBX9498 1.0000    513  
gi|317419369|emb|CBN8140 1.0000    904  
********************************************************************************

********************************************************************************
COMMAND LINE SUMMARY
********************************************************************************
This information can also be useful in the event you wish to report a
problem with the MEME software.

command: meme cenp-t.fasta -oc cenp-t -protein -mod oops -minw 10 -maxw 25 -nmotifs 3 

model:  mod=          oops    nmotifs=         3    evt=           inf
object function=  E-value of product of p-values
width:  minw=           10    maxw=           25    minic=        0.00
width:  wg=             11    ws=              1    endgaps=       yes
nsites: minsites=       31    maxsites=       31    wnsites=       0.8
theta:  prob=            1    spmap=         pam    spfuzz=        120
global: substring=     yes    branching=      no    wbranch=        no
em:     prior=        dmix    b=               0    maxiter=        50
        distance=    1e-05
data:   n=           16206    N=              31

sample: seed=            0    seqfrac=         1
Dirichlet mixture priors file: prior30.plib
Letter frequencies in dataset:
A 0.068 C 0.004 D 0.076 E 0.087 F 0.030 G 0.049 H 0.019 I 0.044 K 0.046 
L 0.084 M 0.020 N 0.042 P 0.072 Q 0.051 R 0.077 S 0.105 T 0.062 V 0.047 
W 0.002 Y 0.016 
Background letter frequencies (from dataset with add-one prior applied):
A 0.068 C 0.004 D 0.076 E 0.087 F 0.030 G 0.049 H 0.019 I 0.044 K 0.046 
L 0.084 M 0.020 N 0.042 P 0.071 Q 0.051 R 0.076 S 0.105 T 0.062 V 0.047 
W 0.002 Y 0.016 
********************************************************************************


********************************************************************************
MOTIF  1	width =   17   sites =  31   llr = 750   E-value = 5.6e-097
********************************************************************************
--------------------------------------------------------------------------------
	Motif 1 Description
--------------------------------------------------------------------------------
Simplified        A  3:::::1:221::25:5
pos.-specific     C  1:::::::12:::1:::
probability       D  ::43::11::38:::::
matrix            E  ::31::4:::2::2:1:
                  F  ::::77:::1:::::1:
                  G  :::::::::21::1:::
                  H  :::::::1:::::::::
                  I  1:::11::2:1::::::
                  K  2::1::1::::::::::
                  L  :1:::1::3:::9::::
                  M  ::::::::11:::::::
                  N  1:2:1::1::11::::1
                  P  :::::::::::::1:::
                  Q  ::::::25:::::::::
                  R  ::::::::::::::1::
                  S  15::::1::3:::2::2
                  T  22::::1:::::::2:1
                  V  :::1::::2:::::1::
                  W  :::2:::::::::::::
                  Y  ::::1::::::::::7:

         bits    8.7                  
                 7.9                  
                 7.0                  
                 6.1                  
Relative         5.2                  
Entropy          4.4                  
(34.9 bits)      3.5     **         * 
                 2.6     **     **  * 
                 1.7 ****** *** ** ***
                 0.9 *****************
                 0.0 -----------------

Multilevel           ASDDFFEQLSDDLEAYA
consensus             TE       E      
sequence                              
                                      
                                      
--------------------------------------------------------------------------------

--------------------------------------------------------------------------------
	Motif 1 sites sorted by position p-value
--------------------------------------------------------------------------------
Sequence name             Start   P-value                  Site     
-------------             ----- ---------            -----------------
gi|85113419|ref|XP_96452    508  3.10e-19 SPEALKAIMQ ASDWFFEQLGDDLSAYA KHAHRKTIDM
gi|302921297|ref|XP_0030    447  1.78e-18 SAETLDALIQ ASEWFFEQLGDDLGAYA DHAKRKTIEE
gi|46129348|ref|XP_38903    427  2.40e-17 SAETLDALIQ SSEWFFEQLGDDLGAYA DHAKRKTIEE
gi|242813366|ref|XP_0024    401  5.98e-17 NKETLAAIEQ ASEWFFEQASEDLAAYS KHAGRKTIDE
gi|189217537|ref|NP_0011    692  3.96e-16 AKDSYKEVEK CLNVYFEQLCGDLTAYA THANRKTVTC
gi|311327433|gb|EFQ92851    462  4.47e-16 NKDALDALVR TTNDFFEQISGDLAAYA QHGGRRMIEE
gi|302505036|ref|XP_0030    301  7.28e-16 TKDTMAAIQQ ATDWFFEQASGDLSTYS KHSGRKTIDE
gi|312215029|emb|CBX9498    460  2.13e-15 APDAIAELVK NTDDFFEQISIDLSAYA QHGGRKIIEE
gi|225555231|gb|EEH03523    398  2.13e-15 SKDTLAAIEQ ATEWYFEQASDDLSTYA KHAGRKTIDE
gi|169595190|ref|XP_0017    424  2.69e-15 NKESLNALVK VTDDFFEQIGIDLAAYA QHGGRKMIEE
gi|254572075|ref|XP_0024    300  3.02e-15 GPNLYPTLQS ISDDFFTQVSEDLCRYA EHGRRSMVNF
gi|126722969|ref|NP_0793    486  2.56e-14 ERKALEMVEK CLDKYFQHLCDDLEVFA AHAGRKTVKP
gi|28893125|ref|NP_79612    440  2.86e-14 EKTALEIVEK CLDKYFQHLCNDLEVFA SHAGRKIVKP
gi|296414001|ref|XP_0028    438  4.90e-14 SADTLDALVA ASEAFFQQASEDLAAYS KHAGRKVIED
gi|260940190|ref|XP_0026    500  9.24e-14 SASAVQLVTA KSNEFLQQLMVDLEAYA GHRQSNKINI
gi|19111907|ref|NP_59511    414  2.11e-13 AGSVIEELTT ASELFFKQIANDLSAFA DHAHRKTIDT
gi|317419369|emb|CBN8140    827  4.28e-13 SADVYPVLKE TMDKFFERMAEDLETYA VHAKRKTIEV
gi|50545391|ref|XP_50023    357  4.73e-13 DKSVIEELVT SSEMFFDQAADDLAAYT DHCKRKTVEP
gi|198419427|ref|XP_0021    468  4.71e-12 TKGAMDLVEE CFEKFFKQLCHDIETMT LHGGRKVVTM
gi|294659140|ref|XP_4614    540  4.76e-11 TPDIYEFIQQ KSDDFISNVVADLEAYS GHRTNNKSNQ
gi|68476593|ref|XP_71758    671  8.62e-11 SREIVKSIQE KSNEFLDTLMDDLKSYA EHRQSQTVDM
gi|146418876|ref|XP_0014    537  9.38e-11 RPEIYQEIAA KSSEFILAMMEDLEAYA SHRSASPNYQ
gi|150865954|ref|XP_0013    572  9.72e-10 SQDIFNLIQE KSDIFLTSMLEDLDAYS RHRANGKISS
gi|255717597|ref|XP_0025    279  5.21e-08 QECRVLSQGS DINDIFCVCSESLCAEE LSELEIALFK
gi|254583205|ref|XP_0024    295  6.81e-08 EQFEIVPLRA TNDDIFEMCCKYLPLED LNELEMGLFL
gi|71024187|ref|XP_76232    959  8.31e-08 DATVLDELDS AAHDFFADFAANLLTQA KTRSRRSDAG
gi|50285667|ref|XP_44526    284  6.39e-07 YESQNEQDMR TLNVNYANVKDMLVRYN LCRSDCTKEQ
gi|14318571|ref|NP_11670    245  3.55e-06 AENEDYSFEN TSDENLDDIGNDPIRLN VPAVRRSSIK
gi|50302211|ref|XP_45103     47  3.75e-06 SGQQGNLTEI NTYNFSQDVFNKLSESN RTKKRKLRVT
gi|156839090|ref|XP_0016    119  8.66e-06 DEQPVIPTGS ITDTVFSKLAPIRYNYK KRKLSSFIIK
gi|302308767|ref|NP_9858    100  4.85e-04 NPAGQGGKIA RGARLAQDVFGNLPPGY ERKARRLNSS
--------------------------------------------------------------------------------

--------------------------------------------------------------------------------
	Motif 1 block diagrams
--------------------------------------------------------------------------------
SEQUENCE NAME            POSITION P-VALUE  MOTIF DIAGRAM
-------------            ----------------  -------------
gi|85113419|ref|XP_96452          3.1e-19  507_[1]_26
gi|302921297|ref|XP_0030          1.8e-18  446_[1]_37
gi|46129348|ref|XP_38903          2.4e-17  426_[1]_28
gi|242813366|ref|XP_0024            6e-17  400_[1]_51
gi|189217537|ref|NP_0011            4e-16  691_[1]_61
gi|311327433|gb|EFQ92851          4.5e-16  461_[1]_73
gi|302505036|ref|XP_0030          7.3e-16  300_[1]_19
gi|312215029|emb|CBX9498          2.1e-15  459_[1]_37
gi|225555231|gb|EEH03523          2.1e-15  397_[1]_50
gi|169595190|ref|XP_0017          2.7e-15  423_[1]_80
gi|254572075|ref|XP_0024            3e-15  299_[1]_71
gi|126722969|ref|NP_0793          2.6e-14  485_[1]_59
gi|28893125|ref|NP_79612          2.9e-14  439_[1]_59
gi|296414001|ref|XP_0028          4.9e-14  437_[1]_78
gi|260940190|ref|XP_0026          9.2e-14  499_[1]_87
gi|19111907|ref|NP_59511          2.1e-13  413_[1]_49
gi|317419369|emb|CBN8140          4.3e-13  826_[1]_61
gi|50545391|ref|XP_50023          4.7e-13  356_[1]_83
gi|198419427|ref|XP_0021          4.7e-12  467_[1]_57
gi|294659140|ref|XP_4614          4.8e-11  539_[1]_115
gi|68476593|ref|XP_71758          8.6e-11  670_[1]_69
gi|146418876|ref|XP_0014          9.4e-11  536_[1]_93
gi|150865954|ref|XP_0013          9.7e-10  571_[1]_115
gi|255717597|ref|XP_0025          5.2e-08  278_[1]_10
gi|254583205|ref|XP_0024          6.8e-08  294_[1]_10
gi|71024187|ref|XP_76232          8.3e-08  958_[1]_104
gi|50285667|ref|XP_44526          6.4e-07  283_[1]_37
gi|14318571|ref|NP_11670          3.5e-06  244_[1]_100
gi|50302211|ref|XP_45103          3.8e-06  46_[1]_191
gi|156839090|ref|XP_0016          8.7e-06  118_[1]_216
gi|302308767|ref|NP_9858          0.00049  99_[1]_186
--------------------------------------------------------------------------------

--------------------------------------------------------------------------------
	Motif 1 in BLOCKS format
--------------------------------------------------------------------------------
BL   MOTIF 1 width=17 seqs=31
gi|85113419|ref|XP_96452 (  508) ASDWFFEQLGDDLSAYA  1 
gi|302921297|ref|XP_0030 (  447) ASEWFFEQLGDDLGAYA  1 
gi|46129348|ref|XP_38903 (  427) SSEWFFEQLGDDLGAYA  1 
gi|242813366|ref|XP_0024 (  401) ASEWFFEQASEDLAAYS  1 
gi|189217537|ref|NP_0011 (  692) CLNVYFEQLCGDLTAYA  1 
gi|311327433|gb|EFQ92851 (  462) TTNDFFEQISGDLAAYA  1 
gi|302505036|ref|XP_0030 (  301) ATDWFFEQASGDLSTYS  1 
gi|312215029|emb|CBX9498 (  460) NTDDFFEQISIDLSAYA  1 
gi|225555231|gb|EEH03523 (  398) ATEWYFEQASDDLSTYA  1 
gi|169595190|ref|XP_0017 (  424) VTDDFFEQIGIDLAAYA  1 
gi|254572075|ref|XP_0024 (  300) ISDDFFTQVSEDLCRYA  1 
gi|126722969|ref|NP_0793 (  486) CLDKYFQHLCDDLEVFA  1 
gi|28893125|ref|NP_79612 (  440) CLDKYFQHLCNDLEVFA  1 
gi|296414001|ref|XP_0028 (  438) ASEAFFQQASEDLAAYS  1 
gi|260940190|ref|XP_0026 (  500) KSNEFLQQLMVDLEAYA  1 
gi|19111907|ref|NP_59511 (  414) ASELFFKQIANDLSAFA  1 
gi|317419369|emb|CBN8140 (  827) TMDKFFERMAEDLETYA  1 
gi|50545391|ref|XP_50023 (  357) SSEMFFDQAADDLAAYT  1 
gi|198419427|ref|XP_0021 (  468) CFEKFFKQLCHDIETMT  1 
gi|294659140|ref|XP_4614 (  540) KSDDFISNVVADLEAYS  1 
gi|68476593|ref|XP_71758 (  671) KSNEFLDTLMDDLKSYA  1 
gi|146418876|ref|XP_0014 (  537) KSSEFILAMMEDLEAYA  1 
gi|150865954|ref|XP_0013 (  572) KSDIFLTSMLEDLDAYS  1 
gi|255717597|ref|XP_0025 (  279) DINDIFCVCSESLCAEE  1 
gi|254583205|ref|XP_0024 (  295) TNDDIFEMCCKYLPLED  1 
gi|71024187|ref|XP_76232 (  959) AAHDFFADFAANLLTQA  1 
gi|50285667|ref|XP_44526 (  284) TLNVNYANVKDMLVRYN  1 
gi|14318571|ref|NP_11670 (  245) TSDENLDDIGNDPIRLN  1 
gi|50302211|ref|XP_45103 (   47) NTYNFSQDVFNKLSESN  1 
gi|156839090|ref|XP_0016 (  119) ITDTVFSKLAPIRYNYK  1 
gi|302308767|ref|NP_9858 (  100) RGARLAQDVFGNLPPGY  1 
//

--------------------------------------------------------------------------------

--------------------------------------------------------------------------------
	Motif 1 position-specific scoring matrix
--------------------------------------------------------------------------------
log-odds matrix: alength= 20 w= 17 n= 15710 bayes= 8.98235 E= 5.6e-097 
   171    479   -102   -202   -314   -268   -151     38    171   -315   -220     61   -375   -169    -94    -60    121    -47   -117   -199 
  -109     10   -423   -457    -63   -123   -300    -96   -295    -23     -4    -70   -417   -378   -378    242    155   -261   -116   -239 
  -101   -302    239    150   -551   -299     79   -596   -315   -605   -534    220   -532   -361   -483   -145   -380   -539   -358     89 
   -64   -136    151     51   -318   -266   -149    -50    145   -127     57    -12   -372   -166    -93   -252    -64     33    604   -199 
  -354    -35   -521   -514    471   -443   -365    -56   -437   -127   -197    -89   -485   -504   -536   -419   -437   -132     44    185 
  -219    -27   -513   -506    475   -436   -371    -69   -430    -46   -191   -432   -478   -500   -531   -282   -433   -242     48     73 
     2    284     24    193   -329   -268   -151   -321     69   -129   -233   -172   -374    174   -242    -60      7   -268   -126   -205 
   -81   -132     40   -195   -334   -282    152   -321    -10   -317     43     44   -375    324   -107   -143    -82    -68   -108   -216 
   114    396   -578   -506     20   -397   -328    186   -391    185    219   -401   -509   -420   -466   -410   -280    178    -84   -207 
   114    522   -527   -456    104    151   -292   -115    -54    -75    218   -360   -477   -378   -426    111   -251     11    -61   -182 
     2   -149    152    122   -331    116     78     36      7   -333   -235    147   -121   -168   -245   -256   -221    -52   -129   -207 
  -335   -158    346   -170   -391   -345   -242   -196   -196   -444   -103    -11   -531   -391   -456   -282   -401   -358   -159    -65 
  -359   -105   -571   -490   -167   -471   -349    -27   -384    334    -35   -443   -192   -378   -192   -483   -362   -160    -96   -251 
   110    381   -101    120   -317     25   -149    -50      8   -127   -223   -171    -34   -166   -240     71    -64    -48   -118     85 
   298     41   -341   -144   -298   -205   -223   -269   -185   -148   -212    -61   -162   -252    -17   -122     86     24   -108   -237 
  -200     10   -359   -108    206   -116     19   -210   -249   -128     18   -267   -380   -121   -328   -178   -281   -192    148    516 
   289    -76   -107   -116   -363   -248   -203   -355    -24   -374   -279    107   -433   -240   -314     45     -3   -261   -165     76 
--------------------------------------------------------------------------------

--------------------------------------------------------------------------------
	Motif 1 position-specific probability matrix
--------------------------------------------------------------------------------
letter-probability matrix: alength= 20 w= 17 nsites= 31 E= 5.6e-097 
 0.258065  0.129032  0.032258  0.000000  0.000000  0.000000  0.000000  0.064516  0.161290  0.000000  0.000000  0.064516  0.000000  0.000000  0.032258  0.064516  0.161290  0.032258  0.000000  0.000000 
 0.032258  0.000000  0.000000  0.000000  0.032258  0.032258  0.000000  0.032258  0.000000  0.129032  0.032258  0.032258  0.000000  0.000000  0.000000  0.451613  0.225806  0.000000  0.000000  0.000000 
 0.032258  0.000000  0.419355  0.258065  0.000000  0.000000  0.032258  0.000000  0.000000  0.000000  0.000000  0.193548  0.000000  0.000000  0.000000  0.032258  0.000000  0.000000  0.000000  0.032258 
 0.032258  0.000000  0.258065  0.129032  0.000000  0.000000  0.000000  0.032258  0.129032  0.032258  0.032258  0.032258  0.000000  0.000000  0.032258  0.000000  0.032258  0.064516  0.193548  0.000000 
 0.000000  0.000000  0.000000  0.000000  0.677419  0.000000  0.000000  0.064516  0.000000  0.032258  0.000000  0.064516  0.000000  0.000000  0.000000  0.000000  0.000000  0.032258  0.000000  0.129032 
 0.032258  0.000000  0.000000  0.000000  0.709677  0.000000  0.000000  0.064516  0.000000  0.129032  0.000000  0.000000  0.000000  0.000000  0.000000  0.032258  0.000000  0.000000  0.000000  0.032258 
 0.064516  0.032258  0.096774  0.387097  0.000000  0.000000  0.000000  0.000000  0.064516  0.032258  0.000000  0.000000  0.000000  0.193548  0.000000  0.064516  0.064516  0.000000  0.000000  0.000000 
 0.032258  0.000000  0.129032  0.000000  0.000000  0.000000  0.064516  0.000000  0.032258  0.000000  0.032258  0.064516  0.000000  0.516129  0.032258  0.032258  0.032258  0.032258  0.000000  0.000000 
 0.161290  0.064516  0.000000  0.000000  0.032258  0.000000  0.000000  0.161290  0.000000  0.322581  0.096774  0.000000  0.000000  0.000000  0.000000  0.000000  0.000000  0.161290  0.000000  0.000000 
 0.161290  0.161290  0.000000  0.000000  0.064516  0.161290  0.000000  0.000000  0.032258  0.032258  0.096774  0.000000  0.000000  0.000000  0.000000  0.258065  0.000000  0.032258  0.000000  0.000000 
 0.064516  0.000000  0.258065  0.225806  0.000000  0.129032  0.032258  0.064516  0.032258  0.000000  0.000000  0.129032  0.032258  0.000000  0.000000  0.000000  0.000000  0.032258  0.000000  0.000000 
 0.000000  0.000000  0.774194  0.000000  0.000000  0.000000  0.000000  0.032258  0.032258  0.000000  0.032258  0.064516  0.000000  0.000000  0.000000  0.032258  0.000000  0.000000  0.000000  0.032258 
 0.000000  0.000000  0.000000  0.000000  0.000000  0.000000  0.000000  0.032258  0.000000  0.903226  0.000000  0.000000  0.032258  0.000000  0.032258  0.000000  0.000000  0.000000  0.000000  0.000000 
 0.161290  0.064516  0.032258  0.225806  0.000000  0.064516  0.000000  0.032258  0.032258  0.032258  0.000000  0.000000  0.064516  0.000000  0.000000  0.193548  0.032258  0.032258  0.000000  0.032258 
 0.516129  0.000000  0.000000  0.032258  0.000000  0.000000  0.000000  0.000000  0.000000  0.032258  0.000000  0.032258  0.032258  0.000000  0.096774  0.032258  0.161290  0.064516  0.000000  0.000000 
 0.000000  0.000000  0.000000  0.064516  0.096774  0.032258  0.000000  0.000000  0.000000  0.032258  0.032258  0.000000  0.000000  0.032258  0.000000  0.032258  0.000000  0.000000  0.000000  0.677419 
 0.548387  0.000000  0.032258  0.032258  0.000000  0.000000  0.000000  0.000000  0.032258  0.000000  0.000000  0.096774  0.000000  0.000000  0.000000  0.161290  0.064516  0.000000  0.000000  0.032258 
--------------------------------------------------------------------------------

--------------------------------------------------------------------------------
	Motif 1 regular expression
--------------------------------------------------------------------------------
A[ST][DE]DFFEQLS[DE]DLEAYA
--------------------------------------------------------------------------------


Time  4.47 secs.

********************************************************************************


********************************************************************************
MOTIF  2	width =   23   sites =  31   llr = 887   E-value = 9.8e-104
********************************************************************************
--------------------------------------------------------------------------------
	Motif 2 Description
--------------------------------------------------------------------------------
Simplified        A  141::::::1:1:2:::::::1:
pos.-specific     C  :::::::::::::::::::::::
probability       D  :::::::21:8::::::::1:::
matrix            E  :::::::331::2:::1::::::
                  F  ::::::::::::1:::::::2:1
                  G  :34::::::::::::::::2::1
                  H  6:1::1::::::::::::::1::
                  I  :::::15:1::221::::2:12:
                  K  :12:61:1:1::::::31:11:1
                  L  ::::::1:1::12553::::311
                  M  :::::1::1::::::5:::::::
                  N  1:::1::2::::::::1::1:11
                  P  ::::::::1:::::::::::11:
                  Q  ::1:11:::1:::1::2:4::::
                  R  :1:71:::::::::::37:4:::
                  S  :::111:::31:1:::::::::1
                  T  1::::4:211::11::::1:112
                  V  :::1:13::::51:2::::1:31
                  W  :::::::::::::::::::::::
                  Y  ::::::::::::::2:::1:1::

         bits    8.7                        
                 7.9                        
                 7.0                        
                 6.1                        
Relative         5.2                        
Entropy          4.4                        
(41.3 bits)      3.5 *                      
                 2.6 *  ** *   **  ** *     
                 1.7 ********  ** ********* 
                 0.9 ***********************
                 0.0 -----------------------

Multilevel           HAGRKTIEESDVxLLMKRQRLVT
consensus             GK   V        LR      
sequence                                    
                                            
                                            
--------------------------------------------------------------------------------

--------------------------------------------------------------------------------
	Motif 2 sites sorted by position p-value
--------------------------------------------------------------------------------
Sequence name             Start   P-value                     Site        
-------------             ----- ---------            -----------------------
gi|242813366|ref|XP_0024    419  3.40e-23 ASEDLAAYSK HAGRKTIDESDVVALMRRQRLVN STNTIFSLAQ
gi|225555231|gb|EEH03523    416  4.62e-21 ASDDLSTYAK HAGRKTIDETDVTTLMRRQRHIG KNTTMFALAQ
gi|19111907|ref|NP_59511    432  4.62e-21 IANDLSAFAD HAHRKTIDTQDVVLLMKRQRKIS EKKSLSSLMQ
gi|198419427|ref|XP_0021    486  4.09e-20 LCHDIETMTL HGGRKVVTMADIELVMRRQRFVT DEKPLQIIIE
gi|189217537|ref|NP_0011    710  4.66e-20 LCGDLTAYAT HANRKTVTCADIELLMRRQGHVT DAVPLNLLIE
gi|50545391|ref|XP_50023    375  4.66e-20 AADDLAAYTD HCKRKTVEPKDVTQLMRRQRLIN NSSDVLPLAQ
gi|302921297|ref|XP_0030    465  6.86e-20 LGDDLGAYAD HAKRKTIEESDVFTLMKRYVDVS LGYQLLFCCS
gi|46129348|ref|XP_38903    445  3.06e-19 LGDDLGAYAD HAKRKTIEESDVFTLMKRLDLVL PSFL      
gi|312215029|emb|CBX9498    478  3.45e-19 ISIDLSAYAQ HGGRKIIEESDVIALMKRYFTPF IVQTCTSICI
gi|311327433|gb|EFQ92851    480  7.06e-19 ISGDLAAYAQ HGGRRMIEESDVVALMKRTRTTT DSSTSFSLAQ
gi|317419369|emb|CBN8140    845  1.00e-18 MAEDLETYAV HAKRKTIEVEDAELLLRRQGYVN DKVPVEVLIE
gi|126722969|ref|NP_0793    504  1.00e-18 LCDDLEVFAA HAGRKTVKPEDLELLMRRQGLVT DQVSLHVLVE
gi|85113419|ref|XP_96452    526  3.92e-18 LGDDLSAYAK HAHRKTIDMSDMLTLMKRYVLAL LL        
gi|28893125|ref|NP_79612    458  4.89e-18 LCNDLEVFAS HAGRKIVKPEDLLLLMRRQGLVT DQVSQHVLVE
gi|296414001|ref|XP_0028    456  1.99e-17 ASEDLAAYSK HAGRKVIEDSDVIQLLRRQRQLN PQTTAFSLAQ
gi|169595190|ref|XP_0017    442  1.69e-16 IGIDLAAYAQ HGGRKMIEESDVIALMKSSRIML MLFYRTRKTT
gi|68476593|ref|XP_71758    689  3.62e-14 LMDDLKSYAE HRQSQTVDMKDVLLYLQRINFAG KGSSTNETEI
gi|150865954|ref|XP_0013    593  1.74e-13 DLDAYSRHRA NGKISSINLSDVILYLKRTNFTG LGPNKKMEID
gi|254572075|ref|XP_0024    318  4.76e-12 VSEDLCRYAE HGRRSMVNFTDIQLLTQRINKNL ASVDNSTEHS
gi|294659140|ref|XP_4614    561  5.12e-12 DLEAYSGHRT NNKSNQINIKDVLLYLNRIKFSS GGENRIQEVD
gi|260940190|ref|XP_0026    518  8.52e-12 LMVDLEAYAG HRQSNKINIQDALLYLNRIRPTA NVSEIEVVSR
gi|146418876|ref|XP_0014    558  1.41e-11 DLEAYASHRS ASPNYQITIKDVLLYLHRIRFIK NNSDEIDTVA
gi|71024187|ref|XP_76232    982  1.05e-10 LTQAKTRSRR SDAGTSITEADVVAVLKRQGRVT QRNDASSLAH
gi|156839090|ref|XP_0016    299  9.11e-08 LEEISNELTD EFGKISLDRQSIIILLQKYKLVS QECTNDELFN
gi|14318571|ref|NP_11670    280  1.82e-07 IKPLQIMDLK HLTRQFLNENRIILPKQTWSTIQ EESLNIMDFL
gi|50302211|ref|XP_45103     65  2.14e-07 VFNKLSESNR TKKRKLRVTEDVSIVAEKEDLNV NKSALSEDEN
gi|50285667|ref|XP_44526    124  2.50e-07 SVAVFSQIKD TKARKHVNLQDESFVIQDNEPNF NDIGGLDDHN
gi|255717597|ref|XP_0025     80  7.30e-07 LSQTLELSID FQQRKHHKPSYRELELEIHDFPV IETVAGDLYE
gi|254583205|ref|XP_0024    245  1.20e-06 FMNENDIKLG QGSWRSLQDASVTLVERLAKHFT EEDRKIVLDR
gi|302505036|ref|XP_0030    270  1.18e-05 KHGIPVPSLP AGVVKKLAMRFARSGNKKTRITK DTMAAIQQAT
gi|302308767|ref|NP_9858    265  1.74e-05 DRSALVRIFA NHGVLGGTAGNLELFRLCQRYLP LEVLNSMESA
--------------------------------------------------------------------------------

--------------------------------------------------------------------------------
	Motif 2 block diagrams
--------------------------------------------------------------------------------
SEQUENCE NAME            POSITION P-VALUE  MOTIF DIAGRAM
-------------            ----------------  -------------
gi|242813366|ref|XP_0024          3.4e-23  418_[2]_27
gi|225555231|gb|EEH03523          4.6e-21  415_[2]_26
gi|19111907|ref|NP_59511          4.6e-21  431_[2]_25
gi|198419427|ref|XP_0021          4.1e-20  485_[2]_33
gi|189217537|ref|NP_0011          4.7e-20  709_[2]_37
gi|50545391|ref|XP_50023          4.7e-20  374_[2]_59
gi|302921297|ref|XP_0030          6.9e-20  464_[2]_13
gi|46129348|ref|XP_38903          3.1e-19  444_[2]_4
gi|312215029|emb|CBX9498          3.5e-19  477_[2]_13
gi|311327433|gb|EFQ92851          7.1e-19  479_[2]_49
gi|317419369|emb|CBN8140            1e-18  844_[2]_37
gi|126722969|ref|NP_0793            1e-18  503_[2]_35
gi|85113419|ref|XP_96452          3.9e-18  525_[2]_2
gi|28893125|ref|NP_79612          4.9e-18  457_[2]_35
gi|296414001|ref|XP_0028            2e-17  455_[2]_54
gi|169595190|ref|XP_0017          1.7e-16  441_[2]_56
gi|68476593|ref|XP_71758          3.6e-14  688_[2]_45
gi|150865954|ref|XP_0013          1.7e-13  592_[2]_88
gi|254572075|ref|XP_0024          4.8e-12  317_[2]_47
gi|294659140|ref|XP_4614          5.1e-12  560_[2]_88
gi|260940190|ref|XP_0026          8.5e-12  517_[2]_63
gi|146418876|ref|XP_0014          1.4e-11  557_[2]_66
gi|71024187|ref|XP_76232            1e-10  981_[2]_75
gi|156839090|ref|XP_0016          9.1e-08  298_[2]_30
gi|14318571|ref|NP_11670          1.8e-07  279_[2]_59
gi|50302211|ref|XP_45103          2.1e-07  64_[2]_167
gi|50285667|ref|XP_44526          2.5e-07  123_[2]_191
gi|255717597|ref|XP_0025          7.3e-07  79_[2]_203
gi|254583205|ref|XP_0024          1.2e-06  244_[2]_54
gi|302505036|ref|XP_0030          1.2e-05  269_[2]_44
gi|302308767|ref|NP_9858          1.7e-05  264_[2]_15
--------------------------------------------------------------------------------

--------------------------------------------------------------------------------
	Motif 2 in BLOCKS format
--------------------------------------------------------------------------------
BL   MOTIF 2 width=23 seqs=31
gi|242813366|ref|XP_0024 (  419) HAGRKTIDESDVVALMRRQRLVN  1 
gi|225555231|gb|EEH03523 (  416) HAGRKTIDETDVTTLMRRQRHIG  1 
gi|19111907|ref|NP_59511 (  432) HAHRKTIDTQDVVLLMKRQRKIS  1 
gi|198419427|ref|XP_0021 (  486) HGGRKVVTMADIELVMRRQRFVT  1 
gi|189217537|ref|NP_0011 (  710) HANRKTVTCADIELLMRRQGHVT  1 
gi|50545391|ref|XP_50023 (  375) HCKRKTVEPKDVTQLMRRQRLIN  1 
gi|302921297|ref|XP_0030 (  465) HAKRKTIEESDVFTLMKRYVDVS  1 
gi|46129348|ref|XP_38903 (  445) HAKRKTIEESDVFTLMKRLDLVL  1 
gi|312215029|emb|CBX9498 (  478) HGGRKIIEESDVIALMKRYFTPF  1 
gi|311327433|gb|EFQ92851 (  480) HGGRRMIEESDVVALMKRTRTTT  1 
gi|317419369|emb|CBN8140 (  845) HAKRKTIEVEDAELLLRRQGYVN  1 
gi|126722969|ref|NP_0793 (  504) HAGRKTVKPEDLELLMRRQGLVT  1 
gi|85113419|ref|XP_96452 (  526) HAHRKTIDMSDMLTLMKRYVLAL  1 
gi|28893125|ref|NP_79612 (  458) HAGRKIVKPEDLLLLMRRQGLVT  1 
gi|296414001|ref|XP_0028 (  456) HAGRKVIEDSDVIQLLRRQRQLN  1 
gi|169595190|ref|XP_0017 (  442) HGGRKMIEESDVIALMKSSRIML  1 
gi|68476593|ref|XP_71758 (  689) HRQSQTVDMKDVLLYLQRINFAG  1 
gi|150865954|ref|XP_0013 (  593) NGKISSINLSDVILYLKRTNFTG  1 
gi|254572075|ref|XP_0024 (  318) HGRRSMVNFTDIQLLTQRINKNL  1 
gi|294659140|ref|XP_4614 (  561) NNKSNQINIKDVLLYLNRIKFSS  1 
gi|260940190|ref|XP_0026 (  518) HRQSNKINIQDALLYLNRIRPTA  1 
gi|146418876|ref|XP_0014 (  558) ASPNYQITIKDVLLYLHRIRFIK  1 
gi|71024187|ref|XP_76232 (  982) SDAGTSITEADVVAVLKRQGRVT  1 
gi|156839090|ref|XP_0016 (  299) EFGKISLDRQSIIILLQKYKLVS  1 
gi|14318571|ref|NP_11670 (  280) HLTRQFLNENRIILPKQTWSTIQ  1 
gi|50302211|ref|XP_45103 (   65) TKKRKLRVTEDVSIVAEKEDLNV  1 
gi|50285667|ref|XP_44526 (  124) TKARKHVNLQDESFVIQDNEPNF  1 
gi|255717597|ref|XP_0025 (   80) FQQRKHHKPSYRELELEIHDFPV  1 
gi|254583205|ref|XP_0024 (  245) QGSWRSLQDASVTLVERLAKHFT  1 
gi|302505036|ref|XP_0030 (  270) AGVVKKLAMRFARSGNKKTRITK  1 
gi|302308767|ref|NP_9858 (  265) NHGVLGGTAGNLELFRLCQRYLP  1 
//

--------------------------------------------------------------------------------

--------------------------------------------------------------------------------
	Motif 2 position-specific scoring matrix
--------------------------------------------------------------------------------
log-odds matrix: alength= 20 w= 23 n= 15524 bayes= 8.96513 E= 9.8e-104 
   -93    -87   -343   -205    -48   -363    519   -397   -361   -339   -248     64   -442    -43   -262   -206    -73   -340    -18      9 
   214    284   -101   -196     -8    210     78   -315     69   -129   -228    -12   -371    -29    -22   -125   -214   -261   -121   -200 
     2   -142   -261   -196   -324    255    163   -317    214   -327   -229    -12   -121     87    -92   -125    -64    -51   -121   -201 
  -354    -74   -500   -489   -433   -191   -183   -178    -59   -403   -354   -157   -437   -280    342   -163   -393   -111    225   -322 
  -250   -183   -329   -257   -384   -319   -189    -55    358   -136   -276     55   -427     35    -13    -70    -79   -313   -160     82 
  -230    -33   -435   -370     14    -66    160     69     41    -85    214   -301   -454     22   -373     17    235     65    -71   -187 
  -303    -84   -465   -462   -223   -214    -94    386   -336     12    -53   -355   -510   -415   -273   -414   -287    186   -110   -211 
   -78   -219    121    152   -399   -317   -211   -380    107   -391   -295    203   -420    -37   -306   -312    123    -56   -196   -272 
   -74    301    -41    152     18   -347   -265    119   -282    -15    254   -320     64   -330   -124   -352      9      6    -65   -182 
    82   -143   -260     51   -325    -56   -147   -317    145   -328   -230    -11   -371    122    -92    138      8   -265   -122   -201 
  -335   -159    347   -171   -154   -344   -242   -389   -368   -445   -370    -45   -531   -391   -272   -216   -401   -359   -160    -63 
   -10     41   -431   -238   -250   -357   -270    123   -322    -67    -21   -357   -406   -388   -218   -388   -191    382   -128   -293 
  -235    -18   -513     94    104   -360   -286    207   -330    115   -121   -352   -473    -71   -128    -75     59    149    -60   -180 
   108    -23   -546   -474     17   -373   -302     73   -359    252   -109   -375   -482     13   -434   -164     91   -104    -63   -187 
  -271    -42   -557   -169     10    -86   -311   -116   -370    270    -90   -392   -143   -390   -438   -408   -283    158    -66    292 
   -75    -39   -433   -136   -221   -344   -253     -1    -36    180    427    -38   -455   -306   -118   -347    -69   -125    -74   -189 
  -400   -288   -526    -46   -547   -443     78   -468    279   -136   -379     57   -563    159    202   -459   -397   -427   -243   -364 
  -358    149   -287   -512   -437   -381   -180   -196     -2   -266   -361   -327   -433   -283    346   -300   -236   -440    -61   -325 
   -66   -107   -286    -97   -288   -279     76    165   -121   -116   -199    -18   -386    267   -259   -131     56   -213    352    271 
  -203   -152     25    -90     -7    148   -155   -329    112   -339   -242    112   -381   -174    209   -127   -225     32   -133   -211 
  -201    -97   -109   -231    240   -284    215     46     61    139   -192   -198    -34    -39   -101   -273     56   -202    -93    185 
    -1    -14   -546   -474     21   -366   -297    184   -359    -11     85    102    -33   -391   -434   -159     96    267    -58   -180 
   -65   -122   -273   -209     86     78   -156   -276     67     43   -212    146   -121    -32   -248     20    166     36   -113   -198 
--------------------------------------------------------------------------------

--------------------------------------------------------------------------------
	Motif 2 position-specific probability matrix
--------------------------------------------------------------------------------
letter-probability matrix: alength= 20 w= 23 nsites= 31 E= 9.8e-104 
 0.064516  0.000000  0.000000  0.032258  0.032258  0.000000  0.645161  0.000000  0.000000  0.000000  0.000000  0.096774  0.000000  0.032258  0.000000  0.032258  0.064516  0.000000  0.000000  0.000000 
 0.354839  0.032258  0.032258  0.000000  0.032258  0.258065  0.032258  0.000000  0.064516  0.032258  0.000000  0.032258  0.000000  0.032258  0.064516  0.032258  0.000000  0.000000  0.000000  0.000000 
 0.064516  0.000000  0.000000  0.000000  0.000000  0.354839  0.064516  0.000000  0.225806  0.000000  0.000000  0.032258  0.032258  0.096774  0.032258  0.032258  0.032258  0.032258  0.000000  0.000000 
 0.000000  0.000000  0.000000  0.000000  0.000000  0.032258  0.000000  0.032258  0.032258  0.000000  0.000000  0.032258  0.000000  0.000000  0.677419  0.096774  0.000000  0.064516  0.032258  0.000000 
 0.000000  0.000000  0.000000  0.000000  0.000000  0.000000  0.000000  0.032258  0.612903  0.032258  0.000000  0.064516  0.000000  0.064516  0.064516  0.064516  0.032258  0.000000  0.000000  0.032258 
 0.000000  0.000000  0.000000  0.000000  0.032258  0.032258  0.064516  0.064516  0.064516  0.032258  0.096774  0.000000  0.000000  0.064516  0.000000  0.129032  0.354839  0.064516  0.000000  0.000000 
 0.000000  0.000000  0.000000  0.000000  0.000000  0.032258  0.032258  0.516129  0.000000  0.129032  0.000000  0.000000  0.000000  0.000000  0.032258  0.000000  0.000000  0.258065  0.000000  0.000000 
 0.032258  0.000000  0.193548  0.258065  0.000000  0.000000  0.000000  0.000000  0.096774  0.000000  0.000000  0.193548  0.000000  0.032258  0.000000  0.000000  0.161290  0.032258  0.000000  0.000000 
 0.032258  0.032258  0.064516  0.290323  0.032258  0.000000  0.000000  0.096774  0.000000  0.064516  0.129032  0.000000  0.129032  0.000000  0.032258  0.000000  0.064516  0.032258  0.000000  0.000000 
 0.129032  0.000000  0.000000  0.129032  0.000000  0.032258  0.000000  0.000000  0.129032  0.000000  0.000000  0.032258  0.000000  0.129032  0.032258  0.322581  0.064516  0.000000  0.000000  0.000000 
 0.000000  0.000000  0.806452  0.000000  0.032258  0.000000  0.000000  0.000000  0.000000  0.000000  0.000000  0.032258  0.000000  0.000000  0.032258  0.064516  0.000000  0.000000  0.000000  0.032258 
 0.096774  0.000000  0.000000  0.032258  0.000000  0.000000  0.000000  0.161290  0.000000  0.096774  0.032258  0.000000  0.000000  0.000000  0.032258  0.000000  0.000000  0.548387  0.000000  0.000000 
 0.000000  0.000000  0.000000  0.193548  0.064516  0.000000  0.000000  0.193548  0.000000  0.193548  0.000000  0.000000  0.000000  0.032258  0.032258  0.064516  0.096774  0.129032  0.000000  0.000000 
 0.161290  0.000000  0.000000  0.000000  0.032258  0.000000  0.000000  0.064516  0.000000  0.516129  0.000000  0.000000  0.000000  0.064516  0.000000  0.032258  0.129032  0.000000  0.000000  0.000000 
 0.000000  0.000000  0.000000  0.032258  0.032258  0.032258  0.000000  0.000000  0.000000  0.548387  0.000000  0.000000  0.032258  0.000000  0.000000  0.000000  0.000000  0.161290  0.000000  0.161290 
 0.032258  0.000000  0.000000  0.032258  0.000000  0.000000  0.000000  0.032258  0.032258  0.322581  0.451613  0.032258  0.000000  0.000000  0.032258  0.000000  0.032258  0.000000  0.000000  0.000000 
 0.000000  0.000000  0.000000  0.064516  0.000000  0.000000  0.032258  0.000000  0.322581  0.032258  0.000000  0.064516  0.000000  0.161290  0.322581  0.000000  0.000000  0.000000  0.000000  0.000000 
 0.000000  0.032258  0.032258  0.000000  0.000000  0.000000  0.000000  0.032258  0.096774  0.032258  0.000000  0.000000  0.000000  0.000000  0.709677  0.032258  0.032258  0.000000  0.000000  0.000000 
 0.032258  0.000000  0.000000  0.032258  0.000000  0.000000  0.032258  0.161290  0.000000  0.032258  0.000000  0.032258  0.000000  0.387097  0.000000  0.032258  0.096774  0.000000  0.032258  0.129032 
 0.000000  0.000000  0.096774  0.032258  0.032258  0.161290  0.000000  0.000000  0.096774  0.000000  0.000000  0.096774  0.000000  0.000000  0.387097  0.032258  0.000000  0.064516  0.000000  0.000000 
 0.000000  0.000000  0.032258  0.000000  0.193548  0.000000  0.096774  0.064516  0.064516  0.258065  0.000000  0.000000  0.064516  0.032258  0.032258  0.000000  0.096774  0.000000  0.000000  0.064516 
 0.064516  0.000000  0.000000  0.000000  0.032258  0.000000  0.000000  0.161290  0.000000  0.064516  0.032258  0.096774  0.064516  0.000000  0.000000  0.032258  0.129032  0.322581  0.000000  0.000000 
 0.032258  0.000000  0.000000  0.000000  0.064516  0.096774  0.000000  0.000000  0.064516  0.129032  0.000000  0.129032  0.032258  0.032258  0.000000  0.129032  0.225806  0.064516  0.000000  0.000000 
--------------------------------------------------------------------------------

--------------------------------------------------------------------------------
	Motif 2 regular expression
--------------------------------------------------------------------------------
H[AG][GK]RKT[IV]EESDVxLL[ML][KR]RQRLVT
--------------------------------------------------------------------------------


Time  8.74 secs.

********************************************************************************


********************************************************************************
MOTIF  3	width =   18   sites =  31   llr = 642   E-value = 6.9e-043
********************************************************************************
--------------------------------------------------------------------------------
	Motif 3 Description
--------------------------------------------------------------------------------
Simplified        A  111::::::::1:1:314
pos.-specific     C  :::::::::::::1::::
probability       D  :2:1:::5:::1:1::::
matrix            E  :1231::21::1:::1::
                  F  ::::1:::1::12:::::
                  G  1:2::::::::::2::::
                  H  :::::::1:::1::::::
                  I  1:::1:1:2:::11:::1
                  K  1:::::1:::1:::2:::
                  L  1:::111:29:1711161
                  M  1::1::1:::::::::::
                  N  1::1:::::::2::::::
                  P  1:12:6::::::::1:12
                  Q  1311::::::11::::::
                  R  :13:::5::17:::4:::
                  S  :11::::1:::::41:::
                  T  ::::52:1:::::::21:
                  V  :1::111:1::::::3:2
                  W  ::::::::::::::::::
                  Y  2:::::::3:::::::::

         bits    8.7                   
                 7.9                   
                 7.0                   
                 6.1                   
Relative         5.2                   
Entropy          4.4                   
(29.9 bits)      3.5          *        
                 2.6          ** *     
                 1.7     ******* ******
                 0.9 ******************
                 0.0 ------------------

Multilevel           xQRETPRDYLRxLSRVLA
consensus                           A  
sequence                               
                                       
                                       
--------------------------------------------------------------------------------

--------------------------------------------------------------------------------
	Motif 3 sites sorted by position p-value
--------------------------------------------------------------------------------
Sequence name             Start   P-value                   Site     
-------------             ----- ---------            ------------------
gi|225555231|gb|EEH03523    102  2.19e-16 PGRDRRKSGR MQRETPMDVLRNLGKVLA PTTRPVSSSP
gi|312215029|emb|CBX9498    104  4.41e-15 PGNNRRRSGR MQRETPRDLLRGLSRALA RDSRPVQPSP
gi|311327433|gb|EFQ92851    105  5.22e-15 PGNNRRRSGR IQRETPRDILRDLARALA RDSRPIEPSP
gi|46129348|ref|XP_38903     91  2.27e-14 PGKNRRQSMM QQRETPLDVLRHLGRALA PKSKPIQYSS
gi|302921297|ref|XP_0030    102  2.66e-14 PGKNRRRSLM QQRETPLDILRTLGRVLA PTSKPIQTSS
gi|150865954|ref|XP_0013    140  9.18e-14 NTGAVVYGPH YVGPITIDYLRFICRVTV RQIERDKIRK
gi|146418876|ref|XP_0014    131  4.02e-13 RSTKRIFNPG YVEPVTVDYLKFFCKVLI AEKNKLAEHQ
gi|296414001|ref|XP_0028    118  8.16e-13 RERRKSGRYP AARETPRDLLRALSRQLA TTSTQYVPSP
gi|50545391|ref|XP_50023     31  8.16e-13 ATPRRVREDT GRQMTPRDILRALSRVMV REKQAIDEED
gi|242813366|ref|XP_0024     88  1.63e-12 GRDRRRSTRG PQRETAFDILRNLGRTLA PISKPIQSSP
gi|19111907|ref|NP_59511     66  3.19e-12 NSLARRRSNV FSATTPRDILRMLSRALA KNPVPSPAES
gi|68476593|ref|XP_71758    138  4.15e-12 KTGEKLYEPN YQGPITIDYLKFFCKTSI QNQDKINQQQ
gi|260940190|ref|XP_0026    107  6.13e-12 SSAGIVYDAG YAGPVTREFLRAFSRALV YDKKRSSPED
gi|294659140|ref|XP_4614    140  2.16e-11 ENGVTALDPN YIGPITIDYLRLFCKITI EEKAEKENSK
gi|85113419|ref|XP_96452    103  8.03e-11 PHHARRRSLR EARETPRNFLLQLGKVLA PKSERIPSSS
gi|302308767|ref|NP_9858     50  3.46e-10 PSTRRRIELT RDPQKLRHYLRELSSVLV NVSESPVPSS
gi|156839090|ref|XP_0016     55  5.93e-10 VELINYSPLR NDAGEVRSYLRDLSVALA SQIEVVDTSD
gi|254583205|ref|XP_0024     56  1.11e-09 SPERHVDAIS KDPSEVKEYLRDLSSVLV SQGRNLTSFL
gi|189217537|ref|NP_0011    741  3.37e-09 VTDAVPLNLL IERHLPMEYRRCLIPCAS SGNKVYPKTK
gi|14318571|ref|NP_11670     61  4.09e-09 ASTKSHDILN KDPNEVRSFLQDLSQVLA RKSQGNDTTT
gi|28893125|ref|NP_79612     82  5.47e-09 RSTRVQGRGR LEEQTPRTLLRNILLTAP ESSTVMPDPV
gi|317419369|emb|CBN8140    185  1.06e-08 NTPAPSSMLF DDGDTPRHILMNILRTEP VRSPVVHEKA
gi|71024187|ref|XP_76232    488  2.88e-08 LWGGVGGWAG GREESPMDLLRRLARAPD FVAPPTPSLD
gi|126722969|ref|NP_0793     81  3.14e-08 RSAHIQASGH LEEQTPRTLLKNILLTAP ESSILMPESV
gi|50285667|ref|XP_44526     50  4.46e-08 RRVFDVGNLK NSPNESRMFLKELDSALA SRGDGKQHGV
gi|254572075|ref|XP_0024    130  5.30e-08 SAARDTPNRE NSQYTPTKDLRSLSRLLL KERNQGNTES
gi|198419427|ref|XP_0021    517  6.28e-08 VTDEKPLQII IEENFPLEYRRLFIPVAG SVANKEK   
gi|50302211|ref|XP_45103    145  6.28e-08 LTSVEETLNT TNCNFPSHELRHLMTTFL YQSSHSKKFT
gi|169595190|ref|XP_0017    483  3.76e-07 TTSNNTIFSL AQKMLPRELLQQLRMEPP QKLRGQKRKR
gi|255717597|ref|XP_0025      4  1.35e-06        MSL GKSDALKQQLRELSFLLA KNRLQERQDT
gi|302505036|ref|XP_0030     28  1.11e-05 VSSSPPTEPE PQSEPPVDEIAELDKEPP IPPPRLSLPL
--------------------------------------------------------------------------------

--------------------------------------------------------------------------------
	Motif 3 block diagrams
--------------------------------------------------------------------------------
SEQUENCE NAME            POSITION P-VALUE  MOTIF DIAGRAM
-------------            ----------------  -------------
gi|225555231|gb|EEH03523          2.2e-16  101_[3]_345
gi|312215029|emb|CBX9498          4.4e-15  103_[3]_392
gi|311327433|gb|EFQ92851          5.2e-15  104_[3]_429
gi|46129348|ref|XP_38903          2.3e-14  90_[3]_363
gi|302921297|ref|XP_0030          2.7e-14  101_[3]_381
gi|150865954|ref|XP_0013          9.2e-14  139_[3]_546
gi|146418876|ref|XP_0014            4e-13  130_[3]_498
gi|296414001|ref|XP_0028          8.2e-13  117_[3]_397
gi|50545391|ref|XP_50023          8.2e-13  30_[3]_408
gi|242813366|ref|XP_0024          1.6e-12  87_[3]_363
gi|19111907|ref|NP_59511          3.2e-12  65_[3]_396
gi|68476593|ref|XP_71758          4.1e-12  137_[3]_601
gi|260940190|ref|XP_0026          6.1e-12  106_[3]_479
gi|294659140|ref|XP_4614          2.2e-11  139_[3]_514
gi|85113419|ref|XP_96452            8e-11  102_[3]_430
gi|302308767|ref|NP_9858          3.5e-10  49_[3]_235
gi|156839090|ref|XP_0016          5.9e-10  54_[3]_279
gi|254583205|ref|XP_0024          1.1e-09  55_[3]_248
gi|189217537|ref|NP_0011          3.4e-09  740_[3]_11
gi|14318571|ref|NP_11670          4.1e-09  60_[3]_283
gi|28893125|ref|NP_79612          5.5e-09  81_[3]_416
gi|317419369|emb|CBN8140          1.1e-08  184_[3]_702
gi|71024187|ref|XP_76232          2.9e-08  487_[3]_574
gi|126722969|ref|NP_0793          3.1e-08  80_[3]_463
gi|50285667|ref|XP_44526          4.5e-08  49_[3]_270
gi|254572075|ref|XP_0024          5.3e-08  129_[3]_240
gi|198419427|ref|XP_0021          6.3e-08  516_[3]_7
gi|50302211|ref|XP_45103          6.3e-08  144_[3]_92
gi|169595190|ref|XP_0017          3.8e-07  482_[3]_20
gi|255717597|ref|XP_0025          1.3e-06  3_[3]_284
gi|302505036|ref|XP_0030          1.1e-05  27_[3]_291
--------------------------------------------------------------------------------

--------------------------------------------------------------------------------
	Motif 3 in BLOCKS format
--------------------------------------------------------------------------------
BL   MOTIF 3 width=18 seqs=31
gi|225555231|gb|EEH03523 (  102) MQRETPMDVLRNLGKVLA  1 
gi|312215029|emb|CBX9498 (  104) MQRETPRDLLRGLSRALA  1 
gi|311327433|gb|EFQ92851 (  105) IQRETPRDILRDLARALA  1 
gi|46129348|ref|XP_38903 (   91) QQRETPLDVLRHLGRALA  1 
gi|302921297|ref|XP_0030 (  102) QQRETPLDILRTLGRVLA  1 
gi|150865954|ref|XP_0013 (  140) YVGPITIDYLRFICRVTV  1 
gi|146418876|ref|XP_0014 (  131) YVEPVTVDYLKFFCKVLI  1 
gi|296414001|ref|XP_0028 (  118) AARETPRDLLRALSRQLA  1 
gi|50545391|ref|XP_50023 (   31) GRQMTPRDILRALSRVMV  1 
gi|242813366|ref|XP_0024 (   88) PQRETAFDILRNLGRTLA  1 
gi|19111907|ref|NP_59511 (   66) FSATTPRDILRMLSRALA  1 
gi|68476593|ref|XP_71758 (  138) YQGPITIDYLKFFCKTSI  1 
gi|260940190|ref|XP_0026 (  107) YAGPVTREFLRAFSRALV  1 
gi|294659140|ref|XP_4614 (  140) YIGPITIDYLRLFCKITI  1 
gi|85113419|ref|XP_96452 (  103) EARETPRNFLLQLGKVLA  1 
gi|302308767|ref|NP_9858 (   50) RDPQKLRHYLRELSSVLV  1 
gi|156839090|ref|XP_0016 (   55) NDAGEVRSYLRDLSVALA  1 
gi|254583205|ref|XP_0024 (   56) KDPSEVKEYLRDLSSVLV  1 
gi|189217537|ref|NP_0011 (  741) IERHLPMEYRRCLIPCAS  1 
gi|14318571|ref|NP_11670 (   61) KDPNEVRSFLQDLSQVLA  1 
gi|28893125|ref|NP_79612 (   82) LEEQTPRTLLRNILLTAP  1 
gi|317419369|emb|CBN8140 (  185) DDGDTPRHILMNILRTEP  1 
gi|71024187|ref|XP_76232 (  488) GREESPMDLLRRLARAPD  1 
gi|126722969|ref|NP_0793 (   81) LEEQTPRTLLKNILLTAP  1 
gi|50285667|ref|XP_44526 (   50) NSPNESRMFLKELDSALA  1 
gi|254572075|ref|XP_0024 (  130) NSQYTPTKDLRSLSRLLL  1 
gi|198419427|ref|XP_0021 (  517) IEENFPLEYRRLFIPVAG  1 
gi|50302211|ref|XP_45103 (  145) TNCNFPSHELRHLMTTFL  1 
gi|169595190|ref|XP_0017 (  483) AQKMLPRELLQQLRMEPP  1 
gi|255717597|ref|XP_0025 (    4) GKSDALKQQLRELSFLLA  1 
gi|302505036|ref|XP_0030 (   28) PQSEPPVDEIAELDKEPP  1 
//

--------------------------------------------------------------------------------

--------------------------------------------------------------------------------
	Motif 3 position-specific scoring matrix
--------------------------------------------------------------------------------
log-odds matrix: alength= 20 w= 18 n= 15679 bayes= 8.97949 E= 6.9e-043 
     2   -140   -100    -86     -7     77   -146     90     70    -48    146    110    -34     40    -93   -250    -64   -262   -119    300 
    48   -143     88     52   -325   -265   -147    -53     10   -327   -229    -12   -371    227    -22    -14   -215     32   -122   -201 
     2    285   -263     78   -328    146   -149   -320     10   -330   -232   -171     59     40    168    -60   -218   -267   -124   -204 
  -193   -144    -25    167   -326    -56     79   -319    -98   -329    146    147     90     87   -240   -126    -64   -266   -123     85 
   -76    -26   -473     36    100   -355   -275    117    -50    -18   -132   -323   -127   -344   -398   -149    270     67    -69   -188 
   -92   -159   -443   -420   -402   -359   -330   -380   -317    -74   -360   -385    319   -364   -428   -174     93     60   -247   -382 
  -237    -16   -539   -467     21   -365   -295    122     35     33    218   -366   -479   -385    243   -158    -69     74    -59   -180 
  -215   -167    243     82   -352   -278    217   -344      0   -354     56    -11   -392    -34   -265    -62      6   -291   -149   -226 
  -230    -11   -146    -68    202   -352   -153    194   -326    104   -128   -340   -453    -82   -404   -354   -259     60     17    409 
  -392   -135   -610   -529   -186   -507   -385    -23   -422    335    -60   -482   -523   -414    -83   -522   -395   -186   -121   -279 
  -177   -111   -531   -483   -471   -404   -204   -410     85   -211    -28   -338   -468    -45    336   -457   -408   -443   -100   -342 
    48    284     59     51    140    -56    163   -315    -95    -48     56    175   -370     40    -92   -125    -64   -263   -121   -200 
  -557   -279   -873   -795    235   -719   -588    156   -690    306   -155   -726   -737   -621   -719   -777   -567   -294   -216   -388 
     0    489    -40   -383   -212    150   -262     72   -275     28     81   -315   -458   -325   -124    155   -246   -114    -68   -184 
  -204   -128   -284   -219     -4   -281   -163   -280    195    -44     60   -188    -33    -33    220    -16    -66    -43   -119   -205 
   177    303   -539    -59   -198   -365   -296     12   -353    -11   -120   -366   -480    -73   -432   -377    150    266    -60   -181 
    45    -59   -541   -183     -3   -409   -317   -113   -357    287     75   -395    -12   -372   -425   -197    -31   -130    -78   -215 
   253      1   -144   -455   -212    -66   -300    113   -346    -21   -133   -363     89   -385   -429   -152   -253    170    -69   -194 
--------------------------------------------------------------------------------

--------------------------------------------------------------------------------
	Motif 3 position-specific probability matrix
--------------------------------------------------------------------------------
letter-probability matrix: alength= 20 w= 18 nsites= 31 E= 6.9e-043 
 0.064516  0.000000  0.032258  0.032258  0.032258  0.096774  0.000000  0.096774  0.064516  0.064516  0.064516  0.096774  0.064516  0.064516  0.032258  0.000000  0.032258  0.000000  0.000000  0.161290 
 0.096774  0.000000  0.161290  0.129032  0.000000  0.000000  0.000000  0.032258  0.032258  0.000000  0.000000  0.032258  0.000000  0.290323  0.064516  0.096774  0.000000  0.064516  0.000000  0.000000 
 0.064516  0.032258  0.000000  0.161290  0.000000  0.161290  0.000000  0.000000  0.032258  0.000000  0.000000  0.000000  0.129032  0.064516  0.290323  0.064516  0.000000  0.000000  0.000000  0.000000 
 0.000000  0.000000  0.064516  0.322581  0.000000  0.032258  0.032258  0.000000  0.000000  0.000000  0.064516  0.129032  0.161290  0.096774  0.000000  0.032258  0.032258  0.000000  0.000000  0.032258 
 0.032258  0.000000  0.000000  0.129032  0.064516  0.000000  0.000000  0.096774  0.032258  0.064516  0.000000  0.000000  0.032258  0.000000  0.000000  0.032258  0.451613  0.064516  0.000000  0.000000 
 0.032258  0.000000  0.000000  0.000000  0.000000  0.000000  0.000000  0.000000  0.000000  0.064516  0.000000  0.000000  0.612903  0.000000  0.000000  0.032258  0.161290  0.096774  0.000000  0.000000 
 0.000000  0.000000  0.000000  0.000000  0.032258  0.000000  0.000000  0.096774  0.064516  0.096774  0.096774  0.000000  0.000000  0.000000  0.483871  0.032258  0.032258  0.064516  0.000000  0.000000 
 0.000000  0.000000  0.483871  0.161290  0.000000  0.000000  0.096774  0.000000  0.032258  0.000000  0.032258  0.032258  0.000000  0.032258  0.000000  0.064516  0.064516  0.000000  0.000000  0.000000 
 0.000000  0.000000  0.032258  0.064516  0.129032  0.000000  0.000000  0.193548  0.000000  0.193548  0.000000  0.000000  0.000000  0.032258  0.000000  0.000000  0.000000  0.064516  0.000000  0.290323 
 0.000000  0.000000  0.000000  0.000000  0.000000  0.000000  0.000000  0.032258  0.000000  0.903226  0.000000  0.000000  0.000000  0.000000  0.064516  0.000000  0.000000  0.000000  0.000000  0.000000 
 0.032258  0.000000  0.000000  0.000000  0.000000  0.000000  0.000000  0.000000  0.129032  0.032258  0.032258  0.000000  0.000000  0.064516  0.709677  0.000000  0.000000  0.000000  0.000000  0.000000 
 0.096774  0.032258  0.129032  0.129032  0.096774  0.032258  0.064516  0.000000  0.000000  0.064516  0.032258  0.161290  0.000000  0.064516  0.032258  0.032258  0.032258  0.000000  0.000000  0.000000 
 0.000000  0.000000  0.000000  0.000000  0.161290  0.000000  0.000000  0.129032  0.000000  0.709677  0.000000  0.000000  0.000000  0.000000  0.000000  0.000000  0.000000  0.000000  0.000000  0.000000 
 0.064516  0.129032  0.064516  0.000000  0.000000  0.161290  0.000000  0.064516  0.000000  0.096774  0.032258  0.000000  0.000000  0.000000  0.032258  0.354839  0.000000  0.000000  0.000000  0.000000 
 0.000000  0.000000  0.000000  0.000000  0.032258  0.000000  0.000000  0.000000  0.193548  0.064516  0.032258  0.000000  0.064516  0.032258  0.419355  0.096774  0.032258  0.032258  0.000000  0.000000 
 0.258065  0.032258  0.000000  0.064516  0.000000  0.000000  0.000000  0.032258  0.000000  0.064516  0.000000  0.000000  0.000000  0.032258  0.000000  0.000000  0.193548  0.322581  0.000000  0.000000 
 0.129032  0.000000  0.000000  0.032258  0.032258  0.000000  0.000000  0.000000  0.000000  0.580645  0.032258  0.000000  0.096774  0.000000  0.000000  0.032258  0.064516  0.000000  0.000000  0.000000 
 0.419355  0.000000  0.032258  0.000000  0.000000  0.032258  0.000000  0.096774  0.000000  0.064516  0.000000  0.000000  0.161290  0.000000  0.000000  0.032258  0.000000  0.161290  0.000000  0.000000 
--------------------------------------------------------------------------------

--------------------------------------------------------------------------------
	Motif 3 regular expression
--------------------------------------------------------------------------------
xQRETPRDYLRxLSR[VA]LA
--------------------------------------------------------------------------------


Time 12.70 secs.

********************************************************************************


********************************************************************************
SUMMARY OF MOTIFS
********************************************************************************

--------------------------------------------------------------------------------
	Combined block diagrams: non-overlapping sites with p-value < 0.0001
--------------------------------------------------------------------------------
SEQUENCE NAME            COMBINED P-VALUE  MOTIF DIAGRAM
-------------            ----------------  -------------
gi|14318571|ref|NP_11670         5.08e-11  60_[3(4.09e-09)]_166_[1(3.55e-06)]_\
    18_[2(1.82e-07)]_59
gi|19111907|ref|NP_59511         1.10e-33  65_[3(3.19e-12)]_330_[1(2.11e-13)]_\
    1_[2(4.62e-21)]_25
gi|28893125|ref|NP_79612         2.46e-28  81_[3(5.47e-09)]_340_[1(2.86e-14)]_\
    1_[2(4.89e-18)]_8_[3(4.73e-06)]_9
gi|46129348|ref|XP_38903         6.97e-38  90_[3(2.27e-14)]_318_[1(2.40e-17)]_\
    1_[2(3.06e-19)]_4
gi|50285667|ref|XP_44526         1.04e-10  49_[3(4.46e-08)]_56_[2(2.50e-07)]_\
    137_[1(6.39e-07)]_6_[1(2.04e-05)]_14
gi|50302211|ref|XP_45103         2.78e-10  46_[1(3.75e-06)]_1_[2(2.14e-07)]_57_\
    [3(6.28e-08)]_92
gi|50545391|ref|XP_50023         5.25e-33  30_[3(8.16e-13)]_308_[1(4.73e-13)]_\
    1_[2(4.66e-20)]_8_[3(4.54e-05)]_33
gi|68476593|ref|XP_71758         9.85e-24  137_[3(4.15e-12)]_118_[3(4.04e-05)]_\
    379_[1(8.62e-11)]_1_[2(3.62e-14)]_45
gi|71024187|ref|XP_76232         2.02e-13  487_[3(2.88e-08)]_453_[1(8.31e-08)]_\
    6_[2(1.05e-10)]_75
gi|85113419|ref|XP_96452         5.69e-35  102_[3(8.03e-11)]_387_[1(3.10e-19)]_\
    1_[2(3.92e-18)]_2
gi|126722969|ref|NP_0793         3.36e-28  80_[3(3.14e-08)]_387_[1(2.56e-14)]_\
    1_[2(1.00e-18)]_8_[3(6.61e-06)]_9
gi|146418876|ref|XP_0014         2.23e-22  130_[3(4.02e-13)]_388_[1(9.38e-11)]_\
    4_[2(1.41e-11)]_66
gi|150865954|ref|XP_0013         9.43e-24  139_[3(9.18e-14)]_414_[1(9.72e-10)]_\
    4_[2(1.74e-13)]_88
gi|156839090|ref|XP_0016         9.19e-12  54_[3(5.93e-10)]_46_[1(8.66e-06)]_\
    163_[2(9.11e-08)]_30
gi|169595190|ref|XP_0017         4.84e-26  423_[1(2.69e-15)]_1_[2(1.69e-16)]_\
    18_[3(3.76e-07)]_20
gi|189217537|ref|NP_0011         8.54e-32  5_[3(3.61e-06)]_87_[3(1.04e-05)]_\
    563_[1(3.96e-16)]_1_[2(4.66e-20)]_8_[3(3.37e-09)]_11
gi|198419427|ref|XP_0021         4.18e-27  86_[2(9.00e-06)]_88_[1(7.25e-05)]_\
    253_[1(4.71e-12)]_1_[2(4.09e-20)]_8_[3(6.28e-08)]_7
gi|225555231|gb|EEH03523         9.43e-40  101_[3(2.19e-16)]_278_[1(2.13e-15)]_\
    1_[2(4.62e-21)]_26
gi|242813366|ref|XP_0024         1.47e-39  87_[3(1.63e-12)]_295_[1(5.98e-17)]_\
    1_[2(3.40e-23)]_8_[3(3.14e-06)]_1
gi|254572075|ref|XP_0024         6.76e-23  129_[3(5.30e-08)]_152_[1(3.02e-15)]_\
    1_[2(4.76e-12)]_47
gi|254583205|ref|XP_0024         1.51e-12  55_[3(1.11e-09)]_171_[2(1.20e-06)]_\
    27_[1(6.81e-08)]_10
gi|255717597|ref|XP_0025         4.88e-10  3_[3(1.35e-06)]_58_[2(7.30e-07)]_\
    176_[1(5.21e-08)]_10
gi|260940190|ref|XP_0026         1.93e-24  106_[3(6.13e-12)]_375_[1(9.24e-14)]_\
    1_[2(8.52e-12)]_63
gi|294659140|ref|XP_4614         2.28e-21  139_[3(2.16e-11)]_382_[1(4.76e-11)]_\
    4_[2(5.12e-12)]_88
gi|296414001|ref|XP_0028         3.38e-31  117_[3(8.16e-13)]_302_[1(4.90e-14)]_\
    1_[2(1.99e-17)]_8_[3(2.50e-05)]_28
gi|302308767|ref|NP_9858         5.10e-09  49_[3(3.46e-10)]_197_[2(1.74e-05)]_\
    15
gi|302505036|ref|XP_0030         2.60e-15  27_[3(1.11e-05)]_224_[2(1.18e-05)]_\
    8_[1(7.28e-16)]_19
gi|302921297|ref|XP_0030         1.77e-39  101_[3(2.66e-14)]_119_[1(1.84e-05)]_\
    191_[1(1.78e-18)]_1_[2(6.86e-20)]_13
gi|311327433|gb|EFQ92851         1.06e-36  104_[3(5.22e-15)]_339_[1(4.47e-16)]_\
    1_[2(7.06e-19)]_8_[3(3.76e-07)]_23
gi|312215029|emb|CBX9498         1.65e-36  103_[3(4.41e-15)]_338_[1(2.13e-15)]_\
    1_[2(3.45e-19)]_13
gi|317419369|emb|CBN8140         7.51e-27  147_[2(3.17e-05)]_14_[3(1.06e-08)]_\
    592_[3(8.52e-05)]_14_[1(4.28e-13)]_1_[2(1.00e-18)]_37
--------------------------------------------------------------------------------

********************************************************************************


********************************************************************************
Stopped because nmotifs = 3 reached.
********************************************************************************

CPU: pyrrolysine.gs.washington.edu

********************************************************************************
