# Supplementary material for: The MEME Suite
Source: Nucleic Acids Res. 2015 May 7;43(Web Server issue):W39–49. doi: 10.1093/nar/gkv416 (PMC4489269; doi:10.1093/nar/gkv416)
Supplement: SUPPLEMENTARY DATA [file supp_gkv416_nar-00283-web-b-2015-File003.zip › case2/cenp-t/meme.xml]

<?xml version='1.0' encoding='UTF-8' standalone='yes'?>
<!-- Document definition -->
<!DOCTYPE MEME[
<!ELEMENT MEME (
  training_set,
  model, 
  motifs, 
  scanned_sites_summary?
)>
<!ATTLIST MEME 
  version CDATA #REQUIRED
  release CDATA #REQUIRED
>
<!-- Training-set elements -->
<!ELEMENT training_set (alphabet, ambigs, sequence+, letter_frequencies)>
<!ATTLIST training_set datafile CDATA #REQUIRED length CDATA #REQUIRED>
<!ELEMENT alphabet (letter+)>
<!ATTLIST alphabet id (amino-acid|nucleotide) #REQUIRED
                   length CDATA #REQUIRED>
<!ELEMENT ambigs (letter+)>
<!ELEMENT letter EMPTY>
<!ATTLIST letter id ID #REQUIRED>
<!ATTLIST letter symbol CDATA #REQUIRED>
<!ELEMENT sequence EMPTY>
<!ATTLIST sequence id ID #REQUIRED
                   name CDATA #REQUIRED
                   length CDATA #REQUIRED
                   weight CDATA #REQUIRED
>
<!ELEMENT letter_frequencies (alphabet_array)>

<!-- Model elements -->
<!ELEMENT model (
  command_line,
  host,
  type,
  nmotifs,
  evalue_threshold,
  object_function,
  min_width,
  max_width,
  minic,
  wg,
  ws,
  endgaps,
  minsites,
  maxsites,
  wnsites,
  prob,
  spmap,
  spfuzz,
  prior,
  beta,
  maxiter,
  distance,
  num_sequences,
  num_positions,
  seed,
  seqfrac,
  strands,
  priors_file,
  reason_for_stopping,
  background_frequencies
)>
<!ELEMENT command_line (#PCDATA)*>
<!ELEMENT host (#PCDATA)*>
<!ELEMENT type (#PCDATA)*>
<!ELEMENT nmotifs (#PCDATA)*>
<!ELEMENT evalue_threshold (#PCDATA)*>
<!ELEMENT object_function (#PCDATA)*>
<!ELEMENT min_width (#PCDATA)*>
<!ELEMENT max_width (#PCDATA)*>
<!ELEMENT minic (#PCDATA)*>
<!ELEMENT wg (#PCDATA)*>
<!ELEMENT ws (#PCDATA)*>
<!ELEMENT endgaps (#PCDATA)*>
<!ELEMENT minsites (#PCDATA)*>
<!ELEMENT maxsites (#PCDATA)*>
<!ELEMENT wnsites (#PCDATA)*>
<!ELEMENT prob (#PCDATA)*>
<!ELEMENT spmap (#PCDATA)*>
<!ELEMENT spfuzz (#PCDATA)*>
<!ELEMENT prior (#PCDATA)*>
<!ELEMENT beta (#PCDATA)*>
<!ELEMENT maxiter (#PCDATA)*>
<!ELEMENT distance (#PCDATA)*>
<!ELEMENT num_sequences (#PCDATA)*>
<!ELEMENT num_positions (#PCDATA)*>
<!ELEMENT seed (#PCDATA)*>
<!ELEMENT seqfrac (#PCDATA)*>
<!ELEMENT strands (#PCDATA)*>
<!ELEMENT priors_file (#PCDATA)*>
<!ELEMENT reason_for_stopping (#PCDATA)*>
<!ELEMENT background_frequencies (alphabet_array)>
<!ATTLIST background_frequencies source CDATA #REQUIRED>

<!-- Motif elements -->
<!ELEMENT motifs (motif+)>
<!ELEMENT motif (scores, probabilities, regular_expression?, contributing_sites)>
<!ATTLIST motif id ID #REQUIRED
                name CDATA #REQUIRED
                width CDATA #REQUIRED
                sites CDATA #REQUIRED
                llr CDATA #REQUIRED
                ic CDATA #REQUIRED
                re CDATA #REQUIRED
                bayes_threshold CDATA #REQUIRED
                e_value CDATA #REQUIRED
                elapsed_time CDATA #REQUIRED
                url CDATA ""
>
<!ELEMENT scores (alphabet_matrix)>
<!ELEMENT probabilities (alphabet_matrix)>
<!ELEMENT regular_expression (#PCDATA)*>

<!-- Contributing site elements -->
<!-- Contributing sites are motif occurences found during the motif discovery phase -->
<!ELEMENT contributing_sites (contributing_site+)>
<!ELEMENT contributing_site (left_flank, site, right_flank)>
<!ATTLIST contributing_site sequence_id IDREF #REQUIRED
                          position CDATA #REQUIRED
                          strand (plus|minus|none) 'none'
                          pvalue CDATA #REQUIRED
>
<!-- The left_flank contains the sequence for 10 bases to the left of the motif start -->
<!ELEMENT left_flank (#PCDATA)>
<!-- The site contains the sequence for the motif instance -->
<!ELEMENT site (letter_ref+)>
<!-- The right_flank contains the sequence for 10 bases to the right of the motif end -->
<!ELEMENT right_flank (#PCDATA)>

<!-- Scanned site elements -->
<!-- Scanned sites are motif occurences found during the sequence scan phase -->
<!ELEMENT scanned_sites_summary (scanned_sites+)>
<!ATTLIST scanned_sites_summary p_thresh CDATA #REQUIRED>
<!ELEMENT scanned_sites (scanned_site*)>
<!ATTLIST scanned_sites sequence_id IDREF #REQUIRED
                        pvalue CDATA #REQUIRED
                        num_sites CDATA #REQUIRED>
<!ELEMENT scanned_site EMPTY>
<!ATTLIST scanned_site  motif_id IDREF #REQUIRED
                        strand (plus|minus|none) 'none'
                        position CDATA #REQUIRED
                        pvalue CDATA #REQUIRED>

<!-- Utility elements -->
<!-- A reference to a letter in the alphabet -->
<!ELEMENT letter_ref EMPTY>
<!ATTLIST letter_ref letter_id IDREF #REQUIRED>
<!-- A alphabet-array contains one floating point value for each letter in an alphabet -->
<!ELEMENT alphabet_array (value+)>
<!ELEMENT value (#PCDATA)>
<!ATTLIST value letter_id IDREF #REQUIRED>

<!-- A alphabet_matrix contains one alphabet_array for each position in a motif -->
<!ELEMENT alphabet_matrix (alphabet_array+)>

]>
<!-- Begin document body -->
<MEME version="4.8.1" release="Tue Feb  7 14:03:40 EST 2012">
<training_set datafile="cenp-t.fasta" length="31">
<alphabet id="amino-acid" length="20">
<letter id="letter_A" symbol="A"/>
<letter id="letter_C" symbol="C"/>
<letter id="letter_D" symbol="D"/>
<letter id="letter_E" symbol="E"/>
<letter id="letter_F" symbol="F"/>
<letter id="letter_G" symbol="G"/>
<letter id="letter_H" symbol="H"/>
<letter id="letter_I" symbol="I"/>
<letter id="letter_K" symbol="K"/>
<letter id="letter_L" symbol="L"/>
<letter id="letter_M" symbol="M"/>
<letter id="letter_N" symbol="N"/>
<letter id="letter_P" symbol="P"/>
<letter id="letter_Q" symbol="Q"/>
<letter id="letter_R" symbol="R"/>
<letter id="letter_S" symbol="S"/>
<letter id="letter_T" symbol="T"/>
<letter id="letter_V" symbol="V"/>
<letter id="letter_W" symbol="W"/>
<letter id="letter_Y" symbol="Y"/>
</alphabet>
<ambigs>
<letter id="letter_B" symbol="B"/>
<letter id="letter_J" symbol="J"/>
<letter id="letter_O" symbol="O"/>
<letter id="letter_U" symbol="U"/>
<letter id="letter_X" symbol="X"/>
<letter id="letter_Z" symbol="Z"/>
<letter id="letter_star" symbol="*"/>
<letter id="letter_-" symbol="-"/>
</ambigs>
<sequence id="sequence_0" name="gi|14318571|ref|NP_116704.1|" length="361" weight="1.000000" />
<sequence id="sequence_1" name="gi|19111907|ref|NP_595115.1|" length="479" weight="1.000000" />
<sequence id="sequence_2" name="gi|28893125|ref|NP_796124.1|" length="515" weight="1.000000" />
<sequence id="sequence_3" name="gi|46129348|ref|XP_389035.1|" length="471" weight="1.000000" />
<sequence id="sequence_4" name="gi|50285667|ref|XP_445262.1|" length="337" weight="1.000000" />
<sequence id="sequence_5" name="gi|50302211|ref|XP_451039.1|" length="254" weight="1.000000" />
<sequence id="sequence_6" name="gi|50545391|ref|XP_500233.1|" length="456" weight="1.000000" />
<sequence id="sequence_7" name="gi|68476593|ref|XP_717589.1|" length="756" weight="1.000000" />
<sequence id="sequence_8" name="gi|71024187|ref|XP_762323.1|" length="1079" weight="1.000000" />
<sequence id="sequence_9" name="gi|85113419|ref|XP_964520.1|" length="550" weight="1.000000" />
<sequence id="sequence_10" name="gi|126722969|ref|NP_079358.3|" length="561" weight="1.000000" />
<sequence id="sequence_11" name="gi|146418876|ref|XP_001485403.1|" length="646" weight="1.000000" />
<sequence id="sequence_12" name="gi|150865954|ref|XP_001385381.2|" length="703" weight="1.000000" />
<sequence id="sequence_13" name="gi|156839090|ref|XP_001643240.1|" length="351" weight="1.000000" />
<sequence id="sequence_14" name="gi|169595190|ref|XP_001791019.1|" length="520" weight="1.000000" />
<sequence id="sequence_15" name="gi|189217537|ref|NP_001121232.1|" length="769" weight="1.000000" />
<sequence id="sequence_16" name="gi|198419427|ref|XP_002129976.1|" length="541" weight="1.000000" />
<sequence id="sequence_17" name="gi|225555231|gb|EEH03523.1|" length="464" weight="1.000000" />
<sequence id="sequence_18" name="gi|242813366|ref|XP_002486152.1|" length="468" weight="1.000000" />
<sequence id="sequence_19" name="gi|254572075|ref|XP_002493147.1|" length="387" weight="1.000000" />
<sequence id="sequence_20" name="gi|254583205|ref|XP_002499334.1|" length="321" weight="1.000000" />
<sequence id="sequence_21" name="gi|255717597|ref|XP_002555079.1|" length="305" weight="1.000000" />
<sequence id="sequence_22" name="gi|260940190|ref|XP_002614395.1|" length="603" weight="1.000000" />
<sequence id="sequence_23" name="gi|294659140|ref|XP_461484.2|" length="671" weight="1.000000" />
<sequence id="sequence_24" name="gi|296414001|ref|XP_002836693.1|" length="532" weight="1.000000" />
<sequence id="sequence_25" name="gi|302308767|ref|NP_985803.2|" length="302" weight="1.000000" />
<sequence id="sequence_26" name="gi|302505036|ref|XP_003014739.1|" length="336" weight="1.000000" />
<sequence id="sequence_27" name="gi|302921297|ref|XP_003053257.1|" length="500" weight="1.000000" />
<sequence id="sequence_28" name="gi|311327433|gb|EFQ92851.1|" length="551" weight="1.000000" />
<sequence id="sequence_29" name="gi|312215029|emb|CBX94982.1|" length="513" weight="1.000000" />
<sequence id="sequence_30" name="gi|317419369|emb|CBN81406.1|" length="904" weight="1.000000" />
<letter_frequencies>
<alphabet_array>
<value letter_id="letter_A">0.068</value>
<value letter_id="letter_C">0.004</value>
<value letter_id="letter_D">0.076</value>
<value letter_id="letter_E">0.087</value>
<value letter_id="letter_F">0.030</value>
<value letter_id="letter_G">0.049</value>
<value letter_id="letter_H">0.019</value>
<value letter_id="letter_I">0.044</value>
<value letter_id="letter_K">0.046</value>
<value letter_id="letter_L">0.084</value>
<value letter_id="letter_M">0.020</value>
<value letter_id="letter_N">0.042</value>
<value letter_id="letter_P">0.072</value>
<value letter_id="letter_Q">0.051</value>
<value letter_id="letter_R">0.077</value>
<value letter_id="letter_S">0.105</value>
<value letter_id="letter_T">0.062</value>
<value letter_id="letter_V">0.047</value>
<value letter_id="letter_W">0.002</value>
<value letter_id="letter_Y">0.016</value>
</alphabet_array>
</letter_frequencies>
</training_set>
<model>
<command_line>meme cenp-t.fasta -oc cenp-t -protein -mod oops -minw 10 -maxw 25 -nmotifs 3 </command_line>
<host>pyrrolysine.gs.washington.edu</host>
<type>oops</type>
<nmotifs>3</nmotifs>
<evalue_threshold>inf</evalue_threshold>
<object_function>E-value of product of p-values</object_function>
<min_width>10</min_width>
<max_width>25</max_width>
<minic>    0.00</minic>
<wg>11</wg>
<ws>1</ws>
<endgaps>yes</endgaps>
<minsites>31</minsites>
<maxsites>31</maxsites>
<wnsites>0.8</wnsites>
<prob>1</prob>
<spmap>pam</spmap>
<spfuzz>120</spfuzz>
<prior>dmix</prior>
<beta>0</beta>
<maxiter>50</maxiter>
<distance>1e-05</distance>
<num_sequences>31</num_sequences>
<num_positions>16206</num_positions>
<seed>0</seed>
<seqfrac>       1</seqfrac>
<strands>none</strands>
<priors_file>prior30.plib</priors_file>
<reason_for_stopping>Stopped because nmotifs = 3 reached.</reason_for_stopping>
<background_frequencies source="dataset with add-one prior applied">
<alphabet_array>
<value letter_id="letter_A">0.068</value>
<value letter_id="letter_C">0.004</value>
<value letter_id="letter_D">0.076</value>
<value letter_id="letter_E">0.087</value>
<value letter_id="letter_F">0.030</value>
<value letter_id="letter_G">0.049</value>
<value letter_id="letter_H">0.019</value>
<value letter_id="letter_I">0.044</value>
<value letter_id="letter_K">0.046</value>
<value letter_id="letter_L">0.084</value>
<value letter_id="letter_M">0.020</value>
<value letter_id="letter_N">0.042</value>
<value letter_id="letter_P">0.071</value>
<value letter_id="letter_Q">0.051</value>
<value letter_id="letter_R">0.076</value>
<value letter_id="letter_S">0.105</value>
<value letter_id="letter_T">0.062</value>
<value letter_id="letter_V">0.047</value>
<value letter_id="letter_W">0.002</value>
<value letter_id="letter_Y">0.016</value>
</alphabet_array>
</background_frequencies>
</model>
<motifs>
<motif id="motif_1" name="1" width="17" sites="31" ic="35.0" re="34.9" llr="750" e_value="5.6e-097" bayes_threshold="8.98235" elapsed_time="4.470321">
<scores>
<alphabet_matrix>
<alphabet_array>
<value letter_id="letter_A">171</value>
<value letter_id="letter_C">479</value>
<value letter_id="letter_D">-102</value>
<value letter_id="letter_E">-202</value>
<value letter_id="letter_F">-314</value>
<value letter_id="letter_G">-268</value>
<value letter_id="letter_H">-151</value>
<value letter_id="letter_I">38</value>
<value letter_id="letter_K">171</value>
<value letter_id="letter_L">-315</value>
<value letter_id="letter_M">-220</value>
<value letter_id="letter_N">61</value>
<value letter_id="letter_P">-375</value>
<value letter_id="letter_Q">-169</value>
<value letter_id="letter_R">-94</value>
<value letter_id="letter_S">-60</value>
<value letter_id="letter_T">121</value>
<value letter_id="letter_V">-47</value>
<value letter_id="letter_W">-117</value>
<value letter_id="letter_Y">-199</value>
</alphabet_array>
<alphabet_array>
<value letter_id="letter_A">-109</value>
<value letter_id="letter_C">10</value>
<value letter_id="letter_D">-423</value>
<value letter_id="letter_E">-457</value>
<value letter_id="letter_F">-63</value>
<value letter_id="letter_G">-123</value>
<value letter_id="letter_H">-300</value>
<value letter_id="letter_I">-96</value>
<value letter_id="letter_K">-295</value>
<value letter_id="letter_L">-23</value>
<value letter_id="letter_M">-4</value>
<value letter_id="letter_N">-70</value>
<value letter_id="letter_P">-417</value>
<value letter_id="letter_Q">-378</value>
<value letter_id="letter_R">-378</value>
<value letter_id="letter_S">242</value>
<value letter_id="letter_T">155</value>
<value letter_id="letter_V">-261</value>
<value letter_id="letter_W">-116</value>
<value letter_id="letter_Y">-239</value>
</alphabet_array>
<alphabet_array>
<value letter_id="letter_A">-101</value>
<value letter_id="letter_C">-302</value>
<value letter_id="letter_D">239</value>
<value letter_id="letter_E">150</value>
<value letter_id="letter_F">-551</value>
<value letter_id="letter_G">-299</value>
<value letter_id="letter_H">79</value>
<value letter_id="letter_I">-596</value>
<value letter_id="letter_K">-315</value>
<value letter_id="letter_L">-605</value>
<value letter_id="letter_M">-534</value>
<value letter_id="letter_N">220</value>
<value letter_id="letter_P">-532</value>
<value letter_id="letter_Q">-361</value>
<value letter_id="letter_R">-483</value>
<value letter_id="letter_S">-145</value>
<value letter_id="letter_T">-380</value>
<value letter_id="letter_V">-539</value>
<value letter_id="letter_W">-358</value>
<value letter_id="letter_Y">89</value>
</alphabet_array>
<alphabet_array>
<value letter_id="letter_A">-64</value>
<value letter_id="letter_C">-136</value>
<value letter_id="letter_D">151</value>
<value letter_id="letter_E">51</value>
<value letter_id="letter_F">-318</value>
<value letter_id="letter_G">-266</value>
<value letter_id="letter_H">-149</value>
<value letter_id="letter_I">-50</value>
<value letter_id="letter_K">145</value>
<value letter_id="letter_L">-127</value>
<value letter_id="letter_M">57</value>
<value letter_id="letter_N">-12</value>
<value letter_id="letter_P">-372</value>
<value letter_id="letter_Q">-166</value>
<value letter_id="letter_R">-93</value>
<value letter_id="letter_S">-252</value>
<value letter_id="letter_T">-64</value>
<value letter_id="letter_V">33</value>
<value letter_id="letter_W">604</value>
<value letter_id="letter_Y">-199</value>
</alphabet_array>
<alphabet_array>
<value letter_id="letter_A">-354</value>
<value letter_id="letter_C">-35</value>
<value letter_id="letter_D">-521</value>
<value letter_id="letter_E">-514</value>
<value letter_id="letter_F">471</value>
<value letter_id="letter_G">-443</value>
<value letter_id="letter_H">-365</value>
<value letter_id="letter_I">-56</value>
<value letter_id="letter_K">-437</value>
<value letter_id="letter_L">-127</value>
<value letter_id="letter_M">-197</value>
<value letter_id="letter_N">-89</value>
<value letter_id="letter_P">-485</value>
<value letter_id="letter_Q">-504</value>
<value letter_id="letter_R">-536</value>
<value letter_id="letter_S">-419</value>
<value letter_id="letter_T">-437</value>
<value letter_id="letter_V">-132</value>
<value letter_id="letter_W">44</value>
<value letter_id="letter_Y">185</value>
</alphabet_array>
<alphabet_array>
<value letter_id="letter_A">-219</value>
<value letter_id="letter_C">-27</value>
<value letter_id="letter_D">-513</value>
<value letter_id="letter_E">-506</value>
<value letter_id="letter_F">475</value>
<value letter_id="letter_G">-436</value>
<value letter_id="letter_H">-371</value>
<value letter_id="letter_I">-69</value>
<value letter_id="letter_K">-430</value>
<value letter_id="letter_L">-46</value>
<value letter_id="letter_M">-191</value>
<value letter_id="letter_N">-432</value>
<value letter_id="letter_P">-478</value>
<value letter_id="letter_Q">-500</value>
<value letter_id="letter_R">-531</value>
<value letter_id="letter_S">-282</value>
<value letter_id="letter_T">-433</value>
<value letter_id="letter_V">-242</value>
<value letter_id="letter_W">48</value>
<value letter_id="letter_Y">73</value>
</alphabet_array>
<alphabet_array>
<value letter_id="letter_A">2</value>
<value letter_id="letter_C">284</value>
<value letter_id="letter_D">24</value>
<value letter_id="letter_E">193</value>
<value letter_id="letter_F">-329</value>
<value letter_id="letter_G">-268</value>
<value letter_id="letter_H">-151</value>
<value letter_id="letter_I">-321</value>
<value letter_id="letter_K">69</value>
<value letter_id="letter_L">-129</value>
<value letter_id="letter_M">-233</value>
<value letter_id="letter_N">-172</value>
<value letter_id="letter_P">-374</value>
<value letter_id="letter_Q">174</value>
<value letter_id="letter_R">-242</value>
<value letter_id="letter_S">-60</value>
<value letter_id="letter_T">7</value>
<value letter_id="letter_V">-268</value>
<value letter_id="letter_W">-126</value>
<value letter_id="letter_Y">-205</value>
</alphabet_array>
<alphabet_array>
<value letter_id="letter_A">-81</value>
<value letter_id="letter_C">-132</value>
<value letter_id="letter_D">40</value>
<value letter_id="letter_E">-195</value>
<value letter_id="letter_F">-334</value>
<value letter_id="letter_G">-282</value>
<value letter_id="letter_H">152</value>
<value letter_id="letter_I">-321</value>
<value letter_id="letter_K">-10</value>
<value letter_id="letter_L">-317</value>
<value letter_id="letter_M">43</value>
<value letter_id="letter_N">44</value>
<value letter_id="letter_P">-375</value>
<value letter_id="letter_Q">324</value>
<value letter_id="letter_R">-107</value>
<value letter_id="letter_S">-143</value>
<value letter_id="letter_T">-82</value>
<value letter_id="letter_V">-68</value>
<value letter_id="letter_W">-108</value>
<value letter_id="letter_Y">-216</value>
</alphabet_array>
<alphabet_array>
<value letter_id="letter_A">114</value>
<value letter_id="letter_C">396</value>
<value letter_id="letter_D">-578</value>
<value letter_id="letter_E">-506</value>
<value letter_id="letter_F">20</value>
<value letter_id="letter_G">-397</value>
<value letter_id="letter_H">-328</value>
<value letter_id="letter_I">186</value>
<value letter_id="letter_K">-391</value>
<value letter_id="letter_L">185</value>
<value letter_id="letter_M">219</value>
<value letter_id="letter_N">-401</value>
<value letter_id="letter_P">-509</value>
<value letter_id="letter_Q">-420</value>
<value letter_id="letter_R">-466</value>
<value letter_id="letter_S">-410</value>
<value letter_id="letter_T">-280</value>
<value letter_id="letter_V">178</value>
<value letter_id="letter_W">-84</value>
<value letter_id="letter_Y">-207</value>
</alphabet_array>
<alphabet_array>
<value letter_id="letter_A">114</value>
<value letter_id="letter_C">522</value>
<value letter_id="letter_D">-527</value>
<value letter_id="letter_E">-456</value>
<value letter_id="letter_F">104</value>
<value letter_id="letter_G">151</value>
<value letter_id="letter_H">-292</value>
<value letter_id="letter_I">-115</value>
<value letter_id="letter_K">-54</value>
<value letter_id="letter_L">-75</value>
<value letter_id="letter_M">218</value>
<value letter_id="letter_N">-360</value>
<value letter_id="letter_P">-477</value>
<value letter_id="letter_Q">-378</value>
<value letter_id="letter_R">-426</value>
<value letter_id="letter_S">111</value>
<value letter_id="letter_T">-251</value>
<value letter_id="letter_V">11</value>
<value letter_id="letter_W">-61</value>
<value letter_id="letter_Y">-182</value>
</alphabet_array>
<alphabet_array>
<value letter_id="letter_A">2</value>
<value letter_id="letter_C">-149</value>
<value letter_id="letter_D">152</value>
<value letter_id="letter_E">122</value>
<value letter_id="letter_F">-331</value>
<value letter_id="letter_G">116</value>
<value letter_id="letter_H">78</value>
<value letter_id="letter_I">36</value>
<value letter_id="letter_K">7</value>
<value letter_id="letter_L">-333</value>
<value letter_id="letter_M">-235</value>
<value letter_id="letter_N">147</value>
<value letter_id="letter_P">-121</value>
<value letter_id="letter_Q">-168</value>
<value letter_id="letter_R">-245</value>
<value letter_id="letter_S">-256</value>
<value letter_id="letter_T">-221</value>
<value letter_id="letter_V">-52</value>
<value letter_id="letter_W">-129</value>
<value letter_id="letter_Y">-207</value>
</alphabet_array>
<alphabet_array>
<value letter_id="letter_A">-335</value>
<value letter_id="letter_C">-158</value>
<value letter_id="letter_D">346</value>
<value letter_id="letter_E">-170</value>
<value letter_id="letter_F">-391</value>
<value letter_id="letter_G">-345</value>
<value letter_id="letter_H">-242</value>
<value letter_id="letter_I">-196</value>
<value letter_id="letter_K">-196</value>
<value letter_id="letter_L">-444</value>
<value letter_id="letter_M">-103</value>
<value letter_id="letter_N">-11</value>
<value letter_id="letter_P">-531</value>
<value letter_id="letter_Q">-391</value>
<value letter_id="letter_R">-456</value>
<value letter_id="letter_S">-282</value>
<value letter_id="letter_T">-401</value>
<value letter_id="letter_V">-358</value>
<value letter_id="letter_W">-159</value>
<value letter_id="letter_Y">-65</value>
</alphabet_array>
<alphabet_array>
<value letter_id="letter_A">-359</value>
<value letter_id="letter_C">-105</value>
<value letter_id="letter_D">-571</value>
<value letter_id="letter_E">-490</value>
<value letter_id="letter_F">-167</value>
<value letter_id="letter_G">-471</value>
<value letter_id="letter_H">-349</value>
<value letter_id="letter_I">-27</value>
<value letter_id="letter_K">-384</value>
<value letter_id="letter_L">334</value>
<value letter_id="letter_M">-35</value>
<value letter_id="letter_N">-443</value>
<value letter_id="letter_P">-192</value>
<value letter_id="letter_Q">-378</value>
<value letter_id="letter_R">-192</value>
<value letter_id="letter_S">-483</value>
<value letter_id="letter_T">-362</value>
<value letter_id="letter_V">-160</value>
<value letter_id="letter_W">-96</value>
<value letter_id="letter_Y">-251</value>
</alphabet_array>
<alphabet_array>
<value letter_id="letter_A">110</value>
<value letter_id="letter_C">381</value>
<value letter_id="letter_D">-101</value>
<value letter_id="letter_E">120</value>
<value letter_id="letter_F">-317</value>
<value letter_id="letter_G">25</value>
<value letter_id="letter_H">-149</value>
<value letter_id="letter_I">-50</value>
<value letter_id="letter_K">8</value>
<value letter_id="letter_L">-127</value>
<value letter_id="letter_M">-223</value>
<value letter_id="letter_N">-171</value>
<value letter_id="letter_P">-34</value>
<value letter_id="letter_Q">-166</value>
<value letter_id="letter_R">-240</value>
<value letter_id="letter_S">71</value>
<value letter_id="letter_T">-64</value>
<value letter_id="letter_V">-48</value>
<value letter_id="letter_W">-118</value>
<value letter_id="letter_Y">85</value>
</alphabet_array>
<alphabet_array>
<value letter_id="letter_A">298</value>
<value letter_id="letter_C">41</value>
<value letter_id="letter_D">-341</value>
<value letter_id="letter_E">-144</value>
<value letter_id="letter_F">-298</value>
<value letter_id="letter_G">-205</value>
<value letter_id="letter_H">-223</value>
<value letter_id="letter_I">-269</value>
<value letter_id="letter_K">-185</value>
<value letter_id="letter_L">-148</value>
<value letter_id="letter_M">-212</value>
<value letter_id="letter_N">-61</value>
<value letter_id="letter_P">-162</value>
<value letter_id="letter_Q">-252</value>
<value letter_id="letter_R">-17</value>
<value letter_id="letter_S">-122</value>
<value letter_id="letter_T">86</value>
<value letter_id="letter_V">24</value>
<value letter_id="letter_W">-108</value>
<value letter_id="letter_Y">-237</value>
</alphabet_array>
<alphabet_array>
<value letter_id="letter_A">-200</value>
<value letter_id="letter_C">10</value>
<value letter_id="letter_D">-359</value>
<value letter_id="letter_E">-108</value>
<value letter_id="letter_F">206</value>
<value letter_id="letter_G">-116</value>
<value letter_id="letter_H">19</value>
<value letter_id="letter_I">-210</value>
<value letter_id="letter_K">-249</value>
<value letter_id="letter_L">-128</value>
<value letter_id="letter_M">18</value>
<value letter_id="letter_N">-267</value>
<value letter_id="letter_P">-380</value>
<value letter_id="letter_Q">-121</value>
<value letter_id="letter_R">-328</value>
<value letter_id="letter_S">-178</value>
<value letter_id="letter_T">-281</value>
<value letter_id="letter_V">-192</value>
<value letter_id="letter_W">148</value>
<value letter_id="letter_Y">516</value>
</alphabet_array>
<alphabet_array>
<value letter_id="letter_A">289</value>
<value letter_id="letter_C">-76</value>
<value letter_id="letter_D">-107</value>
<value letter_id="letter_E">-116</value>
<value letter_id="letter_F">-363</value>
<value letter_id="letter_G">-248</value>
<value letter_id="letter_H">-203</value>
<value letter_id="letter_I">-355</value>
<value letter_id="letter_K">-24</value>
<value letter_id="letter_L">-374</value>
<value letter_id="letter_M">-279</value>
<value letter_id="letter_N">107</value>
<value letter_id="letter_P">-433</value>
<value letter_id="letter_Q">-240</value>
<value letter_id="letter_R">-314</value>
<value letter_id="letter_S">45</value>
<value letter_id="letter_T">-3</value>
<value letter_id="letter_V">-261</value>
<value letter_id="letter_W">-165</value>
<value letter_id="letter_Y">76</value>
</alphabet_array>
</alphabet_matrix>
</scores>
<probabilities>
<alphabet_matrix>
<alphabet_array>
<value letter_id="letter_A">0.258065</value>
<value letter_id="letter_C">0.129032</value>
<value letter_id="letter_D">0.032258</value>
<value letter_id="letter_E">0.000000</value>
<value letter_id="letter_F">0.000000</value>
<value letter_id="letter_G">0.000000</value>
<value letter_id="letter_H">0.000000</value>
<value letter_id="letter_I">0.064516</value>
<value letter_id="letter_K">0.161290</value>
<value letter_id="letter_L">0.000000</value>
<value letter_id="letter_M">0.000000</value>
<value letter_id="letter_N">0.064516</value>
<value letter_id="letter_P">0.000000</value>
<value letter_id="letter_Q">0.000000</value>
<value letter_id="letter_R">0.032258</value>
<value letter_id="letter_S">0.064516</value>
<value letter_id="letter_T">0.161290</value>
<value letter_id="letter_V">0.032258</value>
<value letter_id="letter_W">0.000000</value>
<value letter_id="letter_Y">0.000000</value>
</alphabet_array>
<alphabet_array>
<value letter_id="letter_A">0.032258</value>
<value letter_id="letter_C">0.000000</value>
<value letter_id="letter_D">0.000000</value>
<value letter_id="letter_E">0.000000</value>
<value letter_id="letter_F">0.032258</value>
<value letter_id="letter_G">0.032258</value>
<value letter_id="letter_H">0.000000</value>
<value letter_id="letter_I">0.032258</value>
<value letter_id="letter_K">0.000000</value>
<value letter_id="letter_L">0.129032</value>
<value letter_id="letter_M">0.032258</value>
<value letter_id="letter_N">0.032258</value>
<value letter_id="letter_P">0.000000</value>
<value letter_id="letter_Q">0.000000</value>
<value letter_id="letter_R">0.000000</value>
<value letter_id="letter_S">0.451613</value>
<value letter_id="letter_T">0.225806</value>
<value letter_id="letter_V">0.000000</value>
<value letter_id="letter_W">0.000000</value>
<value letter_id="letter_Y">0.000000</value>
</alphabet_array>
<alphabet_array>
<value letter_id="letter_A">0.032258</value>
<value letter_id="letter_C">0.000000</value>
<value letter_id="letter_D">0.419355</value>
<value letter_id="letter_E">0.258065</value>
<value letter_id="letter_F">0.000000</value>
<value letter_id="letter_G">0.000000</value>
<value letter_id="letter_H">0.032258</value>
<value letter_id="letter_I">0.000000</value>
<value letter_id="letter_K">0.000000</value>
<value letter_id="letter_L">0.000000</value>
<value letter_id="letter_M">0.000000</value>
<value letter_id="letter_N">0.193548</value>
<value letter_id="letter_P">0.000000</value>
<value letter_id="letter_Q">0.000000</value>
<value letter_id="letter_R">0.000000</value>
<value letter_id="letter_S">0.032258</value>
<value letter_id="letter_T">0.000000</value>
<value letter_id="letter_V">0.000000</value>
<value letter_id="letter_W">0.000000</value>
<value letter_id="letter_Y">0.032258</value>
</alphabet_array>
<alphabet_array>
<value letter_id="letter_A">0.032258</value>
<value letter_id="letter_C">0.000000</value>
<value letter_id="letter_D">0.258065</value>
<value letter_id="letter_E">0.129032</value>
<value letter_id="letter_F">0.000000</value>
<value letter_id="letter_G">0.000000</value>
<value letter_id="letter_H">0.000000</value>
<value letter_id="letter_I">0.032258</value>
<value letter_id="letter_K">0.129032</value>
<value letter_id="letter_L">0.032258</value>
<value letter_id="letter_M">0.032258</value>
<value letter_id="letter_N">0.032258</value>
<value letter_id="letter_P">0.000000</value>
<value letter_id="letter_Q">0.000000</value>
<value letter_id="letter_R">0.032258</value>
<value letter_id="letter_S">0.000000</value>
<value letter_id="letter_T">0.032258</value>
<value letter_id="letter_V">0.064516</value>
<value letter_id="letter_W">0.193548</value>
<value letter_id="letter_Y">0.000000</value>
</alphabet_array>
<alphabet_array>
<value letter_id="letter_A">0.000000</value>
<value letter_id="letter_C">0.000000</value>
<value letter_id="letter_D">0.000000</value>
<value letter_id="letter_E">0.000000</value>
<value letter_id="letter_F">0.677419</value>
<value letter_id="letter_G">0.000000</value>
<value letter_id="letter_H">0.000000</value>
<value letter_id="letter_I">0.064516</value>
<value letter_id="letter_K">0.000000</value>
<value letter_id="letter_L">0.032258</value>
<value letter_id="letter_M">0.000000</value>
<value letter_id="letter_N">0.064516</value>
<value letter_id="letter_P">0.000000</value>
<value letter_id="letter_Q">0.000000</value>
<value letter_id="letter_R">0.000000</value>
<value letter_id="letter_S">0.000000</value>
<value letter_id="letter_T">0.000000</value>
<value letter_id="letter_V">0.032258</value>
<value letter_id="letter_W">0.000000</value>
<value letter_id="letter_Y">0.129032</value>
</alphabet_array>
<alphabet_array>
<value letter_id="letter_A">0.032258</value>
<value letter_id="letter_C">0.000000</value>
<value letter_id="letter_D">0.000000</value>
<value letter_id="letter_E">0.000000</value>
<value letter_id="letter_F">0.709677</value>
<value letter_id="letter_G">0.000000</value>
<value letter_id="letter_H">0.000000</value>
<value letter_id="letter_I">0.064516</value>
<value letter_id="letter_K">0.000000</value>
<value letter_id="letter_L">0.129032</value>
<value letter_id="letter_M">0.000000</value>
<value letter_id="letter_N">0.000000</value>
<value letter_id="letter_P">0.000000</value>
<value letter_id="letter_Q">0.000000</value>
<value letter_id="letter_R">0.000000</value>
<value letter_id="letter_S">0.032258</value>
<value letter_id="letter_T">0.000000</value>
<value letter_id="letter_V">0.000000</value>
<value letter_id="letter_W">0.000000</value>
<value letter_id="letter_Y">0.032258</value>
</alphabet_array>
<alphabet_array>
<value letter_id="letter_A">0.064516</value>
<value letter_id="letter_C">0.032258</value>
<value letter_id="letter_D">0.096774</value>
<value letter_id="letter_E">0.387097</value>
<value letter_id="letter_F">0.000000</value>
<value letter_id="letter_G">0.000000</value>
<value letter_id="letter_H">0.000000</value>
<value letter_id="letter_I">0.000000</value>
<value letter_id="letter_K">0.064516</value>
<value letter_id="letter_L">0.032258</value>
<value letter_id="letter_M">0.000000</value>
<value letter_id="letter_N">0.000000</value>
<value letter_id="letter_P">0.000000</value>
<value letter_id="letter_Q">0.193548</value>
<value letter_id="letter_R">0.000000</value>
<value letter_id="letter_S">0.064516</value>
<value letter_id="letter_T">0.064516</value>
<value letter_id="letter_V">0.000000</value>
<value letter_id="letter_W">0.000000</value>
<value letter_id="letter_Y">0.000000</value>
</alphabet_array>
<alphabet_array>
<value letter_id="letter_A">0.032258</value>
<value letter_id="letter_C">0.000000</value>
<value letter_id="letter_D">0.129032</value>
<value letter_id="letter_E">0.000000</value>
<value letter_id="letter_F">0.000000</value>
<value letter_id="letter_G">0.000000</value>
<value letter_id="letter_H">0.064516</value>
<value letter_id="letter_I">0.000000</value>
<value letter_id="letter_K">0.032258</value>
<value letter_id="letter_L">0.000000</value>
<value letter_id="letter_M">0.032258</value>
<value letter_id="letter_N">0.064516</value>
<value letter_id="letter_P">0.000000</value>
<value letter_id="letter_Q">0.516129</value>
<value letter_id="letter_R">0.032258</value>
<value letter_id="letter_S">0.032258</value>
<value letter_id="letter_T">0.032258</value>
<value letter_id="letter_V">0.032258</value>
<value letter_id="letter_W">0.000000</value>
<value letter_id="letter_Y">0.000000</value>
</alphabet_array>
<alphabet_array>
<value letter_id="letter_A">0.161290</value>
<value letter_id="letter_C">0.064516</value>
<value letter_id="letter_D">0.000000</value>
<value letter_id="letter_E">0.000000</value>
<value letter_id="letter_F">0.032258</value>
<value letter_id="letter_G">0.000000</value>
<value letter_id="letter_H">0.000000</value>
<value letter_id="letter_I">0.161290</value>
<value letter_id="letter_K">0.000000</value>
<value letter_id="letter_L">0.322581</value>
<value letter_id="letter_M">0.096774</value>
<value letter_id="letter_N">0.000000</value>
<value letter_id="letter_P">0.000000</value>
<value letter_id="letter_Q">0.000000</value>
<value letter_id="letter_R">0.000000</value>
<value letter_id="letter_S">0.000000</value>
<value letter_id="letter_T">0.000000</value>
<value letter_id="letter_V">0.161290</value>
<value letter_id="letter_W">0.000000</value>
<value letter_id="letter_Y">0.000000</value>
</alphabet_array>
<alphabet_array>
<value letter_id="letter_A">0.161290</value>
<value letter_id="letter_C">0.161290</value>
<value letter_id="letter_D">0.000000</value>
<value letter_id="letter_E">0.000000</value>
<value letter_id="letter_F">0.064516</value>
<value letter_id="letter_G">0.161290</value>
<value letter_id="letter_H">0.000000</value>
<value letter_id="letter_I">0.000000</value>
<value letter_id="letter_K">0.032258</value>
<value letter_id="letter_L">0.032258</value>
<value letter_id="letter_M">0.096774</value>
<value letter_id="letter_N">0.000000</value>
<value letter_id="letter_P">0.000000</value>
<value letter_id="letter_Q">0.000000</value>
<value letter_id="letter_R">0.000000</value>
<value letter_id="letter_S">0.258065</value>
<value letter_id="letter_T">0.000000</value>
<value letter_id="letter_V">0.032258</value>
<value letter_id="letter_W">0.000000</value>
<value letter_id="letter_Y">0.000000</value>
</alphabet_array>
<alphabet_array>
<value letter_id="letter_A">0.064516</value>
<value letter_id="letter_C">0.000000</value>
<value letter_id="letter_D">0.258065</value>
<value letter_id="letter_E">0.225806</value>
<value letter_id="letter_F">0.000000</value>
<value letter_id="letter_G">0.129032</value>
<value letter_id="letter_H">0.032258</value>
<value letter_id="letter_I">0.064516</value>
<value letter_id="letter_K">0.032258</value>
<value letter_id="letter_L">0.000000</value>
<value letter_id="letter_M">0.000000</value>
<value letter_id="letter_N">0.129032</value>
<value letter_id="letter_P">0.032258</value>
<value letter_id="letter_Q">0.000000</value>
<value letter_id="letter_R">0.000000</value>
<value letter_id="letter_S">0.000000</value>
<value letter_id="letter_T">0.000000</value>
<value letter_id="letter_V">0.032258</value>
<value letter_id="letter_W">0.000000</value>
<value letter_id="letter_Y">0.000000</value>
</alphabet_array>
<alphabet_array>
<value letter_id="letter_A">0.000000</value>
<value letter_id="letter_C">0.000000</value>
<value letter_id="letter_D">0.774194</value>
<value letter_id="letter_E">0.000000</value>
<value letter_id="letter_F">0.000000</value>
<value letter_id="letter_G">0.000000</value>
<value letter_id="letter_H">0.000000</value>
<value letter_id="letter_I">0.032258</value>
<value letter_id="letter_K">0.032258</value>
<value letter_id="letter_L">0.000000</value>
<value letter_id="letter_M">0.032258</value>
<value letter_id="letter_N">0.064516</value>
<value letter_id="letter_P">0.000000</value>
<value letter_id="letter_Q">0.000000</value>
<value letter_id="letter_R">0.000000</value>
<value letter_id="letter_S">0.032258</value>
<value letter_id="letter_T">0.000000</value>
<value letter_id="letter_V">0.000000</value>
<value letter_id="letter_W">0.000000</value>
<value letter_id="letter_Y">0.032258</value>
</alphabet_array>
<alphabet_array>
<value letter_id="letter_A">0.000000</value>
<value letter_id="letter_C">0.000000</value>
<value letter_id="letter_D">0.000000</value>
<value letter_id="letter_E">0.000000</value>
<value letter_id="letter_F">0.000000</value>
<value letter_id="letter_G">0.000000</value>
<value letter_id="letter_H">0.000000</value>
<value letter_id="letter_I">0.032258</value>
<value letter_id="letter_K">0.000000</value>
<value letter_id="letter_L">0.903226</value>
<value letter_id="letter_M">0.000000</value>
<value letter_id="letter_N">0.000000</value>
<value letter_id="letter_P">0.032258</value>
<value letter_id="letter_Q">0.000000</value>
<value letter_id="letter_R">0.032258</value>
<value letter_id="letter_S">0.000000</value>
<value letter_id="letter_T">0.000000</value>
<value letter_id="letter_V">0.000000</value>
<value letter_id="letter_W">0.000000</value>
<value letter_id="letter_Y">0.000000</value>
</alphabet_array>
<alphabet_array>
<value letter_id="letter_A">0.161290</value>
<value letter_id="letter_C">0.064516</value>
<value letter_id="letter_D">0.032258</value>
<value letter_id="letter_E">0.225806</value>
<value letter_id="letter_F">0.000000</value>
<value letter_id="letter_G">0.064516</value>
<value letter_id="letter_H">0.000000</value>
<value letter_id="letter_I">0.032258</value>
<value letter_id="letter_K">0.032258</value>
<value letter_id="letter_L">0.032258</value>
<value letter_id="letter_M">0.000000</value>
<value letter_id="letter_N">0.000000</value>
<value letter_id="letter_P">0.064516</value>
<value letter_id="letter_Q">0.000000</value>
<value letter_id="letter_R">0.000000</value>
<value letter_id="letter_S">0.193548</value>
<value letter_id="letter_T">0.032258</value>
<value letter_id="letter_V">0.032258</value>
<value letter_id="letter_W">0.000000</value>
<value letter_id="letter_Y">0.032258</value>
</alphabet_array>
<alphabet_array>
<value letter_id="letter_A">0.516129</value>
<value letter_id="letter_C">0.000000</value>
<value letter_id="letter_D">0.000000</value>
<value letter_id="letter_E">0.032258</value>
<value letter_id="letter_F">0.000000</value>
<value letter_id="letter_G">0.000000</value>
<value letter_id="letter_H">0.000000</value>
<value letter_id="letter_I">0.000000</value>
<value letter_id="letter_K">0.000000</value>
<value letter_id="letter_L">0.032258</value>
<value letter_id="letter_M">0.000000</value>
<value letter_id="letter_N">0.032258</value>
<value letter_id="letter_P">0.032258</value>
<value letter_id="letter_Q">0.000000</value>
<value letter_id="letter_R">0.096774</value>
<value letter_id="letter_S">0.032258</value>
<value letter_id="letter_T">0.161290</value>
<value letter_id="letter_V">0.064516</value>
<value letter_id="letter_W">0.000000</value>
<value letter_id="letter_Y">0.000000</value>
</alphabet_array>
<alphabet_array>
<value letter_id="letter_A">0.000000</value>
<value letter_id="letter_C">0.000000</value>
<value letter_id="letter_D">0.000000</value>
<value letter_id="letter_E">0.064516</value>
<value letter_id="letter_F">0.096774</value>
<value letter_id="letter_G">0.032258</value>
<value letter_id="letter_H">0.000000</value>
<value letter_id="letter_I">0.000000</value>
<value letter_id="letter_K">0.000000</value>
<value letter_id="letter_L">0.032258</value>
<value letter_id="letter_M">0.032258</value>
<value letter_id="letter_N">0.000000</value>
<value letter_id="letter_P">0.000000</value>
<value letter_id="letter_Q">0.032258</value>
<value letter_id="letter_R">0.000000</value>
<value letter_id="letter_S">0.032258</value>
<value letter_id="letter_T">0.000000</value>
<value letter_id="letter_V">0.000000</value>
<value letter_id="letter_W">0.000000</value>
<value letter_id="letter_Y">0.677419</value>
</alphabet_array>
<alphabet_array>
<value letter_id="letter_A">0.548387</value>
<value letter_id="letter_C">0.000000</value>
<value letter_id="letter_D">0.032258</value>
<value letter_id="letter_E">0.032258</value>
<value letter_id="letter_F">0.000000</value>
<value letter_id="letter_G">0.000000</value>
<value letter_id="letter_H">0.000000</value>
<value letter_id="letter_I">0.000000</value>
<value letter_id="letter_K">0.032258</value>
<value letter_id="letter_L">0.000000</value>
<value letter_id="letter_M">0.000000</value>
<value letter_id="letter_N">0.096774</value>
<value letter_id="letter_P">0.000000</value>
<value letter_id="letter_Q">0.000000</value>
<value letter_id="letter_R">0.000000</value>
<value letter_id="letter_S">0.161290</value>
<value letter_id="letter_T">0.064516</value>
<value letter_id="letter_V">0.000000</value>
<value letter_id="letter_W">0.000000</value>
<value letter_id="letter_Y">0.032258</value>
</alphabet_array>
</alphabet_matrix>
</probabilities>
<regular_expression>
A[ST][DE]DFFEQLS[DE]DLEAYA
</regular_expression>
<contributing_sites>
<contributing_site sequence_id="sequence_9" position="507" strand="none" pvalue="3.10e-19" >
<left_flank>SPEALKAIMQ</left_flank>
<site>
<letter_ref letter_id="letter_A"/>
<letter_ref letter_id="letter_S"/>
<letter_ref letter_id="letter_D"/>
<letter_ref letter_id="letter_W"/>
<letter_ref letter_id="letter_F"/>
<letter_ref letter_id="letter_F"/>
<letter_ref letter_id="letter_E"/>
<letter_ref letter_id="letter_Q"/>
<letter_ref letter_id="letter_L"/>
<letter_ref letter_id="letter_G"/>
<letter_ref letter_id="letter_D"/>
<letter_ref letter_id="letter_D"/>
<letter_ref letter_id="letter_L"/>
<letter_ref letter_id="letter_S"/>
<letter_ref letter_id="letter_A"/>
<letter_ref letter_id="letter_Y"/>
<letter_ref letter_id="letter_A"/>
</site>
<right_flank>KHAHRKTIDM</right_flank>
</contributing_site>
<contributing_site sequence_id="sequence_27" position="446" strand="none" pvalue="1.78e-18" >
<left_flank>SAETLDALIQ</left_flank>
<site>
<letter_ref letter_id="letter_A"/>
<letter_ref letter_id="letter_S"/>
<letter_ref letter_id="letter_E"/>
<letter_ref letter_id="letter_W"/>
<letter_ref letter_id="letter_F"/>
<letter_ref letter_id="letter_F"/>
<letter_ref letter_id="letter_E"/>
<letter_ref letter_id="letter_Q"/>
<letter_ref letter_id="letter_L"/>
<letter_ref letter_id="letter_G"/>
<letter_ref letter_id="letter_D"/>
<letter_ref letter_id="letter_D"/>
<letter_ref letter_id="letter_L"/>
<letter_ref letter_id="letter_G"/>
<letter_ref letter_id="letter_A"/>
<letter_ref letter_id="letter_Y"/>
<letter_ref letter_id="letter_A"/>
</site>
<right_flank>DHAKRKTIEE</right_flank>
</contributing_site>
<contributing_site sequence_id="sequence_3" position="426" strand="none" pvalue="2.40e-17" >
<left_flank>SAETLDALIQ</left_flank>
<site>
<letter_ref letter_id="letter_S"/>
<letter_ref letter_id="letter_S"/>
<letter_ref letter_id="letter_E"/>
<letter_ref letter_id="letter_W"/>
<letter_ref letter_id="letter_F"/>
<letter_ref letter_id="letter_F"/>
<letter_ref letter_id="letter_E"/>
<letter_ref letter_id="letter_Q"/>
<letter_ref letter_id="letter_L"/>
<letter_ref letter_id="letter_G"/>
<letter_ref letter_id="letter_D"/>
<letter_ref letter_id="letter_D"/>
<letter_ref letter_id="letter_L"/>
<letter_ref letter_id="letter_G"/>
<letter_ref letter_id="letter_A"/>
<letter_ref letter_id="letter_Y"/>
<letter_ref letter_id="letter_A"/>
</site>
<right_flank>DHAKRKTIEE</right_flank>
</contributing_site>
<contributing_site sequence_id="sequence_18" position="400" strand="none" pvalue="5.98e-17" >
<left_flank>NKETLAAIEQ</left_flank>
<site>
<letter_ref letter_id="letter_A"/>
<letter_ref letter_id="letter_S"/>
<letter_ref letter_id="letter_E"/>
<letter_ref letter_id="letter_W"/>
<letter_ref letter_id="letter_F"/>
<letter_ref letter_id="letter_F"/>
<letter_ref letter_id="letter_E"/>
<letter_ref letter_id="letter_Q"/>
<letter_ref letter_id="letter_A"/>
<letter_ref letter_id="letter_S"/>
<letter_ref letter_id="letter_E"/>
<letter_ref letter_id="letter_D"/>
<letter_ref letter_id="letter_L"/>
<letter_ref letter_id="letter_A"/>
<letter_ref letter_id="letter_A"/>
<letter_ref letter_id="letter_Y"/>
<letter_ref letter_id="letter_S"/>
</site>
<right_flank>KHAGRKTIDE</right_flank>
</contributing_site>
<contributing_site sequence_id="sequence_15" position="691" strand="none" pvalue="3.96e-16" >
<left_flank>AKDSYKEVEK</left_flank>
<site>
<letter_ref letter_id="letter_C"/>
<letter_ref letter_id="letter_L"/>
<letter_ref letter_id="letter_N"/>
<letter_ref letter_id="letter_V"/>
<letter_ref letter_id="letter_Y"/>
<letter_ref letter_id="letter_F"/>
<letter_ref letter_id="letter_E"/>
<letter_ref letter_id="letter_Q"/>
<letter_ref letter_id="letter_L"/>
<letter_ref letter_id="letter_C"/>
<letter_ref letter_id="letter_G"/>
<letter_ref letter_id="letter_D"/>
<letter_ref letter_id="letter_L"/>
<letter_ref letter_id="letter_T"/>
<letter_ref letter_id="letter_A"/>
<letter_ref letter_id="letter_Y"/>
<letter_ref letter_id="letter_A"/>
</site>
<right_flank>THANRKTVTC</right_flank>
</contributing_site>
<contributing_site sequence_id="sequence_28" position="461" strand="none" pvalue="4.47e-16" >
<left_flank>NKDALDALVR</left_flank>
<site>
<letter_ref letter_id="letter_T"/>
<letter_ref letter_id="letter_T"/>
<letter_ref letter_id="letter_N"/>
<letter_ref letter_id="letter_D"/>
<letter_ref letter_id="letter_F"/>
<letter_ref letter_id="letter_F"/>
<letter_ref letter_id="letter_E"/>
<letter_ref letter_id="letter_Q"/>
<letter_ref letter_id="letter_I"/>
<letter_ref letter_id="letter_S"/>
<letter_ref letter_id="letter_G"/>
<letter_ref letter_id="letter_D"/>
<letter_ref letter_id="letter_L"/>
<letter_ref letter_id="letter_A"/>
<letter_ref letter_id="letter_A"/>
<letter_ref letter_id="letter_Y"/>
<letter_ref letter_id="letter_A"/>
</site>
<right_flank>QHGGRRMIEE</right_flank>
</contributing_site>
<contributing_site sequence_id="sequence_26" position="300" strand="none" pvalue="7.28e-16" >
<left_flank>TKDTMAAIQQ</left_flank>
<site>
<letter_ref letter_id="letter_A"/>
<letter_ref letter_id="letter_T"/>
<letter_ref letter_id="letter_D"/>
<letter_ref letter_id="letter_W"/>
<letter_ref letter_id="letter_F"/>
<letter_ref letter_id="letter_F"/>
<letter_ref letter_id="letter_E"/>
<letter_ref letter_id="letter_Q"/>
<letter_ref letter_id="letter_A"/>
<letter_ref letter_id="letter_S"/>
<letter_ref letter_id="letter_G"/>
<letter_ref letter_id="letter_D"/>
<letter_ref letter_id="letter_L"/>
<letter_ref letter_id="letter_S"/>
<letter_ref letter_id="letter_T"/>
<letter_ref letter_id="letter_Y"/>
<letter_ref letter_id="letter_S"/>
</site>
<right_flank>KHSGRKTIDE</right_flank>
</contributing_site>
<contributing_site sequence_id="sequence_29" position="459" strand="none" pvalue="2.13e-15" >
<left_flank>APDAIAELVK</left_flank>
<site>
<letter_ref letter_id="letter_N"/>
<letter_ref letter_id="letter_T"/>
<letter_ref letter_id="letter_D"/>
<letter_ref letter_id="letter_D"/>
<letter_ref letter_id="letter_F"/>
<letter_ref letter_id="letter_F"/>
<letter_ref letter_id="letter_E"/>
<letter_ref letter_id="letter_Q"/>
<letter_ref letter_id="letter_I"/>
<letter_ref letter_id="letter_S"/>
<letter_ref letter_id="letter_I"/>
<letter_ref letter_id="letter_D"/>
<letter_ref letter_id="letter_L"/>
<letter_ref letter_id="letter_S"/>
<letter_ref letter_id="letter_A"/>
<letter_ref letter_id="letter_Y"/>
<letter_ref letter_id="letter_A"/>
</site>
<right_flank>QHGGRKIIEE</right_flank>
</contributing_site>
<contributing_site sequence_id="sequence_17" position="397" strand="none" pvalue="2.13e-15" >
<left_flank>SKDTLAAIEQ</left_flank>
<site>
<letter_ref letter_id="letter_A"/>
<letter_ref letter_id="letter_T"/>
<letter_ref letter_id="letter_E"/>
<letter_ref letter_id="letter_W"/>
<letter_ref letter_id="letter_Y"/>
<letter_ref letter_id="letter_F"/>
<letter_ref letter_id="letter_E"/>
<letter_ref letter_id="letter_Q"/>
<letter_ref letter_id="letter_A"/>
<letter_ref letter_id="letter_S"/>
<letter_ref letter_id="letter_D"/>
<letter_ref letter_id="letter_D"/>
<letter_ref letter_id="letter_L"/>
<letter_ref letter_id="letter_S"/>
<letter_ref letter_id="letter_T"/>
<letter_ref letter_id="letter_Y"/>
<letter_ref letter_id="letter_A"/>
</site>
<right_flank>KHAGRKTIDE</right_flank>
</contributing_site>
<contributing_site sequence_id="sequence_14" position="423" strand="none" pvalue="2.69e-15" >
<left_flank>NKESLNALVK</left_flank>
<site>
<letter_ref letter_id="letter_V"/>
<letter_ref letter_id="letter_T"/>
<letter_ref letter_id="letter_D"/>
<letter_ref letter_id="letter_D"/>
<letter_ref letter_id="letter_F"/>
<letter_ref letter_id="letter_F"/>
<letter_ref letter_id="letter_E"/>
<letter_ref letter_id="letter_Q"/>
<letter_ref letter_id="letter_I"/>
<letter_ref letter_id="letter_G"/>
<letter_ref letter_id="letter_I"/>
<letter_ref letter_id="letter_D"/>
<letter_ref letter_id="letter_L"/>
<letter_ref letter_id="letter_A"/>
<letter_ref letter_id="letter_A"/>
<letter_ref letter_id="letter_Y"/>
<letter_ref letter_id="letter_A"/>
</site>
<right_flank>QHGGRKMIEE</right_flank>
</contributing_site>
<contributing_site sequence_id="sequence_19" position="299" strand="none" pvalue="3.02e-15" >
<left_flank>GPNLYPTLQS</left_flank>
<site>
<letter_ref letter_id="letter_I"/>
<letter_ref letter_id="letter_S"/>
<letter_ref letter_id="letter_D"/>
<letter_ref letter_id="letter_D"/>
<letter_ref letter_id="letter_F"/>
<letter_ref letter_id="letter_F"/>
<letter_ref letter_id="letter_T"/>
<letter_ref letter_id="letter_Q"/>
<letter_ref letter_id="letter_V"/>
<letter_ref letter_id="letter_S"/>
<letter_ref letter_id="letter_E"/>
<letter_ref letter_id="letter_D"/>
<letter_ref letter_id="letter_L"/>
<letter_ref letter_id="letter_C"/>
<letter_ref letter_id="letter_R"/>
<letter_ref letter_id="letter_Y"/>
<letter_ref letter_id="letter_A"/>
</site>
<right_flank>EHGRRSMVNF</right_flank>
</contributing_site>
<contributing_site sequence_id="sequence_10" position="485" strand="none" pvalue="2.56e-14" >
<left_flank>ERKALEMVEK</left_flank>
<site>
<letter_ref letter_id="letter_C"/>
<letter_ref letter_id="letter_L"/>
<letter_ref letter_id="letter_D"/>
<letter_ref letter_id="letter_K"/>
<letter_ref letter_id="letter_Y"/>
<letter_ref letter_id="letter_F"/>
<letter_ref letter_id="letter_Q"/>
<letter_ref letter_id="letter_H"/>
<letter_ref letter_id="letter_L"/>
<letter_ref letter_id="letter_C"/>
<letter_ref letter_id="letter_D"/>
<letter_ref letter_id="letter_D"/>
<letter_ref letter_id="letter_L"/>
<letter_ref letter_id="letter_E"/>
<letter_ref letter_id="letter_V"/>
<letter_ref letter_id="letter_F"/>
<letter_ref letter_id="letter_A"/>
</site>
<right_flank>AHAGRKTVKP</right_flank>
</contributing_site>
<contributing_site sequence_id="sequence_2" position="439" strand="none" pvalue="2.86e-14" >
<left_flank>EKTALEIVEK</left_flank>
<site>
<letter_ref letter_id="letter_C"/>
<letter_ref letter_id="letter_L"/>
<letter_ref letter_id="letter_D"/>
<letter_ref letter_id="letter_K"/>
<letter_ref letter_id="letter_Y"/>
<letter_ref letter_id="letter_F"/>
<letter_ref letter_id="letter_Q"/>
<letter_ref letter_id="letter_H"/>
<letter_ref letter_id="letter_L"/>
<letter_ref letter_id="letter_C"/>
<letter_ref letter_id="letter_N"/>
<letter_ref letter_id="letter_D"/>
<letter_ref letter_id="letter_L"/>
<letter_ref letter_id="letter_E"/>
<letter_ref letter_id="letter_V"/>
<letter_ref letter_id="letter_F"/>
<letter_ref letter_id="letter_A"/>
</site>
<right_flank>SHAGRKIVKP</right_flank>
</contributing_site>
<contributing_site sequence_id="sequence_24" position="437" strand="none" pvalue="4.90e-14" >
<left_flank>SADTLDALVA</left_flank>
<site>
<letter_ref letter_id="letter_A"/>
<letter_ref letter_id="letter_S"/>
<letter_ref letter_id="letter_E"/>
<letter_ref letter_id="letter_A"/>
<letter_ref letter_id="letter_F"/>
<letter_ref letter_id="letter_F"/>
<letter_ref letter_id="letter_Q"/>
<letter_ref letter_id="letter_Q"/>
<letter_ref letter_id="letter_A"/>
<letter_ref letter_id="letter_S"/>
<letter_ref letter_id="letter_E"/>
<letter_ref letter_id="letter_D"/>
<letter_ref letter_id="letter_L"/>
<letter_ref letter_id="letter_A"/>
<letter_ref letter_id="letter_A"/>
<letter_ref letter_id="letter_Y"/>
<letter_ref letter_id="letter_S"/>
</site>
<right_flank>KHAGRKVIED</right_flank>
</contributing_site>
<contributing_site sequence_id="sequence_22" position="499" strand="none" pvalue="9.24e-14" >
<left_flank>SASAVQLVTA</left_flank>
<site>
<letter_ref letter_id="letter_K"/>
<letter_ref letter_id="letter_S"/>
<letter_ref letter_id="letter_N"/>
<letter_ref letter_id="letter_E"/>
<letter_ref letter_id="letter_F"/>
<letter_ref letter_id="letter_L"/>
<letter_ref letter_id="letter_Q"/>
<letter_ref letter_id="letter_Q"/>
<letter_ref letter_id="letter_L"/>
<letter_ref letter_id="letter_M"/>
<letter_ref letter_id="letter_V"/>
<letter_ref letter_id="letter_D"/>
<letter_ref letter_id="letter_L"/>
<letter_ref letter_id="letter_E"/>
<letter_ref letter_id="letter_A"/>
<letter_ref letter_id="letter_Y"/>
<letter_ref letter_id="letter_A"/>
</site>
<right_flank>GHRQSNKINI</right_flank>
</contributing_site>
<contributing_site sequence_id="sequence_1" position="413" strand="none" pvalue="2.11e-13" >
<left_flank>AGSVIEELTT</left_flank>
<site>
<letter_ref letter_id="letter_A"/>
<letter_ref letter_id="letter_S"/>
<letter_ref letter_id="letter_E"/>
<letter_ref letter_id="letter_L"/>
<letter_ref letter_id="letter_F"/>
<letter_ref letter_id="letter_F"/>
<letter_ref letter_id="letter_K"/>
<letter_ref letter_id="letter_Q"/>
<letter_ref letter_id="letter_I"/>
<letter_ref letter_id="letter_A"/>
<letter_ref letter_id="letter_N"/>
<letter_ref letter_id="letter_D"/>
<letter_ref letter_id="letter_L"/>
<letter_ref letter_id="letter_S"/>
<letter_ref letter_id="letter_A"/>
<letter_ref letter_id="letter_F"/>
<letter_ref letter_id="letter_A"/>
</site>
<right_flank>DHAHRKTIDT</right_flank>
</contributing_site>
<contributing_site sequence_id="sequence_30" position="826" strand="none" pvalue="4.28e-13" >
<left_flank>SADVYPVLKE</left_flank>
<site>
<letter_ref letter_id="letter_T"/>
<letter_ref letter_id="letter_M"/>
<letter_ref letter_id="letter_D"/>
<letter_ref letter_id="letter_K"/>
<letter_ref letter_id="letter_F"/>
<letter_ref letter_id="letter_F"/>
<letter_ref letter_id="letter_E"/>
<letter_ref letter_id="letter_R"/>
<letter_ref letter_id="letter_M"/>
<letter_ref letter_id="letter_A"/>
<letter_ref letter_id="letter_E"/>
<letter_ref letter_id="letter_D"/>
<letter_ref letter_id="letter_L"/>
<letter_ref letter_id="letter_E"/>
<letter_ref letter_id="letter_T"/>
<letter_ref letter_id="letter_Y"/>
<letter_ref letter_id="letter_A"/>
</site>
<right_flank>VHAKRKTIEV</right_flank>
</contributing_site>
<contributing_site sequence_id="sequence_6" position="356" strand="none" pvalue="4.73e-13" >
<left_flank>DKSVIEELVT</left_flank>
<site>
<letter_ref letter_id="letter_S"/>
<letter_ref letter_id="letter_S"/>
<letter_ref letter_id="letter_E"/>
<letter_ref letter_id="letter_M"/>
<letter_ref letter_id="letter_F"/>
<letter_ref letter_id="letter_F"/>
<letter_ref letter_id="letter_D"/>
<letter_ref letter_id="letter_Q"/>
<letter_ref letter_id="letter_A"/>
<letter_ref letter_id="letter_A"/>
<letter_ref letter_id="letter_D"/>
<letter_ref letter_id="letter_D"/>
<letter_ref letter_id="letter_L"/>
<letter_ref letter_id="letter_A"/>
<letter_ref letter_id="letter_A"/>
<letter_ref letter_id="letter_Y"/>
<letter_ref letter_id="letter_T"/>
</site>
<right_flank>DHCKRKTVEP</right_flank>
</contributing_site>
<contributing_site sequence_id="sequence_16" position="467" strand="none" pvalue="4.71e-12" >
<left_flank>TKGAMDLVEE</left_flank>
<site>
<letter_ref letter_id="letter_C"/>
<letter_ref letter_id="letter_F"/>
<letter_ref letter_id="letter_E"/>
<letter_ref letter_id="letter_K"/>
<letter_ref letter_id="letter_F"/>
<letter_ref letter_id="letter_F"/>
<letter_ref letter_id="letter_K"/>
<letter_ref letter_id="letter_Q"/>
<letter_ref letter_id="letter_L"/>
<letter_ref letter_id="letter_C"/>
<letter_ref letter_id="letter_H"/>
<letter_ref letter_id="letter_D"/>
<letter_ref letter_id="letter_I"/>
<letter_ref letter_id="letter_E"/>
<letter_ref letter_id="letter_T"/>
<letter_ref letter_id="letter_M"/>
<letter_ref letter_id="letter_T"/>
</site>
<right_flank>LHGGRKVVTM</right_flank>
</contributing_site>
<contributing_site sequence_id="sequence_23" position="539" strand="none" pvalue="4.76e-11" >
<left_flank>TPDIYEFIQQ</left_flank>
<site>
<letter_ref letter_id="letter_K"/>
<letter_ref letter_id="letter_S"/>
<letter_ref letter_id="letter_D"/>
<letter_ref letter_id="letter_D"/>
<letter_ref letter_id="letter_F"/>
<letter_ref letter_id="letter_I"/>
<letter_ref letter_id="letter_S"/>
<letter_ref letter_id="letter_N"/>
<letter_ref letter_id="letter_V"/>
<letter_ref letter_id="letter_V"/>
<letter_ref letter_id="letter_A"/>
<letter_ref letter_id="letter_D"/>
<letter_ref letter_id="letter_L"/>
<letter_ref letter_id="letter_E"/>
<letter_ref letter_id="letter_A"/>
<letter_ref letter_id="letter_Y"/>
<letter_ref letter_id="letter_S"/>
</site>
<right_flank>GHRTNNKSNQ</right_flank>
</contributing_site>
<contributing_site sequence_id="sequence_7" position="670" strand="none" pvalue="8.62e-11" >
<left_flank>SREIVKSIQE</left_flank>
<site>
<letter_ref letter_id="letter_K"/>
<letter_ref letter_id="letter_S"/>
<letter_ref letter_id="letter_N"/>
<letter_ref letter_id="letter_E"/>
<letter_ref letter_id="letter_F"/>
<letter_ref letter_id="letter_L"/>
<letter_ref letter_id="letter_D"/>
<letter_ref letter_id="letter_T"/>
<letter_ref letter_id="letter_L"/>
<letter_ref letter_id="letter_M"/>
<letter_ref letter_id="letter_D"/>
<letter_ref letter_id="letter_D"/>
<letter_ref letter_id="letter_L"/>
<letter_ref letter_id="letter_K"/>
<letter_ref letter_id="letter_S"/>
<letter_ref letter_id="letter_Y"/>
<letter_ref letter_id="letter_A"/>
</site>
<right_flank>EHRQSQTVDM</right_flank>
</contributing_site>
<contributing_site sequence_id="sequence_11" position="536" strand="none" pvalue="9.38e-11" >
<left_flank>RPEIYQEIAA</left_flank>
<site>
<letter_ref letter_id="letter_K"/>
<letter_ref letter_id="letter_S"/>
<letter_ref letter_id="letter_S"/>
<letter_ref letter_id="letter_E"/>
<letter_ref letter_id="letter_F"/>
<letter_ref letter_id="letter_I"/>
<letter_ref letter_id="letter_L"/>
<letter_ref letter_id="letter_A"/>
<letter_ref letter_id="letter_M"/>
<letter_ref letter_id="letter_M"/>
<letter_ref letter_id="letter_E"/>
<letter_ref letter_id="letter_D"/>
<letter_ref letter_id="letter_L"/>
<letter_ref letter_id="letter_E"/>
<letter_ref letter_id="letter_A"/>
<letter_ref letter_id="letter_Y"/>
<letter_ref letter_id="letter_A"/>
</site>
<right_flank>SHRSASPNYQ</right_flank>
</contributing_site>
<contributing_site sequence_id="sequence_12" position="571" strand="none" pvalue="9.72e-10" >
<left_flank>SQDIFNLIQE</left_flank>
<site>
<letter_ref letter_id="letter_K"/>
<letter_ref letter_id="letter_S"/>
<letter_ref letter_id="letter_D"/>
<letter_ref letter_id="letter_I"/>
<letter_ref letter_id="letter_F"/>
<letter_ref letter_id="letter_L"/>
<letter_ref letter_id="letter_T"/>
<letter_ref letter_id="letter_S"/>
<letter_ref letter_id="letter_M"/>
<letter_ref letter_id="letter_L"/>
<letter_ref letter_id="letter_E"/>
<letter_ref letter_id="letter_D"/>
<letter_ref letter_id="letter_L"/>
<letter_ref letter_id="letter_D"/>
<letter_ref letter_id="letter_A"/>
<letter_ref letter_id="letter_Y"/>
<letter_ref letter_id="letter_S"/>
</site>
<right_flank>RHRANGKISS</right_flank>
</contributing_site>
<contributing_site sequence_id="sequence_21" position="278" strand="none" pvalue="5.21e-08" >
<left_flank>QECRVLSQGS</left_flank>
<site>
<letter_ref letter_id="letter_D"/>
<letter_ref letter_id="letter_I"/>
<letter_ref letter_id="letter_N"/>
<letter_ref letter_id="letter_D"/>
<letter_ref letter_id="letter_I"/>
<letter_ref letter_id="letter_F"/>
<letter_ref letter_id="letter_C"/>
<letter_ref letter_id="letter_V"/>
<letter_ref letter_id="letter_C"/>
<letter_ref letter_id="letter_S"/>
<letter_ref letter_id="letter_E"/>
<letter_ref letter_id="letter_S"/>
<letter_ref letter_id="letter_L"/>
<letter_ref letter_id="letter_C"/>
<letter_ref letter_id="letter_A"/>
<letter_ref letter_id="letter_E"/>
<letter_ref letter_id="letter_E"/>
</site>
<right_flank>LSELEIALFK</right_flank>
</contributing_site>
<contributing_site sequence_id="sequence_20" position="294" strand="none" pvalue="6.81e-08" >
<left_flank>EQFEIVPLRA</left_flank>
<site>
<letter_ref letter_id="letter_T"/>
<letter_ref letter_id="letter_N"/>
<letter_ref letter_id="letter_D"/>
<letter_ref letter_id="letter_D"/>
<letter_ref letter_id="letter_I"/>
<letter_ref letter_id="letter_F"/>
<letter_ref letter_id="letter_E"/>
<letter_ref letter_id="letter_M"/>
<letter_ref letter_id="letter_C"/>
<letter_ref letter_id="letter_C"/>
<letter_ref letter_id="letter_K"/>
<letter_ref letter_id="letter_Y"/>
<letter_ref letter_id="letter_L"/>
<letter_ref letter_id="letter_P"/>
<letter_ref letter_id="letter_L"/>
<letter_ref letter_id="letter_E"/>
<letter_ref letter_id="letter_D"/>
</site>
<right_flank>LNELEMGLFL</right_flank>
</contributing_site>
<contributing_site sequence_id="sequence_8" position="958" strand="none" pvalue="8.31e-08" >
<left_flank>DATVLDELDS</left_flank>
<site>
<letter_ref letter_id="letter_A"/>
<letter_ref letter_id="letter_A"/>
<letter_ref letter_id="letter_H"/>
<letter_ref letter_id="letter_D"/>
<letter_ref letter_id="letter_F"/>
<letter_ref letter_id="letter_F"/>
<letter_ref letter_id="letter_A"/>
<letter_ref letter_id="letter_D"/>
<letter_ref letter_id="letter_F"/>
<letter_ref letter_id="letter_A"/>
<letter_ref letter_id="letter_A"/>
<letter_ref letter_id="letter_N"/>
<letter_ref letter_id="letter_L"/>
<letter_ref letter_id="letter_L"/>
<letter_ref letter_id="letter_T"/>
<letter_ref letter_id="letter_Q"/>
<letter_ref letter_id="letter_A"/>
</site>
<right_flank>KTRSRRSDAG</right_flank>
</contributing_site>
<contributing_site sequence_id="sequence_4" position="283" strand="none" pvalue="6.39e-07" >
<left_flank>YESQNEQDMR</left_flank>
<site>
<letter_ref letter_id="letter_T"/>
<letter_ref letter_id="letter_L"/>
<letter_ref letter_id="letter_N"/>
<letter_ref letter_id="letter_V"/>
<letter_ref letter_id="letter_N"/>
<letter_ref letter_id="letter_Y"/>
<letter_ref letter_id="letter_A"/>
<letter_ref letter_id="letter_N"/>
<letter_ref letter_id="letter_V"/>
<letter_ref letter_id="letter_K"/>
<letter_ref letter_id="letter_D"/>
<letter_ref letter_id="letter_M"/>
<letter_ref letter_id="letter_L"/>
<letter_ref letter_id="letter_V"/>
<letter_ref letter_id="letter_R"/>
<letter_ref letter_id="letter_Y"/>
<letter_ref letter_id="letter_N"/>
</site>
<right_flank>LCRSDCTKEQ</right_flank>
</contributing_site>
<contributing_site sequence_id="sequence_0" position="244" strand="none" pvalue="3.55e-06" >
<left_flank>AENEDYSFEN</left_flank>
<site>
<letter_ref letter_id="letter_T"/>
<letter_ref letter_id="letter_S"/>
<letter_ref letter_id="letter_D"/>
<letter_ref letter_id="letter_E"/>
<letter_ref letter_id="letter_N"/>
<letter_ref letter_id="letter_L"/>
<letter_ref letter_id="letter_D"/>
<letter_ref letter_id="letter_D"/>
<letter_ref letter_id="letter_I"/>
<letter_ref letter_id="letter_G"/>
<letter_ref letter_id="letter_N"/>
<letter_ref letter_id="letter_D"/>
<letter_ref letter_id="letter_P"/>
<letter_ref letter_id="letter_I"/>
<letter_ref letter_id="letter_R"/>
<letter_ref letter_id="letter_L"/>
<letter_ref letter_id="letter_N"/>
</site>
<right_flank>VPAVRRSSIK</right_flank>
</contributing_site>
<contributing_site sequence_id="sequence_5" position="46" strand="none" pvalue="3.75e-06" >
<left_flank>SGQQGNLTEI</left_flank>
<site>
<letter_ref letter_id="letter_N"/>
<letter_ref letter_id="letter_T"/>
<letter_ref letter_id="letter_Y"/>
<letter_ref letter_id="letter_N"/>
<letter_ref letter_id="letter_F"/>
<letter_ref letter_id="letter_S"/>
<letter_ref letter_id="letter_Q"/>
<letter_ref letter_id="letter_D"/>
<letter_ref letter_id="letter_V"/>
<letter_ref letter_id="letter_F"/>
<letter_ref letter_id="letter_N"/>
<letter_ref letter_id="letter_K"/>
<letter_ref letter_id="letter_L"/>
<letter_ref letter_id="letter_S"/>
<letter_ref letter_id="letter_E"/>
<letter_ref letter_id="letter_S"/>
<letter_ref letter_id="letter_N"/>
</site>
<right_flank>RTKKRKLRVT</right_flank>
</contributing_site>
<contributing_site sequence_id="sequence_13" position="118" strand="none" pvalue="8.66e-06" >
<left_flank>DEQPVIPTGS</left_flank>
<site>
<letter_ref letter_id="letter_I"/>
<letter_ref letter_id="letter_T"/>
<letter_ref letter_id="letter_D"/>
<letter_ref letter_id="letter_T"/>
<letter_ref letter_id="letter_V"/>
<letter_ref letter_id="letter_F"/>
<letter_ref letter_id="letter_S"/>
<letter_ref letter_id="letter_K"/>
<letter_ref letter_id="letter_L"/>
<letter_ref letter_id="letter_A"/>
<letter_ref letter_id="letter_P"/>
<letter_ref letter_id="letter_I"/>
<letter_ref letter_id="letter_R"/>
<letter_ref letter_id="letter_Y"/>
<letter_ref letter_id="letter_N"/>
<letter_ref letter_id="letter_Y"/>
<letter_ref letter_id="letter_K"/>
</site>
<right_flank>KRKLSSFIIK</right_flank>
</contributing_site>
<contributing_site sequence_id="sequence_25" position="99" strand="none" pvalue="4.85e-04" >
<left_flank>NPAGQGGKIA</left_flank>
<site>
<letter_ref letter_id="letter_R"/>
<letter_ref letter_id="letter_G"/>
<letter_ref letter_id="letter_A"/>
<letter_ref letter_id="letter_R"/>
<letter_ref letter_id="letter_L"/>
<letter_ref letter_id="letter_A"/>
<letter_ref letter_id="letter_Q"/>
<letter_ref letter_id="letter_D"/>
<letter_ref letter_id="letter_V"/>
<letter_ref letter_id="letter_F"/>
<letter_ref letter_id="letter_G"/>
<letter_ref letter_id="letter_N"/>
<letter_ref letter_id="letter_L"/>
<letter_ref letter_id="letter_P"/>
<letter_ref letter_id="letter_P"/>
<letter_ref letter_id="letter_G"/>
<letter_ref letter_id="letter_Y"/>
</site>
<right_flank>ERKARRLNSS</right_flank>
</contributing_site>
</contributing_sites>
</motif>
<motif id="motif_2" name="2" width="23" sites="31" ic="43.6" re="41.3" llr="887" e_value="9.8e-104" bayes_threshold="8.96513" elapsed_time="8.738672">
<scores>
<alphabet_matrix>
<alphabet_array>
<value letter_id="letter_A">-93</value>
<value letter_id="letter_C">-87</value>
<value letter_id="letter_D">-343</value>
<value letter_id="letter_E">-205</value>
<value letter_id="letter_F">-48</value>
<value letter_id="letter_G">-363</value>
<value letter_id="letter_H">519</value>
<value letter_id="letter_I">-397</value>
<value letter_id="letter_K">-361</value>
<value letter_id="letter_L">-339</value>
<value letter_id="letter_M">-248</value>
<value letter_id="letter_N">64</value>
<value letter_id="letter_P">-442</value>
<value letter_id="letter_Q">-43</value>
<value letter_id="letter_R">-262</value>
<value letter_id="letter_S">-206</value>
<value letter_id="letter_T">-73</value>
<value letter_id="letter_V">-340</value>
<value letter_id="letter_W">-18</value>
<value letter_id="letter_Y">9</value>
</alphabet_array>
<alphabet_array>
<value letter_id="letter_A">214</value>
<value letter_id="letter_C">284</value>
<value letter_id="letter_D">-101</value>
<value letter_id="letter_E">-196</value>
<value letter_id="letter_F">-8</value>
<value letter_id="letter_G">210</value>
<value letter_id="letter_H">78</value>
<value letter_id="letter_I">-315</value>
<value letter_id="letter_K">69</value>
<value letter_id="letter_L">-129</value>
<value letter_id="letter_M">-228</value>
<value letter_id="letter_N">-12</value>
<value letter_id="letter_P">-371</value>
<value letter_id="letter_Q">-29</value>
<value letter_id="letter_R">-22</value>
<value letter_id="letter_S">-125</value>
<value letter_id="letter_T">-214</value>
<value letter_id="letter_V">-261</value>
<value letter_id="letter_W">-121</value>
<value letter_id="letter_Y">-200</value>
</alphabet_array>
<alphabet_array>
<value letter_id="letter_A">2</value>
<value letter_id="letter_C">-142</value>
<value letter_id="letter_D">-261</value>
<value letter_id="letter_E">-196</value>
<value letter_id="letter_F">-324</value>
<value letter_id="letter_G">255</value>
<value letter_id="letter_H">163</value>
<value letter_id="letter_I">-317</value>
<value letter_id="letter_K">214</value>
<value letter_id="letter_L">-327</value>
<value letter_id="letter_M">-229</value>
<value letter_id="letter_N">-12</value>
<value letter_id="letter_P">-121</value>
<value letter_id="letter_Q">87</value>
<value letter_id="letter_R">-92</value>
<value letter_id="letter_S">-125</value>
<value letter_id="letter_T">-64</value>
<value letter_id="letter_V">-51</value>
<value letter_id="letter_W">-121</value>
<value letter_id="letter_Y">-201</value>
</alphabet_array>
<alphabet_array>
<value letter_id="letter_A">-354</value>
<value letter_id="letter_C">-74</value>
<value letter_id="letter_D">-500</value>
<value letter_id="letter_E">-489</value>
<value letter_id="letter_F">-433</value>
<value letter_id="letter_G">-191</value>
<value letter_id="letter_H">-183</value>
<value letter_id="letter_I">-178</value>
<value letter_id="letter_K">-59</value>
<value letter_id="letter_L">-403</value>
<value letter_id="letter_M">-354</value>
<value letter_id="letter_N">-157</value>
<value letter_id="letter_P">-437</value>
<value letter_id="letter_Q">-280</value>
<value letter_id="letter_R">342</value>
<value letter_id="letter_S">-163</value>
<value letter_id="letter_T">-393</value>
<value letter_id="letter_V">-111</value>
<value letter_id="letter_W">225</value>
<value letter_id="letter_Y">-322</value>
</alphabet_array>
<alphabet_array>
<value letter_id="letter_A">-250</value>
<value letter_id="letter_C">-183</value>
<value letter_id="letter_D">-329</value>
<value letter_id="letter_E">-257</value>
<value letter_id="letter_F">-384</value>
<value letter_id="letter_G">-319</value>
<value letter_id="letter_H">-189</value>
<value letter_id="letter_I">-55</value>
<value letter_id="letter_K">358</value>
<value letter_id="letter_L">-136</value>
<value letter_id="letter_M">-276</value>
<value letter_id="letter_N">55</value>
<value letter_id="letter_P">-427</value>
<value letter_id="letter_Q">35</value>
<value letter_id="letter_R">-13</value>
<value letter_id="letter_S">-70</value>
<value letter_id="letter_T">-79</value>
<value letter_id="letter_V">-313</value>
<value letter_id="letter_W">-160</value>
<value letter_id="letter_Y">82</value>
</alphabet_array>
<alphabet_array>
<value letter_id="letter_A">-230</value>
<value letter_id="letter_C">-33</value>
<value letter_id="letter_D">-435</value>
<value letter_id="letter_E">-370</value>
<value letter_id="letter_F">14</value>
<value letter_id="letter_G">-66</value>
<value letter_id="letter_H">160</value>
<value letter_id="letter_I">69</value>
<value letter_id="letter_K">41</value>
<value letter_id="letter_L">-85</value>
<value letter_id="letter_M">214</value>
<value letter_id="letter_N">-301</value>
<value letter_id="letter_P">-454</value>
<value letter_id="letter_Q">22</value>
<value letter_id="letter_R">-373</value>
<value letter_id="letter_S">17</value>
<value letter_id="letter_T">235</value>
<value letter_id="letter_V">65</value>
<value letter_id="letter_W">-71</value>
<value letter_id="letter_Y">-187</value>
</alphabet_array>
<alphabet_array>
<value letter_id="letter_A">-303</value>
<value letter_id="letter_C">-84</value>
<value letter_id="letter_D">-465</value>
<value letter_id="letter_E">-462</value>
<value letter_id="letter_F">-223</value>
<value letter_id="letter_G">-214</value>
<value letter_id="letter_H">-94</value>
<value letter_id="letter_I">386</value>
<value letter_id="letter_K">-336</value>
<value letter_id="letter_L">12</value>
<value letter_id="letter_M">-53</value>
<value letter_id="letter_N">-355</value>
<value letter_id="letter_P">-510</value>
<value letter_id="letter_Q">-415</value>
<value letter_id="letter_R">-273</value>
<value letter_id="letter_S">-414</value>
<value letter_id="letter_T">-287</value>
<value letter_id="letter_V">186</value>
<value letter_id="letter_W">-110</value>
<value letter_id="letter_Y">-211</value>
</alphabet_array>
<alphabet_array>
<value letter_id="letter_A">-78</value>
<value letter_id="letter_C">-219</value>
<value letter_id="letter_D">121</value>
<value letter_id="letter_E">152</value>
<value letter_id="letter_F">-399</value>
<value letter_id="letter_G">-317</value>
<value letter_id="letter_H">-211</value>
<value letter_id="letter_I">-380</value>
<value letter_id="letter_K">107</value>
<value letter_id="letter_L">-391</value>
<value letter_id="letter_M">-295</value>
<value letter_id="letter_N">203</value>
<value letter_id="letter_P">-420</value>
<value letter_id="letter_Q">-37</value>
<value letter_id="letter_R">-306</value>
<value letter_id="letter_S">-312</value>
<value letter_id="letter_T">123</value>
<value letter_id="letter_V">-56</value>
<value letter_id="letter_W">-196</value>
<value letter_id="letter_Y">-272</value>
</alphabet_array>
<alphabet_array>
<value letter_id="letter_A">-74</value>
<value letter_id="letter_C">301</value>
<value letter_id="letter_D">-41</value>
<value letter_id="letter_E">152</value>
<value letter_id="letter_F">18</value>
<value letter_id="letter_G">-347</value>
<value letter_id="letter_H">-265</value>
<value letter_id="letter_I">119</value>
<value letter_id="letter_K">-282</value>
<value letter_id="letter_L">-15</value>
<value letter_id="letter_M">254</value>
<value letter_id="letter_N">-320</value>
<value letter_id="letter_P">64</value>
<value letter_id="letter_Q">-330</value>
<value letter_id="letter_R">-124</value>
<value letter_id="letter_S">-352</value>
<value letter_id="letter_T">9</value>
<value letter_id="letter_V">6</value>
<value letter_id="letter_W">-65</value>
<value letter_id="letter_Y">-182</value>
</alphabet_array>
<alphabet_array>
<value letter_id="letter_A">82</value>
<value letter_id="letter_C">-143</value>
<value letter_id="letter_D">-260</value>
<value letter_id="letter_E">51</value>
<value letter_id="letter_F">-325</value>
<value letter_id="letter_G">-56</value>
<value letter_id="letter_H">-147</value>
<value letter_id="letter_I">-317</value>
<value letter_id="letter_K">145</value>
<value letter_id="letter_L">-328</value>
<value letter_id="letter_M">-230</value>
<value letter_id="letter_N">-11</value>
<value letter_id="letter_P">-371</value>
<value letter_id="letter_Q">122</value>
<value letter_id="letter_R">-92</value>
<value letter_id="letter_S">138</value>
<value letter_id="letter_T">8</value>
<value letter_id="letter_V">-265</value>
<value letter_id="letter_W">-122</value>
<value letter_id="letter_Y">-201</value>
</alphabet_array>
<alphabet_array>
<value letter_id="letter_A">-335</value>
<value letter_id="letter_C">-159</value>
<value letter_id="letter_D">347</value>
<value letter_id="letter_E">-171</value>
<value letter_id="letter_F">-154</value>
<value letter_id="letter_G">-344</value>
<value letter_id="letter_H">-242</value>
<value letter_id="letter_I">-389</value>
<value letter_id="letter_K">-368</value>
<value letter_id="letter_L">-445</value>
<value letter_id="letter_M">-370</value>
<value letter_id="letter_N">-45</value>
<value letter_id="letter_P">-531</value>
<value letter_id="letter_Q">-391</value>
<value letter_id="letter_R">-272</value>
<value letter_id="letter_S">-216</value>
<value letter_id="letter_T">-401</value>
<value letter_id="letter_V">-359</value>
<value letter_id="letter_W">-160</value>
<value letter_id="letter_Y">-63</value>
</alphabet_array>
<alphabet_array>
<value letter_id="letter_A">-10</value>
<value letter_id="letter_C">41</value>
<value letter_id="letter_D">-431</value>
<value letter_id="letter_E">-238</value>
<value letter_id="letter_F">-250</value>
<value letter_id="letter_G">-357</value>
<value letter_id="letter_H">-270</value>
<value letter_id="letter_I">123</value>
<value letter_id="letter_K">-322</value>
<value letter_id="letter_L">-67</value>
<value letter_id="letter_M">-21</value>
<value letter_id="letter_N">-357</value>
<value letter_id="letter_P">-406</value>
<value letter_id="letter_Q">-388</value>
<value letter_id="letter_R">-218</value>
<value letter_id="letter_S">-388</value>
<value letter_id="letter_T">-191</value>
<value letter_id="letter_V">382</value>
<value letter_id="letter_W">-128</value>
<value letter_id="letter_Y">-293</value>
</alphabet_array>
<alphabet_array>
<value letter_id="letter_A">-235</value>
<value letter_id="letter_C">-18</value>
<value letter_id="letter_D">-513</value>
<value letter_id="letter_E">94</value>
<value letter_id="letter_F">104</value>
<value letter_id="letter_G">-360</value>
<value letter_id="letter_H">-286</value>
<value letter_id="letter_I">207</value>
<value letter_id="letter_K">-330</value>
<value letter_id="letter_L">115</value>
<value letter_id="letter_M">-121</value>
<value letter_id="letter_N">-352</value>
<value letter_id="letter_P">-473</value>
<value letter_id="letter_Q">-71</value>
<value letter_id="letter_R">-128</value>
<value letter_id="letter_S">-75</value>
<value letter_id="letter_T">59</value>
<value letter_id="letter_V">149</value>
<value letter_id="letter_W">-60</value>
<value letter_id="letter_Y">-180</value>
</alphabet_array>
<alphabet_array>
<value letter_id="letter_A">108</value>
<value letter_id="letter_C">-23</value>
<value letter_id="letter_D">-546</value>
<value letter_id="letter_E">-474</value>
<value letter_id="letter_F">17</value>
<value letter_id="letter_G">-373</value>
<value letter_id="letter_H">-302</value>
<value letter_id="letter_I">73</value>
<value letter_id="letter_K">-359</value>
<value letter_id="letter_L">252</value>
<value letter_id="letter_M">-109</value>
<value letter_id="letter_N">-375</value>
<value letter_id="letter_P">-482</value>
<value letter_id="letter_Q">13</value>
<value letter_id="letter_R">-434</value>
<value letter_id="letter_S">-164</value>
<value letter_id="letter_T">91</value>
<value letter_id="letter_V">-104</value>
<value letter_id="letter_W">-63</value>
<value letter_id="letter_Y">-187</value>
</alphabet_array>
<alphabet_array>
<value letter_id="letter_A">-271</value>
<value letter_id="letter_C">-42</value>
<value letter_id="letter_D">-557</value>
<value letter_id="letter_E">-169</value>
<value letter_id="letter_F">10</value>
<value letter_id="letter_G">-86</value>
<value letter_id="letter_H">-311</value>
<value letter_id="letter_I">-116</value>
<value letter_id="letter_K">-370</value>
<value letter_id="letter_L">270</value>
<value letter_id="letter_M">-90</value>
<value letter_id="letter_N">-392</value>
<value letter_id="letter_P">-143</value>
<value letter_id="letter_Q">-390</value>
<value letter_id="letter_R">-438</value>
<value letter_id="letter_S">-408</value>
<value letter_id="letter_T">-283</value>
<value letter_id="letter_V">158</value>
<value letter_id="letter_W">-66</value>
<value letter_id="letter_Y">292</value>
</alphabet_array>
<alphabet_array>
<value letter_id="letter_A">-75</value>
<value letter_id="letter_C">-39</value>
<value letter_id="letter_D">-433</value>
<value letter_id="letter_E">-136</value>
<value letter_id="letter_F">-221</value>
<value letter_id="letter_G">-344</value>
<value letter_id="letter_H">-253</value>
<value letter_id="letter_I">-1</value>
<value letter_id="letter_K">-36</value>
<value letter_id="letter_L">180</value>
<value letter_id="letter_M">427</value>
<value letter_id="letter_N">-38</value>
<value letter_id="letter_P">-455</value>
<value letter_id="letter_Q">-306</value>
<value letter_id="letter_R">-118</value>
<value letter_id="letter_S">-347</value>
<value letter_id="letter_T">-69</value>
<value letter_id="letter_V">-125</value>
<value letter_id="letter_W">-74</value>
<value letter_id="letter_Y">-189</value>
</alphabet_array>
<alphabet_array>
<value letter_id="letter_A">-400</value>
<value letter_id="letter_C">-288</value>
<value letter_id="letter_D">-526</value>
<value letter_id="letter_E">-46</value>
<value letter_id="letter_F">-547</value>
<value letter_id="letter_G">-443</value>
<value letter_id="letter_H">78</value>
<value letter_id="letter_I">-468</value>
<value letter_id="letter_K">279</value>
<value letter_id="letter_L">-136</value>
<value letter_id="letter_M">-379</value>
<value letter_id="letter_N">57</value>
<value letter_id="letter_P">-563</value>
<value letter_id="letter_Q">159</value>
<value letter_id="letter_R">202</value>
<value letter_id="letter_S">-459</value>
<value letter_id="letter_T">-397</value>
<value letter_id="letter_V">-427</value>
<value letter_id="letter_W">-243</value>
<value letter_id="letter_Y">-364</value>
</alphabet_array>
<alphabet_array>
<value letter_id="letter_A">-358</value>
<value letter_id="letter_C">149</value>
<value letter_id="letter_D">-287</value>
<value letter_id="letter_E">-512</value>
<value letter_id="letter_F">-437</value>
<value letter_id="letter_G">-381</value>
<value letter_id="letter_H">-180</value>
<value letter_id="letter_I">-196</value>
<value letter_id="letter_K">-2</value>
<value letter_id="letter_L">-266</value>
<value letter_id="letter_M">-361</value>
<value letter_id="letter_N">-327</value>
<value letter_id="letter_P">-433</value>
<value letter_id="letter_Q">-283</value>
<value letter_id="letter_R">346</value>
<value letter_id="letter_S">-300</value>
<value letter_id="letter_T">-236</value>
<value letter_id="letter_V">-440</value>
<value letter_id="letter_W">-61</value>
<value letter_id="letter_Y">-325</value>
</alphabet_array>
<alphabet_array>
<value letter_id="letter_A">-66</value>
<value letter_id="letter_C">-107</value>
<value letter_id="letter_D">-286</value>
<value letter_id="letter_E">-97</value>
<value letter_id="letter_F">-288</value>
<value letter_id="letter_G">-279</value>
<value letter_id="letter_H">76</value>
<value letter_id="letter_I">165</value>
<value letter_id="letter_K">-121</value>
<value letter_id="letter_L">-116</value>
<value letter_id="letter_M">-199</value>
<value letter_id="letter_N">-18</value>
<value letter_id="letter_P">-386</value>
<value letter_id="letter_Q">267</value>
<value letter_id="letter_R">-259</value>
<value letter_id="letter_S">-131</value>
<value letter_id="letter_T">56</value>
<value letter_id="letter_V">-213</value>
<value letter_id="letter_W">352</value>
<value letter_id="letter_Y">271</value>
</alphabet_array>
<alphabet_array>
<value letter_id="letter_A">-203</value>
<value letter_id="letter_C">-152</value>
<value letter_id="letter_D">25</value>
<value letter_id="letter_E">-90</value>
<value letter_id="letter_F">-7</value>
<value letter_id="letter_G">148</value>
<value letter_id="letter_H">-155</value>
<value letter_id="letter_I">-329</value>
<value letter_id="letter_K">112</value>
<value letter_id="letter_L">-339</value>
<value letter_id="letter_M">-242</value>
<value letter_id="letter_N">112</value>
<value letter_id="letter_P">-381</value>
<value letter_id="letter_Q">-174</value>
<value letter_id="letter_R">209</value>
<value letter_id="letter_S">-127</value>
<value letter_id="letter_T">-225</value>
<value letter_id="letter_V">32</value>
<value letter_id="letter_W">-133</value>
<value letter_id="letter_Y">-211</value>
</alphabet_array>
<alphabet_array>
<value letter_id="letter_A">-201</value>
<value letter_id="letter_C">-97</value>
<value letter_id="letter_D">-109</value>
<value letter_id="letter_E">-231</value>
<value letter_id="letter_F">240</value>
<value letter_id="letter_G">-284</value>
<value letter_id="letter_H">215</value>
<value letter_id="letter_I">46</value>
<value letter_id="letter_K">61</value>
<value letter_id="letter_L">139</value>
<value letter_id="letter_M">-192</value>
<value letter_id="letter_N">-198</value>
<value letter_id="letter_P">-34</value>
<value letter_id="letter_Q">-39</value>
<value letter_id="letter_R">-101</value>
<value letter_id="letter_S">-273</value>
<value letter_id="letter_T">56</value>
<value letter_id="letter_V">-202</value>
<value letter_id="letter_W">-93</value>
<value letter_id="letter_Y">185</value>
</alphabet_array>
<alphabet_array>
<value letter_id="letter_A">-1</value>
<value letter_id="letter_C">-14</value>
<value letter_id="letter_D">-546</value>
<value letter_id="letter_E">-474</value>
<value letter_id="letter_F">21</value>
<value letter_id="letter_G">-366</value>
<value letter_id="letter_H">-297</value>
<value letter_id="letter_I">184</value>
<value letter_id="letter_K">-359</value>
<value letter_id="letter_L">-11</value>
<value letter_id="letter_M">85</value>
<value letter_id="letter_N">102</value>
<value letter_id="letter_P">-33</value>
<value letter_id="letter_Q">-391</value>
<value letter_id="letter_R">-434</value>
<value letter_id="letter_S">-159</value>
<value letter_id="letter_T">96</value>
<value letter_id="letter_V">267</value>
<value letter_id="letter_W">-58</value>
<value letter_id="letter_Y">-180</value>
</alphabet_array>
<alphabet_array>
<value letter_id="letter_A">-65</value>
<value letter_id="letter_C">-122</value>
<value letter_id="letter_D">-273</value>
<value letter_id="letter_E">-209</value>
<value letter_id="letter_F">86</value>
<value letter_id="letter_G">78</value>
<value letter_id="letter_H">-156</value>
<value letter_id="letter_I">-276</value>
<value letter_id="letter_K">67</value>
<value letter_id="letter_L">43</value>
<value letter_id="letter_M">-212</value>
<value letter_id="letter_N">146</value>
<value letter_id="letter_P">-121</value>
<value letter_id="letter_Q">-32</value>
<value letter_id="letter_R">-248</value>
<value letter_id="letter_S">20</value>
<value letter_id="letter_T">166</value>
<value letter_id="letter_V">36</value>
<value letter_id="letter_W">-113</value>
<value letter_id="letter_Y">-198</value>
</alphabet_array>
</alphabet_matrix>
</scores>
<probabilities>
<alphabet_matrix>
<alphabet_array>
<value letter_id="letter_A">0.064516</value>
<value letter_id="letter_C">0.000000</value>
<value letter_id="letter_D">0.000000</value>
<value letter_id="letter_E">0.032258</value>
<value letter_id="letter_F">0.032258</value>
<value letter_id="letter_G">0.000000</value>
<value letter_id="letter_H">0.645161</value>
<value letter_id="letter_I">0.000000</value>
<value letter_id="letter_K">0.000000</value>
<value letter_id="letter_L">0.000000</value>
<value letter_id="letter_M">0.000000</value>
<value letter_id="letter_N">0.096774</value>
<value letter_id="letter_P">0.000000</value>
<value letter_id="letter_Q">0.032258</value>
<value letter_id="letter_R">0.000000</value>
<value letter_id="letter_S">0.032258</value>
<value letter_id="letter_T">0.064516</value>
<value letter_id="letter_V">0.000000</value>
<value letter_id="letter_W">0.000000</value>
<value letter_id="letter_Y">0.000000</value>
</alphabet_array>
<alphabet_array>
<value letter_id="letter_A">0.354839</value>
<value letter_id="letter_C">0.032258</value>
<value letter_id="letter_D">0.032258</value>
<value letter_id="letter_E">0.000000</value>
<value letter_id="letter_F">0.032258</value>
<value letter_id="letter_G">0.258065</value>
<value letter_id="letter_H">0.032258</value>
<value letter_id="letter_I">0.000000</value>
<value letter_id="letter_K">0.064516</value>
<value letter_id="letter_L">0.032258</value>
<value letter_id="letter_M">0.000000</value>
<value letter_id="letter_N">0.032258</value>
<value letter_id="letter_P">0.000000</value>
<value letter_id="letter_Q">0.032258</value>
<value letter_id="letter_R">0.064516</value>
<value letter_id="letter_S">0.032258</value>
<value letter_id="letter_T">0.000000</value>
<value letter_id="letter_V">0.000000</value>
<value letter_id="letter_W">0.000000</value>
<value letter_id="letter_Y">0.000000</value>
</alphabet_array>
<alphabet_array>
<value letter_id="letter_A">0.064516</value>
<value letter_id="letter_C">0.000000</value>
<value letter_id="letter_D">0.000000</value>
<value letter_id="letter_E">0.000000</value>
<value letter_id="letter_F">0.000000</value>
<value letter_id="letter_G">0.354839</value>
<value letter_id="letter_H">0.064516</value>
<value letter_id="letter_I">0.000000</value>
<value letter_id="letter_K">0.225806</value>
<value letter_id="letter_L">0.000000</value>
<value letter_id="letter_M">0.000000</value>
<value letter_id="letter_N">0.032258</value>
<value letter_id="letter_P">0.032258</value>
<value letter_id="letter_Q">0.096774</value>
<value letter_id="letter_R">0.032258</value>
<value letter_id="letter_S">0.032258</value>
<value letter_id="letter_T">0.032258</value>
<value letter_id="letter_V">0.032258</value>
<value letter_id="letter_W">0.000000</value>
<value letter_id="letter_Y">0.000000</value>
</alphabet_array>
<alphabet_array>
<value letter_id="letter_A">0.000000</value>
<value letter_id="letter_C">0.000000</value>
<value letter_id="letter_D">0.000000</value>
<value letter_id="letter_E">0.000000</value>
<value letter_id="letter_F">0.000000</value>
<value letter_id="letter_G">0.032258</value>
<value letter_id="letter_H">0.000000</value>
<value letter_id="letter_I">0.032258</value>
<value letter_id="letter_K">0.032258</value>
<value letter_id="letter_L">0.000000</value>
<value letter_id="letter_M">0.000000</value>
<value letter_id="letter_N">0.032258</value>
<value letter_id="letter_P">0.000000</value>
<value letter_id="letter_Q">0.000000</value>
<value letter_id="letter_R">0.677419</value>
<value letter_id="letter_S">0.096774</value>
<value letter_id="letter_T">0.000000</value>
<value letter_id="letter_V">0.064516</value>
<value letter_id="letter_W">0.032258</value>
<value letter_id="letter_Y">0.000000</value>
</alphabet_array>
<alphabet_array>
<value letter_id="letter_A">0.000000</value>
<value letter_id="letter_C">0.000000</value>
<value letter_id="letter_D">0.000000</value>
<value letter_id="letter_E">0.000000</value>
<value letter_id="letter_F">0.000000</value>
<value letter_id="letter_G">0.000000</value>
<value letter_id="letter_H">0.000000</value>
<value letter_id="letter_I">0.032258</value>
<value letter_id="letter_K">0.612903</value>
<value letter_id="letter_L">0.032258</value>
<value letter_id="letter_M">0.000000</value>
<value letter_id="letter_N">0.064516</value>
<value letter_id="letter_P">0.000000</value>
<value letter_id="letter_Q">0.064516</value>
<value letter_id="letter_R">0.064516</value>
<value letter_id="letter_S">0.064516</value>
<value letter_id="letter_T">0.032258</value>
<value letter_id="letter_V">0.000000</value>
<value letter_id="letter_W">0.000000</value>
<value letter_id="letter_Y">0.032258</value>
</alphabet_array>
<alphabet_array>
<value letter_id="letter_A">0.000000</value>
<value letter_id="letter_C">0.000000</value>
<value letter_id="letter_D">0.000000</value>
<value letter_id="letter_E">0.000000</value>
<value letter_id="letter_F">0.032258</value>
<value letter_id="letter_G">0.032258</value>
<value letter_id="letter_H">0.064516</value>
<value letter_id="letter_I">0.064516</value>
<value letter_id="letter_K">0.064516</value>
<value letter_id="letter_L">0.032258</value>
<value letter_id="letter_M">0.096774</value>
<value letter_id="letter_N">0.000000</value>
<value letter_id="letter_P">0.000000</value>
<value letter_id="letter_Q">0.064516</value>
<value letter_id="letter_R">0.000000</value>
<value letter_id="letter_S">0.129032</value>
<value letter_id="letter_T">0.354839</value>
<value letter_id="letter_V">0.064516</value>
<value letter_id="letter_W">0.000000</value>
<value letter_id="letter_Y">0.000000</value>
</alphabet_array>
<alphabet_array>
<value letter_id="letter_A">0.000000</value>
<value letter_id="letter_C">0.000000</value>
<value letter_id="letter_D">0.000000</value>
<value letter_id="letter_E">0.000000</value>
<value letter_id="letter_F">0.000000</value>
<value letter_id="letter_G">0.032258</value>
<value letter_id="letter_H">0.032258</value>
<value letter_id="letter_I">0.516129</value>
<value letter_id="letter_K">0.000000</value>
<value letter_id="letter_L">0.129032</value>
<value letter_id="letter_M">0.000000</value>
<value letter_id="letter_N">0.000000</value>
<value letter_id="letter_P">0.000000</value>
<value letter_id="letter_Q">0.000000</value>
<value letter_id="letter_R">0.032258</value>
<value letter_id="letter_S">0.000000</value>
<value letter_id="letter_T">0.000000</value>
<value letter_id="letter_V">0.258065</value>
<value letter_id="letter_W">0.000000</value>
<value letter_id="letter_Y">0.000000</value>
</alphabet_array>
<alphabet_array>
<value letter_id="letter_A">0.032258</value>
<value letter_id="letter_C">0.000000</value>
<value letter_id="letter_D">0.193548</value>
<value letter_id="letter_E">0.258065</value>
<value letter_id="letter_F">0.000000</value>
<value letter_id="letter_G">0.000000</value>
<value letter_id="letter_H">0.000000</value>
<value letter_id="letter_I">0.000000</value>
<value letter_id="letter_K">0.096774</value>
<value letter_id="letter_L">0.000000</value>
<value letter_id="letter_M">0.000000</value>
<value letter_id="letter_N">0.193548</value>
<value letter_id="letter_P">0.000000</value>
<value letter_id="letter_Q">0.032258</value>
<value letter_id="letter_R">0.000000</value>
<value letter_id="letter_S">0.000000</value>
<value letter_id="letter_T">0.161290</value>
<value letter_id="letter_V">0.032258</value>
<value letter_id="letter_W">0.000000</value>
<value letter_id="letter_Y">0.000000</value>
</alphabet_array>
<alphabet_array>
<value letter_id="letter_A">0.032258</value>
<value letter_id="letter_C">0.032258</value>
<value letter_id="letter_D">0.064516</value>
<value letter_id="letter_E">0.290323</value>
<value letter_id="letter_F">0.032258</value>
<value letter_id="letter_G">0.000000</value>
<value letter_id="letter_H">0.000000</value>
<value letter_id="letter_I">0.096774</value>
<value letter_id="letter_K">0.000000</value>
<value letter_id="letter_L">0.064516</value>
<value letter_id="letter_M">0.129032</value>
<value letter_id="letter_N">0.000000</value>
<value letter_id="letter_P">0.129032</value>
<value letter_id="letter_Q">0.000000</value>
<value letter_id="letter_R">0.032258</value>
<value letter_id="letter_S">0.000000</value>
<value letter_id="letter_T">0.064516</value>
<value letter_id="letter_V">0.032258</value>
<value letter_id="letter_W">0.000000</value>
<value letter_id="letter_Y">0.000000</value>
</alphabet_array>
<alphabet_array>
<value letter_id="letter_A">0.129032</value>
<value letter_id="letter_C">0.000000</value>
<value letter_id="letter_D">0.000000</value>
<value letter_id="letter_E">0.129032</value>
<value letter_id="letter_F">0.000000</value>
<value letter_id="letter_G">0.032258</value>
<value letter_id="letter_H">0.000000</value>
<value letter_id="letter_I">0.000000</value>
<value letter_id="letter_K">0.129032</value>
<value letter_id="letter_L">0.000000</value>
<value letter_id="letter_M">0.000000</value>
<value letter_id="letter_N">0.032258</value>
<value letter_id="letter_P">0.000000</value>
<value letter_id="letter_Q">0.129032</value>
<value letter_id="letter_R">0.032258</value>
<value letter_id="letter_S">0.322581</value>
<value letter_id="letter_T">0.064516</value>
<value letter_id="letter_V">0.000000</value>
<value letter_id="letter_W">0.000000</value>
<value letter_id="letter_Y">0.000000</value>
</alphabet_array>
<alphabet_array>
<value letter_id="letter_A">0.000000</value>
<value letter_id="letter_C">0.000000</value>
<value letter_id="letter_D">0.806452</value>
<value letter_id="letter_E">0.000000</value>
<value letter_id="letter_F">0.032258</value>
<value letter_id="letter_G">0.000000</value>
<value letter_id="letter_H">0.000000</value>
<value letter_id="letter_I">0.000000</value>
<value letter_id="letter_K">0.000000</value>
<value letter_id="letter_L">0.000000</value>
<value letter_id="letter_M">0.000000</value>
<value letter_id="letter_N">0.032258</value>
<value letter_id="letter_P">0.000000</value>
<value letter_id="letter_Q">0.000000</value>
<value letter_id="letter_R">0.032258</value>
<value letter_id="letter_S">0.064516</value>
<value letter_id="letter_T">0.000000</value>
<value letter_id="letter_V">0.000000</value>
<value letter_id="letter_W">0.000000</value>
<value letter_id="letter_Y">0.032258</value>
</alphabet_array>
<alphabet_array>
<value letter_id="letter_A">0.096774</value>
<value letter_id="letter_C">0.000000</value>
<value letter_id="letter_D">0.000000</value>
<value letter_id="letter_E">0.032258</value>
<value letter_id="letter_F">0.000000</value>
<value letter_id="letter_G">0.000000</value>
<value letter_id="letter_H">0.000000</value>
<value letter_id="letter_I">0.161290</value>
<value letter_id="letter_K">0.000000</value>
<value letter_id="letter_L">0.096774</value>
<value letter_id="letter_M">0.032258</value>
<value letter_id="letter_N">0.000000</value>
<value letter_id="letter_P">0.000000</value>
<value letter_id="letter_Q">0.000000</value>
<value letter_id="letter_R">0.032258</value>
<value letter_id="letter_S">0.000000</value>
<value letter_id="letter_T">0.000000</value>
<value letter_id="letter_V">0.548387</value>
<value letter_id="letter_W">0.000000</value>
<value letter_id="letter_Y">0.000000</value>
</alphabet_array>
<alphabet_array>
<value letter_id="letter_A">0.000000</value>
<value letter_id="letter_C">0.000000</value>
<value letter_id="letter_D">0.000000</value>
<value letter_id="letter_E">0.193548</value>
<value letter_id="letter_F">0.064516</value>
<value letter_id="letter_G">0.000000</value>
<value letter_id="letter_H">0.000000</value>
<value letter_id="letter_I">0.193548</value>
<value letter_id="letter_K">0.000000</value>
<value letter_id="letter_L">0.193548</value>
<value letter_id="letter_M">0.000000</value>
<value letter_id="letter_N">0.000000</value>
<value letter_id="letter_P">0.000000</value>
<value letter_id="letter_Q">0.032258</value>
<value letter_id="letter_R">0.032258</value>
<value letter_id="letter_S">0.064516</value>
<value letter_id="letter_T">0.096774</value>
<value letter_id="letter_V">0.129032</value>
<value letter_id="letter_W">0.000000</value>
<value letter_id="letter_Y">0.000000</value>
</alphabet_array>
<alphabet_array>
<value letter_id="letter_A">0.161290</value>
<value letter_id="letter_C">0.000000</value>
<value letter_id="letter_D">0.000000</value>
<value letter_id="letter_E">0.000000</value>
<value letter_id="letter_F">0.032258</value>
<value letter_id="letter_G">0.000000</value>
<value letter_id="letter_H">0.000000</value>
<value letter_id="letter_I">0.064516</value>
<value letter_id="letter_K">0.000000</value>
<value letter_id="letter_L">0.516129</value>
<value letter_id="letter_M">0.000000</value>
<value letter_id="letter_N">0.000000</value>
<value letter_id="letter_P">0.000000</value>
<value letter_id="letter_Q">0.064516</value>
<value letter_id="letter_R">0.000000</value>
<value letter_id="letter_S">0.032258</value>
<value letter_id="letter_T">0.129032</value>
<value letter_id="letter_V">0.000000</value>
<value letter_id="letter_W">0.000000</value>
<value letter_id="letter_Y">0.000000</value>
</alphabet_array>
<alphabet_array>
<value letter_id="letter_A">0.000000</value>
<value letter_id="letter_C">0.000000</value>
<value letter_id="letter_D">0.000000</value>
<value letter_id="letter_E">0.032258</value>
<value letter_id="letter_F">0.032258</value>
<value letter_id="letter_G">0.032258</value>
<value letter_id="letter_H">0.000000</value>
<value letter_id="letter_I">0.000000</value>
<value letter_id="letter_K">0.000000</value>
<value letter_id="letter_L">0.548387</value>
<value letter_id="letter_M">0.000000</value>
<value letter_id="letter_N">0.000000</value>
<value letter_id="letter_P">0.032258</value>
<value letter_id="letter_Q">0.000000</value>
<value letter_id="letter_R">0.000000</value>
<value letter_id="letter_S">0.000000</value>
<value letter_id="letter_T">0.000000</value>
<value letter_id="letter_V">0.161290</value>
<value letter_id="letter_W">0.000000</value>
<value letter_id="letter_Y">0.161290</value>
</alphabet_array>
<alphabet_array>
<value letter_id="letter_A">0.032258</value>
<value letter_id="letter_C">0.000000</value>
<value letter_id="letter_D">0.000000</value>
<value letter_id="letter_E">0.032258</value>
<value letter_id="letter_F">0.000000</value>
<value letter_id="letter_G">0.000000</value>
<value letter_id="letter_H">0.000000</value>
<value letter_id="letter_I">0.032258</value>
<value letter_id="letter_K">0.032258</value>
<value letter_id="letter_L">0.322581</value>
<value letter_id="letter_M">0.451613</value>
<value letter_id="letter_N">0.032258</value>
<value letter_id="letter_P">0.000000</value>
<value letter_id="letter_Q">0.000000</value>
<value letter_id="letter_R">0.032258</value>
<value letter_id="letter_S">0.000000</value>
<value letter_id="letter_T">0.032258</value>
<value letter_id="letter_V">0.000000</value>
<value letter_id="letter_W">0.000000</value>
<value letter_id="letter_Y">0.000000</value>
</alphabet_array>
<alphabet_array>
<value letter_id="letter_A">0.000000</value>
<value letter_id="letter_C">0.000000</value>
<value letter_id="letter_D">0.000000</value>
<value letter_id="letter_E">0.064516</value>
<value letter_id="letter_F">0.000000</value>
<value letter_id="letter_G">0.000000</value>
<value letter_id="letter_H">0.032258</value>
<value letter_id="letter_I">0.000000</value>
<value letter_id="letter_K">0.322581</value>
<value letter_id="letter_L">0.032258</value>
<value letter_id="letter_M">0.000000</value>
<value letter_id="letter_N">0.064516</value>
<value letter_id="letter_P">0.000000</value>
<value letter_id="letter_Q">0.161290</value>
<value letter_id="letter_R">0.322581</value>
<value letter_id="letter_S">0.000000</value>
<value letter_id="letter_T">0.000000</value>
<value letter_id="letter_V">0.000000</value>
<value letter_id="letter_W">0.000000</value>
<value letter_id="letter_Y">0.000000</value>
</alphabet_array>
<alphabet_array>
<value letter_id="letter_A">0.000000</value>
<value letter_id="letter_C">0.032258</value>
<value letter_id="letter_D">0.032258</value>
<value letter_id="letter_E">0.000000</value>
<value letter_id="letter_F">0.000000</value>
<value letter_id="letter_G">0.000000</value>
<value letter_id="letter_H">0.000000</value>
<value letter_id="letter_I">0.032258</value>
<value letter_id="letter_K">0.096774</value>
<value letter_id="letter_L">0.032258</value>
<value letter_id="letter_M">0.000000</value>
<value letter_id="letter_N">0.000000</value>
<value letter_id="letter_P">0.000000</value>
<value letter_id="letter_Q">0.000000</value>
<value letter_id="letter_R">0.709677</value>
<value letter_id="letter_S">0.032258</value>
<value letter_id="letter_T">0.032258</value>
<value letter_id="letter_V">0.000000</value>
<value letter_id="letter_W">0.000000</value>
<value letter_id="letter_Y">0.000000</value>
</alphabet_array>
<alphabet_array>
<value letter_id="letter_A">0.032258</value>
<value letter_id="letter_C">0.000000</value>
<value letter_id="letter_D">0.000000</value>
<value letter_id="letter_E">0.032258</value>
<value letter_id="letter_F">0.000000</value>
<value letter_id="letter_G">0.000000</value>
<value letter_id="letter_H">0.032258</value>
<value letter_id="letter_I">0.161290</value>
<value letter_id="letter_K">0.000000</value>
<value letter_id="letter_L">0.032258</value>
<value letter_id="letter_M">0.000000</value>
<value letter_id="letter_N">0.032258</value>
<value letter_id="letter_P">0.000000</value>
<value letter_id="letter_Q">0.387097</value>
<value letter_id="letter_R">0.000000</value>
<value letter_id="letter_S">0.032258</value>
<value letter_id="letter_T">0.096774</value>
<value letter_id="letter_V">0.000000</value>
<value letter_id="letter_W">0.032258</value>
<value letter_id="letter_Y">0.129032</value>
</alphabet_array>
<alphabet_array>
<value letter_id="letter_A">0.000000</value>
<value letter_id="letter_C">0.000000</value>
<value letter_id="letter_D">0.096774</value>
<value letter_id="letter_E">0.032258</value>
<value letter_id="letter_F">0.032258</value>
<value letter_id="letter_G">0.161290</value>
<value letter_id="letter_H">0.000000</value>
<value letter_id="letter_I">0.000000</value>
<value letter_id="letter_K">0.096774</value>
<value letter_id="letter_L">0.000000</value>
<value letter_id="letter_M">0.000000</value>
<value letter_id="letter_N">0.096774</value>
<value letter_id="letter_P">0.000000</value>
<value letter_id="letter_Q">0.000000</value>
<value letter_id="letter_R">0.387097</value>
<value letter_id="letter_S">0.032258</value>
<value letter_id="letter_T">0.000000</value>
<value letter_id="letter_V">0.064516</value>
<value letter_id="letter_W">0.000000</value>
<value letter_id="letter_Y">0.000000</value>
</alphabet_array>
<alphabet_array>
<value letter_id="letter_A">0.000000</value>
<value letter_id="letter_C">0.000000</value>
<value letter_id="letter_D">0.032258</value>
<value letter_id="letter_E">0.000000</value>
<value letter_id="letter_F">0.193548</value>
<value letter_id="letter_G">0.000000</value>
<value letter_id="letter_H">0.096774</value>
<value letter_id="letter_I">0.064516</value>
<value letter_id="letter_K">0.064516</value>
<value letter_id="letter_L">0.258065</value>
<value letter_id="letter_M">0.000000</value>
<value letter_id="letter_N">0.000000</value>
<value letter_id="letter_P">0.064516</value>
<value letter_id="letter_Q">0.032258</value>
<value letter_id="letter_R">0.032258</value>
<value letter_id="letter_S">0.000000</value>
<value letter_id="letter_T">0.096774</value>
<value letter_id="letter_V">0.000000</value>
<value letter_id="letter_W">0.000000</value>
<value letter_id="letter_Y">0.064516</value>
</alphabet_array>
<alphabet_array>
<value letter_id="letter_A">0.064516</value>
<value letter_id="letter_C">0.000000</value>
<value letter_id="letter_D">0.000000</value>
<value letter_id="letter_E">0.000000</value>
<value letter_id="letter_F">0.032258</value>
<value letter_id="letter_G">0.000000</value>
<value letter_id="letter_H">0.000000</value>
<value letter_id="letter_I">0.161290</value>
<value letter_id="letter_K">0.000000</value>
<value letter_id="letter_L">0.064516</value>
<value letter_id="letter_M">0.032258</value>
<value letter_id="letter_N">0.096774</value>
<value letter_id="letter_P">0.064516</value>
<value letter_id="letter_Q">0.000000</value>
<value letter_id="letter_R">0.000000</value>
<value letter_id="letter_S">0.032258</value>
<value letter_id="letter_T">0.129032</value>
<value letter_id="letter_V">0.322581</value>
<value letter_id="letter_W">0.000000</value>
<value letter_id="letter_Y">0.000000</value>
</alphabet_array>
<alphabet_array>
<value letter_id="letter_A">0.032258</value>
<value letter_id="letter_C">0.000000</value>
<value letter_id="letter_D">0.000000</value>
<value letter_id="letter_E">0.000000</value>
<value letter_id="letter_F">0.064516</value>
<value letter_id="letter_G">0.096774</value>
<value letter_id="letter_H">0.000000</value>
<value letter_id="letter_I">0.000000</value>
<value letter_id="letter_K">0.064516</value>
<value letter_id="letter_L">0.129032</value>
<value letter_id="letter_M">0.000000</value>
<value letter_id="letter_N">0.129032</value>
<value letter_id="letter_P">0.032258</value>
<value letter_id="letter_Q">0.032258</value>
<value letter_id="letter_R">0.000000</value>
<value letter_id="letter_S">0.129032</value>
<value letter_id="letter_T">0.225806</value>
<value letter_id="letter_V">0.064516</value>
<value letter_id="letter_W">0.000000</value>
<value letter_id="letter_Y">0.000000</value>
</alphabet_array>
</alphabet_matrix>
</probabilities>
<regular_expression>
H[AG][GK]RKT[IV]EESDVxLL[ML][KR]RQRLVT
</regular_expression>
<contributing_sites>
<contributing_site sequence_id="sequence_18" position="418" strand="none" pvalue="3.40e-23" >
<left_flank>ASEDLAAYSK</left_flank>
<site>
<letter_ref letter_id="letter_H"/>
<letter_ref letter_id="letter_A"/>
<letter_ref letter_id="letter_G"/>
<letter_ref letter_id="letter_R"/>
<letter_ref letter_id="letter_K"/>
<letter_ref letter_id="letter_T"/>
<letter_ref letter_id="letter_I"/>
<letter_ref letter_id="letter_D"/>
<letter_ref letter_id="letter_E"/>
<letter_ref letter_id="letter_S"/>
<letter_ref letter_id="letter_D"/>
<letter_ref letter_id="letter_V"/>
<letter_ref letter_id="letter_V"/>
<letter_ref letter_id="letter_A"/>
<letter_ref letter_id="letter_L"/>
<letter_ref letter_id="letter_M"/>
<letter_ref letter_id="letter_R"/>
<letter_ref letter_id="letter_R"/>
<letter_ref letter_id="letter_Q"/>
<letter_ref letter_id="letter_R"/>
<letter_ref letter_id="letter_L"/>
<letter_ref letter_id="letter_V"/>
<letter_ref letter_id="letter_N"/>
</site>
<right_flank>STNTIFSLAQ</right_flank>
</contributing_site>
<contributing_site sequence_id="sequence_17" position="415" strand="none" pvalue="4.62e-21" >
<left_flank>ASDDLSTYAK</left_flank>
<site>
<letter_ref letter_id="letter_H"/>
<letter_ref letter_id="letter_A"/>
<letter_ref letter_id="letter_G"/>
<letter_ref letter_id="letter_R"/>
<letter_ref letter_id="letter_K"/>
<letter_ref letter_id="letter_T"/>
<letter_ref letter_id="letter_I"/>
<letter_ref letter_id="letter_D"/>
<letter_ref letter_id="letter_E"/>
<letter_ref letter_id="letter_T"/>
<letter_ref letter_id="letter_D"/>
<letter_ref letter_id="letter_V"/>
<letter_ref letter_id="letter_T"/>
<letter_ref letter_id="letter_T"/>
<letter_ref letter_id="letter_L"/>
<letter_ref letter_id="letter_M"/>
<letter_ref letter_id="letter_R"/>
<letter_ref letter_id="letter_R"/>
<letter_ref letter_id="letter_Q"/>
<letter_ref letter_id="letter_R"/>
<letter_ref letter_id="letter_H"/>
<letter_ref letter_id="letter_I"/>
<letter_ref letter_id="letter_G"/>
</site>
<right_flank>KNTTMFALAQ</right_flank>
</contributing_site>
<contributing_site sequence_id="sequence_1" position="431" strand="none" pvalue="4.62e-21" >
<left_flank>IANDLSAFAD</left_flank>
<site>
<letter_ref letter_id="letter_H"/>
<letter_ref letter_id="letter_A"/>
<letter_ref letter_id="letter_H"/>
<letter_ref letter_id="letter_R"/>
<letter_ref letter_id="letter_K"/>
<letter_ref letter_id="letter_T"/>
<letter_ref letter_id="letter_I"/>
<letter_ref letter_id="letter_D"/>
<letter_ref letter_id="letter_T"/>
<letter_ref letter_id="letter_Q"/>
<letter_ref letter_id="letter_D"/>
<letter_ref letter_id="letter_V"/>
<letter_ref letter_id="letter_V"/>
<letter_ref letter_id="letter_L"/>
<letter_ref letter_id="letter_L"/>
<letter_ref letter_id="letter_M"/>
<letter_ref letter_id="letter_K"/>
<letter_ref letter_id="letter_R"/>
<letter_ref letter_id="letter_Q"/>
<letter_ref letter_id="letter_R"/>
<letter_ref letter_id="letter_K"/>
<letter_ref letter_id="letter_I"/>
<letter_ref letter_id="letter_S"/>
</site>
<right_flank>EKKSLSSLMQ</right_flank>
</contributing_site>
<contributing_site sequence_id="sequence_16" position="485" strand="none" pvalue="4.09e-20" >
<left_flank>LCHDIETMTL</left_flank>
<site>
<letter_ref letter_id="letter_H"/>
<letter_ref letter_id="letter_G"/>
<letter_ref letter_id="letter_G"/>
<letter_ref letter_id="letter_R"/>
<letter_ref letter_id="letter_K"/>
<letter_ref letter_id="letter_V"/>
<letter_ref letter_id="letter_V"/>
<letter_ref letter_id="letter_T"/>
<letter_ref letter_id="letter_M"/>
<letter_ref letter_id="letter_A"/>
<letter_ref letter_id="letter_D"/>
<letter_ref letter_id="letter_I"/>
<letter_ref letter_id="letter_E"/>
<letter_ref letter_id="letter_L"/>
<letter_ref letter_id="letter_V"/>
<letter_ref letter_id="letter_M"/>
<letter_ref letter_id="letter_R"/>
<letter_ref letter_id="letter_R"/>
<letter_ref letter_id="letter_Q"/>
<letter_ref letter_id="letter_R"/>
<letter_ref letter_id="letter_F"/>
<letter_ref letter_id="letter_V"/>
<letter_ref letter_id="letter_T"/>
</site>
<right_flank>DEKPLQIIIE</right_flank>
</contributing_site>
<contributing_site sequence_id="sequence_15" position="709" strand="none" pvalue="4.66e-20" >
<left_flank>LCGDLTAYAT</left_flank>
<site>
<letter_ref letter_id="letter_H"/>
<letter_ref letter_id="letter_A"/>
<letter_ref letter_id="letter_N"/>
<letter_ref letter_id="letter_R"/>
<letter_ref letter_id="letter_K"/>
<letter_ref letter_id="letter_T"/>
<letter_ref letter_id="letter_V"/>
<letter_ref letter_id="letter_T"/>
<letter_ref letter_id="letter_C"/>
<letter_ref letter_id="letter_A"/>
<letter_ref letter_id="letter_D"/>
<letter_ref letter_id="letter_I"/>
<letter_ref letter_id="letter_E"/>
<letter_ref letter_id="letter_L"/>
<letter_ref letter_id="letter_L"/>
<letter_ref letter_id="letter_M"/>
<letter_ref letter_id="letter_R"/>
<letter_ref letter_id="letter_R"/>
<letter_ref letter_id="letter_Q"/>
<letter_ref letter_id="letter_G"/>
<letter_ref letter_id="letter_H"/>
<letter_ref letter_id="letter_V"/>
<letter_ref letter_id="letter_T"/>
</site>
<right_flank>DAVPLNLLIE</right_flank>
</contributing_site>
<contributing_site sequence_id="sequence_6" position="374" strand="none" pvalue="4.66e-20" >
<left_flank>AADDLAAYTD</left_flank>
<site>
<letter_ref letter_id="letter_H"/>
<letter_ref letter_id="letter_C"/>
<letter_ref letter_id="letter_K"/>
<letter_ref letter_id="letter_R"/>
<letter_ref letter_id="letter_K"/>
<letter_ref letter_id="letter_T"/>
<letter_ref letter_id="letter_V"/>
<letter_ref letter_id="letter_E"/>
<letter_ref letter_id="letter_P"/>
<letter_ref letter_id="letter_K"/>
<letter_ref letter_id="letter_D"/>
<letter_ref letter_id="letter_V"/>
<letter_ref letter_id="letter_T"/>
<letter_ref letter_id="letter_Q"/>
<letter_ref letter_id="letter_L"/>
<letter_ref letter_id="letter_M"/>
<letter_ref letter_id="letter_R"/>
<letter_ref letter_id="letter_R"/>
<letter_ref letter_id="letter_Q"/>
<letter_ref letter_id="letter_R"/>
<letter_ref letter_id="letter_L"/>
<letter_ref letter_id="letter_I"/>
<letter_ref letter_id="letter_N"/>
</site>
<right_flank>NSSDVLPLAQ</right_flank>
</contributing_site>
<contributing_site sequence_id="sequence_27" position="464" strand="none" pvalue="6.86e-20" >
<left_flank>LGDDLGAYAD</left_flank>
<site>
<letter_ref letter_id="letter_H"/>
<letter_ref letter_id="letter_A"/>
<letter_ref letter_id="letter_K"/>
<letter_ref letter_id="letter_R"/>
<letter_ref letter_id="letter_K"/>
<letter_ref letter_id="letter_T"/>
<letter_ref letter_id="letter_I"/>
<letter_ref letter_id="letter_E"/>
<letter_ref letter_id="letter_E"/>
<letter_ref letter_id="letter_S"/>
<letter_ref letter_id="letter_D"/>
<letter_ref letter_id="letter_V"/>
<letter_ref letter_id="letter_F"/>
<letter_ref letter_id="letter_T"/>
<letter_ref letter_id="letter_L"/>
<letter_ref letter_id="letter_M"/>
<letter_ref letter_id="letter_K"/>
<letter_ref letter_id="letter_R"/>
<letter_ref letter_id="letter_Y"/>
<letter_ref letter_id="letter_V"/>
<letter_ref letter_id="letter_D"/>
<letter_ref letter_id="letter_V"/>
<letter_ref letter_id="letter_S"/>
</site>
<right_flank>LGYQLLFCCS</right_flank>
</contributing_site>
<contributing_site sequence_id="sequence_3" position="444" strand="none" pvalue="3.06e-19" >
<left_flank>LGDDLGAYAD</left_flank>
<site>
<letter_ref letter_id="letter_H"/>
<letter_ref letter_id="letter_A"/>
<letter_ref letter_id="letter_K"/>
<letter_ref letter_id="letter_R"/>
<letter_ref letter_id="letter_K"/>
<letter_ref letter_id="letter_T"/>
<letter_ref letter_id="letter_I"/>
<letter_ref letter_id="letter_E"/>
<letter_ref letter_id="letter_E"/>
<letter_ref letter_id="letter_S"/>
<letter_ref letter_id="letter_D"/>
<letter_ref letter_id="letter_V"/>
<letter_ref letter_id="letter_F"/>
<letter_ref letter_id="letter_T"/>
<letter_ref letter_id="letter_L"/>
<letter_ref letter_id="letter_M"/>
<letter_ref letter_id="letter_K"/>
<letter_ref letter_id="letter_R"/>
<letter_ref letter_id="letter_L"/>
<letter_ref letter_id="letter_D"/>
<letter_ref letter_id="letter_L"/>
<letter_ref letter_id="letter_V"/>
<letter_ref letter_id="letter_L"/>
</site>
<right_flank>PSFL</right_flank>
</contributing_site>
<contributing_site sequence_id="sequence_29" position="477" strand="none" pvalue="3.45e-19" >
<left_flank>ISIDLSAYAQ</left_flank>
<site>
<letter_ref letter_id="letter_H"/>
<letter_ref letter_id="letter_G"/>
<letter_ref letter_id="letter_G"/>
<letter_ref letter_id="letter_R"/>
<letter_ref letter_id="letter_K"/>
<letter_ref letter_id="letter_I"/>
<letter_ref letter_id="letter_I"/>
<letter_ref letter_id="letter_E"/>
<letter_ref letter_id="letter_E"/>
<letter_ref letter_id="letter_S"/>
<letter_ref letter_id="letter_D"/>
<letter_ref letter_id="letter_V"/>
<letter_ref letter_id="letter_I"/>
<letter_ref letter_id="letter_A"/>
<letter_ref letter_id="letter_L"/>
<letter_ref letter_id="letter_M"/>
<letter_ref letter_id="letter_K"/>
<letter_ref letter_id="letter_R"/>
<letter_ref letter_id="letter_Y"/>
<letter_ref letter_id="letter_F"/>
<letter_ref letter_id="letter_T"/>
<letter_ref letter_id="letter_P"/>
<letter_ref letter_id="letter_F"/>
</site>
<right_flank>IVQTCTSICI</right_flank>
</contributing_site>
<contributing_site sequence_id="sequence_28" position="479" strand="none" pvalue="7.06e-19" >
<left_flank>ISGDLAAYAQ</left_flank>
<site>
<letter_ref letter_id="letter_H"/>
<letter_ref letter_id="letter_G"/>
<letter_ref letter_id="letter_G"/>
<letter_ref letter_id="letter_R"/>
<letter_ref letter_id="letter_R"/>
<letter_ref letter_id="letter_M"/>
<letter_ref letter_id="letter_I"/>
<letter_ref letter_id="letter_E"/>
<letter_ref letter_id="letter_E"/>
<letter_ref letter_id="letter_S"/>
<letter_ref letter_id="letter_D"/>
<letter_ref letter_id="letter_V"/>
<letter_ref letter_id="letter_V"/>
<letter_ref letter_id="letter_A"/>
<letter_ref letter_id="letter_L"/>
<letter_ref letter_id="letter_M"/>
<letter_ref letter_id="letter_K"/>
<letter_ref letter_id="letter_R"/>
<letter_ref letter_id="letter_T"/>
<letter_ref letter_id="letter_R"/>
<letter_ref letter_id="letter_T"/>
<letter_ref letter_id="letter_T"/>
<letter_ref letter_id="letter_T"/>
</site>
<right_flank>DSSTSFSLAQ</right_flank>
</contributing_site>
<contributing_site sequence_id="sequence_30" position="844" strand="none" pvalue="1.00e-18" >
<left_flank>MAEDLETYAV</left_flank>
<site>
<letter_ref letter_id="letter_H"/>
<letter_ref letter_id="letter_A"/>
<letter_ref letter_id="letter_K"/>
<letter_ref letter_id="letter_R"/>
<letter_ref letter_id="letter_K"/>
<letter_ref letter_id="letter_T"/>
<letter_ref letter_id="letter_I"/>
<letter_ref letter_id="letter_E"/>
<letter_ref letter_id="letter_V"/>
<letter_ref letter_id="letter_E"/>
<letter_ref letter_id="letter_D"/>
<letter_ref letter_id="letter_A"/>
<letter_ref letter_id="letter_E"/>
<letter_ref letter_id="letter_L"/>
<letter_ref letter_id="letter_L"/>
<letter_ref letter_id="letter_L"/>
<letter_ref letter_id="letter_R"/>
<letter_ref letter_id="letter_R"/>
<letter_ref letter_id="letter_Q"/>
<letter_ref letter_id="letter_G"/>
<letter_ref letter_id="letter_Y"/>
<letter_ref letter_id="letter_V"/>
<letter_ref letter_id="letter_N"/>
</site>
<right_flank>DKVPVEVLIE</right_flank>
</contributing_site>
<contributing_site sequence_id="sequence_10" position="503" strand="none" pvalue="1.00e-18" >
<left_flank>LCDDLEVFAA</left_flank>
<site>
<letter_ref letter_id="letter_H"/>
<letter_ref letter_id="letter_A"/>
<letter_ref letter_id="letter_G"/>
<letter_ref letter_id="letter_R"/>
<letter_ref letter_id="letter_K"/>
<letter_ref letter_id="letter_T"/>
<letter_ref letter_id="letter_V"/>
<letter_ref letter_id="letter_K"/>
<letter_ref letter_id="letter_P"/>
<letter_ref letter_id="letter_E"/>
<letter_ref letter_id="letter_D"/>
<letter_ref letter_id="letter_L"/>
<letter_ref letter_id="letter_E"/>
<letter_ref letter_id="letter_L"/>
<letter_ref letter_id="letter_L"/>
<letter_ref letter_id="letter_M"/>
<letter_ref letter_id="letter_R"/>
<letter_ref letter_id="letter_R"/>
<letter_ref letter_id="letter_Q"/>
<letter_ref letter_id="letter_G"/>
<letter_ref letter_id="letter_L"/>
<letter_ref letter_id="letter_V"/>
<letter_ref letter_id="letter_T"/>
</site>
<right_flank>DQVSLHVLVE</right_flank>
</contributing_site>
<contributing_site sequence_id="sequence_9" position="525" strand="none" pvalue="3.92e-18" >
<left_flank>LGDDLSAYAK</left_flank>
<site>
<letter_ref letter_id="letter_H"/>
<letter_ref letter_id="letter_A"/>
<letter_ref letter_id="letter_H"/>
<letter_ref letter_id="letter_R"/>
<letter_ref letter_id="letter_K"/>
<letter_ref letter_id="letter_T"/>
<letter_ref letter_id="letter_I"/>
<letter_ref letter_id="letter_D"/>
<letter_ref letter_id="letter_M"/>
<letter_ref letter_id="letter_S"/>
<letter_ref letter_id="letter_D"/>
<letter_ref letter_id="letter_M"/>
<letter_ref letter_id="letter_L"/>
<letter_ref letter_id="letter_T"/>
<letter_ref letter_id="letter_L"/>
<letter_ref letter_id="letter_M"/>
<letter_ref letter_id="letter_K"/>
<letter_ref letter_id="letter_R"/>
<letter_ref letter_id="letter_Y"/>
<letter_ref letter_id="letter_V"/>
<letter_ref letter_id="letter_L"/>
<letter_ref letter_id="letter_A"/>
<letter_ref letter_id="letter_L"/>
</site>
<right_flank>LL</right_flank>
</contributing_site>
<contributing_site sequence_id="sequence_2" position="457" strand="none" pvalue="4.89e-18" >
<left_flank>LCNDLEVFAS</left_flank>
<site>
<letter_ref letter_id="letter_H"/>
<letter_ref letter_id="letter_A"/>
<letter_ref letter_id="letter_G"/>
<letter_ref letter_id="letter_R"/>
<letter_ref letter_id="letter_K"/>
<letter_ref letter_id="letter_I"/>
<letter_ref letter_id="letter_V"/>
<letter_ref letter_id="letter_K"/>
<letter_ref letter_id="letter_P"/>
<letter_ref letter_id="letter_E"/>
<letter_ref letter_id="letter_D"/>
<letter_ref letter_id="letter_L"/>
<letter_ref letter_id="letter_L"/>
<letter_ref letter_id="letter_L"/>
<letter_ref letter_id="letter_L"/>
<letter_ref letter_id="letter_M"/>
<letter_ref letter_id="letter_R"/>
<letter_ref letter_id="letter_R"/>
<letter_ref letter_id="letter_Q"/>
<letter_ref letter_id="letter_G"/>
<letter_ref letter_id="letter_L"/>
<letter_ref letter_id="letter_V"/>
<letter_ref letter_id="letter_T"/>
</site>
<right_flank>DQVSQHVLVE</right_flank>
</contributing_site>
<contributing_site sequence_id="sequence_24" position="455" strand="none" pvalue="1.99e-17" >
<left_flank>ASEDLAAYSK</left_flank>
<site>
<letter_ref letter_id="letter_H"/>
<letter_ref letter_id="letter_A"/>
<letter_ref letter_id="letter_G"/>
<letter_ref letter_id="letter_R"/>
<letter_ref letter_id="letter_K"/>
<letter_ref letter_id="letter_V"/>
<letter_ref letter_id="letter_I"/>
<letter_ref letter_id="letter_E"/>
<letter_ref letter_id="letter_D"/>
<letter_ref letter_id="letter_S"/>
<letter_ref letter_id="letter_D"/>
<letter_ref letter_id="letter_V"/>
<letter_ref letter_id="letter_I"/>
<letter_ref letter_id="letter_Q"/>
<letter_ref letter_id="letter_L"/>
<letter_ref letter_id="letter_L"/>
<letter_ref letter_id="letter_R"/>
<letter_ref letter_id="letter_R"/>
<letter_ref letter_id="letter_Q"/>
<letter_ref letter_id="letter_R"/>
<letter_ref letter_id="letter_Q"/>
<letter_ref letter_id="letter_L"/>
<letter_ref letter_id="letter_N"/>
</site>
<right_flank>PQTTAFSLAQ</right_flank>
</contributing_site>
<contributing_site sequence_id="sequence_14" position="441" strand="none" pvalue="1.69e-16" >
<left_flank>IGIDLAAYAQ</left_flank>
<site>
<letter_ref letter_id="letter_H"/>
<letter_ref letter_id="letter_G"/>
<letter_ref letter_id="letter_G"/>
<letter_ref letter_id="letter_R"/>
<letter_ref letter_id="letter_K"/>
<letter_ref letter_id="letter_M"/>
<letter_ref letter_id="letter_I"/>
<letter_ref letter_id="letter_E"/>
<letter_ref letter_id="letter_E"/>
<letter_ref letter_id="letter_S"/>
<letter_ref letter_id="letter_D"/>
<letter_ref letter_id="letter_V"/>
<letter_ref letter_id="letter_I"/>
<letter_ref letter_id="letter_A"/>
<letter_ref letter_id="letter_L"/>
<letter_ref letter_id="letter_M"/>
<letter_ref letter_id="letter_K"/>
<letter_ref letter_id="letter_S"/>
<letter_ref letter_id="letter_S"/>
<letter_ref letter_id="letter_R"/>
<letter_ref letter_id="letter_I"/>
<letter_ref letter_id="letter_M"/>
<letter_ref letter_id="letter_L"/>
</site>
<right_flank>MLFYRTRKTT</right_flank>
</contributing_site>
<contributing_site sequence_id="sequence_7" position="688" strand="none" pvalue="3.62e-14" >
<left_flank>LMDDLKSYAE</left_flank>
<site>
<letter_ref letter_id="letter_H"/>
<letter_ref letter_id="letter_R"/>
<letter_ref letter_id="letter_Q"/>
<letter_ref letter_id="letter_S"/>
<letter_ref letter_id="letter_Q"/>
<letter_ref letter_id="letter_T"/>
<letter_ref letter_id="letter_V"/>
<letter_ref letter_id="letter_D"/>
<letter_ref letter_id="letter_M"/>
<letter_ref letter_id="letter_K"/>
<letter_ref letter_id="letter_D"/>
<letter_ref letter_id="letter_V"/>
<letter_ref letter_id="letter_L"/>
<letter_ref letter_id="letter_L"/>
<letter_ref letter_id="letter_Y"/>
<letter_ref letter_id="letter_L"/>
<letter_ref letter_id="letter_Q"/>
<letter_ref letter_id="letter_R"/>
<letter_ref letter_id="letter_I"/>
<letter_ref letter_id="letter_N"/>
<letter_ref letter_id="letter_F"/>
<letter_ref letter_id="letter_A"/>
<letter_ref letter_id="letter_G"/>
</site>
<right_flank>KGSSTNETEI</right_flank>
</contributing_site>
<contributing_site sequence_id="sequence_12" position="592" strand="none" pvalue="1.74e-13" >
<left_flank>DLDAYSRHRA</left_flank>
<site>
<letter_ref letter_id="letter_N"/>
<letter_ref letter_id="letter_G"/>
<letter_ref letter_id="letter_K"/>
<letter_ref letter_id="letter_I"/>
<letter_ref letter_id="letter_S"/>
<letter_ref letter_id="letter_S"/>
<letter_ref letter_id="letter_I"/>
<letter_ref letter_id="letter_N"/>
<letter_ref letter_id="letter_L"/>
<letter_ref letter_id="letter_S"/>
<letter_ref letter_id="letter_D"/>
<letter_ref letter_id="letter_V"/>
<letter_ref letter_id="letter_I"/>
<letter_ref letter_id="letter_L"/>
<letter_ref letter_id="letter_Y"/>
<letter_ref letter_id="letter_L"/>
<letter_ref letter_id="letter_K"/>
<letter_ref letter_id="letter_R"/>
<letter_ref letter_id="letter_T"/>
<letter_ref letter_id="letter_N"/>
<letter_ref letter_id="letter_F"/>
<letter_ref letter_id="letter_T"/>
<letter_ref letter_id="letter_G"/>
</site>
<right_flank>LGPNKKMEID</right_flank>
</contributing_site>
<contributing_site sequence_id="sequence_19" position="317" strand="none" pvalue="4.76e-12" >
<left_flank>VSEDLCRYAE</left_flank>
<site>
<letter_ref letter_id="letter_H"/>
<letter_ref letter_id="letter_G"/>
<letter_ref letter_id="letter_R"/>
<letter_ref letter_id="letter_R"/>
<letter_ref letter_id="letter_S"/>
<letter_ref letter_id="letter_M"/>
<letter_ref letter_id="letter_V"/>
<letter_ref letter_id="letter_N"/>
<letter_ref letter_id="letter_F"/>
<letter_ref letter_id="letter_T"/>
<letter_ref letter_id="letter_D"/>
<letter_ref letter_id="letter_I"/>
<letter_ref letter_id="letter_Q"/>
<letter_ref letter_id="letter_L"/>
<letter_ref letter_id="letter_L"/>
<letter_ref letter_id="letter_T"/>
<letter_ref letter_id="letter_Q"/>
<letter_ref letter_id="letter_R"/>
<letter_ref letter_id="letter_I"/>
<letter_ref letter_id="letter_N"/>
<letter_ref letter_id="letter_K"/>
<letter_ref letter_id="letter_N"/>
<letter_ref letter_id="letter_L"/>
</site>
<right_flank>ASVDNSTEHS</right_flank>
</contributing_site>
<contributing_site sequence_id="sequence_23" position="560" strand="none" pvalue="5.12e-12" >
<left_flank>DLEAYSGHRT</left_flank>
<site>
<letter_ref letter_id="letter_N"/>
<letter_ref letter_id="letter_N"/>
<letter_ref letter_id="letter_K"/>
<letter_ref letter_id="letter_S"/>
<letter_ref letter_id="letter_N"/>
<letter_ref letter_id="letter_Q"/>
<letter_ref letter_id="letter_I"/>
<letter_ref letter_id="letter_N"/>
<letter_ref letter_id="letter_I"/>
<letter_ref letter_id="letter_K"/>
<letter_ref letter_id="letter_D"/>
<letter_ref letter_id="letter_V"/>
<letter_ref letter_id="letter_L"/>
<letter_ref letter_id="letter_L"/>
<letter_ref letter_id="letter_Y"/>
<letter_ref letter_id="letter_L"/>
<letter_ref letter_id="letter_N"/>
<letter_ref letter_id="letter_R"/>
<letter_ref letter_id="letter_I"/>
<letter_ref letter_id="letter_K"/>
<letter_ref letter_id="letter_F"/>
<letter_ref letter_id="letter_S"/>
<letter_ref letter_id="letter_S"/>
</site>
<right_flank>GGENRIQEVD</right_flank>
</contributing_site>
<contributing_site sequence_id="sequence_22" position="517" strand="none" pvalue="8.52e-12" >
<left_flank>LMVDLEAYAG</left_flank>
<site>
<letter_ref letter_id="letter_H"/>
<letter_ref letter_id="letter_R"/>
<letter_ref letter_id="letter_Q"/>
<letter_ref letter_id="letter_S"/>
<letter_ref letter_id="letter_N"/>
<letter_ref letter_id="letter_K"/>
<letter_ref letter_id="letter_I"/>
<letter_ref letter_id="letter_N"/>
<letter_ref letter_id="letter_I"/>
<letter_ref letter_id="letter_Q"/>
<letter_ref letter_id="letter_D"/>
<letter_ref letter_id="letter_A"/>
<letter_ref letter_id="letter_L"/>
<letter_ref letter_id="letter_L"/>
<letter_ref letter_id="letter_Y"/>
<letter_ref letter_id="letter_L"/>
<letter_ref letter_id="letter_N"/>
<letter_ref letter_id="letter_R"/>
<letter_ref letter_id="letter_I"/>
<letter_ref letter_id="letter_R"/>
<letter_ref letter_id="letter_P"/>
<letter_ref letter_id="letter_T"/>
<letter_ref letter_id="letter_A"/>
</site>
<right_flank>NVSEIEVVSR</right_flank>
</contributing_site>
<contributing_site sequence_id="sequence_11" position="557" strand="none" pvalue="1.41e-11" >
<left_flank>DLEAYASHRS</left_flank>
<site>
<letter_ref letter_id="letter_A"/>
<letter_ref letter_id="letter_S"/>
<letter_ref letter_id="letter_P"/>
<letter_ref letter_id="letter_N"/>
<letter_ref letter_id="letter_Y"/>
<letter_ref letter_id="letter_Q"/>
<letter_ref letter_id="letter_I"/>
<letter_ref letter_id="letter_T"/>
<letter_ref letter_id="letter_I"/>
<letter_ref letter_id="letter_K"/>
<letter_ref letter_id="letter_D"/>
<letter_ref letter_id="letter_V"/>
<letter_ref letter_id="letter_L"/>
<letter_ref letter_id="letter_L"/>
<letter_ref letter_id="letter_Y"/>
<letter_ref letter_id="letter_L"/>
<letter_ref letter_id="letter_H"/>
<letter_ref letter_id="letter_R"/>
<letter_ref letter_id="letter_I"/>
<letter_ref letter_id="letter_R"/>
<letter_ref letter_id="letter_F"/>
<letter_ref letter_id="letter_I"/>
<letter_ref letter_id="letter_K"/>
</site>
<right_flank>NNSDEIDTVA</right_flank>
</contributing_site>
<contributing_site sequence_id="sequence_8" position="981" strand="none" pvalue="1.05e-10" >
<left_flank>LTQAKTRSRR</left_flank>
<site>
<letter_ref letter_id="letter_S"/>
<letter_ref letter_id="letter_D"/>
<letter_ref letter_id="letter_A"/>
<letter_ref letter_id="letter_G"/>
<letter_ref letter_id="letter_T"/>
<letter_ref letter_id="letter_S"/>
<letter_ref letter_id="letter_I"/>
<letter_ref letter_id="letter_T"/>
<letter_ref letter_id="letter_E"/>
<letter_ref letter_id="letter_A"/>
<letter_ref letter_id="letter_D"/>
<letter_ref letter_id="letter_V"/>
<letter_ref letter_id="letter_V"/>
<letter_ref letter_id="letter_A"/>
<letter_ref letter_id="letter_V"/>
<letter_ref letter_id="letter_L"/>
<letter_ref letter_id="letter_K"/>
<letter_ref letter_id="letter_R"/>
<letter_ref letter_id="letter_Q"/>
<letter_ref letter_id="letter_G"/>
<letter_ref letter_id="letter_R"/>
<letter_ref letter_id="letter_V"/>
<letter_ref letter_id="letter_T"/>
</site>
<right_flank>QRNDASSLAH</right_flank>
</contributing_site>
<contributing_site sequence_id="sequence_13" position="298" strand="none" pvalue="9.11e-08" >
<left_flank>LEEISNELTD</left_flank>
<site>
<letter_ref letter_id="letter_E"/>
<letter_ref letter_id="letter_F"/>
<letter_ref letter_id="letter_G"/>
<letter_ref letter_id="letter_K"/>
<letter_ref letter_id="letter_I"/>
<letter_ref letter_id="letter_S"/>
<letter_ref letter_id="letter_L"/>
<letter_ref letter_id="letter_D"/>
<letter_ref letter_id="letter_R"/>
<letter_ref letter_id="letter_Q"/>
<letter_ref letter_id="letter_S"/>
<letter_ref letter_id="letter_I"/>
<letter_ref letter_id="letter_I"/>
<letter_ref letter_id="letter_I"/>
<letter_ref letter_id="letter_L"/>
<letter_ref letter_id="letter_L"/>
<letter_ref letter_id="letter_Q"/>
<letter_ref letter_id="letter_K"/>
<letter_ref letter_id="letter_Y"/>
<letter_ref letter_id="letter_K"/>
<letter_ref letter_id="letter_L"/>
<letter_ref letter_id="letter_V"/>
<letter_ref letter_id="letter_S"/>
</site>
<right_flank>QECTNDELFN</right_flank>
</contributing_site>
<contributing_site sequence_id="sequence_0" position="279" strand="none" pvalue="1.82e-07" >
<left_flank>IKPLQIMDLK</left_flank>
<site>
<letter_ref letter_id="letter_H"/>
<letter_ref letter_id="letter_L"/>
<letter_ref letter_id="letter_T"/>
<letter_ref letter_id="letter_R"/>
<letter_ref letter_id="letter_Q"/>
<letter_ref letter_id="letter_F"/>
<letter_ref letter_id="letter_L"/>
<letter_ref letter_id="letter_N"/>
<letter_ref letter_id="letter_E"/>
<letter_ref letter_id="letter_N"/>
<letter_ref letter_id="letter_R"/>
<letter_ref letter_id="letter_I"/>
<letter_ref letter_id="letter_I"/>
<letter_ref letter_id="letter_L"/>
<letter_ref letter_id="letter_P"/>
<letter_ref letter_id="letter_K"/>
<letter_ref letter_id="letter_Q"/>
<letter_ref letter_id="letter_T"/>
<letter_ref letter_id="letter_W"/>
<letter_ref letter_id="letter_S"/>
<letter_ref letter_id="letter_T"/>
<letter_ref letter_id="letter_I"/>
<letter_ref letter_id="letter_Q"/>
</site>
<right_flank>EESLNIMDFL</right_flank>
</contributing_site>
<contributing_site sequence_id="sequence_5" position="64" strand="none" pvalue="2.14e-07" >
<left_flank>VFNKLSESNR</left_flank>
<site>
<letter_ref letter_id="letter_T"/>
<letter_ref letter_id="letter_K"/>
<letter_ref letter_id="letter_K"/>
<letter_ref letter_id="letter_R"/>
<letter_ref letter_id="letter_K"/>
<letter_ref letter_id="letter_L"/>
<letter_ref letter_id="letter_R"/>
<letter_ref letter_id="letter_V"/>
<letter_ref letter_id="letter_T"/>
<letter_ref letter_id="letter_E"/>
<letter_ref letter_id="letter_D"/>
<letter_ref letter_id="letter_V"/>
<letter_ref letter_id="letter_S"/>
<letter_ref letter_id="letter_I"/>
<letter_ref letter_id="letter_V"/>
<letter_ref letter_id="letter_A"/>
<letter_ref letter_id="letter_E"/>
<letter_ref letter_id="letter_K"/>
<letter_ref letter_id="letter_E"/>
<letter_ref letter_id="letter_D"/>
<letter_ref letter_id="letter_L"/>
<letter_ref letter_id="letter_N"/>
<letter_ref letter_id="letter_V"/>
</site>
<right_flank>NKSALSEDEN</right_flank>
</contributing_site>
<contributing_site sequence_id="sequence_4" position="123" strand="none" pvalue="2.50e-07" >
<left_flank>SVAVFSQIKD</left_flank>
<site>
<letter_ref letter_id="letter_T"/>
<letter_ref letter_id="letter_K"/>
<letter_ref letter_id="letter_A"/>
<letter_ref letter_id="letter_R"/>
<letter_ref letter_id="letter_K"/>
<letter_ref letter_id="letter_H"/>
<letter_ref letter_id="letter_V"/>
<letter_ref letter_id="letter_N"/>
<letter_ref letter_id="letter_L"/>
<letter_ref letter_id="letter_Q"/>
<letter_ref letter_id="letter_D"/>
<letter_ref letter_id="letter_E"/>
<letter_ref letter_id="letter_S"/>
<letter_ref letter_id="letter_F"/>
<letter_ref letter_id="letter_V"/>
<letter_ref letter_id="letter_I"/>
<letter_ref letter_id="letter_Q"/>
<letter_ref letter_id="letter_D"/>
<letter_ref letter_id="letter_N"/>
<letter_ref letter_id="letter_E"/>
<letter_ref letter_id="letter_P"/>
<letter_ref letter_id="letter_N"/>
<letter_ref letter_id="letter_F"/>
</site>
<right_flank>NDIGGLDDHN</right_flank>
</contributing_site>
<contributing_site sequence_id="sequence_21" position="79" strand="none" pvalue="7.30e-07" >
<left_flank>LSQTLELSID</left_flank>
<site>
<letter_ref letter_id="letter_F"/>
<letter_ref letter_id="letter_Q"/>
<letter_ref letter_id="letter_Q"/>
<letter_ref letter_id="letter_R"/>
<letter_ref letter_id="letter_K"/>
<letter_ref letter_id="letter_H"/>
<letter_ref letter_id="letter_H"/>
<letter_ref letter_id="letter_K"/>
<letter_ref letter_id="letter_P"/>
<letter_ref letter_id="letter_S"/>
<letter_ref letter_id="letter_Y"/>
<letter_ref letter_id="letter_R"/>
<letter_ref letter_id="letter_E"/>
<letter_ref letter_id="letter_L"/>
<letter_ref letter_id="letter_E"/>
<letter_ref letter_id="letter_L"/>
<letter_ref letter_id="letter_E"/>
<letter_ref letter_id="letter_I"/>
<letter_ref letter_id="letter_H"/>
<letter_ref letter_id="letter_D"/>
<letter_ref letter_id="letter_F"/>
<letter_ref letter_id="letter_P"/>
<letter_ref letter_id="letter_V"/>
</site>
<right_flank>IETVAGDLYE</right_flank>
</contributing_site>
<contributing_site sequence_id="sequence_20" position="244" strand="none" pvalue="1.20e-06" >
<left_flank>FMNENDIKLG</left_flank>
<site>
<letter_ref letter_id="letter_Q"/>
<letter_ref letter_id="letter_G"/>
<letter_ref letter_id="letter_S"/>
<letter_ref letter_id="letter_W"/>
<letter_ref letter_id="letter_R"/>
<letter_ref letter_id="letter_S"/>
<letter_ref letter_id="letter_L"/>
<letter_ref letter_id="letter_Q"/>
<letter_ref letter_id="letter_D"/>
<letter_ref letter_id="letter_A"/>
<letter_ref letter_id="letter_S"/>
<letter_ref letter_id="letter_V"/>
<letter_ref letter_id="letter_T"/>
<letter_ref letter_id="letter_L"/>
<letter_ref letter_id="letter_V"/>
<letter_ref letter_id="letter_E"/>
<letter_ref letter_id="letter_R"/>
<letter_ref letter_id="letter_L"/>
<letter_ref letter_id="letter_A"/>
<letter_ref letter_id="letter_K"/>
<letter_ref letter_id="letter_H"/>
<letter_ref letter_id="letter_F"/>
<letter_ref letter_id="letter_T"/>
</site>
<right_flank>EEDRKIVLDR</right_flank>
</contributing_site>
<contributing_site sequence_id="sequence_26" position="269" strand="none" pvalue="1.18e-05" >
<left_flank>KHGIPVPSLP</left_flank>
<site>
<letter_ref letter_id="letter_A"/>
<letter_ref letter_id="letter_G"/>
<letter_ref letter_id="letter_V"/>
<letter_ref letter_id="letter_V"/>
<letter_ref letter_id="letter_K"/>
<letter_ref letter_id="letter_K"/>
<letter_ref letter_id="letter_L"/>
<letter_ref letter_id="letter_A"/>
<letter_ref letter_id="letter_M"/>
<letter_ref letter_id="letter_R"/>
<letter_ref letter_id="letter_F"/>
<letter_ref letter_id="letter_A"/>
<letter_ref letter_id="letter_R"/>
<letter_ref letter_id="letter_S"/>
<letter_ref letter_id="letter_G"/>
<letter_ref letter_id="letter_N"/>
<letter_ref letter_id="letter_K"/>
<letter_ref letter_id="letter_K"/>
<letter_ref letter_id="letter_T"/>
<letter_ref letter_id="letter_R"/>
<letter_ref letter_id="letter_I"/>
<letter_ref letter_id="letter_T"/>
<letter_ref letter_id="letter_K"/>
</site>
<right_flank>DTMAAIQQAT</right_flank>
</contributing_site>
<contributing_site sequence_id="sequence_25" position="264" strand="none" pvalue="1.74e-05" >
<left_flank>DRSALVRIFA</left_flank>
<site>
<letter_ref letter_id="letter_N"/>
<letter_ref letter_id="letter_H"/>
<letter_ref letter_id="letter_G"/>
<letter_ref letter_id="letter_V"/>
<letter_ref letter_id="letter_L"/>
<letter_ref letter_id="letter_G"/>
<letter_ref letter_id="letter_G"/>
<letter_ref letter_id="letter_T"/>
<letter_ref letter_id="letter_A"/>
<letter_ref letter_id="letter_G"/>
<letter_ref letter_id="letter_N"/>
<letter_ref letter_id="letter_L"/>
<letter_ref letter_id="letter_E"/>
<letter_ref letter_id="letter_L"/>
<letter_ref letter_id="letter_F"/>
<letter_ref letter_id="letter_R"/>
<letter_ref letter_id="letter_L"/>
<letter_ref letter_id="letter_C"/>
<letter_ref letter_id="letter_Q"/>
<letter_ref letter_id="letter_R"/>
<letter_ref letter_id="letter_Y"/>
<letter_ref letter_id="letter_L"/>
<letter_ref letter_id="letter_P"/>
</site>
<right_flank>LEVLNSMESA</right_flank>
</contributing_site>
</contributing_sites>
</motif>
<motif id="motif_3" name="3" width="18" sites="31" ic="34.3" re="29.9" llr="642" e_value="6.9e-043" bayes_threshold="8.97949" elapsed_time="12.699070">
<scores>
<alphabet_matrix>
<alphabet_array>
<value letter_id="letter_A">2</value>
<value letter_id="letter_C">-140</value>
<value letter_id="letter_D">-100</value>
<value letter_id="letter_E">-86</value>
<value letter_id="letter_F">-7</value>
<value letter_id="letter_G">77</value>
<value letter_id="letter_H">-146</value>
<value letter_id="letter_I">90</value>
<value letter_id="letter_K">70</value>
<value letter_id="letter_L">-48</value>
<value letter_id="letter_M">146</value>
<value letter_id="letter_N">110</value>
<value letter_id="letter_P">-34</value>
<value letter_id="letter_Q">40</value>
<value letter_id="letter_R">-93</value>
<value letter_id="letter_S">-250</value>
<value letter_id="letter_T">-64</value>
<value letter_id="letter_V">-262</value>
<value letter_id="letter_W">-119</value>
<value letter_id="letter_Y">300</value>
</alphabet_array>
<alphabet_array>
<value letter_id="letter_A">48</value>
<value letter_id="letter_C">-143</value>
<value letter_id="letter_D">88</value>
<value letter_id="letter_E">52</value>
<value letter_id="letter_F">-325</value>
<value letter_id="letter_G">-265</value>
<value letter_id="letter_H">-147</value>
<value letter_id="letter_I">-53</value>
<value letter_id="letter_K">10</value>
<value letter_id="letter_L">-327</value>
<value letter_id="letter_M">-229</value>
<value letter_id="letter_N">-12</value>
<value letter_id="letter_P">-371</value>
<value letter_id="letter_Q">227</value>
<value letter_id="letter_R">-22</value>
<value letter_id="letter_S">-14</value>
<value letter_id="letter_T">-215</value>
<value letter_id="letter_V">32</value>
<value letter_id="letter_W">-122</value>
<value letter_id="letter_Y">-201</value>
</alphabet_array>
<alphabet_array>
<value letter_id="letter_A">2</value>
<value letter_id="letter_C">285</value>
<value letter_id="letter_D">-263</value>
<value letter_id="letter_E">78</value>
<value letter_id="letter_F">-328</value>
<value letter_id="letter_G">146</value>
<value letter_id="letter_H">-149</value>
<value letter_id="letter_I">-320</value>
<value letter_id="letter_K">10</value>
<value letter_id="letter_L">-330</value>
<value letter_id="letter_M">-232</value>
<value letter_id="letter_N">-171</value>
<value letter_id="letter_P">59</value>
<value letter_id="letter_Q">40</value>
<value letter_id="letter_R">168</value>
<value letter_id="letter_S">-60</value>
<value letter_id="letter_T">-218</value>
<value letter_id="letter_V">-267</value>
<value letter_id="letter_W">-124</value>
<value letter_id="letter_Y">-204</value>
</alphabet_array>
<alphabet_array>
<value letter_id="letter_A">-193</value>
<value letter_id="letter_C">-144</value>
<value letter_id="letter_D">-25</value>
<value letter_id="letter_E">167</value>
<value letter_id="letter_F">-326</value>
<value letter_id="letter_G">-56</value>
<value letter_id="letter_H">79</value>
<value letter_id="letter_I">-319</value>
<value letter_id="letter_K">-98</value>
<value letter_id="letter_L">-329</value>
<value letter_id="letter_M">146</value>
<value letter_id="letter_N">147</value>
<value letter_id="letter_P">90</value>
<value letter_id="letter_Q">87</value>
<value letter_id="letter_R">-240</value>
<value letter_id="letter_S">-126</value>
<value letter_id="letter_T">-64</value>
<value letter_id="letter_V">-266</value>
<value letter_id="letter_W">-123</value>
<value letter_id="letter_Y">85</value>
</alphabet_array>
<alphabet_array>
<value letter_id="letter_A">-76</value>
<value letter_id="letter_C">-26</value>
<value letter_id="letter_D">-473</value>
<value letter_id="letter_E">36</value>
<value letter_id="letter_F">100</value>
<value letter_id="letter_G">-355</value>
<value letter_id="letter_H">-275</value>
<value letter_id="letter_I">117</value>
<value letter_id="letter_K">-50</value>
<value letter_id="letter_L">-18</value>
<value letter_id="letter_M">-132</value>
<value letter_id="letter_N">-323</value>
<value letter_id="letter_P">-127</value>
<value letter_id="letter_Q">-344</value>
<value letter_id="letter_R">-398</value>
<value letter_id="letter_S">-149</value>
<value letter_id="letter_T">270</value>
<value letter_id="letter_V">67</value>
<value letter_id="letter_W">-69</value>
<value letter_id="letter_Y">-188</value>
</alphabet_array>
<alphabet_array>
<value letter_id="letter_A">-92</value>
<value letter_id="letter_C">-159</value>
<value letter_id="letter_D">-443</value>
<value letter_id="letter_E">-420</value>
<value letter_id="letter_F">-402</value>
<value letter_id="letter_G">-359</value>
<value letter_id="letter_H">-330</value>
<value letter_id="letter_I">-380</value>
<value letter_id="letter_K">-317</value>
<value letter_id="letter_L">-74</value>
<value letter_id="letter_M">-360</value>
<value letter_id="letter_N">-385</value>
<value letter_id="letter_P">319</value>
<value letter_id="letter_Q">-364</value>
<value letter_id="letter_R">-428</value>
<value letter_id="letter_S">-174</value>
<value letter_id="letter_T">93</value>
<value letter_id="letter_V">60</value>
<value letter_id="letter_W">-247</value>
<value letter_id="letter_Y">-382</value>
</alphabet_array>
<alphabet_array>
<value letter_id="letter_A">-237</value>
<value letter_id="letter_C">-16</value>
<value letter_id="letter_D">-539</value>
<value letter_id="letter_E">-467</value>
<value letter_id="letter_F">21</value>
<value letter_id="letter_G">-365</value>
<value letter_id="letter_H">-295</value>
<value letter_id="letter_I">122</value>
<value letter_id="letter_K">35</value>
<value letter_id="letter_L">33</value>
<value letter_id="letter_M">218</value>
<value letter_id="letter_N">-366</value>
<value letter_id="letter_P">-479</value>
<value letter_id="letter_Q">-385</value>
<value letter_id="letter_R">243</value>
<value letter_id="letter_S">-158</value>
<value letter_id="letter_T">-69</value>
<value letter_id="letter_V">74</value>
<value letter_id="letter_W">-59</value>
<value letter_id="letter_Y">-180</value>
</alphabet_array>
<alphabet_array>
<value letter_id="letter_A">-215</value>
<value letter_id="letter_C">-167</value>
<value letter_id="letter_D">243</value>
<value letter_id="letter_E">82</value>
<value letter_id="letter_F">-352</value>
<value letter_id="letter_G">-278</value>
<value letter_id="letter_H">217</value>
<value letter_id="letter_I">-344</value>
<value letter_id="letter_K">0</value>
<value letter_id="letter_L">-354</value>
<value letter_id="letter_M">56</value>
<value letter_id="letter_N">-11</value>
<value letter_id="letter_P">-392</value>
<value letter_id="letter_Q">-34</value>
<value letter_id="letter_R">-265</value>
<value letter_id="letter_S">-62</value>
<value letter_id="letter_T">6</value>
<value letter_id="letter_V">-291</value>
<value letter_id="letter_W">-149</value>
<value letter_id="letter_Y">-226</value>
</alphabet_array>
<alphabet_array>
<value letter_id="letter_A">-230</value>
<value letter_id="letter_C">-11</value>
<value letter_id="letter_D">-146</value>
<value letter_id="letter_E">-68</value>
<value letter_id="letter_F">202</value>
<value letter_id="letter_G">-352</value>
<value letter_id="letter_H">-153</value>
<value letter_id="letter_I">194</value>
<value letter_id="letter_K">-326</value>
<value letter_id="letter_L">104</value>
<value letter_id="letter_M">-128</value>
<value letter_id="letter_N">-340</value>
<value letter_id="letter_P">-453</value>
<value letter_id="letter_Q">-82</value>
<value letter_id="letter_R">-404</value>
<value letter_id="letter_S">-354</value>
<value letter_id="letter_T">-259</value>
<value letter_id="letter_V">60</value>
<value letter_id="letter_W">17</value>
<value letter_id="letter_Y">409</value>
</alphabet_array>
<alphabet_array>
<value letter_id="letter_A">-392</value>
<value letter_id="letter_C">-135</value>
<value letter_id="letter_D">-610</value>
<value letter_id="letter_E">-529</value>
<value letter_id="letter_F">-186</value>
<value letter_id="letter_G">-507</value>
<value letter_id="letter_H">-385</value>
<value letter_id="letter_I">-23</value>
<value letter_id="letter_K">-422</value>
<value letter_id="letter_L">335</value>
<value letter_id="letter_M">-60</value>
<value letter_id="letter_N">-482</value>
<value letter_id="letter_P">-523</value>
<value letter_id="letter_Q">-414</value>
<value letter_id="letter_R">-83</value>
<value letter_id="letter_S">-522</value>
<value letter_id="letter_T">-395</value>
<value letter_id="letter_V">-186</value>
<value letter_id="letter_W">-121</value>
<value letter_id="letter_Y">-279</value>
</alphabet_array>
<alphabet_array>
<value letter_id="letter_A">-177</value>
<value letter_id="letter_C">-111</value>
<value letter_id="letter_D">-531</value>
<value letter_id="letter_E">-483</value>
<value letter_id="letter_F">-471</value>
<value letter_id="letter_G">-404</value>
<value letter_id="letter_H">-204</value>
<value letter_id="letter_I">-410</value>
<value letter_id="letter_K">85</value>
<value letter_id="letter_L">-211</value>
<value letter_id="letter_M">-28</value>
<value letter_id="letter_N">-338</value>
<value letter_id="letter_P">-468</value>
<value letter_id="letter_Q">-45</value>
<value letter_id="letter_R">336</value>
<value letter_id="letter_S">-457</value>
<value letter_id="letter_T">-408</value>
<value letter_id="letter_V">-443</value>
<value letter_id="letter_W">-100</value>
<value letter_id="letter_Y">-342</value>
</alphabet_array>
<alphabet_array>
<value letter_id="letter_A">48</value>
<value letter_id="letter_C">284</value>
<value letter_id="letter_D">59</value>
<value letter_id="letter_E">51</value>
<value letter_id="letter_F">140</value>
<value letter_id="letter_G">-56</value>
<value letter_id="letter_H">163</value>
<value letter_id="letter_I">-315</value>
<value letter_id="letter_K">-95</value>
<value letter_id="letter_L">-48</value>
<value letter_id="letter_M">56</value>
<value letter_id="letter_N">175</value>
<value letter_id="letter_P">-370</value>
<value letter_id="letter_Q">40</value>
<value letter_id="letter_R">-92</value>
<value letter_id="letter_S">-125</value>
<value letter_id="letter_T">-64</value>
<value letter_id="letter_V">-263</value>
<value letter_id="letter_W">-121</value>
<value letter_id="letter_Y">-200</value>
</alphabet_array>
<alphabet_array>
<value letter_id="letter_A">-557</value>
<value letter_id="letter_C">-279</value>
<value letter_id="letter_D">-873</value>
<value letter_id="letter_E">-795</value>
<value letter_id="letter_F">235</value>
<value letter_id="letter_G">-719</value>
<value letter_id="letter_H">-588</value>
<value letter_id="letter_I">156</value>
<value letter_id="letter_K">-690</value>
<value letter_id="letter_L">306</value>
<value letter_id="letter_M">-155</value>
<value letter_id="letter_N">-726</value>
<value letter_id="letter_P">-737</value>
<value letter_id="letter_Q">-621</value>
<value letter_id="letter_R">-719</value>
<value letter_id="letter_S">-777</value>
<value letter_id="letter_T">-567</value>
<value letter_id="letter_V">-294</value>
<value letter_id="letter_W">-216</value>
<value letter_id="letter_Y">-388</value>
</alphabet_array>
<alphabet_array>
<value letter_id="letter_A">0</value>
<value letter_id="letter_C">489</value>
<value letter_id="letter_D">-40</value>
<value letter_id="letter_E">-383</value>
<value letter_id="letter_F">-212</value>
<value letter_id="letter_G">150</value>
<value letter_id="letter_H">-262</value>
<value letter_id="letter_I">72</value>
<value letter_id="letter_K">-275</value>
<value letter_id="letter_L">28</value>
<value letter_id="letter_M">81</value>
<value letter_id="letter_N">-315</value>
<value letter_id="letter_P">-458</value>
<value letter_id="letter_Q">-325</value>
<value letter_id="letter_R">-124</value>
<value letter_id="letter_S">155</value>
<value letter_id="letter_T">-246</value>
<value letter_id="letter_V">-114</value>
<value letter_id="letter_W">-68</value>
<value letter_id="letter_Y">-184</value>
</alphabet_array>
<alphabet_array>
<value letter_id="letter_A">-204</value>
<value letter_id="letter_C">-128</value>
<value letter_id="letter_D">-284</value>
<value letter_id="letter_E">-219</value>
<value letter_id="letter_F">-4</value>
<value letter_id="letter_G">-281</value>
<value letter_id="letter_H">-163</value>
<value letter_id="letter_I">-280</value>
<value letter_id="letter_K">195</value>
<value letter_id="letter_L">-44</value>
<value letter_id="letter_M">60</value>
<value letter_id="letter_N">-188</value>
<value letter_id="letter_P">-33</value>
<value letter_id="letter_Q">-33</value>
<value letter_id="letter_R">220</value>
<value letter_id="letter_S">-16</value>
<value letter_id="letter_T">-66</value>
<value letter_id="letter_V">-43</value>
<value letter_id="letter_W">-119</value>
<value letter_id="letter_Y">-205</value>
</alphabet_array>
<alphabet_array>
<value letter_id="letter_A">177</value>
<value letter_id="letter_C">303</value>
<value letter_id="letter_D">-539</value>
<value letter_id="letter_E">-59</value>
<value letter_id="letter_F">-198</value>
<value letter_id="letter_G">-365</value>
<value letter_id="letter_H">-296</value>
<value letter_id="letter_I">12</value>
<value letter_id="letter_K">-353</value>
<value letter_id="letter_L">-11</value>
<value letter_id="letter_M">-120</value>
<value letter_id="letter_N">-366</value>
<value letter_id="letter_P">-480</value>
<value letter_id="letter_Q">-73</value>
<value letter_id="letter_R">-432</value>
<value letter_id="letter_S">-377</value>
<value letter_id="letter_T">150</value>
<value letter_id="letter_V">266</value>
<value letter_id="letter_W">-60</value>
<value letter_id="letter_Y">-181</value>
</alphabet_array>
<alphabet_array>
<value letter_id="letter_A">45</value>
<value letter_id="letter_C">-59</value>
<value letter_id="letter_D">-541</value>
<value letter_id="letter_E">-183</value>
<value letter_id="letter_F">-3</value>
<value letter_id="letter_G">-409</value>
<value letter_id="letter_H">-317</value>
<value letter_id="letter_I">-113</value>
<value letter_id="letter_K">-357</value>
<value letter_id="letter_L">287</value>
<value letter_id="letter_M">75</value>
<value letter_id="letter_N">-395</value>
<value letter_id="letter_P">-12</value>
<value letter_id="letter_Q">-372</value>
<value letter_id="letter_R">-425</value>
<value letter_id="letter_S">-197</value>
<value letter_id="letter_T">-31</value>
<value letter_id="letter_V">-130</value>
<value letter_id="letter_W">-78</value>
<value letter_id="letter_Y">-215</value>
</alphabet_array>
<alphabet_array>
<value letter_id="letter_A">253</value>
<value letter_id="letter_C">1</value>
<value letter_id="letter_D">-144</value>
<value letter_id="letter_E">-455</value>
<value letter_id="letter_F">-212</value>
<value letter_id="letter_G">-66</value>
<value letter_id="letter_H">-300</value>
<value letter_id="letter_I">113</value>
<value letter_id="letter_K">-346</value>
<value letter_id="letter_L">-21</value>
<value letter_id="letter_M">-133</value>
<value letter_id="letter_N">-363</value>
<value letter_id="letter_P">89</value>
<value letter_id="letter_Q">-385</value>
<value letter_id="letter_R">-429</value>
<value letter_id="letter_S">-152</value>
<value letter_id="letter_T">-253</value>
<value letter_id="letter_V">170</value>
<value letter_id="letter_W">-69</value>
<value letter_id="letter_Y">-194</value>
</alphabet_array>
</alphabet_matrix>
</scores>
<probabilities>
<alphabet_matrix>
<alphabet_array>
<value letter_id="letter_A">0.064516</value>
<value letter_id="letter_C">0.000000</value>
<value letter_id="letter_D">0.032258</value>
<value letter_id="letter_E">0.032258</value>
<value letter_id="letter_F">0.032258</value>
<value letter_id="letter_G">0.096774</value>
<value letter_id="letter_H">0.000000</value>
<value letter_id="letter_I">0.096774</value>
<value letter_id="letter_K">0.064516</value>
<value letter_id="letter_L">0.064516</value>
<value letter_id="letter_M">0.064516</value>
<value letter_id="letter_N">0.096774</value>
<value letter_id="letter_P">0.064516</value>
<value letter_id="letter_Q">0.064516</value>
<value letter_id="letter_R">0.032258</value>
<value letter_id="letter_S">0.000000</value>
<value letter_id="letter_T">0.032258</value>
<value letter_id="letter_V">0.000000</value>
<value letter_id="letter_W">0.000000</value>
<value letter_id="letter_Y">0.161290</value>
</alphabet_array>
<alphabet_array>
<value letter_id="letter_A">0.096774</value>
<value letter_id="letter_C">0.000000</value>
<value letter_id="letter_D">0.161290</value>
<value letter_id="letter_E">0.129032</value>
<value letter_id="letter_F">0.000000</value>
<value letter_id="letter_G">0.000000</value>
<value letter_id="letter_H">0.000000</value>
<value letter_id="letter_I">0.032258</value>
<value letter_id="letter_K">0.032258</value>
<value letter_id="letter_L">0.000000</value>
<value letter_id="letter_M">0.000000</value>
<value letter_id="letter_N">0.032258</value>
<value letter_id="letter_P">0.000000</value>
<value letter_id="letter_Q">0.290323</value>
<value letter_id="letter_R">0.064516</value>
<value letter_id="letter_S">0.096774</value>
<value letter_id="letter_T">0.000000</value>
<value letter_id="letter_V">0.064516</value>
<value letter_id="letter_W">0.000000</value>
<value letter_id="letter_Y">0.000000</value>
</alphabet_array>
<alphabet_array>
<value letter_id="letter_A">0.064516</value>
<value letter_id="letter_C">0.032258</value>
<value letter_id="letter_D">0.000000</value>
<value letter_id="letter_E">0.161290</value>
<value letter_id="letter_F">0.000000</value>
<value letter_id="letter_G">0.161290</value>
<value letter_id="letter_H">0.000000</value>
<value letter_id="letter_I">0.000000</value>
<value letter_id="letter_K">0.032258</value>
<value letter_id="letter_L">0.000000</value>
<value letter_id="letter_M">0.000000</value>
<value letter_id="letter_N">0.000000</value>
<value letter_id="letter_P">0.129032</value>
<value letter_id="letter_Q">0.064516</value>
<value letter_id="letter_R">0.290323</value>
<value letter_id="letter_S">0.064516</value>
<value letter_id="letter_T">0.000000</value>
<value letter_id="letter_V">0.000000</value>
<value letter_id="letter_W">0.000000</value>
<value letter_id="letter_Y">0.000000</value>
</alphabet_array>
<alphabet_array>
<value letter_id="letter_A">0.000000</value>
<value letter_id="letter_C">0.000000</value>
<value letter_id="letter_D">0.064516</value>
<value letter_id="letter_E">0.322581</value>
<value letter_id="letter_F">0.000000</value>
<value letter_id="letter_G">0.032258</value>
<value letter_id="letter_H">0.032258</value>
<value letter_id="letter_I">0.000000</value>
<value letter_id="letter_K">0.000000</value>
<value letter_id="letter_L">0.000000</value>
<value letter_id="letter_M">0.064516</value>
<value letter_id="letter_N">0.129032</value>
<value letter_id="letter_P">0.161290</value>
<value letter_id="letter_Q">0.096774</value>
<value letter_id="letter_R">0.000000</value>
<value letter_id="letter_S">0.032258</value>
<value letter_id="letter_T">0.032258</value>
<value letter_id="letter_V">0.000000</value>
<value letter_id="letter_W">0.000000</value>
<value letter_id="letter_Y">0.032258</value>
</alphabet_array>
<alphabet_array>
<value letter_id="letter_A">0.032258</value>
<value letter_id="letter_C">0.000000</value>
<value letter_id="letter_D">0.000000</value>
<value letter_id="letter_E">0.129032</value>
<value letter_id="letter_F">0.064516</value>
<value letter_id="letter_G">0.000000</value>
<value letter_id="letter_H">0.000000</value>
<value letter_id="letter_I">0.096774</value>
<value letter_id="letter_K">0.032258</value>
<value letter_id="letter_L">0.064516</value>
<value letter_id="letter_M">0.000000</value>
<value letter_id="letter_N">0.000000</value>
<value letter_id="letter_P">0.032258</value>
<value letter_id="letter_Q">0.000000</value>
<value letter_id="letter_R">0.000000</value>
<value letter_id="letter_S">0.032258</value>
<value letter_id="letter_T">0.451613</value>
<value letter_id="letter_V">0.064516</value>
<value letter_id="letter_W">0.000000</value>
<value letter_id="letter_Y">0.000000</value>
</alphabet_array>
<alphabet_array>
<value letter_id="letter_A">0.032258</value>
<value letter_id="letter_C">0.000000</value>
<value letter_id="letter_D">0.000000</value>
<value letter_id="letter_E">0.000000</value>
<value letter_id="letter_F">0.000000</value>
<value letter_id="letter_G">0.000000</value>
<value letter_id="letter_H">0.000000</value>
<value letter_id="letter_I">0.000000</value>
<value letter_id="letter_K">0.000000</value>
<value letter_id="letter_L">0.064516</value>
<value letter_id="letter_M">0.000000</value>
<value letter_id="letter_N">0.000000</value>
<value letter_id="letter_P">0.612903</value>
<value letter_id="letter_Q">0.000000</value>
<value letter_id="letter_R">0.000000</value>
<value letter_id="letter_S">0.032258</value>
<value letter_id="letter_T">0.161290</value>
<value letter_id="letter_V">0.096774</value>
<value letter_id="letter_W">0.000000</value>
<value letter_id="letter_Y">0.000000</value>
</alphabet_array>
<alphabet_array>
<value letter_id="letter_A">0.000000</value>
<value letter_id="letter_C">0.000000</value>
<value letter_id="letter_D">0.000000</value>
<value letter_id="letter_E">0.000000</value>
<value letter_id="letter_F">0.032258</value>
<value letter_id="letter_G">0.000000</value>
<value letter_id="letter_H">0.000000</value>
<value letter_id="letter_I">0.096774</value>
<value letter_id="letter_K">0.064516</value>
<value letter_id="letter_L">0.096774</value>
<value letter_id="letter_M">0.096774</value>
<value letter_id="letter_N">0.000000</value>
<value letter_id="letter_P">0.000000</value>
<value letter_id="letter_Q">0.000000</value>
<value letter_id="letter_R">0.483871</value>
<value letter_id="letter_S">0.032258</value>
<value letter_id="letter_T">0.032258</value>
<value letter_id="letter_V">0.064516</value>
<value letter_id="letter_W">0.000000</value>
<value letter_id="letter_Y">0.000000</value>
</alphabet_array>
<alphabet_array>
<value letter_id="letter_A">0.000000</value>
<value letter_id="letter_C">0.000000</value>
<value letter_id="letter_D">0.483871</value>
<value letter_id="letter_E">0.161290</value>
<value letter_id="letter_F">0.000000</value>
<value letter_id="letter_G">0.000000</value>
<value letter_id="letter_H">0.096774</value>
<value letter_id="letter_I">0.000000</value>
<value letter_id="letter_K">0.032258</value>
<value letter_id="letter_L">0.000000</value>
<value letter_id="letter_M">0.032258</value>
<value letter_id="letter_N">0.032258</value>
<value letter_id="letter_P">0.000000</value>
<value letter_id="letter_Q">0.032258</value>
<value letter_id="letter_R">0.000000</value>
<value letter_id="letter_S">0.064516</value>
<value letter_id="letter_T">0.064516</value>
<value letter_id="letter_V">0.000000</value>
<value letter_id="letter_W">0.000000</value>
<value letter_id="letter_Y">0.000000</value>
</alphabet_array>
<alphabet_array>
<value letter_id="letter_A">0.000000</value>
<value letter_id="letter_C">0.000000</value>
<value letter_id="letter_D">0.032258</value>
<value letter_id="letter_E">0.064516</value>
<value letter_id="letter_F">0.129032</value>
<value letter_id="letter_G">0.000000</value>
<value letter_id="letter_H">0.000000</value>
<value letter_id="letter_I">0.193548</value>
<value letter_id="letter_K">0.000000</value>
<value letter_id="letter_L">0.193548</value>
<value letter_id="letter_M">0.000000</value>
<value letter_id="letter_N">0.000000</value>
<value letter_id="letter_P">0.000000</value>
<value letter_id="letter_Q">0.032258</value>
<value letter_id="letter_R">0.000000</value>
<value letter_id="letter_S">0.000000</value>
<value letter_id="letter_T">0.000000</value>
<value letter_id="letter_V">0.064516</value>
<value letter_id="letter_W">0.000000</value>
<value letter_id="letter_Y">0.290323</value>
</alphabet_array>
<alphabet_array>
<value letter_id="letter_A">0.000000</value>
<value letter_id="letter_C">0.000000</value>
<value letter_id="letter_D">0.000000</value>
<value letter_id="letter_E">0.000000</value>
<value letter_id="letter_F">0.000000</value>
<value letter_id="letter_G">0.000000</value>
<value letter_id="letter_H">0.000000</value>
<value letter_id="letter_I">0.032258</value>
<value letter_id="letter_K">0.000000</value>
<value letter_id="letter_L">0.903226</value>
<value letter_id="letter_M">0.000000</value>
<value letter_id="letter_N">0.000000</value>
<value letter_id="letter_P">0.000000</value>
<value letter_id="letter_Q">0.000000</value>
<value letter_id="letter_R">0.064516</value>
<value letter_id="letter_S">0.000000</value>
<value letter_id="letter_T">0.000000</value>
<value letter_id="letter_V">0.000000</value>
<value letter_id="letter_W">0.000000</value>
<value letter_id="letter_Y">0.000000</value>
</alphabet_array>
<alphabet_array>
<value letter_id="letter_A">0.032258</value>
<value letter_id="letter_C">0.000000</value>
<value letter_id="letter_D">0.000000</value>
<value letter_id="letter_E">0.000000</value>
<value letter_id="letter_F">0.000000</value>
<value letter_id="letter_G">0.000000</value>
<value letter_id="letter_H">0.000000</value>
<value letter_id="letter_I">0.000000</value>
<value letter_id="letter_K">0.129032</value>
<value letter_id="letter_L">0.032258</value>
<value letter_id="letter_M">0.032258</value>
<value letter_id="letter_N">0.000000</value>
<value letter_id="letter_P">0.000000</value>
<value letter_id="letter_Q">0.064516</value>
<value letter_id="letter_R">0.709677</value>
<value letter_id="letter_S">0.000000</value>
<value letter_id="letter_T">0.000000</value>
<value letter_id="letter_V">0.000000</value>
<value letter_id="letter_W">0.000000</value>
<value letter_id="letter_Y">0.000000</value>
</alphabet_array>
<alphabet_array>
<value letter_id="letter_A">0.096774</value>
<value letter_id="letter_C">0.032258</value>
<value letter_id="letter_D">0.129032</value>
<value letter_id="letter_E">0.129032</value>
<value letter_id="letter_F">0.096774</value>
<value letter_id="letter_G">0.032258</value>
<value letter_id="letter_H">0.064516</value>
<value letter_id="letter_I">0.000000</value>
<value letter_id="letter_K">0.000000</value>
<value letter_id="letter_L">0.064516</value>
<value letter_id="letter_M">0.032258</value>
<value letter_id="letter_N">0.161290</value>
<value letter_id="letter_P">0.000000</value>
<value letter_id="letter_Q">0.064516</value>
<value letter_id="letter_R">0.032258</value>
<value letter_id="letter_S">0.032258</value>
<value letter_id="letter_T">0.032258</value>
<value letter_id="letter_V">0.000000</value>
<value letter_id="letter_W">0.000000</value>
<value letter_id="letter_Y">0.000000</value>
</alphabet_array>
<alphabet_array>
<value letter_id="letter_A">0.000000</value>
<value letter_id="letter_C">0.000000</value>
<value letter_id="letter_D">0.000000</value>
<value letter_id="letter_E">0.000000</value>
<value letter_id="letter_F">0.161290</value>
<value letter_id="letter_G">0.000000</value>
<value letter_id="letter_H">0.000000</value>
<value letter_id="letter_I">0.129032</value>
<value letter_id="letter_K">0.000000</value>
<value letter_id="letter_L">0.709677</value>
<value letter_id="letter_M">0.000000</value>
<value letter_id="letter_N">0.000000</value>
<value letter_id="letter_P">0.000000</value>
<value letter_id="letter_Q">0.000000</value>
<value letter_id="letter_R">0.000000</value>
<value letter_id="letter_S">0.000000</value>
<value letter_id="letter_T">0.000000</value>
<value letter_id="letter_V">0.000000</value>
<value letter_id="letter_W">0.000000</value>
<value letter_id="letter_Y">0.000000</value>
</alphabet_array>
<alphabet_array>
<value letter_id="letter_A">0.064516</value>
<value letter_id="letter_C">0.129032</value>
<value letter_id="letter_D">0.064516</value>
<value letter_id="letter_E">0.000000</value>
<value letter_id="letter_F">0.000000</value>
<value letter_id="letter_G">0.161290</value>
<value letter_id="letter_H">0.000000</value>
<value letter_id="letter_I">0.064516</value>
<value letter_id="letter_K">0.000000</value>
<value letter_id="letter_L">0.096774</value>
<value letter_id="letter_M">0.032258</value>
<value letter_id="letter_N">0.000000</value>
<value letter_id="letter_P">0.000000</value>
<value letter_id="letter_Q">0.000000</value>
<value letter_id="letter_R">0.032258</value>
<value letter_id="letter_S">0.354839</value>
<value letter_id="letter_T">0.000000</value>
<value letter_id="letter_V">0.000000</value>
<value letter_id="letter_W">0.000000</value>
<value letter_id="letter_Y">0.000000</value>
</alphabet_array>
<alphabet_array>
<value letter_id="letter_A">0.000000</value>
<value letter_id="letter_C">0.000000</value>
<value letter_id="letter_D">0.000000</value>
<value letter_id="letter_E">0.000000</value>
<value letter_id="letter_F">0.032258</value>
<value letter_id="letter_G">0.000000</value>
<value letter_id="letter_H">0.000000</value>
<value letter_id="letter_I">0.000000</value>
<value letter_id="letter_K">0.193548</value>
<value letter_id="letter_L">0.064516</value>
<value letter_id="letter_M">0.032258</value>
<value letter_id="letter_N">0.000000</value>
<value letter_id="letter_P">0.064516</value>
<value letter_id="letter_Q">0.032258</value>
<value letter_id="letter_R">0.419355</value>
<value letter_id="letter_S">0.096774</value>
<value letter_id="letter_T">0.032258</value>
<value letter_id="letter_V">0.032258</value>
<value letter_id="letter_W">0.000000</value>
<value letter_id="letter_Y">0.000000</value>
</alphabet_array>
<alphabet_array>
<value letter_id="letter_A">0.258065</value>
<value letter_id="letter_C">0.032258</value>
<value letter_id="letter_D">0.000000</value>
<value letter_id="letter_E">0.064516</value>
<value letter_id="letter_F">0.000000</value>
<value letter_id="letter_G">0.000000</value>
<value letter_id="letter_H">0.000000</value>
<value letter_id="letter_I">0.032258</value>
<value letter_id="letter_K">0.000000</value>
<value letter_id="letter_L">0.064516</value>
<value letter_id="letter_M">0.000000</value>
<value letter_id="letter_N">0.000000</value>
<value letter_id="letter_P">0.000000</value>
<value letter_id="letter_Q">0.032258</value>
<value letter_id="letter_R">0.000000</value>
<value letter_id="letter_S">0.000000</value>
<value letter_id="letter_T">0.193548</value>
<value letter_id="letter_V">0.322581</value>
<value letter_id="letter_W">0.000000</value>
<value letter_id="letter_Y">0.000000</value>
</alphabet_array>
<alphabet_array>
<value letter_id="letter_A">0.129032</value>
<value letter_id="letter_C">0.000000</value>
<value letter_id="letter_D">0.000000</value>
<value letter_id="letter_E">0.032258</value>
<value letter_id="letter_F">0.032258</value>
<value letter_id="letter_G">0.000000</value>
<value letter_id="letter_H">0.000000</value>
<value letter_id="letter_I">0.000000</value>
<value letter_id="letter_K">0.000000</value>
<value letter_id="letter_L">0.580645</value>
<value letter_id="letter_M">0.032258</value>
<value letter_id="letter_N">0.000000</value>
<value letter_id="letter_P">0.096774</value>
<value letter_id="letter_Q">0.000000</value>
<value letter_id="letter_R">0.000000</value>
<value letter_id="letter_S">0.032258</value>
<value letter_id="letter_T">0.064516</value>
<value letter_id="letter_V">0.000000</value>
<value letter_id="letter_W">0.000000</value>
<value letter_id="letter_Y">0.000000</value>
</alphabet_array>
<alphabet_array>
<value letter_id="letter_A">0.419355</value>
<value letter_id="letter_C">0.000000</value>
<value letter_id="letter_D">0.032258</value>
<value letter_id="letter_E">0.000000</value>
<value letter_id="letter_F">0.000000</value>
<value letter_id="letter_G">0.032258</value>
<value letter_id="letter_H">0.000000</value>
<value letter_id="letter_I">0.096774</value>
<value letter_id="letter_K">0.000000</value>
<value letter_id="letter_L">0.064516</value>
<value letter_id="letter_M">0.000000</value>
<value letter_id="letter_N">0.000000</value>
<value letter_id="letter_P">0.161290</value>
<value letter_id="letter_Q">0.000000</value>
<value letter_id="letter_R">0.000000</value>
<value letter_id="letter_S">0.032258</value>
<value letter_id="letter_T">0.000000</value>
<value letter_id="letter_V">0.161290</value>
<value letter_id="letter_W">0.000000</value>
<value letter_id="letter_Y">0.000000</value>
</alphabet_array>
</alphabet_matrix>
</probabilities>
<regular_expression>
xQRETPRDYLRxLSR[VA]LA
</regular_expression>
<contributing_sites>
<contributing_site sequence_id="sequence_17" position="101" strand="none" pvalue="2.19e-16" >
<left_flank>PGRDRRKSGR</left_flank>
<site>
<letter_ref letter_id="letter_M"/>
<letter_ref letter_id="letter_Q"/>
<letter_ref letter_id="letter_R"/>
<letter_ref letter_id="letter_E"/>
<letter_ref letter_id="letter_T"/>
<letter_ref letter_id="letter_P"/>
<letter_ref letter_id="letter_M"/>
<letter_ref letter_id="letter_D"/>
<letter_ref letter_id="letter_V"/>
<letter_ref letter_id="letter_L"/>
<letter_ref letter_id="letter_R"/>
<letter_ref letter_id="letter_N"/>
<letter_ref letter_id="letter_L"/>
<letter_ref letter_id="letter_G"/>
<letter_ref letter_id="letter_K"/>
<letter_ref letter_id="letter_V"/>
<letter_ref letter_id="letter_L"/>
<letter_ref letter_id="letter_A"/>
</site>
<right_flank>PTTRPVSSSP</right_flank>
</contributing_site>
<contributing_site sequence_id="sequence_29" position="103" strand="none" pvalue="4.41e-15" >
<left_flank>PGNNRRRSGR</left_flank>
<site>
<letter_ref letter_id="letter_M"/>
<letter_ref letter_id="letter_Q"/>
<letter_ref letter_id="letter_R"/>
<letter_ref letter_id="letter_E"/>
<letter_ref letter_id="letter_T"/>
<letter_ref letter_id="letter_P"/>
<letter_ref letter_id="letter_R"/>
<letter_ref letter_id="letter_D"/>
<letter_ref letter_id="letter_L"/>
<letter_ref letter_id="letter_L"/>
<letter_ref letter_id="letter_R"/>
<letter_ref letter_id="letter_G"/>
<letter_ref letter_id="letter_L"/>
<letter_ref letter_id="letter_S"/>
<letter_ref letter_id="letter_R"/>
<letter_ref letter_id="letter_A"/>
<letter_ref letter_id="letter_L"/>
<letter_ref letter_id="letter_A"/>
</site>
<right_flank>RDSRPVQPSP</right_flank>
</contributing_site>
<contributing_site sequence_id="sequence_28" position="104" strand="none" pvalue="5.22e-15" >
<left_flank>PGNNRRRSGR</left_flank>
<site>
<letter_ref letter_id="letter_I"/>
<letter_ref letter_id="letter_Q"/>
<letter_ref letter_id="letter_R"/>
<letter_ref letter_id="letter_E"/>
<letter_ref letter_id="letter_T"/>
<letter_ref letter_id="letter_P"/>
<letter_ref letter_id="letter_R"/>
<letter_ref letter_id="letter_D"/>
<letter_ref letter_id="letter_I"/>
<letter_ref letter_id="letter_L"/>
<letter_ref letter_id="letter_R"/>
<letter_ref letter_id="letter_D"/>
<letter_ref letter_id="letter_L"/>
<letter_ref letter_id="letter_A"/>
<letter_ref letter_id="letter_R"/>
<letter_ref letter_id="letter_A"/>
<letter_ref letter_id="letter_L"/>
<letter_ref letter_id="letter_A"/>
</site>
<right_flank>RDSRPIEPSP</right_flank>
</contributing_site>
<contributing_site sequence_id="sequence_3" position="90" strand="none" pvalue="2.27e-14" >
<left_flank>PGKNRRQSMM</left_flank>
<site>
<letter_ref letter_id="letter_Q"/>
<letter_ref letter_id="letter_Q"/>
<letter_ref letter_id="letter_R"/>
<letter_ref letter_id="letter_E"/>
<letter_ref letter_id="letter_T"/>
<letter_ref letter_id="letter_P"/>
<letter_ref letter_id="letter_L"/>
<letter_ref letter_id="letter_D"/>
<letter_ref letter_id="letter_V"/>
<letter_ref letter_id="letter_L"/>
<letter_ref letter_id="letter_R"/>
<letter_ref letter_id="letter_H"/>
<letter_ref letter_id="letter_L"/>
<letter_ref letter_id="letter_G"/>
<letter_ref letter_id="letter_R"/>
<letter_ref letter_id="letter_A"/>
<letter_ref letter_id="letter_L"/>
<letter_ref letter_id="letter_A"/>
</site>
<right_flank>PKSKPIQYSS</right_flank>
</contributing_site>
<contributing_site sequence_id="sequence_27" position="101" strand="none" pvalue="2.66e-14" >
<left_flank>PGKNRRRSLM</left_flank>
<site>
<letter_ref letter_id="letter_Q"/>
<letter_ref letter_id="letter_Q"/>
<letter_ref letter_id="letter_R"/>
<letter_ref letter_id="letter_E"/>
<letter_ref letter_id="letter_T"/>
<letter_ref letter_id="letter_P"/>
<letter_ref letter_id="letter_L"/>
<letter_ref letter_id="letter_D"/>
<letter_ref letter_id="letter_I"/>
<letter_ref letter_id="letter_L"/>
<letter_ref letter_id="letter_R"/>
<letter_ref letter_id="letter_T"/>
<letter_ref letter_id="letter_L"/>
<letter_ref letter_id="letter_G"/>
<letter_ref letter_id="letter_R"/>
<letter_ref letter_id="letter_V"/>
<letter_ref letter_id="letter_L"/>
<letter_ref letter_id="letter_A"/>
</site>
<right_flank>PTSKPIQTSS</right_flank>
</contributing_site>
<contributing_site sequence_id="sequence_12" position="139" strand="none" pvalue="9.18e-14" >
<left_flank>NTGAVVYGPH</left_flank>
<site>
<letter_ref letter_id="letter_Y"/>
<letter_ref letter_id="letter_V"/>
<letter_ref letter_id="letter_G"/>
<letter_ref letter_id="letter_P"/>
<letter_ref letter_id="letter_I"/>
<letter_ref letter_id="letter_T"/>
<letter_ref letter_id="letter_I"/>
<letter_ref letter_id="letter_D"/>
<letter_ref letter_id="letter_Y"/>
<letter_ref letter_id="letter_L"/>
<letter_ref letter_id="letter_R"/>
<letter_ref letter_id="letter_F"/>
<letter_ref letter_id="letter_I"/>
<letter_ref letter_id="letter_C"/>
<letter_ref letter_id="letter_R"/>
<letter_ref letter_id="letter_V"/>
<letter_ref letter_id="letter_T"/>
<letter_ref letter_id="letter_V"/>
</site>
<right_flank>RQIERDKIRK</right_flank>
</contributing_site>
<contributing_site sequence_id="sequence_11" position="130" strand="none" pvalue="4.02e-13" >
<left_flank>RSTKRIFNPG</left_flank>
<site>
<letter_ref letter_id="letter_Y"/>
<letter_ref letter_id="letter_V"/>
<letter_ref letter_id="letter_E"/>
<letter_ref letter_id="letter_P"/>
<letter_ref letter_id="letter_V"/>
<letter_ref letter_id="letter_T"/>
<letter_ref letter_id="letter_V"/>
<letter_ref letter_id="letter_D"/>
<letter_ref letter_id="letter_Y"/>
<letter_ref letter_id="letter_L"/>
<letter_ref letter_id="letter_K"/>
<letter_ref letter_id="letter_F"/>
<letter_ref letter_id="letter_F"/>
<letter_ref letter_id="letter_C"/>
<letter_ref letter_id="letter_K"/>
<letter_ref letter_id="letter_V"/>
<letter_ref letter_id="letter_L"/>
<letter_ref letter_id="letter_I"/>
</site>
<right_flank>AEKNKLAEHQ</right_flank>
</contributing_site>
<contributing_site sequence_id="sequence_24" position="117" strand="none" pvalue="8.16e-13" >
<left_flank>RERRKSGRYP</left_flank>
<site>
<letter_ref letter_id="letter_A"/>
<letter_ref letter_id="letter_A"/>
<letter_ref letter_id="letter_R"/>
<letter_ref letter_id="letter_E"/>
<letter_ref letter_id="letter_T"/>
<letter_ref letter_id="letter_P"/>
<letter_ref letter_id="letter_R"/>
<letter_ref letter_id="letter_D"/>
<letter_ref letter_id="letter_L"/>
<letter_ref letter_id="letter_L"/>
<letter_ref letter_id="letter_R"/>
<letter_ref letter_id="letter_A"/>
<letter_ref letter_id="letter_L"/>
<letter_ref letter_id="letter_S"/>
<letter_ref letter_id="letter_R"/>
<letter_ref letter_id="letter_Q"/>
<letter_ref letter_id="letter_L"/>
<letter_ref letter_id="letter_A"/>
</site>
<right_flank>TTSTQYVPSP</right_flank>
</contributing_site>
<contributing_site sequence_id="sequence_6" position="30" strand="none" pvalue="8.16e-13" >
<left_flank>ATPRRVREDT</left_flank>
<site>
<letter_ref letter_id="letter_G"/>
<letter_ref letter_id="letter_R"/>
<letter_ref letter_id="letter_Q"/>
<letter_ref letter_id="letter_M"/>
<letter_ref letter_id="letter_T"/>
<letter_ref letter_id="letter_P"/>
<letter_ref letter_id="letter_R"/>
<letter_ref letter_id="letter_D"/>
<letter_ref letter_id="letter_I"/>
<letter_ref letter_id="letter_L"/>
<letter_ref letter_id="letter_R"/>
<letter_ref letter_id="letter_A"/>
<letter_ref letter_id="letter_L"/>
<letter_ref letter_id="letter_S"/>
<letter_ref letter_id="letter_R"/>
<letter_ref letter_id="letter_V"/>
<letter_ref letter_id="letter_M"/>
<letter_ref letter_id="letter_V"/>
</site>
<right_flank>REKQAIDEED</right_flank>
</contributing_site>
<contributing_site sequence_id="sequence_18" position="87" strand="none" pvalue="1.63e-12" >
<left_flank>GRDRRRSTRG</left_flank>
<site>
<letter_ref letter_id="letter_P"/>
<letter_ref letter_id="letter_Q"/>
<letter_ref letter_id="letter_R"/>
<letter_ref letter_id="letter_E"/>
<letter_ref letter_id="letter_T"/>
<letter_ref letter_id="letter_A"/>
<letter_ref letter_id="letter_F"/>
<letter_ref letter_id="letter_D"/>
<letter_ref letter_id="letter_I"/>
<letter_ref letter_id="letter_L"/>
<letter_ref letter_id="letter_R"/>
<letter_ref letter_id="letter_N"/>
<letter_ref letter_id="letter_L"/>
<letter_ref letter_id="letter_G"/>
<letter_ref letter_id="letter_R"/>
<letter_ref letter_id="letter_T"/>
<letter_ref letter_id="letter_L"/>
<letter_ref letter_id="letter_A"/>
</site>
<right_flank>PISKPIQSSP</right_flank>
</contributing_site>
<contributing_site sequence_id="sequence_1" position="65" strand="none" pvalue="3.19e-12" >
<left_flank>NSLARRRSNV</left_flank>
<site>
<letter_ref letter_id="letter_F"/>
<letter_ref letter_id="letter_S"/>
<letter_ref letter_id="letter_A"/>
<letter_ref letter_id="letter_T"/>
<letter_ref letter_id="letter_T"/>
<letter_ref letter_id="letter_P"/>
<letter_ref letter_id="letter_R"/>
<letter_ref letter_id="letter_D"/>
<letter_ref letter_id="letter_I"/>
<letter_ref letter_id="letter_L"/>
<letter_ref letter_id="letter_R"/>
<letter_ref letter_id="letter_M"/>
<letter_ref letter_id="letter_L"/>
<letter_ref letter_id="letter_S"/>
<letter_ref letter_id="letter_R"/>
<letter_ref letter_id="letter_A"/>
<letter_ref letter_id="letter_L"/>
<letter_ref letter_id="letter_A"/>
</site>
<right_flank>KNPVPSPAES</right_flank>
</contributing_site>
<contributing_site sequence_id="sequence_7" position="137" strand="none" pvalue="4.15e-12" >
<left_flank>KTGEKLYEPN</left_flank>
<site>
<letter_ref letter_id="letter_Y"/>
<letter_ref letter_id="letter_Q"/>
<letter_ref letter_id="letter_G"/>
<letter_ref letter_id="letter_P"/>
<letter_ref letter_id="letter_I"/>
<letter_ref letter_id="letter_T"/>
<letter_ref letter_id="letter_I"/>
<letter_ref letter_id="letter_D"/>
<letter_ref letter_id="letter_Y"/>
<letter_ref letter_id="letter_L"/>
<letter_ref letter_id="letter_K"/>
<letter_ref letter_id="letter_F"/>
<letter_ref letter_id="letter_F"/>
<letter_ref letter_id="letter_C"/>
<letter_ref letter_id="letter_K"/>
<letter_ref letter_id="letter_T"/>
<letter_ref letter_id="letter_S"/>
<letter_ref letter_id="letter_I"/>
</site>
<right_flank>QNQDKINQQQ</right_flank>
</contributing_site>
<contributing_site sequence_id="sequence_22" position="106" strand="none" pvalue="6.13e-12" >
<left_flank>SSAGIVYDAG</left_flank>
<site>
<letter_ref letter_id="letter_Y"/>
<letter_ref letter_id="letter_A"/>
<letter_ref letter_id="letter_G"/>
<letter_ref letter_id="letter_P"/>
<letter_ref letter_id="letter_V"/>
<letter_ref letter_id="letter_T"/>
<letter_ref letter_id="letter_R"/>
<letter_ref letter_id="letter_E"/>
<letter_ref letter_id="letter_F"/>
<letter_ref letter_id="letter_L"/>
<letter_ref letter_id="letter_R"/>
<letter_ref letter_id="letter_A"/>
<letter_ref letter_id="letter_F"/>
<letter_ref letter_id="letter_S"/>
<letter_ref letter_id="letter_R"/>
<letter_ref letter_id="letter_A"/>
<letter_ref letter_id="letter_L"/>
<letter_ref letter_id="letter_V"/>
</site>
<right_flank>YDKKRSSPED</right_flank>
</contributing_site>
<contributing_site sequence_id="sequence_23" position="139" strand="none" pvalue="2.16e-11" >
<left_flank>ENGVTALDPN</left_flank>
<site>
<letter_ref letter_id="letter_Y"/>
<letter_ref letter_id="letter_I"/>
<letter_ref letter_id="letter_G"/>
<letter_ref letter_id="letter_P"/>
<letter_ref letter_id="letter_I"/>
<letter_ref letter_id="letter_T"/>
<letter_ref letter_id="letter_I"/>
<letter_ref letter_id="letter_D"/>
<letter_ref letter_id="letter_Y"/>
<letter_ref letter_id="letter_L"/>
<letter_ref letter_id="letter_R"/>
<letter_ref letter_id="letter_L"/>
<letter_ref letter_id="letter_F"/>
<letter_ref letter_id="letter_C"/>
<letter_ref letter_id="letter_K"/>
<letter_ref letter_id="letter_I"/>
<letter_ref letter_id="letter_T"/>
<letter_ref letter_id="letter_I"/>
</site>
<right_flank>EEKAEKENSK</right_flank>
</contributing_site>
<contributing_site sequence_id="sequence_9" position="102" strand="none" pvalue="8.03e-11" >
<left_flank>PHHARRRSLR</left_flank>
<site>
<letter_ref letter_id="letter_E"/>
<letter_ref letter_id="letter_A"/>
<letter_ref letter_id="letter_R"/>
<letter_ref letter_id="letter_E"/>
<letter_ref letter_id="letter_T"/>
<letter_ref letter_id="letter_P"/>
<letter_ref letter_id="letter_R"/>
<letter_ref letter_id="letter_N"/>
<letter_ref letter_id="letter_F"/>
<letter_ref letter_id="letter_L"/>
<letter_ref letter_id="letter_L"/>
<letter_ref letter_id="letter_Q"/>
<letter_ref letter_id="letter_L"/>
<letter_ref letter_id="letter_G"/>
<letter_ref letter_id="letter_K"/>
<letter_ref letter_id="letter_V"/>
<letter_ref letter_id="letter_L"/>
<letter_ref letter_id="letter_A"/>
</site>
<right_flank>PKSERIPSSS</right_flank>
</contributing_site>
<contributing_site sequence_id="sequence_25" position="49" strand="none" pvalue="3.46e-10" >
<left_flank>PSTRRRIELT</left_flank>
<site>
<letter_ref letter_id="letter_R"/>
<letter_ref letter_id="letter_D"/>
<letter_ref letter_id="letter_P"/>
<letter_ref letter_id="letter_Q"/>
<letter_ref letter_id="letter_K"/>
<letter_ref letter_id="letter_L"/>
<letter_ref letter_id="letter_R"/>
<letter_ref letter_id="letter_H"/>
<letter_ref letter_id="letter_Y"/>
<letter_ref letter_id="letter_L"/>
<letter_ref letter_id="letter_R"/>
<letter_ref letter_id="letter_E"/>
<letter_ref letter_id="letter_L"/>
<letter_ref letter_id="letter_S"/>
<letter_ref letter_id="letter_S"/>
<letter_ref letter_id="letter_V"/>
<letter_ref letter_id="letter_L"/>
<letter_ref letter_id="letter_V"/>
</site>
<right_flank>NVSESPVPSS</right_flank>
</contributing_site>
<contributing_site sequence_id="sequence_13" position="54" strand="none" pvalue="5.93e-10" >
<left_flank>VELINYSPLR</left_flank>
<site>
<letter_ref letter_id="letter_N"/>
<letter_ref letter_id="letter_D"/>
<letter_ref letter_id="letter_A"/>
<letter_ref letter_id="letter_G"/>
<letter_ref letter_id="letter_E"/>
<letter_ref letter_id="letter_V"/>
<letter_ref letter_id="letter_R"/>
<letter_ref letter_id="letter_S"/>
<letter_ref letter_id="letter_Y"/>
<letter_ref letter_id="letter_L"/>
<letter_ref letter_id="letter_R"/>
<letter_ref letter_id="letter_D"/>
<letter_ref letter_id="letter_L"/>
<letter_ref letter_id="letter_S"/>
<letter_ref letter_id="letter_V"/>
<letter_ref letter_id="letter_A"/>
<letter_ref letter_id="letter_L"/>
<letter_ref letter_id="letter_A"/>
</site>
<right_flank>SQIEVVDTSD</right_flank>
</contributing_site>
<contributing_site sequence_id="sequence_20" position="55" strand="none" pvalue="1.11e-09" >
<left_flank>SPERHVDAIS</left_flank>
<site>
<letter_ref letter_id="letter_K"/>
<letter_ref letter_id="letter_D"/>
<letter_ref letter_id="letter_P"/>
<letter_ref letter_id="letter_S"/>
<letter_ref letter_id="letter_E"/>
<letter_ref letter_id="letter_V"/>
<letter_ref letter_id="letter_K"/>
<letter_ref letter_id="letter_E"/>
<letter_ref letter_id="letter_Y"/>
<letter_ref letter_id="letter_L"/>
<letter_ref letter_id="letter_R"/>
<letter_ref letter_id="letter_D"/>
<letter_ref letter_id="letter_L"/>
<letter_ref letter_id="letter_S"/>
<letter_ref letter_id="letter_S"/>
<letter_ref letter_id="letter_V"/>
<letter_ref letter_id="letter_L"/>
<letter_ref letter_id="letter_V"/>
</site>
<right_flank>SQGRNLTSFL</right_flank>
</contributing_site>
<contributing_site sequence_id="sequence_15" position="740" strand="none" pvalue="3.37e-09" >
<left_flank>VTDAVPLNLL</left_flank>
<site>
<letter_ref letter_id="letter_I"/>
<letter_ref letter_id="letter_E"/>
<letter_ref letter_id="letter_R"/>
<letter_ref letter_id="letter_H"/>
<letter_ref letter_id="letter_L"/>
<letter_ref letter_id="letter_P"/>
<letter_ref letter_id="letter_M"/>
<letter_ref letter_id="letter_E"/>
<letter_ref letter_id="letter_Y"/>
<letter_ref letter_id="letter_R"/>
<letter_ref letter_id="letter_R"/>
<letter_ref letter_id="letter_C"/>
<letter_ref letter_id="letter_L"/>
<letter_ref letter_id="letter_I"/>
<letter_ref letter_id="letter_P"/>
<letter_ref letter_id="letter_C"/>
<letter_ref letter_id="letter_A"/>
<letter_ref letter_id="letter_S"/>
</site>
<right_flank>SGNKVYPKTK</right_flank>
</contributing_site>
<contributing_site sequence_id="sequence_0" position="60" strand="none" pvalue="4.09e-09" >
<left_flank>ASTKSHDILN</left_flank>
<site>
<letter_ref letter_id="letter_K"/>
<letter_ref letter_id="letter_D"/>
<letter_ref letter_id="letter_P"/>
<letter_ref letter_id="letter_N"/>
<letter_ref letter_id="letter_E"/>
<letter_ref letter_id="letter_V"/>
<letter_ref letter_id="letter_R"/>
<letter_ref letter_id="letter_S"/>
<letter_ref letter_id="letter_F"/>
<letter_ref letter_id="letter_L"/>
<letter_ref letter_id="letter_Q"/>
<letter_ref letter_id="letter_D"/>
<letter_ref letter_id="letter_L"/>
<letter_ref letter_id="letter_S"/>
<letter_ref letter_id="letter_Q"/>
<letter_ref letter_id="letter_V"/>
<letter_ref letter_id="letter_L"/>
<letter_ref letter_id="letter_A"/>
</site>
<right_flank>RKSQGNDTTT</right_flank>
</contributing_site>
<contributing_site sequence_id="sequence_2" position="81" strand="none" pvalue="5.47e-09" >
<left_flank>RSTRVQGRGR</left_flank>
<site>
<letter_ref letter_id="letter_L"/>
<letter_ref letter_id="letter_E"/>
<letter_ref letter_id="letter_E"/>
<letter_ref letter_id="letter_Q"/>
<letter_ref letter_id="letter_T"/>
<letter_ref letter_id="letter_P"/>
<letter_ref letter_id="letter_R"/>
<letter_ref letter_id="letter_T"/>
<letter_ref letter_id="letter_L"/>
<letter_ref letter_id="letter_L"/>
<letter_ref letter_id="letter_R"/>
<letter_ref letter_id="letter_N"/>
<letter_ref letter_id="letter_I"/>
<letter_ref letter_id="letter_L"/>
<letter_ref letter_id="letter_L"/>
<letter_ref letter_id="letter_T"/>
<letter_ref letter_id="letter_A"/>
<letter_ref letter_id="letter_P"/>
</site>
<right_flank>ESSTVMPDPV</right_flank>
</contributing_site>
<contributing_site sequence_id="sequence_30" position="184" strand="none" pvalue="1.06e-08" >
<left_flank>NTPAPSSMLF</left_flank>
<site>
<letter_ref letter_id="letter_D"/>
<letter_ref letter_id="letter_D"/>
<letter_ref letter_id="letter_G"/>
<letter_ref letter_id="letter_D"/>
<letter_ref letter_id="letter_T"/>
<letter_ref letter_id="letter_P"/>
<letter_ref letter_id="letter_R"/>
<letter_ref letter_id="letter_H"/>
<letter_ref letter_id="letter_I"/>
<letter_ref letter_id="letter_L"/>
<letter_ref letter_id="letter_M"/>
<letter_ref letter_id="letter_N"/>
<letter_ref letter_id="letter_I"/>
<letter_ref letter_id="letter_L"/>
<letter_ref letter_id="letter_R"/>
<letter_ref letter_id="letter_T"/>
<letter_ref letter_id="letter_E"/>
<letter_ref letter_id="letter_P"/>
</site>
<right_flank>VRSPVVHEKA</right_flank>
</contributing_site>
<contributing_site sequence_id="sequence_8" position="487" strand="none" pvalue="2.88e-08" >
<left_flank>LWGGVGGWAG</left_flank>
<site>
<letter_ref letter_id="letter_G"/>
<letter_ref letter_id="letter_R"/>
<letter_ref letter_id="letter_E"/>
<letter_ref letter_id="letter_E"/>
<letter_ref letter_id="letter_S"/>
<letter_ref letter_id="letter_P"/>
<letter_ref letter_id="letter_M"/>
<letter_ref letter_id="letter_D"/>
<letter_ref letter_id="letter_L"/>
<letter_ref letter_id="letter_L"/>
<letter_ref letter_id="letter_R"/>
<letter_ref letter_id="letter_R"/>
<letter_ref letter_id="letter_L"/>
<letter_ref letter_id="letter_A"/>
<letter_ref letter_id="letter_R"/>
<letter_ref letter_id="letter_A"/>
<letter_ref letter_id="letter_P"/>
<letter_ref letter_id="letter_D"/>
</site>
<right_flank>FVAPPTPSLD</right_flank>
</contributing_site>
<contributing_site sequence_id="sequence_10" position="80" strand="none" pvalue="3.14e-08" >
<left_flank>RSAHIQASGH</left_flank>
<site>
<letter_ref letter_id="letter_L"/>
<letter_ref letter_id="letter_E"/>
<letter_ref letter_id="letter_E"/>
<letter_ref letter_id="letter_Q"/>
<letter_ref letter_id="letter_T"/>
<letter_ref letter_id="letter_P"/>
<letter_ref letter_id="letter_R"/>
<letter_ref letter_id="letter_T"/>
<letter_ref letter_id="letter_L"/>
<letter_ref letter_id="letter_L"/>
<letter_ref letter_id="letter_K"/>
<letter_ref letter_id="letter_N"/>
<letter_ref letter_id="letter_I"/>
<letter_ref letter_id="letter_L"/>
<letter_ref letter_id="letter_L"/>
<letter_ref letter_id="letter_T"/>
<letter_ref letter_id="letter_A"/>
<letter_ref letter_id="letter_P"/>
</site>
<right_flank>ESSILMPESV</right_flank>
</contributing_site>
<contributing_site sequence_id="sequence_4" position="49" strand="none" pvalue="4.46e-08" >
<left_flank>RRVFDVGNLK</left_flank>
<site>
<letter_ref letter_id="letter_N"/>
<letter_ref letter_id="letter_S"/>
<letter_ref letter_id="letter_P"/>
<letter_ref letter_id="letter_N"/>
<letter_ref letter_id="letter_E"/>
<letter_ref letter_id="letter_S"/>
<letter_ref letter_id="letter_R"/>
<letter_ref letter_id="letter_M"/>
<letter_ref letter_id="letter_F"/>
<letter_ref letter_id="letter_L"/>
<letter_ref letter_id="letter_K"/>
<letter_ref letter_id="letter_E"/>
<letter_ref letter_id="letter_L"/>
<letter_ref letter_id="letter_D"/>
<letter_ref letter_id="letter_S"/>
<letter_ref letter_id="letter_A"/>
<letter_ref letter_id="letter_L"/>
<letter_ref letter_id="letter_A"/>
</site>
<right_flank>SRGDGKQHGV</right_flank>
</contributing_site>
<contributing_site sequence_id="sequence_19" position="129" strand="none" pvalue="5.30e-08" >
<left_flank>SAARDTPNRE</left_flank>
<site>
<letter_ref letter_id="letter_N"/>
<letter_ref letter_id="letter_S"/>
<letter_ref letter_id="letter_Q"/>
<letter_ref letter_id="letter_Y"/>
<letter_ref letter_id="letter_T"/>
<letter_ref letter_id="letter_P"/>
<letter_ref letter_id="letter_T"/>
<letter_ref letter_id="letter_K"/>
<letter_ref letter_id="letter_D"/>
<letter_ref letter_id="letter_L"/>
<letter_ref letter_id="letter_R"/>
<letter_ref letter_id="letter_S"/>
<letter_ref letter_id="letter_L"/>
<letter_ref letter_id="letter_S"/>
<letter_ref letter_id="letter_R"/>
<letter_ref letter_id="letter_L"/>
<letter_ref letter_id="letter_L"/>
<letter_ref letter_id="letter_L"/>
</site>
<right_flank>KERNQGNTES</right_flank>
</contributing_site>
<contributing_site sequence_id="sequence_16" position="516" strand="none" pvalue="6.28e-08" >
<left_flank>VTDEKPLQII</left_flank>
<site>
<letter_ref letter_id="letter_I"/>
<letter_ref letter_id="letter_E"/>
<letter_ref letter_id="letter_E"/>
<letter_ref letter_id="letter_N"/>
<letter_ref letter_id="letter_F"/>
<letter_ref letter_id="letter_P"/>
<letter_ref letter_id="letter_L"/>
<letter_ref letter_id="letter_E"/>
<letter_ref letter_id="letter_Y"/>
<letter_ref letter_id="letter_R"/>
<letter_ref letter_id="letter_R"/>
<letter_ref letter_id="letter_L"/>
<letter_ref letter_id="letter_F"/>
<letter_ref letter_id="letter_I"/>
<letter_ref letter_id="letter_P"/>
<letter_ref letter_id="letter_V"/>
<letter_ref letter_id="letter_A"/>
<letter_ref letter_id="letter_G"/>
</site>
<right_flank>SVANKEK</right_flank>
</contributing_site>
<contributing_site sequence_id="sequence_5" position="144" strand="none" pvalue="6.28e-08" >
<left_flank>LTSVEETLNT</left_flank>
<site>
<letter_ref letter_id="letter_T"/>
<letter_ref letter_id="letter_N"/>
<letter_ref letter_id="letter_C"/>
<letter_ref letter_id="letter_N"/>
<letter_ref letter_id="letter_F"/>
<letter_ref letter_id="letter_P"/>
<letter_ref letter_id="letter_S"/>
<letter_ref letter_id="letter_H"/>
<letter_ref letter_id="letter_E"/>
<letter_ref letter_id="letter_L"/>
<letter_ref letter_id="letter_R"/>
<letter_ref letter_id="letter_H"/>
<letter_ref letter_id="letter_L"/>
<letter_ref letter_id="letter_M"/>
<letter_ref letter_id="letter_T"/>
<letter_ref letter_id="letter_T"/>
<letter_ref letter_id="letter_F"/>
<letter_ref letter_id="letter_L"/>
</site>
<right_flank>YQSSHSKKFT</right_flank>
</contributing_site>
<contributing_site sequence_id="sequence_14" position="482" strand="none" pvalue="3.76e-07" >
<left_flank>TTSNNTIFSL</left_flank>
<site>
<letter_ref letter_id="letter_A"/>
<letter_ref letter_id="letter_Q"/>
<letter_ref letter_id="letter_K"/>
<letter_ref letter_id="letter_M"/>
<letter_ref letter_id="letter_L"/>
<letter_ref letter_id="letter_P"/>
<letter_ref letter_id="letter_R"/>
<letter_ref letter_id="letter_E"/>
<letter_ref letter_id="letter_L"/>
<letter_ref letter_id="letter_L"/>
<letter_ref letter_id="letter_Q"/>
<letter_ref letter_id="letter_Q"/>
<letter_ref letter_id="letter_L"/>
<letter_ref letter_id="letter_R"/>
<letter_ref letter_id="letter_M"/>
<letter_ref letter_id="letter_E"/>
<letter_ref letter_id="letter_P"/>
<letter_ref letter_id="letter_P"/>
</site>
<right_flank>QKLRGQKRKR</right_flank>
</contributing_site>
<contributing_site sequence_id="sequence_21" position="3" strand="none" pvalue="1.35e-06" >
<left_flank>MSL</left_flank>
<site>
<letter_ref letter_id="letter_G"/>
<letter_ref letter_id="letter_K"/>
<letter_ref letter_id="letter_S"/>
<letter_ref letter_id="letter_D"/>
<letter_ref letter_id="letter_A"/>
<letter_ref letter_id="letter_L"/>
<letter_ref letter_id="letter_K"/>
<letter_ref letter_id="letter_Q"/>
<letter_ref letter_id="letter_Q"/>
<letter_ref letter_id="letter_L"/>
<letter_ref letter_id="letter_R"/>
<letter_ref letter_id="letter_E"/>
<letter_ref letter_id="letter_L"/>
<letter_ref letter_id="letter_S"/>
<letter_ref letter_id="letter_F"/>
<letter_ref letter_id="letter_L"/>
<letter_ref letter_id="letter_L"/>
<letter_ref letter_id="letter_A"/>
</site>
<right_flank>KNRLQERQDT</right_flank>
</contributing_site>
<contributing_site sequence_id="sequence_26" position="27" strand="none" pvalue="1.11e-05" >
<left_flank>VSSSPPTEPE</left_flank>
<site>
<letter_ref letter_id="letter_P"/>
<letter_ref letter_id="letter_Q"/>
<letter_ref letter_id="letter_S"/>
<letter_ref letter_id="letter_E"/>
<letter_ref letter_id="letter_P"/>
<letter_ref letter_id="letter_P"/>
<letter_ref letter_id="letter_V"/>
<letter_ref letter_id="letter_D"/>
<letter_ref letter_id="letter_E"/>
<letter_ref letter_id="letter_I"/>
<letter_ref letter_id="letter_A"/>
<letter_ref letter_id="letter_E"/>
<letter_ref letter_id="letter_L"/>
<letter_ref letter_id="letter_D"/>
<letter_ref letter_id="letter_K"/>
<letter_ref letter_id="letter_E"/>
<letter_ref letter_id="letter_P"/>
<letter_ref letter_id="letter_P"/>
</site>
<right_flank>IPPPRLSLPL</right_flank>
</contributing_site>
</contributing_sites>
</motif>
</motifs>
<scanned_sites_summary p_thresh="0.0001">
<scanned_sites sequence_id="sequence_0" pvalue="5.08e-11" num_sites="3"><scanned_site motif_id="motif_3" strand="none" position="60" pvalue="4.09e-09"/>
<scanned_site motif_id="motif_1" strand="none" position="244" pvalue="3.55e-06"/>
<scanned_site motif_id="motif_2" strand="none" position="279" pvalue="1.82e-07"/>
</scanned_sites>
<scanned_sites sequence_id="sequence_1" pvalue="1.10e-33" num_sites="3"><scanned_site motif_id="motif_3" strand="none" position="65" pvalue="3.19e-12"/>
<scanned_site motif_id="motif_1" strand="none" position="413" pvalue="2.11e-13"/>
<scanned_site motif_id="motif_2" strand="none" position="431" pvalue="4.62e-21"/>
</scanned_sites>
<scanned_sites sequence_id="sequence_2" pvalue="2.46e-28" num_sites="4"><scanned_site motif_id="motif_3" strand="none" position="81" pvalue="5.47e-09"/>
<scanned_site motif_id="motif_1" strand="none" position="439" pvalue="2.86e-14"/>
<scanned_site motif_id="motif_2" strand="none" position="457" pvalue="4.89e-18"/>
<scanned_site motif_id="motif_3" strand="none" position="488" pvalue="4.73e-06"/>
</scanned_sites>
<scanned_sites sequence_id="sequence_3" pvalue="6.97e-38" num_sites="3"><scanned_site motif_id="motif_3" strand="none" position="90" pvalue="2.27e-14"/>
<scanned_site motif_id="motif_1" strand="none" position="426" pvalue="2.40e-17"/>
<scanned_site motif_id="motif_2" strand="none" position="444" pvalue="3.06e-19"/>
</scanned_sites>
<scanned_sites sequence_id="sequence_4" pvalue="1.04e-10" num_sites="4"><scanned_site motif_id="motif_3" strand="none" position="49" pvalue="4.46e-08"/>
<scanned_site motif_id="motif_2" strand="none" position="123" pvalue="2.50e-07"/>
<scanned_site motif_id="motif_1" strand="none" position="283" pvalue="6.39e-07"/>
<scanned_site motif_id="motif_1" strand="none" position="306" pvalue="2.04e-05"/>
</scanned_sites>
<scanned_sites sequence_id="sequence_5" pvalue="2.78e-10" num_sites="3"><scanned_site motif_id="motif_1" strand="none" position="46" pvalue="3.75e-06"/>
<scanned_site motif_id="motif_2" strand="none" position="64" pvalue="2.14e-07"/>
<scanned_site motif_id="motif_3" strand="none" position="144" pvalue="6.28e-08"/>
</scanned_sites>
<scanned_sites sequence_id="sequence_6" pvalue="5.25e-33" num_sites="4"><scanned_site motif_id="motif_3" strand="none" position="30" pvalue="8.16e-13"/>
<scanned_site motif_id="motif_1" strand="none" position="356" pvalue="4.73e-13"/>
<scanned_site motif_id="motif_2" strand="none" position="374" pvalue="4.66e-20"/>
<scanned_site motif_id="motif_3" strand="none" position="405" pvalue="4.54e-05"/>
</scanned_sites>
<scanned_sites sequence_id="sequence_7" pvalue="9.85e-24" num_sites="4"><scanned_site motif_id="motif_3" strand="none" position="137" pvalue="4.15e-12"/>
<scanned_site motif_id="motif_3" strand="none" position="273" pvalue="4.04e-05"/>
<scanned_site motif_id="motif_1" strand="none" position="670" pvalue="8.62e-11"/>
<scanned_site motif_id="motif_2" strand="none" position="688" pvalue="3.62e-14"/>
</scanned_sites>
<scanned_sites sequence_id="sequence_8" pvalue="2.02e-13" num_sites="3"><scanned_site motif_id="motif_3" strand="none" position="487" pvalue="2.88e-08"/>
<scanned_site motif_id="motif_1" strand="none" position="958" pvalue="8.31e-08"/>
<scanned_site motif_id="motif_2" strand="none" position="981" pvalue="1.05e-10"/>
</scanned_sites>
<scanned_sites sequence_id="sequence_9" pvalue="5.69e-35" num_sites="3"><scanned_site motif_id="motif_3" strand="none" position="102" pvalue="8.03e-11"/>
<scanned_site motif_id="motif_1" strand="none" position="507" pvalue="3.10e-19"/>
<scanned_site motif_id="motif_2" strand="none" position="525" pvalue="3.92e-18"/>
</scanned_sites>
<scanned_sites sequence_id="sequence_10" pvalue="3.36e-28" num_sites="4"><scanned_site motif_id="motif_3" strand="none" position="80" pvalue="3.14e-08"/>
<scanned_site motif_id="motif_1" strand="none" position="485" pvalue="2.56e-14"/>
<scanned_site motif_id="motif_2" strand="none" position="503" pvalue="1.00e-18"/>
<scanned_site motif_id="motif_3" strand="none" position="534" pvalue="6.61e-06"/>
</scanned_sites>
<scanned_sites sequence_id="sequence_11" pvalue="2.23e-22" num_sites="3"><scanned_site motif_id="motif_3" strand="none" position="130" pvalue="4.02e-13"/>
<scanned_site motif_id="motif_1" strand="none" position="536" pvalue="9.38e-11"/>
<scanned_site motif_id="motif_2" strand="none" position="557" pvalue="1.41e-11"/>
</scanned_sites>
<scanned_sites sequence_id="sequence_12" pvalue="9.43e-24" num_sites="3"><scanned_site motif_id="motif_3" strand="none" position="139" pvalue="9.18e-14"/>
<scanned_site motif_id="motif_1" strand="none" position="571" pvalue="9.72e-10"/>
<scanned_site motif_id="motif_2" strand="none" position="592" pvalue="1.74e-13"/>
</scanned_sites>
<scanned_sites sequence_id="sequence_13" pvalue="9.19e-12" num_sites="3"><scanned_site motif_id="motif_3" strand="none" position="54" pvalue="5.93e-10"/>
<scanned_site motif_id="motif_1" strand="none" position="118" pvalue="8.66e-06"/>
<scanned_site motif_id="motif_2" strand="none" position="298" pvalue="9.11e-08"/>
</scanned_sites>
<scanned_sites sequence_id="sequence_14" pvalue="4.84e-26" num_sites="3"><scanned_site motif_id="motif_1" strand="none" position="423" pvalue="2.69e-15"/>
<scanned_site motif_id="motif_2" strand="none" position="441" pvalue="1.69e-16"/>
<scanned_site motif_id="motif_3" strand="none" position="482" pvalue="3.76e-07"/>
</scanned_sites>
<scanned_sites sequence_id="sequence_15" pvalue="8.54e-32" num_sites="5"><scanned_site motif_id="motif_3" strand="none" position="5" pvalue="3.61e-06"/>
<scanned_site motif_id="motif_3" strand="none" position="110" pvalue="1.04e-05"/>
<scanned_site motif_id="motif_1" strand="none" position="691" pvalue="3.96e-16"/>
<scanned_site motif_id="motif_2" strand="none" position="709" pvalue="4.66e-20"/>
<scanned_site motif_id="motif_3" strand="none" position="740" pvalue="3.37e-09"/>
</scanned_sites>
<scanned_sites sequence_id="sequence_16" pvalue="4.18e-27" num_sites="5"><scanned_site motif_id="motif_2" strand="none" position="86" pvalue="9.00e-06"/>
<scanned_site motif_id="motif_1" strand="none" position="197" pvalue="7.25e-05"/>
<scanned_site motif_id="motif_1" strand="none" position="467" pvalue="4.71e-12"/>
<scanned_site motif_id="motif_2" strand="none" position="485" pvalue="4.09e-20"/>
<scanned_site motif_id="motif_3" strand="none" position="516" pvalue="6.28e-08"/>
</scanned_sites>
<scanned_sites sequence_id="sequence_17" pvalue="9.43e-40" num_sites="3"><scanned_site motif_id="motif_3" strand="none" position="101" pvalue="2.19e-16"/>
<scanned_site motif_id="motif_1" strand="none" position="397" pvalue="2.13e-15"/>
<scanned_site motif_id="motif_2" strand="none" position="415" pvalue="4.62e-21"/>
</scanned_sites>
<scanned_sites sequence_id="sequence_18" pvalue="1.47e-39" num_sites="4"><scanned_site motif_id="motif_3" strand="none" position="87" pvalue="1.63e-12"/>
<scanned_site motif_id="motif_1" strand="none" position="400" pvalue="5.98e-17"/>
<scanned_site motif_id="motif_2" strand="none" position="418" pvalue="3.40e-23"/>
<scanned_site motif_id="motif_3" strand="none" position="449" pvalue="3.14e-06"/>
</scanned_sites>
<scanned_sites sequence_id="sequence_19" pvalue="6.76e-23" num_sites="3"><scanned_site motif_id="motif_3" strand="none" position="129" pvalue="5.30e-08"/>
<scanned_site motif_id="motif_1" strand="none" position="299" pvalue="3.02e-15"/>
<scanned_site motif_id="motif_2" strand="none" position="317" pvalue="4.76e-12"/>
</scanned_sites>
<scanned_sites sequence_id="sequence_20" pvalue="1.51e-12" num_sites="3"><scanned_site motif_id="motif_3" strand="none" position="55" pvalue="1.11e-09"/>
<scanned_site motif_id="motif_2" strand="none" position="244" pvalue="1.20e-06"/>
<scanned_site motif_id="motif_1" strand="none" position="294" pvalue="6.81e-08"/>
</scanned_sites>
<scanned_sites sequence_id="sequence_21" pvalue="4.88e-10" num_sites="3"><scanned_site motif_id="motif_3" strand="none" position="3" pvalue="1.35e-06"/>
<scanned_site motif_id="motif_2" strand="none" position="79" pvalue="7.30e-07"/>
<scanned_site motif_id="motif_1" strand="none" position="278" pvalue="5.21e-08"/>
</scanned_sites>
<scanned_sites sequence_id="sequence_22" pvalue="1.93e-24" num_sites="3"><scanned_site motif_id="motif_3" strand="none" position="106" pvalue="6.13e-12"/>
<scanned_site motif_id="motif_1" strand="none" position="499" pvalue="9.24e-14"/>
<scanned_site motif_id="motif_2" strand="none" position="517" pvalue="8.52e-12"/>
</scanned_sites>
<scanned_sites sequence_id="sequence_23" pvalue="2.28e-21" num_sites="3"><scanned_site motif_id="motif_3" strand="none" position="139" pvalue="2.16e-11"/>
<scanned_site motif_id="motif_1" strand="none" position="539" pvalue="4.76e-11"/>
<scanned_site motif_id="motif_2" strand="none" position="560" pvalue="5.12e-12"/>
</scanned_sites>
<scanned_sites sequence_id="sequence_24" pvalue="3.38e-31" num_sites="4"><scanned_site motif_id="motif_3" strand="none" position="117" pvalue="8.16e-13"/>
<scanned_site motif_id="motif_1" strand="none" position="437" pvalue="4.90e-14"/>
<scanned_site motif_id="motif_2" strand="none" position="455" pvalue="1.99e-17"/>
<scanned_site motif_id="motif_3" strand="none" position="486" pvalue="2.50e-05"/>
</scanned_sites>
<scanned_sites sequence_id="sequence_25" pvalue="5.10e-09" num_sites="2"><scanned_site motif_id="motif_3" strand="none" position="49" pvalue="3.46e-10"/>
<scanned_site motif_id="motif_2" strand="none" position="264" pvalue="1.74e-05"/>
</scanned_sites>
<scanned_sites sequence_id="sequence_26" pvalue="2.60e-15" num_sites="3"><scanned_site motif_id="motif_3" strand="none" position="27" pvalue="1.11e-05"/>
<scanned_site motif_id="motif_2" strand="none" position="269" pvalue="1.18e-05"/>
<scanned_site motif_id="motif_1" strand="none" position="300" pvalue="7.28e-16"/>
</scanned_sites>
<scanned_sites sequence_id="sequence_27" pvalue="1.77e-39" num_sites="4"><scanned_site motif_id="motif_3" strand="none" position="101" pvalue="2.66e-14"/>
<scanned_site motif_id="motif_1" strand="none" position="238" pvalue="1.84e-05"/>
<scanned_site motif_id="motif_1" strand="none" position="446" pvalue="1.78e-18"/>
<scanned_site motif_id="motif_2" strand="none" position="464" pvalue="6.86e-20"/>
</scanned_sites>
<scanned_sites sequence_id="sequence_28" pvalue="1.06e-36" num_sites="4"><scanned_site motif_id="motif_3" strand="none" position="104" pvalue="5.22e-15"/>
<scanned_site motif_id="motif_1" strand="none" position="461" pvalue="4.47e-16"/>
<scanned_site motif_id="motif_2" strand="none" position="479" pvalue="7.06e-19"/>
<scanned_site motif_id="motif_3" strand="none" position="510" pvalue="3.76e-07"/>
</scanned_sites>
<scanned_sites sequence_id="sequence_29" pvalue="1.65e-36" num_sites="3"><scanned_site motif_id="motif_3" strand="none" position="103" pvalue="4.41e-15"/>
<scanned_site motif_id="motif_1" strand="none" position="459" pvalue="2.13e-15"/>
<scanned_site motif_id="motif_2" strand="none" position="477" pvalue="3.45e-19"/>
</scanned_sites>
<scanned_sites sequence_id="sequence_30" pvalue="7.51e-27" num_sites="5"><scanned_site motif_id="motif_2" strand="none" position="147" pvalue="3.17e-05"/>
<scanned_site motif_id="motif_3" strand="none" position="184" pvalue="1.06e-08"/>
<scanned_site motif_id="motif_3" strand="none" position="794" pvalue="8.52e-05"/>
<scanned_site motif_id="motif_1" strand="none" position="826" pvalue="4.28e-13"/>
<scanned_site motif_id="motif_2" strand="none" position="844" pvalue="1.00e-18"/>
</scanned_sites>
</scanned_sites_summary>
</MEME>
