# Supplementary material for: The MEME Suite
Source: Nucleic Acids Res. 2015 May 7;43(Web Server issue):W39–49. doi: 10.1093/nar/gkv416 (PMC4489269; doi:10.1093/nar/gkv416)
Supplement: SUPPLEMENTARY DATA [file supp_gkv416_nar-00283-web-b-2015-File003.zip › case2/cenp-t.fasta]

>gi|14318571|ref|NP_116704.1| Cnn1p [Saccharomyces cerevisiae S288c]
MSTPRKAAGNNENTEVSEIRTPFRERALEEQRLKDEVLIRNTPGYRKLLSASTKSHDILNKDPNEVRSFL
QDLSQVLARKSQGNDTTTNKTQARNLIDELAYEESQPEENELLRSRSEKLTDNNIGNETQPDYTSLSQTV
FAKLQERDKGLKSRKIDPIIIQDVPTTGHEDELTVHSPDKANSISMEVLRTSPSIGMDQVDEPPVRDPVP
ISITQQEEPLSEDLPSDDKEETEEAENEDYSFENTSDENLDDIGNDPIRLNVPAVRRSSIKPLQIMDLKH
LTRQFLNENRIILPKQTWSTIQEESLNIMDFLKQKIGTLQKQELVDSFIDMGIINNVDDMFELAHELLPL
ELQSRIESYLF

>gi|19111907|ref|NP_595115.1| centromere receptor protein cnp20 [Schizosaccharomyces pombe 972h-]
MASHNYETPLKSSSFQHLVGTLSQRRHFTPSRSRYTPRSAQRTVTPHKRRALARRNSLARRRSNVFSATT
PRDILRMLSRALAKNPVPSPAESESSERRHTPQTNSQKSQKTPRLSSNKRRTLKNDAKQRNSQSPGTDTS
DANLTIQSIEAPRRAPQRLSDFFTPDGRRVSNIRDSLISEKRLENNIDQVQESALSTASSNRLIDLKNDE
VPIFRIPLSDYETDDMDDGTPLQRHVATLNQYQSPIFNLGPDILEDEPSYSSRASRSRQSSLSSRLSELP
SKRASLEILRRENTFPADPIQEFGEKAYNERELMEEISNFEPLLDDNLLENANEAVNSPVVDAPMDADSA
LEIPNDEDNGEILNKLKDSPFKKPKRRYSKSSTLVLPETNIRKLANSYSQKKIAGSVIEELTTASELFFK
QIANDLSAFADHAHRKTIDTQDVVLLMKRQRKISEKKSLSSLMQQYLSREIAPPAIKRT

>gi|28893125|ref|NP_796124.1| centromere protein T [Mus musculus]
MADLSFSDGDPTVRTLLRRVLETADSRTPMRRRSTRINAQRRRSQTPYSNRQGSQTKTSARKQSHGARSV
GRSTRVQGRGRLEEQTPRTLLRNILLTAPESSTVMPDPVVKPAQVPEVARSSRRESSRGSLELHLPELEP
PSTLAPGLTAPGKRKQKLRLSVFQQEVDQGLPLSQEPRRSRSADVSSLASSFNLTFVLPGQPETVERPGL
ARRRPIRQLVNAGALLQDLEDNSLASALPGDSHRTPVAALPMDVGLEDTQPFSQSLAAFSLSGKHSLPSP
SRPGVEDVERVMGPPSSGTRLQSRMSRSGPAASPSPFLEPQPPPAEPREAVGSNEAAEPKDQEGSSGYEE
TSARPASGELSSSTHDSLPAEQPPPSPGVAVLSSEPLESVTAKCPSRTQTAGPRRRQDPHKAGLSPYVKF
FSFCTKMPVEKTALEIVEKCLDKYFQHLCNDLEVFASHAGRKIVKPEDLLLLMRRQGLVTDQVSQHVLVE
RYLPLEYRQQLIPCAFSGNSVFPAQ

>gi|46129348|ref|XP_389035.1| hypothetical protein FG08859.1 [Fusarium graminearum PH-1]
MASQETPARTPSRTPRRATSAEPYSARASVHTPLDRIGARDFRASLRRGTPASAGRSNAPTPHAKAARRL
LDQRRTAMFTPGKNRRQSMMQQRETPLDVLRHLGRALAPKSKPIQYSSSSSPGIRKSSSPAQQEQSNLYD
DDEDDDDDEFLTRRPRLSLPLDEDASSMSSEIPPPRLSQLDEDNFTVQSIEMPRRYAENPRLSRGSPGSE
RISDYFNNEPTEDIGQQSDFFPGFLENLDARAGDVSLEASRFEADQTRRMTEGRGSDFNLDMPEGLDDQT
VFQMSDPADVEQTSPIVDQSVAEARGDEARDPQQNVVFGSDSDGGAGDFGMDGWDDEGMDDHSSINEEME
PAMEPTATVTTHHIPTEDRLPRGLKANKKRKRISQHGIEYPSLPPAFVKRVAQTALQSSGLSNQRLSAET
LDALIQSSEWFFEQLGDDLGAYADHAKRKTIEESDVFTLMKRLDLVLPSFL

>gi|50285667|ref|XP_445262.1| hypothetical protein [Candida glabrata CBS 138]
MESKDEESSVIETPFKRRAEVLKRLKEQMLLESTPGLKKRRVFDVGNLKNSPNESRMFLKELDSALASRG
DGKQHGVSNLQDKLLDAEETHEDNEPDAYRDPSSIQDQQQESLSVAVFSQIKDTKARKHVNLQDESFVIQ
DNEPNFNDIGGLDDHNDDYNDVQIPSSPAQIETTIESPERIVADSSLHYIPRVHSPTGKYDERDVFHNYS
TDEESINEEQEIEESYKESLLQVPELRKIVESIPGLQNIDMPRRSWKALGSIIPQLIANSVQCYESQNEQ
DMRTLNVNYANVKDMLVRYNLCRSDCTKEQVFETACNYLTLEQCNLLELEMFSEFLQ

>gi|50302211|ref|XP_451039.1| hypothetical protein [Kluyveromyces lactis NRRL Y-1140]
MMESKRRLEGLKGVLSELSSVLVHEEANDSEVQIKSSGQQGNLTEINTYNFSQDVFNKLSESNRTKKRKL
RVTEDVSIVAEKEDLNVNKSALSEDENERDGIPLFVQDSSIFSDIVDEEVDTANATPLYDRKQKLTSVEE
TLNTTNCNFPSHELRHLMTTFLYQSSHSKKFTLPSKSAEELKAIINDFIDSLARSISSMIANKETNSVDR
PTILRLFSKFGTVNKKTTNQELFEICRRYLNLEDLNELEISLFS

>gi|50545391|ref|XP_500233.1| YALI0A19162p [Yarrowia lipolytica]
MMVAATPRTNRVKQRLAQAAATPRRVREDTGRQMTPRDILRALSRVMVREKQAIDEEDRIAGSGSKERET
EESQDASPTSARSRLSGRLSERLSGRLSDATGMMGQLSMGSPTPDGAVGVGDVSMMSARSVELHRRVSVM
SRLSNATRISDIFHTTNSAEEEVDGGQTPISLTPFKQGEMLPEMDLEFGEEIGNDMAASSDEDFGGAVMD
YDGPEDEGGEENNEPVSDAEAPFSPPPEGFVSDDVVDDVVDEVVDVVDEVVDEEMALSQPVETMPDVNIE
LDSPEEDPVPQDDPILFSDEEVPTQPTKKPAARRPRRKRATADLPPSILPRPFLKSLVASITGDNVDKSV
IEELVTSSEMFFDQAADDLAAYTDHCKRKTVEPKDVTQLMRRQRLINNSSDVLPLAQRHLPAELIAELSD
VFTIRAPKRKSKKTKEAEEEEEVEEETIGEITEDHI

>gi|68476593|ref|XP_717589.1| hypothetical protein CaO19.5051 [Candida albicans SC5314]
MNGSVDLNNKSLSQPATPPRSSPNTTIDHSQSLPNSILRGSRRTSIYNIPLPPHGLSEATTFLSQQLQHQ
LSERGRSRSRHSTHNTTSNHGSVTPKSRRSVTPNSRMSLTPIRSRRNSRRRSSIIITKTGEKLYEPNYQG
PITIDYLKFFCKTSIQNQDKINQQQQQQRQQQLGEPFVDTRDLVTSEERNDSRISETSKHVTQESTNVVS
PFEKNESNSPLQIQEEFSQSLIIPSNNDNILESLDETKQDVNDVVLQEQHSHIDEMPQHDKDSPEKPKPL
SYLQKILLAKSKKSSLISRKTSDETPTKEVVPKLDDLKQSEENDASTVDTGKQDSQFEQDNGEIIDKIDH
FAIQDNSKISNSIFPDWRDNSESAGASAGATTISNTSSNNVNTKGPSTDILNDLESAEDNQTTVVGDSIK
DFEPDKEDRVPVTTSSTESNGQQTETVELAKSQSDELNTKENENEGSNEIDWNIQEPDFALMDDEVPSQE
PTPTNEIEEMNEPHESSSHEDDITPPLTNTQEGGSLSMAKDQVTPENLFISDQQLIDEEASDASENEIIQ
DEFFVDNDQSASIFEGIDDDIEEDESTDDNDQEFGLEPGKSNRVHLTRIIPQKRKQSPVSSTGVDVSIRD
VSYIVKSIQAHKSLNTNLPSRKKFKKPKSLSREIVKSIQEKSNEFLDTLMDDLKSYAEHRQSQTVDMKDV
LLYLQRINFAGKGSSTNETEIDRISELAQKFLPLENLIALDNDLYDTISPQKKRQK

>gi|71024187|ref|XP_762323.1| hypothetical protein UM06176.1 [Ustilago maydis 521]
MSCNTASSDQDNRDPHFTATGLSAVDGDATSLFEYIIRDKNVIKPWHQRLSAEPSTQSNVDDQLAITVPF
TCPVRLKSILINAGTGDFAPTRCRAFVNRPDGIDFDEVEQATADYHPADQTPLATAATLGNVGSGKAQAD
FALLRGEQGVVEYPVSVARFSHTNSITIVLSHSNATTLSRFFYLGFRGTALVLKAEPGERLNIGAANSAD
RPVDGVREKRGASQGLAGGSSRRTPPRYVVGDQAAAQRITQITEQAALTPRRSPRRNRNSAAAESPNTTP
MRKRKPSPSQSGAGADDTESTPRDSQKSATTRTPKTAPPVRRRPSFSGPSASAGQQPSQETHGSQAQVSA
TASGSADPTRRRSLSQPPPNEVLLRQLHASNTTPSTKYPAAHLHARTPSHTAALTATPGRRILGTPRQPG
PGMPSFWSNSVTAVSSSQPQTQAMQTPATDKRRKRNDALLASAQRTRERRLASRKSLLWGGVGGWAGGRE
ESPMDLLRRLARAPDFVAPPTPSLDSISAPPGAARPGRSSTSSIIDASNSRTRARDSAASTSSRSSLSRA
TMLVPGESVPGDLTRDSNVSVSMDMDESLASASNEPGDRSRSRLSDIGIPRRASGVGLVRGGIFAGIADQ
FRASRLSTGSRVSFADQVSPSSMRFDDMSSRREDELERSLQQQNGGAQSFISASGIDLAKAKAIRRLDDL
TRQSFFSDDGQLQYNQDEEDDEEEDESLEARRRKIVGRSMSETLDGEADGPVLFLGLGVTNDDDVQSQTR
SDEEEQVSDTLAVEAADDDSDGLARRLDADNSRDLSDRLEISITGGDPDDSRASRVSFADQDQVSFQVND
AYSSDDAVEYRLSVPELDDDDDDNASDAERDASTRLNLLDPKDLNALLKRRIVKKRKSRVSPHTGLPLPP
LPTSVMRDIFSSFLAPSSSTVSSSLLTSSSTSAKRAKLDATVLDELDSAAHDFFADFAANLLTQAKTRSR
RSDAGTSITEADVVAVLKRQGRVTQRNDASSLAHKLLPRELTDQMELSRWAKAGTVQTTLSGMLRGSDRR
KAKARGNEGVAETTMSSSVALDDEEVSIE

>gi|85113419|ref|XP_964520.1| hypothetical protein NCU02161 [Neurospora crassa OR74A]
MADPNNPPQPARTPSKPSFSSQIPVRATPGLSVVPALPRAYTPGPNARAYTPGARTPRGLLLSAHNTPNP
NATPHVRAAYRAIDSRRAAILTPHHARRRSLREARETPRNFLLQLGKVLAPKSERIPSSSSSPASALSGS
AAAAAAGGRQEQEEGDTSEELTFDISTRSRYGDEDDEEEELPKRPRLSLGLGVGDGEGDDWEDDDELPQP
HRSAGLEDLTENFTVQSIELPRRVDPEKDQQRMRDSMGRLSDFPQLQQQQQQSDGIDSGFFPPAAIDEDD
FGNAEDRIPDEFSRLDSDETRRRETIGGEGGMGLLLGAGGRDSDFHIEVPVGMDESTFMIASPTRQFEMG
QAAEAAATSGQGGGFAELMDQRSDSYDNNDDDGNDVGPAYDDYDNDDGMAMDLDNNQDDQGQAGSDEEMT
RLSGYTPTAARVSLSASAAREKLGLFREEGGERGGFSKIKATKKISKHGIEYTSLPPAMIKRLAQTFAKT
SGAKGNISPEALKAIMQASDWFFEQLGDDLSAYAKHAHRKTIDMSDMLTLMKRYVLALLL

>gi|126722969|ref|NP_079358.3| centromere protein T [Homo sapiens]
MADHNPDSDSTPRTLLRRVLDTADPRTPRRPRSARAGARRALLETASPRKLSGQTRTIARGRSHGARSVG
RSAHIQASGHLEEQTPRTLLKNILLTAPESSILMPESVVKPVPAPQAVQPSRQESSCGSLELQLPELEPP
TTLAPGLLAPGRRKQRLRLSVFQQGVDQGLSLSQEPQGNADASSLTRSLNLTFATPLQPQSVQRPGLARR
PPARRAVDVGAFLRDLRDTSLAPPNIVLEDTQPFSQPMVGSPNVYHSLPCTPHTGAEDAEQAAGRKTQSS
GPGLQKNSPGKPAQFLAGEAEEVNAFALGFLSTSSGVSGEDEVEPLHDGVEEAEKKMEEEGVSVSEMEAT
GAQGPSRVEEAEGHTEVTEAEGSQGTAEADGPGASSGDEDASGRAASPESASSTPESLQARRHHQFLEPA
PAPGAAVLSSEPAEPLLVRHPPRPRTTGPRPRQDPHKAGLSHYVKLFSFYAKMPMERKALEMVEKCLDKY
FQHLCDDLEVFAAHAGRKTVKPEDLELLMRRQGLVTDQVSLHVLVERHLPLEYRQLLIPCAYSGNSVFPA
Q

>gi|146418876|ref|XP_001485403.1| hypothetical protein PGUG_03132 [Meyerozyma guilliermondii ATCC 6260]
MEVSTPGRSVTEPSTPIRDLSPARLSSGSHTDPNRRSQGVRVPLPPHDIPRLSFSLAQEEARRAERRSRR
SGRHQVNANEPTSRSRSRSRRNSLTLDPRLSGDFAQRVKRRRRSSLVEVDRSTKRIFNPGYVEPVTVDYL
KFFCKVLIAEKNKLAEHQQPIIDSPPNRSRSRSSFLIHYSDQNPEIDEFNNSLPLPSDTHPLLSPVIRSD
PDNVYEHDTPYDNHDLKPAPPSKPKSFSYLERILASQGQKKQEAPAYTFGPQSFKTPASKAPKSPVDQTS
PFIIDDKGIESTHELPLPDMPVEQETTPQPISNAPVTATPPYLSEDPNGQDELPGETEIGKTDLADGIEE
ANFEIPNDLDTQQEHDNLTESPQVPSFGNTLAKDMLSPPTALLVHTPSIDGTPERTFQDVLGFSPSIIQE
EYTLMDAVNVPDIIEPDSDDENPHEPPSRNLPSPLPARESSSERSPTTLSHRTRIPHALLSLPDQEVSTV
SSFPIAMIRKMVKSSQTSAFENQVNLVPAARRKVRFRPEIYQEIAAKSSEFILAMMEDLEAYASHRSASP
NYQITIKDVLLYLHRIRFIKNNSDEIDTVARLAHSVLPTETLISLDNSIAGAVEVSSGLKSSAESDDLYV
DDFYGSESLDDNIAEL

>gi|150865954|ref|XP_001385381.2| hypothetical protein PICST_32611 [Scheffersomyces stipitis CBS 6054]
MSDMRSVTEPSTPRHRISVVDTSGSNHSLPPINKADLLSSTIPYRSLDPPLFNLRNIHLPPNELTEATAK
LSSQIQEQGSRPRSRPRSRPSTPGRRISGSHSRILSQNFNDRRTSDLLARRRRSSMIRTNTGAVVYGPHY
VGPITIDYLRFICRVTVRQIERDKIRKESFQMHKPNSEIEIASLQTNLDSNGDQLNEPKSERDLSPETPQ
PRNIDFSPPRPNIPNEFDQSLPIPNDIEGILKSPIGYNNEQQASPPSRDPTRTNELEDSTYENKENVPNF
LVEEKEEPRSKPLSYLEKILLANKKKRQSREESRQSSTRFSLSKSLGEETPQSPELFVAEDYDEDQHEPR
ITKDSEIKGDNFIVESEQMNALPEEVDQDEPQENFNMYDPDERFEDFEIRNVLKETTESLSSQMDRSTIL
GVAQLTPVRDMSYLGPSFSSGSQIVTPQQVRVIDFASGESPSGIIQDHFTLDNDEQFTDIFDVPQEIEKE
NIKEGTATSKQFDEGLPDLAMKKSKASSKNVSKRSIPISTIKSLVKTIQVHDSSSFDDTTTPSKKVKLSY
ISQDIFNLIQEKSDIFLTSMLEDLDAYSRHRANGKISSINLSDVILYLKRTNFTGLGPNKKMEIDKISQI
AQKFLPLENLIALDNNLSKLDRRSHASIVENYNEELVQNLNESGNDGNESEEDVAYMSDSDISSQNYDDT
YLP

>gi|156839090|ref|XP_001643240.1| hypothetical protein Kpol_460p17 [Vanderwaltozyma polyspora DSM 70294]
MSDSDRPDVPNDRFSEETNFELSEEYARIKNELLTRENNGNISKVELINYSPLRNDAGEVRSYLRDLSVA
LASQIEVVDTSDDKDDLKLESMSIITDESEPIKETSIVDEQPVIPTGSITDTVFSKLAPIRYNYKKRKLS
SFIIKDNGAEEEQSVGMEPSLLLGDDSEIIHENNEDQEASLAMSPVISAIQEPEISFQEEPSMMHKMEQL
EARSNAKLETNRERQPDHSIDMDTMSLDRREQHYLDTFSQHQREPLQLRDMIRPFLTEHNVKLTNESWKY
LEMISEPFLEEISNELTDEFGKISLDRQSIIILLQKYKLVSQECTNDELFNLCTQYFPLEDINSIELALF
E

>gi|169595190|ref|XP_001791019.1| hypothetical protein SNOG_00329 [Phaeosphaeria nodorum SN15]
MSESARKKQRPSPDRAPIATPDARIEPKRHHFFAPQAQAGRHAEDQQLDHYHRDEWRRPPHMRFEPSENE
PMPQEHQETIGDEVGGALARDTKPVEPSPQADRRRTRHSALDLPDVEDGPDPAAPRLSMAIDDMYDDDSY
HEHPPRQSFLPDLPDDVDGGTVQSLEFGRRAISEDPRFMYPGRISERFADLSELGAVEEEFEIDGTFINR
RDGLLDQTINEALDEDDTTTQIRALTGRRDGRPSDVDLGVFGDAEDDNDEPTFRFNIPERIRAPQREEPT
EEQDFEDALEDALPTFANDDEELLQPEGDEQDEVTAALNGDVTSEPPGIQGWESEPGLNDADLAQYREEE
SAMDRSLQTQSPERPAAAKQANVRKAKELRISQRGLEYPSFPAASVKKLALGFMKSQGSKGQLNKESLNA
LVKVTDDFFEQIGIDLAAYAQHGGRKMIEESDVIALMKSSRIMLMLFYRTRKTTSNNTIFSLAQKMLPRE
LLQQLRMEPPQKLRGQKRKRMNTIQEEDEG

>gi|189217537|ref|NP_001121232.1| centromere protein T [Xenopus laevis]
MADSPQDNMTTRSLLKQIIATEPTRSAVRYNLRKRSSQHERTPSSRTPQRRNTNGTVSSPLHTVHSKMKE
RVRRSLRRESSVNPKRQSLPLTDLPVTRKGARGLQGYVEDLDGITPRSLLRKIIQNEPEVSLIVSQKYDP
VASTSTEPETTLGRSLSSVGDLGISLQQLQEDEGTRAFGKAKKKKRRMSISQFEEGVNLRLTQPEEHSED
VTQQSQIDSMSLHELQEDERTNAFGNAKKKKRMSVTRFEQGVEQRLTQTEMSHFTQPSKVRPLLADQSSI
TTFLQSSNLDTSAEPELVQKHGLVRRPRKFNFVSLEDFEQGVHENYNLLKGSQECFVESASEDTDIQNET
AHMNTELYAQPGSGERNPPRTDASQKATEEANLSNEQQTKEIYEKPMENEIEESYIQPLTQKQNLKSDSQ
LEGEFKDYPLNAVDSEEATNESIQAISNAVDGEGQLILRESPIHDSYKHISQTNEGKEDQESSIPNAPEV
SVMLISPELTPDAHMEYESFATPVFKSPEIEQKPPEASRKESLSPTNNSWGSHLRKPTTQVSSPLPSALS
SITEKEGDQPEDSQLSEQSEELMAKGTDTALEERTITDSEESRSDELSLVVNQKVTSVKQMLYPLTDTPA
YVKNANLKITKKPQAGKIAQRKKNNETRKKEPGLSSSFVKQLVKHSTRMKVAKDSYKEVEKCLNVYFEQL
CGDLTAYATHANRKTVTCADIELLMRRQGHVTDAVPLNLLIERHLPMEYRRCLIPCASSGNKVYPKTKL

>gi|198419427|ref|XP_002129976.1| PREDICTED: centromere protein T [Ciona intestinalis]
MARKKRSLNKEDTSDFETPRTLIQQVISHGDNEKTIQRERRKTRKSKLLTIEQPDTLQSGTDDNAQENDK
TTVAVETSLVTPRTALHAVIKTHDVINTVKPSNRHKKLTESLVQIPDSELQELVDQESSKQLEPPQRHEN
EQNPDTSINEYRRKLNEKLRKLKLHTRENTSIQLEPNIELPTLPTFHSTQLQNDSSEYIETFSQKLKEKL
LPFKTQLSQIEKSHQDEVIFENENEENDNQHSDQLVENISKEKGNHDSIEVFMEKENNEKFENADQSVEN
VSQEMKSQVDGLVKNVDHQQSNIGGVEDANMEEQVIVATNNHDEDFNADGQASGNDKDDNQVDQDDNEAN
WQDVVPPSSPSDEDMEDPLLVRSFHEDNLGDKPIQDATKVLMTSQSLNKSKQTKSSVKKKRPVPNMTRLV
TAGQTSFHKNKKPTKRNLPVSRKQLYGIMQHYCANKVTKGAMDLVEECFEKFFKQLCHDIETMTLHGGRK
VVTMADIELVMRRQRFVTDEKPLQIIIEENFPLEYRRLFIPVAGSVANKEK

>gi|225555231|gb|EEH03523.1| conserved hypothetical protein [Histoplasma capsulatum G186AR]
MSSPSKQTKSRTPRGKQNRNSSDHESPLNALHQLAGTLNPTTPAQTSVPPPLSTNRASARHTPRGAYSGT
NAAPATPHALRALQRRAATYTPGRDRRKSGRMQRETPMDVLRNLGKVLAPTTRPVSSSPQEEPEKPPPQP
IDDLDEEPDLPRPRLSLPLTEMIVQGDGSPDIQPPRLSLAIEEDIDQTWRSIEMPRRDRSIQDRTTLSRV
SMGSNRFSDRFGDLSRMEDLEEEEAEYTIFQGDDEDDHGQDTGLVFDAGGETEDLRRFNLDFSFPTPDVT
TARISGNQLQQEYEDFALDMNPDVDTGFPSSDSIVEEGGIELAFQGDFSRPALPSSSPEPAPQVMVKGNK
RQKLSRHGIPVPQLPSGIVKKLATRFARTGGGGKSRISKDTLAAIEQATEWYFEQASDDLSTYAKHAGRK
TIDETDVTTLMRRQRHIGKNTTMFALAQKHLPKELLHDIRLPKR

>gi|242813366|ref|XP_002486152.1| conserved hypothetical protein [Talaromyces stipitatus ATCC 10500]
MSTPRPRGRPKRASTNINDDSMTQTIPTTLDAQPTTPRYTTLTPSALLRSASRRTPRGAPLTPFALRAIQ
RRTANTPGRDRRRSTRGPQRETAFDILRNLGRTLAPISKPIQSSPQDERSPTPESSSEIEDETIYLDQEP
LPERPRLSLPLRADSGSSSDGSPDMPPPRLSLQFVEDDITQRSVEYPRRAISDKDRQRLERMSFGDVRMS
ENFGDLTRLDAFSEAGDITTLAQNDDDDIEQSQLDEGAFDAGGETADLGRFNLEFNFPSPAAPAAELDDP
LPNDEDDFMLQTDQAEIPYPSSDDDDAAADGFTGFEVNIPDQVSDAGTTGTTGAGAGVVGGGLRDEPSMR
TRKQKKLSRHGIPVPLLPTGVVKRLAARFARTGAGTKAKINKETLAAIEQASEWFFEQASEDLAAYSKHA
GRKTIDESDVVALMRRQRLVNSTNTIFSLAQRHLPKELLQDIRLSLPP

>gi|254572075|ref|XP_002493147.1| hypothetical protein [Komagataella pastoris GS115]
MDELPEEQKTPVARQSSPVRSSQNLVSSRVRSRSRYSLPPKTPVRTPSRTRSGSTQRLRRVSAGETPKLK
RHSNDGRTTPTIKGAHGNSPRRNSIRRVPTTPYALRALKTLTPRGARRQSAARDTPNRENSQYTPTKDLR
SLSRLLLKERNQGNTESHNLSTIENKSTTVHETLPLPDLSEFTDIAMPEGVVQRGIFSPAKPDDQELFEG
INQDFNQDVESYQGVNENNENGTFSDEEPLFGMDLSLLEPAVGASPPKKSSKPSKSTNSLLPKSMILKMV
KFKTGRTTIGPNLYPTLQSISDDFFTQVSEDLCRYAEHGRRSMVNFTDIQLLTQRINKNLASVDNSTEHS
DIMTLARESLDLEQLMELENMMHLNQMQKSTKKKTVN

>gi|254583205|ref|XP_002499334.1| ZYRO0E09350p [Zygosaccharomyces rouxii]
MDTPKRFNDPGSDFLATTPFRERALQEQRLKEELLSSATPGWRRKSPERHVDAISKDPSEVKEYLRDLSS
VLVSQGRNLTSFLAEQVSTQDDQADTEIKSSPKEPTPQKPHYSIAESVLSQLESGIRKPKIRKIDGLVIK
DKARTPFQEDHLPERQMSLQESVRSPSVVEESIPIPEDDYEDEPLVENGLDPSPLASAPIESPQGFESDQ
SSVDSEPETVDPLNITRLKHSLGQFMNENDIKLGQGSWRSLQDASVTLVERLAKHFTEEDRKIVLDRQSI
LKMLEQFEIVPLRATNDDIFEMCCKYLPLEDLNELEMGLFL

>gi|255717597|ref|XP_002555079.1| KLTH0G00902p [Lachancea thermotolerans]
MSLGKSDALKQQLRELSFLLAKNRLQERQDTSSINSIKSFLSTEVSSTESSRANDAVILSEGVDCGKRPL
SQTLELSIDFQQRKHHKPSYRELELEIHDFPVIETVAGDLYESEGQLHTQAVNSLSYLDSEVEWSENARP
ARSEGMETGQVLAENISEVVDRQDNSYKNTSTSISNLEDSNITKSEQTVTKSNDTSSTLLQAKPLEIKTL
KSIIKPLLDKAEFEMSHDSWDSLRSFSGSLTDVVGKMFKDSSASKTKRLNRRFFISLFQECRVLSQGSDI
NDIFCVCSESLCAEELSELEIALFK

>gi|260940190|ref|XP_002614395.1| hypothetical protein CLUG_05881 [Clavispora lusitaniae ATCC 42720]
MSHSRTEPSTPLRPTTAPHDFANFSAPLRSRLSNIHLPPQELSDVISGMSSRRVSADSSRPTSGRRSAPS
SSKVASRTQTPTRRLSGNLTVRRRRRSSAGIVYDAGYAGPVTREFLRAFSRALVYDKKRSSPEDDNDEMY
KALDEQHRLQSVSPNDGGTMSLVRHLEPSASINSLNSAQSLPNEFDYSLPLPSAPNSPVSLTVGVTVEEP
YHSIKPTFKSYLERILESRSKPAHENEQQRTAVNVLHPEEPVGHDFNAVINASQFVIENTLSSLPEYGGS
RNMSISELQLQEPVAFGTLRDSSPSNDSSEKENHPVDSPSIAQHLQPSSSHETPPNTGEFGFDDLKAMEI
PPWDSVLFYTSKMSTPQESVSKEIPDIPDQDLGSDSSQTGMISGHFTIGNEDVGELEHFQLKPALAEEDI
GTADSDSNWMSPGEITPPGQSITDSTSKSATGSVIPKSFVKSSVTLAQRIRKSHDGHSPPKKRVKQNRLS
ASAVQLVTAKSNEFLQQLMVDLEAYAGHRQSNKINIQDALLYLNRIRPTANVSEIEVVSRLANRILPLEA
LIALDNSLQTSADRNIPKRDMSNDALDSSSTLRDSDAIMSDSD

>gi|294659140|ref|XP_461484.2| DEHA2F26312p [Debaryomyces hansenii CBS767]
MDDSGQRNRIRSVTEPSTPLRRSSRIDQSFAFYSHRQRTIFRTSDIHLPPHELPSIAAKLSQESNSAPGS
SRRSRRRSRSRPTTPQTGRDSISGLSSGTLTPTRNNKRRSSSNFTMGNKRRKRRSLIVTENGVTALDPNY
IGPITIDYLRLFCKITIEEKAEKENSKTEVHDSDPPVEPQENTPARSPGIGDRMETRNIPIFNDFDQSLP
LPDVEGIPVSPESDDLGPLYDPVEIGTPPKTTFSYLERILAAQAKRNQKVDKETEHSFHKKTPDEGNMQT
IDSSSMQTQFIIEDNSAHIKNVPPNDLNIRSNIEPDNNTGPKVEESLFVPEESSGIDEPTPYNEQLLDNK
QLLDNEQSLDNEQPLEYEQDNNEFVGMNDEYNDIEDKMNISDLSKPDHLSEAISTPTRTLLEFTTHEELE
GRSPTSPNAVVNEEYTIDNDFNNDLFEEAFDTNNEHNEIDNSLDKQTDKSTGAPATRITRSNKTKIERSH
LPLPINMVKNVVKLLQAAPTRGNSTATNKQRNTQKVKRLTPDIYEFIQQKSDDFISNVVADLEAYSGHRT
NNKSNQINIKDVLLYLNRIKFSSGGENRIQEVDNITNLAYKFLPLELLISLDNNLHGRVNRQKPKTYEEE
NHSESFETDSESDYNNEPASKRANSAQHIRHLKTFSDSETE

>gi|296414001|ref|XP_002836693.1| hypothetical protein [Tuber melanosporum Mel28]
MENRDDNSGGSGELPGITPRHSVAPGLTTEEADNETPQATLVQLAKVVNAPATPPQQTSTSAAAASQKKS
VRRTPGAGRLAPLPSKRTARSPHVVRAFEQRRAVTPGRERRKSGRYPAARETPRDLLRALSRQLATTSTQ
YVPSPAQPAPRPAPRPSYSDRRASDVVFYSDPGHNSGDEDEELSPAPRLSMNLNEFEQAEEEEDARLPVP
RYSLPLENIEDMDYTHTSIEFGRRAVTERPYRPSFGIRLSDRFADFHGVTGESSPRTAGYEDGDEREEEE
DGETGVMGDESVASRMSVVNDGDGDVTGDITGALDGNLDLDGDEPSFFLPVPEEGGEGFAQDDMGESEDG
TLLNGHAHEEEEEVEEEYDLPEVISAQEASSSTVPKPASAIKKRRKPLPLSRHGIPYPPFPRHTIKKMAT
KFSGSTISADTLDALVAASEAFFQQASEDLAAYSKHAGRKVIEDSDVIQLLRRQRQLNPQTTAFSLAQRY
LPRELLQEIRMPVSKAQPRRRQRQRPSLQTVEEDGDEVVVDG

>gi|302308767|ref|NP_985803.2| AFR256Cp [Ashbya gossypii ATCC 10895]
MSREDLSSTVERTPVKENAEEKRRLREEAFLASTPGWQPPSTRRRIELTRDPQKLRHYLRELSSVLVNVS
ESPVPSSAQAEPGTDAHAGNPAGQGGKIARGARLAQDVFGNLPPGYERKARRLNSSLPVVIQSASEDAPD
VTLEGEPDMMQDLPAAGGPAAGAGTSSPQWYEQLDIGEMSEAESEASASERSAEAGSVARSLPLSLLRRL
VGPTVDKGGYYLRAQALERLQQVAAELVQSLAQDLCRVDGAVVVDRSALVRIFANHGVLGGTAGNLELFR
LCQRYLPLEVLNSMESALFGGD

>gi|302505036|ref|XP_003014739.1| conserved hypothetical protein [Arthroderma benhamiae CBS 112371]
MDILKNLGKVLAPVSKTVSSSPPTEPEPQSEPPVDEIAELDKEPPIPPPRLSLPLNEMAVDQDDNSPPMP
PPRLSVLPDDEDVTRGSIELPRRERSGRDLARLSRVSFASNRFSDHYGDTTNIEDPEDGLDFRVGQEDDF
DEDLDNTTGQPMLDAGGETEDLGRFNFDFAFPTPEAPHAMPIENENEQDTFELESVPPEFGGPNSPSSGS
DFGTGGFEPAMDDVPSNKGTPEPIEQEAEEVEMEQEDQPEPPQKKQKVSKHGIPVPSLPAGVVKKLAMRF
ARSGNKKTRITKDTMAAIQQATDWFFEQASGDLSTYSKHSGRKTIDETDVIALMRR

>gi|302921297|ref|XP_003053257.1| hypothetical protein NECHADRAFT_35224 [Nectria haematococca mpVI 77-13-4]
MDSSPIGSPIKAASQTPSRTPSRTPNRRAFSAEPHSGRASIHTPLDRTGARDLRASIRRGTPGSIGRSNA
PTPHAKAARRALDQRRTAIFTPGKNRRRSLMQQRETPLDILRTLGRVLAPTSKPIQTSSSSSPDDKSTIS
PVQQEETNIYEDDDEDDLPIDRPRLSLPLDDEDASSTSSDLRPPRLSQLEEDNFTMQSIEMPRRAISEQA
ASRLSRGSFGSVRMSDYFNDEEGTEDIGQQSDFFPGLLEDLQARAGADDLSLDQFDADQSRRMTVGRESD
FNFEIPPGVGEQTTFMLSDPAVDVPQTSPIVDRSIAEAMGEDAQERHADVVLGDSDSDVGGGFDMGGWDY
DAGGVDDHSSLDEGPEPIAEPIAEPTVTATVHRAQAEDRLPRGLKARKKQKRISQHGIEYPPLPPAFVKR
VAQTALQSSGLSNQRLSAETLDALIQASEWFFEQLGDDLGAYADHAKRKTIEESDVFTLMKRYVDVSLGY
QLLFCCSQKF

>gi|311327433|gb|EFQ92851.1| hypothetical protein PTT_09929 [Pyrenophora teres f. teres 0-1]
MADSARKKQHLSPERHVHMTPRNDAPLQLITPFRRAISAGPTPGSRRTPIVRTPGTGRTPRGGPATRPIP
SRRVAPTTPHAIRALRERANAARTPGNNRRRSGRIQRETPRDILRDLARALARDSRPIEPSPQLPPPPTR
HSALDLPDVEDGPHLAAPRLSMPLDNMYDDEDSFHSAPPRQSLLPDLPDDVDGGTVQSLEFGRRAISEDP
RFMFGGRQSERFGDLSELDAVEEEYEIDGTFINRRADGLLDQTIDGGLDEDDTTTHIHGSTGRGDRRPSD
VNLGVFGEVEDDMDEPTFRFQIPERIRLPAREDQREEQRDQEVEEDQARDIGLQDLPDDSEMLDDNEQEN
ESLVLDRNNPIDDDGMLGWESDPPVDDDAELAAYREEESAIDRSLQTKSPEQHPPAQLKGVRKSKEYMVS
EHGIGYPSFPAASVKKLAMGFMKSQGSKGQLNKDALDALVRTTNDFFEQISGDLAAYAQHGGRRMIEESD
VVALMKRTRTTTDSSTSFSLAQKMLPRELLQQLRMEPPTKLKSQKRKRLNPVQEEEEDDDE

>gi|312215029|emb|CBX94982.1| hypothetical protein LEMA_P113970.1 [Leptosphaeria maculans JN3]
MADSARKKQRLSPEHDLINTPSNDARTPITPFRRAISAGPTPGSRKTPTFRTPGTGKTPRGGPATRPLPF
RRAAPTTPHAIKALRERANAARTPGNNRRRSGRMQRETPRDLLRGLSRALARDSRPVQPSPQVQAKPTRH
SALDLPDVEDGPDPAAPRLSMALGDMYDDDDESYHSAPPRQSLLPDLPDDVDGGTVQSLEFGRRAVSEDP
RHMFGGRYSAHFGDLSELGAVDEEFEIDGTFINQRRNTILDQPIDEALEEDDTTTQLRALTGRRDGRPSD
VDLGIFGRDDDDTEEPTFRFNIPERIRAPARTREQEEQEQEEVGQDADSEPPGPQDESMQYLEDDEQNEA
TMALNGDDPTEPGGMLGWESEDAAEDDAALAAYREEASAVDRSLETQSPERPVAAKQGVRAPKEMRISKR
GLDYPSFPTANVKKLAASFMKSQGSKARLAPDAIAELVKNTDDFFEQISIDLSAYAQHGGRKIIEESDVI
ALMKRYFTPFIVQTCTSICIPAH

>gi|317419369|emb|CBN81406.1| Centromere protein T [Dicentrarchus labrax]
MYIYIYIYIYIYIYIYIYIYIYKICYYFNIFTKHRTCFPLGSSIGGDATIYLKQKKKICLLAIFHLKLTR
DRVRHESVETTSTGEKGNLLLSVLFFWERTQMLTLLILDLPNSSKAQSASASRRSSRLSNKDAGAQTPQG
LLRRSLKHKIRESITRKSLPATKRRTASVVLRKTNTPAPSSMLFDDGDTPRHILMNILRTEPVRSPVVHE
KAASEEPQPSSANSSITSKRPSIELSGFDLPDITIGNAASTAKGLSRKRPRRSLNVTAFEKRLKDGDGVE
EENEESVGDHSSLSLSSSTSLSLKTPFVDVRTEKKGLQRRASNRRIISEEEFGAAVNKRQMGGPSSFAQM
ECLNETTFSEGFTLGLSKLSEPDITTDILHCNTALYAQPDAMTSNFSIVATQDKPTVMASQLQRQMIEEE
EEQTEAEQSKPEKEKSMYLFPTEEGVVAEPQNEECFSQSVDNGTADVQPEDPEEAAAMSKVMSEEEEEEG
EEEENRVEAETEEEDYQNEEKEGAVDSQTEEDIEEGGVDSQPEEDVAARSQSEDEEVAADSQMEEDVEEG
AVDSQIEEEGAADSQFEEDVAEYQDDPAASSQSEEEDGGLADSQPEDEHDGELREDDEPPSEQLQCDLEH
ISRRAHLSGDGVVPVTEAGRDLADTTDAAWSDGKSKALSAIESSTKGQMGAFYTEAEPKSDKEGSFHLSI
DDLSDNSPEEAAAQDPAEQEEEWEDEENEENEESEECSNQASCTSCYTETSHLVPIPIIFNVTDKFFLAT
SSTSESLPAAKPKQVRKVRTGPAKKQTGLPKSYLMGVFKHFAKTKVSADVYPVLKETMDKFFERMAEDLE
TYAVHAKRKTIEVEDAELLLRRQGYVNDKVPVEVLIEKYLRMDQRKLLIPIATSGNVVIPKKRR
