# Supplementary material for: The MEME Suite
Source: Nucleic Acids Res. 2015 May 7;43(Web Server issue):W39–49. doi: 10.1093/nar/gkv416 (PMC4489269; doi:10.1093/nar/gkv416)
Supplement: SUPPLEMENTARY DATA [file supp_gkv416_nar-00283-web-b-2015-File003.zip › case2/cenp-t.ids.txt]

EEH03523.1
XP_003014739.1
NP_985803.2
XP_717589.1
XP_445262.1
XP_002129976.1
XP_002614395.1
XP_690688.1
XP_461484.2
CBN81406.1
XP_414020.2
XP_389035.1
NP_079358.3
XP_451039.1
XP_002555079.1
CBX94982.1
XP_366656.1
XP_001485403.1
NP_796124.1
XP_003053257.1
XP_964520.1
XP_001791019.1
XP_002493147.1
EFQ92851.1
NP_116704.1
XP_001385381.2
NP_595115.1
XP_002486152.1
XP_002836693.1
XP_762323.1
XP_001643240.1
NP_001121232.1
XP_500233.1
XP_002499334.1
