# Supplementary material for: The MEME Suite
Source: Nucleic Acids Res. 2015 May 7;43(Web Server issue):W39–49. doi: 10.1093/nar/gkv416 (PMC4489269; doi:10.1093/nar/gkv416)
Supplement: SUPPLEMENTARY DATA [file supp_gkv416_nar-00283-web-b-2015-File003.zip › case2/ncb2493-s2.xls]

## Sheet: Sheet1
Supplementary Table 2
Table of accession numbers.
The list is ordered by protein families. Proteins identified within the NCBI non-redundant protein database are indicated with their NCBI GenPept accession number, otherwise, the proteome specific ID is given. If there is an identical entry in the NCBI database, the accession number number is shown in addition.
Supplementary Information for the manuscript “CENP-T proteins are conserved centromere receptors of the Ndc80 complex”
Alexander Schleiffer, Michael Maier, Gabriele Litos, Fabienne Lampert, Peter Hornung, Karl Mechtler and Stefan Westermann
Research Institute of Molecular Pathology (IMP)
Dr. Bohr Gasse 7, 1030 Vienna, Austria correspondence to : westermann@imp.ac.at
protein family	organism	NCBI GenPept	proteome ID
CENP-U	Ailuropoda melanoleuca	XP_002914073.1
CENP-U	Arthroderma gypseum	XP_003170235.1
CENP-U	Ashbya gossypii	NP_982693.1
CENP-U	Bos taurus	Q2KIW5.1
CENP-U	Candida albicans	XP_719882.1
CENP-U	Canis familiaris	XP_849692.1
CENP-U	Danio rerio	XP_001335405.3
CENP-U	Debaryomyces hansenii	XP_460481.2
CENP-U	Gallus gallus	NP_001034388.1
CENP-U	Homo sapiens	NP_078905.2
CENP-U	Kluyveromyces lactis	XP_452444.1
CENP-U	Lachancea thermotolerans	XP_002556178.1
CENP-U	Magnaporthe grisea	XP_361135.2
CENP-U	Mus musculus	NP_082249.1
CENP-U	Neurospora crassa	XP_965312.1
CENP-U	Penicillium marneffei	XP_002150577.1
CENP-U	Pyrenophora teres	EFQ90241.1
CENP-U	Saccharomyces cerevisiae	NP_009770.1	Ame1
CENP-U	Schizosaccharomyces pombe	NP_001018835.1	mis17|SPBC776.19|
CENP-U	Uncinocarpus reesii	XP_002542819.1
CENP-U	Ustilago maydis	XP_759719.1	UM03572
CENP-U	Vanderwaltozyma polyspora	XP_001643640.1
CENP-U	Xenopus (Silurana) tropicalis	NP_001072545.1
CENP-U	Zygosaccharomyces rouxii	XP_002495879.1
CENP-Q	Ajellomyces capsulatus	XP_001541723.1
CENP-Q	Arthroderma benhamiae	XP_003016486.1
CENP-Q	Ashbya gossypii	NP_982404.1
CENP-Q	Aspergillus nidulans	XP_663898.1
CENP-Q	Branchiostoma floridae	XP_002605810.1
CENP-Q	Candida albicans	EEQ45701.1	CAWG_04034
CENP-Q	Candida glabrata	XP_446545.1
CENP-Q	Debaromyces hansenii		DEHA0G04389g
CENP-Q	Gallus gallus	NP_001038114.1
CENP-Q	Homo sapiens	NP_060602.2
CENP-Q	Kluyveromyces lactis	XP_455759.1
CENP-Q	Lachancea thermotolerans	XP_002551957.1
CENP-Q	Magnaporthe grisea	XP_370216.1
CENP-Q	Mus musculus	NP_114069.1
CENP-Q	Neurospora crassa	XP_963632.1
CENP-Q	Pichia stipitis = Scheffersomyces stipitis	XP_001382869.2	jgi|Picst3|56294|
CENP-Q	Pyrenophora teres	EFQ94854.1
CENP-Q	Saccharomyces cerevisiae	NP_011695.1	Okp1
CENP-Q	Saccoglossus kowalevskii	XP_002738486.1
CENP-Q	Schizosaccharomyces pombe	NP_587733.1	Fta7
CENP-Q	Sclerotinia sclerotiorum	XP_001584732.1
CENP-Q	Strongylocentrotus purpuratus	XP_001196442.1
CENP-Q	Tetraodon nigroviridis	CAF99737.1
CENP-Q	Tuber melanosporum	XP_002840195.1
CENP-Q	Xenopus (Silurana) tropicalis	XP_002941912.1
CENP-T	Ajellomyces capsulatus	EEH03523.1
CENP-T	Arthroderma benhamiae	XP_003014739.1
CENP-T	Ashbya gossypii	NP_985803.2
CENP-T	Candida albicans	XP_717589.1
CENP-T	Candida glabrata	XP_445262.1
CENP-T	Candida parapsilosis		CPAG_01066
CENP-T	Ciona intestinalis	XP_002129976.1
CENP-T	Clavispora lusitaniae	XP_002614395.1
CENP-T	Danio rerio	XP_690688.1
CENP-T	Debaryomyces hansenii	XP_461484.2
CENP-T	Dicentrarchus labrax	CBN81406.1
CENP-T	Gallus gallus	XP_414020.2
CENP-T	Gibberella zeae	XP_389035.1
CENP-T	Homo sapiens	NP_079358.3
CENP-T	Kluyveromyces lactis	XP_451039.1
CENP-T	Lachancea thermotolerans	XP_002555079.1
CENP-T	Leptosphaeria maculans	CBX94982.1
CENP-T	Magnaporthe oryzae	XP_366656.1
CENP-T	Meyerozyma guilliermondii	XP_001485403.1
CENP-T	Mus musculus	NP_796124.1
CENP-T	Nectria haematococca	XP_003053257.1
CENP-T	Neurospora crassa	XP_964520.1
CENP-T	Phaeosphaeria nodorum	XP_001791019.1
CENP-T	Pichia pastoris	XP_002493147.1	Pipas_chr3_0909
CENP-T	Pyrenophora teres	EFQ92851.1
CENP-T	Saccharomyces cerevisiae	NP_116704.1	Cnn1
CENP-T	Saccharomyces kluyveri		SAKL0F01012g
CENP-T	Scheffersomyces stipitis	XP_001385381.2
CENP-T	Schizosaccharomyces pombe	NP_595115.1	C800.13
CENP-T	Talaromyces stipitatus	XP_002486152.1
CENP-T	Tuber melanosporum	XP_002836693.1
CENP-T	Ustilago maydis	XP_762323.1	UM06176
CENP-T	Vanderwaltozyma polyspora	XP_001643240.1
CENP-T	Xenopus laevis	NP_001121232.1
CENP-T	Yarrowia lipolytica	XP_500233.1
CENP-T	Zygosaccharomyces rouxii	XP_002499334.1
CENP-W	Ajellomyces capsulatus	EEH03782.1
CENP-W	Ashbya gossypii	XP_002999462.1
CENP-W	Aspergillus niger	CAK39748.1
CENP-W	Botryotinia fuckeliana	XP_001558612.1
CENP-W	Danio rerio	XP_002665002.1
CENP-W	Debaryomyces hansenii	XP_002770609.1	DEHA2G10538g
CENP-W	Gallus gallus	XP_429872.2
CENP-W	Gibberella zeae	XP_390997.1
CENP-W	Homo sapiens	NP_001012525.1
CENP-W	Kluyveromyces lactis	XP_002999389.1
CENP-W	Leptosphaeria maculans	CBX97050.1
CENP-W	Mus musculus	NP_001103217.1
CENP-W	Pyrenophora tritici-repentis	XP_001933774.1
CENP-W	Saccharomyces cerevisiae	NP_001032576.1	Ydr374w-A
CENP-W	Saccoglossus kowalevskii	XP_002738578.1
CENP-W	Schizosaccharomyces japonicus	XP_002175223.1
CENP-W	Schizosaccharomyces pombe		SPAC17G8.15
CENP-W	Xenopus (Silurana) tropicalis	XP_002933236.1
CENP-W	Zygosaccharomyces rouxii	XP_002498077.1
CENP-K	Ashbya gossypii	NP_982874.2
CENP-K	Aspergillus niger		jgi|Aspni1|178612|
CENP-K	Branchiostoma floridae	XP_002609684.1
CENP-K	Camponotus floridanus	EFN63009.1
CENP-K	Candida albicans	EEQ44800.1	CAWG_03094
CENP-K	Candida dubliniensis		Cd36_87730
CENP-K	Candida glabrata	XP_449364.1
CENP-K	Danio rerio	CAX12892.1
CENP-K	Gallus gallus	NP_001038128.1
CENP-K	Gibberella zeae	XP_381230.1
CENP-K	Homo sapiens	NP_071428.2
CENP-K	Kluyveromyces lactis	XP_451715.1
CENP-K	Lachancea thermotolerans	XP_002553472.1
CENP-K	Magnaporthe grisea	XP_368729.1
CENP-K	Mus musculus	NP_068562.1
CENP-K	Nakaseomyces delphensis	CAO98779.1
CENP-K	Nasonia vitripennis	XP_001601644.1
CENP-K	Nematostella vectensis	XP_001628227.1
CENP-K	Neurospora crassa	XP_963815.1
CENP-K	Ornithorhynchus anatinus	XP_001513828.1
CENP-K	Pan troglodytes	XP_001164487.1
CENP-K	Pichia guilliermondii	EDK39866.2	PGUG_03964
CENP-K	Pyrenophora teres	EFQ92988.1
CENP-K	Saccharomyces cerevisiae	NP_012669.1	Mcm22
CENP-K	Schizosaccharomyces pombe	NP_595849.1	Sim4
CENP-K	Strongylocentrotus purpuratus	XP_001177614.1
CENP-K	Tuber melanosporum	XP_002839023.1
CENP-K	Ustilago maydis	XP_761968.1	UM05821
CENP-K	Xenopus laevis	Q5XGL1.2
CENP-K	Zygosaccharomyces rouxii	XP_002495323.1
