# Supplementary material for: The MEME Suite
Source: Nucleic Acids Res. 2015 May 7;43(Web Server issue):W39–49. doi: 10.1093/nar/gkv416 (PMC4489269; doi:10.1093/nar/gkv416)
Supplement: SUPPLEMENTARY DATA [file supp_gkv416_nar-00283-web-b-2015-File003.zip › case2/README]

Case study 2: Finding an interaction motif with MEME

This directory contains the following files relevant to case study 2:

o ncb2493-s2.xls - Supplementary Table 2 from Schleiffer et al.

o cenp-t.ids.txt - List of CENP-T protein IDs from ncb2492-s2.xls.

o cenp-t.fasta - Result of submitting cenp-t.ids.txt to Batch Entrez.

o cenp-t (directory) - Result of running the following command:

  meme cenp-t.fasta -oc cenp-t -protein -mod oops -minw 10 -maxw 25 -nmotifs 3
