# Supplementary material for: The MEME Suite
Source: Nucleic Acids Res. 2015 May 7;43(Web Server issue):W39–49. doi: 10.1093/nar/gkv416 (PMC4489269; doi:10.1093/nar/gkv416)
Supplement: SUPPLEMENTARY DATA [file supp_gkv416_nar-00283-web-b-2015-File004.zip]

Archive with 8 entries (6 files):
- case3/
- case3/cyp3a4-5.fa
- case3/liver-motifs.meme
- case3/mcast-web/
- case3/mcast-web/mcast.bed
- case3/mcast-web/mcast.html
- case3/mcast-web/mcast.txt
- case3/README
