# Supplementary material for: The MEME Suite
Source: Nucleic Acids Res. 2015 May 7;43(Web Server issue):W39–49. doi: 10.1093/nar/gkv416 (PMC4489269; doi:10.1093/nar/gkv416)
Supplement: SUPPLEMENTARY DATA [file supp_gkv416_nar-00283-web-b-2015-File004.zip › case3/cyp3a4-5.fa]

>chr7:99000000-100000000 5'pad=0 3'pad=0 strand=+ repeatMasking=none
GGGAGGATTACTTGAGCCCAGGAGTTGGAGACCACCTGGGCAATATAGTG
AGATCCCTATCTCTACAAAAAATTTAAAAATTAGGTAGATGTGGTGGCGT
GTGCCTTTGGTCCCAGCTACTTGGAAGGCTGAGGCTGCGGTGCTTCACTG
CAGCTTCACTCCACTCCAGCCTGGGTGACAGAACGAGACCCTGTCTCAAA
AAAAAAAAAAAAAAAAAAAAAAGGGGGCTGGGCTAGTGGCTCACGCTTAT
AATCCCAGTACTTTGGGAGGCTGATGCGGGTGGATCACGAGGTCAGGAGA
TGGAGACCATTCTGGCTAACACAGTGAAACCCTGTCTCTACTAAAAATAC
AAAAAATTAGCCCGGCGTGGTGGCAGGCGCCTGTAGTCCCAGCTACTCAG
GAGGCTGGGGCAGAAGCGCTTGAACCTGGGAGGCGGAAGTTGCAGTGAGC
TGAGATCGTGCCACTGCACTCCAGCCTCAGTGACAAAGCGACACTTCATC
TCAAAAAAAAAAAAAAAAAAGAAAAGAAAAGAAAAGAAATGCCAACCCCT
TCAACAGCTACACAGGAGGTGCCCTTGCCAATTCTCCTCCTGCATCTGGA
CCACTCCGCTCCTTACCCACTAACTCACAGCTACACTGGCCCCCTTCTGG
TCCTTGAACATGCCAAGCTTATTCCCACCACAGGACCTTTGCACTTGCTA
ATCCAGTTTCTCAATTGCTCTGCACGCCAATTTTCACATAGCTGGCTGCA
TCTTGTTTTTTCAGATCTCAGTTTATAAGTTGCTTCACCACCACAACACT
TTTCCAAGTCCCCTCAATCACAGTCTGTTTTGTTAGTAACACTTCTCATT
ACTTGAAATGACACTGTCTGTTTACTTCTTTGTTGTATCTCCCGTAGTGT
AAACCCTCAAGAGCAAGGACGTTGTCTGCATCTACCTTTGGGACTAGTAC
TAAACGGTCACTCAACGTTTGTTTGTTGAATGAATGAGTCCAGGCTCTAG
GCCCTCAAAAGAACTCAGTACCTGGTAGTCATCTTCTTCATCCTCACTCT
CATCTGAGTCTAGAGATTTCTTCTCCTTTTTGGGGTCACCTGCAGCCCCA
TCTCCACCTTCTTTTTGCTCCTCTTCTTCCTGTTTCAGAAATGGACAACC
TGCAGAATCAAAAATGCAAAACAAATCCCCAAGACTGTGACCCTATCACC
CCCCAGACTGTGGATCTTGAGAAATCAAGCCTCTGGAAGGCTGGAACCAA
GGATGACAAGGGTCCTACTGTGACCCTGGCCCCCAGGGAATGGGACCTGG
GCCAGACACAGGCAGCCTATGCACTTAGCACCACAGCTTAGAGGCCATTC
CCATAGTCCAGGAAGCCCCTCACACAGCCACAGAAGGCCCTGCTCCCCTT
CCTAACGCAGCCACCTCAGCAGCCAGGGTGAGAAGCTTGTTTCCTGGGGT
CAGAAGGACTCAGCCACCAGGCTGAAAACCACCATCCTACTCAGCTCCCA
CCTGCCACATGCAGCTGCCAAATCATGCTGGCATTCCCAGGCGAGTCCTC
TCCGCACTCCACTCCCACTCCATGGCAAGTCATCCCCCCGACCCACCCAC
ACAGGTGACCTCCTGCACCAGCTCCCCAGAACAACACCTCGGAAGGCTGC
TTCCCTCCACCTTTCTTGCCTTCCCACCAAAAATGTCCCTTATAGGAACC
TCATGTCCCTTCACCTCTTGGCACCTGCCCACACATTCTCCATGTCCTGC
TCAGCTGCTGGCTCCCCCAAGGACCCCTCCCAGACCCCACAGCTGGATGT
GGCCTTTCCCTTCTTGAGACTCCTGGGGTACGTCACAGCTGTGTACCCAT
CTGGCCCTGACTGCTCCCTTAGGCCCTTGATCCAGGCATCAATCTAATGA
TATGGTAAGATGCAGATGCTGACGATGGGAATGTATTCTATTTCCTAACG
GTGGCCTGGACAATGTACTATGGGAGCAGAGGAGAGGGAACTACTAAATC
AGCTCTGGCTGGAGGTGAGGCATGAGTCACAGAGGAGGAGAGGCTAAACA
ACGTCTCCAGGGATGGAGAGCATGCTGATGCTGGGGGTGTGGGAAGGCAG
GGCATATGTCATGTGCAGTGTGGCAAATCATCCTGTGTGGCTGCAGCAGA
CAAGCAGGGGTGCTGGGAGCTCGAGCTGTGAATGGACAGGTCCTGCAGGA
GGGAGATCCTCCTGAAAGTAGGTGCACAAGACCAAGAACAGGGCCCCACT
AAAGCAGCTGCTGCAGAGCAGCCACAGTTCTTTCTAACCCATCCAGGCAG
AGGATGCCCACGCCCTGACTGTCATTGGTTGTTCTGAGACTCACACCTGG
GGCTCACTGCCCGCCCGACCCCCACGTGCTGGCTTGTCCCTGCGAATGGG
TAGTCCTTGCCTGGCCTCTCTATGAACCAAATTGGCAAAGCGCCACCCTG
GGCCACTGGCGTGGCCTGGACAGGCACGTACTCACCCTGGCCTTCTGCTT
CTCAGCCTGCAGCTGCGCGTCGATCTCCTCAGGGCTTGTATACTGCCTCG
CCCGGCCTTTGTGGCCTCCCTTTCTTCCTGCAGAGACCCGCAGTTTAGGT
GAGCGGAAGCAGCTGCCTTGACTGCTCTGACCCCCAGAGGGCTGTGTCCT
GCTTGGAGTACTCTCATCGGAGGCCTCACCTACCCCTCACCCAGCACCAC
CCAAACCGACACCTCCGCCACCCTCATGTGTTCAAAGGCACGCAGGAAGC
AACTCGTGACCATCTGATGCATCACCAAACTGTGTACTAAATGCTGGCTC
CTACACAGAAGACCGGAGGGGAGAACATGGCGGACGGTGCACTGCAATGA
CTTGCTACATCCCCTGGTCCCTTACAATCCAAGCATAGTGGACTCAGATG
CAACCACAGAAACATGTACCACTTACATCCCTGCCGTCACTATAAGGGCT
TTTTACACGATGTTCTGTCACAGCCAGGGGCACTTTTTTTTTTTTTTTTT
TGAGACGGAGTCTCGCTCTGTCACCCAAGCTGGAGTGCAGTGGCGCAATC
TCGGCTCACCGCAACCTCCACCACCCTGGTTGAAGTGATTCTCCTGCCTC
AGCCTCCCGAGTAGCTGGGACTACAGGCGTGCACCACTATGCCCAGCTTA
TTTATTTATTTTTAGTAGAGATGGGGTTTAACCATGTTGGTTGGCTAGAA
TGGTCTTGATCTCTTGACCTCGTGATCTGCCCACCTCAGCCTCCCAAAGT
GCTGGGATTACAGGTGTGAGCCACCGCGCCCAGCCAGCCAGGGGCACAGT
TGATCCTCGGAACAAACCTATGGTACAGGGGTGATAGCTGGTCCCATTTC
ATAGACCAGGAGACTTAGACCAAAGCAGACTGCGAAACACCACGAAGTTT
AGAGTCCAACTCCCAGGTTCTACGCTTACTGGCTTGATGACTTTGGGCAG
GTATTTAACCTCTCAGTCTCAGTTTCCTCATCTGTGTCCCTACCTTACAG
GGTTGTCACAAAGATAGATGAATTAATCAATATACAGAAAGCTGCTGGAA
CAGTGCCTGCTACTGAATAAGCACTACAAAAATGTTCGCTAATATCCAGG
CACAGTGGCTGATGCCTGTAATCCCAGCACTTTGGGAGGCCAAGGCGGGC
AGATCACTTGAGGCCAGTTCAAGACCAGCCTGGTCAACATGGTGAAACCC
CCTCACTACTAAAAATACAAAAATTAGCTGGGCATGGTGTCACATGTTTG
TAATCCCAGCTACTTGGGAGGCTGAGAAAGGAGAATCGCTTGAACCCAGG
AGGCAGAGGTTGCAGTAGCCGAGATTGAGCCACTGCACTCCAGCCTGGGC
CACAGAGCGAGACTCCGTCTCAAAAAAATAAAAAAATCGCTGTTCGTTAC
TTTTCCCTCTAATCTAGTATTTGGTGGAAAAACAACAACAAAAGCACCAC
TGAGCACATAAGCAATTTACTGCAGATGTTGGAAACACAATAAAATACCT
TGTGTTCACCTTAGTAGTATGGCAAAAAGAGAATACTTAAGGGAAAAAAA
AGAAACCCAAACCTACAGGCAAAAACTTTGTGCTTAGACTAAGAAATGAC
TGGCAAAGTACAGATGAAAACAAACCTGACTACACAGTCTAAAAGTTAAA
AATGTGACTAGCAGTTAAAGTGTCAGTTTTATAGTCTGACCCTCTTCAGC
CAGAACACCAGGCTGACCCTTGCTTAAGCCATCAGCCAGTTTTAAAGCAA
GGTGGCATCCCCCTCTGCTGGTCCCCAAGTATGCAAGGGTGGCTGTGGCC
TCAACTTCCACACAGGAAGCTGAGGCCCACCTGATTTCCATAGTCTGTCT
CTGTGAGCAGAGACTCTGTAATCAGCCAGAGTTGCTCTGCACTCCAGAGG
CGGTAGCAGAGATACTGGCCTCCTCTGATTCCTTACAGCAGCTGCAAAGC
CATAATTGGGCTGCTAAAGATCACACCACCCATTTTTAATGACTACCTAG
GTTCCCAGGGGTGTCTAAGTCTATGCTTATTAAAGTCCTATTGTGAGAGA
GCAAGTGTGCCAAGAAAAAAACCAACACCCTTTCTTGCTCTCTTAATACA
CCAGGCAACAGTAACAACTCAAAATTGATTACTATAGGCTCTCCTCTCAT
GCACTTGGCTATGGGACCCTGACCTTAGCTTGGTCCACAGTAATTTTATA
GTAGACTCTTCAAGACTTTAAAAAACGATTTGCACTTAACATAATGGAAA
CAAGCGTTGGTCCTTTGCTCTTAGGGAGTTTGATACTTTTAACACCTTCA
CGGTTTTTTGTGGTTTTCAGATTAACCCAAGAAAATGTAAACCTTGTCTA
CCCCAAAAAGCTTTTCACAAGCCCAAAGACCATTTAGCTATGAATTCATA
TTTAAGGTTTTATCGTTGTAACCTCCAACCTTTACCCAAAGTATCCATTA
AGTAAAACTTCGGAGGGAGGATGGCTCATTCAGCAACCTCCTTTTACAGA
TGAAGGGACTGGGGAACAATAGCAGAGAGACTTTTCCAGCCACAGAATAA
ATCAGTAGAGAGCTAGGTTTAAACACATTTAGCTCTGTAATGCCCAATTA
TCTCTGGAGTCAGGAAGCGATTTAGGTTTGAAAACGCTACAGGCAGATGT
TTCTGTGGGTTGAGTGCATTAACCAATATAACACATGAGCTACCAACACA
AATATATTTGTTCTGTGCCAGGAGGTGGCCAGGCACTTTATGAGCGCTAT
AATTTTACCACCCCGGCCCCAATTCAACAAGCTAAGGATTAGCCCAGTGT
TTCAGATGAGGAAGAGGTTAACTTGTTCAGGGCCACAGAATTAGACGTGA
CATAGCTGGGATTCAAACTGGGGACTATCGATTCTAAAGGGGGAAACAGG
ATAGAGAACGGGCTAGAAGATAGAGGACGGGCTACAATGGACTGGGCAGT
CATGAACCTACTTACAAGATCAAGAGCTGGCAAAGCCTTAAAAATAAGAA
TAGTTACTGCTTCACTGGGCACTTTTAACGACTGCCTGGCACTGTACTGC
GCACTCCACGTGGATTACCTAGTTGAAGCCTCCCAACAGTACTAAGAGGT
AGGTACAATCGTTATTCCCATTGGCAAATGAGAAAACGGAGACACAGGAG
GTGGAGCGACTGGCTCAAAGGAACACACCGAGCCGCTACCGAACGGGGGA
GTCGAAACCAGGTCTGGAAGGCTCATGGGCATCTCCTTAAGTCCTCCTAG
GCAGGCCTGGCTGAACCGAAGCCAGAAAAAGCCCACGTTTTACGCGAGAG
GCAGGCGGGCCCGGCACAAGCGCGGGACGCGGTGACTCAGTTCCTAGCCA
GCCAAAGAGTGGGATAAATTCCAGAACCCCTAGACCCGGAGAAGCGCATC
CTAGATCCGGCTTTCTAGGCCGGCGAGGACCCAGAGCTTCCGAAACTCCT
CAGACCACTGACGGAGTGACTCTGGGACACCACAGTCCTCAGTTTCCCCA
TCGGGACAATTGGGCGTCGAGGCCCAGGCCTGGCTCTCAGCCGGTGCGGA
CAGCCTCCCTCTGCGCTGCTCTCAGAGACGCGCACGGGCTGAGGGGACAG
CGGAAGCCGGACCTGGGCCGCCCCTCCAGGCCTGCGGGCCACCGGCGCCC
GCCCCTCACCTCCTTTAGGCATTGCGGCTCCGGCGGCTGCGGCGGCGGCG
GCGGCGCCTCGAACTGACACCGGAACCGGAAATAGCTTGGGCTCGACTTC
TTCCTCCTGGGCCAGCCGCCGCCGCCGCTTCAGTGGCCGCAGTGGCCGCA
AGGACCCGGACCTCAGGGAGGCCTCCGCACGAAGTCGGACCGTCCTGCGC
GCCGCCTAAGTCCAGGCTTGCCCGTCTGCTGCCAGGCAACAACGCCCCTA
GTCTCTCCGTTCGGGAAGACGCGTGGCCCTGCCTGCCACCCACCGGAAGT
GAGGGCAAATGGCAACAGCGGCTCTGGAATTCTATACAGGCATTGCTGAG
GACACCTAAGATGACGCAATCTCCGCGCGGGTAGGGCGGGGCTCCGCAAG
GACCTCATGCCTTAGAGATCGCCTGAAGAGCGGAAGCCTTCTGTCGAGAA
GCAGCTACCCAAGCTCCAGGAGCTTCCGGTATGTGTTTTCCCTCTGTTCT
CGATTACCTTGGCAACGGCTGAGGCGGGAGACCGGTGGTCTGCACCGTCC
TGGAGGGAGATATGAGTGGCTGGACTCTCAGCCAGCCACTGGGATGTGTT
CGGGCTTTGGACCTTGAGGCCGGAGAGAGCTCCCGAGAGGAGGCGGCGCC
ACGTTCGTTCTTCTGAGGGGACGGTAGATTTGGGGGTTTTCCTCTAGGAT
TCTCGCGCCGTTTCCTCTGGTAGGAACGTCTTCTGTGTTCTGATTGTTTT
TCTAAGCTGGGTTCAGATGCTGTCCTTTTTATGAGTTTTCCCTACAATCC
TGCACTATCTTCCTTCGCTCCTCCTCGCCTCCTTCCCCTAGCGCCCCAAT
CTCTCTTACACCTCCCGGCACATCTTTCTTCTCGATCTGATTACCTCCTA
CGTCCTCTTTCTCCTCGATCTGGTTACCGCCTACCATTTTCACCTCCGAG
AGGCCTCTTCTGACTTCCAGGCTGGATCAGGGCCCTCGAATTTCCCTGGG
TCGTAGAAAAGCGATCATTCTCTTGTCACAGACTATGCGCCTTGGGGCCG
AGACCAGAATTCACCTATTTTTAGCTTCAGCGTAGGGGAGACTAGTGCGA
AGACCACTGATTTGGGAGTCAGGAGCCCTCCAGAGTCAGGTTTTGCAAAT
TCTCAGCTGTGTGACCCTGATTCTACCTTATAGAGTTTGATTCCTCCTCT
ATATGGTTGTTTTAGAGAGTTCATGAGAGGAGGCTCTGTGGGCGGGGGGG
GGGTGGGTCTTTGTAAAGTGTCAGTACAGAAGGGAGTGACTGAATGAATT
TGAGAGAGATGAATCTGTTATGCTGAAAGGTAAATACTTAACCTGGGTTC
TCTCTGGCAGCAAGGAAATGCTGTGTGGTTTGAAAAACGCTTTGCTATTT
AGATTGGGATCGGCCTCTTGTATGGGAACTACCTGACTTTATGTAATATG
TTGTTTGGTGTGAAAGAGACCTTGGCAATCAGCCAATCCACTGCCCTCAT
TTTACAGAAGAAACAGGACCAGAGAGGGAAGGTGACCTGAAAGTCACAGA
ATAATTTTTTAGAGCTGAACAAGAATCCAAGCCTGCAACTGCAGAGACGA
GAGATCTTTCTGCTGTCTATACTCTTGGAAAGCACATCCTAAGGTACTTT
GATTTTACAGTCATCTTTCCCTTTTTATTTTATGTTTTGTTTTGTTTTGT
TTGTTATTGAGACATGGTCTCACTCCGTCACTTAGGCTGGAGTGCAGTAG
TGTGAACATGGCTAACTGAAGACTTTCAACCTCCTGGGCTCAAGTGATCC
TCTTGCCTCAGCCTTCCGTGTAGCTCAGACCACAGGCACCCACCACCATG
CTCAGTTAATTTTTTTGATTTTTTTTTTTTTTTGGTAGAGATAGGGTTTC
ACCTCATTGCTCAGACTGGTCTCAAATTCCTGGGCTCAAGTGATCCTCCC
ATCTCAGCCTCCCAAGGTGCTGGCCAAGACCAGAATTACAGGCATGAGCC
ACCGTGCCTGACCTTCCATCTTTGCCTTTTTAAATACTCACCCCCATGGC
TCCCCGAGTCACAGCCCTCCTTATACTCTATTGTAATTGCTTTTTCTCTT
GTCTGTCTCTTTGCTAAAATGTCACCTTCTAAGGGGCAAAGGCTTAACTT
TTGTTCTGTGTTCCCAACATCCAGTATAGGGTTAAGCTTTTAGTTGAAGT
TAGCTAATGACAACAGCAAATGTCTCTTAGGCACACATTATACACCAGGC
ATGATAGATACAATTCTAATGAAGTCTTTGCAATGACCACATAAGGTAGC
TTCCATTATCCCCATTTTACAGATGAGGAAACAGAGGCTTAGGAAGGTTA
AGTACCTTTCTGAAGATCACAGCGGGTAAGTAGCAGAGCCAGGATTTGAA
CACAGTCTGGGTGCTGAGCCCTGTCCCATAGCTGTGACCCTATGCTGACT
CAAGGAAGTCAGCCTGTACCGAAATAATGGCTGGCAAAGGCCTTTGGGGA
TTTGAGACTCAGAAACCAATTCATTTTTTTCCCCCAGATCTTTGCAGATT
ATCCTGTGGAAGGAAAATGCCTAAAGTCAAAAGAAGCCGGAAAGCACCCC
CAGATGGCTGGGAGTTGATTGAGCCAACACTGGATGAATTAGATCAAAAG
ATGAGAGAAGGTGAGTAGGGGAGTTCCTGTCTGGGTGGGCTGGGTCCAAG
GGTCACAGGCTTAGATGCCCCCAGGGGACAGGCATAAATGCAAATATAAA
AAGAGAGTGGTCTACTAACACTGACATGTTGTGTTTGCTTATGAACTTGG
GGAAATACTGTAAGTGCCCGAAAATAAGATAACATTAATGAAAAGGTCCT
CAGAAAAGGTGTTTTTTTTTGTTTTTGTTTTTGCCAACTCGAATATAAAA
GGTTATGAAATATAGATCAAATAGTCTACCTATAGTTATTTACTATTTTG
GTTAGATATATATTTAAAATCATACAAAATATATTTACTTGGAAGTGCTA
TTCCTTTTCAGTATCATCGATTAGTCTTTGCCGCATCTGTTTTCTGTCAC
TTCCTTGTAAATGGCGTGTGATCCTGCTTTGTGAACCCGTGTCCTATGCT
GTCTTTGGAAATTTTATCTGAAGCCACAAGCATCTGTTGGCCTTATATGA
TCACAGTGTGGCCACTTACCAATTGACTTTTTTATTTTTATTTTTTGAGT
TGGAGTCTTGCTCTGTCTTCCAGGCTGCAGTGCAGTGGCGTGATCTCGGC
TCACTGCAACCTCTGCCTCCCGTGTTCAAGTGATTTTCCTGCCTCTCAGC
CTCTCGAGTAATTTGGATTACAGGCATGCGCCACCATGCCCGGCTAATTT
TTGTATTTTTAGTAGAGATGGGTTTCTCCATGTTGGCCAGGCTGGTCTCG
AACTCCTGGCCTCAAGTGATCCACCCACCTCGGCCTCCCAAAGTGATGGG
ATTACAGGTATGAGCCACTACACCCAGCTGAAGTTACTTTTTAAAGTAGC
TTTTGAAATGCTTGCTTGTAACTAACCTAATCATGGTTATTATGAGGTCG
TACCTCCAGCAGTAATTACTAAATTAAATCAATGTTAAATTACTTTGCCC
CTTTTTAAAAAAACTGTTCGTACCAGATAACTTCTATTAAATACTCAGTA
CTTGTTTTGCAGTTTAGATTTGGATGGGCCTATTGCAGTAATCACGGTCA
TTTTGGGCTGAGAGATGTCTTCCCGAAACAGCTCTTTATCAAAATAAAGG
AAATGGGAGCATGCTGGAATAGAAGAGATTTTGCAAGTCCTTGAAAGTAA
ATTAACTTCATCTTCTAAAGGGTGACTTTTGAGGGAAGGAGGAACCCTAC
TTTGTGTTTAGATATTCTTTACCTCCAGACAGAAGTATTCTTTGTTCTGT
TTTCTTTTTGTTTTTGTTTTGAGACAAGGTCTCACTTTGTTGCCCAGGCT
GGAGTGCAGTGGTTCAATCACAGCTCACTGAAGCCTCCACCTCCCAGGCT
CAGGTGTTCCTCCCACCTCAGTCTCCCAGGCAGCTGGGACTACAGGCATC
CACTGCCACGCTTGGCTAAGTTTTCTTTTCTTTTTTTTCTTTTTTTTTTT
TTTGAGACGGAGTCTCGCTCTGTCACCCAGGCTGGAGTGCAGTGGCGCGA
TCTCCGCTCACTGCAAGCTCCGCCTCCCAGGTCCACACCATTCTCCTGCC
TCAGCCTCTGGAGTAGCTGGGACTACAGGCGCCCGCCACCATGCCCAGCT
AATTTTTTTTTTTTTTTTGTATTTTTAGTAGAGACGGGGTTTCACCATGT
TAGCCAGGATGGTCTCGATCGCCTGACCTTGTGATCCACCCGCCTCAGGC
TCCCAAAGTGCTAGGATTACAAGCATGAGCCACCGCGCCCGACCAACGCT
TGGCTAATTTTTTGTAGAGATGGGGGTGTGTTAGTCCATTTTCACGCTAC
TGATAGACATACCTGAGACTGGGCAATTTACGAAAGAACGAGATCTAATG
GACTTACCGTTCCATGTGGTTGGAGAGGCCTCACCATCATGGCAGAGGCC
AAGGAGGAGCAAGTCACGTCTTAACATGTGTACCTGCTGAATCTTTACTA
CCTGCTTTTCTGCTTGGATCACAGCATTCTGTTTGTTGAGCTGAATTGTA
ATTCCTAGGTAATAGAATGGCTTAAAAGCTGGAGACAGGGAGGGATAGTC
TTCTTGACCACTCTTCGCCCTTCTGTTCTTCCCTAAAAACTGAGGAGGTC
ATAGACAAAGATGAACTTGTGACTGCTGAGAGAGAGAGAACTGCCTTGCG
GCAAGTATGAGTGCCACCTGATCCTGCGTGTGTTGAAGGAGCAGCTTCTG
CTGTGGCTACTTCCCTCAGAACCTGTAGACTGGTCTAGTTTATTTAGCTT
TTCCTCAGCCCTAAAGGACTTTGGCTGGGAGATGAAATTAGAAGTGCCTT
CAAGATGATTAGGATGCCCATCTGTGGGCCTAGAATTATCTTGATTAATT
ATTACGCTGTAGAAATAGATCTGAAAGCATAGGGACCAAGGTTGGTTTTT
TGGCTTTTTTTTGTTTGTTTTGTTTTGTTTTTTTTTGAGACAGGGTCATC
TGTCATCCAGGCTGGAGTGCAGTGGCACAATGTCAGCTAACTGCAACCTC
TGCTTCCCAGGTTCAAGCACTTCTCGTGCCTCAGCCTCCCGAGTAACTGG
GATTACAGGCATGTGCCACCATGCCCAGATAATTTTTGTATTTTCAGTAG
AGACAGTGTTTTGCCCTGTTGGCCAGGGTGTTCTCGAACTCCTGACCTCA
AGTGATCCACCCACCTCGGCCTCCAAAAGTGCTGGGATTACAGGCGTGAG
CCACTGTGCCCAGCCGGGACCAACCTTTTAACAGAAGTTACCATTAAATG
TCTTTAAAAATCTATGTTTTCTAATTCTGTAATTAAAAAGACTTTTTTTC
TTGTCACATGGGTAATGTGCCAACGTTGTGACAAGGTTTGAGAGTGGCAT
GTCTCACACATGGATGTGAACACCCAAGCACACTCATGAATTACAAAAGG
ATCCAAAAATAGACATTTTTAATTTAAAACAATTATGTTTAAATTACTTA
GCTTATTTTTTATTTTTTTATTTTTTTTTTTGAGACGGAATCTCACACTG
TTGCCCACGCTGGAGTGCAGTGGTGCGATCTTGGCTCACTGCAACCTGTA
CCTCCCGAGTTCAGGCAATTCTCCTGCCTCAGCCTCTTGAGAAGCTGGGA
TTACAAGCGTGCACTACCACGCCCGGCTAATTTTTTAATTTTTAGTAGTG
ATGGGGTTTCACCACGTTGGTCAGGCTGATCTCGATCTCCTGACCTCGTG
GTCCGCCCACCTTGGCCTCCCAAAATGCCCGGCGGCTTATTCTGTTTTTA
AATAACAGCTTTATTGAGATATTAATCATATACTGTAAAAGTGAACCTGT
TAAATTATCCAATTAAGGGGTTTTTAGTATATTCACAAAGTTGTACGACC
ATTGCCACAGTTAGTTTGATGTTTCAAGGTTCATCTGTGTTGTAGAATAT
ATCAGTACTTACTTCATTCCCTTTTTTTTCTTTTTTTGAGACGGGAGTCT
TGCTTTGTTGCCTAGGCTGGAGTGCAGTGGTGTGATCTCAGCTCACTGCA
TCCTCCGCCTCTGGGTTCAAACGATTCTCCCACCTCAGCCTCCCAAGTAG
GTGGGATTACAGGCATGCGCCACCATGCCCTGCTAATTCTTTTGTATTTT
TAGTAGAGATGGGGTTTCACCATGTTGACCAAGCTGGTCTCAGACTCCTG
ACCTCAAGTGACCTGCCCACCTCAGCCTCCCAAAGTGCTGGGATTACAGG
TGTGAGCCACCGATTCCGGCCAGCCCTGTTTAACTTCTTGAGGAGCCACC
TAACTCTTCTGCAGTGGCTCCACCATTTTACATTCCCACCAGGAACGTAG
GAGAGTTCCAATTTCTCCACATCCTTCCCAACACTTGTTATTGTGCCATA
ATTTTGATTATAGTCATCTGTAGGGTCCAGCCCCACAGGGTCGGTGGGTT
TCTCCCCGTGTGTGGAGACGAGAGAGCGTAGAAATAAAGACACAAGACAA
AGAGATAAAAGACAGCTGAGCCTGGGAATCCCACCAAGACGCGGAGACCG
GTAGTGGCCCCAAATGCCAGGCTGCACTGATATTTATTGGATACAAGACA
AAGGGGCAGGATAAGCAGTGTGAACCATCTCCAATGATAGGTAAGGCCAC
ATGGGTCACGTGTCCACTGGAAAGCGGGCCCTTGCCTGCCTGGCACCAAG
GCAGAGAGAGAGAGACAGCTTATGCCATTATTTCTGCTTATCAGAGACTT
TTAGTACTTTCACTAATTTGCTATTGTTATCTAAAAGGCAGAGCCAGGTG
TACAGGATGGAACATGAAGGCGGACTAGGAGCGTGACCACCAAAGCACAG
CATCACAGGGAGATAGTTAGGCCTCTGGATAACTGCGGGCGGGCCTGACT
GATGTCAGGCCCTCCACAAGAGGTGGAGGAGTAGAGTCTTCTCTAAACTC
CCCCGGGGAAAGGGAGATTCCCTTTCCCGGTCTGCTAAGTAGCGGGTGTT
TTTCCTTGACACTAACGCTACTGCTAGACCAAGGTCCGCTTGGCAACGGG
CATCTTCCCAGATGCTGGCGTTACCGCTAGACCAAGGAGCCCTCTGGTGG
CCCTGTCCGGGCATAACAGAAGGCTTGCACTCGTTTTCTGGTCAGTTCTC
ACTATGTCCCCTCAGCTCCCATCTCTGTATAGCCTGGTGTTTCCTAGGTT
ATGATTGTCGAGTGAGGATTATTATAATATTGGAATAAAGAGTAATTGCT
ACAAACTAAGGATTAATGATATTCATATATAATCATATCTAAGATCTATA
TCTAGTATAACTATTCTTATTTTATTTATTTTATTATACTAGAACAGCTC
GTGCCCTCGGTTTCTTGCCTCGGCACCTGGGTGGCTTGCCACCCACAGCC
ATCCTAGTGGGTATAAAGTGGTATTTATTCATTATCAGTAGTTACTTACA
AAAAGAAAATCCTGCGCAGACCGACCCTATTCCCCCAAACACACTCTTTG
TTTCTCCCCAGCTGAAACAGAACCGCATGAGGGAAAGAGGAAAGTGGAAT
CTCTGTGGCCCATCTTCAGGATCCACCACCAGAAAACCCGCTACATCTTC
GACCTCTTTTACAAGCGGAAAGCCATCAGCAGAGGTAATTAGTCAGTCTC
TCTTGGACTTTGAAGCTCGCGTCACTTTTGGAGTTACTGAACTAACCACA
ATCCTTATTCTCGCAACCTGTGCAAGTCATGGTTTTTCTTACCACGAAAA
TTAGGGGGAGCCAACGTTGGCTGAGTTTTGTGTGTGTGTTTGTTTTTTGT
TTGTTTGTTTTGAGATGGAGTCTCACTCTGTCACCCAGGCTGGAGTGCAG
TGGCGCAATCTTGGCTCACTGCAAGCTCCACTTCCTGGGTTCAAGCGATT
CTCCTGTCTCAGCTCCCAAGTAGCTGGGATTACAGGCACCTGCCACCACA
CCTGGCCAATTTTTGTATTTTTAGTAAAGATGGGGTTTCACCATATTGGT
CAGGCTGATCTTGAACTCCTGACCTCAGGTGATTCACCCGACTCGGTCTC
CCAAAGTGCTGGAATTATAGGCGTGGTCCACCGCTCTTGGCTTTTTTTTT
TTTTTTTTTTTTGAAACAGGGTCTTGCTCTGTTCCACAGGCTGGAGTGCA
GTGGTGCAATGATGGCTCACTGCAGCCTCAACCTTCTGGGCTCAAGGGAT
CCTCTCACCTCAACCTCCTGAGTAGCTGTGACTACAGGTGTGCACCACCA
CACCCAGCTAATTTTTAAATTTTTTGTGGAGATGGGCCCTTGGCCCAGGC
TGGTTTCTTAACTCAAATGATCCTCTGGCGTTGGCTTCCAAAAGTGCTGG
GATTACAGGTGTGAGGCACCTTGCCTGGCCTAAGTACTTTTTTTTTTTGT
TCCTCCTCCAAGGACTGTCCCGTTGCAATACTGAATGCCTTTTTTTTTTT
GAGATGGAGTTTCGCTGTCACCCAGGCTGGAGTCCAGTGGCACGACCTCA
GGTCACTACAACCTCCGCCTCCTGGGTTCAAGTGATTCTCCTGCCTCAGC
CTCCTAAGTAGCTGGGATTACAGCTGCTACCACGCCCGAGTAATTTTTGT
ATTTTTAGTAGAGACGGGGTTTTACCATGTTGGCCGGGCTGGTCCTGAAC
TCCTGACCTCAGGTGATCCGCCTGCCTCGGCCTCCCAAAGTGCTGGGATT
ACAGGTGTGAGCCACTGCACCCGGCCTGAATGCTTTTTTTGATCAAGGGT
GGGGAAGGTTTTTAGACCATGGCCTGATGCTCTTTCCCCATCTTTTTGAC
AGAACTCTATGAATATTGTATTAAAGAAGGCTATGCAGACAAAAACCTGA
TTGCAAAATGGAAAAAGCAAGGATATGAGAACTTGTGCTGCCTGCGGTGC
ATTCAGACACGGGACACCAACTTCGGGACGAACTGCATCTGCCGCGTGCC
CAAAAGCAAGCTGGAAGTGGTAATGTCTGACACTCAAGCTTGGTGTTGTT
TTCAGCTCAAAATTCTGCCTTAGTCGACTGCAAGGGATCTTATGTTATTT
GGTTGGGCTGGAATGTCGTTTTGTCCCTGGATGTCCTGCTGGCTCTCCCT
CGTGGGAGTGGGTCCCTGTATTCAGGAATCCATGTGAGGCAGCGTGTGGC
TGTGTGTTTGTTAGGTCTGGGGTCAATCTCAACTCCACTTTTGGGCAAAT
TACTGAACCCCTTTCCTCACTTAGGAAATGGTGGTGGGGAGCCCTAATCC
CAAGGTGGTGGCAGGGTGACATCAGGGAAGGACAACCAGTGAGTTCCTGT
CCCTTTCAGTCCTCACAGTGATACTTTAACATTACCATCACTATCTTTCC
CGCCCCCCCAAGACGGAGTCTTGCTTTGTCGCCCAGGCTGGAGTGCAGTG
ATGCCATCTTGGCTCACTGCAACCTCCACCTCCCGGGTTCAAGCGGTTCT
CCTGCCTCATCCTCCTGAGTAGCTGGGACTACAGGCATGCACCACCACGC
CTGGCTAATTTTGTATTTTTAGTAGAGACGGGGTTTCTCAATGTTGCTCA
GGCTGGTCTCGAACTCCCGACCTCAGGTGATCCACCCGCCTCAGCCTCCC
AAAGTGCCGGGATTACAGGCATGAGCTACTGCGCCCAGCCCACTGTGTTT
CTTCTTTCAGAACTTTCTGTTCCAAGTACCACTCCTAGGCCAGGCGCCTC
AGGAGTGGTGCTGAGGGACAGGAGCTGAGCTCCATCCGGTTCCAAGCCCC
TCTGAAAGGCAGCTGTGGCCCGAGGCAGAGTCACAGCAGTGGCCGCTCAG
TGCAGCCCCTCAGCACAGTTGTTGGCCCCACCGCCCATCTGCCAGCCTGG
CCTTCTTTTCCCCAGCTCCACACAGGGGCCTCTTCACATGAGTCCCCTTT
ATGCTGCAGTGAGACTGACAATGGAGAGCTGTGGCTGGATGCTGAGGACT
TGGGTACTGAGCAGTGGGGGCGAGCAAGGGCCGCCTCCCCGACGGAAGAC
TGGGGTGTTGGTTTTCTGATGGAGGCAGGGACAGGTGGCAGAGTGGCAGA
AGCCCCCTTCCTCTGAGTGCCCAGATTCCACAAGGAGTCCAGGTCAGGGG
CTGGTGGGCTGGGGTGCTGCTTCAGCCCTGTGGCCAAAACAGCCCGCTGT
AGACTTACCTGGGTTTCACCAGAGGATCCTGTTTACTTAAACTATGGTCT
TGTTCTTCCAAAAAAAGAACTTGAAAAAGTAAAATAAACACAAGCCACTG
TTCTAGGGCTTTCTGGCTGGCCAAGTGTTGGGCCGCACCAGGCCTGGGGG
ACAAGACCCTTCTTTCTGGGGGGCTCTGGGCCAGAAGGGTGTGACTCAAG
TGCATAGTCTCCTGCCCTCTTCCCCCACCAGAGTGTACCAGCCCAGAGGC
CCCCCTGAAGTCCCCAAACAGTAGCAGAGCCACGTCTGCTCATCGCAGGG
TCTGTCATGCTCACTTAGCAGAATAACGAGACTCATTCACACCGATTTCT
TTTTCTTGATTGGCAAACGTGTGTTGGATTTGCAGAACATATTATAAATA
GACATACAGATGTAACCTCGGTGTCAACAGCAGCTGGTTCTACCTTCATG
AGGGAGCCAAATTTTCCCTGTCCAGAGCTGTCAAGGAAGGGTTTCTGAGG
TGTGTCCCTATATGGCATGGTGGCAGGTCCTTCGTGGGAGGGTTGCCACA
TATGTGAGTGTGCAGGGGCGAGCGTGGCGCAGTGGCATCGTCTCACTGTC
CTCCTCCGTTGCAGGGCCGCATCATCGAGTGCACACACTGTGGCTGTCGT
GGCTGCTCTGGCTGAGGCTGGCGCGCTCCACCCTGGACTCTGGACTTCGC
AGGTTCCTGCCTGTCACGCCACCCCCTTCCTGGGAGCAGCGAGCAGTGCC
CCAGGCCCGAGTTGGAGCACGGTCTCTATGGGGAAGGCTTCGCTGTCTAT
CAGCTGTGATTTGTAAAAATAAAATCTTTAAATCTCTCGAGCCCCACGTC
TCTTCTTTCAGAGCATCGGCCTATGGAACCCGGCGGGGCGGCCCAGGCCC
CAGGGACCAGATGCCCCAGCCCCCTTGTGGTGTGTGAGGTGACACACAAA
GGTAGCTGGAGCTGGAAGTCCCGTGAAGGTGACACGCAAAGGTGGCTGGA
GCTGCACTTGGACCTGCTGGGAGCACAGGCACCTTGGGCCTAGTGTGTGT
CCTCACCAACACCTGTGACACGCTGCGGCTGTTCCTCAGGGCCTGGCTCT
TCCCCCAGGCAGGAGGTGACACCAGCTCACTTGTCCTGGGGCTCCCACAG
AGCACTGGGGGCCGAGCACATTGTTCCAGCTGTGCTCCCATCACCTGCCC
CCAAGGGCACATCCGTCATCAGCCTCCTTGCCGGTGTCCTGGTCCCCCTG
GGGCTTGGTCCGGAACTTCTGCCAGGGGTGCGGGGTTTCCTCTGCGGGCA
TCACTGTCAGCCACTGCTTGTAATAGGCTCGGAAGCCGTCAATCTTCTCC
AGGTAGGTGTTCTTCCCTTGGTACTAGAATTAGAAAAGTGAGGCTAGAAT
CACTCCTGTTACCTACAGCTAATCCCAAACCTCGGCAGCTGGCTCAGGCC
TCAGGGAAGCTGGTGGCTGCCATTTTCCCTTCCAGGTGGCTGCAGAGGAC
AGGGCAGAAAAGCTGTGAACACGCACTATGGGACTAGCTTACTTCAGAGA
AACAGGTCCCCGCTGGGTACCCTGGGGCAGGCCCAGAGCCATCTGCCCAA
TGGCGTTCTTCCCAAATAGGCACCACTGTGCTCCTCCATCCGCAGTTGCC
ACCCCAGGCCCCCAAGCCAGAATCACTGGGTCCCACCAGCTCTGCCTCCA
CAGCCTGCCGAGCCCCTCCCCATCAAAGCCACCTCCCTCTGACCATTATC
TCAACACTGCCAAGATAGGCTCCATGAGATATGGGGAAAAAAGCAAAGAC
ACACCAGACACAAACTGAGAGCTGGTAGGGGAATATACCAAAAAAGCCAA
AAAGTGCTATCCAACATACAGCTACTACCACACAATGACAAAAGGTTTGG
CCGGGTGCGGTGGCTCACGTCTGTAATCCCAGCACTTTGAGAGGCCGAGG
TGGGCAGATCACTTGAGGTCAGGAGTTCGAGACCAGCCTGGCCAGCATGG
TGAAACTCCATCTCTACTAAAAATACTGGATGTGGCGGTGCATGCCTGTA
GCCCCAGCTACCTGGGAGGTTAAGGCAGGAGAATGGCTTGAACCCGGGAG
GCAGAGGTTGCAGTGAGCTGAGATCACGCCATTGCACTCCAGCCTGGGCG
ACAGAGCAAGACTCCATCTCAAAAAAAAACAAAAACAAAAAAAGGTTTGA
CTCAAAAGACTGGACAATTCTAAACCTTAAGGTGCCGGATAGAGCCTGAA
AGCACAGAAAGCAAAACTCAACAGAATCACGAATATAAACAAGTCCACCA
TCATGAGGGAATATGAGTACAGATGCTCCTGACAGCAGGGTTCCGCCCCC
CAAAAACCCATCGTAAATCAAAAATCAATCTGGCTGTGTGTGCTGGCTCA
CTCCTATAATCCCAGTGCTTTGGGAAGCCGAGGCAGGCGGATTACATGAG
CTCAGGAGTTCCAGACCAGTTTGGGCAATATAGTGAAACCCTATCTAAAA
GATTAGCTGGGTACAGTGGTACATGCCTGTAGTCCCAGCTCCTCAGGTGG
CTAAGGTGGGAGGACTTCTTAAGCCTGGGAGGTCAAGGCTACAGTGAGCC
ATAATCGTGCCACTGCACTCCAGCCTGGGCAACAGAGTGATTCCCGTCTC
TTTAAAAAAAAAAAAAAAAAAGAAAAAAGAAAATGCGGCACGGCATGGGG
GCTCACAACTATAATCCCAGCACTTTGGGAGGCTGGGGTGGGTGGATCAC
GAGGTCGGGAGTTCAAGACCAGCCTGGCCAAGATGGTGAAACCCCGTCTC
TACTAAAAAAAAAAAAAAAACCACAAAAATTAGCCTGGTGTGGTGGCAGG
CTCCTGTAATCCCAGCAACTCGGGAGGCTGAGGCAGGAAAATCACTTGAA
CCTGGGCGGCAGAGGTTGCAGTGAGGCCAGATCGCATCACTGCACTCCAG
CCTGGGTGACAGAGTGAGACTCCATCTCATAAAAAACAAAAGGAAAATGC
ATCTATTGCTGGCAACACAGCAGAGGGTCCTGACTTTATAATTATGCAAA
AGTGATATACATTCAGTAGAAACTAACCCCGCACAAAGTCGATCCTTACA
GAGTTACATCCTGATAAAACCATTGCAAAGTTGAAAAATCCTGTGTAGAA
TCATCTTTAAGTCAGGGACATCTGTCTGTGACTTAAATATGATATGCTTT
AGGTCTATGATAGTCTTGTGACTGTCGAGTTGAACCCCTAGTGAGCCCTA
CGCCAGAGGGAAGAGACAATCCACTAGGAAGATATGCACAACATGTGATC
AACAAAAAACCAGTACCCAGAATATATAAAAAACCCTGGAATCAATGAGA
AAAGGCTTGCAACCAACAGTTCAAAGCACAGACACAGTTCAAAAATGCCC
AGCTATGCCTTCAGCCAGACACAATTTCCATTGCTGTCCCACCTATTTGT
AGGAAGCCCTCAAAATGGCATTCAGGCGTGACACCTGCACGGCGTTCCTG
ACCCCGCACCCTCTAGCTGTGTGTGTCCCTGCCCATTTACTTGTTTCCGC
CCCATCCGGGCTGTGCTTCAAGCCATAGTGGCTCTCGATGCTCCGGAGAT
GCTCAGCACAGAGTGTGATTCGATGGACCCAAAAGCCAAACCCCAGAGCC
TGATAGCCTCAGAACAGCAGGGAGAGGCTGTGGCCGTGACAAAGCAGATT
CCATGACTCTGCCCTGCTCCTGCTGATACAGGAGGTTGAAAGAAATTATT
TAGGCAGATAATAAGGGCAACAGAGTCCTTGGCGAAATTTCCCTTTTAAT
AAAAAGCAGCCCCCAAATAATTTCTTTTCTAACAAAGAGCAGCCTGAAAA
ATCGAGCTGCAGACATAGATAAGCAAACTGGAAGCTTGCAGGGGTAAATG
CTGGCGGCTGTGCCAACAGAAAAGGGCTACCTGGGAGCCAGATATGTTCA
ACGTGGGGGCCCCATCTTCCCTTCTTTGTTGCCATGTGTACAGTAAAGAA
CCAGGCAACATGGCGATGGCCACCTGTCTGCATAATAAAAGGTTAGGGTG
GGGCACCAGCTTTTATACATGCTATGTAAATGGCACACCTGGTCCAACTA
ATCTTTTGCGTCCTCTGTAAATCAGACACCACCTCCCCAAGCTCATCTAC
AAAACCTCTGCATTACACTATGGAAGTGGCAACCCACTTCTCTGGCACCT
CTCTCTGCAAGGAGAGAGCTCTTCTCTTTTTTTTTTTTTCACCACCACAC
CGGGCGAGAGCTCTTCTTTCTTTCGCCTATTAAACTTCAGCTCTTAACCT
CTTTTTTTTTTTTTTGAGACCAAGTCTCCATCTATCGCCCAGGCTGGAGT
GCAGTGGCGCGATCTTGGCTCACAACAAATCTCAGGTATTCACCCCAGAC
AATGACACCACTTCACTGCCTGCCCAGTCCCTGAGCAAGCGACAACCTGT
TTGGAGTACCCAGCAACGTGCAGGTGCTGGGGACCCAGATGAGCACAGCA
GACAGCCTCTGCCTCCAGAAGCCTGATACAGGGAAGGCCAGGGCTGCCCA
TGAGCACATGATCCAAGACTGTAGGACACGGCATAAAGGAACAGAGTGGG
AAGGGGGAGGGGAGACTTTCATCCCAGGTCAGAGCGGCAGCCAGCTGGGC
ATGTCTGAGGGCCACTTAAGCAGAGACCTCCAGGAAAAGTGGGTGCCACC
TGAGGCAGCGGGAACACCAATCCCGAAGCAGGCAAGAGGTTGGTGGCCTC
TGCGAACTGACAGAAGGCCACTGGGACAGACAGAGAAAGCAAACGCAAGG
CTGAGACATGAGATGAGCCACGCAGACAGGGACTCGCAGGCTGTGGTCTA
CAGACTTGGGTACTGCTCCTAAGGGAAGCTGCTGGACAGTTTCAAGCATG
GCAACACAATCCCAAGGGCCAGAACCGGGGTTGGGTGGTGGGGGGAGGGG
GTAGCAATGGTGAAGGAGCTGATGAGCTTTTGAGCTTGGGGCACACACCC
GGTCAAAGGTGGGAGGGTACTGGGCTGCAAACTCCAGCTGGCGGATGACC
ACTTCGTTCACCGGGACCCTGTTCTGCTTCATGTCCTTCAAGATGCTGAT
GAGATAGGTGTAGTTCAGCTTCCTGATGGCCGCGTTGATGAGGGCACTGT
AGATGTGAGTGTTGGGGGTCACCTGGGACTTCTAGAACACAGGGACATCG
TAGAATCAAGATGATGGCAGCCATTGGGACCCAGCAGCTCCCACCCTCTG
TCAATCAAGCTGGCTCCCGGGACCAGCGGCCAGGGCCAGCAAGGCAAACT
TGGCAGCAACAATGTGCTGAATATCCCTCTCCAGCAGGAAAGCCAAGCCC
AGCCCCTCTGCTCAGCCCTAAAGAAGCTGCGGAAAAGGACGCTCGTGCTG
CTCTCAGACACCGACTGACTCAGGCAGAAAATGATGTGGGAGACACCACC
TCCTTGCTCCCTGGGGTGGGCTTCCTGTGACGCACGGTCACCAGGTGGTG
GTTGGCCTAGAAAAGTGCAAGCCTTGGCTGGGTGAGCCCGGTAGGGTCCA
GGAAAACAGCCAGAGGATGATGGACCTGGGGACACCGACAACCCAGGACG
CAGCCTCTGCTGTGGTCGGATGAAATCCACGCAGCACTTCCAATGGGGGT
TAGGTGGGAGGCACAGACCTCGGGGGCTTTGAAAACTGCCCACGGCCCCT
CAGGAATTCTGAGAATCCCTGCCATACCTCTAGAGTGTTGGGGCCGAGGC
CTGTGCCCAGCCCTGTGTCAACCCACGGCCACCTTCTTCCGGATGGGAAC
ATCCGTGTGTCTCTACGCCCAGCCCTGAAGCACTCACTGGGGTCTGCTTC
CCCCAAAATGGGACCAAAGACCAGAAGGTCATTGACCCCACTCTCTTTGC
CCCATGCACAGTTCATCCTCTCCAGGTGGGGGGTCTGCAGACCCCTCAAA
CTTTCCTCCTGAGCTGCAGAGTGCTCCTGAGCACCATGGGTGTCCTGCCC
AGGCCCGAGTCCACTCACCTTCATGTCTGTGAGAAGCTGTAGACCGTCCT
TCGGCCTGTGGCACCCGATGGCCAGGTTGCAGAATGTCTGCAGGTTGGGG
ACGAGGCCCCTCTTTGCCAGGACCGGCAACAGCGCCTTGGCCCCCTCCAG
GTCTCCCAGCTTGCTCTTCTTTCTCACCAGCGTGTTAAAGAATGTCAGGT
CGGCCTCTACCTGGTGCTCATCCAGGAGGGCCAGCAGCAAGGACTCTGCA
GGACTCCCGGACTCCACCACCTCGGCCAGTAGCGTGAGGGTCCTGATGTC
GGGCTGCTGCCTGTGCTCTGCCATCTTGCTCAGGAAGCCCTCCAGGCCCC
CTATCAAGGCCAGCCGGTCAGCTGGGGTGGTCACCGTTCCAAAGGAGACC
ACTGTAGGGGGAACGGCCCCGGGGGTCAGGAGGTTGACTTCCAGCTCCAC
GGGAGGTGGCTTCAGGGCCACTGCGGTGAGGGCTGCTGTGTGGCTGGGCT
CTGCCTTAGTATCCACCTCTGGTTGGGCCTTGCCGGGCACTCTGGCTTCC
GGAGGCTCTGGAGGCCCAAGTGCCTGAGAAGGTTCCAGAAACAGCTGCCT
CTCCAGGGCCTCCACATGCAGCATGGCTGACATGAGGTTGCCTGCCTTGG
CCTGGGCTGTCCTCCTTGGCCGCTGCCTGCTCACTGGGGGCTGAAGCACA
GTCGCCTCCTCCCTGGGCTTCAGAAGCAGCTCTGAGGCCACCTGGGGGTC
CCCTAGGCCACAGTCCCGAGCTGCCACCAACAGCAGGTTGTAGCTGTCCC
GGCTCGGCTGTAGCCCTAGACTCAGCATCAGCCGCCACACCTGCCACGGA
AGAGACAAACGTCAGCTGGGTGCTCCCATTCAGCAGCTGGGCGCAGGGCT
CACGCCTGGAATCCCAGCACCTTGGGAGTTTTAGATGGGAGGATCCCTTG
AGATCAGGAGTTCGAGACAAGACCGGGCAACATAGCAAGACCCTGCCTCA
AAAAAATACGCCAGGCGCGGTGGCTCACGCCTGTAATCCCAACACTTTAG
GAAGCTAAGGCAGGCAGACTCCTTGAGATCAGGAGTTCGAGACCAGCCCG
ACCAACATGGTGAAACCCCATCTCTACTAAAAATACAAAAATTATTGGGT
GTGGTATTGCATGCCCACAGTCCCAGCTACTCAGGAGGCTGAAGTGGGAG
AATCACTTGAACCCAGAGATCGAGGTTGCAGTGAGCCGTGATCATGCCAC
AGCACTCCAGCCTGGGTGACAGAGCGAGAGTGTCTCAAAACAACTGTAAA
ACATTTAAAAAATTGGCCGGGCCTCTCCCTCTCCCTCTCCCTCTCCCCCT
CCCTCTCCCCATGGTCTCCCTCTCCCTCTCCCTCTCCCTCTCCCCACGGT
CTCCCTCTCCCTCTCCCCACGGTCTCCCTCTCCCTCTTTCCACAGTCTCC
CTCTGATGCCCAGCTGAAGCTGGACTGTAACTGCTGCCATCTCGGCTCAC
TGCAACCTCCCTGCCTGATTCTCCTGCCTCAGCCTGCCGAGTACCTGCGA
TTGCAGGCGCGCGCCACCACGCCTGACTGGTTTTTGTATTATTTTGGTGG
AGACGGGGTTTCGCTGTGTTGGCCAGGCTGGTCTCCAGCTCCTAACCGCG
AGTGATCCACCAACCTCGGCCTCCCGAGGTGCCGGGATTGCAGACGGAGT
CTCGTTCACTCAGTGCTCAATGGTGCCCAGGCTGGAGTGCAGTGGCGTGA
TCTCGGCTCGCTACAACCTCCACCTCCCAGCCGCCTGCCTTGGCCTCCCA
AAGTGCCAAGACGGCCGCCACCCCGTCTGGGAAGTGAGGAGCGTCTCTGC
CTGGCCGCCCATCGTCTGGGATGTGAGGAGCCCCTCTGCCTGGCTGCCCA
GTCTGGAAAGTGAGGAGCGTCTCTGCCCAGCCGCCATCCCATCTAGGAAG
TGAGGAGCGCCTCTTCCCGGCCGCCATCCCATCTAGGAAGTGAGGAGCAT
CTCTGCCCGGCCGCCCATCGTCTGAGATGTGGGGAGCGCCTCTGCCCCGC
CGCCCCGTCTGGGATGTGAGGAGCGCCTCTGCCCGGCCGCGACCCCGTCT
GGGAGGTGAGGAGCGTCTCTGCCCGGCCGCCCCGTCTGAGAAATGAGGAG
ACCCTCTGCCTGGCAACCGCCCCATCTGAGAAGTGAGGAGCCCCTCCGCC
TGGCAGCCGCCCCGTCTGAGAAGTGAGGAGCCCCTCCGCCCGGGAGTCAC
CCTGTCTGGGAAGTGAGGAGCGTCTCCGCCCGGCAGCCACCCCGTCCGGG
AGGGAGGTGGGGGTCAGCCCCCGCCAGGCCAGCCGCCCCGTCCGGGAGGG
AGGTGGGGGTCAGCCCCCCACCCGGCCAGCCGCCCCGTCCGGGAGGGAGG
TGGGGGTGGTCAGCCCCCTGCCCGGCCAGCCGCCCCGTCCGGGAGGTGAG
GGGCACCTCTGCCCGGCTGCCCCTACTGGGAAGTGAGGAGCCCCTCTGCC
CGGCTAGCACCCCGTCCAGGAGGGAGGTGGGGGGGTCAGCCCCCCGCCCG
GCCAGCCGCCCCGTCCGGGAGGGAGGTGGGGGGTCAGCCCCCCGCCCGGC
CAGCCGCCCCGTCCGGGAGGTGAGGGGCGCCTCTGCCCGGCCGCCCCTAC
TGGGAAGTGAGGAGCCCCTCTGCCAGGCCAGCCGCCCCGTCCGGGAGGGA
GGTGGGGGGGGTCAGCCCCCCGCCCAGCCAGCCGCCCCGTCCGGGAGGTG
AGCGGCGCCTCTGCCCGGCCGCCCCTGCTGGGAAGTGAGGAGCCCCTCTG
CCCGGCCACCACCCCGTCTGGGAGGTGTGCCCAGCGGCTCATTGAGAACG
GGCCATGATGACAGTGGCGGTTTTGTGGAATAGAAAGGGGGGAAAGGTGG
GGAAAAGATTGAGAAATCGGATGGTTGCCGTGTCTGTGTAGAAAGAAGTA
GACATGGGAGACTTTTCATTTTGTTCTGTACTAAGAAAAATTCTTCTGCC
TTGGGATCCTGTTGATCTGTGACCTTACCCCCAACCCTGTGCTCTCTGAA
ACATGTGCTGTGTCCACTCAGGGTTAAATGGATTAAGGGTGGTGCAAGAT
GTGCTTTGTTAAACAGATGCTTGAAGGCAGCATGCTCCTTAAGAGTCATC
ACCACTCCCTAATCTCAAGTACCCAGGGGCACAAACACTGCAGAAGGCCG
CAGGGTCGTCTGCCTAGGAAAACCAGAGACCTTTGTTCACTTGTTTATCT
GCTGACCTTCCCTCCACTATTGTCCTATGACCCTGCCAAATCTCCCTCTG
CAAGAAACACCCAAGAATGATCAATAAAAAAAAAAAAAAAATTGGCCGGG
CGCGGTGGCTCACGCCTGTAATACTAGCATTTTGGGAGAGCAAGGCGCCG
GATCACGAGGTAGGAGAGCGAGACCATCCAGGCTAACATGGTGAAACTCT
GTCTCTACTAAAAATACAAAAACAAAATTAGCTGGGCATGGTGGTGGGCG
CCTATAGTCCCAGCTACTCAGGAGGCTGAGACGGGAGAATGGTGTGAACC
CAGGAGGTGGAGCTTGCAGTGAGCCGAGATCATGCCACTGTACTCCAGCC
TGGGCGACAGAGCAAGACTCCATCTCAAAAAAAAAAAAAAAAAATTAAAA
ACATTAAAAAGAAAAAGAAAAAAAAAGCTCTCCAGCGGGGAGCTGTGGTT
CACACCTGTAATCCCAGCACTTTGGGAGGCCCAGGCGGGCAGATCACATG
AGGCCAGGAGTTCAAGACCAGCCTGGTCAACATGGTGAAACCCCGTCTCT
ACTAAAAATACAAAATTAGCTGGGCGTGGTGGCGGGCGCCTGTAATCTCA
ACTACTCGGGAGGCTGAGGCAGGAGTATCGCGTGAACCTGGGAGGCGGAG
GTTGCAGTGAGCCAAGATCGCTCACTCCAGCCTGGGCAAGAGTGAGACTC
CATCTCAAAATAAATGAATGAATGAATGAATGAATGACTCCTGGGTTGCA
CCTGCAGAAGTGCTAATGGGGGTGTGGGAGGGTTGAACAAGTCCCCAGGT
GAGTGTGTGGCAGGCTTTCAAGGAAGGTGAGTTTAGAGGGGCTAAGCCGA
CTGCAAAGCAGGGTGGGAGGGGCGGGGGCCACCCTCATTCCATCTCCAAG
GGCCTCCTCTCCCTGCCATCTGTAGAATGGAGGCTACAGTGGCTGCTGGG
TTTTCAGAAAAGAGCACAGATATAAAAATACTCAGCACAGGGCCATCGTG
GGTGCTCACAGGATCACCATTTTGCACCTCTGGCACCGGGGAAGCAGGGC
AGGAAGGTGGGGTGGGAGGGACATACCTGGAGGGCGTACCGGAAGCCTGT
CTTCTTGTCTTGGATGCAGCCCATGAGCAGGAAACTGAAGGTCTCCTCTG
TGACCACGTGCCCTTTGTGGATGATTTCCTGGGGGAGGGAACAAAGACGT
CCCACTGAGAACCTGCAGCAGGCTGGGCATGGTAGCTCATGTCTGTAATC
CTGGCACATTGGGAGGCCAAGGCAGGATGATCACTTGAGGCCAGGAGTTT
TGTGACCAGCCTGGGCAACATAGCAAGACCCTGTCTCTAGGAAGCCTTCC
CTCGAGTGCACAAAGCAGGACACAGCACACGGTGGCATACACAATCTCCA
GTAAGGTCTCATCAGATCCATCTGTGAACCCCAGGGCCCAATACCGGCTG
TCTCATCCTCCCTAAGCCTTCCTACATGAGGAGAGACAGACACCACAGCC
CTGCCCCTGACACGTGGGACCAGCCCCATGAAGGGGAGCAGGACGGCAGG
GGAAGCCCCACCTTGAACACATCGAGGCACATCCTAAGGTCTGCGCACTT
GGCAGCCATCTTCAGCAGCGCGTGGTATGTTTTCAAGTTGAGCTCGAAGT
TTTTGGCCTGCAGCTGCTGCCGGAGCTTCAGGGCGCTCTGTAGAGCTGAG
TCCTTCCAGGGGGACTCGGCACAGACGTTGAACAGGGCCGTGTAGGTGGC
GTCCGAGGGCTCCAGGTCCCGCTTTTTCATCTGTGGAGATGGAAGAAGCT
CAGTGGTGGCCCGGGATCAGCTGGACGCACAGGTGAGCAGCTGCCCCAGA
GGAGGCTGAGGCTGGAGAGGACCCCGTCACTGCATCCACCAGGCCAGGCT
CTAAGGCAGAGCCATGGACACATCAGAGCCCAGCTCTCCAAACTCAGACA
CATTGAAGGGACTCTGAAAACTGAGCCCACACACCCAGATGTACCAAACA
GGAGCTACCCTGCCCTGGGCACTTGTCAGCCCACTCCAGGCCTGGGGTCC
TGGCAGCAAGGTCTTCCTGATGTCCCCACCTTCAGGCCACCCCGTCAAGG
GGAAAGGGCCTGTAGTGCTTACTACCTGAGGGCTCCCGGGCAAGTTAGCA
CTTCCTCGCGAAAATGGGGATGACACCATCACCTTGAAACCAGGCATGCC
TGTGGCAAGTGGGAGGATGCACTGCAGTGCTCTAGGGGTGGCCCCGAACC
AGTGGCACAATGCACATTCTCAGGGCCACCTGATCTGGTAAGTCACAAGC
CCCGGAGCTGAGTGACACTCAGCTTACTGAGCCTCCAGGGGACTAAGGCA
TGTGCTCAGGGTTGACAATCCGTGGTGAAGCCTAGCACTCGCTATTGGCC
AGAGAAGGGCCATCTGGACAAAGGCAGGCGATAGGCAGCTCAGCGGCAGA
AAGAACCCTGCTAGAGTCAGGCCATCTGGGGCTCAAATCCCAGCCCCGGT
GCATTCAAGTGGGGTGGCCTTGGACATGTCCCTTCATCTCTCTGTGCCTC
AGTTTCCTTATCTGAAAAGCAAAGAGGGCAGTCCCTACTTTGAGGATGAT
GTAAGCTCTGCGTGTATTGCTGCACTCCACAGAGGTGCACTGACAACTCA
CTACCTGCCCAGCAGCAGCCCTGGGGTTAGCAGAGCGGGCACAGCCTATC
CTTACTGAGCTTACACTCAAGAAGGGAGACACACTGCAGGTGAGTCACCA
AAAACAGTAACAAGGCTGGGTGCCGTGGCTCACGCCTATAATCCCAGCAC
TTTGGAAGGCTGAGGTGGGCAGATCACCTGAGGTCAGGAGTTCGAGACCA
GCCTGGCCAACATGGCGAAACCCCGTCTTCTACAAAAAACACAAAAAAAT
TAGCCAGGCATGGTGGTGGGCGCCTTTAATCCCAGCTACTCGGGAGGCTG
AGGCAGGAGAATTGCTTGAACCTGGGAGGTGGAGGTTGCATTGAGCCGAG
GTCGCACCACTGCACTCCAGCCAGGGTGACAGAGCCAAAACTCCCGTCTC
AAAAAAATAAATAAATAAAATAAAATAAATAAAAACAATAAAAATATTAG
TTTTTTTTCTTTTTTTTTGAGATGGAGTCTTACTCTGTCGCCAGGCTAGA
GTGCAGTGGCGTGATCTCGGCTCACTACGACCTCCCTCCACTTCCTGGGT
TCAAGTGATTCCCTTGCCTCAGCCTCCTGAGTAGCTGGGACTACAGGTAC
GTGCCACCACGCCCAGCTAAATTTTGTATTTTTAGTAGAGACAGGGTTTC
ACCATGTTGGCCAGGATGGTCTCAATCTCTTGACCTCGTGATCCGCCCAC
TTTGGGCTCCCAAAATGGTGGGATTACAGGTGTGAGCCACCGCACCTGGC
CAAAAATAATAGTTTTTTAAAATAGATGTAATGGGCTGGGTGCGGTGGCT
CACGCCTGTAATTCTAGCACTTTGGGAGGCCAAGGCGGGTGGACCACTTG
AGGTCAAGAGACCAGCCTGGCCAACATGGTGAAATGCTGTCTCTACTAAA
AATACAAACAAAATGAGCCAGGCATGGTGGCATGTGCGCCTGTAGTCCCA
GCTACTCGGGAGGCTGAGGTATGAGAACTGCTCGAGCCCAGGAGGCGGAG
GTTCCAGTGAGCCGAGGTCGCACCACTGCACTCCAGCCTGGGCGACAGAG
CGAGACTCTGTCTCCAAAAAAAAAGGACTGTAGGAAAAAGAAAGAGAGAT
CAGACTGTTACTGTGTCTATGTAGAAAGAAGTAGACACAAGAAACTCCAT
TTTGTTCTGTACTAAGAGAAATTCTTCTGCCTTGAGATGCTGTTAAACTG
TAACCCTAGCCCCAACCCTGTGCTTGCAGAGACATGAGCTGTGTTGACTC
AAGGTTTAATGGATTTAGGGCTGTGCAGGGTGTGCTTTGTTAAAAAAGTG
CTTGAAGGCAGTAGGCTTGATAAAAGTCATCGCCATTCTCCAATCTCGAG
TACCCAGGGACACAATACACTGCGGAAGGCCGCAGGGACCTCTGCCCAGG
AAAGCCAGGTATTGTCCAAGGTTTCTCCCCATGTGATAGCCTGAGATATG
GCCTCGTGGGAAGGGAAAGACCTGACTGTCTCCCAGCCTGTCCCCCAGCC
CGACGCCCATAAAGGGTCTGTGCTGAGGAGGGTTAGTGAAAGAGGAAGGC
CTCTTTGCAGTTGAGATAAGAGGAAGGCATCTGTCTCCTGCTCGTCCCTG
GGAATGGAATGTCTTGGGTGTAAAACCAGATTGTGTGTTCTATTTACTGA
GATAGGCGAAAACCGCCTCAGGGCTGGAGGTGGGACCTGCTGGAGACAAT
ACTGCTCTTTGATGCACGAGATGTTGTGTAGGTGCACATCAAAGCACAGC
ACCCTTCCTTAAACTTATTTATGACACAGAGACCTTTGCTCACATATTTT
CCTGCTGACCCTCTCCCCATTACCCTATCGTCCTGCCACATCCCCCTCTC
CGAGATGGTAGAGATAGTGATCAATAAATACTGAGGGAACTCAAGAGACC
AGTGCCTGCGCAGCGCAGGTCCTCCGTATGCGCAGGTCCTCCGTATGCGG
GATGCTGAGCGTATGCTGAGCACCGGTCCCAGGGGACCACTGTTCTTTCT
CTATACTTTGTCTCTGTGTCTTATTTCTTTTCTCAGTCTCTCGTCCCACC
TGACGAGAAACGCCCACAGGTGTGGAGGGGCTGGCCCCCTTCAGAGGAGC
AGATGCGGTGGCTGGGCTGTGACCTGTAATCCCAGCACTTTGGGAGGCTG
AGGCGGATGGCCAGGGGTTAGAGACCAGCCTAGACAAAGCAGCACAATCC
CACCTCTACAAAAAACTTAAAAATTAGCCAGATATGGTGCTACACACCTG
TGCTCACAGCTACTGGCGAGGCTGAGGCAGGAGGAACTCTTGAGCCAAGG
AGTTGGAGGCTGCAGTGAGCTATGACTGCACTCCAGCCTAGGTGACAGAG
TGAGGCTCCCTCTGTTTTTTTTTGAAGGGAAAAGAAAGGGAACATGGGGA
CCGCCACAGTCCAGGCAGGTGCTAAAGGGCTTTCCATGTCATCTCGTTTA
TCACCCACAATCACCACCATTTTAAGGAGATGACTCTGAGGCCAGGGAGG
TGAAGTCACCTGCCCAGTGTAAAGCACTAGCAAGTGGCACACTTGGGATC
CGCCCCCAGCTTTTCAGAGCCTCACCCCGGCTGCCCTGCGCCCACATGCA
CCTGGTTGTAGAGGTTGAAGGCCTTCTTCAGGTAGCCAACCCGCCCGCAG
CCCCCAATCAGCACCGTGTAGTTGCTCTCCATGGGCTGCAATCGCTCCTC
CTTCAGCATCTGCCTCTCAAACAGGTCCAGGGCTTCAACCAGCTGCAGGG
AAGAGGCAACAGGGCAGGGGCTCAGAATGGCCCCAGAGACCCTCAGCAGA
GAGAGGGAGGTTGAAGCTGAGGGACCCTCCTAAAATGGTGGAGAACGGCG
GCCCTGGGTGACTGCAAACCCCCTGGGCCCCCAGCTGTTTCTGCCCCATC
CCTCACCTCACACCATTTCCCCGGTGAAGCCTCAGTTCATTCCTTTATTC
CTTCATTATTTTCATCTGTTCATTCAAACAATAATTACTGAGTGCTTCAA
TGAGCCAGACAAGGTCTATCCACTGCATATACGGCTGGGAACAAGAGAGA
GCTCCTTCTTGGAGCTCATGTTTTGGTGTGGAAAGTCAGACATGAGGCCA
GGCGCAGTGGCTCACGCCTGTAATCCCAGCACTTTGGGAGGCTGAGGCGG
GCAGATCACAAGGTCAGGAATTCGAGACCAGCCTGGCCAACATGGTGAAA
CCCCGTCTCTACTAAAAATACAAAAATTAGCCAGGCATGGTGGCACACAC
CTGTAATCCCAGCTACTTGGAAGGCTAAGGCAGAAGAATTGCTTGAACCC
GGGAGGCAGAGGCTACGGTGAGCCAAGATTTCACCACTGCACTCCAGCCT
GGGTGACGGTACAAGACTCCATCTCAAAAAAAAAAAAAAAACAAAAAAAC
AAACCAGACAGACATGAAATGGGATAATTAAGAAAGACACACAGTATATC
AAGTGATGACAGGTGGTACGAACAAAACTAAAGCAGCGGCCAGGTGTAAT
GGCTCATGTTTGTAGTCCCAGCATTTCGGGAGACCAAGGCGGGCGGATCA
CCTGAGGTCTGGAGTTTGAGACCAGCCTGGCCATCATGGAGAAACCCCAT
CTCTACTAAAAATACAAAAATTGGCCAGGTGTGGTGGCACATGCCTGTAA
TCCCAGCTACTCAGGATGTTGAGATGGGAGAATTGCTTGAATTCCCCAGG
AGGCGGAGGCTGCAGTGAGCCAAGATCGTGCCACTGCACTCCAGCCTGGG
CGACAGAGTGAGATCCTGTTATAAAAAAAACCTAAAGCAGGGAGTGCTAG
AAGGGTGTGGAGGATTCACTTTTCTTTTTCCTTTTTTTTTTTTTGAGACA
GACTCTTGTTCTGTGACTCAGGCTGGAGTCTAGTGGTAAGATCAGCTCAG
TGCAACCTCCGTCTCTACAAAAAAAAAAAAATACAATAAAATAAAACTGC
GGTGGAGGATGGCAAAGGGTTGCGATACTTACAGCCATAAGGCTGGCAGT
TCAACAGGGTAGGCCCAAAACTTAGAGGCTGGGAAAGTCAGGTGACCCCT
TGCAAAACACTGAGCCACCAGGGGAAAGAAGCCAGGAGCCACAGAACCCA
AAGTGCCCCTTACCTTCCCTTCCTTGATCAGGTGTTTGCACTGCAAGAAG
TACCAGTACGGGGTGTTTCTCCGGCCTCGCCATAATTTGGGCTCCGGTTC
CATTTGCTCATCTCTCCGTTCCCCAAACCGCAGGTTATGGAACTGGGCTG
CGGATTTGCGGAATAGTCTCCGGGAGGAGTATTTGTCAGAGAGGGTCCCA
AAACTCTCCTCCTCCTCCTCGTCTTCTTCCTGCGTGGCCGTGGAGTTGGA
GTGGCTCGGGTCAGAGCCCAGGCTGCCCGTGTTTTCCTGACGCTCCTGGC
CGAGGGGCAGCTGAGAGGAGGAGCTGCTGAAGGGCGCCCACATTGGCCGC
ATCAGCCCCTCCCTGCCTCCTGCCCACCTGGCTCTACAGGGGTCCAGGTG
TTGCAGGATGAACAGTCCCATGGGGCGGGCCCTGGCGAACAGTCGAGCGA
GTCTCACGAAGTCCATTTCTGGCTTTCCTGTCCCTCCAGGGCCTGGAATA
TATCAGGAAAAATAAGAGAGTCAACTCAGTTCCTAGTAACAAAAGGCAGA
AAGAAAGAAGTGGTTACAAGTATGGGCCCAGGCCAGGCGCGGTGGCTCAT
GCCTGTAATCCCAGCACTTTGGGAGGTCGAGGCTGGCATATCACTTGAGG
TCAGGAGTTTGAGACCAGCCTGGACAACATGGTGAAACCCCGTCTCTATG
AAAAATACAAAAATTAGCCAGGCTTGGTGCTGTGCGCCTGTAATCCCAGC
TACTCAGGAGGCTGAGGCAGGAGAATCACCTGAACCTGGGAGATGGAGCT
TGCAGTGAGCTGAGATTGCGCCACCATACTCCAACCTGGGTGACAGAGTG
AGACTCTGTCTCGAAAAAAAAAAGAAAAGAAAGAAAGAAAAAGAACAGGC
CAGGGGCGGTGGCTCATGCCTGCACTCCCAGCACTTTGGGAGGCCGAGGC
GGGCAGATCAGTTCAAGACCAGCCTGGCGACACCCCATCTCTACTAAAAA
TACAAAAAACATGAGCTGGGTGTGGTGCTACACGTCTAATCCCAGCTACT
GAGGAGACTGAGGTAGGAGAATCGCTTGAACCCAGGAGACGGAGCTTGCA
GTGAGCTGAGATCGCGCCACTGCACTCCAGCCTGAGTGACAGTGAGACTC
TGTCTCAGAAAAAAAAAAAAATAATAATAATAAATAAAATAAGAAGTATG
GGCCCAGAGGTTAGAAAGCCTAGGTTCAGGTCAGACATAGCTCACTGCAG
CCCCACCCTCCTGTGCTCAAGCGATCCTCCCATTTCAGCCTCCCGAGTAG
CTGGAACTACAGGTGTGAGCCACTATGCCTGGCTAATTTTATTTTTTGGT
AGAGACAGGGTCTTGCTATGTGCCCAGGCTGGTCTTGAACTCCTGGACTC
AAGCAATCCTCTCGCCTCGACCTCCCAAAGCACTGGGATTACAGCAATGA
GCCACCATGCCCAGCCTAAAGTATTTTAGAGTCTGGTTATATTAGAAGGT
TGCGATTGGAAAAGTCTTACAAGTGATGGCAGATTGAACAGATTAAAAAC
TAGGCCCAGTAGGTCAGGAGCGGTGGCTCACGCCTGTAATCCCAGCACTT
TGGGAGGCCAAGGTGGGTGGATCCCCTCAGGTCAGGAGTTCGAGACCAGC
CTGACGTGGTGAACCCTATCTCTGCCGAAAATATAAAAATTAGCTGGGCG
TGACAGCGTGCCCCTGTAATCCCAGCTACTTGGGAGGCTGAGGCAGGAGA
ATCACTTGAACGTGGGAGGCAGAGGTTGCAGTGAGCCAAGATCGCGCCAT
TGCACTCCAGCCTGAGCGACAGAGCAAGACTCCATCTCAAAACAACAACA
ACAACAACAAACAAAAAACTAGGCCCAGCAAGGGGAGAGACTTGCTGGGG
TCCTGCAGCAGTGCAGTGGGTGAGACTGGCCAGCTTGGGCTGGGCTGGCT
TTGAACTCAGGTCCATGTAACGCATTGATGATTGTCCTGACCAGCACCTT
TTGTGAAACTAGTGCAGGGGGCCTTTATCATTCTGCATCTGGCAAGCCCT
GCCACTCCTTCTTACAAGCATGGTGTTTATGTAATTTTCTTTTTTGTGGA
ATGGGGTCTTCATGTTGCCCAGGCTGGAGTGCGATGGCACAGTGGAGTGC
AAATGCACAATCACTGCAACCTCCAACTCCTGGGCTCAAGTGATCCTCCT
ACCTCAGCCTCTCAATTAACTAGCACTACTGGTGCACACCACCATACCTG
TCTAATTTTTTGTATTTTTTTGTAGAGATGGAGTCTCCCTATGTTGCCAG
GCTGGTCTAGAACTCCTGGCCTCAAGCAATCCTCCAGCCTTGGCCTCCCA
AAGTGTTGGGATTGCAGGCGTAAGCCTCCATGCCCTGCCTTACGTGCATT
AATTACAATACACAGAATTACAAAACAAAAAGCAATGATATTGAAATGGC
ATCAAAATGCTTTAAAAACAAATTTCTGCTATACTAGTATAGATGCTTAT
TTTCAATGCATGAAATAACAAGACCCTATCATAATTTCTTTTCTTTTCTT
TTTTTTTTTTTGAGACAGTCTCTCACTCTGTCCTCAGGCGTGACCTCGGC
TCACTGCAATTTCCGCCTCCCGGATTCAAGCGATTCTCCTGCCTCAGCCT
CCCCTGGAGCTGGGACTACAGACGCATGCCACCAAGCCCAGCTAATTTTT
GTATTTTTAGTAGAGACAGGGTTTCACCATGTTGGCCAGGATGGTCTGGA
TCTTTTGACCTTGTGATCCGCCCGCCTCGGCCTCCCGAAGTGCTGGGATT
ACAGCCGTGAGCCACCGCGCCCGGCCGACTCTATCATAATTTCAAAGCAG
TAATAAATGTAAGTGACAGCTTAAGATACCACCTTGTAGTTGCTGCACAA
ACTGGGTTTTTTTGCGTCTCACTCTGTCACCAGGCTGGAGTGGGGTGGTA
CAATCTCGGCTCAATGCAACCTCTGCCTCCCGGGTTTAAGCCATGCTCAT
GCCTCAGCCTCCCAAGTAGCTGGGATTACAGGAACGCGCCACTACTCCAG
GCCAATTTTTATATTTTCAGTAGGGACGGGGTTTTGCCATCCTGTCCAGG
CTGGTCTCGAACTCCTGACCTCACGTGATCCTCTCGCCTCAGACTCCCAA
AGTGCTGAGGTTACAGGTGTGAGCCACCATGCCTGGCCCTGCACAAACTG
TTATCTGGAACTATCATTTACACTCACCCTCACAGTTTCAGGCACTGCTA
AGGCTGCTCCAGCAATCAGGAAAGGAAATGCTATACTTCACATAGAGAAA
AATAGGGGTGCATTTTGTTCCTACACAAGCTCATTACCCCACCCTGGTTA
AAAAAAACCCTGAATTAGGCTGTATAGTGGCTCATGCCTGCAATTCCAGC
ACTTTGGGAGGCCCAGGCAGGAGGATCGCTTTGGGCTTGGGGCCAGGAGT
TCGAGACCAGCCTGGGCAACATAGCAAGACCCGCCACCCGCCCCCCCAAC
CCCGCCGTCTCTACAAAAATTAAAAATAAAATTTTAAAAATTAGCCAAGT
GTGGTGGTGCAGCGTCTGTAGTTCCAGCTACTCGGGAGGCTGAGGTGGGA
GGATCGCTTGAGTCTGAGAAGTTGACTGCAGTGAGCTATGATCGTACCCC
TGTACTCCAGCCTGGGCCACAGAGCGAGAAAAAACCCTGAATTAGAGACA
CGCTGCGGCCGTCCTTCCTCGGAGAGACCCGCCCCTCCTCAGAGGCCCAC
CCGGACCCTCAGGCCAACGCCGACCCCTCTCCACACGGACTTCTGCAGCC
TCAGTTTCCCTCCTCAGACGCCCCCGGCTCCAATCCCGGCTCGGGCACTT
CCTTCCCCTCTGGCGTGTCTTGGCCCGGGTCCCGGGGCTCCTGCGAGGAT
CACACAGGAACTCACTTGAAGTGTCCGGCGCAGTGCACTCCGACGGGGAG
CCCTGCCCGGTCCCCGCGGCGAACCAGTCTCTTCCTCGGGTCCCCCTCTC
CCCAAGCGCGCAGGCGCAATCCGCGTCGCCGACTCACGCGGCTGGTTTCA
GGTTTCTGGCGAGGCCGGTGTTCGGCTGGCGGCTAGCTGGGACTAGCGGA
ACGGCGGAGTCTCGATTGGCAGTGCCTGGACAGGCGCAAGGGCCGGCGCG
GGCTCCGGGCGCTCCCGGCATCCCTCGGGCGGCGGCGGCGGCGGCGGCGA
GGCGAAGCGAAGGAGGAGTGTGTGCGGCGGGGCCGGCGGCGGGTAAAGGC
GAGAAGGCTGCAGGAGACCGAGGGGGAGCCGGGCCGGTGGGGCCGCCGCC
GCCGCCATGCAGGAAATCATCGCCAGCGTGGACCACATCAAGTTTGACTT
GGAGATCGCGGTGGAGCAGCAGCTGGGGGCGCAGCCGCTGCCCTTCCCCG
GCATGGACAGTGAGCGCGGGGCCCGGGCGGGAGGGCAAGAGCGACTCGAA
CCCGGGACCCGCTCCTCTGTGATCCCGGGACTCCCTCGCCTCGGTCCTGA
GACCTCCCCCGGCTTCCTCTGGATCCTGGGACCCCTCCCCTTTGGTCGCA
GGACTCCTCCCTCTAGGTCTTGAGAGTCCCTCCCACCTCCTCCGGGTCCT
GGGATCCTCCCCTTTAGTTACCGAACTCCCTCATCTGTGGTCCCGAGACT
CTTCCCACTCCATCCTGAGACCTCCTCTTCTGGATCCCGGGACGCTCCCC
TTGGTTTCAGGACTCCTGACTCCCAGGCCCCCATTTCCACCGTCTGGGGA
CTCCTTTTACCCTCACTCGGACTCAGGAGTTCACTGCCTCGGATCTTTGG
CCCTCTGCGGCTGTTCAAAGGTAATCTGTAGGAGGGTAGACCTTGTCTGT
TCGCTTAATTCTTGAATAAGGGTGGGTTATCCTGGATTGGAACTCTCCCT
CAACACTCTCCCAACTGCAGGAGAGTACTAGGATATCACACCCGCTACGT
TGAGCGTCTCTTCTTGATTTCATCAAAACTAGGCGGTTGGAGGAGATGTG
CTGAGGGAAGGACCACCTTTCTGTAGGAGACCCCAGCTAGACTCTCAAAC
TCCCTTCTAGGACTCACTCTCCTGGGAGCTCATCCCTAGTTTTTGGCCCG
TCCCTACTTTTTTCTGGACCCCAACTCTGAGTTATTCATCACACCCAGCA
GCTGGTGTGGACCCTTGGCCTGAACTCCCTTCACTGCTCCCCTTCATATG
GTGGCTCCTGGCTTCCCACCTCCTACTCGGTGGGATATCTTGTACTTTAA
AAGAAACCAGTAGTTTTCTTTGTGTCTTCTTTCCTATCTGGACATACTTG
AAATCTAATGCTATAACCTTAAAGTTTGGGGGCTTGTGGAAGTCACTGAG
TTCAATCCACAGATGGGGAAACTGAGACCCAAGCGGGGGAAGGGACTTGC
TGACAATCACTCAGTGCATAGCAGAGGCGGGCAAGCTCTCCAGTGTTGTG
TGCTGTCGCCCACAACTACCAGCGGGGTCTCCCACCGCTCCCAGCAGCCT
CACTCCCCTCAGGCGGTCACACCTTCTCATGCACATGTGACCTCTGAGTC
TGTCCCTTTATGTGTTTTTGTTGTTGTTGTTTGTTTGCTTTTGAGACAGG
GGCCCCTCTGTCGCCCAGGCTGGGTGCAGTGACGCAATCATGGCTCAATG
CAGCCTCGACTTCCCAGGCTCCAGCAATCCTCCCACCTCAGTCTCCCAAG
TAGCTGGGACCACAGGCATGCACCAACACGCCTGGCAAATTTTTTTGTGT
GTATTTCTTGGTAGAGACACTATTTCATCATGTTTCCCAGGGTTGGTCTT
GAACTCCTGGGCTCAAGTGATCCTTTTACCTCGGCCTTCGGAAGTACTGG
GATTATAGGCATGAGCCACTGCACCTGGCATATATATATATATATATATT
TTTTTTTTTTTTTTTTTCCTGCCTGTCCCACAACTTTACATGGTGATAGT
TCTGTACAAGATAGTTTCATTGGAAATTAATTAAGTCTTCAAGAAGACAA
GATAGTGCTTATAAGGAGACATCATCAGACCACCCTATTTGACACAGGCA
CAAACACCATCACCACTGTACACTCCCTAAAAAGCAGCTGCTCAAATTCA
CACACACACACCCCCTCTTACCTACCCCTCGACTCTTGTGATCATCCCTG
CACATGTGGCCTTTTCCTGTCTTTTTTTTTTTTTTTTTTTTGAGACAGAG
TTTTGCTTTTGTCACCCAGGCTGGAGTGCAATGGTGCGATCTCGGCTCAC
TGCAACCTCCACCTCCCAGGTTCAAGCAGTTCTGCTGCCTTGGCCTCCTG
AGTAGCTGGGATTATAGGCGCCCACCACCACGCCCAACTAATTTTTGTAT
TTTTAGTAGAGATGAGGTTTCACCATGTTGGCCAGGCTGGTCTTGAACTC
CTGACCTTAAATGATCCACCTGCCTCGGCCTCCCAAAGTGCTGGGATTAC
GGGCATAAGCCACTGTGCCCAGCCGGCCTTTTCCTGTCTTGATGGCACTA
GCTTGAGACCATGGAACCACCCACGCAGGGCAGCTCTTTTCCTCCCACCC
TTCTGCCATCTGACACATCCACAAGCCTGTGAGGGGAGGTACAGTGGCGA
GGGGCCCACATACCTGTTCCTGAGGCCCGGGACACACCTAGCCATGGGTG
TTGCTCCAGCCAGGGCTTCAGAGTCGGTAGGCACCCTCCACACTCGCTGC
TTGTCCATATCCTGTTCAGTTAAAGCCTAGTGAGGCCACAGCCCTTCCTC
ACCCATCCCTCCTCTTCATCCCCATCTGAGTTTTGGGAAGAACTGTCACT
TTGCCCATAAGGCATACTCATCCTATCCACATGAGACTCAGTTCCCAGAA
CTGTGTATTTCTGAGCAGAAGCAACTCTAACCTCTAAAGAGAGAGACCAG
AAGTACTTTCAGAATTTTTTTTTTCTTTTTTTTTGAGACAGAGTCTTGCT
CTGTTACCCAGGCTGGAGCACAGTGACGCGATCTTGGCTCACTGCAACCT
CTGCCTCTGGGTTCAAGTGATTCTCCTGCCTCAGCCTCCCAGGTAGCTGG
GATTACAGGCACGTGCCACCATGTCTGACTAATTTTTGCATTTTTAGTAG
AGATGGGGTTTCACCATATTGGCCAGGCTGGTCTTGAACTCCTGATGTCA
AGTGATCCACCCGCCTCAGCCTCCCAAAGTGCTAGGATTACAGACGTGAG
TCACCGCACCTGGCCACTTTCAGACTTTTTGAGATGCAAATGGAGTGACC
TCCCTGTGACAGCCATAAGTTCTATAACCTCAGCTGTGTCCTAGCAAAAT
CTGCTTGCTTCCAAGAAGCCAAGGAATCTTTTGTGATTTAGCAAGGGGAG
GCATGTTAAGTGGGCTTCAGAGATGCTGTCATTGGTTTTTCAGCAATTCT
AAAATGGTTACTTGTAGAGGAAACTGTTTCTGATGCCAAGGTCAGTTTAG
TCTGGCAGCTGGGGCTGGTGAATTCCTGGACTCATCAGAACAGCTGGTCC
CTGGAGCCCACTGAATTCCAGCACACTCCGACTGTGGGAATGAAAGGCTG
TGCTTTTTTTTTCTTTTCTTTTCTTTTTTATTAACAAGCAACATAATCGG
CCGGGCGTTGTGGCTCACACCTGTAATCCCAGCACTTTGGGAGGCCGAGG
CGGGCGGATCACGAGGTCAGGAGATCGAGACCATCCTGGCTAACACGGTG
AAACCCCGTCTCTACTAAAAATACAAAAAATTAGCTGGGCAAGGTGGCGG
GTGCCTGTAGTCCCAGCTACTCGGGAGGCTGAGGCAGGAGAATGGTGTGA
ACCCCGGTGGGGCAGAGCCTGCAGTGAGCCGAGATCACACCACTGCACTC
CAGCCTGGGCAACAGCGAGACTCCGTCTCAAAAAAAAAAAAAAAAAAAAC
AAAAAACAAGCAATATAATCAAAAACAAAAACACAACAACCTTAAAGCTG
AAACAGCAATAAGTCAAACTGCCGCGGCAGTTCACAGTTTTACCTGGGGT
ACCTGCTCCCTCATTGCAAGGCAAGACTGCATTTAGTATATATGTGACCA
AGAAGAATGAGAGAAGTGGAAAACACTGGAGAACAGAAAGTATCAAGAAC
CTTTCATCAGGCAATGCCAAAGCGCTCTGCTCTTTTCCTCTTCTTTGCCT
CTGTATCCTCTGTGGTTCCAGTTCCAGCTGAACTTGTGACAATCCCAAAT
CGCTCCTTCCTCTTTTTCAGTTTCTTATCATCTTCAGACTTTCTGGAAAT
TGAAGAGACATTCAAACCAAATCTTTGAGCTCTTTCCTTCGGCTTATCCA
AGTTAACCATAGGTGTGTTCAGATGACAGACTTTTGTTGGAACTGAAGAA
ATCCCAAACCTAGCTGCCTGAGCAGCTTTCTTACTCTCCAAGCTCACAGG
TACACTGAATTGTTCGGCCCTCTTCTGCATTCTCTCAGCCTGTGGTATTT
CAGATGTAATTTTCACCACTTTCTTCTCTGCTGCCACATCAACAGTTTTT
TTCAGGGGGTTCTTCCTATTTGACAAGGGGTTTTTTTCTTCTTCTGTTTC
ATCTCCTAGTACATCTTCATTTGCCTCCTCTTCAGCATGTTCTTCAAGAT
ATGCCTGGAGTCTGTGGATAAGATCTTGCTTTATTCCCTTGGTCTCCAAA
CCACAAGAAGACATTCTTGCTTTAGTTTAGCAAGCTTCAGCTTATGGAGC
TCCACCATCTCAGTTACCATCTTGTTACCCCTCCGGGTGTGCTCTTTTAA
TAATTGTATGTGGGGTGGGGTGCGGTGGCTCAATCCTAGCACTTTGGGAA
GCCAAGGCAGGCGGATCACGAGGTCAGGAGTTCGAGACCAGCCTGTAATA
ATTGTATGTGGGCCAGGTGTGGTGGCTCACGTCTATAATCCCAGCACTTT
GGGAGGCCAAGGTAGGTGGATCACTTGAAGCCAGTAGTTTGGGACCAGCC
TGGCCAACATGGCAAAACCCTATCTCTACTAAAAATACAAAAAAATTGGG
CAGGCATGATGGTACACCTATAATTCCAGCTACTCAGGAAGCTGAGGCAG
GAGAATCTCTTGAACCAAGGAGGCAGAGGTTACGGTGAGCCAAGATCGCA
CCACCACACTCTAGCCTGGGCGACAGAGCGAGACTCTGTCTCAAAAAAAT
AGAAAAAAAAAATTGTGTACGGATGTTGCATATTAAAAGCAGTCCTCTGT
TTCTGCACTTAATGTGCTTCCCCCTGGACTAGCATCTCAGAGGCACTGCC
TCTTCCTTGAAGCCTGACCCTCCTCAGAGGCCCTGATTGTCTGTACGTCT
GTGAGATCATTCCTTCCCTCTGCCTCATGTTAAGGTATCTGTGAATTCGC
CCTCCTGGAGGAAGGTGTGAGCTAGGGGCCGTTAATTTATTCCTGTGTGT
CAGGCACTTTGGCTCAACGCCTGTAATCCCAGCACTTTGGGAGGCCGAGG
TGGGTGGATCACCTGAAGTCAAGAGTTCGAGACCAGCCTGGCCAACATGG
TGAAACCCCGTCTCTACTAAAAATACAAAAATTAGCCAAGCGTGGTGGCA
GGCACCTGTAATCCCAGCTACTTGGGAGGCTGAGGCAAGAGAATTGCTTG
AACCTGGGAGGCAGAGATTGCAGTGAGCCAAGATCGCGTCATTGCACTCC
AGCCCAGGCAACTAGAGCGAAACCCCATCTCAAAAAAAAAAAAATTATTT
CTGTGATCTCGTACTCCAGCCTTCCTTTCCCCACCCACTCTTAACTCCTT
GAAAGGATCTTATATACAGGAGGCTCTCAAAGCACTGGGTAATGACTGTT
CTCAATGTATGTGTCTCATTTTGTAGGGCGTGACTAACTTAAGCAGCTTC
TTCCTTGCTTGGTTGGGCTTTGCAAATTTTTGCTACTTTATTTCCTGTAC
CCTGAACCCTTGGTGGGTCAGAGGTCAGAAGGGTTCCCTCCCACTGTCTT
CAGACATTGTCAATAGCAAATTGCACCTCTTTGATTCCTCTCCTTTTCTC
TCCTTTCTACAGAGTCGGGCGCTGCTGTCTGTGAATTCTTTTTGAAAGCT
GCCTGCGGCAAAGGTAAGAAACTCCGGGCTCCCTGATGTGCCTCCGGAGG
CGCCCTCCCACCTCCTTCTCCCCGGCAGACTTGGAGGCCGCCAGGTCTCT
GGCTTACATTGCTTTCTACAGACTAACGATCTCTGTAGATAAAACTGGTT
TGGACAGGCTAGGACCCTGATGGGGTGTTCCACCTGAAACCTAAACGCAG
GACTGAACCTGGCTCTAAGGCTGCCTTATCACTTCGCATTCCCCGTGGCC
ACAAGCTGACCTGTGACATGGAGAGAAGCCCCCAGCATTGAGACACTCAG
GAACTTTCTCAATGTCACAGAGTTAATAAGCGGCAGAGCCCAGTGTCTGA
ACCCAGGTCTTTCTCATTCCATAGTTTCCACTGGCTCATGGTTTTCTGTG
GCCTCCCATCGAAACACCCCATGATAACCCATCTTGCGGGGTCTTGTTCT
CGATAACCAGCCCTCAACACAGACTACACAAAACTACTGAGGTGCGAGAA
TCCCTTGAACCAGGGAGTCAGAGGTTGCAGTGAGCCGAGATCGTGCCATT
GCACTCCAGCCTGGCAACAGAGCAAGACTCTATCTCAAAAAAAAAAAAAA
TCTTGCTTTATTTGCTCGTCTCCAAACCACGAGCAAGACATTCATTCTTA
CTTTAGTTCAGCAAGCTTCAGCTTATGGAGCTCCACTGTCTTGGTCGCCA
TCTTGTTACCCCTCTGGCTGTGCTCTTTTAATAATTGTATGTGGGCCGGG
CTAATCCATCAGAAGTATCACTAGGGGTCAGGCGTGGTGGCTTACGCCTG
TAATCCCAGCACTTTGGGAGGCCGAGGTGGATGGATCACCTGAGGTCAGG
AGTTTGAGACCAGCCTGGCCAACATGGTGAAACATCGTCTCTACTAAAAA
TTCAAAAATTAGCTGGGCATGGTGACGCCCGTCTGTAATCCCAGCTACTG
GGGAGGCTGAGGCAGGAGAATCACTTGAACCTGTTAGGCAGAGGTTGTAG
TGAGCCAAGATCGCACCACTGCACTCCAGCCTAGGTAACAGAGTGAGACT
CTGTCTTAACAAAACAAAACAAAAAAAAAAGAAAGAAAGAAGTATCACTA
GGTACAACCTAAACTTTCCATGGTCTGGGCATTTTTCTCCCTGTAGGAAA
ATTTATTTAGGAGACTTAAATATTAATCAGAAGCTTGAAAAAGAGAGCAG
AGAATCAGAGCAAAGGGCTGGTTTTAATGAATGGTTTTGGTGAGTTTTGC
TTCTATAACGTAGTCATTTACCACTGAGGTAGGAGACTTTCTGGCAGATC
AGCCAGGCCACCTTCACACTGTCCAGTCAGAACGTCATTACCTCCACTGA
GTTTCTGGTCTCATTCCCATGTCTTTGCTCAGTAATTCTGCCCTTCTGAC
CAGCCACCTTCTGTTAGCACAGCCATCCCTAACACAGGGCATTCTGTCTC
TCTGTTGACTAATACAGTAGCCACTAGTCACATGTGGCAGTTCAAATTTA
AGTAAAATCAAATCACATTTAAAACAAAATTCTCAGACACACTAGTCATA
TTTCAAGTGCTCAGTAGTCACATGGGGCTAGCAGCTGCCATATTGGACAG
CAGAAGTGTACAGCGGCCTCATTCTGGTCGGACCTCCATGGTGGTCTTGC
CAGGCCACCCGTTAGAAGTCTCACACATCCCCAGAGGCTGGCTCTGTCCC
ATCAGGTCCTGTCCCAGAAGGGACACGTCCCTCCATGTGTATACATCACA
TTTCCTCAATTCTGAAATTGGTCTTTCCTTTTTTTTTTTTTTTAAAAAAG
AGGCAGCATCTTACTCTGTCACCCAGGCTGGAGTGCAGTGGCACAGTCAT
AGCTGACTGCAAGCTTGACCTCCTGGGCCCAAGTGATCCTCCCACCTCAG
CCTCCTCAGTAGCCAGGACTACAGGTGTACACCACCATACCCAGCTTTTT
TTTTTTTTTTTTTTTTTTTTTTTTTTTTTTTTAACGGAGTTTTGCTCTTG
TTGCCCAGGCTGGAGTGCAGTGGTGTCATCTTGGTTCACTGCAACTTCTG
CCTCCTGGGTTCAAGCAATTCTCCTGCCTCAGCCTCCTGAGTAGCTGGGA
TTACAGGTGCACACCACCACGCCCAGCTAATTTTTTGTATTTTTAGTAGA
GACAGGGTTTCATTATGTTGGCCAGGCTGGTCTCGAACTCCTGACCTCAG
GTGATGCACCTGCCTTGGCCTCCCAAACTACTGCGATTGCAGGTGTGAGC
CACTGTGCCTGGTCCCCAAGCTTGCTTGGCTGGCTTACTTACTTACTTAC
TTATTTATTTATGTAGTGAAGACAAGATCTCAGGCTGATCTCGAACTTCT
TGGCTCAAGTGATTCTCCTGTCTTGGCCTTCCAAAGTGCTAGGATCATAG
ATTTGAGCTCCTACACCCGGCCAAGTTCCTTTCTTTTTTTTTTTCTTTTT
TTTTTTTTTGAGACAGAGTTTTGTTCTTGTCATCCAGGCTGGAGTGCAAT
GGCGTGATCTCCGGTCACTGCAACCTCCGCCTCCTGGGTTCAAGCGATTC
TCCAGCCTCAGCCTCCCAAGTAGCTGGGATTACAGGCACCCACCCGCAAG
CCGGGCTAATTTTTTTTGTACTTTTAGTAGAGATGGGGTTTCACCATGTC
AGCCAGGCTGGTCTCGAACTCCTGACCTCGTGATCTACCCACCTCAGCCT
CCCAGCACCTCCCCCCTTTTAATTCCTCCATCTTACAGTAATATCTGTGA
GATCATGAGTAACTTTTTTTTTTTTTTTTTTGAAAAGGTGTCTTGCTCTG
TTGCCCAGGCTGGTGTGCAGTGGCGCGATCTCTGCTCACTGCAAGCTCCG
CCTCCCGGGTTCACGCTGTTGTCCTGCCTCAGCCTCCCGAGTAGCTGGGA
CTATAGGCGCCAGCCACCATGCGCGGCTAATTTTTTGTATTTTTAGAAGA
GACAGGATTTCACCGTGACAGCCAGGATGGTCTCCGTGCCAGCCAGGATG
GTCTCGATCTCCTGACCTTGTGATCCGCCCACCTCGGCCTTCCAAAGTGC
TGGGATTACCAGCGTGATCCACTGCGCCCGGCCATGAGTAACTATTAAAA
TGTAAAATGTCTGTCAGTGTAGTACCTCAAATCATGTTGCCTTCTGTGAG
GGGGACCTCTGCCCCTTTCCAGGACGTGATGCCTTCAGGTGGCTCCAGGA
GTTAGGAAGTGAAGGTACCTCAGCTTCTTCAGGCCGTGTCCCCCAGGCTC
AGGGTGGCCTCTCTGCTGACACCCTGTCCCTATCTTGCCGGCAGGGGGCA
TGTGTCCGTTTCGCCACATCAGTGGTGAGAAGACAGTTGTGTGCAAACAC
TGGCTGCGTGGCCTATGCAAGAAAGGGGACCAGTGTGAGTTCCTGCATGA
GTATGACATGACCAAGATGCCCGAGTGCTACTTCTACTCCAAGTTCGGTA
AGGCGCCTGGAGCCCTGGAGGCTCTGCTGAGAACCAGGGTGCAGAGGGGT
CCGCTGGCTGCTCAGTGCCCACACTGTCTCTGCCTGCTTTTCCCATCTTT
CTATTCTCAGAGGAGAACTCTGGCAGAACCTGCCAGCCTCAGCCAGCTTT
TAGGGGACAGTGTGGCTATTTTCTGCTCATCTCTTTTTTTTTTTTTTTTT
TTTTAAAGACATAGGGTCTCGCTATGTTTCACATACTGGTCTTGAACTCC
TGGGCTCGAGTGATCTGCCTGCCTCAGCCTCCCAAAGTGCTGGGATTACA
GGCGTGAGCCACCACGCCTGGCCCCGCGCATCACTTTGGAGTGCTTCAGT
GTTTGGAGCTCTTTCAATCACTCGGATTTGAGGCTAACGAGGGTGACCCG
GAAGCAGCGAGTTGTGCAGCTGGCTGCATTATGTCCGTGGTTGGTTTCTG
TCCACGTCCACCTTCTCCCTGAAACCCACTTCTCCCTCCAGCGTGGGCAT
TGCCTCTCAGGCCCGAGCTGGTTCCTTCTCTCCAGGAGCCATGATCCTGG
TGACATCTCAGCCATCCTAAATAGCCCTTCAAAATAACAGCCTCAGATGT
GTCTTCTGGTAGCAACAAACTTGCCTTGAGCCCTGCTTAGAGAATGCGTG
GCCTCAGCTGTCCTGAGTGGCCTGCGTGGAGAAGCGGGAGCCCGGGTGGA
GTCAGTGGGGCTGGCACGGAGTCTGGCAGAGATGTGCTCCCTGCTGGAAG
GAGTCCCCAGGGTCCCCGCTCAGGTCTGCACTTCCAGGTTTCCCGGGAAG
CAGCTCTGTGGGTCAGCGTGAGGCTGGCTCTGGTCCTGTGCAGGGAGCCC
GGCAGGAGGCTGGAATCCTGCAGGGAGCCAGGGAGTGCAGGGTATGCTTC
ATGCTTTCAAAGCACTGCTGTTGGAGGAGACATTAATTATTTCAGCATCC
CATCAGGCGTGGCCTGCTGGCTTATCAATGAGAGCTGTGGCTTGTTTTGT
GGAGGTGGCATAAGCTGAGAAGAAATAGGACCCAAGCTTCCCAGCTCCCC
AAGTGCTGTCCCTGTCATTGTGCAATGTAGCATGTTCCCCCCGATGCCTT
GCCCATAGCAGCACTGGGGCAGCACTGGGATGGGGCAGTGGCCTCCCATC
TGTCCCCAGAGGCAGCAGCTGGCTCTCCTGGGCAGGCTCTTAAGGCACCG
CTATACAAGTGGCCTGAGGGTCGCTCCTTCCTTGCTGACAGCCCTGGTGC
AGGACGCACTGTCTGCAGCTTCTGTCACCTGCACCACAGACATTGGGTTG
AGGGCCCCCTTTCCAGGCACTGGAGGGACAATGGTGAAGAGGTCCTTGCC
CTGTGAAGCCTTCACTCTTGTGGTCCAGGGAAAGAGGTAGCTGATAGGCC
ATGAGACGAACAGAGAAGAAATTGCTTGTGACAAGTGCTTTGAAGGAAGG
AAACCGTGACCAGAACCTTCTCTAGGCTGAGTGGTCAAGGATGAGGGGAT
TCCTGAGCTGGAAGCGGAAGACTAAGAAGGGGCTGGTCCTGGTACAGGGG
GACCCATGTGGCTGGGGGGTGGCAGAGGCTGAGCCTGCGGAGGGGCCTGG
GGAAGGAGTTTGCATTTCCTCTGGATTTTGAGCACAGTTGTAAACATGGA
TTGGAGAAGGTGAGCCTGGAAGCGGGCAACTACTCAGGAAGGCGGTTCTT
GGTGCTGGTGGTCCCTGGGGTCCGCTGCTTTGGAGAGGGCCAGGTCCACA
AGTGCTTCCCCTACCCTTGTCCCAGCTCTTAGATGTGAAGAGCCAATCAG
AATGGAACTTCCTGGTCTCAATGGGTGCATTTCCATCACAGCTCCGCTGC
ACAGGAAGCTGGGGCTCAGAAACACTCTTCCCTGGCTCTCAGGGCTCGTC
AGGCCAAAACTGGACACCAGAACCTCTTTTCCTTGGATGAAGCCAAGGTG
GGCCTGGCCCCGGCCTTCCCAGTGGTCTCACGTCTGAGTTTCCCTGCAGG
GGAGTGCAGCAACAAGGAATGTCCCTTCCTGCACATCGACCCCGAGTCCA
AGATCAAGGACTGTCCTTGGTATGACCGTGGCTTCTGCAAGCACGGTAGG
TGCCAGGGTGGGCTGGGCCCCGGGCAAGAAGCCAGTCCTCCCTTCTCTGC
CCACGACCCTGGAGGCTGCCAGCTGGTCTACCTGTCCCAGCAAAACCTGA
CATTCTGCAGCTAGCGGCTTTCTCACACTCCTCATCTCCCTTGCCTCTCC
CAAGAATGCTGGGTGGGTGGTGGTCCACCCGCTTTTTTGATAAGGAGGCC
AGTGTTGGGAGGTGAGGTCCCTGCCCCGTCTCCCATGAATGGGGGACAGC
CAGCATTTGAAACCATGCTCCAGCTCTCTAACTGGTAGAGGGGACATCTA
AGTGACCGGACACTTGGCTCTGCAGGTCCCCTCTGCAGGCACCGGCACAC
ACGGAGAGTCATCTGTGTGAATTACCTCGTGGGATTCTGCCCGGAGGGGC
CCTCGTGTAAATTCATGCAGTGAGTAGCCAGCTGCTCCGCCCTCTACCCC
AGCTCCCGGCCCAGGCCCTGCTGCCCTCCGTATCTTCCCTGGGCCAACTG
GGCCTTGGTCACTGGGTGATGTCAGTACCAGGGCCAAGGGTGGGGGCAGG
AGATGGGGAAGTAATCCCTGCTTATGGCCACCAATGCTTCCTGAGCCCGC
AGGTGGCTCTGCCTAGACCAGGAGCTGATCTTTCTTGGGTCATGGGCCAT
CTGGTAATGTAATGGAAGCTGTGGGATACAGACAAACATGTAGCCTTGCA
TATCATTTAGGGAATTTGGGGACTTCCAGTTAAGAACCTGTGCCCTAAAG
GAAAGAATTTCAGAGCCTCCCATGTGGAGGCTCAGGAAACCCTGAGCTTG
GGGTTTCACATAGAATAAGTAGTCGTCTAACAGTGAGGGTAGGAGAGAAC
GCACCCATTTCACACAGCAGCACACTGAGGCACAGGGCTCAGTCCCTGGC
CAAGGGCACATGGTAGCAGGTGGTGGCACCTGGTCAAAGGCAAGTCTGGG
CTGGGTGTGGTGGCTCACGCCTGTAATCCCATAACTTTGGGAGGCAGAGG
AAGGCGGATCACGAGGTCAGGAGTTCGAGACTAGCCTGGCCAATATGGTG
AAACCCCGTCTCTACTAAAAATACAAAAATTAGCCAGGTGTAGCGGCGCG
TGCCTGTAGTCCCAGCTACTTGGGAGGCTGAGGCAAAAGAATCACTTGAA
CCCAGGAGGTGGAAGTTGCAGTGAGCCAACATCGTGCCACTGCACTCCAG
CCTGGGTGACAGAGCAAGACTCCATCTCTAAATAAATAAAATAAATAAAT
AGCAAGTCTGTGAGCCTCCGAAGACGGGTTTTAATTCTTGCTCTGTGGGG
TTAGCACCCCTCTTGTGGCTCCATTTTCTTGTCCTTGGAGCCCAGTGCCC
ATCTGTCACTTTGGTTGTGGACCTGGGCTTCTGCCTGGGGTGGCACTGGG
GCCACAGACAAGCCTCCCTTCCTCCCGGCTGCCTCGCCCACACTGCTGAA
CCTACAGCAGGATAACAGTCTCCAGGTCTGTGGGAACCCTGGTCCCTGCT
TCTCACTGCAGGGAAGTGGCCGGTGCTGTCACTGGGTCTCACTCCCTGAA
TGAGAGTGCAGGCACCTGCAGGTGGCTCAGGGGCAGACCGTCACCAAGTG
ATGGGAGGAGGGGCTGACGCCAGAGTAAGACCCTGCGGGGAGGGGGGCTT
CCCTGTGTACAGCTCCTGTGGCGCAGCAGGCACGCACCAGCACAGCCTTT
GTCATTTCCGAGAAGCACTGGCCATGAGTCTCCCAGCTCGGTGTAGGCAG
GGTTGGGTCTGAGCCCAGGCAAGTCAGTTCTGTTCTCCCCGCCACTCCTG
TGGCCTCCCAGGAGCAGAGCTGAGTGCCAGCCACCACCCCATCCATGCAG
CTTGTGTCAGTCACTTTGTGCTGGGGCAGCTGAGTGTGATTTTCCTAGGG
CTGGAATTTAAGAGCATGGCCTGGCTTCTCTTCTCATCCCCTGACCCCAC
TCCTTCTCTTGTTCTCATCCCCTCTGGCTGCTGGTGACCAGCCCTCGATT
TGAACTGCCCATGGGAACCACCGAGCAGCCCCCACTGCCGCAGCAGACAC
AGCCTCCAGCAAAGGTACCGTGCCTGGCCTTCCTCGGTAGGAAGGAAGTG
CCTTTTCTACAGCGAGAACCTCAGTGTCCCCCAGGGGTGTGGTCTGCCTT
AGACCCCGCTGGACAACTTGGGAGAGGAGGGGAGTCTCCCAAGTTCCCGA
AGAAAAGTCAGGAGCAAAGCCGTGTATATCTCCCTCGAGAGACGGAGGGC
CTCTTGCCCTAGAACCTCAGCAAGGCCAAGCGCAGCAGCAGACACAGTCC
AGGCGCCGTGCAACTGGCCACCCGTTGTGAGATGGGGCTAACCTGGTTCA
GCAGCGTCTGCCCCTGGGGCTGGCATGGAGGGCGGCCTGGGCACCGTGTC
TGCTGCTCTTGCTCCTGGGTCAGACCCTTTATTTTGCAAATAGGGAAACC
GAGACTACCAGAGGGAGGGACCTGCCTGAGGTGACACCACTGGGCAGGAG
CAGGTGTGGCAGCAGAACTGACCACTCTGGCCAGCACCGCCCCTGCTCCT
GTGGAGTGGAGGTTGGGAGGAGGCGCGAGAACAGGCCCGGCTGGCTCCAG
TTTTCTAGATGAGGGGCCCCACAGCCAAGCAGCTGGTCCGTCCCCTCAAG
CACAAGGAGAGGGGGAAATGCTGTAGACACATGGGGATCTGCAGCAGCCT
CTCAATGCCAAGGGCACCCTGAGTTTGGTTATGGGAGTCGGGAGTTGAGC
CAAGAGGAAGGGCTGGCGTCAAGGCAGGGCGGGCATCAGGCAGGGTTCCC
AACAGGCCCATCAAGCCCAACCACCTCCTGAGCCCAATGCCTCACCTCCT
ACCCTGCTGGGCTCTGGACTGGCTGCCAAAGCCCCACCAGCCCCGCTCAG
TGCTAGAGGCTGAACAGCCAGGAGAGGATGCGGAGGATGTAGCTGCGTGG
AGGCGCCAATCACATTGAACTCTTGATGGGGAAAGCCGGGAATTCCAGGT
GTAGGTGCAGCCGTGCCAACCTGGGGGTTTTCTAGCTCGGGTTCTGCACT
TACGGGCCAGAGCCAGGAGCCCACCTGGTGGGGAGGAGGCCCTGCTGTGG
AATCCCTACCCCAGGAGCCCTGGCCCTCCTCCTGGTGGGGCTCCCTAGAG
GAGGGTCCTCTCAGCCCGAGAACGCAGCTCAGTGTGTCAGGCTCCAACTG
TTTTTCTGTGACTTGCTCGCCGTGTAGGCTGCTAAACATCTGGCTGAACC
AAGCGTTCATCCTGACCTGAAGCCAGAACCTCAGAAACCAAAGTAAGGCC
TGATCATGCCCTCGCCCCACTGCCCCAGAGACCTCCTCTTGTCTCTTTGA
TGTTTTGTTTTCTATTTTATTTTTCGTTTTTGTGTGTCTGCATGGTGTTT
TTCGGGCAGTGGCTTCTGCCATCATCACCACATGTTTCTCTGCTGCCCAC
TGTCCTGAGGTGGGCCGTCGTGGAAGCCCTGCTTCCTGCCGTTTGCGGGA
CGAGTCCCGCCCTCTTTTTTCCTGTCCCCATCGGTAGTCTGCGTGCACGT
GTTTTCCACAGTAAAACCGTGTTGTGTAACTCTTTCCAGCAAAGTAACAA
TCCGCCATTACAAAGGTCGTCCTCCTTGATCCAGTTAACGAGTCAGAACT
CTTCTCCCAATCAGCAGAGAACCCCGCAGGTCATCGGGGTCATGCAGAGT
CAAAACAGCAGCGCGGGCAACCGGGGACCCCGGCCACTGGAGCAGGTCAC
CTGTTACAAGGTGAGTCCCTGGGCTGGGGGACAGGGTGGGGTCTTCCCTT
ACCGTCAGTGGCCATTCCCTCATGCCCCATGTGTTTGGTGAAATGAGAAA
AATGAAAACATTCATTTTTGCTGATTGTAAGCATAAAGTTACAGTCTAGT
TACCATCCACTGTGGTGGGCTAGAGACTGTCCTATTTCCTACCACACTGC
ACTGAGGCACGGTAAAGGATGGTGAGAACGCCTGCCTAGTGAATGGACGG
GGCCTGCAGGCAGGTGAGGGAAGCCCCCAAGAGGCCGGGAACAAAATAGA
AACACTGATCCAGGGAAGGGTGAGCCCTTGGAGCCGCTGGCTGTCCTGGG
GGCATCCTTGGATCCTGCAGGGCACACCCGAGAAAACAGGACACTGGGTT
ACAGCACCCCTGTCCCCATCCCCTCCCCCAGTACATAAAATGGGACTCAG
GAAGGGTGAGCTTCAAGAAACCTCCTCGAAAACTGTCCTGTTCACTCCTG
GCTCTGTGGGAAGCGGGGAAAGGGGAGGAAAATCTCTTGATAGTTTGACG
TTATTAATGGGCCCTTATGTGAGTCTAGGCCTGTATTCATGTCCTTGGTT
AAGGCTGGAAAGTTACAAACTAAGTTTTCTAATCTAAAATCGCCCCAGGA
TTGGTGTGTCCCTGGCACGTGGCAGGAGTAACCCCCAGTACTCTTTGAAG
AGTATGTTCTCAACCCAAGGCGCACACAATTCCTACAGCTGGAGTTCTGA
AGAATGAGTCCAGATTAAAAATCACAAAACAGGCTGGGTGTGGTGGTGCA
CGCCTGTAGTCCCAGCTACTGGGGAGGCTTAGATGGGAGGATTGCTTGGG
CCCAGGAGGTCAAGCCTGCAGTGAGCTATGACTGCACCACTGCACTCCAG
CCTGGGCAACAGACTGAGACTCTTTGTCTCCAAAAAAATAAAAGAGCATG
GAAGTGGGGCACTGTGTAGAGCAGACTTAGCTGTTATCTTGCCACCCTCC
AGGCCTGTTAAGCGGGGCCACTTCTGTGCAGCAAGCGCCCTTAAGTCCTG
GAGCCTTAGAAAGGTAGGGCTGACCGCCCCTGTCCACAGCCTGTCACCCC
ATTAATGTCAGAGACACTTCATGTAAGTCCTGGATTCCCCAGAGTCAGCT
GTGGGGTCCGACAGACATGCCAGATGCCGTGAGCAGGGTGTGTGGTCCCT
CCCCCAGCCATCATGTTAGCCCTACAGCCCATCGGCAGCCTCTCCATACA
GAGTCACACCTGCAGATCAGACAAAGTTGAAAACACAGGGACAGCTGGGT
GCGGTGGCTCACGCCTGTAATCCCAGCACTTTGGGAGGCCGAGGGGAGCA
GGTCACAAGGTCAGGAGTTCGAGACCATCCTGGCCAACATAGAAGAAAGA
AAACAGGAATTGCAGAGCCAGGGAATAGAGCTGGCAAGAGTGTTGGGTGC
CAACTGGGCAGAGCCCCTCAGGGCAGCAGGGACTCAGGGGTGGGTGTCAG
TACAGAGTCAGTGCCCCCAGCTGCCTCCTGACCCTTTTGTTCAGTGCTTG
AGGCTGCCGTTTTAGGAGTCATAGAGTAAAGAGAAGCTATGGAAGGGCCT
GGATAATCAGGACTGGGATGAGGCAGGGTCAGGGCTGGATTTGTCATGTG
GCTCTGCAGGCTCCCCTTACCCAAGTCTAAGCATCGTCCCATCTCTCTGA
TCCTGTAATCAAAACCTGTCCCCAAGGTAGCTTAGGTGTGTCACAGCCAC
GAGGGAAAACGTTGGGTACAGCCCACCCTCTGTCCCCAGCAGTGGCTCCC
CAAGGGAGGGGAGGCTGGGACACTTCTGATGCTGTTCCCTCCCATCTCCT
GCCAGGGAACCCCAGACCTTGGCTCAGAGGTAAGTGACTGGCCTGTGGTG
CAGAAGGGCTTGGTCCCCAGACGGGGTGGCGGAGCTCAGGTGCCACGGGC
TTCTCTTTGTCCTGCTACCCACTTGGGAGTCCCTCCCTGGGCAGGCCATG
TGTCCAGGTGGGAGAGTTGTGGGCCTGAAAGAGCAGGTCGCTAGCAGGTC
GCCTTCTGGCGGCCTTGTTCTCCCTTGCATCTGCGGAGTTGCTGGCTAGT
TTCTGCACCACTGCACTTTCCATCCTGAGCTCCCTCACCCTCTAATTTGA
AAGAAACTCTGTACCACTGAGAATTTCAGAGTCATGTCCCGACTGGGGAC
TTGGTGGATGATTTGGGATTTGGTGGGCACTCCCTTAGTTGAAAACTGCA
TTTGAACAGTGTTGTTGTCTGTCTCTCCTCTTCCCCCACTTCCTGCTGTT
CCCAGTGTGGCGAGAAAGGACACTACGCCAACAGATGCACCAAAGGGCAC
TTGGCCTTTCTCAGTGGACAGTGACAGCAGCTGGAGCCAGCTCCGAGCAG
CCCGGGGGCCCCGCTGTTGGGAGTGTGCATTTAACTGTTTCATGCGCTTG
TTGGCGCGACTGTGGCTCGAGCTGGCCCGCAGACACGTGGGTTTCATCAC
TCTGAGGGGCCACGTCTGTTAGTTTCCTATCATTTTGCCTTAGTATTTTT
TGAAAAAGGGACATGTGTCCTGTGGGTCCCTGCAGTCGACATCATGTTTG
GCTGGGCATCGATGCCTCCTTTCTGGGACTCCCGGCACAACTCCCCTCAT
CCAGGGAGGGAGGCAGCTGCTGGGGAGGGGCTTGGCTAGGTAGTTCTGTG
TGGCGGTGGTCATTCCCCTCATTAAACACCAGTTCTTGGTGACGCCAGGG
GCTGGTAGGTCATTCAAAGCTGTGGCCAGCTCACGCCTGCTTCCTCCCTC
CCTGCCCTGCTGAATCCTAAAGCTGTGCCTATATCTGTGATTTGAATGAG
GGAGCCCTTTGGGGCAAATTCAGGTGCCCCCATTGCCTCAGGCTGGCCCT
GGTCCCAGGTGGCAGCGGTTGAGGAGGGGTACAGGGCTCTCAAGCCTGAG
GTTTTCTTCTCTGGGCTTAATTTTCTCTTGGGGTACGTGCCTGACAGTGT
TTAAGGTGTCCGTTGAACTGGAGTTGCAGACTTTTAAATAGATGACCCCT
TCAGATCATCTGTGCCTACCTCCTGCCCATCAGGCGTCTACACTGTCACT
CAGACACCTGTGGCATGTGGAGGAGACTGCCCTGTCCTGAGCCTGGAAAA
TGTGAAACTGTCTCCTGCAACCTGCTGGGCATGTGGGCCTGGCTGTGTTC
AATTGCAAGAACAATTTTTATGAAATGGATTAAAGCTTGTTTTTTAAGCC
ATGTCTCATTAATTAAGGGTCTCATGCCAACCCTTTTACACTGGCTGCAA
TCACGGCGTAGCTTTCTTGTCCCTTTCAACAAATGTCAGCCTCACAAAGG
GAAGTGCAGCTGCCCAGAAGGCCTGCAAGCAGCTGGTCAAGTCTGGGAGT
CTGATCTGTGGAGCCAGCAGGCAGGTCCTCCACCTCAGCTCAGATGTCTG
GTGGCACCTATTTCTGGGGCACAGTATCCCACCCCCAATGAGGCTCTGAT
GAAGAGGAAGCAGGGAGGGGCCGCCATAGCCCCTCACTTTTCCCCATCAC
CCCCAACCCACTAAGCCTCCTGTTAGAGAAGCCGCCTCAGCCGGAGGGCC
ACAATCCCTGCAGCCTGGGCGTGAGTGCTGCCTGAGGTCTCTCCAGACAG
TGCCGGGTCACCTCACCCTGTAGCCCTTGATGCCCCAGGGTGATGCAGAA
ACACAGGATGCGGGCCATCCCTGCCTGGAGCCACAGGACAGCCGGGGTGG
GATCTGGCGCTCTCAGGTACGCAAGCCTTTGTGTTACACCATAAAGGGCC
AGCCAACTAAAGGCCAGAATGTCTGCAAATGCACCTGCCCACAGCACTCA
TGGCAAGGGACGGACTTCGGCACTGCTGCTTCGGGAAGGTCTGGATGACA
CCCTGCCCTCCAGGGAGCTGGGACACGACCAGAGTGGTGGTCTGGGAAGT
CCACAAAGGCCTTCACCGGTCAACGGCCTGGAAAGACGACCTCCCCCCAC
CTTGTGCCACAGGAGCCCCTGGAACATGGGATAATGGCTACGGCAGACAG
GCAGGCAATCAGCACACGTACCAGTCATGTTTTATTTGGAGGTTAATTCC
TATTAGGATATGAAAGGATTCAGCAACGATTGAGATTGTGTTCCTCACGG
AGGGGCTCGGGCCAAGGTCGTGGGGTGGGGGGGTGCAGAGTGTGTCCTCT
TCAGTGGTATTTGCGGAGCCGCTCGTGCTCTGAAGTCAGGAAGGCAAGAT
GGTAAGTATCTTAAAAGGTTACAGTGAAGGCACAGCATGGCAGGAAGCAG
GCTGAGATCACACAAAGCCTTCCTGAGAATTCCCTTCAGAGATGACCCAT
GACCCGCCTGCCGGTGTCTCTGCAGAATCAGCAGACCCGGGGGGCACAAA
GACACCTCAGGAGCCAACCTGCCACCTGGCCAACCACTTTCTTTCCAGAA
GGAACAGAGGGAACACACGCTCAGACAAACAGCCCCAGAGAACCCGTCCT
TCAGAGGCAGGACCGCCCTGGTGCCACAGAATGGGAGTGAGGTGGGGGTA
GGGGGTGTACACTACACTGTCAGAAACAGCCTAGTCAGAGGCTGCCACCG
ACACCTCCCGCCAATCTCCCACCAGACAAGCTCCTCTCAAGCCTCAGAGC
CGGAACAGCCATGCTTTTCTGGGGTACCAGATTATCCCACTCAACTCATT
TCTCTTTCTGCATTGGCTACTAGGAAAATCGAGCCAAATTTTCACAGTGT
GCTGTATTTTAAAGAATGCTTCTAAGTACTCTCTTTACCCTGGCTTCATC
TTGATTTTCCTGTGTTCTCTTTGTCACAATTTTCTCATTTCAAACAATAT
CCCACATACTGTACTCTGATAGGTCCCTCCAATTCTTTTAGGTGGAAACA
TAAGGAACTTTAACTAAAGGTCCCTCAGCCTCAGAAGAAGGTGGGCTGCT
GTATCTAATGAAATCAGTCACCACCACCCTCTCATGGGAACTAAAGGCAA
GACGCCGCAGAGGCACTCACTGAGATGCTTGTAGGAAAAGGAGTAGCTAA
AGAGCACGTAGCATGCCAGCACCATGGTAATCCCCGAGATGCTCCCCTTC
TTCACATTGATGTACTTGTTGTAGTACCGGTAGTAACCTGCAAACGCAAG
AGGCGCTCACTGCCCTGCTGGGCTTCACATTTGAGTGAAGTTGAGCACAC
AGTTGAGTCTGGCTGACATTCAGGGACCTAGTCCTGCTCTGGCTGTTTAA
GCCCCTCGCCCTGCATTCACTGGCTGATAAAGATGACAAGCACAAATGCC
AGTAAGGTCTCTCATCCCCATAGCCTGAACTATAAGCACATACCAGCTCC
TGAACTAGGCCTACCTGGATTCCACCTCTCCCCTTTGGCTGTGAGCTTAT
AGCCTCCTGAGTAGCTGGGACTACAGGCATGCACCACCACAGCCAGCTAA
TTTTTCTTGTGTGGTTTTTTTTATAGAGATGGGGTCTCTCCATATTGCCT
AGGCTGGTCTAAACTCGGCTCAAGCAATCCTCCAGCCTTGGCCTCCCGAA
GTGCCGGGATTACAGGCATAAGCCACCACACCAGGCCAAGATAGGCCATT
TCAAATATTTGTCCTGAAGTTCTGGCAGGGAGGAGAGCATCATATTATAG
ACTAATGCCCACTACGGTTCCAATTCATTTTCCTCTTAAAGAAGTCTTAG
GATTTCTCTAAGACAGAGGCAGACATACTGATTCCAAGCAACAGGAAACA
TGTTCTTGGCTGTAATATCTCAGAGCCAGCCTTTGAAAGGGCCAATCAAC
CACAGAAGTCCAAGGCCTAGCATCCCTCCCTGTCATCCTCTACATAACTT
ACTGCTTTCAGACAACAAGGCCTTCATTGCCCAAATTAATTCATGGCAAA
AAAGAGATCTGAAGACCCAGAGATTTGCTTTCATTTACAGACATCCACAA
GGCTCTGACCTCTTTGAAACGCTCCGAAAATGCCACTAGGACTGAAGTCC
CGCATCAAGATCCAGCTTGGCAGCTCCCCCAGTTTGACCTCCAGAAGTTT
CTTGTCCTTCACTGGTACTGAAACGGAAGAGTGAGAAAAAATACCCACTG
AATAATCTCCCAGTAACACATATGGCATCCTTTCCTGCCACTGCTTCAAC
TATGCAATAAAGGTGCATAATGCAATTACACAGAGGCTGCACATACACAA
TATTATGAAGAAATATGTCACATCAAGCCCACTATTTTAAGACTGAGTCT
ATACAATAGCAGAACTGCTGCAGGGACAGCTTTATTAACCAACAGGACGT
CTGAGTAACAGCTTGCTGGGAGTAACTCCAGAAAAGGGTCTCGAAAAAAG
CAGTAACGTGGCGGACAGGAAAGATTACTGCAAAGCTAACATTTACTTGA
CATTATTAGCTTATTTAATCTTCACAACAAGCACTTCATGTCTTTACCTT
AAAGGAGGGGAGGGGGGATAGACTCAGAGAGGTTGGGCCACGTGACCAAA
GTCACACACACAACGTGGGGTCAGGACTGGCCCTCCTATGTCCCTGAAGC
CAATATGAGGGTGCCCTGTCCAACCCTGGGGATGTGTCGCTGGAGAACGT
ACAAGAGGGGATGTGGAAGGAGAGCGGTGTGACGGTGCCAAGTGTCTCAC
TCAGACTTGACGCACTTGTTTACTGGGGAAGGGCTTCAAACAGCACCTGG
GTTCACACAGCTGGCAGACTCACCAGATGGGCCAGCCCGAGCAAGTATAA
TGAAAGAAACCCAAGGAATTTCCACCTCCAGCATCCTGGGACCACGGACA
CCAACAATTTCCAGAGATAAAAATAAGAGATAACACATTCCGAGAAGTCA
AGTGACGAAAAACCACTCCAAATGACTGAACGGCCCCAGATCGTATTCCA
ATGGGAGTCTGAGAACAAGGAATCAGAAGGGCTCCTGGCTGAGGCTGTAC
TGTCCTCACATTTGGGCCCAGGAGGAGACTATGGAGGGCCAGGGAGTGGG
TGGGCCTGTGGGCGTCAAGGAGATGCATTTAAGAAAGGAATCGTCTCCCC
TGTTCTCCCTGCAAAGATTTATTTATTTATTTCTGAGAGACAGGGTCTCA
CTCCATTACCCAGGCTGGAGTGCACTGGTTATTCACAGGTGTGGTCACAG
CTCACTGCAGCCTCACTGAGCCTCCTGGACTCAAGTGATCCTCCTGCCTC
AACCTCCTGAACAGCTGGGACTACAGGTGTGTGCCACCACACCCAGCTAA
TGATAAGTTTTAAAAAGCTTTTAGCAGATGTCCTATTGAGGGCAAAGAGT
CTAGGACCACGGTGCCTTCTCAAAGATAACCACAAGAGGAGCCAGATTAA
ATAATCCCAAGGTTTCTTCTCCATTTTGAGATCAAAGGAAAGACTAAGGC
TCTGTCAGGACCAGCCTCAAGAGTCTGCTGAGGGAGGCCAGGGCACAGTA
GTTCACACTATAATCCCAGCACTTTGGGAGGTCGAGGCAGGCAGATCACT
TGAGGTCAGGAGTTTGAGACCAGCCTGGCCAACATGGTGAAACTGCACCA
TGAGATCACGCCACTGCACCTGCCCAGGCTGGAGTGCAGTGGCATGATCT
CGGCTCACTGCAACCTCCACCTCCTGGTTCTAGCGATTCTCCTGCCTCAG
CCTCCTGAGTAGCTGGGACTACAGGCATGCGCCACGACACCCAGCTAATT
TTTGTATTTTTAGTAGAGACAGGGTTTCACCATGTTGGCCAGGCTGGTCT
CGAACTCCTGACCTCAGGCGATCTGCCCACCTCGGCCCCCCAAAGTGCTG
GGATTACAGGCATGAGCCACCGCACCAGGCCAGAAAACTCACTTCCTGAT
CCAGTGAAGCCATTTTTTCACATTCACATAAACTATGCAGACATATTCTG
CATCTCATTACCATGTTCAGGGGCTGGCATGGAGCCTGGCACATCACAGG
AGAAAAAAGGCAACAATTTACAACTTGTTTTTCTTCCTAGTTCTATCTCT
GTATTATGAAGACAAGGGTGTTTCCTTAAAACCAACACATCAGGGGCCGG
GCACGGTGGCTCACGCCTGTAATCCCAGCACTTTGGGAAGCTGAGGCGGG
AAGATCCTGAGGTCAGGAAATCGAGACCATCCTGGCTAACATGGTGAAAC
CCCATCACTACTAAAAAAAAAAAAAAAAAAAAAAAAAAAAAATTAGCCAG
GTGTGGTGGCGGGCGCCTGTAGTCCTAGCTACTAGGGAGGCTGAGGCAGG
AGAATGGCGTGAACCTGGGAGGCGGAGCTTGCAGTGAGCTGAGATTGTGC
CACTACACTCCAGCCTGGGTGACAGAGCAAGAATCCGTGTCAAAAACAAA
CAAAAACCTAACACATTTGGCAGGGCACGGTGGCTCACGCCTGTAATCCC
AGCACTGTGGGAGGCCAAGGCAGGCAGATCACGAGGTCAGGAGTTCAAGA
CCAGCCTGGCCAACATAGTGAAACCTCATCTCTACTAAAAATACAAAAAT
TAGCTGGGCATGGTGGCGTGTGCCTGTAGTCCCCGCTACTCGGGAGGCTG
AGACAGGAGAATCGCTTAAACCTGGGAGGTAGAGGTTGCAGTGAGCCAAG
ATCGTGCCACTGCAAGGGACTATCCAGTTCATCCAAGATGCATCTATACT
TATTCCACGAATTTCTCTTTCACTGGAAGGCAAAGGAAGGCCTCAGTCCT
TGGTTGCCCTATTGGAACTCCCACCCCAACTCTACACACACCCGCTCCTC
TGCAGCACTGAAGCTTCCATCTGCAATCACTGGGTCACATAAAGAGACCC
AGTAGAGTTCAGAGACAGAGCAGACCCTTGGGTCTAGTGCCATTCTGGGT
TTAATGCCATTTTGTAGGTGTGTGCCCTTGGGCAAGGTACTACTCCTTCT
CAGTTTCCTCCTTTGTGAAATCCTTGGTACTTGGCCCTAGGTACTATGTA
AATGAGAACTATTACCACCTTTCTGCCTGGTTATGAGCTACCTGAAGGTG
CGAATATCCCCACCACTTCTTGGTACACGACAGATTCTCAGTAATGGTTG
TAGAACCACAGATCCTCGAGAGGAAACATACTGTTCATTACTATGAAGCC
ACATGGAAATAGCAAGTCTCTCCTGAGTGCTAAATCCAACCTGGGGGTTG
TCCAGAGAATAAAGATTTTTGGATTTGCAGGCCACATAAGGTCTTCATAG
CATAGTCTATTTTATTTTTAAACAATCTTTTTAAAAACAGAAAATGACCC
AATGCAGTGGCTCACGCCAGTAATCCCAACACTTTGGCCGAGATGGGAGG
ACTGCTTGAGGCCAGGAGTTTGAGACCCCATCTCTATAATAAATAAAATA
AAAACAAAAAACCATTCTAGGCCCTGTACAGTGGCTCACGTCTGTAATCC
CAGCACTCTGGGAGGCCAAGGCAGGAGGATCACGAGCTCAGGAGTCTGAG
ACCAGCCTGACCAAAATGGCGAAACCCCATCTCTACTAAAAATACAAAAA
TTAGCCGGGTGTGGTGGCGGGCACCTGCAATTCCAGCTACTTGGGAGGCT
GAGGCAGGAGAATCACTTGAACCTGGGAGGTGGAGGTTGCACTGAGCTGA
GATCGTGCTATTGCACTGCAGCCTGGGCGACAAAAGCAAGACTCCATCTC
AAAAAATAAATAAATAAATAAAAATAAAATATAAAAACAAAAAAACCATT
CTGAGCTCATGGCCAGACAAAAACAGGCCACACGAAATCCAACTCACTGG
CCATAGTTTGCCAACCGCGATCTTATCTACTGCTGCTAATTCATATTTCC
CTCACTTTATGTGCTCATGAAATACTGTCTTTGTCCTCTGGTGACAGACA
CTACCTAAAAGATCATCAATACCTAAGAGACATGGACTCCAATTTCTTCA
CCGGGGGTGATGCTGAATAGGCCAGGCATGTGACATGACCCTGCCTAAAG
GTCACAAAGTAAAGGCTGGGATGACCAGCTCACACCGACTGAGTACTCAC
TGTGGGCCACGCAGCGTTCCAAGTGTCTTTCACATGCTAAATCGATTGAT
CCTTAGTTCAGAGCTCTTGACCACAGCCCTATGCTTAAACAAAATGCCCC
AGTGTTCACTTTTCACAGGTTGTCTCCTTAACACAACTACCGTGTACGAC
GAATGCTATTATGCCCATTTTACTGAGGGGAAAACAGCTTCCCTCTCATC
TATTCTGAACCCCTCTTCATTTCTCTAGGCTGAGATTAAGAATACAGAGG
CCGGAGGCCGGGCGCAGTGGCTCACACCTGTAATCCCAGCACTTTGGGAG
GCTGAGGTGGGCAGATCACAAGGTCAGGAGATCGAGACCATCCTGGCTAA
CACAGTGAAACCCTGTCTCTACTAAAAATACAAAAAATTAGCTGGGCGGG
GTGGCGGGCGCCTGTAGTCCCAGCTACTCAGGAGGCTGAGGCAGGAGAAT
GGCGTGAACCCGGGAGGCAGAGCTTGCAGTGAGCTGAGATCGCGCCACTG
CACTCCAGCCTGGGCGACAGAGCGAGACTCCATCTCAAAAAAACAAACCA
GAGGTCAGGCGCAGTGGCTCACGCTGGTAATCTCAACACTTTGGGAGGTC
GAAGCAGGTGACTCACTTGAGGTCAAGAGTTTGAGACCAGCCTGGTCAAC
GTGGCGAAACCCATCTCTACTAAAAATACAAAAAAAAATTAGCCGGGCGT
AGGTACTGGTGTGTGCCTGTAATCCCAGATACTTGGGAGGCTGAGGCAGC
AGAATCATTTGAACCTGGGAGGCAGAGGTTGCAGAGACGAGATCAGCTAC
TGCACTCTAGCCTGGGCGACAGCGTGAGACTCCATGTCAAAAAAAAAGAA
TACAGAAACGCAGTGGCTCACACCTGTAGTCCCAGCACTTTGGGAGGCCG
AGGTACATGGATCACCTGAGGTCAGGGGTTCAAGACTAGCCTGGCCAACG
TGGTGAAAGCCCGTCTCTACTAAAAATACAAAAATTAGCTGGGCATGGTG
GCCTGCGCCTGTAATCCCAGCTACTCGGAGGCTGAGGCTGGAGAATCGCT
TGAACCCAGGAGGCAAAGGTTACAGTGAGCCGAGATCACACCATTGCACT
CCACCCTGGGCGACAAGAGCGAAACGCCATCTCAAAAAAAAAATGATAAA
AAAAAACCAGAAACTGAGCTAAGACACACATGTGTTAATCAAAACTCTGC
CACTATCAGGCTGTGTGACCTCAGAGAGGCCACACCACATCCCGAACAGT
TATTTCCCTCATCTGTAAAATGGAATCGACTTTCCCAACAAGGACTCTCT
GACAAGGCTACTATGGAGCATCTAGGGCTAACTATTCAAAAACAAACAAA
CAAAAATCATCAGTGTGCACAGCGGGATGAATGTAGCGATTTACACATGG
GTGTCTCGGAAAAGCCTGCTAGTCATAAGGCCGTCCTAGAGAATAAAGTT
CATTTACCACGAATCCTCAGGTTTGAATACCAGCTCAGCCCTCGCACGAG
TTGTGACCTTGAACAGGTCACCTCGCCTCTCTGATTCAACATATATGCAT
CGAACCTTACATGGTATCAGGTACAGTCCTAGTCCTGAGCTCCTCCTGGA
GCTTCATCTGAGCTTAAGCCTTGGGAAAAAAGGGCAAAAGCTGCGCCTAA
CATTCAAGTGCAAAGCAACTGGGTCGCAGCGGGAGAGGGAAGCGGCTATT
TCTTAGCGGAAAGAGGAACAGTGGCCCAAGGCGGCGCATTCCCAGGCCCA
GAAGCGCGTGCCCCAGATGCCTTCACCCTCCACGCCTAACCCGGTTGGCG
CAGGCCCTGGGCAGCAGGAAGGCGCGCCTGGGCAGGCGGAGCGGGGTCTG
GCGCGCCTCAAGTGAGGTCGTGGCGAAGTGCCTGAGCAAAGGGCAGGCAG
CTCCGCAGCTTCCTTCTCTCCCAGTGTGGCTCTGGACCCTGGACCCTGGC
TCCTGCTTCCACCACGGAGTCCAAACAGCCTTACCTGGGGCCGGACACTC
ACCAACTGACGCCATTTTGGAGTCCTGGTGTCCGCTGTGCCGGACCGCGC
GAGGGCTGCTGGGTAGGGAATGCACGCCCCATCCAGGGGCGTAGAGCAGA
GGCTCACGGGAAGCAGGTCACAACTGCGAACACCCTGGAACTACTAGAAG
GCCATGAAGCGAAGGGCGAGGTGCCTGGACAGCAAAAATCCGAGGGTCCT
GCAGTTAGAGAGAGGGGCGCCTCAGCCTGGGCTCTCTACCTTAAAAGGTG
GGAAGAGGCCGCGCTGGGACTACAAGCGTGCACCAGCACAGCAAGCTAAT
TTTTGTATTTTTAGTAGAGACAGGGTTTCACCATGTTGGCCAGGCTGGCC
TTGAACTCCTTTCCTCACGTGATCCCCCCGCCTCGGCCTCCCAAAGTTCT
GGGGTTACCGGCGTGAGCCACCGCGCCCAGTCTATTTTTATTTTTATTTT
TTACTTTTCAGACGAGCATTTACTTTTCAGACAGTGGCTTGATCACGGCT
GACTGCAGCCTTGAACTCCCGGAGTCAAGCGATCCACCCATCTCAGCCTC
CCAAGTAGCTAGGACTACAGGCTCACATCACCACTTCCAGCTTTTTTTTT
TTTTTTTTTTTTTTTTTTTTTTTTTTGGTGGAAACAGTGTGGTGAGGAGT
GGGGGTAGAGGCTCTCTATTTTGCTCAGGCTGGTCTTGAACTCCTGGCCT
CAAGCGTTCTTCCTCCACCTCCGAAGTAGCTGGGACTACAGGTGCACGCC
ACCACGCCCAGCTAATTATATTTTGTAGAGAAGGCGTCTCCCTATGTTGC
CTAGACTGCTCTTAAACTCTTGGCCTCGAGCGTTCCTCCTACCTCGGCCT
CCCAAAATACTGGAACTGCCGGCATGAACCACACTGCCCGGGCTACTTCA
ATTTTGATTATTTTAATTAATTTATTTATTTATTTAGAGACAGAGTCTCG
CTCTGTCACCCAGGCTAGAGTGCAGTGGCGCGATCTCGGCTCACTGCCAG
CTCCACCTCCGGGGTTCACTCCATTCTCCTGCCTCAGCCTCCCGAGTAGC
TGGGACTACAGGCGCCCACCACCACGCCTGGCTAATTTTTTGTATTTTTT
TGTATTTTTAGTAGAGACGGGGTTTCAACATGTTAGCCAGGATGGTCTCA
ATCTCCTGACCTCGTGATCCACCCGCTTCGGCCTCCCAAAGTTCTAGGAT
TACAGGCGTGAGCCACCGCGCCGGGCCTCCGATTTTTAAAACAACCTCGA
GAGCAGGTCTTGTAGTCATAACTTGCCAAATAAATGCCACCCTCGTTCAG
TTCATTCTGCTACATTTCTTGTTTCAGAGGTGGCATTGTGGGGCTCCTCC
ATGTCTGCTTCCCTTCTCCCCAGGCAGTGAAAATCGCATATACAATTATA
GGTGTGTGAAAGCACGGCCAGCATCGCCAGTGGGAATTAAAAATGGTTAA
AAAAACAAAACAAAACAAACAGGCCAGGTGCGGTGGTTCACGCCTGTAAT
CCTAGCACTTTGGGAGGCAGAGGTGGGCGGATCACTTGAGGTCAGGTGTT
CAAAACCAGCCGGGCCAACATGGTGAAAATACGAAAAAAATTAGCTGAGC
GCGGTGGCAGGTGCCTGCAATTCCAGCTACTTGGGAGGCTGAGGCAGGAG
AATCACTTGAACCTGGGAAGTGGAGGTTGCAGCGAGCGGAGGTCAAGCCA
CTGCACTCCAGCCTGGGCGGCAGAGCAAGACTCTGTCTCAAAAAAAACAA
AAAACAAACAAACAAAAAAAAACCAGGCTGGTCGCGGTGGTTCACGCCTG
TAATCCCAGCACTTTGGGAGGCCAAGGTGCGCGGATCACCTGAGATCAGG
AGTTCGAGATCAGCCTCCTCAACATGGCAAAACCTCATCTCTGCTAAAAA
TACAAAAAGTAGCCAAGCGTGGTGATATGCGCCTGTCATTCCAGCTACTC
CAGAGGCTGAGGCGGGAGAATTGCTTGAACCTGGGAGGCGGAGGTTGCAG
TGAGCAGAGATGGGGCCACTGCACTGCAGCCTGGGTGATGGAGTGAGAAC
TTGTCTCCAAACAAACCAACCAACCCCAGCAAATATAGTAGTGTACTGCG
GTAGGAGTGTTCTCAACGGTTCCTTGCACCCTTGAACTCTCTGTCTTCAA
AGTTTATTTCACTTGCTCCTTGCGGTGTGTGTTGACCATCCACGGTATAA
TGCGGGTATAATGTAGTCTTAGGAGTTTATTACCCGCCTTGGGCTGCGTC
CCTAAGCAACTGAACCCCCAGGAAAAACCCTGCCCATTGCACCAGGGCCT
ATGTAACTCCCACTCCCCAGGGCTGGGGCAGATGCCAGGGCTGGGGCAGA
GGGCCCCGCAGGAAGGATCAGGGATGGGGTCTGCCGGACCCCAGGTGTCA
GGTCCTCCGTGGGGCAGGAATCGGCCTGGGGACCTTCCTGGTCCACCCAG
GGAATCCTCCTGCAGGGTGCGAGTATGGGACCTGGAAGACTACGAGGGAC
CGAAGAGACCCGACTGCACTGTGTCCGGGCAGAGGCAGCCTCCGGGAGCT
GATGGACTTGAGGGCTGGGGCAGGGGAAGCTGAGGGGGCCGCTGTTCCGT
GGGACGTGCAGGAGAGCAGCAAAAGGCAGGAGTGGCCAGTGGCACCCGCG
CCCCCGCCCCTTCCCCAGGCCGGACACTCGCGGGGACGCAGAGCCGCCGG
AGCCCAGGATCCGCACACTGGAATCCAGGGAGGCCCCGGGAAGAGGCCGG
AGGGAAGCTACGCCAATGCCCGATCCCCTGGGGTGGATGGAAGGACTGAG
GGCGCAGGAGCTGTGATTTGTATATGTATAAATGCCAACGTTTTAGTTAA
TGAACTGGGGTTGTTTCGGGGAAGGTGGGGGTGGGTTGGAGGGAGCAGAT
TATTCCAAAGATAATTTTTTTTTTTTTGGTAAGAGACGGAGTCCCGCTCT
GTCGCCCAGGCTGGAGTGCAATGGCGCGATCTCGGCTCCCTGTACCTCCG
CCTCCCGAGTTGAAGCGATTCTGCCTCAGCCTCCCGAGTAGTTGGGATTA
CTGGCACCCGCCACCACGCCCGGCTAATTTTTATATTTTTAGTAGAGACG
GGGATTCACCATGTTGGCCAGGCTGGTATCGAACTCCTGGCCTCAGGTGA
TCCGCCTAGCCTCGGCCACCCAAACTGCTGGGATTACAGGCGTGAGCCAC
CGCCCCCAGCTTGAACATAGTACTCTTTCGTTGATCTGGCCCTCGTGCAA
ATTCTTAGTGCTCCCCAAGCAGAGGGCTGGGGAGAAGAGAATCCGGATCC
CTGACAACCCCGCCCCAGCCTTCTCTGCTAAGCTGCGTGAAACATTTTCC
ACTGTGGCTTCCCAAACGTGTCTCCTTAGGAGACTACACAGCCCGAGGCA
GGTGAATTTTCCCGAATGACAAGAGGATTATTCCCGAACCCCGTGGTGGC
GTCTGCTTCTATCCTGTTTCGTTTACTTTTACACTTCCCTCTGAATTACA
AAAGGGAAAAAGAACTCTTTAGGGTCCATCTAAAGCACAAAAAAGTTAGG
TTTCCAAGACCTCGTGGCGCAACGGCAGCGCGTCTGACTCCAGATCAGAA
GGTTGCGTGTTCAAATCACGTCGGGGTCAAACATGTGATCATCCCTTTCT
TTAGCCAACAGGAGTTATAGCTTGCCGGTAACTCTCAACCTTGGACACTG
TATTTTCTGTTCTTTAGCCCTAAAGATTTATTTGCGTAGGTACTTCAGCA
GTGGACCGGCACCTTAGCTAAAGTGTGAGGAAAAATTCAGAACCAATACT
TAGGTCGTGCTGTTCACATCTGTAGCAGGATTTATCAGGACTGTGCCTCA
GACAGTACATTCACAGGACTTCAGACAGGACCTTAAAACAGTGCAGGAGC
ACTTTGGGAGGCTGAGGCGGGCAGATTGCTTGAGCCCAGGAGTTCAAGAC
CAGCCTGGGCAACGTATCAAAACCGTCTCTCAAAAAAAAAATAAAAATAA
AAAAATAAACAAACAAACAAACAAAAAACAACGATAAAAGCAAAAGCAAA
AATGCCAGGTGTAGTGGTGCATACCTGTAGTACCAGCTGCTGCTTAGGAG
GCTGAGGCGGGATGATCCCTTGAGCGCAGGTCGAGGCTGCAGTGAGCTAT
CATTGTGCCACTACACTCCAACCTGGGTGACAAGGTGAGACACTGTCTCT
AAATGAAAAAATAAATAAAACGGTTCAGAGCTCGGGAAATAGTTGCCTTC
CCAATCCAAAAACTACCTGCCCACCCTGGGGGCTGCTATCCTTGGAGAAG
CATTGGTGGTGCAGCCTGATCTCCAGCATTTGAAGTTCCAGCACCACTAG
CACAAAGCGTTATTCAAAACAAATGAGGAGGAAGTCAGTTGTCTTCCCCG
AGCCGCTCCTATGGGACTGCGCTGGCCTGACGTGTCATCCGGCTCCCTCC
CCACATTCGTATTCCTGGAACGACCTGCTGGACTGAGTTCCTTGTCCTCT
CCCTAGGGGTGGCCAGGCCTGACCTCACTGCCTTCCCTATGTTCAAATGT
CTTGAACCTGGAGTACTGAGTGTTCCTGTTTTCTGTTAAAGCCAACAGGA
GCCAGGTGCGATGGCTCATGCCTGTAATCCCAGAACTTTGGGAGGTCGAG
ATGGGAGGATCGTTTGAGCCCAGGAGTTTGAGACCAGCCTGGGCAACATA
GCAAGACCCCATCTCTTTTATTTTTTATTTTATTTTATTTATTTATTTAT
GAGACAGAGTCTCACTCTGTCACCCAGGCTGGAGTACAATGGCACAATCT
CGGCTCCCTGCCACCTCCGCCTCCTGGGTTCAAGCGATTCTCCTGCCTCA
GCCTCCCGAGTAGCTGGGATTACATACTCCTGCCACCGAGCCCGGCTAAT
TTTTGTATTTTTAGTAGTGACGGGGTTTCACCATGTTGGCCAGGCTGGTC
TCGAACTCCTGATCTCAGGTAATCTGCCTGCCTTGACCTCCCAAAGTGCT
GGAATTGCAGGCGTGAGCCACTGCACTCAGCCAACACACATATGTTTATT
GCAACACTATTTACAATAGCAAAGACATGGAACCAACCCAAATGCCCATC
AGTGGTAGACTGGATAAAGAAAATGTGGTACAAATACACCATGGAATACT
AAGCAGCCACAAAAAGGAATGAGATCCTGTCCTTTGCAGGGACATGGATG
AAGCTGGTGGCCATCAGCCTCAGCAAACTAACACAGGAACAGAAAACCAA
ACACAGCATGTTCTCATTCATAAGTGGGAATTGAATATTGAGAACGCATG
GACACAGAGAGGGGAACAACACACACCTGGGCCTTTTGGGGAGTCGGGGG
TAAGGGGAGGGAACTTAGAGGATGGGTCAATAGGTGCAGCAAACCACCAT
GGCACATGTAACAAACCTGCACGTTCTGCACGTGTATCCTGTTTGTTTTG
TTTTGTTTAGAAGAAATAAAAAACAAACAAAACTTGGGAGGCCAAGGCAG
GCGGATCACTTGAGGTCAGGAGTTCGAGACCAGCCTGGCCAAAATGGTGA
AACCCCGTCTCTACTAAAAACACACACACAAAAAAAATTAGCCGGGAGTG
GTAGCGGGCGCCTGTAGTCCCAGCTACTCAGGAGGCTGACGCAGGAGAAT
GGCGTGAACCCGGGAGGCGGAGCTTGCAGTGAGCCGAGATCGCGCCACTG
CACTCCAGCCTGGGCGAGAGCGAGACTGTCTCAAAAAAAAAAGAAAAAAA
ATTAACCCCTTACTCACATTAAAACTGTATTTTGGGGGTAATTTACATAA
GCCACACAATTATCCTTTTAATTAAGATCTAATATTCTTTTTTTTTTTTT
TGAGACAGAGTCTCGCTCTGTCGCCAGTCTGGAGTGCAGTGGTGGGATCT
CGGCTCACTGCAAGCTCCGCCTCCCGAGTTCAAGTGATTCTCCTGCCTCA
GCCTCCCGAGTAGCTGGCACTACAGGCACGCCGCCACCATGCCCAGCTAA
TTTTTTTTTTTTTTTTTTTTTTTTTGAGACGGAGTCTCGCTCTGTCACCC
AGGCTGGAGTGCGGTGGCGCAATCTCGGCTCACCGCAACCTCCGCCTCCC
GGGTTCAAGCGCTTCTCCTGCCTCAGCCTCCCGAGTAGCCGGGGTTACAG
GCAGGCACCACCATGCCCGGCTAATTTTATTTGTATTTTTAGTAGAGACG
GGTTTCTCCATTGTTGGTCAGGCTGGTATCGAACTCCCGACCTCAGGTGA
TCCACCCGCCTCGGCCTCCCAGAGTGCTGGGATTACAGGCGTGAGCCACC
GCGCCCGGCAATTTTTTTGTATTTTTAGTAGAGAAGGGGTTTCACCATGT
TGGCCAGGATGATCTAAATCTCTTGACCTGATCCGCCGGCCTCTGCCTCC
CAAAGTGCTGGGATTACAGGCGTAAGCCACCGCGCCTGGCCCATTTTTCT
TCTTTTATCTGATAACCTTACTCCCCTCCACAAACACACAGCCAAAGAAA
CGAATTGTGTCGCTCTTGAATCATAGAATAATTCTAAATTATGTTACGAT
TAAACAGGAGGGGCGGGGCCCTGTCCATCACGTGACTCTCTCGGTGCTGT
CTCCGGCCGTTGATTGGCCTGGGCGGGGAGGGCGGCCGTTGATTGGTTCG
GGCCCACTCGCGCGGGCGCCACTCTCTTTGTCTGACAAGAGAGTCGTGAA
GCCTCCGCGGTCCTAGAGGGGCCGCTGGCTGGGACGCTTCGCTCGGCGCG
CGCAGGTGGAGCCAGCGAGAGGCTCTGAGGCTGCCAGAGTGGTTGTGTCT
GTTCCTCCGGTAAGGGGTGATTCGCCGAGGGGCGCGGACCAGACAGACCT
CGGGTCAGGCCCGGGAACCCCGAGAGGAGAGCCCAGCCCCTGGTGGAGGC
GGCTTGGCGGAGATTCGGAGCCGTCAGCAGGTTTGGGGAGAAGGAAACGA
GTGTTGTGGGGGGCGTGGGTGCGGGGGGTAGGCCACTGCGCACACCCCCG
GCTCGCAGGGGACGCTCCGGGTTTGTGCGGCGGCTCTCGGGGCCTGTGGC
ACCAGCTTTTGAGTATTTTTGGCGGTGTCAAGTCTTCGGCAGCGAGAGGA
GCAAAGTCCGAAGAATGAATGGATGGTGAACGCCTGGACTTGGTTTTGTT
AGAGTGGGAGATGAGCCGTGGTTGTTAGTGGAAGGTGTTCACGTGATTGT
GAAGCGGCATTTTGGATTTTGTCAAAAGTTAACAGTCCCCTCCAGTTAAA
GTTTTAAGAGTTTATTGTGCATGCAGAGGAACAGCTGGCAAATTGTTCCA
ATGGCAGCTTGGAAAGCTAAATGAGGAAGTGCAGTGATCTTGATTGTAAT
TGGCCATTATCAACTTGCATTCCTTCTAGGGTAAGTCGAGCTGGATCAGC
CTCGCATCTGTAGCTGATTGGTTCAGTTTATCATGCGGACGAGAAAAAAG
CTTCTTTCCTGGTCAGCGCACACTTTTCAGGGAAATAAGGAATTGTTGTT
GCTGTTGTGTTTGAGACGAAGTGTTACTCTGTTGCCCAGTTTGGAGTACA
ATGGGCCAATCTCGACTCACTGCAACCTCCAACTCCCGGGTTCAAGCGAT
TCTCCTGCCTCAGCCTCTCGAGTAGCGGGGACTACAGGCACGCGCCACCA
TGCCCGGCTAATTTTTGTATTTTTAGTGGAGACTGGGTTTCACTATGTTG
GCCAGGCTGGTCTTGAACTCCTGACCTCATGATCCGCCCGCCTCGGCCTC
CCAAAGTGCTGGGATTTACAGGTGTGAGCCACCACGCCCGGCCTGTTGTT
TTTAAGAGAGACAGGGTCTTGCTCTGTCACCCAGGGTGGAGTGTAGTGGT
GCCATCATAGCTCATTGCAGTCTCCAACTCCTGAACTCAAGGGAGAAATC
AATGTATTTTAAATGCCTTACATGGCTGTGGGTGGTTGGCCTAGGGCCGT
ACCCAAAACATGGACTCCATTTAATTTTTCATTAGCAAGTCTGACATTCA
GATGCACAGCCTTCACAAACACATTCAGTAAATATAGTGCAGGGGTGTCC
AATCTCTTGGCTTCCCTGGGCCACATTGGAAGAAGAATTGTCTTGGACTA
CACATAAAATACACAAACACTAAAAATAGCTCATGAGCTAAAAAAAAATC
GCAAAACAATTTCATAAGGTTTTAAGAAAGTTTACGAGCCGGGCGCGGTG
GCTCACGCCTGTAATCCCAGCACTTTGGGAGGCCAAGGCGGGAGGATCAC
GAGGTCAGGAGATCAAGACCATCCTGGCTAACACGGTGAAACCCCGTCTC
TACTAAAAATACAAAAAATTAGCGGGGCGTGGTGGCGGGCGCCTGTAGTC
CCAGCTACTCGGGAAGCTGAGGCAGGAGAATGGCGTGAACCCGGGAGGCG
GAGCTTGCAGTGAGCCGAGATCGCGCCACTGCACTCCAGCCTGGGCGACA
GAGCGAGACTCCACCTCAAAAAAAAAAAAAAGAAAGTTTACGAATTTGTG
TTGGGTTGGATTCAAAGTCGTCCTGGGCCATATGCGGTCCACAGGCTGAG
GTTTGGACAAGTTTGGTGTAGAGAATGAAAGGGATGAGGCCTTTGCTCCA
GCCTTGGAGCCATTGATCAGGATAGTTTTTAGAGTGTACCTCTTTGCTTA
AAAGGCAGAGGGTCCACCCTGGGCAACATAGCAAGGCCCCACCTACAAAA
GAACTACAAACAACTGGGCGTGGTGGTGCACTCTTGCAGTCCCATCTGCT
TAGGAGACTGAGGCAGGAGCATTGCTTAAGCCCAGGAGTTGGAAGCTACA
GTGAGCCATGATTACACCACTGCACTCCAGCCTGGGTGATAGAGGGAGAC
TCCTCAAAAAAAAAAAGAAAGGCAAAGGGTCTTCTAAACTGTTTTCAGGG
AAGGTGAACTGTGTTTGAGGGGCATCCATTAAAATGAAAGTGAATTTCAT
TAAAATTCATCCTGAGTTAGAAAGCAAGTCTGTAGGCTGGGCGCAGTGGC
TCACGCCTGTAATCCCAGCACTTTGGGAGGCTGAGGTGGGTGGATCACCT
GAGATCAGGAGTTCAAGACCAGCCTGACCAACATGGTGAAACCCCATCTC
AACTAAAAATACAAAAAAGTAGCTGGGCATGGCGGCGGGTGCCTGTAATC
CCAGCTACTTCCGGAGGCTGAGGCAGGAGAATCGCTTGAACCCAGGAGGC
GGAGGTTGCAGTGAGCAGAGATCACACCATTGTACTCCAGCCTGCACAAC
AAGAGTGAAACTCTGTTTAAAAAAAAAAAAAAATCAAGTCTGTAATTGTT
ACTGTTGCTGAATCCTGCTAGCAAATCACCAGGCTAGAGGTGAGGGTTGA
GTGACCCCTTTAGAACACTTTCAGAGGGGGCTTGTCAGCAGGTGGAGCTG
GCTGTAGGAGCAGGGTTGGAAATACGTAAGTAGATTTAGAGAAAGAAAAG
CTGGTGAACTGGAATCCCTAGGATAACTAGACTCGGACATCCTGTGTGAT
AGGGGAGGGGAGCATTTGGCTTTCTCCTGTTGGTCCTAAATTAAAGGGAG
TGGGGAGCAAAATTTTGGATAAAGCTGTTATTGATCAAGTCCTGATTTGG
GGCCCATGCCTCAGAGGCTATGGTTTGGCTTCCAGAGCTGGTTGCTGCAG
GGTGTGGATCAGAGTGCTATTTTTTCTTTCTTTTTTTTTTTTTTTTTGAG
ATGGAGTCTTGCTCTGTCACCAGGCTGGAGTGCAGTGGTACAATCTCAGT
TCACTGCAACCTCCGCCTCCCAGGTTCAAGCGATTCTCCTGCCTCAGCCT
CCCAAGTAGCTGGGAGTACAGGTGCCTGCCACCTCGCCCAGGTAATTTTT
TGTATTTTAGTAGAGAAGGGCTTTCACCATGTTGGCCAGGATGGTCTCCA
TCTTCTGACCTCGTGATCCACCCGCCTCAGCCTCCCAAAGTGCTGGGATT
ATAGGCGTGAGCCACCGTGCCTGGCCAGAGTGCTATGTTTATATGTGGTC
TATCTGCTGTCCCTTTGTATATGAGGTGCAGAGTATGACATGTTCTAGGG
AGAAGGGGAGGGCAGGGCTGCAGGTTCTCTTGGATGGAGCTTGGGAAATT
GAAATTACTAGACTTATTGTAGCGGCTCATGCATTTCATCACATGTTCCA
ACACCAAACACAGGGACTTTGTATTAAGCTTTGTCTGTGTGCCCCGTTGG
AATTCCGGGTCCCAGATCTGCCAACCAAGAGAGCTTCAAATTAGGGCTGG
CCTTACTGACTTTTTTTCTTCTCCAGCTCAGCCAGACGTCCAGGATCCCA
CCCCTTGCAAAAGACCAGGCCGTGGAAGCCATGTTCCCACCAGCCAGGGG
GAAGGTGAGCTGTGCCTCCCCCTCTGCTTCATCAGCATAGTCACTGCCAC
CAGCAGCTCCTTCCTCAGACTGAGCCCTCTTGATCAATGTGGGGAGTTTT
CCTTCTTAGACAGTGCAATGTAGAGAGCTTAGCCTCTGGAGTCACATGGG
CTTCCTTCAGTTACATAAACACTCTGGCTCCAGTTTTCTTTTCTGTAAAA
TGGGTCAGTGAGAGTGCCTATCACAGCGAGTTGTGAAGATTCAATGAAAA
ACACCCTGTGAAGTCCTTTGTGCAGTATCTGGTTACTCGTTTAGCACTGT
GTTAAGTTGTTGCTCTTATTACCGTAGTAGTTGCCCATTGTTTCTGTCTG
TGAGCATTATTGTGCACCTACTGCTGTACACTCCAGGTGCTGTTTTCTGT
GCTGGGAGATCAACTCTTACCTGTAGGAGATTACAACCTGATTAGAGAGA
TAGTTGTGTAAGGAACTTCTCATAATAAATTCTGAACTGTTCCTATGAAC
GGGTATAATGGAAGGTCAGTTATTGAATTTGTAGCATTATGGAGGGTGAT
TAGAAGAGACTGAGTTGTTTTGTCTTTTTTTTTTTTTGACGGAGTCTCAC
TCTGTTGCCAGGCTGGAGTGTAGTGGCGCGATCTCAGCTCACTGCATCCT
CTGCCTCCCGGGTTCAAGTGATTATCCTGCCTCAGCCTCCCAAGTAGCTG
GGACTACAGGCGAGTGCCACCACGCCCAGCTAATTTTTGTACTTTTAGTA
GAGACGGGGTTTCACCATGTTGGCCAGAATGGTCTCCATCTCTTGACCTC
GTGATCCACCCACCTCAGCCTCCCAGAGTACTGGCATTACAGGCGTGAGC
CACTGTGCCCAGCCTGTGTTTTGTCTTTTTTTAGACGGAGTCTCACACTG
TTGCCCAGGCTGGAATGCAGTGGCATGATCATGGCTCATGGCAGCCTTGA
CCTTCCCAGGCTCAGGTGATCCTCCCACCTCAGCCTCCCAAGTAGTTGGG
ACCACAGGTACATGCCACCACGCCTGGTTACTTTTGTATTTTTTGTAGAG
ACAGGGTTACACCATGTTGCCCAGGTTGTTCTTGAACTCTTGGCTTGAGC
CATCCACCAGCCTCAGCCTCCCAAAGTGCTGGGAATCCAGGTGTGAGCCA
CCGCGCCCAGCCTAGAAGAGACTGAGTTTGAAAGAAAGGAGAGGACCAGT
GGCTCATGCCTGGAATCCCAGCACTTTGGGAGGCTGAGGGGGGTGGATTG
CCTGAGGTCAGGAGTTTGAGACCAGCCTGGCCAACATATAGTGAAACTCC
ATCTCTACTAAAAATACAAAAATTAGCTGGGTATAGTGGCGCATGCCTAT
AATCCCATCTACTTGGGAAGCTGAGGCAGGAGAATTGCTTGAACCGAGGA
GGTGGAGGTTGCAGTGAGCCGAGATCGCGCCATTGCACTCTAGCCTGGGC
AACAAGAGCGAAACTGTCTCAAAAAACAAAAACGAAAACAAAAACCCAAA
CAAACAAAAAATGGAACTTTTAAGCAACATTTGGTGCCCATCTGTCAATG
TACAAGTCCTAGCTGTTGATGGGTTCTTGGAAACTGCAACTTTAAGGGAA
ACTATGTATATCAAAACCGTTTTTTTTCCATCAGTGTTACAGTGAAACAA
AGTTATTCAAGGACCTGCTGCTGTACATACTTTTGCTAAAAATCAGTTTC
CAAGAACCTATTGTGGATGTTAGGAGAGGAGTTACCATGCCACAATGACT
CTGGGAGATGAAGCCATTTTATTCCCATGCTTGTTAACCTTGTGCAGGTG
CGGGAATGCAGATGGCTGAGTAGGTCAGATTGAGGACATGGCAGCGCAGC
TCTGGTAAAAGAGTGACACTCTGGATAATGGTGAGAAAGGGCCTGCAACC
GTAGCAGTGGAACTCAGGTTTGATAGGCAGGAAAGAAAGTCCGTATAATT
TGGGAGGTTCTGGTGCCTGCCTGCAGAGGGGAGCTACGTGAAGCTTCTCA
GGATGGTCTCAGGATGGGGGTGGGCATTTCCTGTTACTGACCACTTATAG
GACAGCGAACGTTTGCCCTTTCCCTGCACACATCCCCTCTGAACCCATGC
AGTGTCTTGTGAGAGCAAGGAGTGTGTAGACAGCCGCTGGGCCCCTTTGC
CCAGAGGGCTGCAGTGGTGTGGGAGGGAGAGTGTGGCAGCTTCAGTGCTC
AGCCCACTGGAGGGGGCAGTCACTTGCAGATGTAATGTCCCCTGTGCTCA
CTGTGCTGTGTCCACTGTTGCCCACTCTGGATATGCTCCCCAGGCGTCTG
CGCCTTGGTCTGTACCTTTTATATTCTCCAGCAACGGGCTCCCCTGGTCT
CTGGCATCTGCTTGGCTTGTGGCAATGGGATGAAGAGGGTTGGAGGACAG
GGGACAGGGCGCCGGAGGCCTGGGGAAAACTGAGGTTGGGTTTCTCTTCC
CACGGCTCCCTCCCCACTGGGCTGTGGGATGGGTGTGGCTGCATCCTGTT
CAGCCGCAGCTGGTCTTGCTCCCCTTCCAGCAGCCTTCTGGGCTCCAGCA
GCCCTCCCCACCTTACCCCTTCAGACCTAGCAGGCCCTGGTTCCCCAGGG
TGGCCAGGACCTGCGAGCTTCCACATTTCTTGTTCATGTTCATTGAGACT
ATTCATCCCTTTGTAAATAGTCTGCACATTAACCAACCCCCCAGTGACCT
CATCTCTTTCCTAAGGAACCTGGGGCAGAAGCAATAGGTTATTTTTATAG
AGCAGCGGTCAGCAAACTGCCCTGGACCGCTTGGTAAAGTTTCCCTGAAA
CACAGCTGTGCCCATTCGCTTACTTGTCCACGGCTGCTTTTGTGCTCCAA
CACAAAGGCTGTTCCTCAGATTGTTGATTTGCTGTTCCTCTAATCAACAG
CAGATTTGAGGAACTGGAACAGAGACCAGAGGGCCTGAAAAGCCTAAAAT
ATTTACCATCTGGCCCTTTAGAGATTAATTGTGTCGACCCCGTGGTATGG
AAGCCAGCACATGTCTGGCCTGAGGGCCATCAGGCCTGAAAGGAGCCCTG
AATATATTCCTTATGAATTGGGTGCCCTTGGCCCACACTCTACCTCCCAA
ACCTTGGTTTCCTCAGCTGTGGAATAATCATTGAGCGTAAGTTATTTTAA
GAATTGCAGTTACCTTTATCAGCTACTTTTCCAGGAGCTGCTCTCGTTTG
AGGATGTGGCGATGTACTTCACCAGAGAGGAGTGGGGCCACCTCAACTGG
GGTCAGAAGGACCTCTACCGAGATGTGATGTTGGAGAACTACAGGAACAT
GGTCTTGCTGGGTAGGACACGGCTTGAAGATTGGGCTTTGTCTGTGTTCT
GAGTGTCTGTGCAAGCCCTTAGTCCCTTATCTGCAATTCCAGAATCAGAA
AAAGCGGTGAAAACCGAAAGGTTTTTTTATAACTCGTGTGGCTACAAGCC
CTGACCAGACATCACCACAGTGAAACCTGACTTCATCCTATAGGAAACCA
TTTATTGTCTTTATTTTTCCAACTTGGTGTGCATATCTGTATACCCAACT
TCAGAAATAACAGTGTAGGCCAGGTGCGGTGGCTCACACCTGTAATCCCA
GCACTTTGGGATTCCGAGGCGGGTGGATCACATGAGGTCAGTAGTTTGAG
ACCAGCCTGGCCAATATGGTGAAACCCAGCTCTACTTAAGATGCGAAAAT
TAGCCTGGTGTGGTGGTGCACGCTTGTAGTCCCAGTTACTTGGGAGGCTG
AGGCAGGAGAATCGCTTGAACCCGGGAGGCAGAGGTTGCATTGAGCCGAG
ATCATGCCGCTGCATTCCAGCCTGGGTGACAGAGCGAGACTCCGTCTCAA
AACAAAACAAAACAACAACAAAAATAACAGTGTATTTGAGGGCACCACTC
CAAACCCTACTGGGGATGATACGTTATGTAAAATATTTACACCAGGTCAC
CTTTCTGAAATGGGAAAAATTCTGACTCCTGAAACACATCTGGTCCTAAG
GGTTTCACATAAGGGACTGGGGACAGTGAATAGTCGTGTTGTGTTAGGGC
TCAGACCGAGACACTTCATGCATTCTTCACTCTCACCTCGTGTTCCTCAT
CTGTAAGACCTCCAGGAGTTGAGAATTATGGTAGATTTACATTCCAAAGG
CTCACTTCTTATGCTCTTGAAAGTCTTTTTCTTTCTTTTCTCTGGAAATG
GGTAACTTCTTGGTGTGTAACATTAGTGGGTGCTCAGGAAATGATTTTCA
ACCAACTTCATTTCTGAACCTTCACTGCTTCCATTCTTTTCAGGAGCCTA
CCCTGTCCTAGTCCACTGTAGTCTCCCACTGTGGGAGTTGCCTTGCTAAA
TAGTTTTCTTTCCGGGGTCACATGTTTAACCCTTGCACTGACACTCTTAG
CACAGAGTCTTGACCACCTCTGTGGGACTGTCCACCCACCTCTGGATTTT
TATAATTTTAATTTTCCCTTTAAAAGCATTACAGGAGCATACATAAGTAC
ATGGAAGGCATAGAAAAGGAGGAGAAGAGGAAAGTGTTCATGGGTAACAC
TGTTAATATTTTGGAAGGTTTCCTGCCAGTCTTTTTTTCCTATGCCTTTA
CAAAAGTAGCTGAGCATATTCTATGTGCAATCCTGTAATCTGTTTTAAAT
GTAACATTATTGTATCAGCATTTCCCCACATAATCAGTAAACGAGCATAA
TATAATTCCATTGTGTGGTCCATAAAAATATTTCATTGTTTTCCCATGTG
GGGACATTGAGCTTGCCTTTGTTTGTTCGTTGGTTTGCTTGTGTATTTAT
AATGTTTGAATAGATGTTTGAGTATAAATCTTTGCATGAATTTTTGATCA
TTTCCCAAGATACTTTCCCAAAATCAGAATTTTGAAGTTAAATGAGATGG
CACTTTAATCTTTATTGATTACTGAATGATTCTTCAACAAACTTTGTACT
GTTTTGCATATCCAATAGTAACATTTTAGAGTGCTTCTTTTTTTTTTTGA
GACAGAGTTTCGCTCTTGTTGCCCAGGCAGGAGTACAATGGCAGGATCTC
AGCTCACCACAACCTCTGCCTCCCCGGTTCAAGTGATTCTCCTGCCTCAG
ACTCCTGAGTAGCTGGGATTACAGGCATGTGCCACCACACCTAGCTAATT
TTGTATTTTTAGTAGAGACGGGGTTTCGCCATGTTGGTCAGGCTGGTCTC
AAACTCCCGATCTCGGGTGACCCGCCCACCTCAGCCTCCCAAAGTGCTGG
GATTACAGGTGTGAGCCACTGCACCCAGCTGAGAGTGCTTCTTTACTATA
TCACTGCCTTCTTTTATGGATTTTACTAGTTCTAAAAATAATTTTCATTA
CAGAAATTTTGGAAAATACATCAGTAAATAGAGTAGATAATAAAAATCAC
CTGCAGGCCTACTTTCCAGAAGTAACTCTTGTTATTAACATTTTGGTTTA
CTTTTTCCCAGTCCGTCTATGTGTCTATTACAGGGAAAGAATCCCTTATC
CAAAATGCTGGGGACCAAAAGTGTTTTGGATTTCGGATTTTTCTTTTTTG
GATTTTGGAATACTCATAAATATATAATAAGATAATTTGAGGATCTGACA
AGAAATTCACTTATGTTTCATATACACCTTAGACATGTAGCTTCTTCAAG
CTACGCTTGATTTAATTGTTCCCTTTTGATATTCAGTTTATTTCCAGTTT
GATGCTGCAATACCACTGTGCTGAACGTCTCTGGCACATTCATCTTGGTT
GCAATTGTACTTTAGGCTATATTTCTAAGAGCGAAATGACCACAGCCAAA
GGTATGAACATTGTTCAGGCTTTCAATAAAGACTGCCAGATATTTACAAA
GATTGTGCCAATCTCTGTTTTTCCCTGGGGAAGGCTGAATTAACTGTGTG
TTGTGCACCTGCGTTTTGACTGCCACTGGTCACGTGAGGTCAGGTGTGGA
ACTCTCCACTTTTATCAGGTTAGTGCTCAGAAAGTTTCGGATTTGGGAGC
ATTTTGGATTAGGGATGTTCAAACTGTATTAATTACTTATACACACACAC
ACATAACATACACACTACATAGTTTTTTAAAACAAAATTTGGGGTCAGGC
ATGGTGGCTCATGCCTGTAATCCCAGCACTTTGGGAGGGAGGTCAAGGTG
GGCGGATCACCTGAGGTCGGGAGTTCGAGACCAGCCTGAGCAACATGGAG
AAACCCTGTCTCTACTAAAAATTCAAAATTAGTCAGGCGTGGTGGCACAT
GCCTGTAATCTCAGCTATTCCGGAGGCTGAGGCAGGAGAGAACACTTGAA
CCCGGGAGGCGGAGGTTGTGGTGAGCCAAGATTGTGCCATTGCCCTCCAG
CCTGGGCAACAAGAGCAAAACTCTGTCTCAAAAATAAAAAAAATTTGGAT
CATGCTATATATGAGTTTTGTATTCTGCTTTAAAATACATAGGCAGTGTT
TTCCTATTTTAATAAATAGTTGGGCTGGGCACGGTGGCTCACGCCTGTAA
TCCCAGCACTTTGGGAGGCCGAGACAGGTGGATCACCTGAGGTCAGGAGT
TCGAGACCAGTTGGCCAACATGGTGAAACCTCGTCTCTATTAAAAATGTA
AAAATTAGCTGGGCGTGGTGGCCACATGCCTGTAATTCCAGCTACTTGGG
AGGCCGAGGCAAGAGAATCACTTGAACCCGGGAGGCGGAGGTTGCAGTGA
GCAGAGATGGTGCCAGTGTACTCCAGCCTGGATGACAGGAGTGAAACTCC
GTCTCAAAAATAAATAAATAAATAAAAATAAAAATACAAAAATTAGCCGG
GTGGGGGCGACAGAGCAGAGACTCCATCTCAAAATAAATAAATAAATAAA
TTTATAAATAAATAAATAGTTGGCTAAGTACAGTGGCTCAAGCCTATAAT
CCCAGCACTTTGGGAGGCCAAGGCGGGTGGATCACCTGAGGTCAGGAGTT
CGAGACCAGCCTGGCCAACATGGTGAAACCCCATCTCTAATAAAAATACA
AAACTTAGCAAAGCGTGGGGGCGCTGTGCCTGTAGTTCCAGCTACTTGGG
AGGCTGAGGCAGAAGAATTACTTGATCCTGGGAGGCAGAGGTTGCAGTGC
GCCAAGACTGTCACTCCAGCCTGGGTGACAGAGCAAGACTCTGTCTCAAA
AATAAAAAAAATAAACAATTGAATACAAGGATTTTTAATATCTGCCTAAT
ACTTATGCCTTCATCGCATTAATGTGCTACGCTTGATTTAATTGTTCCCT
TTTGATATTCAGTTTATTTCCAGTTTGATGCTGCAATACCACTGTGCTGA
ACGTCTCTGGCACATTCATCTTGGTTGCAATTGTACTTTAGGCTATATTT
CTAAGAGTGAAATGACCACAGCCAAAGGTATGAACATTGTTCAGGCTTTC
AATAAAGACTGCCAGATATTTACAAAGATTGTGCCAATCTCTATTCTCAC
CACCGCTTTTGATTATTGTCCTTATCTCTGCTTGCCACTGAGCCCCGGGC
CATGTCTCTGTAACTCACTAACGGCCACATCCCATTTACTTCCCCATGAG
TAGGATTTCAGTTTCCCAAACCTGAGATGATCTGTCAGCTGGAGAACTGG
GACGAGCAGTGGATCCTGGATCTACCGAGAACTGGGAATAGGAAGGCTTC
CGGTAGTGCTTGCCCAGGTGGGTGAGGAAGAGACCCAGGCGAGTGGAATC
AGGAAGAGGAAGGGAAGGCATGTTAGTGAAGCCCCTTCTGTGTGCCAGAC
GCTGAGCCAGGTGCTGGGCATATATTATCCCACTTCTTCATCCCTACTGC
CCTGTGAAGTGGGAGGAAGATCGGCGTCCCCATTTCCCAGATGAAGAAAC
TAAGATTAAGAAATCTTGGCTGGACGCGGTGGCGCATTCCTGTAATCCTA
CTTTGGGAGGCCAAGTTGGGCGGATCACCTGAGGCCAGGACTAGACCAGC
CTGGCCAACATGGTGAAACCCCGTCTCTACTGAAAATATAAAAATTAGCC
CCGCGTAGTGGCGTGTGCCTGTAATCCCAGCTACCTGGGAGGCTGAGGCA
GGAGAATCACCGGAACCTGGGAGGCAGAGGCTGCAGTGAGCCGAGATCGC
GTCACTGCACTCCAGCCTGGGTGACAGAGCAAGACTGTCTCAATTAAAAA
ATATATATATATATCACACAGGCCTGGTATGGGGGCTCACGCCGGTAATC
CCAGCACTTTGGGAGGCAGAGGCAGGAGGATCACTTGAGCCCAGGCGTTC
AGGATCACCCTGGGTGATATGGTGAAACCCCATCTCTACAAAAAATACAA
ATTTAAGCCGGGTGTGGTGGCGCATGCCTGTAGTCCCAGCTACTCAGGAG
GCTGAGGTGTGAGGACTGCTTGAGCCTGGGAGGCAGAGGTTGCAGTGAGC
TGAGATTACATGACTGTACTCCAGCCTGGGTGACAGAGCAAGACTGTCTG
AAAAAAGAACTCTCACAGTTGGGAGGTGGACACTGGGGTTTGACTTCAAG
TCTAGAATGCTTATCCTCTCTCTCCTGCAGGAAAAAGTGCTGCTCTGACG
CAGATGCTCTAGTGTTTTCTAAGTGACAGCTCTTAGGGCACCCTGGATGC
CCCTTGATTCCACCCTCATTACTTGTCCTCTCTCGGTGCTGCCTCTTGTT
CCCTTGCTTTGTTTTGTTTTCATATTACTCCCGTATTTCCTGACATATCT
GCATTTTTCTACTTACTGTGTCCCGATGCAGCTGCTCCTGTTTTTCACAT
CCAAGGTTTCTCCTCCATGGCACTACTGACGTTTTGGGCTGACGAATTCT
TTGGGGACAGGATGGGGCATGTCCTGTGCATTTTAGGATGTTGAGTAGCA
GCCCTGGCCTGCATCCACTAGATGCCAGTTGAACCTCCCCAGGTGTGACA
ACCAGAAATGTCTCCAGACATTGTCCAAACCCTGTTCACCCCTAGTTGAG
ACCCATTGCTCTATTCAGTTGGCTTTTGTCCCTACTTCCCTCTGGTTCCT
TTTCTATGCTATCCTATACTTTGTCCATTTTTAAGCAGATGTTTCACCTA
GAGTTATTAAAAACGTGTATCTAGGCCGGGTGCCGTGGCTCACACCTGTA
ATCCCAACACTTTTGGAGGCCGAGATGGGCAGATCGCTTGAGGCCAGGAG
TTTGAGACCAGCCTGGCCAACATGGCGAAATATCATCTCTACTAAAAATA
CAAAAACTAGCCGGGCGTGGTGGTGTATGCCTGTAATCCCAGCTACTCAG
GAGGCTAAGGCACGAGAATCTCTTGAACCCAGGAAGTGGAGGTTGCAATG
AGTTGAGATCATGCCACTGCACTCCAGCCTGGGCTTGTCTCAAACAAAAA
GCATGTATCTTGAAGCATAACATGCTACCTCTTTGATATTTATTTGGCAC
CACTGAGTACCTAGAGTAAGTTGTTTTTCTAATAACGATGATGGGCTCTG
CTCTCACATTCTCTGGCATACACACTCCTATACATTTATAGTGAGTTTGT
TGGTGCCGAGAGCTGTTTTTGTTATGAAAGTGAAGAGTCCAATGAAATTC
AGAATTTTGGGCTGGGTGCGGTGGCTCACGCCTGTAATCCCAGCACTTTG
GGAGGCCGAGGTGGGTGGATCACCTGAGGTCAGGGGTTCGAGACCAGCCT
GACCAACATGGTGAAACCCCGTCTCTACTAAAAATACAAAAATCAGCTGA
GCATGATGGCTGGCATCTGTAATCCCAGCTACTCGGGAGGCTGAGGCAGG
GGAATCACTTGAACCCAGGAGGCGGAGGGTGCAGTAAGCTATCATGCCAC
TGCACTCTAGCCTGGGCAACAGAGAGAGACTCCGTCTCAAAAAAAAATTT
CAGAGTTTTGGCCTCTTGAGTCTGATGATGTAAACGAGATCACTTCTTAG
CTTCATTTGATTGTCCTAGACCCCTAACAGTTGCCTTCTCTTCCTTTTTT
TCTTCTGCAGTGGATAGGTCATTTACATCTTTTCTTGTTATTTGGCTAGG
TTCTGAAGCCAGACACAAGATGAAAAAGCTAACTCCAAAACAGAAATTTT
CTGAAGATTTAGAGTCATATAAGATATCAGTGGTAATGCAGGAATCAGCT
GAGAAACTTTCAGAAAAGTTACATAAGTGTAAAGAATTTGTGGACAGTTG
CAGGCTTACTTTCCCTACTAGTGGTGATGAATACAGCAGGGGCTTCCTTC
AAAACCTTAACCTTATTCAAGATCAGAATGCGCAAACAAGGTGGAAGCAG
GGCAGATATGATGAGGATGGCAAACCCTTCAATCAAAGATCTTTGCTTTT
GGGGCATGAGCGAATTCTCACAAGAGCAAAGTCTTATGAATGCAGTGAAT
GTGGAAAAGTCATTAGGCGTAAGGCATGGTTTGATCAACATCAAAGAATT
CACTTTTTAGAGAATCCTTTTGAGTGTAAGGTCTGTGGGCAAGCCTTCAG
ACAGCGGTCAGCTCTTACGGTCCATAAACAGTGTCACCTGCAAAACAAGC
CATACAGATGTCATGACTGTGGAAAGTGTTTTCGGCAGCTCGCGTATCTT
GTTGAACATAAGAGGATTCACACCAAAGAAAAACCTTATAAATGTAGCAA
ATGTGAAAAAACGTTTAGTCAGAATTCAACCCTTATTCGACATCAGGTGA
TCCATAGTGGAGAAAAACGCCATAAATGCCTTGAGTGTGGAAAAGCCTTT
GGCCGGCATTCAACCCTTCTATGTCATCAACAGATTCACAGTAAACCGAA
CACCCATAAATGCAGTGAATGTGGACAGTCCTTTGGTAGGAATGTGGATC
TCATTCAGCATCAAAGAATCCATACAAAGGAGGAATTCTTTCAATGTGGA
GAATGTGGGAAAACGTTTAGTTTTAAGAGGAATCTTTTTCGACATCAGGT
CATTCACACTGGAAGCCAACCCTACCAATGTGTCATATGTGGAAAATCTT
TCAAGTGGCACACAAGCTTTATTAAGCACCAGGGCACTCACAAAGGACAG
ATATCCACATGATGTTAATTGGAAAGCAGTCATTGGAGAACTAGAACTTA
TAAACCTCTACTTCAAGTGTGTATCACGTAATTGTTTCCATGAAAAGCAA
TAAATGTAACAAAGGGTTTTTCTATGGGAGCCATCTTTGTGTAGCCAATC
TGTAGTGAAGAAACGCTTAAAAGGAAATGTTAGCTTGGGCAACACAGTGA
GATCCCATCTCTACAAAAAATAACAAAGCCAGGTGTGGTGGCTCACACCT
CCAGTCCCAGCTACTAAGAAGGCTGGGTGACAGAGTGAGGCTGTCTCAAA
AAAAAAAAAGAAAGGGCTGGGCGCGGTGGCTCACGCCTGTAATCCCAGCA
CTTTGGGAGGCCGAGGTGGGCGGATCACGAGGTCAGGAGATCAAGACCAT
CCTGGCTAACACAGTGAAACCCCGTTTCCACTAAAAAATCAAAAAATTAG
CCGGGTGTGGTGGCAGGCGCCTGTAGTCCCAGCTATGCGGGAGGCTGAGG
CAGGAGAATGGCGTGAACCCAGGAGGCGGAGCTTGCAGTGAGCTGAGATC
GTGCCACTGCACTCCAGCCTGGGCGACAGAGCGAGACTCCGTCTCAAAAA
AAAAAAAAAAAAAAAAACAGAGAAAAGGTTATTAGGCTGTTGTGTCCACT
CTCTTGCACCCTCTATGCCCTCATTCCCTCCAGCCTAGTTAAGGCAGAAG
GGAGCCATAGAAGCTGTGCCGTGTGGTTGCCAGGCTGGGGACCATTGCAT
GGGTTGTGAATGATTGAAGGTTTGAAGACAGCCAGTATGGTGTCGCATGT
CTGTAATCCCAGCACTTTGGGAGGCTGAGGCTGGAGAATCACTTGAGGTC
AGTTCAAGACCAGCCTGGCCAACATGGTGAAACCCCGTCTCTACTGAAAA
TACAAAAATTAGCTGTTTGGGAGGCTGAGGCAGGAGAATCGCTTGGACCT
GGGAGGTGGAGGTTGCAGTGAGCCAAGAACACACCACTGCACTCCAGCCT
CAGCAACAGAGTGAGACTCCATCTCAAAAAAAAAAAAAGATTGAAGAATG
CCTTTCCTGTATTACATACAACTATTACATGCTAACGTATAGACTTAAAA
AACAAAACAAAACTAAGGGCTACTCACTAGTAACTAGTGAGGTATGAAGA
ACTAAAAGTTGCCCATAATCAGGCCGGGCATGGTGGCTCACACCTGTAAT
CCCAGCACTTTGGGAGGCCAAGGCGGGTGGGTCACAAGGTCAGGAGTTCA
GGACAAGCCTAGCCAAGATGGTGAAACCCCGTCTCTACTAAAAATACAAA
ATTTAGCCAGGCACAGTGGTGGGCGCCTATAATCCCAGCTGCTTGGGAGG
CTGAGGTAGGAGAATCACCTACCTCAACCGGGAGGCAGAGGTTGCAGTGA
GCTGAGATTGCGCCACTGCACTCCAGCCTGGGCGACAGACCAAGACTCCA
TCTCAAAAAAAAAAAAAAAAAAAAGTTGCCCATAATCTAAAATGAGTATG
TTAGATTCTGATAAGAGTTGTAAGTCAGCCCGGCGCAGTGGCTCACGCCT
GTAATCCCAGCACTTTGGGAGGCTGAGGCGAGTGGATCACGAGGTCAGGA
GTTTGAGACCAGCCTGGCCAATATGGTGAAACCCCATCTCTACTAAAAAA
TACAAAAATTAGCCGAGCATGGTGGTGCGCGCCTGTAGTCCCAGCTACCC
AGGAGGCTGAGGCAGGAGAATCGCTTGAACCTGGGAGGTAGAGGTTGCAG
TGAGCTGAGATCATGCCACTGCACTCCAGCCTCGGTGACAGAGTAAGACT
CCATCTCAAAAAAGAAAAAAAAAAAAAAAGAGTTGTAAGTCAATATTTGT
AATAGGTGCCGTGGGCCCTGCCGAAGTCCCTCTGGCCTTACACCTTCTGT
GGGCTTCATCTGACTGTGTCTGCACCTTGTGGCCTGTGGGGTAATAACAC
ATTCTGGGAGCAGCTGTCAACCAATCATCGATGGGAATTTGATAAACACC
AAATTCTCCATCTCCCCATGTGTGGAAAACTCTGAAGCATGTGTTTTAGT
TTCCAGAGGTTCCCCATGAATTGCACACAGGCACTCACCCAAGGTAGATA
CCTCATTGGGTGACTTCCCTTCTGTCTCTTCCACCTTCCCTAATAGTGTT
GCAACCTCTCCCCAACAAATAAACTACTTGTATTCAAAAAGTGTCAATTA
TGTTCTCTGAGAAGCCATATCCCTTCTGTTTCCACAATTATTCTAAGCAC
ATTCTGACATTCAGTTTAAATAGGTTGAGCTGAGTGTATTCTCCCTAGAG
CTCAACAATATAAGAGATCCATTTAAATTATTTGGATATCCTAAACATCA
TCCTATGTCTGTATTAAAAATTGCTCTAATTTGCCGGGCGTGGTGGTGGG
CACCTATAATTCCAGCTACTCAGGAGGCTGAGACAGGAGAATTGCTTGAA
CCCGGGAGGTGGAGGTTGCAGGGAGCCAAGATTGCACCACTGCACTCCAG
CCTGGGCGACAGAGTGAGACCCCGTGTCAAAAAAAACAAACAAATATTGC
TCTCAGGCCAGGTGCACTGCGTCATGCCTGTAATCCCCAACACTTTGGGA
TGCTGAGGCAGGTGGATCACTTCAACCCAGGAGTTTGAGACCAGCCTGGC
CAACATGGCAAAACCTCATCTTTTTTTTTTTTTTTTTTTTTTTTGAGATG
GCGAGTCTCGCTCTGTTTTCCAGGCTGGAGTGCAGCGGTGAGATCTCAGC
TCACTGCAACCTCCGCCTCCTGGGTTCAAGCGATTCTCCTGCATCAGCCT
CCTGAGTAGCTGGGACTACAGGTGCCTGTCAGCATGCCCAGCTAATTTTT
GTATTTTCAGTAGAGATGGGGTTTCGTTCGCCATGTTGGCCAGGCTGGTC
TTGAATGCCTGACCTCGTGATCTGCCAGCCTTGGCCTCCCAGTGCTGGGC
TTACAGGCGTGAACCACTGTGCCCAGCCTCTCTCATACTTTTAAAGTACA
AAAATTAGCTGGGTGTGGTGGTTGTATGCCTGTAGTCCCAGCTGCTTGGG
AGGCTGAGGTGGAAGGATCGCTTAAGCCCAGGAAGTTGAGGCTGCAAGTG
AGCCAAGATCACACCACTGCACTCCAGACTGGGCGACAAAGTGAGACCTT
TTTTTTTTTTTTTTTAAAAAAAAAGATAGTTTGTATTTACGATTCTCTCC
AATGACCAGTTCAGACATTCAGGCACTTGTCACTCAGATTAATCCTCATG
TTTAAAGAAGGTACAAACAGGAGAGAACTGTTTCTAATTCACTGAGCCAC
AGGGAACTGCCAAATCTAGAGAGACTCAGCCATAGAAAATGAACAGTCAC
ATCCAAAGCGCAGCCATCCTGAGATGGCTTCAAACTTAGAGGGAGGTGTA
GGTGCTGTCCAGGCCAGACACTCTTCAGTTTCCAAACAGTTCCTAGAGGA
AGAGAAGCCACTATCACCCAGAAGCCACCTACACCCAGACTAGACCCGGG
GCTCTGCCCTGTGTTTGTCAGGGGCCACTAGTGCCCTGACTGCTGTTTCC
TGATGATATTCCTTCAAGCAGAGGCCTCTATTACACGTGCCCCAGCTCAC
CTACATCAGGGAGAGAGTGGTCTCCTGACCGTGATGGTGGGAGCCCCTAG
TGGAGCTGAGCAGACACTCTCTTCCCTTCATTTTCACAGGACCTGGAAAG
GACAACCACACTTGCTTTACTGGAGATGATTCTTATGTTCTATTTTATTC
ACTTCTGCAAGAAATACTCAAATTTTGTATAATAAGCCTTGTGATATCAT
GATAAATATGTATCTGGTCTTCATCCTCAATGACTAGCAGAGAGCTCCCC
AAACCTTGGAGAATTCCTGAGGGATAAGGGTGCTAAGAGCATCTTTTCTT
ATCATATTTGGTCTTTGACACTTGTTCCTGACACAGAGCTGTTAAACCCA
TTGGAATTTCCTTAGTGATGCATGTCTTTGTTCTAATAAGGCAACTCTTG
GATTTCCGATGGGTTCAGCTTGGGGGCTAACTGGAAAGACCAAGGCATGA
TTAGAAACTTGGAAGCTGAGGCGGGCGGACCACGAGGTCAGGAGATAGAC
ACCATCTTGGCCAACATGGTGAAACCCTGTCTCTACTACACTACAAAAAA
TCAGCCGGGTGTGGTGGCGAGTGCCTGTGGTCTCAGCTACTCGGGAGGCT
GAAGCAGGGGAATTGCTTGAACCTGGGAGGCGGAGGTTGCAGTGAGCCGA
TATCATGCCACTGCACTCCAGCCTGGGCGACAGAGAATCTGTCTCAAAAA
AAAAAAAAAAAAAAAAAGCCAGGCACAGTGGCTCCAGCCTGTAATCCCAG
CACTTTGGGAGGCCAAGGCGGGCGGATCATGAGGTCAGGAGATCCAGACC
ATCCTGGCTAACACAGTGAAACCCCATCTCTACTAAAAATACAAAAAATT
AGCAAGGCATGGTGGGGGTGCATGTAGTCCCAGCTACTCAGGAGGCTGAG
GCAGAAGAATGGCATGAACCCGGGAGGTGGAGTTTGTAGTGAGCCGAGAT
TGCGCCACTGCACTCCAGCCTGGGCGACAGAGCGAGACTCCGTCTCAAGA
AAAAAAAAAAAAAAAAAAGAAATCAGCAAGTCATAAAACTGAACTCCTAG
GCTCCTAGAATGGGAAAGAAAGAGGGACTATGCAAAATTAGGTTTTCTGG
AAAGTGAAAAATAGAGTGCTTCTTTTGAGTACTGAGCTTTACCAGATCTT
TTGGGGATTATGAAGTAGTTGAAACCCTCTCTACAATCTAAGGCCAAAGG
CAAATTTTAAATGACTAAAATACATTCTTAGGCAAGTATTAATAATTGTA
GTGAGCAAGATTTGGTTCAAAAGTGAATAAAAAGGCCGGGCATGGTGGCT
CGTGTGTAATCCCAGCACTTTGGGAGGCTGAGGTGGGCGGACTGCCTGAG
CTTAGGAGTTCACCACCAGCCTAGGCAACACAGTGAAACCCCATCTCTAC
TAAAATACAAAAAATTAGCTGGGCATGGCATGGTGCACCTGTAGTCCCAA
GTACTTGGAAGGCTGAGGCAGGAGAATTGCTTGAATCCAGGAGGTGGAGG
TTGCAGTGAGCCAAGATCATGCCACTACACTCCAGCCTGGGTGACAGAGC
GAGACTCCATCTCAAAAAAAAAAAAAAAAAAAAAGTAAATAAAGGTAGGC
TGGGTGTGGTGGCTTGTGTCTGTAATTCCAGCACTTTGGGAAGCTGAGGC
AGGAGGATTCCTTGAGCCCAGGAGGTTGAGACCAGCCTGGGCAACATAGC
AAGACCCTATCTCTTAAAAAAAAAAAAAAGCTGGGTGTGGTGGTGTGTGC
CTGTGGTCCCAGCTACTCAGGAGGTTAAGGCAAGAGGATCACTTGAGCCC
AGGAGGTTGAGGCCACAGTGAACCACGATCACACCACTGGGCTCCCGCTG
GAGGGCTACGACGAGACCCAGTCTCAAAAATAATACATAAAGGTAGAGCG
CAGATAACAAGGACAGAACCCCGTTACATGTCAGCCTGGCTCTTATCATC
AGAAGTCTCTTACCTGGCATCAGCTCACATTTCAGAAGGCCCCCTACTTC
CTCATTCCTCACTCACTGAAACTATCAGTCTGTAATGAGGCTCAGGACAG
ATTGAACCTATCTTGTAGGAGATACTCAAGGAAGATCCATAATTGACTGA
TATACTCCAAATGGCAAGGAATGTGGTTCTGGACAAGAAAAGAAACAGGC
CAAGTCACATAGAAACATATCAAAATGACAGCACTTTATTTCTTTTTTGA
GATGGAGTCTCGCTCTGTTGCCCAGGCTGGAGTGCAGTGGCATGATCTCA
GCTCACTGCAACTTCCGCCTCCTGGGTTCAAGTGATTCTCCTACCTCAGC
CTCCCGAATAGCTGGGCTTACAGGCATGCACCACCATGCCCGGCTCATTT
TTGTATTTTTAGTAGAGACAGGATTTTACCATGTTGGCCAGGCTGGTTTC
AAACTCCTGATCTCAAATGATCTGCCTGCCTTGGCCTCCCAAAGTGCTGG
GATTATAGGCGTGAGCCACCACGCCCAGCCGACAGCACTTTATTTTGATG
AATTCTTTGGTGTCGGATAAGGTGTGTACTTTGTCTAAATCTTTCCCCAC
ATTCAAGACATTTGTAAGGCTTTTCCCCAGTGTGAATTCTCTGGTGTTTA
ATGAGGGTTGCACTCTGATTGAAGCGTTTCCCACAGACGGAACATCCATA
GGGCTTCTCCCCAGTGTGGATTCTGTGGTGTTTAAAGAGGTCAGAGCGCT
GTTTGAAGCTCTTCTCGCATTCTTCACACTTATAGGGTCTTTCCCCTTTA
TGTAGTCTCTGATGTCTAAAAAGGTTGGAAATATGACAGGTTTCCCCGCA
TTCCTCACATTTAAAATGTTTGTCTCTACTGTGGGTACTTTGATGACGAT
TTAGGTGTGAATTCTGCCTGAAGCGCTCCCCACATTTCAGACAGGTGTAC
GGCTTCTCGCCTGTGTGTGTCCTCTGGTGCTTGGTCAGGGCAGCACTCTG
GCTGAAGCTTTTCCCACATTCTTGGCAGCCATAGGGTTTCTCACCTGTGT
GGATTCTCTGGTGTCTAAAGAGGTCAGAGCGTTGTTTGAAACTCTTCCCA
CAGTTACCACATTTATAAGGTCTTTCTTCATGGAGCTGCCTCTGGGTCTC
AAAAAGGCTGGAATGATGGAAACTGTCTCCACTGTCAGACTTGTGAGGTT
TCAGCACGTGCCACGTCACCATGTGGAAACTTTGCTTGCACTTGTTCCCG
TGTTCCTCACTGTCAGTGGGCCTCTCTGCTTTCGGGATGTGCTGACATAG
AACAAGGTTGGAACACCTGGCACTGTTCTGCAATTCATTATTTTTAGAGT
CTTCCCCTTCTATGGAACCATTCTTATTGACATCTGAGATGCTGTTGAGT
CCTTCTGCTTCAGGAGAATTTTCAAGTTTCAGGGGCAAGGGGTCTCCGGA
CTGCTTTTCCACCCTGTCCTCATGGGTACTGCCACACTTAGAAAACAGGG
GGCGCTTCCCCTGGAACGCTTCTTGTAGTTGCCCCTGTGGCTCCGCTTCT
TCTAAAATTTGTTGCATTGGAATCAACTCTTTGTTCTCCACTCTGCTTTC
CAAACCTGAAACGTGAAAATACAAATTCCTGCCAGTGCATCCCTGTGCAA
CACAGAAATAAGCAAGTGCTGGCAGAATGTTAAACCCTCAAACCCCTTTT
ACTTTTTAATTAATTAATTTATTTTTTGAGACGGTGTCTTGCTTTGTCAC
CAGGCTGGAGTGCAGTGGTCCGATCTCAGTTCACTGCAACCTCTGCCTCC
CGAGTTCAACTGATTATCCTACCTCAGCCTCCCAAGTAGCTGGCATTACA
AGTGCACGCCACCACACCCAGCTAATTTTTGTATTTTTATTAGAGATGGG
GTTTCACCATGTTGGCCAGGATGGTCTCTATCTCTTGACCTCATGATCCG
CTCGCCTCAGCCTCCCTATTTATTTATTTTGAGACAGAGTATTACTCTGT
TGCTATTTATTTATTTTGAGATGGAGTCTCACTCTGTTGCCCAGGCTGGA
GTGCAGTGGCATGATCTCGGCTCACTGCAACCTCTGCCACCTGGGTTCAA
GTGATTCTCCTGCCTCAGCCTCCCAAGTAGCAGGGATTACAGGTGCTAAT
TTTGCTAGTTTTAGTAGAGACAGTGTTTCACCATATTGGCCAGGCTGGTC
TTGAACTCCTGACCTCGTGATCCGCCTGCCTCGGCCTCCCAGACTTCTGG
GATTACAGGCGTGAGCCACAGCACCCAGCCTATATTTTATTTTATCGTAT
CTTATTTTATTTTTGAGATGGAGTCTTGCTCTGTTGCCTAGGCTGGAGTG
CAGTGGCATGATCTCAGCTCACTGCAACCTCTGCCTCCCAGGTTCAAGTG
ATTCTCCTGCCTCAGCCTCCCAAGTAGCTGGGATTACAGGCACCCACCAC
CACACCCGGCTAATTTTTTTGTATTTTTAGTGGGGACGAGGTTTCACCAT
CTTGGCCAGGATGGTCTCGAACTCCTCTGACCTTGTTATCCACCCCCCTC
GGCCTTGCAAAGTGTTGCGATTACAGGCGTGAGCCACCACACCCAGCTAT
TTTATTTTTTTGAGATGGAGTTTCGCTCTTGTTGCCAAGGCTGGAGTGCA
GTGGAGTGATCTCAGCTCACTGCAACCTCTGCCCCCCAGGTTCAAGCAAT
TCCCCTGCCTCAGCCTTGAGAGTAGCTGGGATTACAGGCAACGTGCCACC
ACACCCGGCTAATTTTTGTATTTTTAGTAGAGATGGGGTTTCACCATGTT
GGTCAGGCTGGTCTCAAACTCCTGACCTCAGGTGATCCACCTGCCTTGGC
CTCCCAAAGTGTTGGGATTACTGGCATGAGCCACTGCACCCAGCCTATTT
ATTTTATCTTTTTGAGACAGAGTCTCACTCTGTCACCCAGGTTGGAGTGC
AATGGCGTGATCTCGGCTCACTGCAACCTCCACCTCCCAGGTTCAAGTGA
TTCTCCTGCCTCAGCCTTCTGAGTAGCTGTAATTACAGGTGCCCATTAAC
TGGCCTGGCTAATTTTTGTATTTTTAGTAGGTATTTTAGTAGGTATTATA
GTAGGTATTTTAGTAGGTATTATAGTAGGTATTTTAGTAGGTATTATAGT
AGGTATTTTAGTAGGTGTTTTAGTAGACGGGGTTTTACCATGTTGGCCAG
GCTGGTCTCGAACTCCTGACCTCAAGTGATTCACCTGCCTCGGCCTCCCA
AAGTGCTAGGGTTATAGGTGTGAGCTACCTCGGTCTCCCAAAGTGCTGGG
ATTACAGGTATGAGCCACCACACCCGGCACAAGGGAGCAATTTGAGCAAA
GCCCTGAAACTTTGCTTCCTACAGAGTAGAGTAGAATATTCCAGGCAGAG
CGGTCACATAGCACAAAGACCAGGAGGCAGCGGGGCCTGGCATATTTTGG
AGCAGCAAGGCAGTGTGGCCAGAGCAGGCAAAGGGCAGCAGAAGGGATGG
GTGGGTGAGCAGGGTGCCAGGGCCCCTGCACATCAGGCATCAGAGGTCCG
GCTAATTTTTGGTATTTCTAGTAGAGACGGTGTTTCACTATGTTGGCCAA
GCTGGTCTTGAACTCCTGACCTCATGATCTGCCCACCTCGGCCTCCCAAA
GTGCTGAGATTTACAGGCCTGAGCTATCACGCCCGGCCAAAATGTATTAC
TATTTTTTTTATTAATTTTTTTTTTTAAAGAGATGGGGTCTCGCTATGTT
GCCCAGGCTGGTCTTGAGCTCCTGACCTCAAACAATCCTCCCATCTGGGC
CTCCCAAAGTGCTAGGATTACAGGTGTGAGCCACCGTACCCAGCCAACAG
CAAATGTTGACAAGAATATGGAGAAAGAAAAATTATTAGTATTGCTGGTG
GCATATACATTAGTTATGGGCTCTTTGGAGAGCAAGATGAACATACAGTT
GTTCCCTCTTCTCTGTGGGGACACGTTCCAAGTCCCCCAGTGATGCCTGA
AATTGTGTATAGTACCAAAGCCTATATATATATGTGTATATATATGTATA
TACATACATACGTGTGTGTGTGTGTGTGTGTGTGTGTGTGTGTGTGTATA
TATATATATATATATGTATATATATATATAAAATGTTTTTTCTTTTTTTT
TTGAGACGGAGTCTTGCTCTGTCACCCAGGCTGGAGTGCTGGAGTGCAGT
GGCACGATCTCGGCTCACTGCAACCTCCGCCTCCCAGGTTCAGGTTCACG
CCATTCTCCCGCCTCAGCCTCCCGAGTAGCTGGGACTACAGGCGCCTGCC
ACCACGCCTGGCTAATTCTTTTTTCTGTATTTTTTAGTAGAGACAGGGTT
TCACCGTGTTAGCCAGGATAGTCTCAATCTCCTGACCTCATGATCTGCCC
GCCTCGGCCTCCCAAAGTGCTGGGATTACAGGCGTGAGCCACCGTGCCTG
GCCTATAATGTTTTTCCTTATATGTACATCCCTTTAATCAAGTTTAATTA
ATAAATTAGGGACATTAAGAGATTAACAGTAACTATTAATTATAACAATA
TACTTAGCTAGGTTTGGTGTCTCACACCTGTAATCCCAGCACTTTGGGAG
GCTGAGGCAGGAGGATCACCTGAGGTAAGGAGTTCAAGACCAGTCTGGCC
AACATGGTGAAACCCCATCTCTACTAAAAACACAAAATTAGCTGAGCATG
GTGGGGCATAACTGTAATTCCAGCTCCTCGGGAGACAGAGGCAGGAGAAT
TGCTTGGCTTGGGAGGCAGAAGTTGCAGTGAGCTGAGACCACACCACTGC
ACTCCCCCTGGGCAACAAGAGTAAAACTCCATCTCAAAAAAACCCCCAAA
GCCAAAGATAAAAAACGAAAAACAAATGCTATACTTAATAAAAGTCATGT
GAATGTGGTCTCTCCCTGTCTTAAAATATCTGATTGTACTGTGGGTAAGT
GAAACCGCAGAAAGCAAAACCAGGAAGGGGGGACTACTGCCTGTCTCTAG
GCATATTCTCTTCAAAAACTCCAACATAGAAACAAATATACAAAGATATG
CAAGAATATACAAGAATGTTCGGTGCAATGCTGTAATGGTTAAAAACTTA
AGACACCTAAATGTCCATCAACAGAAATGGAGAGAATTCTGGAGTATCTG
GACCGTGAAATAGGTAGAGCTCCATGCATCAACATGAGTAAATCTCAAAA
ATGTAATGTTGAGTAAAAAAAGCCATACAGTAATGATATACAGCGTGGAG
CTACGTGTCTATGTAGAGACAATATAAGACATGCATGGAAGTCATGAACA
CAACAGTCAGCTTACTGGCTACCTCTGGAGAAGGATAGAGGGGAAGGGTT
TCAGGGAGGCTATGTGGGGGCCTCACCTACAGCTGTAACATACTATTTCC
TTGGCAATATGGCCAAGTATTAAGATCTGATAAACTTGGGTGGTAGACAC
AGGGGATGGTCATTATCTTTTTTTTATATAGTTTTCTGTATGTATAAAAC
ATTAAAAATGAACCAAAGTAAAAAGCTGAATCTAGCACCTAGCAGTACAG
AGGCTCCTGCTTGCGTTACAGAAGGCACCTGAAGGCTCTCAGCCCAAGTC
TGGGAATGGCATAGTGGCTCAGGGATGGTAGTGAACCAGCCCTTCACAAA
CCACACACCGCAATAAACCAGCAGAGCAACAGCACTCACTCGGCGGAACT
GTGCTCCCGGAATCCTTCTGCGCACTCTCTCTGCAGAAGTCCCTCCGTGC
TGGGTCCAGGCGCTCCCACTCCTCCCAGGTTAGAGACACAGCCGTGTCCT
CGAAAGTCACCATCCCCTGGAACAACACAAGAGCCCCATTCAGTACCTGC
TGTCCCTGTACAGCACTAACACTCTTCTTGAGTCTTGTACCGACAAGGGA
GTTTGGAGAGATCAGAGATAGAGGCTGACATTCTCTTGTAATCCTGAAAA
GCCTTTCTGTGGACTATTTACACTAATTTTGGAGGTAGGTAGGAGCAAAA
TATTTCTTTAACTTATATCACTGTGATGTATGGGAATGGAAATATGATAC
AGATTAAAAGTAAACAAGGCCGGGCGCGGTGGCTCACGCCTGTAATCCCA
GCATTTTGGGAGGCCGAGGCGGGCGGATCACCTGAGGTCAGGAGTTCGAG
ACCAGCCTGGCCAACACAGTGAAACCCCGTCTCTACTAAAAATACAAAAA
TTAGCCGGGCGTGGTGGCGGGCGCCTGTAATCCCAGCTACTCGGGAGACT
GAGGCAGGAGAATCGCTTGAACCCGGGAGTCAGAGGTTGCAGCGAGCCGA
GATCGCGCCATTGCACTCCAGCCTGGGCAACAAGAGTGAAACTCCATCTC
AAACAACAGCAAGAACAACAAGAAAAAAAAAAAAAAGAAAAGAAAAAGAA
AGAAAACCAGTAATCCGTGTTCGCTTTATGCTGAGGTCTATAACAAGTCA
TTTCCTGGATGGATCTGTCACTGTGGCCTACAGAAAGGAAGTCCATACAC
ACCCCAATGTTCACACGAAATGTAATAAGGAAGTAAGTTCCGAAACGCAG
AGCACCCCTAAACGCCTATTTTCCACACTCCCACCTCCAGAACAGGCCTT
TCGCTTCTCACCTGGGATGAGGTTCCATCGAGCGCTCGCTGCAGAGCCCG
CACCACGGCCACCGCCTCCTCCCCGCTCTCTGGGCAGTGCTCTCGCACCC
AGGCTTGAAGCTCCTCGGGCAGGATGGTGAGGAACTGCTCCAGCACCAGC
AGCTCCAGGATCTGCTCCTTGGAGAGCAGCTCGGGTCTCAGCCACCGACG
ACAGAGTTCTCGGAGCCGGCTCAGCGCCTCTTCCGGTCCAGCCACCTCCT
GGTAACGCAGCTGCCTAAAGTGCAGTCGAGAAGTTTCGGGGTCCGGCGAA
GCCGCGGGATAGTTGGGCTCCCAACTTCCGGGTGAGTCTTCCTCCACTTT
CACGGGCAAAAGTCCGTCGCGTTGGGACGGCGCCGCGTCCTTGGACCTCG
CAGCCATCACCCAGGGTCCCAACTCGGCGTCACTGCCGCGCCTCTGGGCG
GTCAAGCTGGAATTCATCTTTCTCCGGCATGTGCTGCCCTTCCTGGAGTC
TTCTTTTCAGGTGAAGAAAGAGCAAACCCAAGGAACTCATCAGCCGTCAA
CACCCTCCGGTCCCAAACACCGGGCCCCACCACACCAGGCCCCTCTCCAC
ACTCTCCTTTCCTCAGCTTTGCGCCTACAACTCTCTCGGTCAAACAACCG
AAAACATCCCGTGCCGGAAGCGCGTCATCGAGGCCTTGCGGCACCTTTCC
CTGCATTTCCGGGGCCTCTCTAGGCGCCTGATGGGGTGAGGTGCATCTCG
CTGGTTTATCGTCCTAGCCCCGCCCGACGCAGAGGGTCTTGACGGTTTCC
CGCATCCCGAGGAAATACGGGCGTCCGAGCCGGTGGCCGAGCTCCGGCAA
GGGCGGGAACCTTCAGGATTAAATAGACAGGGTCTGGCTCTGTCGCCCAG
GCTGGACTGCAGTGGCGCGATTTCGGCTCACTGCAACTTCTGTCTCCCGG
GTTCAAGCAATTCTCCAGCTTCAGCCTCCCAAGTATCTAGGACTACAGGT
GCGCGCGACCACGCCCGGTTTATTAATTTTTCTGTGGGGATGGGGTTTCA
TTATATTGCCCAGGTTGGACAAAGTTGTTTTTTTTTCTTTTTTCAGGCGG
ACTCTCGCTCTGTCGCCAGGCTGTCTTAGCCTCCTGAGTAGCTTGGACTA
CAGGCGCGCGCCACCATGCCCGGCTACTTTCTGTATTTTAGTAGAGATGG
GGTTTCACCATGTTGGTCAGGCTGGTCTGGAACTCCTGACCTCGTGATCC
GCCTGCCCCGGCCTCCCAAAGTGCTGGATTACAGGCGTGAGCCGCTGCGC
CCAGTTGGAAAAAGTTTTGTTTTTTTTTTAAAACTAAGTGCTTCCATGTA
CATCAGATGTTAACGACTTTGATCCTAACAAACAAACAAAAAAGATGAGG
AAATTGAGGCTCAAAGATGTGTCCTGGCCTGGCTCAGTGGCGTATGCCTG
TAATCCCAGCATTTTGGGAGGCTGAGGGGGGAAGATCGCTTGAAGCCAAG
AATTGGAGACCCCAATGTCTACAAAAAATAAAAAATTAGCTGGGTGTGGT
GGTGCACACCTGTAGTCCCAGTGAGAGGTGAAGCTAGTTGGACTTCCTGG
GTCCAGTGGGGACTTGGACAACTTTTCTGTCTTACAAGAGGTTTGTAAAA
ATGCACCAATCAGCGCTCTGTAGCTAGCAAGAGGTTTGTAAAATGCACCA
ATCAGCGCTCTGTAAAATGGACCAATCAGCAGGATTCTAAAAGCAGCCAA
TCGCAGGGAGGATGGAAAAAAGGGCGTTCTGATACGACAGAAACGGACAT
GGGAGGGGACAAATAAGAGACTAAAAGCTCCCACCCCAGTCAGCGGAGGC
AACCGGCTGGAGTGCTCTGCCATGCTGTGGAAGGTTTGTTCTTTCGCTCT
TCACAATAAATCTTGCTGCTACTCACTCTTTGGGTCCGTGCCATCTTTAA
GAGCTGTAACACAGTGAAGGTCGGAGGCTGCATTCTTGAAGTCAGCGAGA
GGATGAACCCACTGGAAGGAACCAACTCAGGATACACCACTTACTTGGGA
GGCTGAGGTGGGAGGATCCTTTGAGCCCAGGAGGTAAAGACTGCAGTGAG
ATATGATCGCACCAGTGCACTCCAGCCTGGGTGACAGAGCAAGACTCTGT
CTCTAAAACAAAGTGTCTTGGTTGATGTCAAGCTGCTGGTGATTTGCAAC
TTGCATAAAATGAGACGATCGCTTGAGACCAGGAGTTCCAGGCCAGCCTG
AGCAACATAGAGAGGATGTGTCTCCATATAAAAATAAAAAAATTTTTTTT
TGAGAGGGAGTATCGCTCGGGTTCAAGCGATTCTCCTATCTCAGCCTCCC
AAGTAGCTGGGATTACAGGCGCGTGCCACCACACCCAGCTAATTTTTTGT
ATTTTTAGTAGAGACGGGGTTTCACCATGTTAGCCAGGATGGTCTTGATT
TCCTGACCTCGGCTCACTGCAACCTCTGCCTCCTGGGTTCAAGCAATCCC
CCTCCCCACCCCACGCCCAAACAAACCGAACACTATTTATCAATCCAGGT
GTGTTTAATAACTAGACATAAAAATATCTCTTATGGAGCCAGGTGCGGTG
GCTCACGCCTGTAATCCCAGCACTTTGGGAGGCCGAGGCGAGGGGATCAC
CTGAGGTCGGGAGTTCAAGACCAGCCTGACCAACATGGAGAAACTTCGTC
TCTACTAAAAAATACAAAATTAGCCGGGCATGGTGGCGCATGCCTGTAAT
CGCAGCTACTCGGGAGGCTGAGGCAGGAGAATCACTTGAACCCAGGAGGC
AGAGGTTCACTAAGCCAAGATCGTGCCATTCACTCCAGCCTAGGCAACCA
GCAAAACCATCTCAAAAAAAAAAAAAAAAAAAAAAAAAAAGGAAACTAGT
CATCTTGGCTATCTCTAGAGAGAAAAATGAATGTAGAATGAGAATGAGAG
GAAGACCTTAAGTGCCTTATTGAATTTTGACTCATGCAAATGTGTTATCT
ATTTAAGAAATAAATTATTGAAATGCAAAAGGTGTTTATAAATAATTCAA
ACCGGTTGCGGTGGCTCACGCCTGTAATCCCAGCACTTTGGGAGGCCGAA
GCAGGCAGATCACGAGGTCAGGAGATGGAGACCATCCTGGGTAACACGGT
GAAACCCCATCTCTACTAAAAATACAAAAAGTTATCCAGGTGTGGTGGCA
CACACCTGTAATCCCAGCTACTCAGGAGGCTGAGGCAGGAGAATCGCTTG
AACCCGGGAGGCGGAGGTTGCAGTGAGCCGAGATCATGCCACGGCACTCC
AGCCTGGGCGACAGAGTGAGATTCCGTCTCAAAAAAATAAATAGATAAAC
AAACAAATAAATAAATCATTTAAATGGAGGTAAATATATTAGAAAAGAAT
GGGTATCCACCAAACATTTTTTTTTTTGAGACGGGGTGTCTCTGTCACTG
AGGTGCTGAAGTGCAATGGCACAATCATAACTCACTGCAGCCTCAACCTC
TTGAATTCAAGTGATCCTCCAGTCTCAGCCTGCTGAGTAGCTGAGACTAT
AGGCATGTGCCACCATGCCTAGCTAATTTTATTTTATTTTTTGTAGAGAC
GGGGTAAAAAGGCCAGGCTGGTCTTCAACTCCTGGATTCTAGTGATCCTC
TCACCTCGGCCTCCCAAAATGTTGGGATTACAGGCGTGAGCCACCATGCC
CATCTGGAACAACTTTCATAGACATTAAACAACTTTATACGAGCAACAAA
ATTAAGCCATAGGTGCAAAATTCTATACCAACTCACTAACACACAAAATA
CGGGCATTGCAAACATTCACCGGGGGTTTGGTCCTAGATAGGAAGCTACT
TAAAATGCAAGATTTTGGGCTCCCTGAAAAGAGACCTTTAACTTCTAAAT
ATCTTCTCATCTTTTTGCAGATGCTGCAATTTCACAGCAGTTCCTTCCTT
CGCGCCTGTAAAACAGTGGCAACAGTAACTCTTCTCCTGCCTGCCCATCA
ACTTTGTAAACTGCGCGGGGCGTAGGGGGAGGGGAGGGCTGGGGCCTGGA
AACTATAAAGCACCATATGAAAAGGAGAGCACTGGGAGGTCGATGCGGGC
GCATCACCTGAGGTCAGGAGTTCGAGACCAGCCTGGCCAACATGGGGAAA
CCCCGTCTCTACTAAAAATACAAAATAAGCCGGGCGTGGTGAGTGTGCCT
GTAATCCCAGCTACTCGAAAGGCTGAGGCAGGAGAATTGCCCGAACCTGG
GAGCAGAGGTTACAGTGAGCCGAGATCGTGCCATTGCACTCCAGCCTGGG
GGACAACGAGACTCCGTCTCAAAAAACAAAACAAAACAAAACAAAAACGG
GAGATTATTACTAAGAGATGGGGTCTCACTATGTTGCCCAGGCTGGAGTG
CAATGGTGCGATCCCGGCTCACTGCATCCTCAGCCTCCCGGGTCCAAGTG
ATTCTCCTGCCTCAGCCTCCCAAGTGGCTGAGATTACAGGCTCGCGCCAC
CACGCCCAGCTAAGTTTTTGTATTTTTAGTAGAGACGGGGTTTCACCATG
TTGGCCAGGCTGGTCTCGAACTCCTGGCCTCAGGTGATCCACCCACCTCG
GCCTCCCAAAGTGCTGGCATTACAGGTGTGAGTCACCGAGCCCGGCCAAG
GGAGGGTATTTCTAATAGACAGGGGTCTCGCTATGTTGCCCGAGCTGGTC
TCGAACTCTTGGGCTCAAGCGATCCTGCTTCTTCAGCCTGTCCACTAGCT
AGGCTTACAAGCGTGGGACCCCGCGCCTGGCTGAAGAGAGGTATCATTAA
GGACGAGACCCCCTTGGCCAGGGAAGCCCTGCGTAAGCAACGCCCCTCTC
TTCAAAGGGATGCCCCGCTCCCTCCGCCCACTCCCAGCCTTCCAGCCTTG
GCTCCCGAGGACACGACTCCGGGCCCTGCCACCTTCTGATAGGCTCGCGA
GACCGAGGCTGCAAAGAGAGCCGCCCCCCATTGGCCAACCGGCGAGTCCC
GCGCGCCACCTCCTGGGAGATGTAGTTCCGGGAACAGCTGGCCCCTGCGA
CTCGCGGGTGTGACGTTGAAGATGTCGGCCTTCTGAGCCGACTGCGGTGG
TCAAGAGGTGGGTTTGTTTGGAAAGTGGGTGGTGAGAGTAGCGAGGATGC
GGGTGAAGAAAACCTAAGGGCCCCAAATTCAACATAAGCGAGGTTTGCGG
GCTGTCAGCAAGGTACAGACCTACTTCAAATCGGGGCGCAGAGCGTTGGG
GGTGGGGGAAGGCGCAAGCTCCCCGGCCAATCAGACACGAGCAACCTCAG
CCCAACTCTGGAGGCCCCGCCCCCTTCCCCGCCCCACGGAAAGGGGAGGA
GCTTGGGCTGTTTGAATGGCTTTGGGATGGAGCAGGGGAGAGAGTGGCTC
CGTTTGCCTCCCCGCTTTGGTGATGCTGTGCGAGCGGCTTCGGGGGCCCT
GGAGACGTCCGAGTCACTGAGGGTGGGCTGGGACTCGGGGCCCGCGTCCC
ATCTCCCCGCCGATTGGTCCGCCCCCCGTGCGAGGTGAGGTCCTCCGGGA
TTCCTAGAGAGGACGCGGAAGTGCTTTCGGGGGGGGGTGGGATCTAACGG
TTTAACCCCGTTGGACAGGGCAAGATTGGACTTGGTTACTTCCGGCGAGG
AAGTGTTGGGGAGTGTCGGCTTCGGTTTCTCTCCGTGGGAAGAACCGCAT
CTTCCCAGCCTCGGCTGCGGGGAGCTTGATGTTCCAGGAGAGCTCCCCTA
GAGTGGGGCCTTGAGGGGAGGGGGCAGGGGCTTCGTGACTGGACGGGGGT
CCTGTCCCTAACCTTGACCGGGCCACAGTCTCTGTATCTCGGGGTCAGGG
GCCATTCTGAGGAATCCAGGTCCAGATCTGTACCTTATAAACGCTGCTTC
TCTTTGGGACCGATGGAGTCTCCCCTTGGCCTGTCAAGCTCTTGTAGCTT
AGAGAACAGGCTCAGTTTTGACCATTATAATGATTTTCACCCTTATTCCG
ACTTAAGTTCGTCTTATGGTAGAGAGAAAGAGCGGCTGCGTCTGGACTAG
TTAGTCTCGTCCCGTTATTTATATGGAATGTAAAGTTCTTCACTCTAAAA
CTGTGTTTTAGGTTGGGCCTGATGTCAGATTTGTATGGCTCTCTTTTACA
CTTTTAAAATGTTGGGGTTATTCCTTATTATCATTTTGTGGGTGAAGTGA
TGGCTACCTTGTAGTACCTATTTTTAAGTAAATTACTTTGTTGAGTGGTC
GTCTTTAGTATAGATGACCTCTTTGCCATCTGTCTTTGCTAATAATGATG
CCCAATACATCAGTAGGTTGCATGCTACTGAAAGTGTCCTTCAGAAGATA
TTAAAGAGCAGAAAAACAATTGTTTCAGTGTAACACAGCCAGCCTCGAAG
ACTTCCCTCTGAGTTGGAATGATAATGACCGAATCCCGAGAAGTTATAGA
CTTAGACCCCCCAGCTGAGACTTCCCAGGAGCAGGAAGACCTTTTCATAG
TGAAGGTGGAAGAAGAAGACTGCACCTGGATGCAGGAGTACAACCCGCCA
ACGTTTGAGACTTTTTACCAGCGCTTCAGGCACTTCCAGTACCATGAGGC
TTCAGGACCCCGGGAGGCTCTCAGCCAACTCCGGGTGCTCTGCTGTGAGT
GGCTGAGGCCCGAGCTGCACACGAAGGAGCAGATCCTGGAGCTGCTGGTG
CTGGAGCAGTTCCTGACCATCCTGCCTGAAGAGTTCCAGCCCTGGGTGAG
GGAACATCACCCTGAAAGTGGAGAAGAGGCGGTGGCCGTGATAGAAAATA
TACAGCGAGAACTTGAGGAACGCAGACAGCAGGTGAGTCAAAGAGAAGCT
ATATGAGCAATGAAGGAGAGGAGTGAACCATCTGCTGAGCAGGGGTGAGA
TTCTTAGTCCTCTGCTGCTTCATTCATATTCTTTTGTTCTCCTGGGATTA
GGTACCCTGTGACTTCCTGCCACTCCAGCAAAGAGAAGCAATATCCAGTG
TGTTAACCTGTAGAAGACAATCTGCGATCTTATTTATTTTTTAAATTACT
GTATTTATTTAATTATTTATTTTTGAGACGGAGTCTCGCTCTGTCGCCTA
TGCTGGAGTGCAGTGGTGCGATCTCGGCTCACTGCAAGCTCCGCCTCCCG
GGTTCACGCCATTCTCCTGCCTCAGCCTCCGGAGTAGCTGGGACTGCAGG
CGTCCGCCACCAGGCCCGGCTAATTTTTTTTTTTTTTTTTTTTGTATTTT
TAGTAGAGACGGGGTTTCACCGTGTTAGCCAGGATGGTCTCGATCTCCTG
ACCTCGTGATCCTCCCACCTCGGCTTCCCAAAGTGCTGGGATTACAGGCG
TGAGCCACCATGCCCGGCCACTGTATTTATTTTTTGAGTGACATGATACA
AAATTCAAAGAGGTACATAAGGTTGTAATGAAAAGTAAGTTTTCCTCCCA
TCCCCAATTTCTCTCAACTGCCTAGTTCTCACCTGTGTATTCTTACAGAG
CTGTACCATATTCTGTATGTATAAGCATATATACGTCTCATACTTTGGAA
AAACGCAAATGTCTTTTAAGTCACTGTGCACTTCTGCCTCTTTTTTCTTA
TATCTTGGTTTCTTCCACGCCACTGCCATTGCAGCTATCTCACTCTCTGA
AATTGCATTGTATTAACTTTTATGGAAGGAGTTTGAGTTGTTCCATTTAA
ATTGTTCCTTGAGATTGTTTCTAAATTTGTATTATAACAAACTTTGCTGC
AATGACTATCTCACATATATGTCTGTATATATGTGTGTATGTAATATACA
TAATGTATGTGTTTGCGTATATATGTATATATATGCGTATATATGTGTAT
ATATGTGTATATATGTATATATGTGTATATATATGTGTGTATATATGTAT
ATGTGTATATATATATGTATATATATGTATATATATGTGTATATATATGT
GTATATTTATGTGTGTGTGTATATATATATGTATATATATAGGCTGGGCG
CAGTGGCTCACACCTGTAATCCCAGCATTTTGGGCACCTGAGGTGGGAGG
ATCACTTAAGACCAGGAGTTCCACATCAGCCTGGGTAGCATAGCGAGACC
CCATCTCTACCAGAAAAACCAAACAAAAAATTAGCTGGGTGTGGTGGCAT
GCACTTATACTTCCAGCTACTCAAGAGGCTGAGGCAGCAGGATCCCTTGA
ACCTGGTAGTTTGAGGCTGCAGTGAGCTGTGATTTTGCCACTGTATTCCA
GCCTGTGTGACAGAGGCATACCCTATTTCAAAAAAAAGTAAAAAGTTAAA
AAAATTTAAATTGAAAAAATATATGTATATAAAATTAACTGTAGAAGGAA
TGCTTGAAACTCAAAATTGTTGGCTTAGAAATACATGTGTAGGCCGGGCA
CGGTAGCTCATGCCTGTAATCCCAGCACTTGGGGAGGCCGAGGTGGGCAG
TTCATGAGGTCAGAAGATCGAGACCATCCTGGCCAACATGGTGAAACCCC
ATCTCTACTAAAAAATACAAAAATTAGCCGGGCGTGGTGGCACGCACCTG
TAATCCCAGGCACTCGGGAGGCTGAGGCAGGAGAATCGCTTGAACCTGGG
AGTCGGAGGTTGCAGTGAGCCGAGATTGTGCCACTGCACTCCAGCCTGGC
AACAGAGCGAGACTCCATCTCAAAAAAAAAAGTACATTTGTAATTTTGAT
AGCTGTTGACAGGTTGGTTCCCTCATAGAGGGTATAACAATTTAGAGTAC
CACCAACAATGTATGAGAGAAATTTTGTGGCCATAGCCTGGTAGAACAAT
GTTATCAAAATTGGTCATGATTGCCAGTACATAAGATGCAATATTGGCCG
GGCATGGTGACTCACGCCTGTAATCCCAGCACTTTGGGAGGCTGAGGCGG
GTGGATCATGGGGTCAGATCAAGACCATCCGGGCCAACATGGTGAAACCC
CGTCTCTACTAAAAATACAAAAATTAGCTGGGTGTGGTGGCATGCACCTG
TAGTCTCAGCTACTTGGGAGGCTGAGGCAGTAGAATCGCTTGAACTTGGG
AGGCAGAGGTTGCAGTGAGCCGAGATTGCGCCACTGCACTCCAGCCTGGG
CGATGGAGCGAGACTCCCATCTCAAAAAAAAAAAAAAAGATACAATATTT
TATTTCTGTGAAATTTTTCTTTCTTTCTTTCTTTCTTTCTTTTTTTTTTT
TTTTGGAGACAAGGTCTTACTCTGTCACCCAGACTGTAGTGCAATGGTGC
AATTTTGGCTTACCCTCCACCTCCCAGGCTCAAGCAATTCTCTTGCTTCA
GCCTCCCAAGTGGCTGGGATTACAGGCATGTGCCACTACCGCCTGGCTAA
TTTTTTTAGTTTTTTTATTTTTATTTTTTTGAGGTGGAGTCTCACTCTGT
CACCCAGGCTGGAGTGCAGTGGTGCGATCTTGTCTCACTGCAACCTCAGC
TTCCTGGGTTCAAGTGATTCTCCTGCCTCAGCCTCCCGAGTAGCTGGGAT
TACAGACATGCACCACCATGCCCAGCTAATTTTTGTATTTTTAGTAGAGA
CAGGGTTTCGCCATGTTGGCCAGGCTGGTCTTAAACTCCTGACCTCAGGT
GATACTCCTGGCTCTGCCTTCCAAAGTGGTGGGATTACAGGCGTAAGCCA
CATGCCCGGCTTAATTTTTGTATTTTTAGTAGAGATGGTGTTTCACCATG
TTGGCCAGGATGTTCTCAAACTCCTGACCTCAGGTGATCCACCTGCCTTG
GCCTCCCAAAGTGCTGGGATTGCAGGTGTGAGCCACCACGCCTGACCATA
TCTGTGAAATTTCAATTAAATTTCTTTTGTTTGACCACAGCACTTTTTTT
TTTTTTTTGAGACAGAGTCTCACTCTGTTGCCTAGGCTGGAGTGCAGTGG
CGTGATCTCTGCTCACTGCAAGCTCCACCTCCCGGGTTCATGCCATTCTC
CTGCCTCAGCCTCCCAAGTAGCTGGGACTACAGGCACACGCCACCATGCC
CGGCTAATTTCCTGTATTTCTAGTAGAGTCGGGGTTTCACCGTGTTAGCC
AGGATGGTCTCGATATCCTGACTTCGTGATCTGCCCACCTCGGCCTCCCA
AAGTGCTGGGATTACAGGTGTAAGCCACTGTGCCCGGCCACAGCATATAT
TTTTAAAGATTATTTGTATACCCTTTTATGGTGGTGAATTGTCTGTTTAT
ATTCCTTATCTATATTTTTTTACCTTTTGGAAACAATAAGCATTGTGTCT
GTCATAGGAGTTGTAAGCGTTATTTATCCAATTTGTTGTTTGTGTTCGCT
TGTGGAGGTTTTTGTTTTTCATGTTTTCTTTTTTTAGAGATAGGGCCTCA
CTCCGTTGTCCAGGCTGGAGTGCAGTGGCACAATCATAGCTCACTGCAGC
CTCGAACTCCTGGCCTCAAGTGATCCTCTTGAGTAGCTAGGACTACAGGC
ACTTGCCACCACATACAGCTAATTAAACAAAAATTTTTTTGTAGATGAGG
TCTTGCCTAGTTGCCTAGCCTGGTCTGGAACTCCTGGGCTCAAGGGATCC
TCCTGCGTTGGCCTCCCAAGGTGCTGGGGTTACAGGTGTGAGCCACTGTG
CCCAGCCAGGTTTTAAATTTTTTTTTTTTTTAAGACGGAGTCTGGCTCTG
CCACCCAGGCTGGAGTGCAGTGGCCTGATCTTGGCTTACTGCAACCTCTG
CCTCCGGGTTGATTCTCCTGCGTCAGTCTCCTGAAGGTTTTAAAATTTTT
ATACAGTTAGTTAAGTATTTCATTTTATGGTTAATGGATTTTGTTTATTT
TTTATTTTTATTTATTTAATTTAATATTTTTTTTTGAGATGGAGTTTCAC
TCTTGTTGCCTAGGCTGGAGTGCAATGGCACGATCTCGGCTCACTGCAAC
CTCCACCTCCCGGGTTCAAGCGATTCTCCTGCCTCAGCCTCCCGAGTAGC
TGGGATTACTGGCATGTACCACCACACCAGGCTAACTTTGTATTTTTGGT
AGAGATGGGGTTTATCCATGTTGGTCAGGCTGGTCTCGAACTCCTGACCT
CAGGTGATCTGCCCGCCTCGGCCCCCCAAAGTACTGGGATTACAGGCATG
AGCCACTGCGCCTGGCCTATTTATTTATTTTTTTGAGACAGAATCTTGCT
CTGTCACCCAGGCTGGAGCATTGGTGCAATCTCAGCTCACTGCACTCTCC
GCCTCCCAGGCTCAAGCGATCCTCCCCACCTCAGCCTCCCGAGTAGCTGG
GACTATATAGATGTATGCTACCAGGCCTGGCTAATTTTTATATTTTTAGT
AGAGGTGTGGTCTCGCCATGTTGCCCAAGCTGGTCTCCAACTCCTGAGCT
CAAGTCATCCACCCGCTTCTGCCTCCCAATGTGTTGGGATTATAGGCATG
AGCCATCATGCCCGGCCTGCAGCTGTCTCTTAATGGAACTCCTGCACCAC
ATTTTGCCAGTAGCAGGAGGATTCGAAAAAAAAGTGCTTTGAAATGTAAG
GGAGGGAGAAAAGGGGAAAGGAACTTACTACATTCCAATATGTTAGTAGT
GAGCTAGTACCTTCCAGAATTCCAGGTTCTAGAGAGTGGTTGTGGCAGAG
TAATTGTGTATATCTAGGGCTGAGCAAGAACCAAAAACAGAAGGGGTGTG
AGGTAGCCTCAGTCTCAGTGTTGGTCTGTCCAGTGTGACTTACTGAGTGC
TATGATGACCATTCCAATCTCCCTTCTCACCTCTGTTTCCTCTTCACACA
CTGGCCTTCTCATGATTCCTGACTGTACTAGACATCCTCTTTCTGCCTGA
GAATTTTGTTTTCTTTCTTTCTTTCTTTCTTTTTTGAGACAGGGTCTTGC
TCTGTCACCAAGGCTAGAGTGCAGTGGTGTGTCATAGCTCACTGCAGCCT
TGACCTCCTGGGCTCAAGCGATCCTCGCACCTCAGCCTCCTAAGTAGCTG
GGACCACAGGGACATGCCACCATGCCTGGCTAATTTTTTAATTTTTTGGA
GAGACAGGGTCTCACTGTGTTGCCCAGGCTTGTCTTGAACTCCTGGGCTC
AAGCGATCCTCCTGCTTCAGCCTCCGAAAGTGTTGAGATTATAGGCATGA
GCTACCGTTTCAGTGTTCTCTCTGCCTGGGTCACTTCTACGTTTTTCCCG
GCTGGCTTCTTCTCATCCATTTTTTTTTTTTGAGACGGAGTCTCGCTCTG
TCACCCAGGCTAGAGTGCAGTGGCGCAATCTCGGCTCACTGCAAGCTCCG
CCTCCCAGGTTCATGCCATTCTCCTGCCTCAGCCTCCTGAGTAGCTGGGA
CTACAGGCGCCCACCACCACACCCGGCTAATTTTTTTGTATTTTTTTAGT
AGAGACGGGGTTTCACCGTGTTAGCCAGATTGGTCTTGATCTTCTGACCT
AGTGATCCACCTGCCTCAGCCTCCCAAAGTGCTGGGATTACAGGCGTGAG
CCACCCCGTGCGCCCAGCCCTTCTCAACCTTTAAGTGTTTGCTTACGGGA
CACTTCCTCCAGAAAGCCTTCCCTGGCCTCCCAGTCTAAAATAGGTCTCC
TGTGTTCTGTCTCATGGAATTAGTTTCTTCTCCTTTCCAACATACAGCCC
AGTTTGTAATTATGTATTTATTTGTGTTTTGATGTGTTTGATGAACGTCT
TCTCCAACTAGAAGTAAACCATGTTTATTAAGTAACTGCATAATCAGTGC
GTGGCTCATTGTAGATGCACATTAAATATTTGGCAAAGGAATGAATGAAA
GTCCACCATGATTCTACTGATTTCTTTCGTGGCCTTCTCTGTAACTGTAC
TGATCGGTTTTGGTTGTGGTTGTTAGATTGTTGCCTGCCCTGATGTGCTT
CCTCGGAAGATGGCAACACCTGGAGCAGTGCAGGAGTCCTGCAGCCCCCA
TCCCCTGACCGTGGACACCCAGCCTGAGCAAGCGCCACAGAAGCCTCGTC
TCCTGGAGGAAAATGGTGAGGCTCAGTGATTCAGTGGAACTGATATAGCT
CAAGAGTGGGTGCCTTGGCCATGTGGCAGGCACTATCTGCGGGAGAGAGA
CTCTAGGCTGAGCAGCCTCTCTACAGCCTGCAGGGTCTAGAAGCAGGGAA
AGGCCAGGGACCTGGAGTTGAGTCCCTGGTGTTCAATGAAAGCCATTCCT
AGAATGGCTAGGAATTACACCAGCTTCTTTTTTTTTCTTTTATTTATTTA
TTTATTTATTATTATTATACTTTAAGTTGTAGGGTACATGTGCACAATGT
GCAGGTTAGTTACATATGTATACATGTGCCATGCTTGTGTGCTGCACCCA
CTAACTCGTCATCTAGCATTAGGTATATCTCCCAATGCTATCCCTCCCCC
CTCCCCCCACCCCACAACAGTCCCCAGAGTGTGATGTTCCCCTTCCTGTG
TCCATGTGTTCTCATTGTTCAGTTCCCACCTATGAGTGAGAATATGCGGT
GTTTGGTTTTTTGTTCTTGCGATAGTTTACTGAAAATGATGGTTTCCAAT
TTCATCCATGTCCCTACAAAGGACATGAACTCATCATTTTTTATGGCTGC
ACAGTATTCCATGGTGTACTGCCACATTTTCTTAATCCAGTCTATCATTG
TTGGACATTTGGGAAAGACACATGCACACGTATGTTTATTGCTGAATTAC
ACCAGTTTCATTAAAAACCTACAACGCAAATGATGACAGCTCTGGGTACA
GGGACTGTTAAAAGATCTACACGTCTTTTACAAAAGTATCACAGATTTTT
GCCTTTCTGTCATAGATTGTCTTTCTTTTATTTTTGAGACAGAGTCTCAC
CCTGTTGCCTGGGATGGAGGGCAGTGGTGCGATCTTGGCTCACTGCAGCC
TCTGCCTCCCAGGTTCAAGTGATACCTCCACCTCAGCCTCCTGAGTAGCT
GGGACTACAGGTGCCTGCCACCATGCCCAGCTAATTTTTGGATTTTTAGT
AAAGATGGGGTTTCACCATGTTAGCCAAGCTAGTCTTGAACTCCTGGCCT
CAAGTGATCACCTACCTTGTCCTGCCAAAGTGCTGGCATTAGAGGTGTGA
GCCACTGCGCTCAGCCTCCCTCATAGATTTTCTTGTCTTAATGCTTATGT
TAAAAAAACAAAAAAACAAGGCCGGGCTCAGTGGCTCACACTTGTAATCC
CTGCACTTTGGGAGGCAAAGGTGGGTGGATCACCTGAGGTCAGGAGTTCA
AGACCAGCCTGGCCAACATGATGAAACCCCGTCATGATGAAACACCGTCT
CTACTAAAAATACAAAAAATTAGCTGGGCATGGTGGTGCGTGCCTGTAAT
CCCAGCTACTCAGGAGGCTGAGGCATGAGAATCGTTTGAACCCAGGAGGC
AAAGGTTGCAGTGAGCTGAGACCGTGGCACTGGACTCCAGCCTGGGCAAC
AAGAGCAAAACTCCGTCTCAAAAAAGAAAAGAATACTGTCACACAATGCT
TTTAGCAAATTTAGTCCTTCTAGCAAAATGTGATGGTCCAGAATCTCTTA
TTATCTTATTATTACAAAATACTGTGTGATGAAGTCCTTGCTGTTGAATG
ACTCACAAGATAAGAATGCCATTTCCCTTTTTGAAATTAGAAATACATTG
TTCATCATTGATTCTTGAGTTTAAGAAAATTTATCTAGGATGTTATCATT
TGAAACTCATTCTAGAATCTCTGTTACACTTTCAGTTTCATGATTCTCAT
TAGAGAGTACAGCTGTCTTTCTGTGTCATCTACTGAGTTGCCTAATAATA
GTCATCCTCTTCAAATTTTCCTCTCTTTGCCAATGTGGGCAGCAAATGAA
AAATTTGGAATTCTCAACCGTGTTCAATGAAAGCTAAACAAAGGTGTTAG
CGATCTTTTTGGTATAAAAGAAAGTAGCTTCATGCCTGTAATTCCAGCAT
TTTTGGAGGCCAAAGCAGGTGGATCTCTTGAGCCCAGGAGTTTGATACCA
TCCTGGGCAATGTGGCGAAAACTCACCTCTACAAAAAATACAAAAATTGG
CCGTGTGCAGTGGCTCATGCCTGTAATCCCAGCACTTTGGGAGGCCAAGG
CGGGCAGATCACCTGAGGTCAGGAATTTGAGACCAGCCTGACCAACATGG
CAAAACCCCATCTCTACTAAAAATATAAAAAATTAGCCGGGCGTGGTGGC
AGATGCCTGTAATCCTAGTAGCTACTCAGGAGGCTGAGTCAGGAGAATTG
CTTGAACCCGGGAGTTGGAGGTTGCAGTGAGCTGAGATCGCACCACTGCA
CTCCAGCCTGGGTGACAAGAGCAAAACTCTGTCTCAAAAAAAAAAAAAAA
TGTATTAGCTAGGCATGGTGGCACACGCCTGTGGTCCCGGCTATACCAGA
GGCTGAGGTGGGAGATTGCTCGAGCCCAGGAATTCGAGGCTGCAGTGAGC
TGTGATTGTGCCACTGCAGTCCAGCTTGGGAGCCAGACTGAGACTCTGTC
TCCATAAAAAATAAAAATAAAAATAAAATTTAAAGCTGCTCAGAAAAGCC
AGGGGTGGTGGCTCACGCTTGTAATCCCAGCACTTTGGGAGGCTGAGGTG
GGTGGATCACCTGAGGTCAGGAGTTTGAGACCAGCCTGGTCAACGTGGTG
AAACCCCGTCTCTACTAAAAATATGCAACAATTATCCAGGCGTGGTGGTA
CATGCCTGTAATCCCAGCTACTTGGGAGGCTGAGACAGGAGAATGGCTTG
AACACGGGAGGCAGAGGTTGCTGTGAACCGAGATTGTGCCACGGCACTCC
AGCCTGGGCAACAGAGTGAGACTCTGTCTCAAAAAAAAAAACAAAAACTG
CTCAGAAAAGAAATGGAAACCACTAGGATTGTGTGCAGGACACCTGGGTA
TGCCAACAGGTAATCCTTCCAGTAGCTCAGTGGAATAGCTGTTACTGTTA
TCCTTCTGTTAGAAATTAAGCTCAGGGCTGGGCCTGGTGGCTCATGCCTA
TAATCCCAGCACTTTGGGAAGCCAAGGCGGGTGGATCACCTGAGGTCAGG
AGTTTGAGACCAGCCTGGCCAACATGGTGAAACCCCATCTCTACTAAGAA
ATACCAAAATTAGCTGGGCATGGTGGCAGGCGCCTGTAGTACTGCTCCTT
GGGAGTCTGAGGCAGGAGAATCACTTGAGTCCAGGAGATGGAGGTTGCAG
TGAGCAGAGATCGTACCACTGCACTCCAGCCTGGGCGACAAAGCAAGACT
CCATCTCAAAAAAAAAAAAAAAAAGAAAGAAATTAAGCTGAGTCCTCGAG
AGGTTAAGTTGATTTGTCCAAGGTCACAAAGATATGGAATAACAGAGCTA
GGATTTGAACCCAAGCAGCCTGACTGAATCCATCCTCCTCCCCTCTTCTG
AGCCATCTCATCTTTGCTTTTTTTTTTTTGAGACAGGGTCTCACTCTGTT
GCCTAGGCTGGAGTGTAGTGGCGTGACTGCAACCTCTGCCTCCCAGGTTC
AAGCGACTCTCCTGCCTCAGCCTCCCGAGTAGCTGGGTTTACAGGCATGT
GCCACCACGCCTGGCCACATCTGGTCTTTGCTTCAGCAGCAGCTTCTCTC
CTAGGCACAGACTGCTCCCTCCTCGAGTCACTTGGGTTCTGTCCACTTTC
AGGGTTTCTCTCCATCTGGCTCTTGTCCTCTGTTTCTAGCTGCTTCTCAT
CCTCTCTGCCCTGTTAACCAGATCCTAGCCGGTTTATTTTAGCAAAATTA
CTCTTCATTCGGACATAGACTGTATTCACCATTTTCATCAACTTCTGTTT
TCAGTCTTTAGCCACTCCCGGTTTCAGATCCCTTCTCTGCTTTTGGCTTT
CATCTGTAACCATTGTCCCGTCCTTTTTGTGTCATTGCTCCTTATTTCCT
AGTCATTGGAAATCAGCAAGCCACGGATGCCCCCAGATCTCCAGGACTCC
AGATCTAAATACCAACAGGGTCTAAACTATCCGGTTACAGCTTAATCCCA
GGCAGGTCTGTGCAAGTCAAGGCACATGTGGATGGTGAGATCCAGACATG
CTGTGGACCTTAGACAAAGAGCAAGCAGAGGTGACCTCGGGGTCAGGTGG
TCCCTAGCTTCCAGAGGTGAGATGTCCGGGTGTTGCGCATGCTGTTCCTG
CTGTGGGGAAAGCACCCTGTCTCCCCGATCTCCATTCCTACTGCCCAGAG
TCACTTTCTGGGAAAAGGCTTTGCTGCTGCTGCTGCGTCTCCTGCTCCAC
TCTGTAAGTGCTCCTGCCTCTATGGTCCCACGGGAACTTGGGTCACCTTT
CGTCATGGCACTCTTCACGCTGTGCTGTAAGGCTTACCTGTGTGCCCTTC
CCATTAGACCAAGGGGTGTCCAATCTTTTGGCTTTCCTGGGCCACACTGG
AAGAAGAATTGTCTTGTGCCACACATAAAATACACAAACACTAACCATAG
CTGATGAGCTTAAACAAAATAAAAATTGCAAAAAAACCCCTCATGTTTAT
TTCTTTGAGATGGAGTTTTGCTCTTGTTACCCAGGCTGGAGTGCAATGGC
GTGATCTCAGTTCAGCGCAACCTCTGCCTCCCAGGTTCAAGCGATTCTTC
TGCTTCAGTCTCCCAAGTAGCTGGGATTATAGGCATGTGCCACACACTCA
GCTAATTTTGTATTTTTAGTAGAGATGGGGTTTCTCCACGTTGGTCAGGC
TGGTCTTGTACTCCCAGCCTCGGGTGATCCACCCTCATCAGCCTCCCAAA
GTGCTGGGATTACAGGCGTGAGCCACTGTGCCTGGCCCTTCATAATGTTT
TAAGAAACTTTACAAATTTGTGGGCCAGGCATGGTGGCTCACACCTGTAA
TCCCAGCACTTTAGGAGGCCGAACCAGGTGGATCAGTTGAGACCAGGAGT
TCAAGACCAGCCTGGCCAACATGGCGAAATCCCGTCTCTACTAAAAATAC
AAAAATTAGTCAGGCATGGTGGCACATGCCTGTAATCCCAGCTACTCAGG
AAGCTGAGGCAGGAGACTCTCTTGAACCTGGGAGGCGGAGGTTGCAGTTG
GCCAAGATTGTATCACTACACTTCAGCCTGGGCAACAGAGCGAGACTCCA
TCTCAAAAAAACAAAACAAAATTAGCCGGGTGTGGTGGTGGGCGCCTGTA
ATCCCAGCTACTTGGGAGGCTGAGGCAGGAGAATCACTTGAACCTGGGAG
GCGGAGGTTGCAGTGAGCTGAGATTGCACCACTGTACTCCAGCCTGGGTG
ACAGAGTGAGACCTTGTCTCAAAAAAAAAAAAAAGAAAGTTTACAAATTT
GTGTTGGGGCACATTCAAAGCCATCCTGGGCCACGGGCCGTGGGTTGGGC
AAGCTTGCATTAGACAGTACTTTTCCAAGGTAAGAATTGTTTTGTCTATT
CCTGAGATGGGCAGAGAGAGAGAGAATAGATTTAATACATATTTCTTGAC
TGAATAGAAACTAACCATGGAAATTCTGGAAGGGATTTCTGAGGCTGTGG
TAATCCAAGAGTGGTCCAGGAAGCCGTGGCACTGGCATTACCTGGGAGCT
TATTAGAAGTGCAAACTAGGGGCCAGGCACAGTGGCTCACACCTGTAATC
CCAGCACTTTGGGAGGCCATTGCAGGTGAATCACCGGAGTTTGAGACGAT
CCTGGACAACGTGGTGACACCCTGTCACTACTAAAACTACAAAAATTAGC
CAAGCTTGGTGGTGCACACCTGTAATCCTAGCTACTCGGGAGGCTGAGGC
AGGAGAATTGCTTGAACCCAGGAGGCGGAGGTTGCAGTGAGCTGAGATCG
CGCCACTGCACTCTAGCCTGGGCCACAGAGCGAGACTCTGTCTCCAAAAA
AAAAAATTTTTTTTAATTAAATTAAAAAATGAAAAAGAAATGCAAACTCT
CAGGCCTCACCCCAGGCCTTTTGAGTCAGAATCTGCAAGTACCAAGATCC
CCTAGGGGATGTAGGTGATTTATTTGTACATTAAAGCTCGAGCAGCCCTG
GACTGTTAGGAATGCTTCAGTTTCATGGAAGATGTGGGAATTTGGTGGTT
CTTTGAGATAATAAAATTTGATCTTGGCAAAGCAGAATGCATCCTTTTTT
TTTTTTTTTTTTTTTTTGAGAGGGAGTCTTGCTCTGTCACCCAGGCTGGA
GTGCAGTGGTGTGATCTCGGCTCATTGCAACCTCCGCCTCCTGGGTTCAA
GTGATTCTCCTGCCTCAGTCTCCTGAGCAGCTGGGACTACAGGCGCCCGC
CACCATGCCCAGCTAATTTTTGCATTTTTAGTAGAGATGAGGTTTCACCA
TATTGGCCAGGCTGGTCTCTAACTCCTGACCTTGTGATCTGCCTGCCTCG
GCCTCCCAAAGTGCTAGGATTACAGGCGTGAGCCACCGTACCTGGCCCCC
ACCTTTTTTTTTTTTTTGAGACGGAGTCTTGCTCTGTCACCCAGGCTGGA
GTGCAGTGGCACGATCTTGGCTCACTGTAACCTCCACCTCCCAGGTTCAA
GCAATTCTCCTGCCTCAGCCTCTTGAGTAGCTGGGACTACAGGCACCTGC
CACCACACCCGGCTAATTTTTGTATTTTTAGTAGAGGTGGGGTTTCACCA
TACAGGCCGGGCTGGTCTCGAACTGCTGACCTTGTGATCCTCCTGCCTCG
GCCTCCCAAAGTACTAGGATTACAGGCGTGAGCCACCACGCCCAGTATTT
TTTTTTTTTTTTTTTTTCTGAGACAGTGGCTGACTCTGTTGCCCAGGCTG
GAGTGCAGTGGTGCAATCTTGGCTCATTGCAACTTCTGCATCCTAGGTTC
AAGCGATTATCATGCCTTATCCTCTCAAGCAGCCAGGATTACAGGCGTGC
ATCACCACATCTGGCTGATTTTTGTATTTTTAGTAGAGATGGGATTTTGC
CTTGTTGGCCAGGATGGCCTTGAATCCTGGCCTCAAGTGATCTGCCCCCC
TTGACCTCCCAAAGTGCTGGTATTACAGGCGTGAGCCACTGTGCCTGGTC
ACAGAATGCATCCTTTATAGCGGAAAGGCAAGCAGGGATTAGCCTGACCA
AAGTAGGAAGTCTAGGGTAAAGGAGGAATAAAACAGAGTGTGAGAGGATC
CAGAAATTAGAGGGTCTTGACAGCCAGGCAGAAGAATTTGGCCTCGGCGC
AGTAGGGGCCATTATGGATTCCTGAGCATAAGAGGAACATGATGGCAATG
AGAACCGGGCAAAGATGTTCTCACTTAAACCTCTTTTTCTCCTCCCTTAG
CCCTTCCTGTTCTCCAAGTTCCTTCCCTTCCCCTGAAGGACAGCCAGGAG
CTGACAGCTTCACTTCTCTCAACTGGGTCCCAGGTGAGCTGGTGCCCCTT
TGCCCTCAGAGAGGACCCATCCTGAACCTTCACCAAGAGTTCTGTTTCTT
TAGCCAGTGACTAGGCCCATCTTGGGTTGGTACCTTCATTCCTTTGGCCT
TTTTCCTTTCTGCCTAGTCCTTCCCCATCCTCTTTGAGGCACAGTTCCTC
CCCCTGTTTCTTTTCTTAATGAGCCCAGTTCTTCCCCTCACTCCAAATTT
GGACATAGGGAATGAGAATTTAGTGGAGATCTCCTGTTTCAGAAGTTGGT
GAAAATTGAAGAGGTGGCTGATGTGGCTGTATCCTTCATCCTGGAGGAAT
GGGGGCATTTGGACCAGTCCCAGAAGTCCCTTTATAGGGATGACAGGAAG
GAGAACTATGGGAGTATTACTTCCATGGGTAAGGATTATTTCATCTGCAT
GGATTAGGACATGTTTATTTTGTTATCTTGTAAAGAGTATTTCTGGCTCA
TCTTATAATGGCATTTATGTTTTATGTGCTATGACTTTGCTTTTTTTTAT
TTTTTGTAAAAGAATAAATCAGCCTTCATTTTTTTTTTCTTATTCAGTTT
ATTCTGATCATTTCCATCTTAATAAGAGTATGATTAAACACTGATAGTAC
TTGGGGGGACTGTTTTTGCAATCCAGCAGATGCTAACTTTTTACTGCTTT
AAAATAAGAGTGGGTTGGCTGTGGTGGCTCACACCTGTGATCCTAGCACT
TTGGGAGGCCGAGGTGGGAGAATCACTTGAGTCCTTTGGACTTTAACAAA
TTTTTGGTAGTTACTATACTGTTTAATAGATTGGATAATTTTGCCAGGTG
TGGTAGCTCATGCCTGTAATCCCAGCACTTCCGGAGGCTGAGGCGGGTGG
ATCACCTGAGGTCAGGAGTTCAAGACCAGCCTGGCCAACATGGTGAAACC
CCATCACTACTACAAATACAAAAATCAGCCGGGCGTGGTGGCGGGCGCCT
ATAATCCCAGCTACTTGGAGGACTTCATTACCATTCTTAAGTCACTGATA
CCTATTTTATTATGTTCGCCTTGGCACCTACATTTTACCTGTCATATCGC
TTCTTGAATTTTCTGGCCCTATTTCTAACTAAGTTATAATCCTGGAAGCT
AATATTTAATTGTACTGTCTGGAGCAGTTATAAAAATCTCAGCACTCCTG
CAAACATTTTGGAGATTATAGCTTTTAGCCTTTTTTTAGTAAATTCTTTT
AGAAGAACCACTCTATCAGGCATACTGGAAGACTTCAGATGCAAACATAC
ACGCTACAAAATATATTTATTTTATTATTTTATTTTTTTGAGATGGAGTC
TCACTCTGTCTCCCAGGCTGGAGTACAATGGCGCAATCTCAGCTCCCTGC
AACCTCTGCCTCCTGGTTTCGAGCAATTCTCCTGCCTCAGCCTCCTGAAT
AGCTGGGGTTACAGGCATGTGCCACCATGCCCAGCTAATTTTTGTATTTT
TAGTAGAGACAGGGTTTCACCATATTGGCCAGGCTGGTCTCAAACTCCTG
ACCTCGTGATCTGCCCAGCTTGGCCTCCCAAAGTGTTGGGATTAACAGGT
GTGAGCCACCATGCCCCGCCCACAATGCAAAATTTCTTTTGAAAAACATT
ATGTCAGTTTACATTGTTTAACCGTTTTAGTTCACTCACAAGCTTTTATT
TAACAGGTATACAGCTGACTCTGCTCTTTTAAATTTTCAATTTTTAATTA
CTATTGATATTATTTATATTTATTTCCTCTTTTTGATTTATTTGTGCATG
CCTCTGTTCATTAATCTATTGGGATCTTGGTAGTCTTTTTTTATTTTGAT
GTTTTAATTTTTGTGGAAAAAAATCAAATTTATGCTTTAAAATTATTGAT
TAAATCAATAATTTTATGATTATTGATTTTTCATGGGGCCTTTTAGCTCA
GTGAATTACTCATATAGTATAAATGTTATATTTAATGCAAATTTTAAAAA
TTCTTTTCTTTTTAAATTAATTTCCAATAGCTTGCTTGTTTATTTGAGCC
TGTTACTCTTGCTTTATCTTTTTCAGTTACTTTATAGGTACCTAATGGAT
TTCAGAGTTTGAGGTTCTTGGCATAGTTCTTTCTATGGTATTCTCTAAGC
AGTTTTAAATGTGTAGTTTCTGATGTTTTTCTCATTCTCTATCTCTTCAT
TATAACATCTGTATTTATCACTTCAATACACTATTCTACATTAATTACAT
GGCCAGTGGTTTCTGCCTCCTTTACTTCTCTCGGAAGGCCATGTTAGATT
CTTTTCACATCTGCGGATTTCTATTAATAACAGCATCACCAGAGGTCAAA
ATCAAAGAAAGTACCCATCAGATTTGGAAGTGAGATTTTTACAACATAAG
TAAATGAGTCTTGGAGGCAGCAGTTTCCGTGGAGTGGCAGGGGTGTTGGG
GAACAAGAGATAGTTTCTTTGAAGATTGCAAAGGAGTGGAATTTGAAAAA
GCTATTGTAGATGAATGTAAGGACTTTGTCTCTAAAGGGGAAGAGAGTCC
TGGTCACTGAAAGAGTAATGGGTTGGATGGGTGGATTGTTTTTTGTTTCC
CCTTTTTTTTTTTTTGAGACAGTGTCTCGCTCTGTTGCCCAGGGAGCAGT
GCAGTGGTACGATCTTGGCTCACTGCAACCTCTGCCTCCCGGGTTCAAGC
TATTCTCGCACCTCAGCCTCCCGAGTAGCTCCCGAGTAATTTTGGGATTA
CAGGCACCCTCCACCACAGCCGCCTAATTTTTCTGTTTTTAGTAGAGATG
AGGTTTCACCACCTTGGCCAAGCTGGTCTCAAACTCCTGACCTCAGGTGA
TCCAACCACCTCGACCTTCCAAAGTGCTGGGATTACAGGCGTGAGCCACC
ATGCCTGGCTCGTATGTTTTGTTAATGGGAGAAATTTTCAGCATATTTAA
ATGCTTCTGGAGAAGAACTAGTAGAGTAGAATATGGAGGCAAGGAGGAGC
AGACAGGCTGGGCCGTGGTGTCTCATGCCTGTAATCCCAGCACTTTGGGA
GGCTGAGGTGGGCAGATCACTTGAGGCCAGGAGTTTGAGACCAGTCTGGG
CAACATGGCAAAAACCTGTCTCTACTAAAAATACAAAAATTATCCGGGCA
TGGTGGCACGCATCTGTACTCTCAGCTACTTAGGAGCTGAGGCAGGAGAA
TTGCTTGAATCCGGGAGGTGAAGGTTGCAGTGAGCTGAGATCATGCCATT
GCACTCCAGCCTAGGTGACAATGTGAGACCCTATCTCAAAAAAAAAAAAA
AAAAAAAAAAAAAATGGAGGGGCAGTTAGCTGATGTTGGGAGATCCCTGG
AAAGCAGGAAGGTATGGTGAGATCTGGGGTACAGGAAGGAGGAAGGACTG
ACCTTGGCTCGAGAGACATGTCTCCACTGAGAGACAAGGGGAGGAGGAAG
TGAGTAGGCTGCCTGCTGAACGCAGGAACTCATGCCTGTAATCTCAGCAC
TTTGGGAGGCCAAGGAAGGAGGATCACTTGAGGCCAGGAGTTCGAGACCA
GCCTGGGCAACATAGTGAGACAAACCCTTACAAAATATACAAAAATTAGC
TAGGCGTGGTGGTGCATGCCTGTAGAGGCTGAGGTGGGAGGATCGCTTCA
ACCAGGGAGTTAGAAGTAACAGTAAGCTGTGATTGTGCTGCTGTGTTCCA
GCCTGGGTGACAGAGCAAGACCCAGTCTCAAATCAATCAATCAATCAATC
AATCAATCAATGTGTGAGACCAGTAGATATGAATAAAAGAGAAAAAAAAT
ACTATGGTAGCTGGGATTAGCTGCATAGTTAAATGAGGGAGGAAAAAACA
TAAAAAGTCTGGTTTTGTGATAGGGTTTTTTGTTTATATCCCTGTTTTTA
CTGTTTCAGTGTCTTTTTAGGAAGGTAAGTAAAAGTAGCTATATGGTAAA
TTAAAATTAAAATTGTCTTCATAGTTTAGGAATTATAACTTCTGACTATA
TCAAAAAAGGATTATGGTAGCTCCCTTAAAGGTCATTGTAAGGATTAAAT
ATACCATAAAATTGTAAAGTACTTAGTGTAGTGCTGGACTCATAGCACTC
AGCAAATGTTTAGCTCTTATTACTAATATAATACAGAAAACTCTCCTCAT
GAAAACATCTTGGGACATTCTTAATAGGCCATGATACTCCCTGGGTTTTT
TTTTTTTTTTTTGGGACAGAGTCTCGCTCTGTCACCCAGACTGGAGTGCA
GTGGTGTGATCTCAACTCACTGCAACCTCTGCCTCCTGGGTTCAAGCGAT
TCTCGTGCCTCAGCCTCCTGAGTAGCTGGGATTACAGGTGTGTGCCACGA
CGCCTGGCTAATTTTTTTCGTATTTTTAGTAGAGACAGGTTTTCATCATG
TTGGCCAGGCTGGTTTCAAACTCCTGACCTCAAGTGATCCGCCTACCTCG
ACCTCCCACAGTGCTGGGATTACAGGCGTGAGCCACCACACCCGGCTGAT
AATTTTTGTATTTTTTGTAGAGACGGGGTTTCGCTGTGTTGGTCAGGCTG
GTCTCGAACTCCTGGCCTCAAGTGAACCGCCCGCCTTGGCTTCCCAAAGT
GCTGGGATTACAGGCATGAGCCACTGTGCCTGGCCAATACTCTATTTTTT
GTTAACTACTGAAGATTTGTCTCTGCAAACCATATTAAAACATCAGTGTT
TTGAGTAAAGTATCTTGCTGATACAGTTGAACAAAGGAACTAATTATAGC
CACTGAAACATCCACGGTTCTATCAGTGACTGCTGAACATTAACCTAGCT
CTTGAAAGTAGTAGGTTCTTCTCAGGATATAGAAAGAATGTCTTTTTTCT
TTTAGATTAATTCATACCAAACTGAAATCCTTTGGGCATTGAGAAACCTA
GAAAGATCACCTTTCTTTTCTAGGCTATGAATTCACAGGAAGAGGAAGGT
GAAGATGGGGTTAGCTGCATAACCTGCTATCCAGTTTTATTAAGAATATT
GCCCAGTCGTGACTGGGCGCGGTGGCTCATGTCTGTAATCCCAGCACTTT
GGGAGGCCGAGGCGGGCAGATCACTAGGTCAGGAGTTCGAGACCACCTGG
CCAATATGGTGACACCCTGTCTCTGCTAAAATTACAAAAATTAGCTGGGC
GTGGTGATGTGCGCCTGTAGTCCCAGTGACTTGGGAGGCTGAGGCAGAAG
AATCACTTGAACCCGGGAGGCAGAGGTTGCAGTCAGCCGAGATCGCGCCA
CTGCACTCCAGCCTGGGTGGCAGAGTGAGACTCCGTCTCAAAAGAAAAAA
AAAAAAGAATATTGCCCAGTCGCGTTGGCTCACGTCTGTAATCCCAGCAC
TTTGGGAAGCTGAGGTGGGAGGATCACTTGAGCTCAGGAGTTTGAAACCA
GCATGGGCAACATAATGAGACCCTCATCTCTACAAAAATATAAAAATTAG
CTGAGCATGGTGGTGTGCAACTGTAGTCCTAGCTACTTGGGAGGCTGAGG
TGGGAGGATCGCTTGAGCCCAAGAGGTTGAGGATGCAGTGAGCCATGATT
GCCCCACTGCACTCCAGCCTGGGTGACAGAGTGAGACCCTGTCTCAAAAC
ACACACATACACGCGCGCGCGCACACACACACACACAAGAGAACATTTAA
CATGATACAGGTATTTGTAAGTGCCACACTGAGAGGAGACCCTCTTCGTT
CAGTGGAATGACTGATTTTCAGTCTCCTTCCTCTGAACATTTTTTGCCAG
CTCTTCCTTCCCTAACCTCCCTCACTTTTCTGCTTGAATATTTTTCATCC
CATCCCTGTACTGTAAAAGTCCCTTTACAGAATCATGGATCCCTAGCACA
TGTCAGTTTCTCTTCATTATCCCCTCATTTTATTTCTTCAAATTCAAGGA
AAAGCTCATTTTTTAATTCTCCCTCTGTTATTTCAGGTTATGAGTCCAGG
GACAATATGGAGCTCATAGTGAAGCAGATTTCTGATGACTCTGAATCACA
CTGGGTGGCGCCAGAACACACCGAAAGGAGCGTTCCTCAGGATCCAGACT
TTGCAGAAGTCAGTGACCTTAAAGGCATGGTACAAAGGTGGCAGGTCAAC
CCCACTGTGGGGAAATCAAGGCAGAATCCTTCCCAGAAAAGGGATCTGGA
TGCAATCACAGACATCAGCCCTAAGCAAAGCACACATGGCGAGAGAGGGC
ACAGATGCAGCGATTGTGGCAAATTCTTCCTCCAAGCCTCAAACTTTATT
CAGCATCGGCGCATCCACACTGGAGAAAAACCGTTTAAGTGCGGAGAATG
TGGGAAGAGCTACAATCAGCGGGTGCACCTCACCCAGCACCAGCGCGTCC
ACACAGGGGAGAAACCCTACAAATGTCAGGTGTGCGGAAAGGCTTTCCGG
GTGAGTTCCCACCTGGTTCAGCACCACAGTGTCCACAGCGGAGAGAGGCC
CTATGGCTGCAATGAGTGTGGGAAGAACTTCGGTCGCCATTCGCATCTGA
TCGAACACCTAAAACGCCACTTCAGGGAGAAATCCCAGAGATGTACGTGT
GAGGAGTTTATATCCGGGGGATAAATGGAGGCGAAAAGCAAAAGGTGTTT
TATTAGTACGGTACAACAGGACAGATGGGTGGTGATACTGGGGGGGGTAG
GAAGAGGCAAAGGTTATCGTTTATTTGGTTCTTATGTATTTATTTTTTGA
GACAGTCTCGCTCTGTCGCCCAGGCTGGAGTGCAGTGGCGAGATCTCAGC
TCACTGCAACTTCTGCCTCCCCGGTTCAAGCGATTCTCCTGCCTCAGCCT
CCCAAGTAGCTGGGACAACAGGCGCGCACCAGCATGCCCGGGTAATTTTT
GTGTTTTTAGTAGACACAGGGTTTCCCCATGTTGGCTAGGCTGGTTTTGA
ACTCCTGACCTCAGGCGATCTGCCTGCCTTGGCCTCCCAAAGTGCTGGGA
TTACAGGCATGAGCCACTGTGCTGGCTGTGCTCTCAGCTGTTAGTGGTTC
CTTCTGGTAATTCTGTATTTTAAAATAAAACTATTATTAGTTGGCTCATC
AATTTTAAATGTTATCTGTTGACTTTCTATGGTAGTAAATGAGGATTTGG
CTCTCTTATATGCTTTTCTCTCTTTCCCCTTTTCCCAATTTAGTTATTTT
ACTTATTTTAAAACAATAGCCTGGGTACAGTGGCTCACACCTGTAATCTC
AGTGCTTTGGGAGGCGGCTGAGCTAGGAGGATTACTTGAGGCCAGGCATT
CAAGACCACCCTGGGCAACATAGCAAGACCTTGTCTCTACAAAAAAATTT
AAAAATTACCTGGGCATGGTGGCATGTGCCTGTAGTTGCAGCTCCTCGGA
AGGCTGAGGTGGGAGGATCTCTTAGCCCAGAAGTTCAAGACTACAGTGAG
CTATAAATGTGTCTGTGAATAGCCACTGCACTCCAGACTGGCTAACAGAG
TGAGACTTCTCAAATAACAAACAAACACAAACCCAATAAAATAACAGTAG
TACAGGAAGCTTGGAGAAAATAAAAAGAAAAAATAAATCACCCATAATCA
CATCACCCTAACTAATAGAACTGTTATTACTTAGTATGTTTCCTTTTTTT
TTTATAAGTCTGTTTCACGTAGTCGTACTCAGAATTAAATATTAAGCGTA
CACATTTTCCAGGGCTGTTCAGCCCTCCTTTTTATTTCTGACAGTCTGCC
ATTGTGTGGTGGCATTGTAATTTACTCAAGTGTTCCCAGTTGTTGAACTT
CAATTTTTTTCTCTTTTGTCCCGATAACTGTTTATGCCTGTGACTTTTTC
TTTTTTTCTTTTCTTTTCTTTTTTTGAGACGGAGTTTCACTCTTGTTGCC
CAGGCTGGAGTGCAATGGCACGATCTCAGCTCACTGCAACCTCTGCCTCC
CAGGTTCAAGCGATTCTCGTGCCTCAGCCTCCTGAGTAGCTGAGATTACA
GGCATTTGCCACCATACCTGGCTAATTTTTTTTTGTATTTTTAGTAGAGA
TGGGGTTTCACTATATTGGCCAGGATGGTCTCGAACTCCTGACCTCAAGT
GATCCACCCGCCTTGGCCTCCCAAAGTGCTGGGATTATAGGTGTGAGCTA
CCATGCCGGGCCAGTATTTTTAAACATCTGTTCAAATGACAGTAAATTTA
TCTGTGAATGAGATCGTCATAAACTGTGCTGTGAACTTAAAGGCCCTTAC
TAATATTCTTCAGATGATTCTAAGACCAGCCAAAATGTTTTTCTTTTTTT
TTTTTTTTTTTTTAATTCTGCCTTTGATGTTTACAGCCACGCTGCATCTT
CCACCATGGCACAGAAGTCAGTAAAGTGTCTTTAAAGTTCTGGGTTTGAG
CTGAGCTATCCTCTCAGCTAGTGTTTTCCCGTTCTACTCGATGATTCCCT
CATTTGGAAAATCCACCAATAGCGCTTTGGACTTGAAAAAGCAATCGCTT
TAAAATAGTTATCTTTTGTTTTCTACCTTCCCTGCAATTGTTTCTATGGC
TAGTTTCCCAGTGAATACTCACTTGCCTTCCACATTTTTTTTGTGGGGCG
GGGGCGTTTTTGTATTTTGAGATAGGGTCTTGCTCTGTCACACAGGCTAG
GGTAAAGTAGCGGGATCTCAGCTCACTGCAGCCTCCACTTCCTGGGCTGA
ACTAATCCTCCCACCTCAGCTTCCTGCATAGCTGGGACTACAAGTGTTCA
CCACCACACCCAGCTAATTTATGTATTTTTTGTAGAGAAGGGGTCTGGCT
CTGTTGCCCAGGCTGGTCTTGAACTTCTAGGCTTAAGCGATCCTCCAGCC
TTGGCCTCCACAAGTGCTAGGAGTTACAGGTGTGAGCCACCATGCCCGGT
CCTCCCTCATTTTTCTGGATCAAAGGGGGAATACATGTTTTGCACATCCA
GCCATATTATTGAGAGTCTGTGTTGCTAGTTGCACAGGATCTGCAGTGAC
CAGAACAGAGATACAGTCCATGCTCTCATGCAGCCGATGGTCTGGTGGGG
GTAGCAGATAGTAAAGGTGATGAGCATTCCCAAAGGAGAAGGATGACATG
CCGGGGGAGGAAAACTGAGGCTAGAATGTTGGCTAAGGGTGAAGGGGGCA
GGGATTGCTGTATCACCCACCCTCTGACAATGCTTCTTGTTGGCTCATTT
TGCCTTATTTCCTGACTCCTAGTCAGATATTCCCTGACTGCATACCCTCT
TCATCATCCTTCACTCTCATTCTTCCAGTTTTTGTCAGTTCTCACCACCC
AGTTATGTATTTGTTTTTTGTTTTTCTTTTTTGAGATGGAGTCTCACTCT
GTCACCCAGGCTGGAGTGCAGTGATGTGATCTCAACTCACTGCAGCTTCT
GCCTCCTGGGTTCAGGCGATTCTTCTGCCTCAGCCTCCCGAGTAGCTGGG
ACTACAGGCACCTACCACGATCCCTTGCTAATTTTTGTATGTTTAGTAGA
GATGAGGTTTTACCATGTTGGTCAGGCTGGTCTTGAACTCCTGACCTCAG
GTGATCCACCTGCCTCAGCCTCCCAAAGTGCTGGGATTATAGGCACGAGT
CACCACACCCAGCCTGCTACATTTTCTTTATCAACTCATTGCTCAACGGG
CACTTAGATTGGCTCCATATCTTTGCAGTTGTGAATTGTGCTGCAGAAGA
CAGGCGCTTACAGTCTTTTTGGTATATTGTCTTTTCCTTTGTGTAGATAT
ACCCAGTTGTGGAATTGCTGGATCAAATGGCAGATCTACTTCTGGTTCTT
GAAGAAGTCTCCATACTGTTATCCACAGAAGTTGTATTAATTTATCTCTC
ACCAGCAATGTATAAGCGTTCCCTTTTCACCACATCCATGCCAACATCTA
TTGTTTTTTGACTTCTTTGTTTTTTTTGAGATGGAGTCTCGCTGTGTTGC
CCAGGCTGGAGTGCAGTGGCGCAATCTTGGCTCACTGCAACCTCTGCCTC
TTGGGTTCAAGCAATTCTCTGCCTCAGCCTCTGGAGTAGCTGTGATTACA
GGGCACCCACCACCATGCCCAGCTAATTTTTGTATTTTTAGTAGAGATGG
GGTTTCACTGTCTTGGTCAGGCTGGTCTTGAATTCCTGACCTCGTGATCC
ACCCACCTCGGCTTCCCAAAGTTCTGGGATTACAGGCGTGAGCCACCTGC
ACCCGGCCTTTTTTTTTTTTTTTTTTTGAGATGGAGTCTTGCTGTTGCCC
AGGCTGGAGTGCAATGGCGCAGTCTCGGCTCACTGCAACCTCAGCCTCCT
GGGTTCAAGCGATTCTCCTGCCTCAGCCTCCTGAGTAGCTGGGATTACAG
GCGCCCGCCACCATGCCCAGCTAATTTTTGTATTTTTAGTAGAGATGTGG
GTTTCACCATGTTGGCCAGGCTGGTTTCGAACTCCTGACCTCAGGTGATC
TGCCCGCCTCGGCCTCCCATAGTGCTGGGATTACAGGTGTGAGCCACCAC
GCCCGGCCTTTTGACTTCTTAATAATGGCCATTCTTGCAGGAGTAAGGCA
GTACCTTATTGTGGCTTTAATTTGCACCTTCCTGATGATTAGTGATGTTC
AGCATTTTTTTCATGTTTGTTGGTCATTTGTATATATTATTTTGAGAACT
GTCTCCATGTCATTTGCCTACTTTTTGATGGGATTTTTTTTTTCTTGTTG
ACTTGTTAGAGTTACTTGTAGATTCTGGATATTAGTCCTTTGTCTGATGC
ATAGTTTGCAAATATTTTCTGCCATCCTGTGGATGAGTCTTGCTCTTTTC
GTCAGAAAATTCCAAAAGTTTGTTGTTTACATTCCTGTTGGCATCAAGTA
CACACACACATCCACCTCTGTTACTCCCGTTACATCATAGTTTCATCTGA
TGAACATTTTTTATGACAGTTTATTTTTCCTTTATAAAAGAACTGATGGG
CCAGGCACGGTGGCTTAAACCTGTAATCCCAGCACTTTGGGAGGCTGAGG
CGGGTGGATCACCCAAAGTCAGGAGTTTGAGACCAGCCTGGCCAACATGG
CAAAACCCCATCTCTACTAAACATACAAAAATTAGCTGGGTGTGGTCATG
CACGCCTGTAGTCTCAGCTACTTGAGAGGCTGAGGCAGGAGAATCACTTG
AACCCAGGAGGCAGAGGTTGCAGTGAGCCGAGATCGCATCATTGCACTCT
AGCCTGGGCGACAGAGCAAGACCCCATCTCAAAAAAAAAAAAGAACTGAT
GACATTTTCACTTGCTCTTTATTTTTTTTAGGCAGTGACAAAAGAAGTAA
GAACACAAAATTAAGTGTTAAGAAGAAAATTTCAGAATATTCAGAAGCAG
ACATGGAACTATCTGGAAAAACCCAAAGAAATGTTTCTCAAGTTCAAGAT
TTTGGAGAAGGCTGTGAGTTTCAAGGCAAGCTGGATAGAAAGCAGGGAAT
TCCCATGAAAGAGATACTAGGACAACCATCTTCAAAGAGGATGAACTACA
GTGAAGTCCCATATGTCCACAAAAAATCCTCCACTGGAGAGAGACCACAT
AAATGTAACGAGTGTGGGAAAAGCTTCATTCAGAGTGCACATCTTATTCA
ACATCAAAGAATACACACTGGGGAGAAACCATTCAGGTGTGAGGAATGTG
GGAAAAGCTACAACCAACGCGTGCACCTAACTCAGCATCAGCGCGTCCAC
ACAGGTGAGAAGCCCTACACCTGTCCCTTATGTGGGAAAGCCTTCAGAGT
GAGGTCCCACCTTGTTCAGCATCAGAGCGTGCACAGTGGGGAGAGACCCT
TCAAGTGTAACGAATGTGGGAAAGGCTTTGGGAGGCGTTCCCACCTGGCT
GGACATCTTCGACTCCACTCCCGAGAGAAATCCCATCAGTGTCGTGAATG
TGGGGAAATCTTTTTTCAGTACGTTAGCCTAATTGAACATCAGGTGCTCC
ACATGGGTCAGAAAAATGAAAAAAATGGCATCTGTGAGGAAGCATATAGT
TGGAACTTGACAGTGATTGAAGACAAGAAGATTGAGTTACAAGAGCAGCC
TTATCAGTGTGATATCTGTGGAAAAGCCTTTGGTTATAGCTCAGACCTCA
TTCAGCATTACAGAACTCATACAGCAGAGAAGCCCTATCAATGTGATATA
TGTAGAGAAAATGTTGGCCAGTGTTCCCACACCAAACAACATCAAAAAAT
CTACTCCAGCACAAAATCCCATCAATGTCATGAATGTGGCAGAGGCTTCA
CTCTGAAGTCACATCTTAATCAACATCAGAGAATCCATACTGGTGAGAAA
CCTTTTCAATGTAAAGAATGTGGAATGAATTTCAGCTGGAGTTGTAGCCT
CTTTAAACACCTGAGAAGCCATGAGAGGACAGATCCCATAAATACCTTAA
GTGTAGAGGGGTCTCTGTTGTAGAATAGCTCTTAATTTTAGAGAAACCTT
CCTGGAGGGAAACCATACTCCTATAATGAGCAAAGTAACAACTTCAAGCA
TTTTTCCAGCGTTACCATCAAACTCACAAATAGGTTGAAATCCTTTAGTT
ATAACTCAGCCTTTAGGAACACCGGAGAACCCACAATAATAGAAATCTTT
TCGTGTTCCCCATTGAGAAATGCTTTAGTTAGCATCTTCATGCTTGGAAA
TCTAGACAAGAAGAGAATCCATGGATGGACATGGTCGAGGAATTCGGAAA
GCCTGCAGTTGACATTCAGTCTTCACTTGAAACTCAAAACTGACACTAGG
AACAGCTTCATGAGTTCAGTAGAAGTAAGCTTTATTTGTAGCTTCTGCCT
TGTTTGACGGCGTATCTATTCAGGGAAGCGCACAGTAAAAGAATTCCTTA
GCATGATGTCTGTTTTGGTACCTCAGCAATGAACCTTTTCTAGAAATTAT
TATTCCAACCACTAGAATACCCTAGTCACTATTCCCACTTTGAGCATTAA
CCCCTTTGAAAAGAAATGGACTTAAAGTATCTCTGTTTTGGCAAAATTCA
GGTTCAGGGGCTGGATGGTATGTGTTTCTGCTGCCTTATTCAATCCACCA
CTTCTCTGTGAAACACTCTACCTTGTTTTTGGTTTGATTCTACTGATGTC
AGGGTTTAGCCGGTAGAAGGAGTAGTTCAGTTTGTCAATTCAGGAGAAAC
TGTACTGGTCAGTCACATCTTACGGCGAAGGGAGAGGGACCTTAGGGGAG
CAGAGAAGACAGGCAAAGTTGTGGACTGTTTGATCTTGTATTACCCACAG
GAATGAGGGCAGCTAAACCCATAGAAGGAGTTGGACCAAGGCGAATTACG
AGTCCTGGTCCCAGCAGTATGTGTGCTGACTTCTGGGTGCCCCAGAAATA
GACCTCTCCTGTAGAGTGGTGATATACAGAATGAGTTTCAGTTTGCATTG
CAGCTGGGATTGAAAGTAATCAGTCGTGAGCAGGCAGGCAGGAGGTCCTG
TTAGCCCTGCCTTCCAGGAAGGTTGGGGTGGGAGTTTTGAGTGGGAAAGA
GGATGACATGTGTGAGAGAGTTCTGAGCCTGTTTGCTAGGGAGAGTGAGT
GAGTGCTCTTGGGCACTGCTCAGGCCGTTTCTGCTGACTTGCCTGGCTTA
CAATAAATGCCCAATAAATATTTGTTGACCATATGTGTTGTACACTGTGG
TGCCCTGTCCAGTCCCCTCTACCAAGCTGAGACCCCCATCCCCAGCTGCT
CTGAGTTTGGGCTGCAAGTGCTCACAGCTCTTGTTCTCCAGAAACTGGAG
AATTGCCCTCAGGAGATGAGAGCCATCTCACCTCACCCAGGAGTCACTTC
CTCTCTACACCCCAACACCTGGTTCATTTGATTAAAGCGGAGAAAACTCC
AGGGTGCTATGACTGCTCTGGCACCCTTGGATCAGGCCAAGCTAGACTTT
TTCTGAGCCTTCATCCGTGCTAAGCTCTCTCCCTTCTCTATCCTGTTTCA
TTCCCTCCCTCAAAGGCGTTTCCCAAATAAATCACACTGTCAATCACATG
GTTCTGAATCCCTGTCTCAGGCTCTGCTTTAGAGAACCTGATCTAAGACA
TTTGGTGCCACAAGTGGTCATAGGAAGCTGCTGTGAGAGTGGATTGTGGA
GTTGGTCACTCGCCAGGAGGGAGTGAAGACCCGCATCACTGTTAATAGTC
CTGGCATGTGGTACCTGTCCAGTCACTAAGTCATTCACTTGTGGGGAACT
GGGATGAGATACAGGTGGAAAGCGATCTATTGACTTGTAGAGGTTTGGGA
CAAACAGGAAAATAAAGATTATGGAATTGGGTGGCTCTTGCTGAAAGTCA
CTGAATCCTTGAAGAGAAGAAAATGACAGGGCAAATAACCACCAATTTAA
TGCCAAGTGTGTGTCAGAGGACCTTCTTGGTAGCTTTTTAATTTTTTTAT
AGACAGGGTCTTGCTCTGCTGCCCAGGCTAGAGTGCAGTGGTGCAATCAC
AGCTCACTGCAGCCTTGACCTCCCGGGCTCAAGTGGTCTAGCCACCTCAG
CCTCCTGAATAGCTGGGACTACAGGCACATGCCACCATGAGTGGCTAATT
TTTAAAAAACATACTTTAGCTGGGCGCGGTGGCTCATGCCTATAAACCCA
GCACTTTGGGAGGCTGAGGCGGGCAGATCACGAGGTCAAGAGATCGAAAC
CATCCTGGCCAACCAACATGGTGAAACCCGGTCTCTACTTAAAATACAAA
AATTAGCTGGGCATAGTGGCGCATGCCTATAGTCCCAGCTACTCCAGAGG
CTGAGGCAGGAGAATCGCTTGAACCCGGGAGGCAGAGGTTGCAGTGAGCT
GAGATCACGCCACTGCACTCTAGCCCAGTTGACAGAGCGACAGTGTCTAA
AAAAAAAAAAAAAAAAAAAAAAAACATTTTTTGGAGAGATGGTATCTCCC
TATGCTGCCCAGAGTGGTCTCGAACTCCTGGGCTCAAGTGATCCTCCAGC
CTTGGCCTCCCAAATGTTGGGATTACAGGCATGAGCTACTGCACCTGGCC
TTGGAGTGATTCTTGAAAGCTTAGAAAAGTCAGTGGCCCACATTAAATGA
CGTAGAGATGACAAAACCATGGCAGACTTAACAAAGGGATCCAAAGATTC
ATACATACACAAACTAGGATGGAACTAGAAGATAAGACCAAGCAACCCAC
CTTCAGTTATGTTCCTTAGGAGGGTCTGGAGAGCATTCTGTTTACCAAGG
TTCCAAGGAATGCCCTGGTTGGGGGGCCATCAGCATCACTGAGAAGCTTG
GTAGTGGCTATCCTGGTTTGCAGGGGCTGGTTATTATATAACATCACCCC
AGACCATTCACATTACAGCCAGAGGTGCAGCAGTGGGCATGTGGCCATGG
GGACCATTGTTTGTTTGTTTTTTGTTTTTTGAGACAGGGTCTCGCTTTGT
CACCCAGGCTGGAGTGGAGTGGCATGATTACAGCTCACTGCAGCCTCAAC
TTCCCGGGTGCCAGCGATCCTCCCACCTCAGCCTCCCAAGTAGCTGGGAC
CAGAGGCATGTGCCACCATACGTGGTTCATTTTTGTATTTTTGGTAGAGA
CAGGGTTTTGCCATGTTGCCTGGACTGGTCTCAAACTCCTGAGCTCAAGC
AGTCCACCCGTCTCAGCCTCCCAAAGTGCTGGCATTACAGACATGGGCCA
CAGCACCAGGCTATTTATTTTCTATTTTTGGTAGAGATGGGGTCTCACTA
TGTTGCCCAGGCTGGTCTTGAACTCCTGGGATCAAGGAATACTCCTGTCT
CTGCCTCCTAAAAATGTTGGGATTATAGGCATGAGCCATCATGCTTGGTT
CATACACTCTTTAAACCAACAGCCATTAAAAGGTGCTGTCTTTAATAGGC
AGAATAAGGCCAGGCACTGTGGCTCATGCCTGTAATCCCAGCATCTTGAG
AGGCCAAGGCAGGAGGATTGCTTGAGCCCAGGAATTCAAGATCAGCCTGG
GCAACATAGTGAGATCCTCCCTACTCTGCCAGTGCCCCACCGTCTACAAA
AAATAAAATAGATTAGTTGGGTGTGATGCTGCATGCATCTGGACCTAGTT
ACTTGGGAAGCTGAGGTGGGAGGATCACTTGAGCCCAGGAATTAAAGGCT
GCAGTGAGCTATGATCACACCACTGCACGCTAGCCTGGGCAACAGAGCAA
GACCCTATTGCAAATAAATAAATAAATAAATGAAATAATGGAATAGTGTT
TCAGAATTCTTCTGCAGCATTGTGCCCAGTCTCTTTAAAACATTGGGGTG
GGCCAGGCACAGTGGCTCATGCCTGTAATCGCAGCACTTTGGGAGGCCGA
GGCATGTGGATCACTTGAGGTCGAGAGTGAGGACCATCAGTCTTGAACTG
ATGAAAAAAAAAAAGAAGATGAGGTCTTACTGGGATGGGATGAGCCCCTA
ATCCAAAGTGACTGGTGTCCTTATGAGAAGCTGACTGTGTGGCCAACGTG
GTGAAACTCCATCCCTACTAAAAATACAAAAAATTAGCTGGGTGTAGTGG
CAGGCGCCTGTATTACCAGCTAATCAAGAGGGTGAGGTGGGAGGATCGCT
TGAACCTGGCAGGTAGAGGTTGCAGTGAGTCGAGATCATGCCACTGCACT
CCAGCCGGGGCGACAGAGTAAGACTCCGTCAAAAAAAAAAAAAGAAGGAA
AGAAAAAGAAAAATAAGAAAAAAAAAAACCATTGGGGTGAAGGTGAAAGC
AAAGACTTTCAACAGGAATTTTTGCCTCCTTAAAAATGAAGTCCTACTTT
ACTTCAAGTTTGGCTTGAAGCCAAACTATGCCCCTTCTTACCATGTTTCG
TATAAATTCATATTGGCCGTCCCTTATCAGGATATTAGCCTCTTTTTGAC
AACTCTTTCAGATCTGTTTGGTGTGATTAGATAGGTGCAAATTACAAGTT
GTCATAAACTGTGTTCTCCACTTCTCCCCAGCCAGAAGGAATTATTGAAG
TCCCAGCCCCTAGTACCTCAGAATGTGACCTTATTGGAGATAGAACCATA
GCAGATATAATTAGTTAAGACAAGGTCTCGGTCGGGCATGGTGGCTCATA
CCTGTAATCCCAGCACTTTGGGAGGCCGAGGCAGGTGGATCACTTGAGTT
CAGGAGTTCGAGACCAGCCTGGCCAATATGGTGAAACCGCGACTCTACTA
AAAATACAAAACTTAGCTGGGCGTGGCGGGCGCCTGTAATCCCAGCTACT
CTGGAGGCTGAGGCAGGGAGAATCGCTTGAACCCAGCTACTCTGGAGGCT
GAGGCAGGGAGAATCGCTTGAACCTGGGAGGCGGAGGTTGCAGCGAGCTG
AGATCGCGCCACTGCACTCCAGCCTGGGCAACAGAGTGAGATTCTGTCTC
AAAAAAAAAAAAAAAAAAAGACAAGATCTTACTGGGATGGGATGAGCCCC
TAATCCAGTGACTGATGTCCTTATGAGAAGCTGACTGTGTGGACACAGGC
ACACAAGAGAGAAGGTCACGTGATGGCAAGGGCAGAGACTGGGGTTATGC
AGCTGCAAGCCAAGGAATGCCAAAGATTGCCAGCAAACCACCAGAAGCTA
TGAAGAGCCAAGGTTTCCCTTGCAAGTTTCAGGGATAGACCTGCTGACAC
CTTAGTTTCTGACTTCTAAACTCCAGTACTGAGAGACAATACATTTTTAT
TGTTTTAAACCACCCAGTTTGTGGTACTTTGTTACAGCAGACCTGGGAAA
TGAATGCACAAGTGTATTCTCCTTTGTGAATATTAGCAAATTAAGGATTT
TTTTTTTTTTTTGAGGTGGAGTCTTACTCTCTCGCCCAGGCTGGAGTGCA
GTGGTGCGATCTCGGCTCACTGCAACCTCTGCCTCCTGAGTTCAAGCGAT
TCTCCTGCCTCAGCCTCCTAAGTAGCTGGTATTGAAGAGCCAGCCGCACA
GCTGTGTGTGGGAGCCACCTGACTAAGCAGCCGAGACAAGGCGGACAGTA
TAAGAGAACTAGTGTAAGTGAGCTGCTGATGAGAGCTGCTAAATAAAACT
ACATTTCACCTGCCTACGGCCCCCTGAGTGTTTTCAGCTATCTGCTCATC
CACTCACTCCCTTTGGACCTCAGCATGAGTTGGAACCTGACCCTGGGCAT
GACAGTTGGCGTAGTCGTGAACCTGACACCGATGGAACAGTATAGCTCTA
AGGCGATCAATTGGAATATGAAACAGTTAATTTTTACATTGAGTTATTTC
CATTTGTTAAAAGTGAAAAAGGGGGAAATGATTAAAATCTGCTTTTTTTG
TTGTTGTTGTTAAGACAGAGTCTCACACTGTCACCCAGGCTGGAGTGCAA
TGGTGTGACTATGGTTCACTATACCCTCGACTTCCTGGGCTCAAGTGATC
CTCCCACCTTGACCTCCTGAGCAGCAGGGACTACAGGTGCTCACCATCAT
TCTTGGTGCTCACCATCATTTTTAATTTTTTTGTGTGAGGAGACGGGCTC
TCACATGTTGCCCTGGCTGGTCTCTTAACTCCTGACCTCAAGCAATCCTT
CCACCTCAGCCTCCTGAGTAGCTGGGTCCATAGGCGCACACCATCGTGCC
TGGCTGATTTTTGCATTTTCGTAGAGATGGGGTTTTGCCATGTTGCCTAG
GCTCATCTCAAACTCCTGGGCAACAGATCAAGCGATCCTCTGACTTCAGC
CCACTTCGGCCTCCCAAAGTGTTGGGACTACAGGCATGAGCTGCTAACAC
CTGGCACTGCTGTCTCTTTAGGAAGAAAAACCCATAAGAACATTAAAGAC
TTCCTAAAGCAATTGGTCTTAACATTTTGGGGATAAGGTAGCCTTCTTAG
ACTCTGTTGAAATCCACTGGCCTTTCCCCCAGAAAAGTCCATATTTTGAG
TCTGATGCACAATCTCAGAATGTCTGTGGACCCACTAGGGCTATCTGAAA
ATTCCAAAAGAAGGGACATAGAGGAAAAACTGGCTGAGGGGAATTGCATT
AGGAGCACTGGGGGTAGTGAAAACAATCATACCTAAAGTAAGAGAACACC
AAAGCATTACCAGGCATGGATGGCATGTTAGAGAGTGGGGAAAAGGCAGG
TTTACAGAGTCTGCACTACAAATGAGAAAGTAGGCAAAAAGAAAAAAAAA
GTACTTTGGCAGCTCAAAGTAATAATAAAAAAGAGGGAAGAAAATTACCT
TTTTTCCTGTTTTTTGAGACAGGGTCTCACTCTGTCCCCCAGGCTGGAGT
GCAGTGGCATGATCTCAGCTCACTGCAATCTCCACTTCCTGGGTTCAAGC
AATTCTCCTGCCTCAGCCTCCCGAGTAGCTGGGACTATAGGCACCCATCA
CCACGCCCAGCTAATTTTTGTATTTTTTGGTAGAGATGGGGTTTCACCAT
GTTTGCCAGGCTGGTCTTGAACTCCTGACCTCAGGTGATCCACCTGCCTC
AGCTGCCCAAAGTGCTGGAATTACAGGCATGAGCCACCACGCCCGGCCTT
ATTTTTTTCCCTTTTGCTTTGATGATATACATTCTCTACATAATAATCAT
TCAGTACTAGTACAGAAAACTCTTGTATTTCTTAAAAACCTAAGCATGAT
TGTTAACCTCGATGATATTTCCCTGAGGGAGCCCACGTGCTTAGCCAGGG
CCAGCAAATAAAGCCAAAGAGTGATGAGTGGAGGTCAAGAGAAAACTCTC
AGAGGTCACCCTAAAATCAGCATTTGTGGCTTAGATAACGCTGTTATATT
TCAAGGGTTATGTCCCTTCCTATCAGGGAATCTTCCCTTGGTCTCGACAT
CCCTGACCCTTGCTCAGTATTTTTTCCACTGGCTGACATGTGAAGATAGG
ACATGGGAAGTGAAAACACACACTCTCTCCCCTGCCTGGGCTATCTATTC
AACACCATGTAATTAACCCTGGGGTGAAGGAAAACACCACATGTCTTCGC
TCATGTGGTATTTTATTCACAAGACACACAGCTTTGGAATAGTGGTTTCT
ATCCTTTGCTGGGTATTGTTGCTTATGACCAAGGAAATCTAGTCTTTTTT
TTTTTTTTTTTTTCCCGAGACAGGGTCTTTCCCTGTTGCCCAGGCTGGAG
TACAGTGGCACAATCACAGCTCACTGCAGCCTTGAACTCCTGGGCTCAGG
TGATCCTCTTGCCTCAGCCTCCTGAATAGCAAGGACTATGGGTGCACCAC
TGAGCCTTCCTAATTTTTAAAATTTTTTGTAGAGTTGAGGTCTTGCTATG
TTGCTCAGGCTAGTCTTGAACGCCTGGCCTCAAGTGATCCTCCCATTTTG
ACCTCTGAAAGTGCTGGAATTACATGTGATAGCCACTGACCCCAGCAGAA
ACCGAGTCCTTTTTTTTTTTTTTTTTTTTGAGACGGAGTCTTGCACTGTC
GCCCAGGCTGGAGTGCAGTGGCATGATCTTGGCTCACTGCAAGCTCCACC
TCCTGGGTTCATGCCATTCTCCTGCCTCAGCCTCCCGAGTAGCTGGGACT
ACAGACACCCGCCACCACACCCAGCTAATTTTTTGTACTTTTAGTAGAGA
CAGGGTTTCACTGTGTTAGCCAGGATGGTCTCGATCTCTTGACCTCATGA
TCCGCCCGCCTCGGTCTCCCAAAGTGCTGGGATTACAGGCGTGAGCCACC
GTGCCCGGCCAGAAACCTAGTCTTTTAGAGCTTTTCTCTGTCACGTCACT
CCTGAGATGTGGGTTTTCTGGCATCTTAAAAGATGAGGTCTCCACCAAAT
CTCTTCTCCCATGCATGACACTCGTAAGGTTTATCTCTCAGGTAGATTCT
ATAATGTAAAATTAAGCTAATGCTGTGGCCCAAACTTTCCCACCTCCAGG
ATTTACAGGGCTTCTCTTCTGTCTACCACAAATGTCATGCTGAGGCTGGA
AGCCTTTTCACACCCATTACACTGTAGGGTCTCTCCCCAGGCGGATTCTT
GGTGCACAGTGAAGCATGAGCTTGACGTGAAGCTTTTCCCACACTCGCCG
TAAGGGTGGAATTGCTCTTCAGTGGAGCTACCTGGTGGTGATGAGAGCTG
AGCTTGGCCTGAAGCTTCTGCCACTCTCACTACATGTTACAGTTTTGTTT
CAGTGTGGATTCTTCCATGCACCATCCCAGTGGTGCATGTAAAGTGTTCT
CACAGTCAAGGCAATGATATCACCTCTCCCTGGTGCAATTCATGGTGAGG
TCCGAGCCAGAACTAAAGCTCTTCTTGCACTTGCCACATGTTTGGGGCCT
CTCCTGGGTATGCACTTTCAGCTCTGCTCTGGCTGGAGCTTTTCCTACAT
TCTTTTTTTTTTTTTTTTTTGAGACGGAGTCTCGCTCTGTCACCCAGGCT
GGAGTGCAGTGGTGCGATCTTGGCTCACTGCAAGCTCCGCCTCCCAGGTT
CATGCCATTCTCCTGCCTCAGCCTCTCGAGTAGCTAGGACTACAGGCACC
TGCCACCATGCCCGGATATTTTTTTTGTATTTTTAGTAGAGACGGGGGTT
TCACCGTGTTAGCCAGGGTGGTTTCGATCTCCTGACCTCGTGATCCACCT
GCCTTGACCTCCCAAAGTGCTGGGATGCCACTGCGCCTGGCCTACATTCT
TTACACTGGTAGGGCTTCTCTCTGGCATGTGTCTTGTGATGACACACCAC
GTTAGAACTCTGCCCAAGTTTTTTTCCACTTTCCCCTATATGGGTTATGA
AGACTATTTTTTCTGGGCTTATTTTCCAGACATCTCTGTGCACATCTTCA
CATCGGACCTCTCTCTCCCGATCTCCTCTTCCTGGCTTTGCCCACCTTGC
AAAACCATGGCCAGTTTATTTTTTGGTTTCTCCTTATAATGTCCTGGCAG
GTATTTTTTTTTTCACCATTTTCTGCATTGAAGGCCTTTTCCTTCTTCAC
ATTAGAATCCAAAGGCAAAAGTACAAAGTGAAGGTGTTAGACTTAAAATA
GGGTGTGGAACCGGGAAAAAAAATAACAGGAACAATTGCATTAGATTAAG
TGTAAGTTTCTTTGAAGTAATTTACAGAGCTCAAAGGCAAAGCTAGAAGG
AAGGTAGCTTTGGGTGACTCTGTCGAAACAACCCGAGCAAGGTGTTTTTC
ATAGGCTCATATGGACTGCTTCTTTTTTTTTTTTTTTTTGAGATGGAGTC
TCTGTTGCCCAGGCTGGAGTGTAGAGGCATGATCTCAGCTCACTGCAACC
TCTGCCTCCCAGGTTCAAGCGATTCTCCCACTTCGGCCTCCCAAGTAGCC
GGGATTACAGGTGCCTGCCACAGCCCTCGGCTAACTTTTTTTTTTTTGAG
ATGGAGTCTTGCTCTGTCGCCCAGGCTAGAGTGCAGGGGCTTGATTTTGG
CTCACTGAAACCTCTGCCTCCTGGGTTCAAGTGATTCTCCTGCCTCAGCC
TCCCAAATAGCTGGGACTACAGGTGCCTGCCACCATGACCAGCTAATTTT
TTATTTTCAGTAGAGATGGGGTTTCACCATGTTGGCCAGGCTGGTCTTGA
ACTCCTGACCTCAACTGATCCTCCCACTTTGGCCTCCCCAAGTGCTGGAA
TTACAGGCGTGAGCCACCACACCTGGCCTGAACTGCTTGTGAATGATCAT
TTTACAGCCTGCCATGTATTTACTTCCTCTACAAAGACCTTTGTGCTTAA
TTCTTCGCCAGTCTTCTCTACAGTCCCTCATTTAATTGAAATTACTCATT
TATAAGCCTCTTTTAACATTTATTTATTACTTGTGTAGCACTTACTAAAC
ATCAGGCAGTCTCCTAAGTGCATTACATGTATTAATTCAGTTATTTCACA
CAGTAACTGCATTAGGTAGGTACTATCATATATGTGTTTATTTATCAATA
GGTATTTTTCATCCATGTAGAAAAGAGTGTTAGAAAAAGACTGGGGGCTG
GGCACAGCGGCTCAGGCCTGTAATCCTAGCACTTTAGGAGGCCGAGGTGG
GAGGACTGCTTGAGCCCAGGAGTTCAAGAACAGCCTGGGCAACACAGTGA
GACCCCATTGCTACAAAACATACCAAAATTAGTGGGGTGGCATACGCCTA
TAGTCCCAGGAGGCTGTGGTGGGAGGATCACTTGAGCCTTGGAGGTTGAG
ACTGCAGTGAGTTGTGATCATGCCAACCTGGGCACCAGAGAAAGGATCTG
TCTGCCATCCTCCCACCCCAGGCCCCGCCAAAAAAAAAAAAAAGAAAGAA
AAAAAAAGTATAGCCTCACAGAAATCTTAGGCCACTTCGGTTAGGGAGTG
ACAGTCCCACGACTAACTTGGGTCTCCTGACTCCTGTCTATGGGACTTTC
TGCTAACACTCACCTTCTAACTCCAATTCCACCTGTCCCAAGTCAAAAAC
CCTAATTTCAGCATCTCCGGGTCGGGGTCCAGGTGCCTCACCGTCCCTTT
TGCTTGTGTCCCACGCTCCAGACTCCGCGCGCGCCTGGGCGAGGCTGTTG
GGTAGGGCGTGCGCACGAGGCACCCAGGATGGGGGACGGAGGTGTTCACT
GCAGGCGCCAACCGCATGCTCACAATGCTCACCTGCAGGCCTTGCCACCC
AGGGTGGGTATGGAGCACTGGAGTCTTCTGTATAACTACAGTTCTGGCTC
TGGATTTTCCGAGATCGCGACTGTGGCCGAGGCAGGGGCACCAGCAACCA
GTGGCGCTCAGTGAAGGGCAGGCTGGGTCTGTTCCGCCATTTGCCGGACC
GGGGTGGCCGAGCCGAGGACCTGGAGGAGAAGCGCCCTGCGCCCTCGGTC
CGCCCACTCCCAAAGCCTTTCTTCGCTATCCCAGGAAGCAGCCCTGAGTT
GTGGTTTGCGCCCGGGTGTGGGTTCTGTTCTGCAGCCCAGGCTCTGTCCG
TGGTCTATGAAGGAGCCACCTAATACCGAGGGTCTGTGAGCTGGAGTGCC
CATTGGCCAGGAGTCCCCAGCTCTGGGCAGAGGGAAGGCTTGGGCCTCAG
GCGGGCTCAACACACCCTTAGCCGGTCAGCGTGGGGACCAAGTGTGGTGG
GGCTGCAGAGGGCCTAGGAAAAGGAGAAAGGGGTTGAAGAGCAGCTACCT
CCCGTTTGCTCTGTCTGGCACAGGGGCACCAACCCCTGGAAGTGGATAGA
AGCACTTTAACTTCAAGTTTGAAGTTTGGAAAACTTCAGGCTTCACCTTG
TACCCCAGTGAATGGCTAAACTAGCAAATCGATGGCCACTGTCTGATGTG
TCCAACAGACGTGCCATTTGTCCCTCACTATGTTTTCGGTATCTTTGAGG
CAACATTAAAAATTGGATTTCAGGCCAGGCTCAGTGGCTCACGTCTGTAA
TTCCAGCACTTCTGGAGGCTGAGGCAGGAGGACCACCTGAGGCCAGGAGT
TCAAGGACAGCCTGGGCAACACAGTGAGACCCGTCTCTACAAAAAAATAA
AAACTATGAGGCAGGAAGATCACTTGAGCCTGGAGGAGGCTGCAGTGAGC
CGTGATTGCAAAGTGCATTCCAGCTGAGTGATGGAATTAGACCCTCTCTG
AAACAAACAAACAAACAAACAAATCACCATCATCACTATCTTCTTTCTTG
TGTCCTGATTTTTTTTTTTTTTTTTTTTTTTTTTTTGAGGAGTCTCGCTC
TGTTGCCAGGCTGGAGTGCAGTGGTGTGATCTCCGCTCATTGCAACCTCC
GCCTCCCGGGTTCAAGCAATTCTCCTGCCTCAGCCTCCCAAGTAGCTGAG
ATTATAGGCATGCGCCACCACACCCAGCTAACTTTTTTGTATTTTTAGTA
GAGACAGGGTTTCACCATGTTAGCCAGGATGGTCTCTATCTCTTGACCTC
ATGATCTGCCCGCCTTGGCCTCCCAAAGTGCTGGGATTATGGGTGTGAGC
CACCGTGTCTGGCCTTTTTTTTTTTTTTTTTTTTTGAGACAGAGTCTCGT
TCTGTTGCCCAGGCTGGAGTGCAGTGGCACAATCTCTGCTCACTGCAACC
TCTCCCTCTCAGGTTCAAGCGATTTTCCTGCCTCAGCCTCCCAAGTAGCT
GAGATTACAGGCACACACCACCACACCCAGCTAATTTTTGTATTTTTTTT
TAGTAGAGATGGGGTTTCACCATGTTGGCCAGGCTGGTCTCAAACTCCTG
ACATCAAGTGATCCACCTGCTTCGGCCTCCCAAAGTGCTGAGATTACAGG
TGGGAGCCACTGCACCTGGCCTCTTGTATCCTTTTTGAGAACAGGGGAAG
TCACAGAAATATCCCGATAGATGGCCTAAATGTCTCATTAGCTGAATTAT
AACACATGCCCATCTAAAAAAACCCAGCATATTGTTAAACCAAGACTGGC
ATTAAGACTCACTTCCGGTGGTGTGTGGTAGCTCACGCCTGTAATATCAG
CACTTTGGGAGGCTGAGGTGGGTGGATCACCTAAGGTCAGGAGTTCGAGA
ACAGACTGATCAAAATGGTGAAACCCCGTCTCTACTAAAAATACAAAAAA
TTAGCCGGGTGTGGTGGTGGGCACCTGTAATCCCAGCTACTCGGGAGGCT
GAGGCAGGAGAACCCCTTGAATCCGGGAGGTGGACATTGTAGTAAGCCGA
GGTTGCACCACTGCACTCCAGCCTGGGCAACAAGAGTGAAACTCCATCTC
AAAAAAAAAAAAAAAAAAAAAAGACTCATTTCCTGGAATTAGAACAAAAA
AGGAAAAGCACATAGACAGGGAGTAACAGAACATCAACAAGGCTCTGATG
GAAAAGAGGAAGCAAGGCGATGGCGGTGGACAGGGGAACAGATTTGAGTA
TAAAAGTAAGTGTTAAAAGCGCTATTTAGGCCAGGCCTGGTGGCTCATGC
CTGCAATCCCAGCACTTTGGGAGGCTGAGGTGGGTGGATCATCTGAGGTC
AGGAGTTTGAGACTAGCCTGGCTAACACGGTGAAACCCTGTTTCTACTAA
AAATACAAAAAAAATTAGCTGGGCATGGTGGCACGTGCCTGTAATCCCAG
CTACTTGGGAGGCTGAGGCAGAAGAATTGCTTGAACCCCAGAGGCGGAGG
TTGCAGTGAACCAAGATTGTGCCGCTGCACTCCAGCTTGGGCAGTAAGAG
TGAAACTCTGTCTTCAAAAAAAAAAAAAAAAAAAAAAGCAGTATTTAAAA
AAAATTTTTTTTTCAAGACAGGGTCTTGCTCTGTTGCTCAGACTAGAGTG
CAGTTGCACGATCACAGCTCACTGTAGCCTCGACCTACTGGGCTCAAGTG
ATCCTCCCACCTCAGCCTCCCAAGTAGCTGGTACTACAGGTGCACACCAC
CAAGCCTGGCCAAATTTTTGTATTTTTTGTAGAGACGGGATTTCAATGTG
TTGCCCAGGCTGGTCTCAAAACTCCTGGGCACAAGCAATCCACCCACCTT
GGCCTCCCGAAGTGCTGGGATTACAGGTGTGAGCCACTGTGCTGGCCTCT
TAGTTTTCAAAATTCTTGACAATAATTCACAGGACATATATTTTATATAA
TAACCTTGTACACATACACACATTCATGTAACTGAAATGAGTTTCATGAA
ACATACTATGTAGAAAAATAAAATCCTAATTACAAATATAATTTTATTAA
CGTTTAACTACAACATACTGCAAAATCCCTTTAAAAGTACAAATACAATT
TTTTTTTTTTGAGATGAAGTCTCACGCTGTTGCCCAGGCTGGAATGCAGT
GGGATTATCTCAGCTCACTGCAATCTCTGCCTTCCTGGTTTAAGAGATTC
TCCTGCCTCAGGCACCCAAGTAACTGGGACTGCAGGCATGTGCCACCACG
CCTGGCTAAGGTTTCTATTTTTAGTAGAGATGGGGTTTCACCATGTTGGC
CAGGCTGGTCTTGAACTCAAGTGATCTGCCCACCTCGGTCTCCCACTGCT
GGGATTACAGGCGTAAGCCACCACACCTGGCTATACACAGAATTTTGTAA
AGTTTGTATTTAATGTGATGGGTGTGCTTGTCTGTTCATAAGTTCCTTCC
AGTCAGGAACACATGAAGATAATGCTACCCGCATATCTGGTGCACTATTG
AGCCTATTTCTCTTCTTTGTTTTTAACCGTGTCAAGATTGAAAATCCTAG
TTCACACAAATATGTAGTTGTGAATGGTAGTAACAGCAATATACTCTTCC
TACTTAGCAGTGGAAAGTCATCTTTAATCTTAATCCAAAATGCTGATAAA
CTTAATATCTTATAATAATTCTTTAGTGTGAATGATGAACTGAGCTGCAA
TAATTCATTCTCTTCTTCAGGCTCCAAGTTTAACTCAATTATTGATTCTG
GGTTTTGAAAAGCAAATGGATCTTTCATCCAAATATTTTCCTTTAATGAT
TCAAATTTCTCTTCCGGAAAGTAATAATTAAAAGTTTGAGACAAAGAAGT
GAGATGCAACAATATCTCTAATTTTATTTCTTTTAAGCAGTCTTCATTAA
TAATGTTCTCTTCGATGTGTTGCAATAATGTTGGAAACATATAGTAGCTA
GGGCGGTTACTTTTAAGTCTTGCTTGCCACAATAATAACGTCTTTTGGAA
TCCTAGAATATGTTCAAGATACTGAAATATATCATTGTTTTTCCCCTGCA
TTTTCAGGCTTAATTCATTAAGAATGCCAAAAATATCACTTAAATATGCC
AATTTTGTTACCCAAATGTCGTCTTCAAAAATATTTGCCAAATGAGATTG
CTTTTCAACGAGAAAAATGTAAATCTCGTTCCTGAGTTCATATACTCTGC
TCAATACTTTTCCTTGAGAAAGCCAACGAACTTCTGTATGAAACAATAAG
TGGGTGTGGTTCACTCCAATCTCTGAACAAAATATTTCGAGAAGTCGGCT
ATTCAGTGAGCTTCCTTTAATAAAATTAACAGTTTTCACTGCATTTTTCA
ATACATCCATCAGACTTGGTGAAATTTCTTTGGATACCAAAGCTTCTCGA
TGAATAAAACAGTGATTCCAAACAGCATTGTTGTGGGTTGCTTCTAACAA
TTTTTCAGTAAGTCTGCTGTGTTTTCCGGTCATATTTGCTGTTCCATCAC
TTGAAATTCCTTTACAATGTTTCCAGTTTAATTTATACTGACCAAGAAGG
CAGTTTTCTAATTCAGTAAATAAATCTAATCCAGTTATATGTGAATTTAA
ATTTAAACAACATAAGAGATCCTCTACAAAATCATCTTGCCACACATATC
TGACATAAACCAAGAGTGTGGGACAACTTGCAATATCAGTGCTCTCATCG
AGTTGGATTGCAAAGTCTATACCGGACTGCAGCCGTGTAATAAGCATTGC
TTCCAAATGTTTTGCAATCGTACAGATTCGACGAGATATTGTATTATCAC
TAAGAGGTATAGTTCTTAGTTTATCAGCTGATTTGTCATCAAAAATTGTC
CGTACCATGTCCATACATGCTGGAAGGATAATTTTTTCAGCCGCTGTGTG
AGCCATTTTCTCTTTTGCCACTCTATATGCAACTAAATACGATGACAATA
AGGCTCTCTCATTCATAGTTGTAGAGCGACTGAGAACTTGTGGCGATGAC
TCTACTTTGTTTCTTTCCTTTTGAAAATGGTCTTCTTCATCTTCCTCCTC
CACCTTCACTATCACGATGCCTTCCATCTCCTGGGTACCCCCTGGAGACA
AATCTGTAGTATCCCTTGATTCAGGAGTCATTATTCAGGTTCCAGGAACT
GGCTCACTTGATCCAAATAGGGTCTGTTTTGCAGGGCTGTCCTTTGTGAC
CTAGGTTTTATGAGATCAGGTTTTGCTATCCTGCAGGGTAGAAAAACGTA
ACAGCAGTATTAAAAAGCAACATGGTATTGCTGGGCTAACAACTCATACA
AAACAATTCACTAAATCTAGTGGTGTGACATGGTAAATGATGAGCAACTG
TCATTCATGTTGGCTGTGTGTCAGGGAGATTTGGTGTACTATATACACCA
CTCATTTAATACCCAGGGAAACCTAATGAGGTTCACATAATTACTATTCT
TATATTACAGATGAAAAATAAAAGTTCAGAAAGATTAAATGTGTCTAACA
ACCCACAGTAAGTATAGAACCAGCACTCAAATCCAAGTCTGAAGCGAGTG
TCCTAAATATGCTGCTACACTGCCAACTCTAAAAAGTGATCTGGTCATTC
TTTTTTTTTTTTTTTTTTTTGAGATGGAGTTTCGCTCTTGTTGCCCAGGC
TGGAGTGCAAGGGCACGATCTCGGCTCACTGCAACCTCCACTTCCCAGGT
TAAAGTGATTCTCCTGCCTCTGCCTCCCAAGTAGCTGGAATTACAGGCCA
TGTGCCACCACGCCTGGGCAACTGAGCAAGACGCTGTCTCAAAAAAAAAA
AACAAAAAACAAAAAACAAAAAAAACCATCAGGTAGGGTACATAGGGTAC
ACAAGATGATCCACTGGGGCATAGGGAAAAAAATGAGAACTTGTATTTCT
TAAAAATAAGAAATTAAGCTGCATAATTATTCAGTATTATGAATATTGAA
ACATGTTCATGTTACATAGATCCATGAATTATTCTGGAGGGAGAATGAGA
TTTCCACAACACATGCGATTGACAAAACACCCTCATTTGTTTGTTTGCTT
TTAGTACACTGCAATATTTCACCATTCATGTGAGTTTAGTGGATTTAAAG
ATATTACCTGACTTAGGAAACAACAGGTGCCGGAGAGGATGTGGAGAAAT
AGGAATACTTTTACGTTGTTGGTGGGACTGTAAACTAGTTCAACCACTGT
GGAAGACAGTGTGGCGATTCCTCAAAGATCTAGAACTAGAAATACCATTT
GACCCAGCCATCCCATTACTGGGTATATACCCAAAGGATTATAAATCATG
CTGCTATAAAGACACATGCACATGTATGTTTATTGCGGCACTATTCACAA
TAGCAAAGACTTGGAACCAACCCAAACATCCATCAATGATAGACTGGATT
AAGAAAATGTGGCACATATACACCATGGAATACTATGCAGCCATAAAAAA
GGATGAGTTTATGTCCTTTGTAGGGACATGGATGAAGTTGGAAACCATCA
TTCTGAGCAAACTATCGCAAGGACAGAAAACCAAACACTGCATGTTCTCA
TTCACAGGTGGGAACTGAACAATGAGAACACTTGGACACAGGGTGGGGAA
CATCACACAGTGGGGCCTGTCATGGGGTGGGGGAAGTGGGGAGGGATAGC
ATTAGGAGATATACCTAATGTAAATGATGAGTTAACGGGTGCAGCACACC
AACATGGCACATGTATACATATGTAACTAACCTGCACATTGTGCACATGT
ACCCTAGAACTTAAAGTATAATAAAAAAAAGTAAATAATAAAAAAAAACT
TAAAAAAAGTTATTACCTGACTTTACTAAATGAACCCCCCCCTTTTTTTT
TTGAGACGGAGTCTAGCTCTGTTGCTGAGGCTGGACTGCAGTGGCACGAT
CTCAGCTCACTGCAACCTCCGCCTCCAGGGTTCAAGTGATTCTTCCGCCT
CAGCCTCCCGAGTAGCTGGGATTATAGGCGCCCAACACCAGGCCCAGCTA
ATTTTTGTCTTTTTAGTAGATACGGGGTTTCACTGTGTTGGCCAGGCTAG
TCTCAAACTCCTGACCTCGTGATCCACCCACCTCGGCCTCCCAAAGTGCT
GGGATTACAAGCCTGAGCCACAGCACCTGGCCAACGAACCCCTTTTCTTT
GGTACTGTGTCACTTAGCCTCTCTCAATAATGCAAGTAACTTTCTGTATG
TTGGTGGCACAAATGGAAATGAATGTGGGGCCATAGGTTTTGCTTAGCTG
AATGTTAAATTCAGTCTATCGGCAGATTCCAAAATTGGAAGAGACCTTGA
GATAATCTATTTTACTTTACTTAGGACACATTTGAGACTTGGTGGGTCTA
TGTGTTTCATCCAAGAACATCAATGGCAGAACTGGTACCAGTCCCCAATG
GTCCGCTGCACCGTCCACAAATTCCCTTCTCTCCTTTATCCCTCGATGTC
AAGCATAGATACCTCCCACAACTGAAAACCCCCCATGTCCGAAATTGCTC
ATTTAAAACCCTTCCTGGCAGGGCGTGGTGGCTGACCCCTGTAATTGCAG
CACTTTGGGAGGCCGAGGCGGGCGGATCACCTGAGGTCAGGAGTTCATTT
TCCCAGCCTGGCCAACATGGCGAAACCCCGTCTCTACTAAAAGTACAAAA
ATTAGCCGGGCATGGTGGCAGGCGCCTGTAATTCCAGCTACTCAGGAAGC
TGAGGCAGGAGAAGCTTGAACTCGGGCGCTGGAGGTTGCAGTGAGCCGAG
ATCGCACCACTGCACTCCAGCCTGGGCGACTCTGTCTCAAAAACAAAAAA
ACCAACCAAAGAAACAAAAAGACCCCTTCCTAAAGTCTTGAAAGGAAAGG
GTGAAGTGTAAATGAGCTTTTCCTATTATATCCAAATCACTTCTTTATTC
AGTAGGCTTCAAACATTCTCTTTTTTTGTTTTTGAGACAGAGTCTCACTC
TCTCTCTCTGTCTCCCAGGCTGGAGTGCAGTGACGCGATCCTGGCTCACT
GCAACCTCCGCCTCCCGGGTTCAAGCGATTCCCCTGCCTCAGCCTCCCAA
GCAGCTGGGATTACAGGCGTGTGCCGCCACGTCTAATTTTCTGTATTTCT
AGTAGAGACAGGGTTTCTCTAGGTTGGCAAGGCTGATCTCAGAACTCCTG
GCCTCAAACGATTCGCCTGCCTAGGCTTCCCAAAGTGCTGGGATTATGGG
CGTGAGCCACTGCGCCCGGCCTTCACTCTAATCACCACCATAATGGTACT
GGGTTTGAGGGTGAACATATCATCCGCGGACACTGGCTTAACGAGCCCAT
CCGAATAAAACAAATTATAAGGCCAATGGCACTTGGTATCGTGTAAGATC
GCCAGAATTTTACAACTCGGGGTACCCAGGAAACCAGAAAAGCCCCCACC
ACAAGAAAAACCAGTGGGCACAACTGGGGAGCACAGATATCTGACTGGGG
TCATTTTGTCCGCGCGTCTTTGGGGTAAAACACCAGGACTGGGGGTCCAG
AAGGGACACGCAGACCGCCTCTCTCCAGTCCCAGGGGTGTCTCCAATCCG
GAAACCAAAACTTCGTTCCCTTCCCACCTGTATCCAGGGACACCTCTGCT
GGGGGACAGCGCTTGCCACCGCCGAGGCTGGCGCGAGGAACGGGGGCACG
GACCCGCTTCCACTCCGTCCCGGGCGGTCGTGGCGAGGGGATTGCAGGAC
ACAGCCATGCACGTCCAACTCTGTCCCCGCCCGGAGAAGTCTGGGATGCT
GGGATAGAAGGGGTTGTGACTTTGGGGACCAGGAGCACTAGACTCACATC
CAAGCCCCCTGGCCTTCAGAGCCCAGGGAAAGCGTCACAAAAGCCGGAAG
TGCGTCACACCCGCCTTCCGGAGCTGCGCTCCGCTTCGGGGTCCTCTCTA
GGATCGCGGGAGGACTTTGCATCCCTGTGTAGGGCTCTAATCTCGGGTTT
GGGGATCTTGCTCCTCAGCTTGTCCGCTCCGAGGAGGTGCACAGGGCGGG
GAAAAAGGGATGAATTTCCCTTTATACCGCCCTGCTCAGATATTTATATG
TTCCTTCTATTTTTCTTGATGACAATAATTGTAATAGTTACAATAAAAAT
AGTGATTGTCTGTGGCAGAGGAGCTGAATGAAACGAGGGTGGAGACAGGA
AGATCAAGAATAAATGGTTTCACAAATCGAAGGGATTGTCTCTTGAGACG
CTGATTATGTACGTATTGCCAGTTGAATGGGCAGTATTTTCAAATACTTG
ATCTATAGGCAACAGACGTTCTTTCCAACACTAGATAGTTATAAAATTCT
GAGTTTGCCTTATGTTTCCAGGGAGTTTTCAGATTAGCAACGGTGAAATA
AGTTGAATTTGAGGCGTTTTTGCTGTCCAAGTGTTATTGTAATAATTAGG
GCTTCTATGATTAGATCAAGAATAACTTCACCTTTTATAAAACAGTAACT
GAGACCTTGAATGGCTGGGGCATGACTCTAAAAGTTCTGGGCAAGTCTGT
GGTACAGCCCAATAAGATAAAAGCCTACAAAAGGAACGGCTACCTGATAC
AGAGCCTATGATTACGTGGTATCCCGAATTACCTTCTAGACCCTCACTAA
TGCTCCATTCCTTAGGGGGTTTGATCTTGCTATGGTTGCCATTTTCTACC
TACCCACGAGTCTTCTCAATAATCCACTTAAGTGCATCTTTGCTCCATAT
ATATATATACACACATATATATACACACACATATATATACACATATATAT
ACATGTATATATATATACACACACATATATATATATACACACACATATAT
ATATATATATATATATATATATATTTTTTTTTTTTTTTTTTTCCTCCTAG
GGCACCGTCAAATCCAATCTTTGCTCCTTTATCACTGGCTGGCTTTCTAA
CCTACAGTCCTCCGTGATGACATCATAGTCTCAACTTATTCCTCCAGATA
CATCCTCATATTTCCTTCCAGGGTTCCAAGTCATCGCTAAGAGTCATTAC
ATTGCTACACACTGTATTTTTCTTCTTTGTCTAAAGTCTCTCCTCCCCAC
CCGTCCCCATTCCTACACTGAAGTGCCTAAAGGGTCCAGGAAGGCAGATT
ACTGAATGCAGTTGACTGGGTATATGATTTTGTATTTATGTTGTGTGTGT
GGCAGGAATTGTAGGCATCTCTATAACGACTCCTTTCTTTGCCTACGGAC
CTACTGGCACAAGAAACTCAAAGTGGCCTGGTGGTATTCTGTTTTCAGTT
CAGTGGCACGATTTAATGTTTCCTAGAGGAAATGTTCTTCCTGGAAATGA
GGATCATAACCCAGCTGGCTCCAGATTTCGGAGCGAGGAGGCACAAATTC
TACAGGTGAGTGGCTGGGTGTGATAGTAATAGAGGCTACTCCTGTATGCA
CATAGTCCTACTGGAGACACAATACTATATATCCATTTTGGCCCAATGCA
TTTCAGCGCATATACCATATTCTGAAGAACTGCTCCCAACTTTGCAAGGC
ATTACATCTTAATCGCAATTTAGCCCAGTCTTCAACAGGCCATTCCAAAA
CCCTATCTGGCTAGCTGCTTCTGGATGATGAGTATGCACCATGAATTTTG
TAGCTTCGAGTTCACTGTCACACCTCCTTGGCTATCGGTGGGTTCCTTAG
TTTCAGGTATGTCAATGGATAAGGCACCCTGTAAGCTCTCAGATGGTGGT
GCTGCTGGAGGCAAAGTAGTTGGGGAAGACAAGCTCATTTAGAGCATATA
TCAATTCTGGTAAGAACAAATTGATGCCCATTCCAAGGTAAAAGGGATCT
GATGCACTCAACCTGGTGGTAGCTGGTATCTCTAAGACTCAGTGTTGGTC
TCTAATGCTGGCAGGCTGGACACTCCACCATGGTGAGAGTTACATCAGCC
TTGGTAAGAGGTAGACCATATTGGCCGGGCACGGTGGCTCACACCTGTAA
TGTCAGCACTTTGGGAGGCTGAGGTGGGTGGATCACAAGTTCAGGAGTTC
GAGACCAGCCTGAGCAACATGGTGAAACACCGTCTCAACTAAAAATACAG
AAATTACCTGGGTACGGTGGTGTGTGCCTGTAGTCCCAGCTACTCGGGAG
GCTGAGGCAGGAGAATTGCTTGAACCTGGGAGGTGGAGGCTGCAGTGAGC
TGAGATCACACCACTGCACTCCAGCCTGGGCAACAGGGCGAGACTCCGTC
TCAAAAAAAAAAAAAAAAAAAAAAGAAAAATAAGAGGTAGCCCATATTGT
TGGGACCACGCACAGCCTCTATCCCTGCTACCATGGTCTCTGTTCATAAG
CCTATTGCATAAACAATAAGATGGTCCCTAACCAACAAGCCAAGCCATTC
ATCACTGCCTAGGAGTCAATGCATATCCCTACCTTAGGCTACCTCCTCCA
AAATATGGCATGGGTGACCAAATGTACCATTGCTCACTGAGATAATTTTT
CTTCACCAGTATGCTTCAGGGCAACGCGAGTGGGGCTGTAATGAAGAACA
GTCTGTTTCTGGAAGATGCCAACATGCTGAACTGACCCAATCCCCAATCT
GTGCAGAGGCCAAGGCTCTTCTGTCTCCATCAGTTAGTTGTAGGGAACTT
TTATAAGGCCATAGGAGTAAGTTTATGGGAGAGGTGGCAGTAGAGCAGAG
GTAACTGACCTGGGAGTTTGGAAACGTGGGTTTTGTTTTTTTGCCTTAGA
AGGCATGACCTTGCTCCAGAATCTTAGGTATTTGTGCTGTGACTCTTTAT
GATGGGTTGAATTGTACCTCCACCTCATCCCCAATTAACAGGTTGAAGTT
CTAGCCCCTAATACCTCAGAATGTGAAATTATTTGGCAATAGAGGCATTG
CAGATGTAATTACTTCAAGATGAGGTCATAGTGGATTAGGGTGGGTCCCT
CATCTAATGACTGGTATCCTTATAAAAAAGGGAAGTTTAGAGATAGTACA
CAGGGAGAATGCCAAATGAAGATGAGGGTAAAGACTGGGAAAATGCTTCT
TACGATGCCAAGGAATGCAAAATATATCCAGCAAATCCCCAGAAACTAGG
AGAGAGGCATGGACAGATTCCTTCTCACAGCCTCAATAGGAACCACACCT
TAATTTCTGACTTCTAGCCTCCAGACTGTGAACCAACAGATTTCTGTTGT
TTAAGCCACCCAGTTTGTGGTACTTTGTTATAGGAGCCCTAGCACACGAA
TGCACACTCTTATTGGGGTTTGCCAGCAACTCCATACAGCACCTGTATCC
ATCAAGGATATTTCTGGAACCACTGAATTTGCAAGTAAGCTTGCACTGTT
GCTTGGATTTACTATAGAGTGCTCTCTTGCCCCAATAAAAAGTGGAAGCT
GGCCAGGCATGGTGGCTCACGTCTGTAATCCCAGCACTTTGGGAGGCGGA
GGTGGGTGGATTGCTTGAGGTCAGGAGTTCAAGATCAGCCTGGCTAACAT
GGTGAAACCCCTCCACTACTAAAATACAAAAATGCTGGGCATGGTGGCGG
GCGCCTGTAATCCCAGCTACTAGGGAGGCTGAGGCAGGAGAATTGCTTGA
ATCCAGAAAGCAGAGGTTGCAGTGAGCCGAGATCACGGCACTGTACTCCA
GCCTGGGCTACAGAGCAAGACTCCGTGTCAAGAAAAAAAAATAGTAATAA
ATAAAAAGTGGAAGCTTTTTAGGTCACCTAATACATGTGTTGGAACAGTT
TTCTCAGGTGCAGAATATGCTACCTCCCAAATCCAAAGGGGCCCACCAGG
ACCTGTACCAATTTTTTTGGGATTAGAGGGTGCAAGGTGGAACAACTTTC
TTTTACCTTTGGGTGATGTCCCCAAACCACTGGGCCCCACCAAAACTTCA
TCCATTTGATAAGTGCCCATATCTTCAGGTTTCTGTACTGCCTTAGTAAG
AAGTCTTACTAGGATATTTATGACCCTTGTCACTTGCTGCTCACTGGGTA
CTACTAGCATTTGTCATCAATATATGGACCATCATGATGGTTGGGTAAAG
TTCCTGCGGACTACACTGTGACAGAGAACAGGTCTCAGGATCCCACCCTC
TCCCTGTATGAGCCACGACTTTGACTCAGGGGACCTGCCGAGTCTGCACA
ATTGGTCTCCTTTACATTACTGTCACTGTTACAAACAGATCCTCGGCCTA
ATTTTCAGCTTAGCTAGATGCAGAATTACCTTAGTAATTTATAAAAAATC
AGCTATTGTATGTATCTAGATCTATTTCTGGACTTTTTTTTCTTTAAGAA
ATTCAACCTCATATTTCTGGACTTTCTGTTCTGCTCTGTTGATCTATTTG
TCTCTATGCTGATACCATACCATCCTGATTACTGTACCTTTAGGAAAAAA
ATCTTAAAAAAATACAAGTATTCCAATTTTATTCTTTTTCAAAATTGTTT
TGGCAATCCTAAATCCTTAGCATTTCTATATAAACTTTAGAATCAGTTTG
TTAATTTGCACTAAAAAAAACAAAACAGGCTCGGTGCAGTGGCTCACGCC
TGTAATCCCAGCACTTTGGGAGGCCAAGACGGGCGGATCACCCGAGGTCA
GGAGTTTGAGACCAGCCTGGCCAACATGGTGAAACCCCATCTCTACTAAA
AATACAAAAATTAGCTAGGTGTGGTGGTGCCCACCTGTAATCCCATCTAC
TCTGGAGGCTGAGGCAGGGAAAATGCTTGAACCTGGGAGCTGGAGGTTGC
AGTGAGCTGAGATCGCGCCACTGCACTCCAGCCTGGGCGACAGAGCAAGA
CTCTGTCTCAACAACAACAAAAAGACAAAAACGAAAAAAGGTAACAATTT
TTTGAGTTGTTTCCACCTCTGTCATCTGGCAAACTGTTAAAAGAAAATTT
TGCTCAAAAGCAAAATAGCAGCTGCTGTTTCTTAACACTTTGTTATGTTT
TGATGAGTACTGGTGGGAAGTGGCCTCTTTAAGTGGGTACCTTTTGTGGT
CCTCTCACTGGAGCCAATTGCCTGAGTCAGCTAAAACTTGGACGCGATGT
GCCTCACTGCCATAGCTCACTCACCTTTGCTGCTGAAATGGTTTCCCATC
ACATTGCTAATAGGTACAACCTGTGAAGGGTTCTAGGTGGGGAAATGGCA
ACTCAGGAAGAACTCCAAACCTTTAGCTCTCCTAGGATATTAAAATGGCC
GTTATGAAGAGGAAGAAGTACTGTGTCATCTATTGTCCTGGGGACCTGTC
AACAGGAACAATAGATAGACATCACCAGGGGTGTATTTCTGTTCAACACA
AGGAAAAGTTTCTAATTGGAGCTGTCCAGCATGAAATGGACTAAGCAGTG
CATTTTCTTTCTCCGATCCTGACTCCACTGTGACGGGCACTGCAGACTAG
AGAGATTGTGTCCTAGTATGAATTTAGGTTGGATAAATGATACTTAGGGA
TAAAGAGAGGAAAGGAATATCAGAATCTCCAAGAAGCTGATACATTTTGA
AAAAATATATAAAATGCCACACTTCAGGTTTTCTTGTGTTTAATTTGAAA
CGTCCAGTAACATTAAAGAACAGCATTTGATTTGCTTAAACAAAGTAGTA
ACAGCTGAAGTTCCTTCCAAATCACTTTTCTGATTCTCTAAGAGGCTTGC
CTATGCCTTGCAGATCTAGCTTCACCTACAAGACATATTCTGTAAGGATC
CAGGTTCAGCAAGGTGTCAGAATGTCCTAAGGGTTTCTGTCCCGGCGCTC
TGCCTGTCCCGCTTGTGCACAATGCTTTTGCCTATCCCTGTTTCTGCATA
GATTTTAGTCTTCCCACCAGGGACGCAACTGTCAGTTTCCTCCGTCTCTC
TCGGTTCTATTCCAATCTGCTCATCTCCCCTCCCGTCCCCGCTTTCCCCA
AGGACCTACTGAGATTTCGATCCCACAACTTAGTGGGTCCCATCTCACCC
AGGCCCCGCAATCCTCGCCTTCTACTTGTCAGCGTTGTACTACACTCTGA
GCAGGCACCCCTGTGCTACTCACGGAAGCGGGACCATTAGGTCGGCCATT
CCTCCTCACCCCACGACACGCACCCACTGGGTCGGGCCGCCTCCTTGCAG
GGAGTCTCAAGGATGGGCTGGCGTCAGGGAGGGGCCCAGGGGGCGCTTTC
CCAACACTGGTCGCAGTCATTGTTGGTATAACGGCTAGAGACGCCCAGTG
AGTTAGCATGGAGGGCAGTGGGACCGGAAAAAGACGTGGAAAAGCTGCGA
AAACGAGCCTTCGAATCATGGACGCGCGGGCCCAGCTCCTCCTCCGAGTT
CCTCATCCGGGGCCGTCACTCACATCCGGGGCCCTCACTCACATCCGGGA
CCCTCATCCGGGGCTCTCACCCACATCCGGGACCCTCATGCCTGGGCGGA
GGAGGGGGGGCCCTCATTCGGGACCCTGCACTCCGTCGCCGGAAGTGCCA
CCGAGAAGCGCCGGCCTCGGGGCTGTCTACAGCGGCCCGGGAGAGGCTGT
GGTGGCCCCGAGCGCGAGTGTGTAGGTGACAGGACAGCGGCCAGGCCCGC
CCCTCCCCTCGGTGAGTACCCGGAAGCCGTTTTGGGGTCGCAGCGGGGTG
GCAGCTTGTTTTGCCTTCACGGGAGTAGAAGGAGGCGGCGTCCGGCCGCG
GCCGACGGTAGTTCGCTTCCCCGAGAGTGCGCGGAGGCCCGGGTGCGAGG
AGGGCCTGTTTCTCTTCAGCCCTGGTTCATTCACCTCGCGGACCGAGGGC
CCCGCCGTCAGGAGCCGGCGACCGTGCCCTGGTGCGAGCTGGTCTGTATG
TCCTCACTGGTCCTTTTGGGACTTTGCCTTGGCCTAAAAGGGAAGTGGGA
GGAGGGCAGCGCCGGGCAAGGCCTTCTGAGGACCGAGCTGGGAGCCGGGC
AGGGGCCCAGGGCGAGGGTGGTGGGAGGGGGACGGCACCCTCATGCGTCC
TTGGGCCTGAAGGACGCCGCTCAAACCTGTTCGAACCGCAGCTCTTACCT
GCGTTGCTCTCAGGATTCCGGGAAAAGGCCGGTCTAGCTGGTCTGAGTTA
GCGAAGGGCCTGACCCCAAAAGTGGAGTTTTATTCGCCAAGCCCGTGTAG
TAAATCGGAGTGGGCTGACGGTGTTACCAAGACATTTCCTAGGGGGCCTG
CTGTTTTATTTATTTAAATGAGTTTATTTACGTAAACGCGGGCCTGTCAC
GGTGGTTCACGCCGTAATCCCCGCACTTTGGGAGGCCGAAGTGGGAGGAT
CGCTTGAGGCCAGGCGTTCGAGTCCAGCCTGGGCAACATAGCGAGACTCC
CATCTCTGCTAAAACAAAATTAAAATAAAATGAGCAATCATAACTAGCAT
TTTTCTCTGGGCACCAACTTGAGCCTCCAAAGACGATTGTAAATTTTAAA
TATTTTGTTTTGTTTATTTGAGGTGGGCTGTCACGCTGTCATACAGGCTG
GAATGCAGTGGCGCAGTCATAGCTCACTGCAGCCTCTACCTCCCAAGCTC
AAGCGATTCTCCTGCCTTGGCCTTTGGAGTAGCTGGAACTACAGGCCTGG
GCCACCTAATTTTTTTTTTTTTTTTTTTTTTTGTAGGGACGGGGTTTCAC
CATGTTGTCCAGGACGGTCTGGAACTCCTGAGCTTAAGGGATCCACCCGT
CTGTGCCTCCCAAACTGTTGGGATTACAGGCTTGAGCCACCGCACGTGGC
CAATTTTAAATATTTTAAAGTTTCCACAGAAAGCTTTACACTATTAAATT
GTACCGTGTTAATTTTTTTAATGCCACAAATTCCAAATTAGAGACTCTTC
TATGATTTGGTTCTTAAGTATTTAAAGCTGAAGCATATCCATATTTCTTT
TTCTTTTTTTTCTTTTTTTTTTTTTTGGGACGGAGTCTCACTGTGTTGCC
CAGGTTGGAGTGCAGTGGTGCAATCTTGGCTCACTGCCACGTATGCCTTC
TGTATTCAAGCAATTCTCCTGCCTCAGCCTCCCGAATAGCTGGGATTACA
GACCCGCACCACCACGCTGGCTAATTTTTGTATTTTTAGTAGAGAAGAAG
TTGCACCATGTTGATCAGGCTGGTCTTGAACTCCTGACCTCAAGTGATCT
TCCCGCCTCAGCCTCCCAAAGTGCTGGGATTACAGGCCACTGCGCCTGGC
CCCATTTTTCTGTTACTTATTTAGGGTGGTTAATCATTATCAACTAATTT
TTATTGAATATCCATAGTGTGTAAGATCCTTTGCAAAGTCCTGACGATAT
AAAATGATGAAATGCTTTAACTTATTACAGTAATTTCTCTTAATCTTACC
TTGCAGTGATGGTCATTGTCCTCCAGAGCAGTGATGGAGGAAATACCAGC
CCAGGAAGCAGCAGGGTCACCAAGGGTCCAGTTTCAGTCTTTGGAGACCC
AGTCTGAGTGTCTGTCCCCAGAGCCTCAGTTTGTGCAGGACACCGACATG
GAACAGGGACTCACTGGGGGTAAGGCAGAGAAAGCACTTCCGTCTGGGAG
AGTGGGAGTGCGGAGGGGCTCCCGAGGGGGCTCCTGGGCCTGGTTTGAGA
GAGGCCAAGAACTGGAATAAGAACATGGTCCCTAGAGGGAGGAATGAAAG
AGGGGGCAGATGTGACTCAGTTCAGTCCTAGTCTGAGCCCCTTTATTAAG
GATAGCTCATCTTTCTCAAATAAGCAGAGTGATGGCTGCTTACTCGCTGT
GGTGGTTTTTCCTTCAGGCAACCTTCACTTCATCCCAGTTCTCACATCCA
GAATAATTTCTAAGATATGCTGCTTTTGCCACATCTCACAGTCCTTTCCT
GGCTCTCACTTCCTCTTAGGTTCAGGACCTTTCTTTCCCCTGTTCCCTTC
ACTTAGTTTTTCTTTGCTTTGTCACCTGCCATCCATTCTGTTGTAACTGC
AGTGTTTTGTGACTAGACTAAATTTGGTCAAGGAAGCAACCATTTAATTC
CTTGGTTGAACACAATGCCTGTATGAATGTATATATACTGTATTTTGACT
ACGCAGTCACACTTTGCTGTATCGTATAGGTAGGTTGGTCTTTTTCTTCC
TTTGTTTTATAAGAGCTGTGTCTTAGATTGCCTGTGGTTAACTCTAGTGC
CTGAAATAACTTGTGTGTCACCCACACAGATCAAGTGCCACAATGTGTAG
AGTGCTGTGGGGGATTGTGGGACTGTGGAAAAGATTTCGAGGAAACAGAT
GACCCTTTCTTGTTCTTGGGGGCCTTACACACTGGTTGAGACAGCACCCA
TTCACAAGAGAAACGCTGATCAAGTGTCTAGAACAGTGCCTGGAAAGGGT
CAGAAGTCTGCTAAATAACCCTAGCCCAGGACAAGTCCCCACAAGTCTTT
ATGCTTTGCTTTGCCCATCTGCAAAACAGGTATAGTCTTACTCTTCTGTA
AGAGGACTGTCATGTGATGAAGATAAAGTGAAATACAAGCTTTCCTAAGA
AAATCCTGTATCACAGGTCAAAACACGCATAAGGCATGCAAGTACTGAGA
CGAAGCAGAGTAGACACACCCAATACCTGAAAAATGTTCATTGGTTTTAC
TAGAGTATTGAGGAGGGTCCTGCTGACACCCCTTGGGCTGGAGAGGCCTC
CTCTGAAAGGGAGCCCTGGGAAAGGGCTGCTCTCACTCTTCACTCCTTTC
TCCTCCCTCAGCTCCACCTGTTCCTCAGGTGCCTGCTCTTCCCCGTGAGG
GAAGCCCAGGAGACCAGGCAGCTGCGCTCTTGACAGCCAGGTACCAGGTG
AGCTGAGGAACCCTCTGCTTTTCCTCAGGGACTATTGCTACTGATGGAGT
GTGGCCTCTCTCTCATCCCATCTGTAGACCTTGCCTGGAATTTTTTTCAA
TAGCAGACTCCAGTTTGGGAATTGATCCTCTTCGGAGACCTGGACTTCAC
ATAAACCAACTTCCCATCTCCCCAGTGCCATGAGCAAACTCTGTTTTCTC
TTTGTCCATGGTTGTGTGATGGGTGCTTATTAGATGTTTAAGGGTTATGG
GCTTTATTCCGTAGGTTCTAATCTGTTCTCCCTCCTCCTCAACGTAAGTA
CACAGTGGATACCCTCTCTATGATCTTCATTCTCTGGCCATGGTGCTACA
GTGTTCTCATTCCTCAGAGCAGCCAGGATGTGTTATTTCAGGAGTTTGTG
ACATTCGAGGATGTGGCTGTGCACCTTACTCGAGAGGAATGGGGATACCT
GGACCCTGTTCAGAGGGACCTCTACAGAGAAGTGATGTTAGAGAATTATG
GGAACGTGGTCTCACTGGGTAAGGACTTCCTTATTATTCGGTTTATCTAT
TTGAATTTCTTTACTTTCTTGTTTCTTCCTAAGTATAAGGTCTCTGAGAA
GGTCTGTAGAGTGTGGCTTAGATTCCAGGACTTAGAACCTCTGAATCCTT
ATCTTTCACATCGTCTTCTCCGGGAGGGGTAATTAACGTTTGTTTGGGGG
TGCCAAGAAGAGACATTCTCCTCCTTATCCCCAGTTCATGTTTATGGCCA
TTGTGGGGCATCTTTTCCCTTTTAGCAAAGGGAAACTTTCTTGTGCTTTG
CTTGATTTCTCACCGTTCTTTTCTTTTCCATTTTTGTAGGAGAGACCCCA
GGGTGGCCTCCCAACCTCCAACCAGACACTTTCCTCTTTGTTATCTCAGT
GTCCCTGTATTAGAGAATTGAAGAATTTCCCATTTTTCTAGGAAAAAGAA
ATGCCGTTTATTTAAAAAGACAGGCTAAATTCCTTCTTGTTGAGTAGTCC
CTCACCCCTTAAGATCCCCAGATGTATCTCCAAGCAGGCAGAACTTGAGA
TGTCATTTGAAGGCATGACTCACTGTGAGTACATTTCAGTGAGTCACCCA
GAATGGTAATCCCACGTAACCACACCCAGGGCAGCAGAAATCTCAGATGT
TTACCCCATGCTGAGGTGGGGTCAATGCTTAACTCATGTCTCTCCCTTGT
CATTTTGAAAGGTACAGTGGGAAGCTGGGATTAGCCAAGCTGTAGTGCTG
CTGGGAAGCATCAGTGGGGTTTGTCGGCAGCTCCCTTGGTGTGAGCATTG
TTCCTTTTTCTTTAGTTTATTTTTTATATTATATTATATTTTTTATTTTA
TTTTATTTTTAGATGGAGTTTCACTCTTGTTGCCCAGGCTGGAGTGCAGT
GGTGCAATCTCAACTCACTACAACCTCTGCCTTCCAGGTTCAAGCGATTC
TCCTGCCTCAGCCTCCCAAGTAGCTGGGATTACAGGCATGGGCCACCACG
CCCGCCTAATTTTGTATTTTTAGTAGAGACGGGGTTTCACCATGCTGGTC
AGGCTGATCTCGAACTCTTGACCTCAAGTGATCCACCTTCCTTGGCCTCC
CAAAGTGCTGGAATTACAGGCATGAGCCACCGCACCCAGCCTCCTTTTTC
TTTAGTTTCTTGCTTGCTTCTGCACTCTTCTTTTTGTGTGTGTAAATACT
GAATCATGCATTTTCTTTTCTTTTTTTTTTTTCCGTTGGCTTTGTCTATG
CTGGTGGCATCCAGGGCATTGCTTTGTCTCCCTGATTATGCTCAGGATTC
AAGGTCTTCTTATTTGTGGGGAGGCAGGCTGCCCACTGGGACGGTTTTTA
GTGTGTTTTCCATTCCTGGCTCTTTAATCTTTGTAGGCATACTTCTCCGC
CTTCCCACCACCCGGATTCATAGTGTGAATTCCTGCCCGGCCCTGAGTCA
TACCCAGGCAAGTGCTTTCTCTGGAGAAACACTTGCCGTCCTTACAGCAG
GAATCTCCAAGAGATGGCCCAAGTATCGGCTTCCCATCGATATTGCTCGT
CCCTGCTCGGAAACTCCTTTTCCACGATTGTGAGATATTAAAATTGACTG
ATGGAATAGAAGCTCCCCAGGATGCCACCACTGTGTAAAATCGCAGCTCC
TCAAATTACCTCTGTTTAATTTCAAATGTTAGGGTCCAAGGAAGCCCTCT
GTTGCAACCAGATATGTTTTGAACCCAGTTCATTCAGAAACCATGGTTGG
TGGTCATCATCTACTTGTATTGTGAAAAACCAGAAATTCCAAATTCAGCT
CTTCAGTTATGGTCTTTTCATATTATTTTAGAATGTGAAACTTATGCTGT
GTGCCCCTCCTTTTATGTGGCGAACACAACCTGCCCCGTATGGTGCCTAA
CTCTCCTGTGAACCCTGGGCTTCCCTCATGTTTAACATTCTGGTTTCCTC
CTTCCTTGAAGTCCCTGTGGCCCTCTTCAAGGTCCTACCTTCCTACCCTT
TATTCTTTGTGGTTCTGTACAGATTGATGCAATTATATTGCCTTTCCTGA
TTAAGTGTTCCTTACTCTGTCCTTGATGGAGGGGAGAAGGGAGGGCAAAG
AAGTTAAATTTATTTCAGGGCATCAAATTGAATATCTACTTAATAACTTT
GTAAACTGTAAAGTGACATACATATAATTGTAAAGTACTGTTAATTTTAT
CTAATAATTACAGAGTTTCCAACAGTTAACCTGTCTACTTTTTGGAGTAA
AGAAACTTTGTAGCAGTTTAATGCAGTCTAATAGCATAGTATGCTATAGA
CTGAACTTTATCCCATTTCCTCTCTTATCTCTGCACTGCACACTCGACAT
GCAGTCGACATGCATACACACTTTTACACATACAAGAGACACGCACAGTG
CAAGAAAGCCTTCTACTCATCTTGCTTTTGTGATCAAGTTAGCAGCATCT
CCTTAGCAGTTATTTTTACAATCCTTGGGAAATCATTTTCATATTTTTGG
GTTCAGCAGACTTCATCTGAAAATTAACCCATTTATGCCTAGTGTTCCAT
TATTGGAACACTAAGCTTGCGGGAATTATTTATGTCCCGCTGCTCAAGGT
CATCGCCAAGGTCTGATTTTTAACAAAAATTGCAACCTCCAGCATAACTG
GGTTAAGTTTATACATTTATTAATTTAACTTTTTAGGGTTGTAAGACTTT
TTTTTTTTTTGAGACGGAGTCTTGCTCTGTTGCCCAGGCTGGAGTGCAGT
GGCACCATCTCTGCTCACCGCAAGCTCCACCTCCCGGCTTCATGCCATTC
TCCTGCCTCAGCCTCCCAAGTAGCTGGGACTACAGATGCTCGCCACCATG
CCTGGCTAATCTTTTCGTATTTTTAGTAGAGATGGGGTTTTGCCATCTTA
GCCAGGATGGTCTCGATCTCCTGACCTCGTGATCCGCCTGTCTCGGCCTC
CCAAAGTGCTGGGATTACAGGTTGTGAGCCACTGCGCCTGGCCTCCAGAT
TGTATTTGTCACAGACATTAGAACGTTGGTCCTTTGCTTAAGTGCTTCCA
CTATGCAGCAGTAAATATACAGAGTACAAATAGCTGAGTAAAGAAGTCGG
TAATAAGTAATTTTCGTTACCACATAATTGAAAAAAGAACATACTCCATT
GATGATGAATGAACAATTTGCCTCTGGGTCACTATCCATAGGGAAGTTAC
CTGTTACTTAGTGTGGTAGATTAAGACCCATAAAGGGGACCGAGTTGCTT
TTCACATGGGTAAGTGTGGCAGGTGCCCTATTAGATGATGGCCTCAGAAG
CATGCTTGTTAAAATTCTAATTGATATTAACTGGGTCAGTAGATTGGGAA
TGTTTGGCACATACTCTCTGCTTTTTTAACTTGATGTCATGAAGGACTAC
AGTTATTTTGCACAGAATGTTTTCCATTGTCACAGCTATTTAGTATTTAT
TGAGCAGCCAATATGTTATTGGGTACTATATATATGTATGTATACACACA
CACACACATATGTATATACACACACACAGACATAGGACATTTATATGTGT
GTGTGTGTGTGTGTGTATATATATATATAAAGGATATGTGTATATATCTC
ATTTAATCCTTACCATAACCCTGTGAGCAGATGACACTGCTCCTATTTTA
TATCTGAGGAAACTGAGGCTCAGAGAAGTTAAGTGATCTTTGCAGGATCA
GTGAGAGGCTTGGGACCCAGATCTGCCTCTGAAGCCCCTGCACTTTTTCA
CTACTTTGTGCCCTTAGGACAATAAGTTCAACTACACATGGAGTTTTTAA
TATTTTTAGTGAGTTGTGTGTACTCTGATGACAAGAAAAATTCAAAATGC
CATGACAAATTGGACAGACAGGCCAGTATATAGTTTGGGACCAGAAAGGA
CATGCATTCAAAAAGTAAAACTCTCTAGGGACACATTCCAGTCCAACAGG
TATCTACAAAAGAATGATATTGCTAAGGAGAGATATTATTTGTGTATTAA
GGACCAGGAAGAAAAGCGTGAAGCTTTCAGATGGCTAAAAGCATAGCCGT
AGTAAAAGCAGCAAACCATATGATAAGGCAAATTTTAAATATTATTTTTG
AGGCAGGGTCCCCTCTTGTTGCCCAGGCTAGAATACAGTGGCATGATAAC
AGCTCACTGCAGCCTGGACTTCCCTCCAGGCTCAGGTGATCCTCCTACCT
CAGCCTTCTGGGTAGCTGGGACTATAGGCCTGTACCATCATGCTAATTTT
TTTCTATTTTTAGTAAAGAAGGTGTTTCGCTATGTTACCCAGGCTGTTGA
ACTCCTGGGCTCAAGTGATCTGCATGCCTCAGCTCCCCAGAGTCCTGGGA
TTACACATGTGAGCCAACACCATGCTCAGCTTTAACTGTTATTTTTGAAG
ACCAGATTAAAATAAATTTTATTAGAAAACTCTCAAGATTTAAATAAAAT
AATTTTTTTTTTGGAGACAGTCTTGCTCTGTCGCTCAGGCTGGAGTGTGG
TGGCACAATGTCAGCTCACTGCAACCTCCGCCTCTCAGGCCCAAGCCATT
CTTGTGCCTCAGCCTCCAGAGTAGCTGGGACTACAGGCATGCACCACCAT
ACCCAGCTAATTTTTGTATTTTTAGTAGAGATGGGGTTTTGCCATGTTGG
CCAGGCTGGTCTTGAACTCTTGGCCTCATGTGTTCCACATCCAGCCTTAA
AATCAAAAGGTTTTAATAACTTAATTTTAAACGGAAAAAATGTAAAGCAA
GTGCATATTTTGAAAGCATAGAGTCGGCCAGGTGCTGTGGCTCACACATG
TAATCCCAGCACTTTGGGAGGCCAAGGCAGGCGGATCACCTGAGGTTGGG
AGTTCGAGACCAGCCTGACCAACATGGAGAAACCCCGTCTCTACTAAAAA
TACAAAATTAGCCGGGCATGGTGGCGCATGCCTGTAATCCCAGCTACTCT
GGAGGCTGAGGCAGGAGAATCACTTGAACCCAGGAGGTGGAGTTGAGGTG
AGCCGAGATCGTGCCATTGCACTCCAGCCTGGGTGACAGAGTGCAACTCC
GTCTCAAAAAAAAAAAAAAAGCATTCACGTCAATGTCAAGAGAACCTGCT
ACTAATGCTTTCTTTGATAGGCAGTATGATAGGTTGGAAAGAATATAAAC
TGGGATCAAGCTTGGGTTCCACTTACCAGCTGTAGTATGTTGAGCAAATT
ATTTAATCTGACACTCATTTTCTTGGTTTATAAAACATGAAAAATAATGT
CTACCTTCTGGGTACAGGATTGAATTAGATTATGCATATAAGTACCTGGC
TTGTGTCGGGTGCGGTGGCTCACGCCTGTAATCCAGCACTTTGGGAGGGT
GAGGTGGGCGGATCACAAGGTCAGGAGTTCGAGACCAGCCTGACCAACAT
GGTGAAACCCCGTCTCTACTAAAAATACAAAAATTAGCTGGGCATGGTGG
TACATGCCTGTGATTGCAGCTACCCAGGAGGCTGAGGCTGGAGAATCGCT
TGAACCCGGGAGGTGGAGGTTGCAGTGAGCCAAGATCATGCCATTGCACT
CCAGCCTGGGCGACAGAGCGAGACTCCATACCCCCCGGCCAAAAAAAAAA
AAAAAAAATTAAGTACCTGCCTTGTGCTAGTTACTTTAATATTTTGGAAA
GAATAGCAAGCGATATGAGCCATAGACCAGATTTTTTAATACAAATAAAA
ATTTCAGGAGTGTGTTCAAATTATTTATTTATAGTGGAGTTTCCTCAAAT
TTATTATTGTTTGGACTATTGTCTAGGGATTTGGATTTTTTTTTTTTTTT
TTGAAATGGAGTCTCCCAGGCTGGAGTGTAGTGGCGTGATCTCGGCTCAC
TGCAACCTCTGCCTCCCGGGTTCAAGCGATTCTCCTTCCTCAGTCTCTCG
AGTGGCTGGGACTACAGGCACCCGCCATCACGCCCGGCTAATTTTTGGTA
TTTTTAGTAGAGACAGGGTTTCACCGTGTTAGCCAGGATGGTCTCGATCT
CCTGACCTTGTGATCTGCCTGCCTTGGCCTCCCAAAGTGCTAGGATTACA
GGCGCGAGCCACCGTGCCTGGCTGGGGTTTGGATTTTTATTGTAAAGGAT
TTCCATTTCCTTGATAATAAATCATCTTTTAGATCCCTTTTAATTTTTAA
TTTTAATTTTTTGTAGAGATGGAGTCTCACTATGTTCCCCAAGCAGGTCT
CAAATTCCTGAGCTCATGAGATCCTCCTGCCTTGACCTCTCAAAGTGCTG
GGATTACACGTGTGAGCCACCATGCCTGGTCCATAGATCCTCTTGATTCG
TTTGTTGGTTGATTGACTGACTGACTGACTGACAGGATCTCACTCTCACC
CAGGCTGGAGTACAGTGGTGTGATCTTGGCTCTCTGCAGCCTCGGCCTTC
TGAGCTCAAGCGATCATTCTGCCTCTGCCTCCCAAGTAGCTGGGACTACA
GGCGTGTGCCACCATGCCTGGCTAATTTTTGTATTTTTTGTAGAGGTGGG
ATCTCACTATGTTGCCCAGGCTGGTCTCAGACTCTTGGGCTGAAGTGATC
TGTCCGTCATGGCCTCCCAAAGTGCTGGGATTACAGGTGTGAGCTTCTGT
GCCCAGCCATAGATCCCTTTTAATTAACACTTCTGCGACTCCAATTATTT
AGGATCCTGGTTCACCGTATGTTATTCTAATCACTTTTTCTCTGTTGTTT
GTATTTACCTTTTACTTCACTGTCAATATTTTATAAATCATATTAGAAAA
CTCAAGATTTAAATAAAATCAAAAAGTTTTAATACATTAATTTTAAACAG
GAAAAATGTAAATAAAGCAAGTGCATATTTTGAAAGCAAAGTTTTGAGTT
AAATTTAGGAAATAGGCATTTAGGCTAGTGCCAAGAAAACTTACACGTTC
TTTCTGTGTGTAATTTGGAGGAAGGGATGGATTTTGTTCACAGTCATTAT
TTATTTTTTTTCAGGGCTTGTTAGGAGGCAAAATCATAATTTTTTTTTTA
CTAGCAGATTGTTTAAAGGCTAGGTTCTGAAATAAGACTGTGCAGGTTTG
AAAACTAAGCATTACCAGTTATTGTAACCTTGGGCAAGCTACTTAACCAC
TCTGAATCTTAGTATTCCCATCTGTAAAATGGCTATAATAATAGTTTCTA
CGTTTTAAATTTATGGTATTAAATGAGTGAAAACCTAGAGAGCTCTTGGC
ATGGTACTTTGCACCTACCAAGTACTTAGTAAAACTTAATAATATTTTGA
TGGTACTGATGATACCCTGTTCTCTCTTCTAAACTGTGATATTGTATCTT
TACCTGCTAGGCATTTTCTCTTTTAAAAAAAATTATTTCAGTAGTTTTGG
GGGCGTACAAGTGGTTTTTTGTTACATGGATGAATTCTAATACATAGTGG
TGAATTCTGAGATTTTAGTGCACCTGTCACTGGAATAGTGTACATTGTAC
CTAATATATAGTTTTTTATCCCTTGTCCCTTCTCCCACCCTTTCCCTTCT
TAGTCTCTGAAGTCCATTTTATCACTCTGTATGCCTTTGCGTACTCATCT
GCTGGGCATTTTCTCTTATACCTTCGTACATTACATTAAACACACATCTA
AAATCAAACCCCTCATCCCACATGAAGACCACCTTTTTTGTTGTGCATAT
GTGTTTTAAGTGTAGATATGGAGTAAGCAGCCAGAATTTATTTCAGTTAC
CAAATATCGACAGACACTTTAAATATCTCAGAGTTAAAAGTTGCAAATTA
TGTTATTGGAATTCTGAGAACAATATTGATTGCTGCTTCATGTTACACTA
ACTTTACTTTTTAAACTTCTGAAACGATTTCATTTGACAGGGTGGACCTT
AATTAAATATATGTCCACAAGGAGAGTTGACTCTAAATGTCCCACAGGAT
TTCAGAAACACAGTAAATACCTTTCTTCTATCTATTCTGATCTCCTTGCT
CATAGGCTCTCACATGGAATCTTTGGGGCAGCTGTCAGTTCTTCATATTT
TCCAGCCCCAATGCCCTTTTTATAAAATTGGGTAGCTGTTAATACATTGA
TACTTGGGCGCACAGAGTTGGCACTCAATAAGTAGCCGTTAAGTAAATTA
ATCAAAAGAATTGCAAGATACAAGATACCTGGTCCCTTCTATCAAAGAGT
TTATAAATCAAGTATGAATGACAATACCTGAAACCACTTAAAAAAAAATC
TATGTAAACACCGTTATATGTGACATGTCAGGATAAGAGGGAACAACTAA
TAAATTTTGTACACATTCAGTAAATGGAGAGAAAGGTTTTTGGAGATGAG
GGGCTTGAGCCAGACCTTGTATGTGTGCTATTAGAAGCTTTCTGGGCTGG
ACACATTTAAAAACTGCCCTTTGATACTAATAGTATTAAAATTCTGTCTC
CTTGGAAGCAGACTGCCTGTTGCTTTAGCTTTAAAAGAGATTTATATCCA
AGCATTGCATTATGCAAGCCATAGAAAGACTGTTTTATGTGAAGATGCAC
TGATTGCACTTCCCTCTCTATATTTTATTGTAGTTAGTTGTTTAGAGCTG
TCTCTGTGTAGAGTGTGAGGTCCTTGAGGGAAGGGACCTTCTTGGCCTCT
TATCCCCTGCATACTTTGCATAGAGGAGGCACTTCATAAATGTTTGTTGA
ATAAATGCTACACTCCTAATGGGTAAGAATGTGTCATATTACTCTTTGTT
TTCTTATGTGTACTGAAACAAATTGTTTCTTGAGATTGGTCCTTAGAATA
TTTATTCAGTTTTCACTGATTCTCTTGCTACAGGTTAGCTAACCATGCAG
CAGGTGCTTGAGTTTCACCTTTCTCCAGTCCAGCAGAATTACATTTTGAT
GACCTCCATTTTGATACTTGTAGACCAGATCTAATCCGAAGATTAATCTT
TAGGTAACAGATGGAGAGTGATAATGATAACTTCTGTGAAGACAAACCCA
TGCACACATTCTGTTGTCTGAATAATATTTAAATGAATCCTTCTGCTCCC
AAGTCATCAACTTGCCCCTTAACACACATCCCTCTAGAGCACAAATCTGA
GCTCCTTGTAGATCTTTGCCCTCTTCACTCTCCAGACCTTCCTAATTAAT
GTCTTCTCAGAATCGACCTTCTGTCTCTCTTAATCATTAGTTAAAAGAAA
AAGTGGCAGATGTAGGACCTGGGGATACATTGCCACATCCCATTTCCTTC
TCTATGAGCAGGATTTCCAATTTCCAAGCCTGATGGGATCTCCCAGCTGG
AACAGGATCTACAGGTCTTTGATCTGGAAACTAAGACTAGAGAAGTCTTA
AGAGATGACTGCTCAGGTGAGTAAGGCAGAATCAGATAGAATTAGTAGGG
AAGTAAAGTTCAATTGTTGAGCCAAGTTGTAGCTGCTTTGGCACTCAGAA
TGAAGAGCTCTGTGTGTGTCCTAGCATGGAGAGTTCCTTCCTTTTCCCTT
CAGTTAGGTTGACCCTTTCCATTTGTTTAGTATCCGTGCACATGTCGTAC
TAGACCCCAATCAAGTTGCTTATCTAAAATTCTTTCAGCTGTTTCCCTAT
TATTTCCTTACTCTGCTGAACATGTCCGCTGTTTTACCTCACTGCTCCTG
TTTATGCCCTTAACTTCTGCTGTTGAGATTTTGTGCCTGTTTTTCAGAGT
AAATAAACTTTTCTTGTCCTTGTAGATACTACATTGTTTAGTTTTCTCAT
CTGAGTTTTCTTTTCCTAAGCACAGGGTACAGATTACATTTGCATTTTCT
ATTTATATATTGTATCAGATGGAGAGACCAGAGAAGAGAACAAGCTGTTG
ATTCCTAAGCAGAAAATTTCGGAAGAAGTGCATTCATACAAAGTGAGAGT
AGGAAGACTCAAACACGATATTACCCAAGTTCCTGAGACTAGAGAAGTGT
ATAAGTCTGAGGACAGATTAGAAAGACTTCAGGAAATTCTAAGGAAATTT
CTGTACCTGGAGAGAGAGTTTAGGCAAATAACAATCAGCAAGGAAACCTT
CACCAGTGAGAAGAACAATGAATGTCATGAACCCGAAAAAAGCTTCAGTC
TGGACTCTACTATTGATGCAGATCAGAGAGTTCTTAGAATACAGAATACC
GATGACAATGATAAGTATGACATGAGCTTCAACCAGAATTCAGCCTCTGG
TAAACATGAACACTTAAATCTAACAGAGGATTTTCAGAGTAGTGAATGTA
AGGAAAGCTTAATGGATCTCTCCCACCTTAATAAATGGGAGAGCATCCCT
AACACTGAGAAATCCTATAAATGTGATGTATGTGGGAAAATTTTCCATCA
GAGCTCAGCCCTTACTAGACATCAGAGAATCCATACTAGAGAGAAGCCCT
ACAAATGTAAAGAATGTGAAAAGTCTTTCAGTCAGAGCTCAAGTCTTAGT
CGACATAAAAGAATACACACTAGAGAAAAACCTTACAAATGTGAAGCATC
TGATAAATCCTGTGAAGCGTCTGATAAATCCTGTAGTCCAAGCTCAGGCA
TAATTCAGCATAAGAAAATTCACACCAGAGCCAAATCTTACAAATGTAGC
AGTTGTGAAAGAGTCTTCAGTCGTAGTGTCCACCTTACTCAACATCAGAA
AATTCACAAAGAGATGCCCTGTAAGTGTACTGTATGTGGCAGTGACTTCT
GCCATACTTCATACCTACTTGAACATCAGAGGGTCCATCATGAAGAGAAA
GCCTATGAGTATGATGAATATGGGTTGGCCTATATTAAACAACAAGGAAT
TCATTTCAGAGAAAAGCCCTATACGTGTAGTGAATGTGGAAAAGACTTCA
GATTGAATTCACATCTTATTCAGCATCAAAGAATTCACACAGGAGAGAAA
GCACATGAATGTAATGAATGTGGAAAAGCTTTCAGTCAAACCTCATGCCT
TATTCAGCATCACAAAATGCATAGGAAAGAGAAATCGTATGAATGTAATG
AGTATGAGGGCAGTTTCAGTCATAGCTCAGATCTTATCCTGCAACAAGAA
GTCCTCACCAGACAGAAAGCCTTTGATTGTGATGTATGGGAAAAGAACTC
CAGTCAGAGAGCACATCTAGTTCAACATCAGAGCATTCATACCAAAGAGA
ACTCATGAATGTAATGAAGATGGGAAGATATTTATCAAATTCAGGCTTCA
TTCAGCATCTGAGAGTTCACACCAGGGAGAAATCATGTATGTACTGCATG
TGGTAAAGCCTTCAGTCATAGCTCAGCCATTGCTCAGCATCAGATAATTC
ACACCAGAGAGAAACCCTCTGAATGTGACGAATGAAGAAAAGGTATTAGT
GTTAAACTCTTAATCGACTCCTGCAAATCTATACCAGTGAGAAATCTTAC
AAATGTATTGAATGTGGCAAATTTTTCATGCTATTAGTATTTTCATACCT
TAGTCACATTTGGAGAATTCACATGGGAATAAAATTCCATTGCTGCAATG
AATGTGAAAAAGCCATCAGTCAAAGAAACTACCTTGTTTAGTATCAAATT
CACGCCATGCAAAAAGATTATAAATGTAATAAGCATGTATGTGTGTGAGG
AGATTCAGTCATAACCCAACGCTCATTCAACATCAAAGAATTTATACCTA
AGAGAACTTATTTGGGTGTAGTAAATGGCAGATCTTTCAATAGGAGTTTA
ACTAGTCTTTGTCATATCAGAATATCCATAGTAGACAAGAATTTGATGTA
ACGCAAATGGAAAAACTCGACACCACATTTCAGGCTTTACCCAACATCGA
AATAATGGAGAGAAAATTGTTGATTATTTGTTTATGAAATTGTTAATACA
TAGTCCCAATCTTTTTCATTGCACAAAAATCTAGGGTTGACTTGGTAAAT
GCAGTGACATTTTCTCATGGAGTTCCTTTATTTAATATGTATTCTAAGTA
GGTACGTTTATTTTTACTTTTTTATTATAATTTTGATATTAAAAAGAACA
GAGATGGGGTCTTGCTTTGTTGCCCAGGCTGGTCTTGAACTCCTGGCCTC
AAGCGATCCTCCCACCTGTCCTCCCAAAGTGCTGGGGTTACAGGCGTGTG
TCACTGTGCTGGGCCTATTTTATTTATAGAACTCATTTAAGCTGTTTTTA
TTTTAATATGCCCTATAAACATTTTTATATTTTTTGAAATTGGTTCTTAG
TGTTCACAACTTCCATAAGATACTGCTAATGCACCAGTATTAAAACACAT
CGACGTAAGTAGCTCATTTAGCTTTTTCTGCTGTTCTTGGCCCAAGTTCT
TTCCAAAACCAACTCTTAGGCCTGCTCTTTACTAGGGATCTTATGTCGTA
TTGCTTTACAGCCACAACACTTGGATTCCTGTTGATTAACTTCTCCATTC
TCTTAAGCACCTTTAGAAGATTTAGAAGTTTCCTAGTTTTAAGTGTTTCA
CCAGCAAGTATTCCATACCTACTTGATGTTGCTGGTCTGGTGTCTTATTT
CCTAAAGTGAAGCATCTTTTTTTAAAAAAGAATTTGATTGACAATATATC
CAGTCCAATATAAGTATGAAGGATTCTCTCTCCTGAGATTGTAGCAGGCA
GCCAAACATTTTCAAATGATGCCCAAGGTTTTAGCTGTCTTGTGTGCATC
CACAGTCTGCGAAGAAGACATGATAAGGACATCAGGGAGCCAACAAGACT
CCTAATAGCCTCACTACATTCATCCAGTGCCTATTCTGCATGCCTAAGCT
TAGAGTTCTTTTATATACCTCTACGGCCAGCAAAATGCTCAGGTCTGCTC
TTGGTAGGGTAAACATAAAGAAGATACACAGGCCGGGCATGGTGGCTCAC
ACCTGTAATCCCAGCACTTTGGGAGGCTGAGGCGGATGGATCACGAGGTC
AGGCAGTCGAGACCATCCTGGCCAACATGGTGAAACCCCGTCTCTACTAA
AAATACAAAAGTTAGCCGGGTGTGGTGGCACGCGCCTGTAATCCCAGCTA
CTCAGGAGGCTGAGGCAGGAGAACTGCTTGAACCTGGGAGGCGGAGGTTG
CAGTGAGCCGAGATTGCACCACTGCACTCCAGCCTGGGCGACAGAGCAGG
ACTCTCTCTCAAAAAAACACAAAAAAACAAAAACAAAAAACCATACACAC
ACACACACACACACAAATCAGCATCATAAGGGAATGTAGCCTTCCAACAG
AGATGATGCTGTTCGTATGTTAATCTCAGAGACAGTATTTCAAGAGAGTG
GCAGGTCTGTTCCTGGTAAAATTTTAACCATTAGGATTGCAGATAAATGT
TTGAATTCTGCTCCTCTCTCATCAATCCAGGACAGTATTTGAAGTGTGAG
GGCTTTGTGTATAGTTGTTTATCCATTACCACATTTTTGTATTTTAATAG
TCTACAGGCTATATAAAAGAACATGGCTTTTTGACTGATAAAAGTGATTA
CAGATGTTGGCTCAAGTTCAGGGCCACCATCATATACCTAACAAGAGTTC
ATGATTCTTTAGGTAATGTCAAAACATTTTGTATTTTTCCATCTTAAGCT
TTATAACATTTTGTGAGTAAGACAAATGTTATTTAAAATTCTTGTTGTCA
GTCCAGCAATTGAGGCTTTCATAGTTCAGTGTTATAATATTCAGTAGGGA
CCCTCAACAAATATATAAAAATATGTTGCTCACTCTATAATCCTCCTATG
GCTAACCTCTAGGATAGTTCTGCCACTATATTTTACTTCTTTGCCATCAG
CAAGAGTAGGATTTCATCAAGGCAAGGTAGGAATCTAAATGAAATTGATA
TATAAATGAATTGATCTAAATGTAAAAGCAAATGAAAAATGCATGTGTTT
TTTCCTGTCAAACATGTATACCCTTATGTATAGAGACCAGTAGTCACGTA
TGGTGACTGAAACAGGATTATGTAATCCCTAAAAAGCAGAATATGTAAAA
ATCACATGTATGCGTTTGGTTTAGGAATGTGCTTTTGTACTTCCACTTGA
ATAAAGGTGTGTTTGGTATTCTGAGAATTTGTTTCAAACAAAATCTGAAG
GTCTCAGACAGAAGCGTTTGGGAATGTTGGAATCACATCTCTGGCTGCAA
CTCCTTTCCTCCCTGGAACTTGCTTCACAGCAAGAATGGATCACTTTCCT
TTGCATTGATAACAAAGCTTGCTTTTCCACAGACCTCTGGAACAAAAGCT
GAATGTTTGGGACTTAAAGGGGATTTGATTGGGAAGTTGTTGGTATATAA
AATAAGACTAAATAGTTCGAGGTTTCAGTAGAACTAGGAATAACTTTTTG
TTTGTTTGTTTGTTTTTTGAGACAGTCTCGTTCTGTCACCCAGGCTGGAG
TGCAGTAGCGTGATCTCGGCTCACTGCAACCTCCGCCTCCTGGGTTCAAA
CGATTGTCTTGTGTCAGCCTCCCAAGTAGCTGGGATTACAGGCACCTGCC
ACCTTGCCTGGCTGATTTTTGTATTTTTAGTAGAGACCGGGTTTCACTGT
GTTGGCCAGGCTGGTCTCAAACTCCTGACCTCAGGTAATCTGCCTGCCTC
AGCCTCCCAAAGTGCTGGGATTACAGGCGTGAGCCGCTGTGCCCAGCCAT
ATTTTTTAAATAAGTAAAACACTTTAAAAAAGGCGGACTCAAAATAGTCC
TTTAGGGCAATCCTTTAAGCAGATATTTAATTGGCCTGATACATGAGTTT
GTGTTCTGAGTCATTTTGGTCTTGAAAGGGGAGAGAAGAGAAATACGATA
GTAGAGGGCACTTTTATCTTCTGTCTTTCCACCTACCTACACACACGTAT
GTTTGTACATATCTAAACTTTATTCTCAATTCTGCAAAGCAGCTAGCTTC
ATTTTACAAAGGAATATTTTAGTAAACATACCCCAGGCCAGGTGCAGTGG
CTCACGCCTGTAATCTCAACACTTTGGGAGGCTGAGGCGGGCAGATCACT
TGAGGTCAGGAGTTGGAGACCAGCCTGGCCAATGTGGCGAAACCCAGTCT
CTACTTAAAATAGAAAAATTAGCCAGGCATGGTGTTGCGTGCCTATAATT
CCAGCTACCTGGGAGGCTGAGGCGCAACAATAGCTTGAGCCTGGGAGGCA
GAGGTTGCAATGAGCCGAGATTGTGCCACTGCACTCCGGAGTGAGACTCT
GTCTCAAGAAAACACAAAAAAACAAAAAACAACAATATACCCCAAAGTGA
TGTTGGTATTACACAGATCTCAAAACCCAGAGAAGTTTGATAGCTCTTCA
TTCCCTAGTACATCGCTGATGACTCACTGTCATTAGTTTGCAACTGATCT
CAAGTGCTCCGAGAGCTCTCTGGGATACTAGGAGAGAATATCCTGAGATT
TTTTTAGGGAGCTAGTCAAACCCCTGCTCTGAAACAGGGTTGGACAGTTT
TGACAATGGCAGGTCACAGGTCAAAGCTCTCAAATTTCATATGTCCTGTC
AAGATACCGCTGCTGCCATCACTAGATTTGCATTTCCATTACACCGTGAC
CAAATTTACTCTTAATATTTTTCTGATAACCAGAACTTGCTGGTGGGCAT
GTATCCTTGCTAAGAGTCACTATCACCTCTGGTTATAGCAGTGGAGCAAA
GTGGTAATGGGAAAATTCCTAGGTTTTTGGCCTGAGCAAAAGGGTGGATA
GAAGTAGATGACAGGTGGGGAACACGGGGAGAGGGGCACGGAGAGTTTTA
GCAAAAGAGCTAGCATGTCAAGGCCTGCATGTGAGAGTATGGCACTTTCC
AGGTAATAAGTGAGGTATGGAGAAATGCCTCACTGTAGGATGTAGTATGT
GGGCAACTGAGGAGGTTGAAGAACCAAGTTCAAAGGAGGCCCCTAGGGAT
TAGAGAACCAAGCACTATAGGATTCCCACATCTAAAAATGTTGCCTTCAT
TCATCCATTCATTCAGTAAACATTTAGCAGTGTAGGACTGGCATTGTTTC
AGGAGGGATGCCCTGGATTTGGAGATCTTAACATGTAACTAGAGAAAACA
TTGGCATCCTGGGCTGTGGTGGGAACTAGCACCCGAAAGGTAACTCTGCT
GGAGTCAGCAAACTGACATCTGTCCTTTTTCTAACATTTGTATCATATGA
AACCACTTTTTTCTTCTTTTTTTTCAAACAGAATCTTGCTCTCTCGCCCA
GGGTGGAGTGCAGTGATGTGATCTTGGCTCAGTGCAACCTCTGCCTCCCA
GGTTTAAGTATTTCCTGCCTCAGCCTCCTGAGTAGCTGGGACTACAGGCA
CCTGCCATCACACCTGGCTAATTTTTGTATTTTTTGTAGGGACGGAGTTT
CACCATGTTGGCCAGGCTTGTCTCAAACTTCTGACCTCAGGTAATCCACC
CGCGTCAGCCTCCCAAAGTGCTGGGATTACAGGTGTGAGGGAATCACATT
TTATATTCCCTTCAAAATACAAGTGTGTGAAGGAACCGGTGTTTTAATCC
AAGAGTGTAAGAACGATTTCAAACAAATGGCACCCTTTACAAATAAAGAA
ACTACATACATTTAAAGCTTTATTTTGTGGACACTTCCTATTTACTCTCT
GTTTTTAGAAAACTGTTAGCTATGGCTGGGTGTGGTGGCCCACGCCTGTA
ATCCCAGCACTTTGGGAGGCTGAAGCGGGTGGATCACAAGGTCAGGAGTT
CAAGACCAGCCTGGCCAACATGGTGAAACCCCGTCTCTACTAAAAATACA
AAATTAGCCAGGCGTGGTGGTGCTGTAATCCCAGCTACTCTGGAGGCTGA
AGGAGGAGAATCGCTTAGAACCTGGGAAGCAGAGGTTGCAGTGAGTCGAG
ATTGCGCCACTGCACTCCAGCCTGGGCGACAGAGTGAGACTCTTGCCTTT
AAAAAAACAACAACAACAAAAAACAAAAACGGTTAGCCTCTTGTATGTGT
GTTTCATTTATGTTTATACATTTACAACCTGGGCATAATGAAAGCATTTG
TTTTGTCTTTTCCCCATTTGCTCATATTACAATGACACAGTCTTCCTCCA
TTGTCCTTTGTGGGTGCAGTTAGATGCCCTCGCTCTGGTATGAGCAGGCC
AGGGTTCAAATGCTGCCTTTGTTACATACCAAGTGCAGCTCTGGCATTTA
GGATGGTAAAAAACAAAACCACCACCTGCACAGGACCGTTGTGAGGATTA
ATGAGATAGTGTCAGTTTAAGTGCTCCATAACTGGTAGTTGCTGTTTCTG
AGTTTATCAGGAAACCCCTTATCACGAACAATTTGTCTCCTTAATCTTTT
TTCTTCCTTTTCTGCTTCAATACATCTCATGCCTCTGGCAAACCCATACT
CCTGGCCGGCTAGGTGGTTGGCTCTTGGCCCCTTCTCTAAGGCTTTTCTT
GCCCGTTCCCCCTGCCTATTTATAGGTGGTGCAAAAGTAATTGCGGTTTT
GCCATTTAAAAAATTGCAAAACAGCAATTACTTTTGCACCAACCTAATAC
ACGCTCCAGGCCAAGCTGGGAGATGTTGGGGTGCACACAGGGAGAGGAGG
ACAGGCTGGCCTGTGGGTGAAGAGCGCGGGCCCCGCAGGGTCAACCCGGC
CAGTGGTCACGAAAGGAGGTGGAGTGGGGGGAGGCGACATAGGGCAGGAA
GAGGGGAGGACAAACGGGGTTCACATGGGGACCGTGGCGATGACACGGAA
GGGACAGCCAGTTAGAGTCTAGGCCCACTTAGGCGATGAAGGGCAGGTGA
AGAAATCCCGTTCCATCTTCCTGCAGTCCTCCCTTGGGGAGTCCACATCC
TATCCTTCTCTGGACCGGGGCGGCTCCTGGAGGGACCGCGATCGAAATGA
GGCCTCCGAGCCGCCCAGAGACTCCGAAGTGCGCGCAGCGGACCACGCGG
TTTCCATGCGCCCCCTAGGGTGGGTGGGCTAGCTGTGCGCCCCAGTGCGG
AGAACGGAGGAGGGGTCGGCCCCGTAGCGGCTGGAAACGCAGTTGGCGGC
GGGGCCCAGCTTGCGGGGCTTCTGATCGCAGGGGCGGGGCCCGCCGCCGG
TTTCTAAGGGCCTGGCAGAGTTCCTGCAGTCACGGTCAGGGGTCTTTGCT
TTCGTCCATCCCCTCCTGGAGAAAGAACGCAGCTTCTAACGCCTTCTCGG
TTGGGCACCCTTCTTGGGAAAGCTCCGCCTACCATTGCCCTTGTACCTGC
CCTCTCTCTCCCTTTCCTGAAGTGACTGCCCGTCTCTAGCATCGTGTTGT
GAATGTGTCGAGATTTTGGCGCTGCAGCAGCATCGGAGATTGGATCCAGC
CCACGGAGAGGTCCCCAGACTCCATTTGTCCGCCCCAGGGCAGGGGCCTC
GGAAGAGCAAGGGGGAGGAGCTAATCTAGCCGGCTGATCTTTGTGGCTTA
GACAAAATTTAGAGTTTATTTGTCCCTCTGACCATGCTCTCAGATCAGAT
GGACAAGATTAGCCTTACACTTAGAAGCGTTGTGGTGCAAGACTAGTGAC
TTTTTTTTTCCCTTCCTTCCTTCCTTCCTTCTTTCCTTCTGTCCTCCCTC
CCTCCCTCCTTCCCTCTCTTCCTTCCCTTTCTCCACCCCCCACCTTTTTT
TTTTGAGACAGGGTCTCACTCTGTTGCTCAGGCTGGAGTGCAATGGCATG
ATCATAACTCACTGCAGCCTCGACCTCATGGGCTCAGGTGATCCTCTCAC
CTCAGCCTCCCAAGTAGCTGGGACTACAGGCCCACACAACCACGCCCGGC
TTTATTTATTTATTTATTTATTTATTTATTTATTTATTTATTTATTTATT
TTTAGAGACAGGGTCTCACTATGTTGCCTGGGCTGGTCTTGAACTCCTGA
TATTAAGCTATCCTCTCCCCTTGGCCTACCAAGATGCTAGGATTACAGGT
GTGAGCCACTGTGTCTGGCCATGACATTTTGTTTTTTTCTTCTTTGTAAC
CTCAAGCTGTAGCCCATGTCAGTAAAGCCTGTTTCCTCTCTCGCTGTGTG
GAACAAATCTGCAGCAGTGCTGTCTAGCTCTATTGTGAGGATCTGTTATA
CCAGCACCTGTTAACTTGCTTGGCATTTGGAGAAGCTAGGTAAATGTGTG
AATGAATAAATGCACGAACCCAGCCAAGTATGTCCCATGAGCCAAGTACA
AGAAGAGTGGACTCTTGTCCTACTCACACTCTCCTTCATCGTTAGGAAAG
TGGCATTTTTCTACCCAAGGCATAAACTCTGAGAGTGGATACAATGGACA
GGTCAGCCACCTGTTAAGAGAAATGGAAGTTAAAAGATTTATAACATTTT
GATTTCAGTCTGCTGTCCCACCATTATCAGGTGTATGGCCATTTAAAGAA
AATGAAGTTGGGGCCAGTCACGGTGGCTCACGGCTGTGATCCCAGCACTT
TGGGAGGTTGAGGCATGCAGATCACTTGAGGTCAGGAGTTTGAGACCAGC
CTGGCCAATATGGTGAAACCCTGTCTCTACTAAAAATGAAAAACAAATTA
GCCGGGTCTGATGGTGTGTGCATGTGGTCCCAGCTACTCGGAGAGGCTGA
GGTGGGACAGTTGCTTGAACCTGGGAGGTGGAGGTTGCAGTGAGCTGAAA
TTGTGCCACAGCATTCCAGCCTGGGCGACACAGTTAGACTCCATTTCCCG
CCCCTCTGCCCCACAAAAAAAAAGTACACCGATATGATAGGGGAGTGTAC
TCCCTCTGCGATATTGCGAATAATATTGTCGTCTCCCTTTCTGGATATTA
GGAGCAATATCAGAAGGAGGATACCCTGCAATATTGGAAGTAATATCATC
CTCTACCACCCTGGATGTGTGTACACCTTTTGCAAAACTGGGAGTAATAT
TGTCTCCCCCCCCAATATTAAAAACAATATCACAGGGTGGGTGTACACTC
CCTGCGATATTGGGGTTAACATCATCCTCTCTTTCCCTGATATTAACCAC
AATGTCAAAGTAGGGGTGTACACCCCCTGCGCTATTGGGAGTAATGTCAT
CCTTTCTCCCCCTGGATATTAGGAAATGTCTCAAGTGGGGTTTATACCCC
CTGCAATATTGGGAATAATATCATCCTCTTCCCCCTGGATATTAGAAACA
ATATCACGGGGGGCGAGGTGTACATTCTCTGCGATATTGGGCATAGTATC
ATCTTCTCCCATCCTTAATATTAGGAACAGTATCACGGGGGGGTGTACAC
CCCCTGCGATATTGGAAGTAATATCATCCTCTCCTACCCTGGACATTAGT
TATAATATCACAGTGCAGGTGTACACCCCCTGTGATATTGGGAGTAATAT
CATCCCCTTTTTTCCTGGATATTAAGAACAATATCACAGTGGGGGCGTAC
AACCCCTGTGATAATGGAAGTAATATTGTCCTCTCTTCTCCTGGATATTA
GGAACAAAATCACATGGGGGTTGTACACCCTCTCCGATATTGGGAGTAAC
ATCATCCTCTCCTACCATAATTATTAGGGACAATATCACAGGGGTGGTGT
ACACCTTCTGCGATATTGGGAGTAATATCATCCTTTCCCCATCTGGATAT
TTGGAACAATATCATGGGGGAGGGTGTATACCCCTTGTGATATTGAGAGT
AATATAATCCTCTCCCCACCTAAATATTAGAAACAATATCATGGGGTGGG
GTGTACACCTCCTGCAATATTGCGAGTAATATCATCCTCTTTCCCCCCTG
CATATAAGGAACAATATCACGGGGTGGGGGGTACACCCCCTGCGATTTTG
ACAGTATTATCATCGCCTCCCCCCTTGGATATTAAAAACAATATCACAAG
GGAAATATAACCTCCCTGTGATATTGGGAGTAATATCATCCTCTCCCTTT
CTGGGTATTAGAAATAATATCAGAGAGTGGGTGGTCACCCCCTCCGATAT
TGGGAGTAATATCCTCTCCCCTTCTGGATATTAAAAGCAATATCATAGTG
AGGGTGTACACCCTCTGCGATATTGGGAATAATGTCATTCTCTCCACCTG
TGGATATGACAAACAATATCACAGTGGGAGTGTACACCCTTTGGGATATT
GGGAATAATAACATCCTCTCCTACCCAGGATATTAGGAATAACATCGAAG
GGGGATGTACATGCCCTGCGATATTGGGAGTAATATCATCTTTTCCCTCC
CTGGATATTAGAAACAATATCACAGGGGAGGTGTACACCTTCTGCGATAT
TGGAAGAAATATCATCCTCTCCCAACCTGGATATTAGGAACTGTATCACA
GGGGAGGTATACACCCCCTGCGATATTGGGAGTAATATTTTCCTCTCCTC
CCTGGATATTAGGAACAATATCACGGGGGTGTACACCCCCTTCAATATTG
AAAGTAATATCCTCTTTTCCCCTGGAGATCAGGAACAATATCAATGGAGG
GTGTACACCCCCTTCAATATTGGGGTAATATCATCCTCTCCTTCCCTTGA
TATTAAAAACAGTACCACAGGGATGTGTACAACCCCTGCGATTTTGAAAG
TAATATCATCCTGTCCTCTTCTGGATATTAGGAAGACTATCACAGGGGTG
TGTGTACACCCTCTGCGATATTGGGAGCAATATCATCCTCTCCCCCCTGG
ATATTATAAACAATATCACAGGGGTGGTGTACACCCCTGCAATATTGGCA
GTATATCATCATTTCCCCCGCTCCCAGATATTAGGAACAATATCACGGTG
GGGGGGTGTACACGCTCTGTGATATTGGGAGTAATATCATCCTCTCTCTC
TCTGGATATTAGGAACAATATCACAGGGAGGGTGTACACCCCCTCGATAT
TGAGTAATATTTTCTCCCCCACTGGAAATTAGGAACAATGTTACAGAGGG
GGTGTACACCAACTGCGATATTGGTGGTAATATCCTCTACTTCCTGGATA
TTAGGAACAATCTCACTGGGGGTTGTACACCCCCTGCGATATTGGGAGTA
ATATCATCCTCTCCCCCTCTGGATACTAGGAACAATATCACATGGGGGGT
GTACACTTCTCACACTATTGGGAGCAATATCATTTCCTCCCCCCCTACAT
ATTAGAAACAATATCACAGGGGTGTTGTACACCTTCTGCGACATTGGGAG
TAATAGCATCATCTTTCCCAGTGGATATTAAGAACAATATCACAGGCAAG
GTGTACATTCCTTGAGATATTGGGAGTAATATCCTCTCCTAACCTGAGTA
TTAGGAACAATATCACAGTGGGGGTGTACAACTTCTACGATATTGGGAGT
AGTGTTATCCTCTCCACCCTTGTATATTAGGAAGAATATCACACTGGGGG
TGTACACCCCCTGCGATATTGAGAATAATGTTATACTCTTCACTCCTGGG
TATTAGGAAGGAAGAACACCTACAAAGGGGGTGGACACCCCCTGCGATAT
TGGGAGTAATGTCATCCTCTCCTTCTCTGGATATTATGAACAAAATCACA
GAGTGTGTGTACACTTTCTTTGATATTGGGATTAATATCATTCTCTCTTC
CACTGGATATTAGAGGTAATATCACATGGGGAATGTACACCCTGTGATAT
TGACAGTAATATAATTGTCTCCCCACCTGCAAATTATTAACAATATCACA
AGTGGGGTGTACACCTTCTGTGATATGGGAAGTAATATCATCCTCTCTTT
CCTGGATATTACGAACAATATCACAGGGGGGTGAACACTCCCTGCGGTAT
TGGGAATAATATCATCCTCTTTCCCACTGGATGCTAAGAACAGTATCACA
GGGAGGTGTACAACCCCTGAGATATTAAGAGTAATATCATCCTCTTTTCT
CCTGGATATTGAAAAAAATATCACACTGGGGTGTACAACCTTGCTATATT
GAGATTAATATTGTCATCTCCCGCCCTGGATATTAGGAACAATATCACAA
GGAGGGTTCACACCCCCTGCGATATTGGGAGTGATATCATCCTCTTCCCT
ACTGGATAGTAGGAACAATATCACGGGGGAGTGTACCGTCTTTTCGATAT
TGGAAGTCATATCATTCTCTTTCCCTCTGGACATTAGGAACAATATCACA
GGGAAGGTATACTCCACCTGTGATATTGACAGTAATATTATTGTCTTCCC
CATTGGATATTAGGAACAGTACCACAAGGGGTGTGTACACCTCCTGCGAT
ATTGGGAATAATACAATTTTCTTCTCCTTTGATATTAGAAGCAATATCAC
AGGGGGTGTGTACACGCTTTGCCATATTGGGAGTAATATCATCCTATCCC
CACTAAATATTAGGAACAATATCACAAAGGGGGTATACACTCCCTGCGAT
ATTGGGAGTAATATAATCCTCTTCCCCCTGGATATTAGGAAAAATACCAC
AGGGTGTGTGTACTCCCCCAGTAATATCAACCTCTCCCCCACTGGATAAT
AGGAACAATATTACAGAGGGGGGGTACACCCCCTGAGATATTGAAAGTAA
TATTATCCTCTCTTCCCTTGGATATTAGGAACAATATCACAGAAGGGGTT
TACACCTCCTTTGATATTGGGATTAATATTCTCTCTTCCACTGGATATTA
GGAAAAATATCACACGGGTGGTGTACACCTGCTATGATATTGACAGTAAT
ATAATCATCTCCCCTTTTGGATATATTAATATAAAAAGGGGAATGTACAC
CCCCTGCGATATAGTGATATCATCCTCTCCCCTGTGGATATTAGAAACAA
TATCGCAGGGGGATGTACACACCCTGTGATATTGGAAATAATATCTTCCT
ATTCTTTTCTGGATATTAGGAAAAATATCACCGGGGGGTATACACCCCCT
GCCCTATTTGGAGTAATATTGTCATCACCCACTTTGGATATTAGGAAGAC
TATTACAAGGAGGGTATACATCCCCTGCGATATTGAAAATAATATCATCC
TCTCTCCCTCTGGATATTAGAAACAATATCACAGGGGTGGTGTACAACCC
CTGCGACATTGGAAGTAACATCATCCACTTTCCCCATGGATATTAGGAAC
TATATTACAGGGTGGGTGTACACCTTCTCTGATATTGGGAGTAATATCAT
CCTCTCCCCCCCTTGATATTAGGAACAATATCTCACGGGGGTGTACACCC
CCTATGCTATTGGGCGTAATATTGTCTCCCCTTCTGGATATTAAAAACAA
TGTCACAGCAGGGTGTACACCCCCTGCGATATTGACAGTAATATCTTCTA
CCCCCTTGGATATTAGGAACAATATCAAACCGGGGGTGTACACCCCCTGC
GATATTGGGGGTACTATCATCCTCTTCCCACCTGGATATTATGATCAATA
TCACAGGGAGGACGTACACCCCCTGTGATATTTGGAGTAATATTATTCTC
TCTCCAGCTGTATGTTAGAAACAATATCACAGAGGAGGTTTACACCCCCT
TCGATATTGGGTGTAATATCATCCTCTCCCCACCCTGGATATTAGAAACA
ATATCACAGGGGGTTGTACACCGACTGTGATATTGGGAGTAATATCATCC
TCTCCCCTCCCGGATATTAGGAACTATATTACAGGGTTGTGTACACCCCC
TGCGACATTGAAAGTAGTATCATCCTCTCCACTTCTGGATATTAAGAACA
ACATCACAGGGGGGTGTACACTCCCTGTGGTATTGGGATTAATATCATCC
TCTTCCTCCGTGGATATTAGAAACAATATCACAAAGGGTTATTCCCCCAA
CCTGCGATATTGGTAGTAATATCTTCTCCCCTCATGAATATTAGGAATAA
TATCACAGGGGGTGTGTACATCCCTTATGATATTCGGAGTAATATTATTA
TCTCCCCCTGCATATATTAGGAACAATATCACAAAGGGGGTGTAAACCCC
TTGCAATATTGAGGATAATGTCATACTCCCTCTCTTGGATATTAGGAGCA
GTATCACACGGGGGGTGTACACCCCCTGCGATATTGGGAGTAATATCATC
CTCTCCCCCCCTACATATAAGGAACAATATCACAGGGAGGATGTACACCC
CCTTCGATATTGGGATTAATATCATCCTCTGTTCCACTGGATATTAGGAA
CAATATCACACGAGGGGTGTACACCCCCTGAGATATTGACATTATATCGT
CTCCCCCTGAATATTGTTAACAATATCACAAGGGGGATGTACACCTCTTG
CTTTACAGGGAGTAATATCCTCCTCTCCACCCACGATATTAGGAGCAATA
TCATGGGGGGGGGTGTTGTACATTTCCTGCGGTATTAGGAGTAATATTCT
CTCCTCCCCTGGATATGAAGAACAATATCACAGGGGGGTGTACACCCCCT
GCCATATTTGGAGTAATATCATCTTCTCTGTTCCTGGATATTAGGAACAA
TATCACAGCATGGGGAGTATACCCCATGCGATATTGGGAGTAATATTGTC
GTCTCCTCTCCATTACATTAGGAGCAATATCACAAGGAGGGAATACACCC
CCTGCAATAATGGGAGTAATAATATCCTCCACCCCCCCTGGATATTAGGA
ACAATATCACAGGGGGGATGTACATCCCCTGCGATATTGGGAGTAATATC
ATCTTCTGCCCCTCTCGATATTAGAAACAAAATCATGGGGAGGGGGTGTA
CACCACCTATGATATTGGGAATAATATTATCCTCTCCCCCTGGATGTTAG
GAACAATATCACAGAGGGGTGTACATCCCCTGCAATATTAAGAGTAATAT
CATCCTCTCTTCCACTGGATATTAGTAACAATATGACAGTGGGGTGCAAT
ATTGAGAGTAATATCATCCTCTCTCCCACTGGCTATTAGGAACAATATCG
CAGGCGGGGTGTACAGTCCCTGCAATATTGGCAGTAATGTCATACTCTTT
CCCCTAATATCAGCCTCTATTTCACTGGATATTAGGAACAATATCACAGG
GCGGTGTACAACCCCTGTGATATTGGAAGCAATATCATCATCTCCCCGTC
TGGATATTAGGAAGAATATCACAGTGGGGGTGTATACCTCCTGCAATATT
GGGAGTAATATCATCCTCTGCCCCCCTAGATACTAGGAAAAATATCACAG
CGGGGGTGTACATCCCCCTGTGATATTTGGAGTAATATCATCCTCTCCAA
ATTTGAATATAAGGAACAATATCACAGTGGGGTGTACACACTGTGAGTTG
TTGGAAGTAATGTCATTCTCTCCTCCTGTGGATATTAGGAACAATATCAC
ATGGGGGTTGTATACTCCCTGCGATATTGTGAGTAATATCATCCTGTCCC
CTCTTGATATTAAAAACAATATCACAGGGGGGTTGTACACATCCTGTGAT
ATTGGGAGTAATATCTTCTCCCTCCCTGGATATTAGGAAGAATATTACCT
CCCCTTTTGGATATTATGAATACTATCAGAGAGAGTGTACAGCACCTGCA
ATGTGAGGAGTAATATCACATCCTTCCTTGGATATTATGAATAATATAGC
AGGGGATGCACACCCCCTGCGATGTGAAAAGTAATATCACCTCCCCCCTT
GGATATTATGAATAATATCACAGAGGGTGAACAGCTTCTGCTATGTGAGG
AGTAATATCACCTCCTTTGGATATTACGAATAATATCACATAGGTTGTAC
ACCCCCTGCGATGTAAGGAGTAATGTCACCTTCCCCTTTTGATATTATAA
ATACTATCACAGAGGGTGTACACCCCCTGTGATGTAAGGAGTGATATCAC
CTCTCCCTTGGACATTACTCCTAATGTCACAGAAGGTGTACAGAGCCTGC
ATTGTGAGCAGTAATATGACTTCCGCCCTTTGATATTACAAATATTATTG
CAGAGGGTGTACAATCCCTGCATAGTGAGGAGTAATATCACCTCCCCTTT
TGGATATTACTAATATTATAACAGAGTGTGTACAGCCCCTGCGATGTGAG
CAGCAATATCACCTCCCCCCTTGTATATTATGAATATTATCACAGAGGGT
GTAGAGCCCCTTTGATGTGAGGAGTAATCCCCAGTCGGATATTAAGTATA
TGATCACAGAGGCTGTACAGCCCCTGTGATGTGAGGAGTAATATTACCTT
TCCCCTTGGATATTACGAATATAATCACAGAGGGTGTACACACAGACTGT
TTAAATATTGCAAGTAATATCTCTCCCCTTGGATATTACGAATATAATCA
CAGAGGGTGTACAGCCCCTGTGATATGAGGAGTAATATCACCTCCTCCCT
TGGATATTACAAATATTATCACAGGGGATGTATACACAGGGTGTTTACAA
TATTACAAGTAATGTCATCTCTCCCCTTGGATATTACGAATAATATCACA
GAGGGTGTACACACAGGATGTTTACAATATTAGGAGTAATATCTCTCCCC
TTAAATATTACTAATAGTATCACAGAGGGTTTACACTTCCAGTGATATTA
GGAGTAATATCATCTCCTCCATGGGAGATTATGAATAATATTTGGAGAGT
GTACACCCACTGTGATATTACAGGTAATATCATCTCCTCTTTTGGATATT
ATGAATAATATCACAGAAGGTGTACACCCACTGCTATATTACAGGTAATA
TCTCCTCCCTTTAATATTATGAATAATATCACAAAGGGTGTACACCCACT
GTTACATTAGGAGTAATATCTCCTCCCTTGGATATTACAAATAATATCAG
AGAGCTGTACATCTACTGAGATTTTAGAGGTAATATCATCTCCTCCCTCC
GATATTACAAATAATATTACAGAGGATGTTCACCCATTGTGATATTGGTA
GTAATATCATCTTTTTTCTTTTATATTATGAATAATATCACAGAGGGTGT
ACACCCACTGCATTATTAAAGGTAATATTATCTCCTCCTTTGGATATTAT
GAATAATATCACAGAGGGTGTACCCCCACTGCGATATTAAGAGTAATATC
TCTCTTAGATATTACAAATAATTGAATAATATCACAGAGTGTACATCCAC
TGTGATATTAATAGAACTAGTTCCCTAGGATATTACAAATAATATCACAA
GGTGTACACCCACCGTGATATTAGAAGTAATATCTCTTTTAGATATTATG
AATAATATCACAAGGTGTACACCCACTGTGATATTATGAGTAACATCTCC
TTTAGATTTTATGAATAATATCACAGGGTGTACACCCACTGTGATATGAG
GTGTAATATCTCCCTTACATATTACGAATAATATCACAGGGTGTACATCC
ACTGTGATATTAGGAGAAATATCTCCCTTAGGTATTATGAGTAATATCAC
AGCCTGTACACCCACTGTGATATTAAAGGTAATATCTCCTTTAGATATTA
TGAATAATATAACAGGATGTACACCCACTGTGATATTAGGAGTAATATCT
TCCTTAGATTTCACAAATAATATTACAGGGTTTACACACAGTGTACACCC
ACTGTGATATTACGAGTAAGGTCTCCCTTAGATATTACGAATAATATCAC
TGGGTTTACACACAGGATATACAGCCACTGTGATATTAGAGGTAATATAT
TCCTTAGATATTACAAAGAATAACTGTGATATTATGAGTAATAGCTCCGT
TAGATATTACAAATAATATCACAGGTTGTACACAAAGGGAGTACATCTAC
TGTGATATTAGGAGTAATATCTCCCTTAGATATTACAAGTAATATCACTG
GGTTTACACACAGGGTATATACCCCCTGAGATATTAGGTGTACTGTCTTC
TTTAGATCTTATAAATAATATCACAGGATGTACACTCACTTTGATATATG
GAGTAATATCTTTTTTAGATATTACAAATATATCTTTCTTAGGTATTATG
AATAATATCACTGGGTGTACACCCAGGTTGTACAACCAGTGTGATATTAG
GAGTAATGTCTCCCTTAGATATTACAAATAATATCACCAGGTGTTGACCC
ACTGTGATATTAGGAGTAATATCTTTTATTATGAATAACATCACAGGGTG
TATGCCCACGGTGATATTAGGAGTAACATCTTCCAGATATTATGAATAAT
ATCACAGGGTGTACACACAGCGTCTTCACCCACTGTGATATTATAAGTAA
TATCTTTTACGTATTATAAATAATATCACAGGGTGGACACCCATGGTGAT
ATTAGTAGTAATTTCTTTTAGATATTATGAATAATATCACAGGGTGTACA
CACAACGCCTACACCTATGGTGATATTACAATATCTTTTATGTATTGTGA
ATAACATCACAGAGTAGACACCCACGATGATTTTAGGAGTAATATCTTTT
AGATATTATAAATAACACCACTAAGTGAACACCCATGGTCACATTAGTAG
TAATATCTTTCAGATAGTATGAATAATATCACAGTGTGTACACCAGCGCT
TATATTAGGAGTAATATCTTTTAGGTATTATGAATAATATCACAGGTTGC
ACACCAAGGGTAATATTAGCAGGAATATCTTTTAGATATAATGAATAATA
TCACATGGTGTACCCACATGGTGCACATCCACGGTGATATTATGAGTAAC
ATCTCTTAGATATTGTGAATTAGATTACAGGGTGTACACCCTCGGTGATA
TTAGGAGTAATATATTTTAGATATTATGAATAATATCACAGGGTGTAAAC
ACAGGGTGTACATCCACAGTGTTATTAGGAGTAATATCTTTCAGATATTA
TGAATAACGTCATCACAGGGTGTACACACACTGTGATATTAGGAGTAATG
TCTTTGAGATATTATGAATAATATCATCATAGGGTATACACCCACAATGA
TATTAGGAGTATTATCTTTTACATATTATGAATAATATCACAGGGTGTAC
ACACAGGATGTACTTTCATGGTGATATTAGGAGTAATATATTTTAGATAT
TATGAATAATATCACAGGGTGTACACCCACGGTGATATTAGGAGTAATAT
CTTTAGATATTATGAATAATAACACAGGGTGTACACCCACGGTAATATCA
GGAGTAATACATTTTAGATGTTATAATGTCACAAGGTGTGCACACATAGT
GTACACCCACGGTGATATTAGAAGCAATATCTTTTAGATATTATGAGTAA
TGTCACATTTTGTACACACAATGTCTACACCCCCGGTAGTATTAGGAGTA
ATATCTTTTAGATATTGTGACTAATACCACAGGGTGTATATCCATGGTTT
TGTTAGGAGGAATACCTTTTAGATATTGTCAATAGTATCACAGGGTGTAC
ACTCACGGTGATATTAGGAGTAATGTCTTTTAGATATTGTAAATAATATC
ACAGGGTGTACACCCACGGTGATATTAGGAGTAATATCTTTTAGATATTG
TGAATAATATCACAGAGTGTACATCCACGTTTTTATTAGGAGGAATATCT
TTTAGATATCTTCAATAGTATCACAGGGTGTACATCCACGTTGATATTAG
AAGTAATATCTTTTAGATATTATAAATAACACCATAGGGTGTACACCCAT
GGTGATATTAGGAGTAGTATCTTTTAGATATTATAAATAACACCATAGGG
TGTACATCCATGGTGATATTAGGAGTAATATCTTTTAGATATTATGAATA
ATATCACAGGGTGTACGCCCACGGTGATATTAGGAGTAATATCTTTTAGA
TTTTGTGAATAATATCACAGGGTGTACATCCACGGTTTTATTAGGAGGAA
TATCTTTTGGATATTGTCAACAGTATCACAGGGTGTACACCCATGGTGAT
ATTAGGAGTAATATCTTTTAGATATTGTGAATAATATCATCACATGGTGT
ACACCCACTGTGATATTAGGAGTAATGTCTTTTAGATATTATGAATAATA
TCATCACAGTATATACACCCACTGTAAACACTCTGTGTAAATACTGTTAC
ATGATAAATATCAGAAGCGACATTTCATCAATATGACAGTATGTAAACCT
GTGTAAACACTTTGGTATGACATATATCAGAGATGATATTTCATCAATAT
CACAGTGTGTAAACACTCTGTGTAAACACTGTGATGTGACAAATATCAGA
AGCGATACTTCATCAATATCATATGTGTAAACCCTCTGTAAACACCATGA
TAGGACAAACATCAGAAGCGATATTTCATCAATATCATAATGTGTAAACC
CCCTGTAATCACTGTGATATGATAAATATCAAAAGCGATATTTCATCCAT
ATCACAGTGTGTATACCCCCTCTGTCAACACTGTGATATGATGAATATGA
GAAGCGATATTTCATCAATATCACAGTGTGTGAAAGCTCTGTGTGAGCAC
TGTGATATGATAATTATCAGAAGTGATATTTCATCAATACTACTGTGTGT
AAACACTGTGATATGATAAATATCAGAAGGGATATTTCATTAATATCACA
GTGTGCAAATATTGTGATATGGTAAATATCTGAAGCGATATTTCATTAAT
ATCACAGTATGTAAACACTGTGATTTGATAAATATGAGAAGAGATATTTC
ATTAATATCACCCTGTGAAAACACTTTGATATGATAAATATTAGAAGTGT
TATTTCATTAATATCACAGTCTGTAAACGCTCTGTGTAAACACTGTGATT
TGATAAATATCAGAAGCGATATTTCATTAATATCACACTGTGTAAACACT
CTGTGTAAACACTTTGATACGATAAATATCAGAAGCGTTATTTCATTAAT
ATCACAGTGTGTAAACACTGCGATATGATAAATTTCAGAAGCGGTATTTC
ATTAATATCACGGTGTGTAAACTCTGTAATATGATAAATATCAGAAGCGA
TATACCGTTAATATCACAGTGTGTAAACACTCTGTGTAAATGCCGTGATA
TAAAAAATATCAGAAGTGATATTTCATTTATATCACACTGTGTAAACACT
GTGATATATCAGCAGCGATATTTCATGAATATCACTGTGTGTGAATGGTC
TGTGTAAACACTGTGATATGATATCAGAAGCGATATATCATTAATATCAA
AGTGTGTAAACACTGTGTAAACACTATGATATGATAAATAGCGATATTTC
ATTAATAACAGTGTGTAAACACTGTGTAAACACAGTGATATGAAAAATAT
TAGAAGCGATATTTCATTAATATCACAGTGTGTAAATACTCTGTGTAAAC
ACCATGATATGAAAAATATCAGAAGGGGTATTTCATTAATATCACAGTGT
GTAAACTGAGAAATATCAGAACCGATATTTCATTAATATCACAGTGTGTA
AACACTGGATATTATACATCTTACAGTGATATTTTATTCATATCACAGTG
CGGAAACACTGGATATTATACATATCACAGGGACATTTCATTTGTATCTC
TATGTATAAACAGTGGATATTATAAATATCATCGATATTTCATTTATAGC
CCTATGTGGAAACACTGGATATTATATATATCACAGCTATATCTCATTTA
TATCTCTGTGTGGAAACGCTGGATATTATAAATATCACAGCAGGATTTCA
ACTTTATTCCTGTGTGGGAACAGTGGATATTATAAATATCACAGCGATAT
TTCATTTATATCCCTTTGTGGAAACACTGGATATTTTAGTATTTCATTCA
TATCCCTATGTGGAAACACTGGATATTTTAATACTTCATTCATATCCCTG
TTTGGAAACACTGGATATTTTAATATTTCATTCATAGCACAGTGCGGAAA
CACTGCGTAATATAATATTTCATTCATATCCCTGTGTGGAAACACTGAAT
ATTATAATACTTCATTCGTAGCATAGTGTGGAAACACTGGATATTATAAT
ATTTGATTCATAGCACAGTGTGGAAACACTGAATATTATTTCATTCATAG
CACAGTTTGGAAACACTGCATAGTATAATATTTCATTCATTGCACAGTTT
GGAAACACCGGATATTATAATATTTCATTCATAGCACGGTATGAAAACAC
TGGATAGTATAATATTTCATTCATAGCACAGTGTGGAAACACTGGATACT
ATATTTCATACATAGCACAGTGTGGAAACACTGTATATTATAAATGTAAC
AGCGATATTTCATTAATATCACAGTGTGAAACACTGGATGTCAGTAGTGA
TATCGATGATGTTACAAACATAACACAGTGTGTTAACACTGCATTATCAC
CCTGGATGTCAGTAGTAATATCATGGATATTATGAATAATATCACAGGGT
GCTAACACAGTGTGTTCACACCCTGGATATCAGTAGTAACATCATAGACA
TTATGAATAATATCACAGGGTGTTAACACAATGTGTTAACATCTTGGGTA
TCAGTAGTGGATCAGTATCAGGATATCATCCTGGATATCACAGGGTGATA
TTATTCATAATATCATGGATATTAATTGTATTAACACCCTGGATATCAAT
AGTAATACACTGGATATTATGAATAATATCACCGTGTGTTAACAACAGTG
GATATCAGTAGTAATATTGTGGATATTAGGAATAATATCACAGTGTGTTA
ACACAGTGTGTCAACACTGGATATTAGTGATATCATGAAAAATATCACAG
TGTGTTAACACTGGACATTAGTAGTAATATCATGAATATTCTGAGTAATA
TAACAGTGTGTTAACACTGGATATTAGTATTAATATCTAATGTGTGTTAG
TAATAATATCACAGATACTATGAATAGTATCACAGTGTGTTAACATAGTG
TGTTAACACTGGATATCAGCATTAATATCATGGATATTATGAATAATATG
GTATGATAACACAGTGTGCTAACAAACACTGGATATTATGAATATCATAG
ATAATATTAATATCACAGTGTGCTAACACTGGACACTATGAAGATCATAG
ATATTAATATCACATTTTGCTAACACAGTGTGCTAACACTGGATATTATG
AATATCATATAAATTATTAATATCACAATGTGCTAACACTGTGTTAACAC
TGGATATTATTATCACGGTGTGCTAACACTGGATATTATTAATATCATTG
ATATTAACACAACACAGGGTGCAAACACTGGATATTATTATTAGCAAGTC
ACAGGGTGCTAATACTAGATTTTATTAATATCATATTATTATTAACACAT
CACAGGGTGCTAACACTTGATATTATTAATATCATAGACATTATTAACAC
AACACAGGGTGCTAACACTGGATATTTTTAGTATCATAGATATTATTAAC
ATTGCAGTGTGCCAACATTGGAAATTATTAATGTCACAAATATTGGTAAT
AGCACAGTGTGCTAACACTGGATATTATTAATATCACAGATATTAGTAAT
ATCACAGTGTGTTAATACAGTGTGCTAACACTGGATATCACTAATATGAT
AGATAATATAGATATTAGTAATATCACAGTGTGTTAACAGTGTGCTAACG
CTGGATATTATTAATGTCACAAATATTAGTAATATCACAGTGTGCTAACA
CTGAATACTATGAATATCATAGATGTTAGTAATACCACAGTGTGCTAACA
CTGAATATCATTAACATTACAGATATTAGTAATATCACAGTGTGCTACTA
TTAATATAATAATGTTAATACTATTGACACTATATTAGTAATATAATAGT
GTTAACACTGTTATTAATATGAGAGTTAATACTACTAACACTATATTTTT
AATATGATAGTGTTAACACTACATTACTAATATGTGTTAACACTATATTA
TTAATATAATAATGTTAATACTATTAACACTATATTATTAATATAATGGT
GTTAGCACTATATTATTAATATAATAGTGTTAACACTATATTATTATTAT
TATTTGAGACAGAGTCTTGCTCTGTCGCCCAGGCTGGAGTGCAGTGGTGC
CATCTCTGCTCACTGCAAGCTCCGCCTCCCAGGTTCACACCATTCTCCTG
CCTCAGTCTCCCGAGTAACTGGGACTACAGGCGCCCCCACCACGCCCGGC
TAATTTTTTGTATTTTTTAGTAGAGACGGGGTTTCACCGTGTTAGACAGG
ATGGTCTCGATCTTCTGACCTCGTGATCCGCCTGCCTTGGCCTCCCAAAG
GACTGGGATTACAGGCGTGAGCCACCGCGCCCGGCCTAACACTATATTAT
GAAACACTATATTATTATTATAGTGTAGATACTATTACATTATTAATAGT
GTTAACACTATTATCATTAATATAATAGTGTTAATACTATTAACACTTTA
TTATTATTAATTATAATATTAATATACGAGTGTTATTAATTATTAATATA
ATTATAATACTGTTAACACTATATTATTAACAATTATTATTAATATAATA
GTGTTATTAATATAATATGTGTTAACACTATAATAGTGTTAACACTATAT
TATATTGTTAATATTATAGTGTTAACACTATTATATGATTAATAGTGTTA
ATCATGTATTATTAATATAGCAGTGTTAATAGTAACCCTATATTATTAAT
ACAATAGTGTTAATGCTATTAACGCTATATTATTAATATAAGTGTTAACA
CTCAACACTATATTACTAATATAATAGTGTTAATAGTATATCATTAATAT
AATAGTGTTAATACTATTAACACCATATTATTAATACTATTATTATTCCC
ATTTTACAGATTAGAAGCCCAGGACCCAGGAAGGAGACACAGGAAATTTA
TTCAAAGTCCCCACGCTGGTAATGGCAGAGCTAGGATTTGAATTCAGATC
CCTCCCGCTCTCTGTTCCTCCGCCCCCACACACCCGTGAGCGAAGCCGGT
ACTGTGGGCAGACGCCAGGGCCTGGTTTCCCCACCCTCCACCCGCCAGGT
TTGCGGTGGCCGGGGCGGCAGGTAGGGAGGTGAGCCCGCGTCTCCTCCGC
AGAGCTGGAGCTGGAGCTCCGCTCAGAGGCCCAGGCTCAGTGGGCTCCTC
CCCCGGGTCGGGGCAACCCCCCGCCGGGGCCTCTGGGGCCAACGGAAGCT
CCAGGAGCGCGGTGGAGCCTGGAGTGGAGGGCGAGGGTCCCACCGTGACC
CGCCTGGAGGGCAGCCCAGCTCTGGGACGCGAAACCGCCTACGACGGTGC
CGCAGGTGGAGGGAAGGGTAGAGGGGAGACCAGTATGGGGGAGAGCAAGG
TGGCCCCACAGGTTGGGAGAGGATGTGGGGAAGTCCCCCTACCCACCCAA
GGCCGAACATCGCCTAACTGGCTGTGGGACGCCCGGGGCAGGGGCTGGGG
GCGGATGGCCTGGTTAGGGCCCAGCTTGGGGTCTTGAAAATATCCCTATG
GCTTTGGGGCCACAGAAGGGCGGAGTCCTGGCATTCAGGGGAAAGGGCCG
AGGACGGTTGTCAACGGGAAGGAACCTCTGACCCTACCCTGGGTCAATGT
GCAGTCCAAGTTGCCACAAATGACCGGAGGAAACAGTGGGAAGGGAAGGT
CTCTTTCCCATTCCAAACCAGGATGCCCTTCAGGTCGCCCACTTCCTTCA
TCCCCAGAGCAGCTGCCGACTTTCCTGTTAAGTGCCAGGGCCTGGGAGGT
GCGGGGCTGCAGCTCAGGCGCTGAAGGGGGCCTAGGGTCCAGGAACCTCC
TGCCAAGCCAGTGGTCCTCAGACGCTGGTCCAGGCACCACCACGGGGTAC
ACAGCTTTTCTTACCTCCTGGTGTTATGGGTCCTTTCTGTTTTTTGAGAC
GGAGTCTCGCTGTGGCTGTGTCGCCCAGGCTGGAGTGCAGTGGCACGATC
TCGCCTCACTGCAAGCTCCGCCTCCCGGGTTCACGCCATTCTCCTGCCTC
AGCCTCCTGAGTAGCTGGGACTACAGGCGCCCCCACCACGCCTGGCTAAT
TTTTTTTTTTTTTTTTTTTTTTGTATTTTTAGTAGAGACGGGGTTTCACC
GTGTTAGCTAGGATGGTCTCGATCTCCTGATCTCGTGATCCACCTGCCTC
GGCCTCCCAAAGTGCTGGGATTACAGGCGTGAGCCACCGCACCCGGCCCA
TGGGTCCTTTAAAAAATAATAATTTGGCCAGACGTGGGGCCTCATGCCTG
TAATTTCAGCACTTTGGGAGGTAAAGGTGGGAGGATCACTTGAGCCCAGG
GGTTGCCTGGGCAACATAGCAAGACCCCATCTCAAAAAAAAAATTAGCCA
GGTGTAATGGCATACACCTGTAGTCCCAGCTACTCGGGAGGCTGAGGCAG
GAGGATCGCTTGTGCCCAGGAGGCATGAATGCACCACTGCACTCCAGCCT
GGGTGACACAAGACCCTGTCTCAAAAAAGAACAACAACAAAAATTTGAAT
AAAAACCAAACCAGTGACAGTAGATAAGTTGCTTTGTTTTTAATGCTCTT
GGCAAAATAAAAAGTTGGCAGTCGTATATTCCCCCATTCTCTCTCTCTTT
CTCACACATGCACATGCCTATAAGAAAGCATTCTCTGGATCCACAGAATT
CCAGATTTGGGAATCACTGAATTGAACTGCCGGCCATTGGTGGCTGGTGA
GACTGTCCTGGCAGTGATGCAGTATTCTGGTCCCTGTGCCAGCACTGATG
GGCTGTGGAATCCTCCACCAGTCATTCCCTCTCTCCAGCTCTCCATCTCT
GCTTCTGTACAAAAGGATCTACCAATCCCCTCTTATATTCAAATATCTAT
GACCTTTCAGTCTGGCCTATATCCGTGCGGATCTGAAGTTGTGTATCCGA
AGATGTAACCTTGTCCAGTGCTGGCACTAAGGGCTGCTTCAGGGAGGGAC
CTGGACTGGTGCCCAGGGAAAGGAGGACAAGGTCCTCATCACTGGAGAGT
GGAGGGGGCAGTGGGAATGGGACAGATAAGGGGTAGTGCCCTGGGGTATA
CCTGGCCCCAAAGTAACCCCGGGCTGTGAAGACAAAAGCACTGCATCACA
TGATGTGTTTCTGTGTCTCTCTCCCTAGCAGTTCCAAGAGCCTCTGAGTT
CCTGCCTTTTTTCATCTCTGAATCCCCACCATTGGCCTACATTGGGAGTG
GGGCGACCTGTAAGTGCACAGTGAATTTTTGCTGAGGGAGTGGCTGGGAG
GGCTGCGTGGAGTGGACAGCACCAAGCTGCACTTTTCAGGGGAGTGGGGT
TTGGAAAATCTGGGGAGCAGAACAGGCACCCCCGCCCCCAGGAAGGAACC
CAGGTGTATTAGTCTGTTCTCATGCTGCTAATAAAGACATACCCAAGACT
GGGTAACTTATAAAGGAAATAGGTTTAATTGACTCGCACCACATGGCTGC
AGAGGCCTCACAATCATGGCTGAAGGCGAATGAAGAGCAGAGTCACATCT
TTCATGGTGGCTGGCAGGAGAGAGCTTGAGCAGGGGAACTTCCACTTATA
AAACCATCAGATCTTGTGAGACTTATTCACTACCACGAGAACCGTATGGG
GGAAACTGCCCCCGTGATTCAATTATCTCCACCTGGCCCTGCTCTTGACA
CATGGGGATTATTACAATGCAAGGTGAGATTTGGGTGGGGACACAGCCAA
ACCAAATCACCAGGTACAGAGGCCAGAGGAGCCTGGGGATGACGGTGATG
TTCCAGGTGTGGAGGGAGACGTGGCAGGCGTGGGGACAGGAAGGTTGGAA
GGTTGGGGAACTTTATGAAGGGAAAACTGAGAAGATGAGGAAGGCTGATG
AGATGGAAGTGGGGTTGGGGAGAGGGAAGAACCAGCATGAGCTCAAGGCT
AGGGTTTGGGTGAAGGAGAGAAAAAAAGGTAGAAAATAAAGGAGACAGAG
ATCACTTCTAGTCACATACAGGTGGAGATGGGGTAGACAGGAAGAGGTGC
CCCCTATCAAATGAGAATGCCCAGTGTACTCCCATCTATACAGAGGACAG
GATCAAGATGCAGCCATGACTCCTTCCCATTGAGTTCTAATACTAGAAGG
ATGCCTCAATGCCCTCTGGTCCAACAGACTTCATCATTTTAGATAGAAGG
AAGTGGAAGCCCTGAGGTTGGGGTGACTTGTATGACCTGGAGAGTGGATG
GGAGATGGAAAGGGGACATTTAAAGAGAGGGAAGGGCTGGGTGTGGTGGT
TCAAGCCTGTAATCCCAACTCTTTGGGAGGCCAAGGCAGGAAGATCACTT
AAGCTCAGGAGTTTAAGACACCCTGGGCAACATAGTTAGACCCCTGTCTC
TACAAAAAATTAAAAAATTAGCTGGGCGTGGTGGCACGCACCTGTAGTCC
CAGCTACTCAGGAGGCTGAGGTGGGAGGATCACTTGTGCCCAGGAGGTTT
AGCCTGGGTGACAGAGTGAGACCCTGTATCTAAAAACAAAATATAATAAG
GAAAGAAGGGAATAATTCAATTTTTCAAGTGGGAAGAAGAGAAACTAGAG
AATGTCAGAAAGGAAGAGAAAGTACAAACATTTTCAAGTCACTCTGACAG
CATCGAAGATGAACATGTGTTTACCTGTTTATAACCAGGGTACTTGGGTG
TGGGGGGTACAGGAAGGGAGCCACACCTCTGCCCTCTGCCATTAGGCTTG
TTCAGCCATAGCCATTGGTAGCTCTCAGAGACGCCCCCTTCCCTGGCTGC
AGCAAGTGTCTGCATGGGCAAAGACGCCCCCTTCCCTGGCTGCAGTGAGG
GTCTGCATGGGGATTGGGTAGAGGCCCCAGTGTCTGCACTGGGCAAGGTT
TGCACAGGGTGTGGGAGCAGGGGAGGAAAGCATGCTCACTTCGAGGGCCT
TGTGCTCTCTACTGCCCAGGCACAGCTTGAAAACCGTGATGCTGCCAAGC
CCAGCCTGGCACAGGCAAGGGTCCCCAGGTCTGGCTTTGGGTAGGACTTG
GAAAGAAAGACTGTCATCTTGGGGTGCACCTCCCTTGTCACATCTTCCTT
TCACCTGATGCCCCCTTTCTGCACTGCCAGGTAGCGAGGGTCATCACAGT
GCCACCTGGAGGCCTCTGGCCAGGCCCACCCTCCCTGCAGCTCCAATCAC
CGTCCCTGCTTCCTTCCTTCCCATTGCTGGATAACTCTCATTCCTCAGAG
CTGCCAGGCTCAGCACAGACAGAGGGGAAAGCAGATTCGTTGAAACAATT
TGTCCTGAAGTTGGGTGTGGCCTCCAGCCCCTTCTCCCACAGGGATATCT
GAATTTTAGAAGTCTGCCCTCCATCCCTGCCCTCCCAACTTTAACCAAGC
ACCTGAGTGCTCAGCACTGTGTTGGACACTTTGGTATGCGTTATTTCATT
TGGTCCTCTCAGTGGCAGGTGTTGTATTCTTATCATTGGGCAGGTGTTAT
AATATATCCTTCCTTATCCTTAGGCAGGTGTTATATCCTTCCTTTTCCAG
ATGGGGAAAGCAAGGTCCTGAGACTCTGAGCAACTTCCCCAAGATCACAC
AGCTAGGAAGTGATGAAGCTGAGACAAGACCAGCCAGCACTTACCCACCA
CGGTGTAACTACTCATTCAAAAGATGACATCTTTTGAAAATTTTTATTCT
TTCAGAGACAAGGTCTTGCTTTGTTGCCCAGGCTGGAGTACGGCGGCATG
ATCATAGCTCACTGCAGTCTCTAACTCCTGGGCTCAAGAGTTCCTCCTGC
CTCATCCTCCCAAGTAGCTGGGAACTACAGACAGGCACATGCCCCCAGCC
TGGCTAATTTTTAACAATTTCTTGTGGAGACTGGTCTGACTGTGTTGCCT
AGGCTGGTCTCAAAACTCCTGAGTTCATGCGATCCTCCCACCACAGCCTT
CCAAAATGCTGGGATTATAGGCATGAGCCACCAGTGACTGGCCACAAAAG
GAGACATCTTAGTGACAGATGGTGATGAAAGAGAAGATGGGTTTGGGGGA
GGAACTCCACGTGATAGGGATCCTTCACTGAGGGCCCAGGCTGCAGGAGG
CTCTATGAAACACCAGAACTCTTTGTAAAACTTCCTGTTTGTACATGACC
TGCTCATTTCTCAGCAGGGGCTCCTCCTGTGCACATGGACCTCTCCCCAC
CTAAACCCACAGTTCCTGTGGTCAGAAGGCCAGTCACTGAATAAGGGCAC
CTAAGGCTCTGGTCTGAATATCTCCCCTTGGTTCTCAGTCTGAAATCCCA
AAAGGAAGACAGTTGACTGCAAAATAGGCTGGAGTTGTCCTGATGGCCAG
TAGAGGTGGCTGTTGATAGAATTGAAAGCTTAGGGCCAGGCATGGTGGCT
CACACCTGCAGTCCCAGCACCTTGGGAGGCTGAGGCGGGTGGATCACCTG
AGGTCAGGAGTTCGAGACCAGCCTGGCCAACATGGTGAAACGCTGTCTCT
ACTAAAAATACAAAAATTAGCTGGGCGTGGTGGCGGGCGCCTGTAATCTC
AGCTACTCAGGAGGCTGAGGCAGGAGTATTGCTGGAACCTGGGAGGCAGA
GGTTGCAGTGAGCTGAGATGGTGCCATTGCACTCCAGCCTGGGCTGACAA
CAGCGAGACTCCATCTTAAAAAAAAAAAAAAAGAATTGAAAGCTTAGAAC
TTTAGTTTTTTTCTTTTTTTTAAATTATTTAATTTTTTTTTTTGTTTTTT
TTTGAGACAAGGTCTTGCTCTGTCACCCAGGCTGGAGGGCAGTGGTGTGA
TCATGGTTCACTGCAGCCTTGACCTTCCTGGGCTTAGGCGATCCTCTCAC
CTCAGGCTTCTGAGTAGCTGGGACTACAGGTGTGCAACACCATGCCTGGC
TAATTTTTGGTAGAGACGGGGTTTCGCCATGTTGCCCAGGCTGGTCTTGA
ACTTCTGGACTCAAGCGATCCGCCTGTCTCAGCCTCCTAAAGTAGTGGGA
TTGCAGGTGTGAACCACCGCACCCAGCTGAAAGTTGAGAACTTTAAAGCT
GAGGAGGCCTTGTGAATGGCCCAGTTCAACCTCCTCAGTTTACCAGAGGA
AGAGGGCTCAGAGAGGGAACCTGACATGCCCAAGATCACCCAGTGATTTA
GCGACAGAAAGCATTTTATGCATTTTTTTTTTGGTCTGCTGCAGAGGTGT
ATAGGCTGTAAAGTTAAGCAAAGAAATCATCATTTACTGAGTTTCACATA
TGCGCCACACACAGCACTGACATTTCCCCAGCCACTGTCTCCTTCCCTCT
GTGCTGCAGGAGAATTTGGGTCGGTGTCCCACCTCCACGATCACTTTTCT
CTTACACAGGTGATGCTGACGTTAGAGGACAAGGACATGAAGGGATTCTC
CTGGGCCATAGTCCCAGCCTTAACCTCCCTAGGCTACCTGATTATACTGG
TGGTCTCCATCTTTCCCTTCTGGGTGCGACTGACAAACGAGGAGTCCCAC
GAAGTCTTTTTCAGTGGCCTATTTGAGAACTGCTTCAATGCCAAATGCTG
GAAGCCTCGACCCTTATCCAGTAAGGAGGGATGGAGGCGGGGAGGAGAGA
GAGGGAGATGGGGCCAGTGTTGGGACAGAGGTGGGGGGTGAAAGAACAGG
GTGGGAGCAGAGAGGACAAAATCTAATTAGCTCAGGGCTGGATGCGGTGG
CTTGCACTTGTAATCCCAGCACTCTGGGAGGCCGAAGCGAGAGGATTGCT
TGAGGCCAGGAGTTCAAGACCAGCCTGGGCAACATAGCCAAACCCTGTTG
CTACAAAAATGAGAAAATTAGCTGAGCATGGTGGCATGTGCCTGTAGTCC
CAGCTACTCAAAAGGCTGAGGTTGGAGGGCTCCTGCTTGAGCCCAGAAGT
TCGAGGCTGCAGTGAGCTGTGATCATGCCACTGCATTCCAGCCTGGGAGT
GAGAGTGAGGCCCTGTCTCAAAACAACAACAACAACAACAACAACAACAA
CAACAACAAAACACAAAAAATTAACCAGGCTTGGTTAACCCAAGGGTAGA
CTCTGGGATATCTGGGGCTTCAACAGCAACTTTGACTCCTTATCCCACTG
CCAGCTGCCCACCTCTGCCAGCTCAGGAGGGTATGCAAACTCATTTTCAC
ATGGGTCTGCATCATGCCAGCAGTCAGAGAACAAATCACCCTGTTATCAG
ACTCTGGCTCTGCTAATTTTGGTCTATTTCACTACTTCTGTTATTGTTGT
TGCTTTTACAGATGGGGACTCACTCTGTTGCCCAGGCTGAAGTGCAGTGG
CGTGATCATGGCTCACTGCAGCCTCCAACTCCTGAGTTCAAGCGATCCTC
CCGCCTCAGCCTTCTGAGTAGTTGGGACTACCTGTGCTCACCATAGCTCC
CAGCTAATTTTTTAATTTTATGTTTTGTAAAAAACAGGATCTCGCTTTGT
CACCCAGGCTGGTGTGATCACAGCTCACTGCAGCCTCCAACTCTTGAGTT
CAAGCGATCCTCCCACCTTAGCCTCCTGAGTAGTTGGGACTACAGGTGCG
CACCACAGCTCCCAGCTAATTTTTTAATTTTAGGTTTTGTAAAAACAGGA
TCTCGCTCTGTTGCCCAGGCTGGTGTGATCATAGCTCACTGCAGCCTCCA
TCTCCTCAGCTCAAGTGATCCTCCTGCCTCAGCCTCCCAAGTAGCGGGGA
CTACAGGTGTGCCCCACCGTGCCCAACTTTTTAAAATTTCTTGTAGAGAT
GGGGTCTTACTATGTGGCCCAGGCTGGTCTCCAACTCCTGGCCTCAGGCA
ATCCTCCCACGTCAGCCTCCCAAAGTGTTGAGATTACAGGCGTGAACCAT
TGCACCCAGTCTCACTCCTATTAACTAGGAAAATTAAATAAAGATGTGGG
GATTCCCTCAGCGTTCAGAACATTTTGACCTCACAAAGTTTTGATTTTCC
ACAGGCGAATTACTTCAGGGTAACCAATACAGGTGTGATTCTTCACATTT
GCATGTGCAACAAATTTTATCACAAGAGTTTGATTTTGTGTTGCTTTTTA
AAACCACCATTTTCCCCTAGTGGATGATACATGGTTTGGTACAACCAAAT
TCCCATAATAACATTTGTTAAGGCCAGGCACGGTGGCTCACGCCTGTCAT
CCCAGCGCGTTGAGAGGCCAAAATGGGAGGATCGCTGGAGCCCAGGAGGT
TGAGGCTGCAGTGAGCTATGATGGTGCCACTGCACTCTAGCTTGGGCGAC
AGAGCAAGACCCTGTTTCTACAAAACATAAAAATAAAAAAATTAGCCAGG
TGTGGTGGTACATGCCTGTGGTCCCAGCTACTCTGGAGGCTGAGGCAGGA
GGATTGCTTGAGCCTGTGAAGTCGAAGTTACAGTGAGCTGAGATTGCACC
ACCACACTCCAGCTGGGGCGATAGAGGGAGACCCTGTTTCAAAAAAAGAA
AAAATATGTTTATTAAGAACTGGTGATTTCAGTGTCTGACATTGTCAATT
TAATTTTTTTTCCTATATTTCTATGCCATTGGGAATCAAATTGTGGGGCC
AAAGCATTCTTGGGGCCAAAGTGGCATGGTCACAACCTTGGTCCCAAGGC
CATGCTTTGGGATCTAAGGGTGGTGGAGGCTCCGGGGGCCAGCCCTGCCC
AGGCTCTGAGGGACTCTGACCTTTCCGGGTCAGGGTTCCCAGCTTCAGCC
CCACTTCTCCCTCCCCTGCAGTTTACATCATCCTCGGCCGGGTTTTCCTG
CTCTCTGCAGTTTTCTTGGCTTTCGTCACCACCTTCATCATGATGCCCTT
TGCATCCGAGTTCTTCCCGAGGACCTGGAAGCAAAACTTTGTGTTAGCCT
GCATCAGCTTCTTCACAGGTGTGGAACAGCTAGGTGATCCCTGACCTTCG
CTAGGGCCTGGGGAGGAGTCCAGAGAAAGAGGGGTGCTCAGTCTCTGTGA
TGTCAAAAGAGGCATAATTTTTCTTTTTAGGGACAGGGTCTCACTCTGTT
ACCCAGGCTGGAGTGCAGTGGTGCTATCATAGCTCACTGCAGCCTTAACC
TCCCAGGCTAAAGTGATCCTCCCACCTCAGCCTCCCAAGTAGATGGGACT
CTAGGCATGTGCCACCATTCCTGGCTAATTTAAACATTTTTTTTTTTGGT
AGAGATGGGGATCTCGCTATGTTGCCCAGGCTGGCCTTGAACTCCTGGTG
TCAAGCGGTCCTCCTGCCTCAGCCTCCCAATTGCTGAGATTACAGGCATG
AACCACTGCACCTGGCCCCTTTTGACATTTATAAAGGGTGACCCAGGCTC
CACCCTGAGAGGCTCCTAGGCAAATGGTGGAGGTAGAGCAGTAGGAAAAT
GGGATTGCATTTAATCCAAAGTGTTGCACCCTCTGCTAAGGTGCAGAGGT
GAGCTAAGGGCAGATGCAGAGGGTGCTAGGAAAGGGAGTTCTGATGATGG
TTCCCTGGAAGGTAAAGCACATGGGCTTTGAAGATGAGTCAGAAAGGAGG
GAGGGACAGGCATCTGGGTAGGAGTTTTGTTTCAGAGAGGGGGCAAGGAT
GAAGGAGCCTCCAGGCAGGAGCCACAGGGGGTGAAGTTTGGAGGGAAGGC
GGGTAGCATGGGAGGAGACCGAGGGTGTCTCCCTGTGACCCTCCAGGGGC
CTGTGCCTTCCTGGCTTTGGTGCTGCATGCCCTGGAGATCAAGGCTCTGA
GGATGAAGCTCGGCCCCCTGCAGTTCTCCGTGCTGTGGCCTTACTACGTG
CTGGGCTTCGGCATCTTTCTGTTCATAGTGGCTGGTGAGTGTCCAGGGAA
CAGTGCCCTGCTTCTTGTCCTCGGTCTGGATTTAGGAACCTGTCTTGTGG
AGGCCCTCCCTTTGGATTCTCTAGAATTGCACTGTTCCAAACCGCAGCTG
CCAGTTAGACGTGGCTATTTAACTTTCGTTAATTAAAATAGTTATTGGCC
AGATGTGGTGGTTCACACCTGTAATTCCAGTGCTTCGGGAGGCCGAGATG
GGTGGATCACTTGAGGCCAGGAGTTTGAGACCAGCCTGGCCAACATGGTG
AAACCCCATCTCTACTAAAAATACAAAAATTAGCTGGGCGTGATGGCACA
TGTCTGCAATCCCAGCTACTCGGGAGGTTGAGGCAGGAGAATCGCTTGAA
CCCAGGAGGCAGAGGTTGCAGTGAGCCGAGATCACATCACTGCACTCCAG
CCTGGGTGACAGAGCAAAACTCCATCTCTAAAATAAAATAAAAAGTTATG
AATTCAGTTCCTCAGCCATACTAGCCACATCACCGATGTTCAATAACCAC
ATATGTCCAGTGGCTATTGGACACTGTCATATTGGACAGTGCAGACAGAG
AAATTTCCTTCTCTGCAGAACGTTCTACCTGACAGCACTGCTCTGGAGCT
TCAACCCCATCCTTGGCCTTCCTGTTCTTATCCTTCTTGACTTAGAACTA
AACTCTTTCAAATTTTTATAGTCTCCCTTCCACCATCCTGGTTCCTTAGG
CTATCTATTTCTGTCTCTACCTTTTTTTTTTTTTTTTTTAAGAGATAGGG
TCTTGCTTTGTTGCCCAGGTTGGAGTGCAGTGGTACAACTGCAGCCTCCA
ACTCTGGGGCTCAAGCGATCCTCCTGCCTCAGCCTCTTGAATCACTGGAA
CTACAGGCATGTGCCACCATGGCCAGCTAGTTAAAAAAAAATATATATAT
ATATATATACACACACACACACACACACACACACACACATATTTATATAT
GCACATATATATGTATGTGTGTATATATGTATATAGACATACATATATGT
GTGTGTGTGCACGTATATATATATATATATATACACACACACATATATGT
GTATATATGGCCAGGTGCACTGGCTCACACCTGTCATCTCAGCACTTCGG
GAGGCCAAGGCAGGTGGACCACCTGAGGTTAGGAGTTCAAGACCAGCCTG
GCCAACATGGCGAAAACCCATCTCTACTAAAAATACAAAAATTAGCTGGG
TATGGTGGTGCGTGCCTGTAATCCCAGCTACTCAGTAGGCTGAAGCAGGA
TAATCACTTGAACCCAGGAGGTGGAGGTTGCGGTGAGCTGAGATCTCACC
ACTGCACTCCAGCCTGGGCAACAGCGGGACTCCATCTCAAAAAAACAAAC
AAACAAAAAACCACATATTTAAGCTTTTATTTCTTAATTTCCCCTTCACC
AAATAGAGTTACAATATTTTATATTTTAACCTTTTAATTCCATTTTTCCA
TGATTTCCATGAATTCTTTGAAGTTCTCTCACATTTTATTTAAAATTTTT
GTGGCTTTTAGTGGTAGAGTAGTCTGCTATAATGCTGAAAATAGAAGATG
TCTTTTATCTTAGTCTTCATCTTAACACAGCATTGATCATTTACTCAAGA
TATCTCCATTTGTTGTCTCTTTTTGTTCCCGAGATGGAGTCTTGCTCTGT
CACCCAGGCTGGAGTGCAGTGGCATGATCTCGGCTCACTGCAACCTCCGT
CTCCTGGGTTCAAGCAATTCTGCCTCAGCCTCCCAAGTAGCTGGGACTAC
AGGCATGCACCACCATGCCTGGCTAATTTTTATATTTTTAGTAGAGATGG
GGTTTCACCATGTTGGCCAGGCTGGTCTCGAACTCCTGACCTTGTGATCC
ACCCACCTCGGCCTCCCAAAGTGCTGGGATTACAGGTGTGAGCCACCGCG
CCCGGCCACTTGTTCTTTTTTTTAAAGGGACAAGGTCTTGCTCTGTCGCC
CAGGCTGGAGGGCAGTGGTGTGATCATAGCTCACTGCACCCTTGACCTCC
TGGGCTCAAGTGATCTTCCTGCCTCACCCTCCCAAGTCAGTGGGGCTTCA
GGCTCATGCCATCATGCCTGGCTAATTTTAATTTTTTTTTGGTAAACACG
AGGTCTTGCTATGTCGCCCATGATGAGTCTCGAACTCCTGGGCTCAAAAG
ACCCTCCTGTCTCGGCTTCCCAAAGCACTGGAATTACAGGCGTGAACTAC
CACGTCCATCCCTCGTTTGTTCTTATTCGTGTCAGTTGTCTATCTTTTAC
TTCACTGAAGGTCTTGGGTTGGGCCTGGGTTTTGTGTTGGAACTTCCTTT
CTCTAAACCTTAGTTTTTTTTTTCACCCATTAATGGGCTACATGATTGCT
GAGATGTCTTCTAGGTGCTGACCATGGGTCTGTGATTTTATACATGTATT
TGTACTTCTTGTCCTTTGACGCATCCTGTCTGTAATCTCTCTCTGTAATA
CTCTAGATTGGGGGGCAGAATGAGGGAGGGCAGCTCTGGAGCTAGAGGGA
CCTGACCTCTAGGGCGTGGAGCTCTGGACTTTCTCTGACCTGACCCAAAC
GTTGGCTGTTCCCTAGGTACCATCTGCCTCATTCAAGAAATGGTTTGCCC
TTGCTGGCACTTGTTGTCCACTTCCCAGAGTATGGAGGAGGACCACGGGA
GCCTGTACCTGGACAATCTGGAGAGTTTGGGAGGAGAACCGAGCTCAGTA
CAAAAGGAGACACAGGTGACAGCAGAAACAGTCATCTAGCCCAGGACATG
GCTTCTTTACCCTTCTTCAAGCCATGTGAGTGTACACATGTAGCTGTTTG
TAGTCCTCCCCACCCTCTCTGCCAGTATCTGTGCCTTTGAGGAGCTTCTT
GCGTGTCAGATCAACTCTCCACCTCCCCATACTCACAGTGATTCTATCTT
GCTTGTATGTGAAATTTGCTAAAAGTCCTTTCAACTCTTCTGAGCTTCCT
AAGTGACGTTTTTGCAGGTATTTTCAATAAAAAGAAGGGCTACTTTGTTC
ATCCATATCTCAAAAACCAAGTCCGCAGGGCAGGAGGGGAGGGAGGAATA
TTACAAGATAACCAAGTGAAATGGGATTTTGTGAAACAGAAACCGTACAG
AATACAGAATATACTCGGGGGAATGACAACTATTTGGGCTGGTGGCACAG
GGGTAAAAGAATTTACCAAGACGGTTGTAGATAAAGAAAGGCAGATTTAT
TAAAGGAAGTATAAAAGTACATTGCCGGGCTGGGCGTGGTGGCTCGTGCC
TATAATCCCAGCACTTTGGGAGGCCGAGGCGGGTGGATCACCTGAGGTCA
GGAGTTCAAGACCAGCTTTATCAACATGGAGAAACCCCGTCTCTACTAAA
AATACAAAATTAGCCGGGTGTAGTGGTGCATGCCTGCAATCCCAGCTACT
CGGGAGGCTGAGGCAGGAGAACTGCTTGAACCCAGGAGGTGGAGGTTGCA
GTGAGCCGAGATCACGCCATTGCACTCCAGCCTGGGAAACAAGAGCAAAA
CTCCGTCTCAAAAAAAAAAAAAGTACATTGCCAGGGAGCAACAGGCAGGA
CCAGCAGAAGAGGAGCTGACTGAAAGGAAACAAAGACTTGTTGGAGATTT
GATGGCATAGTGTTTATGCTGTATGCTGAAGAGGGCTTTGTGCAGTACTG
ATAATGCCAGTGTTGCAGTGAGCTAACTTGCAGGTGTCTGGTGATAGCTT
GGGCGCAGGAAGATTGTGAGTTATTTGCACAGGAGGGCTACGTGTCCTGG
ACCATGAAGAAAGGCCGACTTGTAGCTTATCTGCTTCTTCTTTTTGCTTT
CCCCTCCTCACACCAACCTGACTCCTTTTCCATAATTAGGACTGCACATT
AGCCAATCAATATATCTGGCATTCCATCATTTCCCTATAGCCAGAGGCCT
CCCGAGTGCTCCTCCAGTGTGCTCCATTCACAGCCCTATGGTGCTTGCAT
CACAGGGAGCACTCAGCCTCCTAGCAAGAATGGGTGTAGCTGGGAAGAAC
ACATGTGTGGGGCAGTGGGGCAGCTAGAACAGTGATCCAAGCCCTCCACT
GGCTTCATCTCTATATTAGTCTGTTTTCACGCTGCTGATGAAGACCTATC
TGAGACTGGGTAGTTTATAAAGAAAAAGAGGTTTAATGGATTCACAGTAC
CATGTGGCTCAGGGTGGCGGGGGGGTGCTCACAATCATGGTGGAAGGCAA
AAGTCATGTCTTACATGGTGGCAGGCAAGAGATAATGAGAACCAAGCAAA
AAGGGAAACCTCTTATAAAACCATCAGATCTCATGAGACTTATTCACTAC
CACGAGAACAATATGGGGGAAACCGCCCCCATGATCCAATTATCTTCCAC
TGGGCCCCTCCCACAACACGTGGGAACTATGAGAGCTACAAATTCAAGAT
GAGATCTGGGTGGGGACAAAGCCAAACCATATGAATCTCCATCCTTCATC
TCAAAGATACCACCTACCAATGGCTTCCCACTTCTCTCTCCAAAGAACAA
ATGTGCAGAAAAAGCTCTTAGCACTTAAGCAGTGCAACTTCTAAAGCAAG
TGCAGGGAGCTGTGGATGTCTTTTGGGAGAGGAGATACAATGGACATGGC
TAGAGTCACATGGACTCCCTGGTGATTAAACAGCATTCATTGAAGGTGAA
CTCATGTGGTACACCTTGGGGTACAAAGAGATTTCAGAATTTGTCCCTGT
TCCTAGAAGCAAACACCCAAGCAGAGGAACTAAGACATACACACTTGAAC
AACCAATTCTTTTGGAATTTCTTTTTTTTTTTTTTTGGAGATAGAGTCTC
ACTCTGTCACCAGGCTGGAGTGCAGTGGCACGATCTAGGCTCACTGCAAC
CTCCGGCTCCCTGGTTCAAGCGATTCTCCTGCTTCAGCTTCCTGAGTAGC
TGGGACTACAGGCGTGTGCCACCATGCCCAGCTAATTTTTGTATTTTTAG
TAGAGACAGGGTTTCACTATGTTGGCCAGGATGATCTTGATCTCTTGACC
TCGTGATCCGCCCACCTTGGCCTCCCAAAGTGCTGAGATTACAGGCGTGA
GCCACCGCGCCCAGCCTGGAATTTCTTATTACATTTCTCTCCAAAAGGTA
TCTTGGGAGTTTCTTATAGGGATACGATTACAGCCTAGTTCCAAATTGTC
TCACTTTTCCATCTTAAAAAAGAAACCATAGGAACTGTAATTGTCAGTGA
AACTAGGAATAGAGAACATCTACAAACTCCAACTTATGTATCTGTGGCCC
AAACCACCCTAATCCAGCATAACCAGTTTGGGAAGCCACAGATGGGAGAC
TGGCTTGGTGGGCACAGTAGGGCAGATTAGAGAACATATAGGGGTTCCAG
GGGTAGCAAATTTCAAATCATTAGCAAATATCAACCCTCAGATGCCTGAG
AAGGACCCACCCTAAGAGGGAATGGCTATGAATGCAATAGAGAACAAACA
TGGTGGGATGTGTGTTGGGGAGGGGTGGAAGACATGGAAAGGGCATTGGG
GCCTGTAGAGGGAAAGATTTAAGAATCAGCCTGACTTAGTTATTTCAGCT
TAGAATTAGAATAGGCCAGTAGTCCATGACTCACCTCCCCCATCTTCTCA
CCCAAATTCCTATAAATAACCAGAAAAGAATGGAAATTCGGCCAGGCGTG
GTGGCTCACGCCTGTAATCCCAGCACTTTGGGAGGCTGAGGTGGGCAGAT
CACGAGGTCAAGAGATCGAGACCATCCTGGCCAACATGGTGAAATGCCAT
CTCTACTAAAAATACAAAAATTAGCTGGGCATGGTGGCGCACACCTGTAG
TCCCAGCTACTTGGGAGGCTGAGGCAGGAGAATCGCTTGAACCCAGGAGG
CAGAGGTGGCAGTGAGCAGAGATAGCGCCACTGCACTCTAGCCTGGTGAC
AGAGCAAGACTCTGTCTCAAACAAACACACAAAGAATGGAAATTCATGCC
ACCAGTGAAAGCTAGGATTGATGATGGATTTATTGCCAGAACTTGGGAAG
AATTTTTACTAAAGCCCTATAAAAGTGGTCAAATAAAAAAAATTAAATGA
AAATCAAATCCACAAAGATTAGAAACCAGTCTTAGCCAATTTTGGTGAGT
TGAGCACTCTCATATACATTTGATGGGAATGTAAATTGGCATGAACTTTC
TGGAAAGCATTTTATAATAGCATATGCATTAATAGGTTTAAAAATATTCA
TACCTGGTGGCCCAGAAGTTGAATTTTAGGAATTTATTCTAAGGAAATAA
CCAGGGGTGAGGTTAAGTATTTATACAAAGGAATGCTTGTTCCAGGTTAT
TTATAATAGCAAAAATAAAAGAGTATATTCTAGATTATTTCCCCCATGTT
GAAATAATTTTTAAAAGTATAGTGTATTCAGAGGACAGAATATTATACAG
GCAGTAAAAATGTAATTTTAAGTGTCCTATTTGGAAGAAATAAAAACATA
TAAATAAAGAAGCCTGGAGACATCCTACATCTGATAACATGGCAGACTAA
ATAGTTGGGCTGATTCGTCTGCCAAAAACAACAGAAATGATAAAATAAAT
AATAAAATCTAAAGATATCAGGTAACAAAATAGTAATGAATTATAAGATA
ACATCAAAGTAAAGAATAATACCTAGAGAAATCATCTTGCAGAGATTTGA
TTTTTTAAAACTATGCCTAAAGTTTACTCAAGGAAGAGCATCTGATAAGA
GAGCTTTCCCCCCATAAACCAAGGACTGCAAAAGTGTGGATTATCAGAAG
AGATCCGGTACATTCAGGGTGGTATGGCCATAGACAAGGGCTGGGTTATC
AATGTAAGGGTGAGAGATAAGTCTCCTCTCCCGTACCCCTACCACCAGGA
GCCAGCAAGGCAATTTGTCTTAGTGCCACGCTGGACAACCACAAAACCAC
AAAGATTTGTGGTTGAGAAGTTGCAACCACAAATCACCCCTCAATATTTG
CAGCCCAAATTCATATTACTATTATAGCATGGTTCAAAAATCCTCAAATT
ATAAATTTGGTTTACAATGACCTTGGACTGGTGATGCTGACAAGAAAAAA
ATTTACATGGAAGAAAAACAATATCAACCCTCTCTAGATAAATTCACTTT
ATCCTGGAACTCAAAGAAATTTCACAAAAATGTTTCCAAGGAAAATGAGC
AGCCTGTCACACAAGGAAACAAGGTACTGTGGTATGTTCGAGGAAGGTAT
GTTTGAGGAATGCCCCCAATTAATGTCCTGGGGACATTATTTAATGCTCT
AGGGACATTATATAATGTCCCCAGAACTCATAAATCAATAAGAAAGAGAT
AAACAGCTTAATAGAAACACAAAGAAAAGTCCGTTCACAGAAAAGGGAAG
GCAAGAAGTTAATGAAAGTAGGAATAATGACTGACCTCACTTATAATGAA
GAACATGCAAATTAAAAAATGAGGTAACATTTACTTCACCTGTCAATTGG
CAAAAATTAAAGCTGGATAATGGCAGAGATGATGAGATATGGGAAATGGA
TGCTGTTAGGTACTGCTGGTGGAAGTGGCACCATCAAAAACAGTGGAAAT
AGCAGATCACAGAAAGATATCTGAGGGGACTTCAGATCTCAGAATTATCA
GGCTCAACTATATTTACTATGTACAAAGAAAAGCTTAAACATATCGGTAA
ATTCTTTTAAAAGATCGATCTAGAATATTTGGAAAAAATCAAATAGAAAT
TCTAGAAATGGAAAAAATATATTAATTAAAACAAAAATATGGGTGGCCAA
GTGGGGAGGATTGCTCGAGCCCAGGAGTTTAAGACTAGCCTGGGCAACAT
AGTGAGACCCTGTCCTTACAAAACATTTTTTAAAGATTAGCTGGGTGTGG
TGGCTCATGCCTGTAGTCCCAGCTATTTGGGAAGCTGAGGTGGATTGCTT
GAACCCAGGAGTTGGAAGCTGTAGTGAGCTATGATAGCACCGCTGTACTC
CAGCCTAGGTGACACAGCAAGACCTCGTCTCTTAAAAAACAAAACAAAAC
AAAACAAAAAAACAACAACTGTGGATTTTGTAGCACATTAGAAACAGCTG
AAAAGTGGATTATTAATAAAAAGGTGAAGACATAAACCCAAGTCAAATAT
GGGCAGACAAGAAAAATATGAAAGTGGGACAGAGACATGGAGGATAAAGT
GAGATGGTCTAACACCTATGTTATATTCTAGGAGTTCATTTACTCTATAA
GTGTATATTTTTAGCAAATATTGTACCAGACACTTTGCAAAGTGCTGGAG
AAGAGTAAGACAAGAGGGTTTCCTGTTTCCTGAGTGGATTCTGGAGTAAC
ACTGGGCCACCCAGTTGAGACAGACTGCCTTCAGGCTGGACGCGGTGGCT
TGCGCCTGCAGTCCTAGCACTTTGGGAGGCCAAGGGGGGAAGATCGCTTG
AGTCCAGAAGTTGGAGACCAGATTGGGCAACATAGAGAGATCCCCCTCTC
TGCAAAAAATTGAAAAAAAGTCCCAGCTACCCAGGAGACTGAGGTGGGAG
GATTGCTTGAACTCAGGGCTTCGAGGTTGCAGTGAGCTATGATCTCACCA
CTGCACTCCATCCTGGGAGACAGAACAAGACTTCTCTCTCTCTTTCTCAA
AAAACACAAACAAACAAACAAACAAAAACCCCCCACAAAAAACAGCTCCG
ATGCTGGCTCCTCCAGGAAGCCTTCCCTGACTACACATACACACACGCAC
GCACACTACCCGGGGTCAGGAGCCTCTTAAGTGAGCCGGTTAGATCCAGT
GCGCCCCCTATCTCCTCTGCCCCTACGCCTCGCGCAAGGCCCTCGCAGCC
GGAATAGTCGCGCATTGACCGACTGGACTCTAAAGCCCCTTGGGGCAGGT
GCTGTGTCCAGTAGTGTATCTGGCGATGCACCGAGTCCTTTCCACGGAGG
GCAAGCAGGTGAAATGGCACGGAAGTGGAAGGGGCCTAGCCACAGAGCGC
CTCGAGCTGGGCAGTCAATCCTGGGGAAGCCCTGGTGGTCTTCGCCTCGC
CGGGTTCGGAACAGCAGGCTGGGATCAGCAACCATCGAGACGCATCCGCC
GAGACCTCCGAGCATCCTAGAGAGGACACGGAAGCGAGTCTTTCCTTACG
CACCTGTCTAACAGCGTCCGCAGCTCACTTCCGGACCGCGGATAGCACTG
GCGACCCTAGCGGGTGAGAGGCCCTTCAGGGCCGCGGCGGGTGAGAGCCT
CTTCAGGGCCGCAGCGGGTGGCGGGCGAAGTGGTAAACGGGCGCGGGGAC
GGGTTTTGGTGCCGCTACGGGGCTCGGCGGCAGCGGGGTTGCAGTAGAGC
CCGTCTCCCTCCGCTCAGCCCCGGCTGAGGGCGGCAAGTCTCTCAGGAGC
TGCCTTCAGCGGCCCCGAGGCCCTGCGGGTCTGGACGCTGAGGGGCCGCC
GCGCTGTAGGCTCAGGTAGGAGCGAGGCTGATCCCGCTCTGCCAGGCTTG
GCTTAGTGCAGGGCTGGCCACGAACCCGAAGAGATCTTGAACCAAAGCAG
AACTCTGTGCAAAGTGAAAGTAATCACATAGGACACTTATTTAAAGAATA
GTGATGAGCCAGCCTGGTCAACATAGCGAGACCCTGTCTCTACAAAAATT
GAAAAGTAGCCGGGCGTGGTGGCACGCGCCTGAGGTCCCAGCTACTCGGG
AGGCTGAGGCAGGAGGATCGCCTGAGCCCAGGAGTTCAAGGTTGCACTGA
CTTACATTCATGCCGCTGCACTCCAGCCTGGGCAACATGGGGAGACCCTG
TCTCTACAAAAATAAATAATTAGCTGGTCATGGTGGCACTCGCCAGTAGT
CCCAGCTACTCGGGAGGCTGAGGTGGGAGGATCGCTTGATCCTAGGAGGC
AAAGGCTGCAGTGATCGCACCACTGGTCTCCAGCTGGGGTGATAAAACCC
TGAGATCCTGTCTCAGAAACAAAACAAAAGAGTCACAATGGGTGGGGGGA
GATAAAGAATAGCAATGGGGCAATTTCTATTTGTCAAATGGCAGAGATAA
AAGATGAATGAGGATCTTTCTTGCCTCCAGGGAATCTGTTAGAGGGAGAC
ACATGGGTAAACATTTGCACTGTAGTGCATTAAATGCACTAGTGGAGTGA
ACCAATGCAATAGCTAGAAAGGAATGAAAGAGAAATCTCAATGTTGCAGA
GTCAATGAATAGACTGAAAATATAAACTTGGTTTAAGTGGGGGTAGATAA
ATACACAAACTCACAATAGAATATTTAGCAGAAGCTTTGGGGTGTGCCTC
CTGCCAGCTGCCCATTCTCTGCTCCAGTCAGGTGATCTTTCCGTTTTCTG
ACAAGCAGGATCTCCTTCCCCTGGTGCTTTGGACTTCCAAGTCTGTCTTC
CCAGTCTAGGTCTTCCGCATAATCCACTTGGAGGTAAATAGGACTCATTC
TCCAGTCTACTTCAAGCCTCTTCTTTTCCTTGAGTACTTGGACTTAGATT
AGTTTTCTCTCTTTTTGACTTCACATTTTTTTTTCAATCTGTACCATGTA
TTTTGGGAGGCAGTTATCATCTAGTCTCTTTTTTTTCTTCTGAGAAGTAG
GAGGAGTAGCACTCATCCTACAGAAGTGTTTTAAGTATTAGATGAAATAT
GTGTTCACATGCTTTCTAAAGAGTAAAGCCTGTACAAGTTAGAAATCTTT
AGGTCATTTGTCATAATGGTATATATGTTGCTCCATTGTCTTTTTCAGGT
TGAGCGCACCATCACATCTAAGCCATCAGCAAGTTTGTTGGTTTTAATCT
CCAAAATACGTCTTGATTTTGTCTGACTCTTTGCCACCACCCTGATCTAA
GCCCTTATCATCTGCTTGAATCACTGTAAGTGCCATTTCCCTCTTGCCAC
CTCTAGCCTATTCCCTGTCAACACACAGGCAGAATGACTTTTATAAAACA
TGTAGTTCCTCGCTAAAGTAAGAAATAAGAATAAAGTTCATAATTCTTTC
TGTGGCGCAGGCTCTGGGTGATCTGGTTTCTGTCTGCCTCTGCCACCTCT
TCTGGTGCAGCTCTGCTCGTCACTGCTGAAGCCACACTGGGATATGGCTT
GTTCTTGGACACCCAGAGTAATTTCTTAGCCTCAGGGCTTTTGCCTGGAA
TGCTCTTAGAATGACTGACTCATTCTCATCCTTGAGTCAGCCTGGTATCA
TGTCTTTAGAAAAGCCTTCTTCAAGTCAGTTGCCCCCTGTTAACAGAGCA
CCCTACTTATTTTCTTTCTAGAACTTGTCTCCACTTGCAGTTTTTAAAAG
AGTTGCTTCCATTTGACTTTTTCTGTCTGCTGTACCAGCATATGAGTTTC
AGGAGGGTAAGCTCCCAGTGTGTCTTGTTTTCTATTTTATTTGTTGTTTC
TGCCTGCCTCTTGTGTGTGTATATGTGTGTGTTTGTGTGTTGCATGTATG
TTTCCTTTAGTATTGGAAGAGTAGGCCCTGGTGACTCACCCAGTTATAAC
CCATTATATATTATTCTCTGATTGTAGTGTTATTCTCCAGTGAGATCCTA
AGTTATTTGTGGGTATAAAAGCAAAATCTTAGACATTTTCTGTTTAGTCT
CTGTACCTAATAGTTGCTTAGCAAATGATTACTATGTTGAATTGACCTGA
CTTTTGGGATCTGTGTTCAGTCTTTTGAAAATGCCTTGTAAAAGGTAATT
ACTGTGTTCTCCAGTGGAATATTCCTTGATGTAGAGACAGAACTGGGATG
GGCTGACCTTTCATGTGTCTCTTGTTCTCAAAAGGGTCATTGATGCAGTC
ATTCTCAGTCTCCTCGGAGGGAGTCTGAAGATGCTTAAAGAGCATCCAGA
GATGGCGGAAGCTCCTCAGCAGCAGTTGGGTATTCCTGTGGTGAAACTGG
AGAAAGAGTTGCCATGGGGCAGAGGAAGGGAGGACCCTAGTCCAGAGACT
TTTCGGCTGAGGTTTCGGCAGTTCCGCTACCAGGAGGCAGCTGGACCCCA
GGAAGCTCTTAGGGAGCTCCAGGAGCTCTGTCGTCGGTGGCTGAGGCCCG
AGTTGCACACCAAGGAGCAGATCCTGGAGCTGCTGGTGCTGGAGCAGTTC
CTCACTATCCTGCCCCGCGAGTTCTACGCCTGGATCCGGGAGCATGGCCC
AGAGAGTGGCAAGGCCCTGGCCGCCATGGTGGAGGACCTGACAGAAAGAG
CACTGGAGGCCAAGGCGGTGGGTGAGGAGGGGATCCAGGTCTGGCGCCCT
TGGCGTGGGCAGGGAATGTTAAAGAATCCAAAGATTTGAGGAAGCAGTAG
GAGTGGACGAGGTGTGGAGCCGCCCTCCTCTGCCCTCAGACTCCCTGAGG
TTCTTTTTGGAGAGCAGTGGCGTTTTCAGCAAGAAAGGCCATTCCCAGGG
GAGATGCTGCCATGCAGAAGGGCCTGAAGCCTCTGTTTGGTCATGAGGGC
AGAGGCCTGGCCATATTTCCCTTGTGGGCATCAGGCAAAAAGAAGGCAGT
TGTGATTGTTTTTGGGGTCCCTCATAGACCTGACCCTGCTTTGGACAGAG
ATGCCTCTGGGAAGGCAGAGAATCCCACCTGGGGAATATTTTTCCGGAAA
AGGGTTGTCCATGGCAGTACTGTTTCTCTGTGGCTCATAGGGCTCCTGTA
ACAATTCTCTGGTGCTGCTCTAATGACACCAAGTGATTTGGCACCGCACG
TGCTTCCTTGAGGTTCCAGCCATATTTCGGTCACTTTGTGGTACAGCCCC
CTGATGGATGACTGGGAAAGGAGAGCAGGACTGATGACACCGTCTTGCTC
ACAAGCCCCCGTCCTTCTGTAGTTCAGCCTCCCGTGCACACTCTCGTCAC
CCTGACTTCCTGTCTTCAGAATCCTAAGAGAATTTTTTCCTACTCAACTC
AGGAGCTTAAAAGTGGACCCAGAAATGCCTTGTTTTTGTGAGTACTTCTC
AGTGAGAGAGTCCTCCTGATTTTTCTTGCTCTTTTTAATTTATTATTTTT
GAGACAGGGTCAGTCAACAGCCTAGGCTGGAGTGCAGTGGCACAATCCTA
GCTTACTGCAGCCTTGAGCTCCTGGCTCAGTTGATCCTCCCACCTCAGCC
TCCTGAGTAGCTGAGACCACAGGCATGCATGCCTGGCTAATTTTTTTATT
TTTTGTAGAGATGGAGTCTCGCCATGTTGCCCAGGCTTCCTGGCTCTCTT
TAAAGCAACTATTTCTCACTGGCCTGTTCACTGCAGGGTCTAGGCTTTGC
ATTTTTTATTTTCAGCTTTTTCAATTAGGAATTTTTTTTTCTAGTAGTGA
GTATATTGTGTTAAAATCCTCAGCAGGATAATATTTGGGCTTGGTGATGG
CAGGTAGAGGGGACCCTTGTCAAATGGCGTGGACAGATAAAAGTTGCTCA
GGGCCTGATGCATGAGTTTAGCTTCCTTTTCACTTCCTCACTAATGTCCT
GGGGAAGAGCTCAGCTGATTTTTCCTTCCTCTCCCCTGAAGCTGGAATGG
TTCTTTTCTTGGTTCTCTTTTTAGATTTTAGTTCAACTCCCTTCATAACA
GCCTTGCCCAGGCCTCATTCTAATCGGTGTTGGGAACTGTTCTTAGGTTC
CATGCCACAGGCAGGGAGAGCAGGAGGAAACAGCACTTTGCAGAGGCGCT
TGGGAGCCAGGCATCCAGCTGGGGCCAGTGGAGGTCAAGCCTGAATGGGG
GATGCCCCCTGGGGAAGGAGTTCAAGGTCCAGACCCAGGTACCGAGGAGC
AGCTCAGTCAGGACCCTGGAGATGAGACACGGGCCTTCCAGGAGCAAGGT
GAGTAAGACGCAGATAGTGGGGATGTCAGGTCATAGGAAACAGTGCTGTG
CAGCCAACTCTCTTCAGAAACCCAGCAATGGAGCAACTAAGTTACCCACG
AGGTGTAATTGTGAATTTTCTTGGCTACTTCCTCCACCTTAGGAAATAGA
TGAAGTGAAATTGTTTCTTCTCCCTTTACCCTCTGGTGTCTGGAGGGGAT
ATCTGGGATCATGCTTTCTTATTATTTCTCTTTTCTTTCCCTCAGATCCC
TTCTAGAAACTACCAAGAAATATTCAGCTGACTTGCAGGAATACTTTTTC
AGTAGGCAGATAAACCATATCCCCCAAAGTAATATGTAGCTTTCTTTCTT
TCTTTCTTTCTTTTTTGAGATGGGGTCTCACTCTGTCACCCAGGTTGGAG
TGCAGTGGCGCGATCTCAGCTCACTGCAACCTTTGCCTCCTGGGTTGAAG
CAATTCTCCTGCTTCAGCCTCCCAAGTAGCTGGGCCTACAGGCATGTGCC
ACCATGCCCTGTTAATTTTTTTGTATTTTTAGTGGAGACGGGGTTTCACC
ATGTTAGCCAGGATGGTCTCGATCTCCTGACCTCGTGATCTGTCCACCTC
AGCCTCCCAAAGTGCTGGGATTACAGGCATGAGCCACCGCGCCCAGCCCA
CGTAGCTTTATTTTGTTATTGAATCTCATAGGAGGTTATTCCCAGAGTGT
GACTGGGTAGCATGGGTAGCCCTGGACGGACAGGGCCGGGACAATCTTGC
CAGCTGAGAACAGGAGACACCCAGGCCCCAGCTGAGAATAGGGCAAGGGA
CACCCAGGCCCCTGTGCATGGGAAAGTGTGGTACCAGAGTGAAAAGGGAT
TCTGTCTGGAGTCTTCTGGTTCCTGAGGTTGTGAGCATCTGGTAGGGGAC
ACATTTGAACGAGCTAACAGCATAACATCACTGATCCTTCTGATCTTTCT
CATGCTTTTTGTCCCTGCTCAGCACTACCTGTTCTGCAGGCGGGTCCTGG
CCTCCCCGCAGTGAATCCCAGAGACCAAGAGATGGCAGCTGGGTTCTTTA
CTGCTGGATCGCAGGTGAGCTCTGACTCCCTTTGCAGAAATCATGACCGT
TGCTTTGATTGAGGTTCACCTTCCCCAAGGTTTCTCTGCACAACAGTGTT
CCCTTCCCGCCCCAAGTTGAGTCATTCTCCCTTCCTAGTCCCGGTGGACC
TGATGGTGTGGTTTCCTCCACTGAACCATCAGCCGCAGTTGTTAATTTAC
ATCGAACCTTATGTCTGTCGCCCAGGCTGGAGTGCAGTGGCACGGTCTTG
GCTCACTGCAGGCTCCGCCTCCTGGGTTCACATCATTCTCCTGCCTCAGC
CTCCCAAGCAGCTGGGACTACAGGCACCTGCCACCTCGCCTGGCTAATTT
TTTGTATTTTTAGTAGAGACGGGGTTTCACCGTGTTAGCCAGGATGGTCT
CGATCTCCTGATCTTGTGATCCACCCACTTCGGCCTCCCAAAGTGCTGGG
ATTACAGGCATGAGCCACCGCGCCCAGCCACAGATGGACTCTTACAACTG
TTACAGATAGAAACCCCCTAGGGCTATCTAGGCTGTGCTGATTGGCCCCG
AGATAACCCTTTGTGGGTGCCGTTTATGGGTACTTCTGCTGCTGATTTTT
CTGTTTTGGAAACTTTCCTGTCCCCTAACCTCAGCAGGAATGTGGCTGAC
TCAGGGTTGGGGCTTTCAGAAGCATTGAGCAGGGTGGTCTCTTTGGCCAT
ACAGGCCACACTAGGAGTTGGACCTCGTTAACATTACTCATCTGCCACAA
ATGAGGTAACTGAAGCATAGATGGGGTGCTCTCTTTTCCACAGGGTGCTG
AGCACTAGTAGCAGGGAGGTGGGGGCTTTCCAGTGGGGCACCTTCCTCAA
GGAGGCGAGTCTAAAAGAGTTCTTTGAAGAAGAAAAGGTGTTTGGCAGAA
AAAAGAAGGGGATCAAGTCTGGTCCTGCTCAAGCCGTATTTGGGCAAGGC
TGGATGCCAGCATCATTTCCCTTTTCCTGTTCTCCAAGGATGTACTTTGG
AGGGGATGAGGAATGACATCAGTGCTTTTTAATTTGGTTGGATCCTCCCT
TGTACCATAATAGTTCTTCGTGGTGCAGTGAGTGAGAAATTGAGGATGCA
TTTATTTTATCACAGCCTTGTTCTTAAGACAGGGCTTGGCCGAATGTGAA
CTTTGTTCTTGATGAGAAGGTAAATAGCGGCTGCCAGGCTCTGTCAAGCA
TGAGGTGTGAGTGGGAGGCTGCTGCAGAGTGGAAATGAGGTGACTTAGTT
GTTAGGGGCAAGCTGAGCCCCAGCCACAGAGGCTCACAACTGCAGTGGCT
CAAACAAGTGGATTACTCCCATTCAACTGTTGGGAGGAAGCTGGTTGGGA
GGAAGTTGGATTACAGACATGAGCCACTGTCTCTGGCCTAGGATTCTTTC
TTTATTCATAGCAATCTCCTATTGTTGCAGGGGTTGGGGCCATTTAAAGA
TATGGCCCTGGCCTTCCCTGAGGAGGAGTGGAGGCATGTGACCCCAGCCC
AGATAGACTGCTTTGGGGAGTATGTGGAACCGCAGGACTGCAGGGTCTCT
CCAGGTAAGACTGTCTCCACCCACAGGTGAGGAACTGGGGAGTTCTGAAA
GCTCAGGTCAGGGGTCCTGCCGTAGCTCTGGCGCTCCTGGCAAAGGAAGG
GGACTTCATGGCAGGCGGGTAAATGGGTCCAGCACGGACCATGGGGCACG
AGGAGCTGCTTTCCTGTGTCAATAGAGGAGCCAAATGATGGAGCAGGAAA
ACATGAGGCCATTATTCTGGCTGTATGGAGACAGGTCGGTCATGAGGACC
CCCAAACACCTACATTGTGTCCATGATTAAAGACACTGAGGGCTTGAGAA
CAAGATACGAACAGCAAAAGATGGGGCATCTGAGCTTGTTCAGATATTTA
TTGAGTGCTCCCTGCATGTGGGCCCTGTGTTAGTGGTTTTCTCTTGCGGC
AGGAAGTGGGCAGGACTAACGTGCACGAAAGCGTTGGAGCTCACGGTGTG
CACGTAGGAGGGCACGAGGGGGCTTCGCGATGGGAGAGGTTGGAGTGGCC
CGAGTCACAGAGGAAGCAGAGCTGCGCTGGGACTCAGGTGGTGGCTGGGT
TTGACCTGGGCTCAGAGCCTGGGGGGATGCGGCCATTGTGTGTGACAGCA
GCTCATGGGAGGAGGAGCAGCGAGAGAGAGCCCACAGGGGCTGCCAGCAG
AGCGCACTGCGGGGCTTTGGGGCTGCCAGGGCAAGGGACAGTATGGAGAG
TCTGCATGCGTGGAATCAGGATGCCGGCGGGGAGAGGAAACACTGTGGCT
GGAGCGGCCTGTCCTTGTTCTTTGATTTTCTTCTTTTTTGTTTCATAACT
TCTTTGTGAGTTGTACACTGACCACCCATCTGTACCGACCCCACCTAGCC
TTTCCTTATCCTGAAATGCCTTGAAGGAAGAGCAAGATTATCCCTGTGCT
TCCTTCAGGACGTAAGAGAATCCATCCTGCCCCTCCACTTGCTGACCCTG
ACCTTGAGCATCTCCCTTGAGCTTTCCAGGTCTCAGTTTCCTCTGTTGTG
GAATGGGGCTGTTCATGGAACCTGTCCTCATGGTGCCATGAGGATGAAGG
GAGGTGACATATCTAAATGTGTGGTGACCATGGTAGTGTTAGATTGTTTA
GTTAGTGCTGTAAGTATTACTAAGGGATTCTTGTAGGAGCCCTCAGCCTT
CACTCATTTATTCACCACAGAGGTGGACTTGGCTCTGTGGCCATTGCTGT
TCTGGTCACTATGAAGAGTTAAAAATAAAGGCGCTTGCCTGTGGGGTCTT
AGAGTTCAGGGGAAGAGGCCATGTGCATGTAATAGTGGGATACGGTAAGG
GGCACTGGTCTCCTGGGAGACCTGGGTCCAGGGCACGGTTGACACAGTGT
GGCAGTGATGCAAGTGGCAGAAAGATGTCAGCATACTTTATGTGGAGATG
TGTGATTGCTGTAACGGCAGAGGATGACAGAACAAAGCAGGGGCTCGAGT
GATGAGCCCCAGACAAAGGTGCCAGTGTCCTGGTGCCAGGGTCCCCCTCA
GGGATATTCCCCTCCCAGTGATGCTGCTGTGTGGGGTGAGGAGCCCCTCG
CCCCCATTCTCAGAAGATTTTCATGCTCTCCTGGCCATTTCTGACTGTTC
TGGAGACTGGTTCTGTCCTTGTCCCCTCACCAGCTCAGTGTCTCAGAACT
CAGAGCAACTCAAGCCCATACCTGAACATTTCTGCCGCCAGGTGACACGA
AGGCCTGTTTCCCAAGTGTACCATTCACTTGCTGTCCCAGCTTTCAGGTC
TTCCTGGGATTCACACTCGGGTTGTCCTGGTGCTTGTACTGACAGCTGCT
TGGGGCTGGGCCTGAGCTGCTTCACCTGTAAAGAGACTGAATGCACAGGG
CAGGGTTGAGCTAGGTGGCTGCCCAGATCACTTCCAGTTGTTCGTCTGTT
CTCATTAGCAGACGGTGAGGTGCAGACCTTGTTGTCTGGGTTGTAATTGC
AGTAATGTCCACAAGGACTGGAGCAAGAACTCACAACAGGATTTGGAATC
ACAGAGGCAAAAAGTAGCAGGTGCAGAAACCTGAATGCAGGACTCTGCAG
GCTGGTTCCCAGGATGGTGAGGGTCCTGGAGTGAAAGATGAGTGCTCAGA
GGAGTAAGGAGGAGGCAGGAGTGAGTAGAGTGAGGCCGCTGAGGAGTCCG
TGAGGACTCTGGGTCCTTGTTTAAAAATTTTTTCTGCGCAGAGTAATGTG
ATGGAGGTTTTACTTGAGGAAAATTGGATTGACGGCAGGGTACGGCCAGT
CTGGAGGGTTGAAATAGTGTAGGCACTGGGGTAAGAGCAGGAACCAGGCC
AGTGGTCATGTAGAAGGGGGTTTACTGAAATATGCTTCCAAGGATGGGCC
ACAGATTGGCCAGAGGGGAGGAAAGAGAAGAGTCAGAGAGGAGTCTACGT
CTTAGGATCCTGGCTAAGGGCCTGGAAAAATTATGTTACTACTGTCAGAA
AGAGAGGGAAGCATTTTCCTAAGAGGGAGGAAGAATGGAAAGTTCCATTT
GTTGACTTTGAGATCTAAGTGGATGGTCCCTGGAAGTAGCTGCAAGTCAG
GTACATGGTCTGGGAGTTAAAATAATATCATGAACCATTGCATTCCTGCT
CCATGTGTGCAGTAAACTTCATGAGTGTACAATCCATTTTGAAGGTGGTG
AATGTAAGGCTCAGAGAGGTTAATTGATTTTCCCATGATCACACAGCAAT
TGAGCAGCCAGTGCAGCACTCAAAACGGGTTTCTCACTGCTAGGTCCCTT
CTCTTCCACTACTGTGTCTTTCTCCCAGTGTCTCTGTTTATACTTAGGTA
TCATTGTATTTATTTTTCCCCCAGCTTTATATTTTGAACTCTTATTATAC
AAATTTTCAAACATACAGAAAAGCTAAGACTAGTACAGGGAACACACTTA
GGTCTTTATCTACATTCACCAATTGTTAACATTTGCCATATTTAGCTGTA
TAATGTGTGTTTTGTTTTGGAATGATATGGAAGTTGGAGGCATCTCAATC
TTTCATTTGTAAATACTTCAGCATTTGTCTAACAATGACATTCCCAACAT
AGCCCAGTAGCATAATTTCATCTAAGAAAATAAACATAAATTCGATATAT
GTAACATCTAGTGCATAGTCAGCTTTCCCCAAGATCTAGTTGTGGTTTGT
GCATTGCATTTAGTTTTAATCTTACTATTCATAACACCTCAAAACTGAAA
ACTACCCAAATGAACAACAGTCAAATTAATAAGTAGGTTGCAGTCTATCT
GTATCTGTATATCTATCTATATATACATACACACACACACATACATATAC
TCAGTGGAATACTGTATACCAATGAAAAAGAATAAACTACAGCTTCACAC
CATGATATAGGTGAACGTCACAAACATGATATTGAGTAGAAGAAGCCAGA
AACAATGTGTGAGACAATTACCTGAAGTTCAAGAACAGGCAAAAAAGTCC
AGACAATGTGTTCCCGTTGGTATAGTATATATGTATACTATATACGTATA
TCATGTATATGCTGTATACGTATATCTCGTATATGCTGTATACGTATATC
TCGTATATGCTGTATACGTATATCGTATATGCTGTATACGTATATCTCGT
ATATGCTGTATATGTATATTGTATATACTGTATACATGTATATGCTGTAT
ATGTATATACTGTATATGTATAGTATATATATGCAGGGTATAGTGATGGA
GGAGATGTAAAAGGGGCTTCTAGGGACTGGTTATGTTCTGTTTGTTGAAC
TGAATGCTGTTTACGTGGTTGGGTTCGTTAAGAAAATTCTTTGCATAGTG
TGTGGTGACGCACACCTGTAATCCCAGCACTCAGTGAGGCAGAGGCAGGA
GGGTCACTTGAGCCCAGGAATTCGAGACCAGCCTGGGCAACATAGTGAGG
CCCCCATCTCCACAAAAAGGAAAAAAAGGGTAACGTGACATTTTTTAGCC
AGCGCTGGATCCAAAAAAATAAAAATAAAATCTTTGCGTGTACAAAACAT
AAATGGCTTGTACACTTTTATTTTCATGAAAAGTTTACAAAACAAAATCC
AAGCTGATAAGTATGTATTTCATATTTTATCAAACCAGGAGGCATATACT
GTCAGGTTTTTTTTGTCTTCTAGTCATCTTGCCTAAAAGGACTCTTCCGC
TTTAAGCACCACTTATTTCTCCTTTTCTTTTTTTCTCTTTGCCTCTTTGT
TCCCCAATACCTTTTCTTTTCTTTTTTTCTCCTCCCCTTTCTGTTACTCT
TCCATAAACACCTGTTCCGTTAATTTAGAGAGAATATAAGAAGGATCAGA
GTGAGGATGAAGGAAGGGTGAAGCTGAGCATTTCAGCAGCGTCATGGTCT
CAGTCCTGATAAATATGCTACCTAGGGGCGTTCTCCTGCAGGAGCCTCAG
TGAAGCCTGCTTCATTCATTCAGCCAGCAGTTAGCAAGCATCTTCCCTGA
GTCAGTCCCCTGCCAGGCTCCTAGGAGACCCAGATGAATGAACCTGGTTA
GGCAGAGGGAGCATGTGGGCAGGACAGGGGACTGAGCAGGCACCTGGAAG
GTCTGGAGAGCTGTGTGCTGCCCTGTGCTACAGCAGGTGTAGAATCGTTT
GGGGAAGGCGCAGGACATCTGGATGAATGGAAACAGCATTTCCAACAAAG
TCACATGTAAATAGGTACAGAATAATAAAGTGCTAGTTAGGTGCACAGTG
CTGAAGAGGCCCAGAGTAAGAGAATAATCGTGGTGAGTGTCTTAGAGGAA
ATTATTGAGCTACATTTTGTAAGAAGTAAAGGTCTAGATTAGCAGCAAGA
TAAGTGGGCGGGCACTGGAATTTGGCAGACTATTCTGTAAAAAGACATGG
AGGTGGAAATAAGGAAAAAGAAGTAAGGAAAGCCTGAGTTGAGGTTGTTG
GTCAAAGGAAAAAAGAGAAGGAACCATGAATGGGACCCCTGTGAAGCAGA
GTTCTAACATGTAAATGTCCTGCGGCTACCACAGAATCAATCTTTATCTC
CTCCTGTCCTGTAGGCGGTGGGAGCAAGGAAAAGGAGGCAAAACCCCCAC
AGGAAGACCTGAAAGGGGCGCTGGTGGCACTGACATCAGAGAGGTTTGGG
GAAGCCTCTCTCCAGGGCCCTGGGCTCGGAAGGGTCTGTGAGCAGGAGCC
TGGTGGCCCTGCAGGCAGTGCGCCTGGGCTTCCTCCTCCCCAGCACGGTG
CCATCCCCCTGCCTGACGAAGTCAAAACCCACAGCTCCTTCTGGAAGCCT
TTCCAGTGCCCTGAGTGTGGGAAAGGATTCAGTCGGAGCTCCAATCTCGT
CAGGCACCAGCGAACCCACGAAGAGAAGTCTTATGGCTGTGTGGAGTGTG
GGAAGGGCTTTACCCTGAGAGAATACCTGATGAAGCACCAGAGAACCCAC
CTGGGAAAGAGGCCCTACGTGTGCAGCGAGTGCTGGAAAACCTTCAGCCA
GAGACACCACCTGGAGGTGCACCAGCGCAGCCACACTGGGGAGAAGCCCT
ACAAGTGCGGGGACTGCTGGAAGAGCTTCAGCCGCAGGCAGCACCTGCAG
GTGCACCGGAGGACGCACACCGGGGAGAAGCCCTACACCTGCGAGTGTGG
CAAGAGCTTCAGCAGGAATGCCAATCTGGCGGTGCACCGGCGTGCCCACA
CTGGCGAGAAGCCATATGGGTGCCAGGTGTGCGGGAAGCGGTTCAGCAAA
GGGGAGCGGCTGGTCCGACACCAGAGAATCCATACAGGGGAGAAGCCCTA
CCACTGTCCTGCCTGCGGGCGAAGCTTCAACCAGAGGTCCATCCTCAACC
GGCACCAGAAGACCCAGCACCGCCAGGAGCCGCTGGTGCAGTGAGCATAG
CAGGTGGCAGGCAGCACCATCATTCATCTTTCTCACTGCAGGGCCTTGCG
GGGTGCAAGGTGATGGCTGCAGGAAAGCACTGGTCCCATCGCCTTCCCAC
CCATTCGCCAACGCGGGAAAGGCAAGGCCTGGCTTACTTAGAGCTTCCAG
AGAGCATAGCTGCTTCCATCTCTTACCCAAGTGGTGCTAAACAATTTTTC
TTCCAATGTTTGAGGGAAGCAGTCTCCTGCGGTTCAGTTCAGGCTGAGAT
TTTCTCCTTCAGTGGACTGTCTGTGTCCCCCTGCCGAACAAAGCTGGGAG
TAAAGGCAAAACCTTGACACGTGTTGGTAGCTGGGACCTCATCTTCCTGA
GGGCTCTGTCTTGCCTGCAGGGTCATAGCTCAGACTCTTCCCCCACCCCC
TCTCTTTTCCATTGAACAAACATTTATTGAACATCCTCTGAGCACCTGGC
CGTGGGAATGCCGTGGTGAATGAGAGACTAGACGTGATGCCTCTGGGGGT
TGTGCGTTGGGGATGCATGCGACAGCCCATGACCCGAGGCATTCTCAGGG
TATCTGTGCTGTGTGCCCGTGAGAACATCTTCCCATGACCACTCCTGCCC
TCCTGCCCCGTGCTGGATCTTCCCTCCCCAGCTGGGATCTGCTCCCAGGC
AACTGTGTGAATTTTACATTATTTGGAGCCTCATCTGTGTCAGGCTATAA
CATTCTATCCTCATCTGTAAAACTTCCCCGTCCATTATTCCTTGCACTAT
AACAACTGTCAACACACCAACTATTAGGAAGTTAGTATTTTGCTATTGAT
CACTGAATAAACATCAGAGTATTTTAAAAAACAGTTCTCTAGAAAGAACT
GTTATAATTAAAATGAGTCTGAAAGATGAACTCTAGTATTAATGCCCTAT
ATTTGATGGCACTTTATAGTTCATAAAATTAATTTCACCCCATTCTCATT
GGACCCATTTCCCAAGTATTTATTGAGGCCCTGTAACAAACATGTCAGGA
ACTCTTCTGGGTGCTTGAGACACATCCATGAATAAAATAGGGGGAGAAGC
TGTTGACCTCGTAGAGCTTATGTCTCGTGGATGTACCTGATCTTCAGAAC
CCGTGGATATTCCTGCAAATCCTCTGGGCCTGTATTCATTGCTTTGTCAG
CATCTTGCCCTGAAATGCATTTGTCACCTACCTCTTGTTACTAAATGGTC
TCTGCCCTCCAGACCCTTGTCATCCAAGGCACTAGGGGTCCTGGACACCC
ACTGGGGATGATGAGCTGGTAGCGACCTGTTTTGCATGAGTGCCAAGTCA
GGAAAAATAAAGATATTTGTAGGCATTAAAAAAAAATACATTTCTTTAAA
AATGAGAAGATGCAATATTTGTAAACTGTTGAAGCTTCCTTATTGTGCCA
TCACTTAAGGGTTTCATTTCTGTTTAAAGTTCTGGAAGCTGCATAACTAG
CGTGGACTGACTGCTGTGTCATTGTGCTGTGCCTTTGAACCCTGGCTGAG
TGAGTGAGTTTGTCCTTTGTTGATAGTGTCCTATAATTGCAAAATGTGGT
TTGTCTTCTGATGCCTCTTAATACCAGATTCTTTTACTGAGATTTTTTTT
TTTCATTTTCCATTGTAAATAAGGTAAATGGTAATGACTAACACAAAGCT
GTATTACTCAGCCCACTTTGAAACGTGGTTTTATCACCTGTTCTTGTTAG
GCAGCATGGTGTCTAATTTTGGCTTAGCAAATGACGCTCCTTGGTCTTCC
TGGCTCATTAGCTGTGCCCACGAGGCTGCACTGACTGGGTCGTAAATGTA
TCTGAGATGTCCACACGGGGCTGCTGCTGCTCCTCTGTAATACTGAGGTC
CACATGCAAAATCAGCTTTTTTTCCCCCGTAATTATCAGAGCAGCTAGGC
AGGGCTGACAGCCAGGCAGACTCAGTGGGAGGCTTCTGGCCTGAGTGTGG
CCTTCCCCAGAGGGTGGTTTTCCAAAGGCAGGTGGGGACTGGGGAGGCCT
CGGGGGGCTGCTTGTCATTACCTGAATCACAGATGCTCTTTTGTCATACA
CAGCCAGCATTCCTCTGGGTTTCAGCAAGTTGGCATATCTTAAGCTTCAG
AAGGAGCTGGGCCTTGCTGACTTTCCTATCTGGCCTCTTCCCTATCTCCT
GTGGGGCCAAGAGCTTAGGACAGTGTCTCAGAAAAGCCTCTAAGTAGGGG
GTTTTTCCCATGGGATTGTGGTAGTCTGATTTTTCATATCTATTCAAATG
TTAAGAAATATTTTGTTTTCTGTATTTTTCTATTCTTTAGAAATTTTTTT
ATAATAGATAATTTCAAACCTATATAAATAAATCCTTATGTATTTATCAT
TTGACTTTATTATAAACTCATAATCAATCTTGTTTCATCTCTGTCCACTC
CTTCCTCCCCGTCTTCCTCCCCCACTGAAGTTTCGAAGTGTATCCCAAGT
GTTGTTTATAACCATTTCAGTGTGTACCTGTAAAAGGTAAGGGCGGCTGG
GTGTGGTGGCTTACACCTGTGATCCCACCACTTTGGGAGGCCAAGGTGGG
ATTGCTTGAGAGGAGTTCGAGACCAGCCTGAGCAACATAGTGAGACCTCA
TCTACAAACAAATATTAACTGGGCATGGGTGGTGCATGCCTGTGGTCCCA
GCTATTCAGGAGGCTGAGGCTGGGCATCACTTGACCCCAAGAGGTTGAGG
TTGCAGTGAGCCCTGATTGTGCCATTGCACTCCAGCCTGGGAGACAGAGC
AAGACCCTGTCTCAAAACAAAACAGTTCCTTAATGTCAAAATATCCAGTG
AATTTTAAGAACCCACCTAATTTTTCAATATAATATAATTTGTTGCTTTG
TCTCTTAAGGCTTATAATCTGTAGTACTTATCCTTTTCTTCTTGAGATTT
ATTCATTTTAAAAAACTCGATCATTTATCCTGGAGAGTTTTTTACATTCT
GCATTTTCTGTTGTTTTTTTTTTTTTTGAGCTGGAGTCTCGCTCTGTTGC
CCAGGCTGGAGTGCAGTGGCACAGTCTCAGCTCACCGCAACCTCCCTGTC
CCGGGTTCAAGCGATTCTCCTGCCTCAGCCTCCCAAGTAGCTGGGATTAC
AGGCATGTGCCACCATGCCCAGCTAATCATTCTGCATTTTCTGTTTGCAT
ACCCATGGCGTGATTTAACATATTTCCCTGCCTTCTGTATTATCTAAAAA
TGTAGAAGTGTTTAGTGGTGTAATCAGATTCATATTTCACATTTTGGCAA
GAACACATTATAGATTGTGACATGCCCTGTTTCTCTTCATATGATTTTAG
AAGCCTAGATCTGCTTCTTTCGTTAGTTCTGTAAATGCTTCATCATTTAG
TAGTTGGAATATTGTAAGAAATTTCCCTTCATTAACTTAGGTTACCCTTA
GATATAGTTCATACAGGGAAGGCAAGAAAATGCTTGATCCTCCTCTTTAT
TTGCCTGTTTTCAGAATAATGAGCTAGTTACTTTTTGCTTCCTGTAAAGG
CAGTCAAGTCTGTAGAAATCAATGCATTCATAGCTTTTTGCTTTTATTGG
TTTTTTTGAGACAGAGTCTTGCTCTGTCACCCAGGCTGGAATGCAGTGGT
GCAATTGTAGTTCACTGCAGCCTCAAACTGCCAGGCTAAGGTGCTACCCC
TTCCTTGGCCTTGCAAAGTATTGAGATTACAGGTGTGGGCCACTGCACCT
GGCCTGCACTCATGGATTTAAACATACTTGGTATTGATCAGTCTGCTGGA
GTTATAATTTGATGCTCAAATTATTTCACCTTTGACCAGTGGAGGCCCCT
GGACCTTGGCTCCTGAATCCTTTTGACATAACCCTAATTCTCATTGACAG
CTTCTTTGCTTTCTGGCATGACAAGATGTTCCAGGCAAATGTTCCGTATT
TCCTGCCCCTTTTGAGAGTGAAAGTGGGTGCTATTTATTATGCTGGGACA
GTGGTGTAAACCGGGACTCTCCAGGTCAAACGGGTATTTGGTCAACTCAT
AGATGGGCCTCCTTTTGTATGACAAGGCATCTGTGGTTGCCTCACATTGT
GATGATGCTGTACACCTTCAGTGTCTGGCTGCATGTGCCGTGCTGCTGGG
TAATGAGGGAGGCTGTTGTCCTTTGCAAGAGAAACTCTGTTTTCTCCCCT
GGGTGGTGGTAGAACCAGGTAACTGCCTAAGGTCTGTCCTGGGGAAATAT
TTCATCAAGAAAGTTTGGTCCATGTCATAGTGTGTGCTATGGGTGTTGTC
TGCAGGCTGATTATGCTTAAAATACTTTCAGTACCTGTTTTATCCCAGCT
GAGAGGCAAGGAGAACCTTTGTTTCTTAAAAAATAAGCTGGTTTCAGCCA
GGTGCGGTGGCTCACGCCTGTAATCCCAGCTCTTTGGGAGGCCGAGGCGG
GCGGATCACCTGAAGCCAGGAGTTCGAGACCAGCCTGGACAACATGGTGA
GACCTTGTCTTTATTAAAAATGCAAAAATTTGGCCAGGCGCGGTGGCTCA
CGCCTGTAATCCCAGCACTTTGGGAGTCCGAGGCAGGTGGATCACAAGGT
CAGGAGATTGAGACCATCCTGGTTAACACAGTGAAACCCCATCTCTACTA
AAAATATATAAAAAAACAAAATTAGCTGGGCATGGTGGTGGGCACCTGTA
GTCCTAGCTACTTGGGAGCCTGAGGCAGGAGAATGGTGTGAACCCGGGAG
GCGGAGCTTGCAGTGAGCCGAGATCGCACCACTGCACTGCAGCCTGGGGG
ACAGAGTGAGACTCCGTCTCAAAAACAAAACAAAACAAAATTAGCCAAGC
GTGGTGGCAGGCGCCTGAGGCAGGAGAATCACTTGAACCCGGGGGGCGGA
GGTTGCAGTGAGCCGAGATCATGCCACTGCACTCCAGCCTGGGTGACAGA
GCGAGACTCTGTCTCAATAGTAATAATAATAATAATAAGCTGGTTTCAAG
TCCCCTCCCTCTGTACAGTACAGATTGACTTAATCCACTTCTGAGACAGG
GAAAATGACAGGTAGCAACATGTTTCTGTAGCAGGTACTTGCTCTTAAAC
TTTGCCAGGGTTTCTCAACCCCTGCACTGTTAACATTTTGTGCCAGATAA
TTCTCTGTTGGCAGCTGTCCTGGTTGGTTTTTTTTTTTTTCACTGTGTAA
TTCCTTTATTTTCTGCATATTAGTGCTTTACTAACACTACAACCATAAAG
AACACAGTTTCAGGTACTGTACTTTTTAGTTTGGGGCGATCATAGTCTAC
AGACTCATTTACTTATATTAAACAAGATTAACCTCATTCAAAACATACTG
CAGTTTATAAATTCACATAAATACAGAAACTGATGCAATTAAACAACTTC
AGGATCTTATTTTTTCAATTCTTAGATTATAATTTTTTTCTGCAGGCTAT
AATTACCTGCTCCAGTCACCAATGATTATTGTTCAATTTAACTACATCAA
TTATAAACCTCTTATATCCTTAAAGAAAATTTTAAGTGAAAATTACAATT
TCTTACCAAAAGGTTTAGAGTTTTCCAAATTTCAAATATTTCCTTCCCCC
TCCCCCATTTCCAGTCAGACATTTCAAATAAACTAAAAATAACCACATCT
CACCTGCAACATTCAATAATAGCAATCACTTGATGTATAAAATTTTAACT
ATGCTCCCAGTTATTTTAAGACACAAAAAAGTGGCTGCCTACCAATCTGT
CTTCACAAGTTAGAAATACTACATTGAAGATATAACATGGGCTGGGCGCG
GTGGCTCATGCCTGTAATCCCAGCACTTTGGGAGGCTGAGGCGGGCGGAT
CACGAGGTCAGGAGATCGAGACCATCCTGGATAACATGGTGAAACCCCGT
GTCTGCTAAAAATACAAAAAATTAGCCGGGCGTGGTGGCGGGCCCCTGTA
GTCCCAACTACTTGGGAGGCTGAGGCAGGAGAATGGCGTGAACCCGGGAG
GCAGAGCTTGCAGTGAGTGGAGATCGCGCCACTGCACTCCAGCCTGGGCA
ACAGAGCGAGACTCCATCTCAAAAAAAAAAAAAAAAAAAAAAAAGATTTA
ACATGAGGGTTTCAAGTTTCCTCCGGTTTAGGCATTTATACCTTTGTGCT
TGTTTTGTTTCAGGATGTTACTATAGCATTGATGTTGGATAACCCATATT
TATATACCTTAAAATGCAATCATTTAAAACACTAAGGATTACATTTATGG
TGGAACTTTGGGAATTTTAGAAAGCAACCAGTGTTCTTAGATGTGTTTAT
TAGCCTTATTTCTAGAACTATTTCTACTAAAGTGAAACTGAGAACTTCGT
ACTTTAGTTGCATCTTGAAATCAAAAATCCCTCTGCACCAACAGGAGCCT
ACATGAGAATAACCTTTTGCATCTGCTTTAAGTAAAATGTTTGTCAAGAG
TTTTACTTTAAATAGTTCATTTTTTTTATAGTCTTACACTTCTCATACGT
CTTTGGTAAAAGCTCCATTATACAATATGGCCAAAGCGTGAAGGACCAAT
ACTGTCCAACTATACCAAGATGTCCCGCTTAATTTTAGTTTTCAGACACA
CTCATAAACAAAACCCACTCCACCTTTTCCTGTATACTGCCTTTGCAGTC
TACATTTCTTAAATTCCCTATTTAATTCCTTGAGGATCACTAAAATTATT
CCTTAAGGCTATATAGGAGCCAGATGCTGCTTTACAATTCTGCATCAAGC
ATTAACATTTGGTTCAAAATATTATCATAGTGGTTGCAATCCAGTTACTG
GTCCTAGCCAGCTAACCAAGTAATCTTGTTAGGATCTAGATATCATCAGC
GAGCACACTGCTTACACATGAAGAAAAATTAAGTTTACATTCATTGTAAT
CTGTAGGTTCTTTGTCCTCATCCTCCATCCACTTTAATAGTCCATCCCTC
AAGTCTACACATCATTCATTCATCATGCTTCCTTCCTTAAAGGAGACAGT
GTACTATTGAACCAACAGGGTATCTTTTTTATTATTTGCATGAGTTAATC
CTACAAACAAAATTAAATACCTTTTTTATAAAACATATTTTTCAGTGTTC
TAATTGATGGAGGTGTGGATCACACATCTATAAAAAATGACTTATAGCTT
CAGCTTAATCAGTTGCTATAATGTGAAAACAGGAATGTGTATTTTTTTCA
ACTAGGTAAAAGGTGCATATAATTTGAATGGTTACATGCTTTATTAATGA
ACAAAGTAAACCTGTTAGTAATTTTTAAATTACTGGTCTTAGGCGTTTGT
AACAAGGTAAAAGTATACATTCTAGTTTTGCCCAAAAGTCACTTAAAATA
TCTACAAATATTTAATCTATGTGTGGTGTACCCCATTATTGCTCCAATTT
CTGGGAAGAGTGTTTTTTTAAAGTTTAAAAAAGAGGAAAAACAGCAAAGT
GACTACTTTGCAGTGGAAAAAAAAAGTGTGTCCTTCATGGGTTACACTTT
CATATTTTTATGCAGTGTTAAGTTAGCTACGTTATGGGGAACTTGGGTTT
TATTCCTGCTCGTGCATGATGTATGTTTCAGAACTTATTTGCTGACATTT
CAGAGAACTTCTTACATTACCTGTTTAACATACTGAGGTGCAACTGGAAC
ATATTACAATGATATTACTCATCATTTGCCACTGTGGGCTAAGTTTACTA
TACTGGTCTTAGATATAAAAGGTCACATTTGAAATTACTAAGTTAGAACT
CATAAGAAAGGGGGGAAAGGCCTTAAATATAAAAGACAAATGACAGTTTG
ATTAAGCAATAATTTTCAGTTTACTAGATGAAACAGACTTGCAACATAGT
CTGCATGAATGCAAAATAAGCCATCTACAGCAAGTGATAAGGAAACTGGA
CAAAAAAGGAAAAAAGCATACACAGGAAAATGAAAGATTCTCTCGAAATA
AAAAAAATCAATTATTACAAAGGACTTTACCAAGAACTGCTGTATATCCC
CCATCCCATCTGCTGGAAGTCAACAAGAGCATCTAGCAACTTTGTGTTCA
TGTCAAATCTCAGAGCATCCTAACGCAAAGCCGAAAAAGGAAAAAGAACG
GGAAACAGAAGACCCCCAAGCCCTCTCCCCCCAAACTGTAGAACAGTAAC
TCCAGAGTTCAAATTCAAAAGAAAAGTGGCAATTGAAAGAGGAGATGGTG
GCGATAATCCTGTGAATGGGTTTTTGATTTCTCTCCTTCCAGGGGATGGG
TGGAGAATGCTCATTAAGATTTGTAGTTAGAGGTTAACCATGTGAGCCCC
TCACAGAGTCCGTCCCCTGAGGTGGCACAGGAGGGCTGCCCATACCAGTT
CCTGTCCTGAATCCAGGTCAGGCCCAGTTTCTCCTGGATCTTGTGGGGTT
TCATGGCATCGGGCAGGTCCTGCTTGTTGGTGAAGATGAGGATTATGGCA
TCCCTCATCTCCCGGTCATTGATAATGTGGTGCAGCTCCTGGCAAGCCTC
ATCGGTGCGGTGGCAGTCGGCACAGTCCACTACGAAGATCAGACCTTGGG
TCCCAGTGTAGTTATGCCGCGAGAGCGCGGATCTTGTCCTGGCCACCCAC
ATCCCATATGTTGAACTTGACATTTTTGTAAGTCACTGTCTCCACGTTGA
AACCCACAGTGGGAATTGTGGTCACCGACTGGCCCAGCTTCAACATTTAC
AGGATTGTTGTCTTGCCGGCCGCATCCAGGCGCAACATGAGGATCCACAT
TTCCTTGTTCCCGAAGATTTTGCATAGCACTTTCCCCATCGCGTCAGAGA
AGCTGGGGCCAGGGGCATTCAGGTGTCCTGGGTCCCCTCAGCCAACAACG
CCGCCGCCGCTGCGAAACTGAAACGAAGGCTCCCAGCCTTTGCGGCCTGC
CTGGGAGTTGTCTCCTAAGGGCAGAGGCCCAGGCCTGTCGCTCACTCGGG
CATCACCGACCGCACAACTTGATTCCTCCAGTCGCCGCTGCCACCTGGGG
CCGGAGTCTGCGCTGGGAGCCGCCGTCCTGCTGAGGCACGGCCCGGCTGT
CCTGGTTGTTTTATGCATTGTAGGATATTTAGCAGCAATCCTGGCCTCAA
CCTACCAGATGCCAGTAGCACCTGCCGGCTGTAACAATCAAAGATGTTTC
TGGAGGAACAATTTGGCTTTCAGGAAGAGCAAATAGTTGGACGTCCCCTG
GGGGAGGCAGAATCGACTTTAGCTGAGAATCACTGTTCTTAGCATTCAGG
ATAATATGTCAATTAGATATTTTAGCTATTGAGAGAAGGACTGGAACTCC
ATGGACTGGACCTGTTTCCTGCAGAGTTTAAAGTCTCCACCTAGTTCCTA
GAAAACAAAGGAGTTTTACTAGAGATCACTTGGGGGTAAAGGTAGTATTG
TCAAGCAGAGTCAAGAGCTGTTGAAGTCTAATCTCAGGGCAGGGGCCTGC
AATTCTGTATCAAGCAAACTAGGTGGTCCCTGTGGAGGCACCCTGGCTCC
AGCACTGCTGCTTTTGGTTCCTGTCAGGTAGGTCCCTGCCCCAATGCCTC
TGCATCACAAAGAGCCTCTGCTTGGGTGTAGACTAACCTTCCCTTAGCAA
GGGCCACTTAAGGGCATTGCAGCCAATTACAGGCTCTTTACTCCATAATA
GGAGACAGTAAATATTTGAATGAAAGACCTGGATTTCTACCTGTTTCAGC
AATTAGAAGGCACTATGGTGAGAGCAGTTTCAGTGGCATAGTGGGGGAAA
GCCAGATTCCAGTGGGTTGTAGATTTCTCCTGTGAATTCTAACTCATAAC
TTACTTAGGCTGGGTGCAGTAGCTCGCGTCTGTAATACCAGCACTTTGGG
AGGCTGAGGTGGGAGGATCACTTGAGCCCAGGAGCTCAAGACCAGCCTGG
GCAACATAATGAGACCCCCATCTCTACAAAAAGTTGAAAAATTAGCTGAG
CATAGTGGCATGCGTCTGTAGTCCCAGCTACTCAAGAGGTTGAGGTGGGA
GGATTGCTTGAGCCCAGGAGGTCAAGGCTGCAGTGAGCCAAGATTGTGTC
ACTACACTTCAGCCAAGGTGACAGAGCAAGACACTGTCTCAAACAAAAAC
TACTTAAAGGTCAAATAGGCATCTCATACATCACACACTAAACCAAACTC
TTCGTTTTCTTCCCACCCTCAAAATCTATTTCTCCTTTATTGATTGATTG
AGATGGAGTTTTGCTCTTGTTGCCCAGGCTGGAGTGCAATGGTGCGATCT
TGGCTTACTGCAACCTCCGCCTCCCAGGTTCAAGCAGTTCTCCTGTCTCA
GCCCCCAGAGTAGCTGGGATTACAGGCGCCTGCCGTAGCCTGGCTAATTT
TTGGTATTTTTAGTAGAGACGGGGTTTCACCATGTTGGTCAGGCTGGTCT
TGAACTCCTGAGCTCAGGTGATCCATCCGCCTTGCCCTCCCAAAGTGCTG
GGATTACAGGCGTGAGCCACCGCACCTGGCCTCTCCCTTATTTTAATGAA
TGATATGATTCCTGCTCTCATACCCCACATCCAAACCATCAGCAAATCTT
GCTTCTCCCATCATAGGCAATGATCTCTAGCTGTTTGTTGAGCCACCAAT
TGCAATTATACTGAATTCACTTGCCAGAAATTCTCCAAGCCAAATAAATT
CACTTGGGCCTCTCACAATTTTGAATTCCTGTCCTGCCTGTTTTCTGTAA
GATCTCAGGGAAGGATATACTTCCAGAGAGCCATCTTGTCCAACGCATTC
CCAGGATCAATATGTTTTGATAAAAAAACTCCATAAAAATTGGCTATGAA
GCCGGGAAAACAGGCAATATTCTTTGTCACTGAGAATTTAAACTAATGGG
AGAGGGAGGATGGAAATGCATGAGTAGTATATGTGTTGTGCCCTGAGAAG
CAGAGCGACTTGGGAGGAGCAGTTTGGCTTTCAGGAAGAGCAAATAGTTT
TGCTGCCACATACACTAGCCGTAGCTCTGTTCTATCATCTGAGTGGCCAG
AGACCAGGAAATGGTAGCAAACCCAAGAGCTTCATGTTTTCCCTTCCTAG
TCAAAAAGTGCAGTCTCTTCAGAAGGTGGTAGGAGAGCTTTTAGATAGAG
ATTGGGAGGAGAGAGGTGGTAGAATCTTCGTTTACCTCCTGTATTAGTCT
GTTCTCGTGCTGCTATAAAGAGCTGCCTAAGACTGGGTAATTTATAAAGG
AGAGAGGTTTAATTGACTCAGTTCCTCAGGGATAGGGAGGCCTCAGGAAA
CTTACAATCATGGTTGAAGGGGATGCAAACATGTCCTTCTTCATATGGCA
GCAGGAAGAAGTGCTGAACAAAGGGGGATAAGCCCCTTACAAAACAATCA
GATCTTGTGAGAACTCACTATCATGAGAACAGCATGCGGGTAACCACCCC
CATGATTCAATTACCTTCCTTCGGGTCCCTCCTACAACATGTGGGGATTA
TGGAAACTATAATTCAAGATGAGATTTGGGTGGGGACACAGCCAAACCAT
ATCACCTCCCATCCTTGACTCCTACCTCCAGGAGCTATTTGATTCCAGGG
GGTTGTAGATTTCTCCCTTGAGTTCTAACTCATATTCACAACTACCTACT
TAAAGATCAAGTAGGCATCTCAAACTTACCACCACAAAACCAAACTCTTC
ATTCTCCTCCCACCATCCAAACCTAATTCTTCCTCATCTTAATGAATGGA
CCCTCTAATGCCCCAGTTGCTCAGTCCAAAAAGCCTAGATGTCACTCTCT
TATACCCTACATCTAAGCCATCAGCAAATCCTGTTGGCCCTACTTTCAAA
ATATTGACAGAGACGGACAACTCCCACTCCCTCCAAGGCTTCAGGTCCAA
TCCACCATCTTCTCCCTAGACTTTGTCAGCTGTCTCCCTGCTTCTACTCT
TTCCTCTGCATACTCTCTTCTCTATCCAAGAACCAGATAATCTTTTAAAA
ATATAGCTAAGATGATTTTACATGTTGTTTGGAACTTTCCAAAGGTTTCT
CCTCTCAGAATAACAAAGTCCTTTCATACCTGACAGTTCTTCCTGATCAT
GCCAGGCACGCTCCCAGTTTTGTTTTCAGCTCCTGTTGTTCTCCTTGCCT
AGAAGCTACTTTCTCAAGCCCTTTACACAACTTTCTCCTTCTCTTCATGT
GAGTTCCTGTTTTGAGAGACCTTCTCTAACTATCTGTCATGTTTTTAAAA
CATATCTGCAAATTCTTTGACACTCTTTTCACCAAGAGTTAGAGTCCAGT
TCCTCTCCTCTTGAAACTGACCAAAGTGACTCACTTCTAACAAATTAAAT
GTGAAGGCAGTGATGCTTAGTCATAAGAGGTGATAGGTGGGATGCTTGCC
CTTGGAACAGAGCTGCAATGCTGGGAGGAACCTCCACCACATTGACAGGC
TGCACAGAGGTATTCCAGCAATAGTCCTCACTGTGGTCATAGTGGACACC
TAGCACCAACCATCAGTCAGGTGAGAAGGAACCCTCCAGATGACTCCAGC
TCCAGTCCCTGTTTGACTGGAACCATGTGAGAGACCCTACAGGGAAACTG
CCAAGCTCAGCCTAGTCACCCCCAGAAATATGAACGAAAATAAATGCATG
CTATTGTTTTTAGCCACTAAGTATGAGTGGTTTAATTACATAGCAATAGA
TAATTGGAACACAACCCTTCTACAGTAGCACTCCCCATCAGTCTCTATTT
TCTTACGTAGATTTATTTTTCTTTGTAGCCCTTACCATTATCTGACGTAT
TATAAATTTGTTTTTGTTTCCTGTTCTACCACATGCCCTGGAACTTCAGC
TGTGTGAAAGTAGAAACTTTGCTTTTTTTGCTGATATTTCCCCCACTACC
TAGAATGGTGCTTGGTACATACTAGTCACTCAAGCTCAGATTGTTTTGTT
AAATGGATGTACCTGTGGTCTGTGATGTGAAGAAGGCATCCAAGTTGAAC
AGAGACAGTATGGGCGTGAAAGTATTGTGGAACTTGGAAAGGACCACATA
GGAGATATTATTATTATTCTCATTATTCTTGAGGATACTTTTACTTCCCC
ATTAGTGGTCCTTAATAATGATTTTTTAATGTAGGTAATGAAGTTATTTT
TTCTTTTTTTCAAAAAAGCAATTTATTTTTGAAGTAGAAATAAAAATTCT
GGTGTTTATAGGATCGAGTTTACACTTCCAAGTCTGTAAGAGTGACTAAG
CTTCTGAACCTTTTATGGTTGCATTATGTGCAGGATGAGAAAGGGAATGT
TTCTCTCCCCATACCCCTAAGCAAGCAGCCTGCAGGCCAAGACCGGTGCC
CATCTAGAAAGGCGTTTGCCATAAGAGAAGAATCATCTTACCCTATGTAC
TCCATTGGACTTTAGAAGCCTGTGAGCCGGAAAGTCTCCTTACAAACCAG
CATAGAGCAAGGTTAGGTGAAGGTCTTTCATGTTTACCCATTGCTGCCCC
CCCTTTTTTTTTCATGTTCATTTTTTTTTCCATGGGGCCAAATCATTATA
TTCTTCACCATTACAGCAAATGCATATTGAACATTTCTTCATAGTGATGT
CAACTCTTCATGTCATTTTCACAGTCTTGAGGTGAGATTCTGTTGAGTTT
TTTGTGGTTTTATGGCCAGAGACCCAGGAAAGGCTGATTCTTGCCCTGCC
AATCATCCCAACCCCGATGGCCCAAGGAGCAACAGCAGATGGGGCTCTCA
GTCCCACTGTAGTAGTATCTGAGCTGCACCCAGTAACCTGCATCATAGAG
GTCACTGGGGAAGGGAGTTGTGAGATCGTGTAGGCTTGCATTGCTCCCCC
CTCTCAGCCCCACATCTGAGTTGAAGACCTGTGGGTTCAGGCACACTGTG
CAGGAGGGAGATTGGAGACCAAATGGGAATTCCAAGAGATGCACAAGCAG
AAGACTGTTCAGGGCCAGGCAAAAAGGAAGGAAGCTTCATCTCAGATGCT
GACCCTGTGAGGCACACCACCCTTCATAAAATAGGGGCCAGTGAGATCCT
GGGGCTCTGACAAGCACACACTTAATTCTTTTTCTTTGGATGGGATCAGG
ATCAAGGAGACAAAGGGAATGGGTTAAGGCAAAATCTCTTGGAGATGGTC
ATCAGTGTTCTTTCTCCAGTGTTTGCTGTCATCGTCCTTGTCATCATTGT
CACCGTCACCATCATTAGCTATAGCAGCACACTTGTACTGAGTCATTGTT
TTACACCAGGTGCTGTGATAGATTCTTCTGTGGATGGGGTTATTTGGATA
AACAGGATCTTTTATACAACTTAAGAACAAACAGTCCTGTTTGGGGTAGC
ATTTGGGGTGCACTTGACTGATGCCAAGCAGAGCATGAAAAGGACTGTCA
CAGAATTTGCATTCTGGAGAACTCTGGAGGGGAAAGAAGACCCTCTCCTG
GCCTAGGGCACTGGAGGCTTCATGAAGAACATGATATTTGATCTGAGCCT
TGAAGGACAAGTGGAATTTTGTAGATAGAAATGGGCAAGTTGGGCTGCCT
GAACAGCATGAGGGGGACTAAAAGCATGGTGTCTTTGGTAAATGAGAGGG
ACTTGGACTAGAAGGCAGTTGTTGTGACCCTCTGAGTAATTCTTTTTCCT
CCGCCACGCCCTTTGCAGCCTATTACTGTAATTGATAGGAAGCTGCATAT
AATTCCTCCCACATGAACTCATTTTTATGAGGCCTTTCTTCATTTGTTTC
CTTTCCCAAGTCAATGAGTGGAGAAGCACATTCCTAGGGATTATGATAGC
CGATTTCCTGCATGTTCTTCACTCACAGAAAAGCAATGCCAGATCTGGTC
TCCTTTCTTTCCTTTCCATGTATGTAACAGACCTTTCTTTTTTTGAAAAA
AGAGAACACATAGTGGGACAGGTTGAGGTCAGCTCAGGAGGTCAGGAGGG
TCAGACGTGAGACCTTCACTGCAGACACTCCTGATGCAAGTGCCTGGAGC
CACAGAAGCCCACCCAGCAGGAGCAGGATGGCTTTGAGGAGGACGATCAA
GCCTGGCCCCAGAGCTAGGTTCACTTCAGAATGTGGGGATGGTCTCACTC
TGTTGCCAGGCTGGAGTGCAATGGCGCGATCTTGGCTCACTGCAACCTCC
GCCTCCTGGGTTCAAGCGATTCTCGTGCCTCAGCCTCCCGAGTAGCTGAG
ATTACAGGTGAGTGCCACCACATGCAGCTAATTTTTGTATTTTTAGTAGA
GATGGGGTTTCACCATGTTGGCCAGGATAGTCTCGATCTCCTGACCTCGT
TATCTGCCCACCTCGGCTTCTGAAAGTGCTGGGATTACAGGCGTGAGCCA
CTATGCTCAGCTGATCTCGTTCCTTTTTATGGCTGCATAGTATCCCATGG
TGTATATGTACCACATTTTCTTTATTCAGTCCGTAATTGATGGGTGTTTA
GGTTAATTTCATATCTTTGCTATTGTGAGTAGTACTGCAGTGAACATATG
TGTGCATGTGTCTTTATGATTTATATTCCTCTGGATATATACCCAGTAAT
GGGATTGCTGGGCCAAATGGTATTTCTGTCTTTAGATCTTTGAGGAATTG
CCACACTATTTTCCATAATGGTTGAACTAATTCACACTCCCACCGACAGT
GTATAAGTGTTTATTTTTCTCCACAACCTTGCCACACCTGTTATTTTTTG
ACTCTTTATTAATAGCCATTCTGACTGGTGTTAGATGGTATCTTATTGTG
GTTTTGATTTGCACTTCTCTAGTAATCAGTGATGTTAAGCTTTTTTTTTA
TATGATTGTCGTCCACATGTATGTCTTCTTTTGAAAAATGTCTGTTCATG
TCCATTGCCCATTTTTTAATTTTTTTTTCTTGTACATTTAAGTTCTTTAT
AGATGTTGGCTATTAGACCTTTGTTGGATGTATAGTTTGCATTTCTTTTC
CCCAGTCTGTGTTCTTGGCACCTTTGTCAAAAATGAGTTCACTGTAGATG
TGTAGATTTGTTACTGGGGTCTCTATTCTGTTCCATTGGTCTATGTGTCT
GTTTTTATACCAGTACCAGGCTGTTTTGGTTACTATAGCTCTGTAGTATA
CTTTGAAGTCAGGTAAATGTGTTTCCTCCAGTTTTGTTCTTTTTGCTGAT
GTTAGCTTTGGCTCTTCTTGGTCTTTTGTGAATCCATACAAATTTTAGGA
TTAAAAAAATATTTCTGTGAAGAATGTCATTGGTATTTTGATAGGGATTG
CATTGAATCCATATATTGCTTTGGGTATTGTGGGCATTTTTAACAATATT
GATTCTTGAAATATATAAACATGGAATATCTTTCTATGTTTTTGTGTCCT
CTTCAATTTCTTTCATCGGTGTTTTATAGTTTTCATTGTAGAGATCTTTC
ACTTCTTTGATTAAGTTAATTCCTAGGTATTTAATTTTATTTGTGGCTAT
TGATTTTATTTCAGATTGTTCCTTGCTGGCATATAGAAGTGCTACCAATT
TTGTACGTTGATTTTGTATCCTGCAAATTTACTGAATTTGTTTATCAGTT
CTAATAGTTCTTTGGTGGAGTCTTTAGGTTTTTAAAATATCATTTGGAAG
TCATATGGAAATATCATTTAGAAATCATTTCCAAATACCATTTAGAAACC
ATTTGAGTGTTTTCTTACTTCCTGGCACAAAAAGTGTCCTGGGCTCATCT
TGAACATTTTTAGTCCTAGCCCTGGCATCAGCTATTTCTCTAACGAGCTC
TGGTTCCCTTCAGTGGAAAATGATATTCATAAGCCAAGATCTAGGCACTA
AGTATACTCATTGCTATTGAAATGTCATTGTTATCTAGCCCTATCAGTGA
AGTAGGGAATATATGTTTTATACACACACACACACACACACACACACACA
CACACACACACATGCATGCTCACACATACAAACACATATATTTACATCTA
ATTATCTATCAACTATCTATTATCTATCTATCATCTGTCTATCTATCCAT
CTATCTATCTAGAAAAGTATGAATGTACACTGATACATCCATTCCAATCT
AACACCATAGGATTAATGCTAGCTTTCTCCCTTTCTGAATCTATGACTCT
TTTCTGCAAAAGTGACACACCTAGCTTCCAGTATACTTTATTTACTTATG
TGATCAATCCCTTCTATGTAGCCAACTCTCACCCATCCCTTCCCACTCAG
GGATACCCTCCTCACCTCACGTGGGTTCTCCAGGCCCTATTTAGGCTCTG
GCTGCTCTTGAAGGCCACACCTCTGTGTGGACCCCTTCTCTGATTGCTTG
GGCTCCCGCTTCCAGGTCAGGCTGCCCCTCCATGTGGATGCCTTCCCCAG
CACACTTGGAATCTGACTTGGAGCCACCATGACTCTCTTGTCCACCTTAA
TGTGTGGCTACCACATGGCTGCAACCCACCTAATGGCTTTAGTATTCAGA
AAAGGAGGGAAAATGAAAGAATAAAAAAGGAAAATGAATAGTGCTTTTAG
ACATGCTGCCCAATCAACTGACGAATTGACAATTTTTTATTCAGTGTTCA
TTGCATTAAGACAATTGGGAGGTGAAGATGGAATGCAAGACGTATAAGAA
AACATGTTTCCTGTGTTCCAGAAATGTCAGGGGAGATGTGGTAAAAATAA
TAAATCATAACTAATAATATGATAAGTGCTTCGTTGAGTGTTACAAAAAA
TATGTTCTTCAAAGAAGGCAGAATGAAACTATGAATATTTTCTCCAAACA
ATGGGCAAAGTCACAGCAGATTAACTCTCACCTATGTTAATAATCAAATT
GGAATTCTGACAAAGGCCCCACACCAACAGTGATTACAATGATAAAAAAT
GTTTATTTGCTGGTTTTCAGTCATTCAGTTCTATAGATTTCTCTTTAGTG
TGCAGGATGGCATCAGATAATATTTTTGTAAAGGGGATTTTATCACTTCG
CTTAATATAAAACTTATAGAATATTACAAATAAAACGTGATATAAATGTC
ACTATTAGAGTCATCATGATAATTCTTATTTTTCTTAAAAGTTATGGATC
AAATTGTTGAGAAATATTTATTCTCTGATGAGAGCTCAGGAGGAGTTGAT
AATGCTAACTAGAGGTGGGTAGAGGTAGTCCTATGAGAAGCAGAGAAGCT
GAGTCTACCTATCTGTCACTTACCTGGTCACCTCCTTTATACTACATAAT
GCACAACACTCTACACAGACTCTGGGAGAGCTCAATGAATGTACAAAATC
ACCAACTACTCATGCAGTACATTAGATTAAGCCCATCTTTATTTCAAGGT
TTTATTGACTAAGTTGAAATCTCTGGTGTTCTGGGGCACAGCTTTCTTGA
AGACCAAAGTAGAAATCCTTAGAATAACTCATTCTCCACTTAGGGTTCCA
TCTCTTGAATCCACCTTTAGAACAATGGGTTTTTCTGGTTGAAGAAGTCC
TTGCGTGTCTAATTTCAAGGGGATCTACAATAGTTAAACAAGCATATGGA
GAATTAATAAATGAAGTGAAAGAAGAAAAGATGGAAGCAAAGTAGAAAAA
ATATGACAAAAATGCTTTGCAAGCATATAAAAACGACTCTTAACACCATG
TATCTTGAACTCTTCATACTTAATCTATAAGCTGGGTAAATACTGGATAG
TAAAAGCACTCACCATCCATCGTTTAACAAAATATTTATGGAGCACTGAC
TCTGTGCCAGGCCTGAGACAAATTCTTGTGGACTCGTGTTTTTTTTTTTT
TATTTAAATCTTAAGTTAAAAGGATGAGTTTTAAAAATTAAATCCAGATT
AGTAGGTATTATGGCAAACTATTTTGGAAGTGCTATATAAAGTTAAATTT
TTATAGGTTAAAACTTGCAAGGTAATCCTGAGTAGCTGTTGTACAGTTTA
ATTATGTGGGCAGTTTTCAACTTCCAGAGTCTAGTAACCCTTCCCAGTTG
AACCCATCAAGTGCAATGATGGGAAATGTCTTCAGAAAGAATTATTCTTT
TCTTTTTAACATCTCCTCTTGGCTTCCAAGCGTAGTGCAAACGGGGAATT
TCTCAAGTTGTACAGTGTTTTGACTCATACTTCTAGCACTATTGTCACTG
AGTCACCCCTTCACTGTTGGGGGAGCCACCAACAGAGTAACATTCTGATC
TCAGTTCAGTGAGGGGAAAGCAAATTGCCATGGATACAAAGAAGTGCCAG
CCTGAGATGCCTGAGAGCTTGCCAGGGAATATCTTCCCTGTCCCAGGTGT
GCCAGAGGCCCACTTTCTCTCAGGGCTGAGCCCCCTGCCTGAATACACAC
ATAGGAAAGCTACACAGCTGCCCTGAAGCCATAGATAAGATGGCAACCAT
CTCCATCCTCCTCCTCTCCCAAGCACAAAGTGTACTTAAGGGGTAGAGTT
GCATATTAAATACACCGGTCCTGGAAATAAGACTTATAGGCTATTGCTTA
ATATGAATCAATGACATCTGTTCTTTAACTTCTTCAGAGAAAAGATTCTA
AATCTTTCTTTAAATGTATCACCTGGAACATAAGGTCAAGGAGTAAGGAT
AGCCCTGCTCTATGGTAGTCCTTCATATCCACCAGAAATGCCTGAAATTA
GTCATTCTCCACCTTGGCTTCACGTGAGAACTAATCAGGGGTTCACCCGA
CAGCATGACAGAACCTAGTCACGCTCTGGGTTAATTAGTTTAGAATTTCT
GAGATGTCACAGGCATCATGAATTTTTGAAGCTCCCTGGTGATTCCAATA
TACAGCTAGTGGTTGAGAACCACTGTCATGAGAGAGCTTCTGCAGGTTCT
GGTGATGGAGAACACCATTTAAGTCACAGCCAGGTAATCATTGCACTTCA
TGATTGTGCAAAACACTTCTTTCCAATTGACTTGAAACTGAATTTAAACT
TACTCAGGTTCAAAGAGACTACACATAATCATGTCATGCTAATCTGTGTG
GACTTTACATGATGTTCTTAATGCTACAGGTTTTGAAGTCCAGAACTGAA
GCATCCTTAATGATCAAAGATGGATCCAAGTAGGTTCTTTGGCCCATAGA
ATGAATTATTAAAAGATAAACATGCATATTCTTTTAAAAAATATATACCC
TTCAGTTAAAAAAATTCTTAATAAAACATACAGAAAGTGTACTGACCTGT
GTTTCTTTACAAGGTTTGAAGGAGAAGTTCTGAAGGACTCTGATTAGAGC
AAGTTTCATGTTCATGAGAGCAAACCTCATGCCAATGCAGTTTCTGGGTC
CAGTTCCAAAGGGTGTGTATATGTAAGGATCTATGCTGTCCTTCTTCTTA
CTGAACCTAGTTCCATATTGGTAGATTAAATAGTTAATGAAACATAAAAA
CCACAGAGTTACATGTTAGGGGTTCTTACTTAAGAACAACCCCCCTCCAC
CTCCCAACCAGTAGTACACAGGATACTTTTGTGGGCTGGTCATTGAAATC
CTGCTTTGGTTATTTCGTTATAATCATCATAACCTACAGGTCCTTTAAAT
TCTCCATACCCTATAGGAGCGTTTCTTGAGATGAGATGAATATTGTTGCA
AATAATATTTATCTCTAAACACTAAAATTATATTCAGGGTGGTGATGTGT
TCACACTATAAAAGGCACATAAATGATAAGACTGATGGATGGAAAAGTGG
ATTCCTGCCTCAACTCACACTTGTGTTGGTCACATGCTCATTGAGAAAGG
AGAAGGAGAAAACGTCTTGTGCTATTTCAAGTTGTTATTTTTCCCTTTCC
TTCTCCTGTCATCTCTTTTTTTCTAATTCCCCTCCTCCTCCTCTCTACCT
TCCCCGTCCACCTTCTCCTCTGCCTCCTTCTCCTCCTCCTTCTCTTCCTT
TTTCTTCTCTCCATCTCTTCCTCTCTTTCTCCCCCACACCCTTACAGGAT
AGTTTAAGTCACATAAGTTACATGGGCATATGATGCTACCCTACTGTAGT
GTCATCCCTGCTTTCCTTGATCTGTTCCATTAAGCTATAAATTCTTTGAA
GATTGACCCATGTTTTATTCAAATTTGATTTCTAAATATTTGATTATATT
AAGGAAAAAATGTTGATTCAAAGAAAGTAATAATGGCATTGTTGTCATAT
GTTTTTACAGGAGTCTTTATATTTTGGAGAGCATTCTGAAATATTTACAG
GCTATTGCTTCAAAATAACATGATAGTCAGGAGGAGGGTGATGGTGGCAT
TTGGATGGGGCAGCTAACATGGATTGATGGCTGTTGGAACCAGTGATAGA
TATATGGAGATGCACGAAAACTATTCTATAGGCTGGTGTCGGTAACATGT
ACTTGTGTATATGTCAAACATTCTCTAATATATATATACACACACATATA
CGTATATATCACATGAATTTATGGATTTATGTAAATCATATGGATTTATG
GATTTATATAAATCATATGAATTTCTCCCTGCCTAGCCAAGTTCCTGACA
CATGGCAAGCACTATCTTTTTGGTGACTGAGTGATTCAAAGTGAAGTACA
GCGAGTGGTCTCTGATTTCGTATTAGTGCAGCCACAGGAGGTGGAAGTGC
TGAGCTTGCAGGAAACATAGAAGTCCTCTACTCCAGAAAACAGAGAACTT
GGTCAGCTCTGACTTACTCTGTGAACAAGTATTATGTGCAGACTCCATGC
TAGCACTAGGGACACCATGACCAACAAGACAAGGTTCCTCCCATCAGCAA
ACTTGCAGGTAGGGGCTAATGAAAGTCTAGATCCCAAGCATCCTGAATCA
CCAGCCAGTACCCTAAAAATTTCATTCTAAATTTTGCTTAATAATACAGT
AATGGGAAAACACCAACTATATCCAGAGTGCGAACTGTGCCTAAGGCCTG
ACCTTGTCCCTGAATTCCCAGAAGAGCATGCTCAAGACACCTCCAAGGAG
GAGTGTGTGAGATGTCTACTGAGAGTATAAGGGAGCTGGCACAGGACTGC
AGCCACAGATAGGACCAGGAGGACCTGTGCTGTCTTGTGTCTTCAGTGAA
GTGGCTTAAACCATTAGGGATGAGGACTTCTCAGGACCTCAGCCTGCACT
CTTATAATTACTACAGAGGAAATAGCAAGTAACGTTGAAAGCAAATGGAA
TGTGGAAGCATGTTTTAAAGTTTCTGTTAAATTCAGAGAGCTAAAGGGCA
CAGCATAGAAAAAACAGAAAGGAATAAAAAGCCTATACACCTGAAATAAC
ATCATGGTTAAATGGTTTATGGCATATGCAATATATACATATATATATAT
TTATATATATACATATATATGTATATTTATAGTAATATAGGTCAGTGGAT
AGTTTCCTGTTAAATCAAGTAAGCAGCAATTCAAACCAAATAAAAAGTGA
TACCATTCTAATTTTTAAAAATCTATATAGGCGTAGAAAAATGCCCACAG
GGACATAATTGATTATCTTTGTCTTGTGCTGGGACTGTGGATGGATGTAG
TTTCGTTTTTTCTAGTCTGTGGTTTGTAAAGTTTGATAATTATCACTTTT
TTGTGATAAAAAGACTTACAAGCAAATGATTGTACAACCACACGATTGTC
ATGTAGATTAAGAGAGGCAGAATATGCTTGAACCAGCCTGGGTCAGGGTG
AGCTCCATTTCCCTGGAGACTTGTACCTTTCAGGGCGGAACTCCTCAGGC
TCTGTCCAGTACTTTGGGTCATGGTGAAGAGCATAAGTTGGAATCACCAC
CATTGACCCTTTGGGAATGAATACCCCATTGATTTCAACATCTTTCTTGC
AAGTCCTCTCAAGTCTAATAGCAACTGGGAATAATCTGAGTGTTTCATTC
ACCACCATGTCAAGGTACTCCATCTGTACCACGGCATCATAGGTAGGTGG
TGCCTGGAAGGAAAGAAACAGAATTGGATAATCTGAGATTTTGAATTAAC
TCTCAACTGAGTCCATGCAGTACTATTGAAGTATTAGAAGCTCCAGAGAA
TAACTCATACTGGTAAATGATCATAGTATTCGTGAAGTATTTTAATAACT
GGCATGTCCATTGATGTGCTCAGTGACCTACTGAGATGTGTGGAGGAGTT
ATGAATGTAGGAGATATTCAAGACCATCCTCACCCCAGGGACTGAAATCC
TTAGCATGACCATGTAGTGGTTTTTCTTTCTCATGGGAAGAAATGTGATT
AATGGGGCTATGACCATTACCACCAAATAAAATACACCAAAGTCACTATC
ACCTTTCAAAAAGAGGTCACACATCTGTACCAAGAAAGAAAAACAGGGAA
AAGAGCAAATATCCTCTTCACACAAGGATTATTGGTTGCAGAGTCCTGCT
TGGTAACTCTTTTGAGGAGTTTGAGACCAGCTTGGGAAACATGGTGAAAA
CCCATCTCTACAAAAAATACAAAAACTAGCTGGGTGTGGTGGCGTGTGCC
TGTAGTTCCAGCTACTCAGGAGACAGAGGCGGGAGGATGGCTTGAGCCTG
GGAGGCAGAGTTTGCAGTGAGCTGAGATTGCACCACTGCCCTCCAGCTTG
GGTCGTAGAGTCAGACCCTGTCTCAAATAAATAAATAAATAAATAAATAA
ATAAATAAATTTGTGGATAAACTTGTTCCTTTCTATCACAAATACGACAA
AATAAATTTATGATTGGATGCTACCAAGGTACACAATTTGAGTTCTAGTT
AAAGTTATGAAGAGAATAGAACCCCACACTCAGCCCCATCCCCTCCTTTT
GGAATAGTTTCCTAGTTGTTGCTTCAGGGCTGGACTGTAATCTTCAGGAC
TGGATGTAAATGTCCCTTTGTGTCTGCCTCACAGCCACACCAGGGTCAGC
CCCACAGGCCAGGTCTCTTCACACTAAAAAGAATCCCAGTTTGGGCAGAA
GTCTGAAAACTGTGGATGATATGTACCTAGCACTTGGTGTTATATTTGGG
AGGCAGTATTGTAGAGGGTTAGAGTTTAGCTCAGGAGTCAGATACCCTGG
TTCCTAGCTTGGCTTCTTGGCCAGTGGCTACCTGACTGGAACATGAGACA
GGTGTGGGGAGAGCTGAGTCAGCCTCCATCGCGCCCCCAGGGCCAGGCTA
CCTCAGACCATAGCCAGACCAGAGTGAGTCCAGTCAGTATCAGCAGAACT
CACTATCCAGTCTTGTGAGCAATAAATGCTTCTCATTAGATGCCACTGAG
GTTTTTGAATTTTTTTTTTTATACTTTAAGTTTTAGGGTACATGTACACA
ACGTGCAGGTTTGTTACATATGTATACCTATGCCATGTTGGTGTGCTGCA
CCCATTAACTCGTCATTTAACATTCGGTATATCTCCTAATGCTATCCCTC
CCCACTCCTCCCACCCCAAAACAGGCCCCAGTGTGTGATATTCCCCTTCC
TGTGTCCATGTGTTCTCATTGTTCAATTCCCACCTACGAGTGAGAACATA
CAGTGTTTGGTTTTTTGTCCTTGCCATAGTTTGCTGAGAATGATGGTTTC
CAGCTTCATCCATGTCTCTACAAAGGACATGAACTCATCATTTTTTATGG
CTGCATAGCATTCCATGGTGTATATGTGCCACATTTTCTTAATCCAGTCT
ATCATTATTGGACATTTGGGTTGGTTCCAAGTCTTTGCTATTGTGAATAG
TGCTGCAATAAACATAAGTGTGCATGTGTGTTTATAGCAGGATGATTTAT
AATCCTTTGGGTATATACCCAGTAATGGGATGGCTGGGTCAAATGGTATT
TCTAGTTCTAGATCCCTGAGGAATCACCACACTGACTTCCACAATGGTTG
AACTAGTTTACAGTCCCACCAACAGTGTAAAAGTGTTCCTGTTTTCTCCA
CATCCTCTCCAGCACCTGTTGTTTCCTGACTTTTTAATGATCGCCATTCT
AACTGGCGTGAGATGGTATCTCATTGTGGTTTTGATTTGCATTTCTTTGA
TGGCCAGTGATGATGAACATTTTTTCATGTGTCTATTGGCTGCATAAATG
TCTTTTGAGAAGTGTCTGTTCATATCCTTCCCCCACTTGTTGATGGGGTT
GTGTTTTTTTCTTGTAAATTTGTTTGAGATCATTGTAGATTCTGGATATT
AGCCCTTTGTCAGATGAGTAGGTTGCAAAAATTTTCTCCCATTCTGTCGG
TTGCCTGTTCACTCTGATGGTAGTTTCTTTTGCTGTGCAGAAGCTCTTTA
GTTTCATTAGATCCCATTTGTCAATTTTGGCTTTTGTTGCCATTGCTTTT
GGTGTTTTAGACATGAAGTCCTTGCCCATGCCTCTGTATTGAATGATATT
GCCTAGGTTTTCTTCTAGGGTTTTTATGGTTTTAGGTCTAACATGTAAGT
CTTTAATCCATCTTGAATTAATTTTTGTATAAGGTGTAAGGAAGGGATCC
AGTTTCAGCTTTCTATATATGGCTAGCCAGTTTTCCCAGCACCATTTATT
AAATAGGGAATCCTTTCCCCACTGCTTGTTTTTGTCAGGTTTGTCAAAGA
TCAGATGGTTGTAGATATGTGGCATTCTTTCTCAGGGCTCTGTTCTGCTC
CATTGATCAATATCTCTGTTTTGGTACCAGTACCATGCTGTTTTGGTTAC
TGTAGCCTTGTAGTATAGTTTGAAGTCAGGTAGCATGATGCCTCCGGCTT
TGTTCTTTTGGCTTAGGATTGACTTGGCAATGCGGGCTCTTTTTTGGTTC
CATATGAACTTTAAAGTAGTTTTTTCCAGTTCTGTGAAGAAAGTCATTGG
TAGCTTGATGGCGATGGCACTGAATCTATAAATTACCTTGGGCAGTATGG
CCATTTTCATGATATTGATTCTTCCTACCCATGAGCATGGAATGTTGTTC
CATTTGTTTGTATCTTCTTTTATTTCATTGAGCAGTGGTTTGTAATTCTC
CTTGAAGAGGTCCTTCACATCCCTTGTAAGTTGAATTCCTAGGTATTTTA
TTGTCTTTGAAGCAATTGTGAATGGGAGTTCACTCATGATTTGGCTCTCT
GTTTGTCTGTTATTGGTGTATAAGAATATTTGTGATTTTTGCACATTGAT
TTTGTATCCTGATACTTTGCTGAAGTTGTTTATCAGCTTAAGGAGATTTT
GGGCTGAGACGATGGGGTTTTCTAGATATACAATCATGTCATCTGCAAAC
AGGGACAATTTGACTTCCTCTTTTCCTAATTGAATACCCTTTATTTCTTT
CTCTTGCCTGATTGCCCTGGCCAGAACTTCCAACACTATGTTGAATAGGA
GTGGTGAGAGAGGGCATCCCTGTCTTGTGCCAGTTTTCAAAGGGAATGAT
TCCAGTTTTTGTCCATTCAGTATGATATTGGCTGTGGGTTTGTCATAAAT
TTGCTCTTATTATTTTGAGATAGGTTCCATCAATACCTAATTTATTCAGA
GTTTTTAGCATGAAGGGCTGTTGAATTTTGTTAAAGGCCTTTTCTGCATC
TATTGAGATAATCATGTGGGTTTTGTCGTTGGTTCTGTTTATATGCTGGA
TTATGTTTATTGATTTGCGTATGTTGAACCAGCCTTGCATCCCAGGGATG
AAGCCCACTTGATCATGGTGGATAAGCTTTTTGATGTGCTGCTGGATTCG
GTTTGCCAGTATTTTATTGAGGATTTTTGTATCACTGTTCATCAGGGATA
TTGGTCTAAAATTCTCTTTTTTGGTTGTGTCTCTGCCAGGCTTTGGTATC
AGGATGATGCTGGCCTCATAAAATGAGTTAGGGAGGATTCCCTCTTTTTC
TATTGATTGGAATAGTTTCAGAAAGAATGGTACCAGGTCCTCCTTGTACC
TCTGGTAGAATTCGGCGGTGAATCCATCTGGTCCTGGACTTTTTTTGGTT
GGTAAGCTATTAATTATTGCCTCAATTTCAGAACCTGTTATTGGTCTATT
CAGAGTTTCAACTTCTTCCTGGTTTAGTCTTGGGAGAGTGTATGTGTCGA
GGAATTTATCCATTTCTTCTAGATTTTCTAGTTTATTTGCATAGAGGTGT
TTATAGTATTCTCTGATGGTAGTTTGTATTTCTGTGGGATGGGTGGTGAT
ATCCCCTTTATCATTTTTATTGCATCTATTTGATTCTTCTCTCTTTTCTT
CTTTATTAGTCTTGCTAGCATTCTATCAATTTTGTTGATCTTTTCAAAAA
ACCAGCTCCTGGATTCATTGATTTTTTTGAAGGGTTTTTTTGTGTCTCTG
TTTCCTTCAGTTCTGCTCTGATCTTAGTTATTTCTTGCCTTCTGCTATCT
TTTGAATGTGTTTGCTCCTGCTTCTCTAGTTCTTTTCATTGTGATGTTAG
GGTGTCAATGTTAGATCTTTCCTGCTTTCTCTTGTAGGCATTTAGTGCTA
TAAATTTCCCTCTACACATTGCTTTGAATGTGGCCCAGAGATTCTGGTAT
GTTGTGTCTTTGTTCTTGTTGGTTTCAAAGAACATCTTTATTTCTGCCTT
CATTTCGTTATGTACCCAGTAGTCATTCAGGAGCAGGTTGTTCAGTTTCC
ATGTAGTTGAGCGGTTTTGAGTGAGTTTCTGAATCCTGAGTTCTAGTTTG
ATTGCACTGTGGTCTGAGAGACAGTTTGTTATAATGTCTGTTCTTTTACA
TTTGCTGAGGAGTGCTTTACTTCCAACTATGTGGTTAATTTTGGAATAGG
TGTGGTGTGGTGCTGAAAAGAATGTATATTCTGTTGATTTGGGGTGGAGA
GTTCTGTAGATGTCTATTATGTCCACTTTGTGCAGAGCTGAGTTCAATTC
CTGGATATCCTTCTTAACTTTCTGTCCTGTTGATCTGTCTAGTGTTGACA
GTGTGGTGTTAAAGTCTTCCATTATTATTGTGTGGGAGTCTAACTCTCTT
TGTAAGTCTCTAAAGACTTGCTTCATGAATCTGGGTGCTCCTGTATTGGG
TGCATATATATTTAGGATAGTTAGCTCTTCTTGTTGAATTGATCCCTTTA
CCATTATGTAATGGCCTTCTTTGTCTCTTTTGATCTTTGTTGGTTTAAAG
CCTGTTTTATCAGAGAGTAGGATTGCAACCCCTGCCTTTTTTTGTTGTCC
ATTTGCTTGGTAGATCTTCCTCCATCCCTTTATTTTGAGCCTATGTGTTA
CTTTGCACGTGAGATGGGTTTCCTGAATACAGCACACCGATGGGTCTTGA
CTCTATCCAGTTTGCCAGTCTGTGTCTTTTAATTGGAGCATTTAGCCCGT
TTACATTTAAGGTTAATATTTTTATATGTGAATTTGATCCTGTCATTATG
ATGTTAGCTGATTATTTTGCTCGTTAGTTGATGCAGTTTCTCCTTAGCCT
CGATGGTCTTTACAATTTGGCATGTTTTTGCAGTGGCTGGTACCAGTTGT
TCCTTTCCATGTTTAGTGCTTCCTTCAAGAGCTCTTTTAGGGCAGGCCTG
GTGGTGACAAAATCTCTCAGCATTTGCTTGTCTGTAAAGTATTTTATTTC
TCCTTCACTTATGAAGCTTAGTTTGGCTGGAAATGAAATTCTGGGTTGAA
AATTCTTTTCTTTAAGAATGTTGAATATTGGCCCCCACTCTCTACTGGCT
TGTAGAGTTTCTGCCGAGAGATCCACTGTTAGTCTGATGGGTTTGTGTTT
GTGGGTAACCCGACCTTTCTCTCTGGCTGCCCTTAACATTTTTTCCTTCA
TTTCAACTTTGGTGAATCTGACAATTATGTGTCTTGGAGTTGCTCTTCTC
GAGGAGTATCTTTGTGGCGTTCTCTGTATTTCCTGAATTTGAATGTTGGC
CTGCCTTGCTAGATTGGGGAAGTTCTCCTGGATAATATCCTGCAGAGTGT
TTTCCAACTTCGTTCTATTCTCCCCGTCACTTTCAGGTACACCAATCAGA
CGTAGATTTGGTCTTTTCACATAGTCCCATATTTCTTGGAGGCTTTGTTC
CTTTCTTTTTATTCTTTTTCTTCTAAACTTCTCTTCTTTCTTCATTTCAT
TCATTTGATCTTCCATCACTGATACCCTTTCTTCCAGTTGATTGAATTGG
CTACTGAGGCTTGTGCATTCATCACGTAGTTCTCGTGCCATGGTCTTCAG
CTCCATCAGGTCCTTTAAGGACTTCTCTGCATTGATTATTCTAGTTAGCC
ATTTGTCTAATCTTTTTTCAAGGTTTTTAACTTCTTTGCCATGGGTTCGA
ACTTCCTCCTTTAGCTCGGAGTAGTTTGATCGTCTGAAGCCTTCTTCTCT
CAACTCGTCAAAGTCATTCTCCATCCAGCTTTCCGTTGCTGGTGCGGAGC
TGCGTTCCTTTGGAGGAGGAGAGGTGCTCTGATTTTTAGATTTTTCAGTT
TTTCTGCTGTTTTTCCCCCATCTTTGTGTTTTTATCTACCTTTGATCTTT
GATGATGGTGATGTACAGATGGGTTTTGGTGTGGATGTCCTTTCTGTTTG
TTAGTTTTCCTTCTGACAGTCAGGATCCTCAGCTGCAGGTCTGTTGGAGT
TTGCCGGAGGTCCACTCCAGACCCTGTTTGCCTGGGTATCAGGAGTGGAG
GCTGCAGAACAGCGGTATTGGTGACCCGCAAATGCTGCTGCCTGATCATT
CCTCTGGAAGTTTTGTCTCAGAGGAGTACCCGGCCGTGTGAGGTGTCAGT
CTGCCCCTACTGGGGGGTGCCTCCCAGTTAGGCTGCTCGGGGGTCAGGGA
CCCACTTGAGGAGGCAGTCTGTCTGTTCTCAGATCTCCAGCTGTGTGCTG
GGAGAACCACTACTCTCTTCAAAGCTGTCAGACAGGGACATTTAAGTCTG
CAGAGGTTTCTGCTGCCTTTTGGTTGGCTATGCTCTGCCCCTAGAGGTGG
AGTCTACAGAGGCAGGCAGACCTCCTTGAGCTGCGGTGGGCTTCACCCAG
TTTGAGCTTCCTGGCAGCTTTGTTTACCTACTCAAGCCTTAGCAATGGCG
GGCGCCCCTCCCCCAGCCTTGCTGCTGCCTTGCAGTTCGATCTCAGACTG
CTGTGCTAGCAATGAGCGAGGCTCCATGGGCGTAGGACCCTCCGAGCCAT
GCGCGGGATATAATCTCCTGGTGTGCCGTTTGCTAAGACCATCAGAAAAG
CGCAGTATTAGGGTGGGAGTGACCTGATTTTCCAGGTGCTGTCCGTCACC
CCTAGGAAAGGGAATTCCCTGACCCCTTGCACTTCCCAGGTGAGGTGATG
CCTCGCCCTGCTTTGGCTCAGGCTGGGTGCACTGCACCCACTGTCCTGCA
CCCACTCTCCAACAATCCCCATTGAGATGCACCCGGTACCTCAGTTGGAA
ATGCAGAAATCATTCGTCTTCTGTGTTGCTCACGCTGGGAGCTGTAGACT
GGAGCTGTTCCTGTTTGGCCATCTTCTCGCCACACTCCTTTTTTTTTTTT
TTTTTTTTTTTTTTTTTTTACTTAGCATTATTGTGATAACAGTAAACAGG
TGAACCAGGGCCAGCAATATTGTACAAAGATCTTATGCTTCTGCCAGTAG
CAACCGTTCTCTATGTTTCTCCCTTTGTTTTTCTCCTCAGAGGCTTCCTA
CATTATGTCAGTGAAGGAATCAGTGATTATGCTTTTTATAAAAATTCTCC
TGGGGAGTGGTGAGGAGGCATTTTTGCTAAGGCTTCACCTCTTCCCTTCA
TCTCCAGGGGTCATCCCCTCACCTTATTGGGCAAAACTGCATCAATCTCC
TTTTGCAGTTTCTGCTGGACATCAGGGTGAGTGGCCAGTTCATATAAAGT
GAAGGAAAGAACACTGCTGGTGGTTTCATAGCCAGCAAAAATGAAGATTA
TTGACTGGGCTGCGAGCTCCAGATCAGACAGAGCTGAAAGGAGAGGAAAG
ACATTTTAGGTAAATCAGGTCAACGTACAACATCACAGCTTAGATGAAAT
CTAAGTGAAGCTCTCTAATCCCAAGAAGAAAAAATGGAAAAGCAATTCAA
AGTCACACTGGGAGTGGTTTTCATTCTGATATGTATCTTATACAGGGCCA
GGATGACGCAAAATCATTTTAATCCAGGTTTTCCCAAGGTCTACATGATT
GTGGGCCACACACTCCTCATCATGGCATCCCAGCACCAGCACTGCTGTAA
TTTCCAGAGAGAGCATTTCTGTCTTACATACTCAGTGTTATGGGTGTGTG
CCTTGAATGATCCTAAAAGTACTTTATCTGTAAGTAAATATGGGGTAGGC
TTTTTCCCAATAAAAATTTGATTTTCTACAATAGAGCTTGACAGACTTTG
AGAGAATTCCAATATAGCTTGACAAACTTTGAGAGAATTTGCAATATTTA
GGACCTTTTCTCTATATATGTTTGAGGGAACTTAAAGGACCAATACTGAG
CTACAGATCACCTCTTGCTACTCAAAGTGTGTTTCATGGACCAGCAGCAC
CAGCCACATCTGGGAGCTTATTAGAAATGCAGAATCTCAAACCCCACCAT
CGAACTACTGAATCAAAATCCAAACTTGCAGGAGATATGGTGATTTGTGT
GCACAACCTCACTTAAGCAGCATGGATTACATCTTTGACAGGCATCAGGC
AATACAAGATCTAGGGTACAGTTCTCAGAATGGACTATCTCAGGATGTAC
AAGACAGCAGAGATAGACAAAAAGCCAGAAGCATGGTGATTGACTGTAGT
CTGATGAATGGCATTAAAATAGCAGAAGTTCTTATGATTACAGGTTGGCC
TCCCTCTTGATATTTCTCCTGAGAGAAGCTCACGATGGTCCATCACTAGT
CTGTTTGGTCAGGACTGGATTAGGACCTTTAGAGACCTGGAGCACAGAAA
TAAATATGGTGCCTGCAGCAATCATGTAACTCACAACCAAACACAATATA
AAATGAGTGTGAGAAAGGTCTACAGAGTTCTGATTTATCAGTGAATATTT
CTGTATGCTGCTGTGGGTAAATTCAACCATCCAATTATTTTACTCAGTTA
CATTGAACCCCATTATACTGAGTTGAAATTGAACTGTAATTTTAAAGTTG
GGAGCTCTGCTGTCCAATCTGGTAGCCACTATCCACATGTGGCTATTTAA
ATTCAAATTTTATTCAATTAAAAATAAATACTCTTAAAAATTGTTCTTCA
GTGGCATTGGCCACATGTCCAGTACTCAATAGCCATATGTGTCTAGTGAT
TTCTATATGAAACAGTGAAATGATAGACTATTTTCTTTATCACAGCAAGT
TTTGTTGAGATAGATAGATGATTAATTGATAAATTATAGGCAGATAGATG
ATTGACAGATAGATAGACAGACAGAAGTAGATGTAGACATGGACATGTTT
AAAGTGGTATACTGGAGTCTGCTGAGTCCTGCTCTCTAGAACCAATTGTT
AAATATTCAAAAATTTTGTGAGATGGTTGCCAAATCTTGGTAGCTTGAAA
TTGACCATGGTTATCATTTTGCCACTGTCTTAGTAATAATGGTTTTGGTT
AAAACCATCCATGGGTCATAAAACTAGTAGATACAAGACTGAAGATTGAA
GTAGATTTACATGGTATCAGAGGTGTCCCCCATTAGTTACTTATGCATTT
CAAAGGGAAAAATAAAACTTTGCAGTAGATTAACCTTGCGAACACACTTT
CAAGTACTGCCAGTTAAAATCACCCTTACTGGGATAGTGTGCTTCCTGAT
CGGTATGTTTGATATAAATTTCCAAGTAGAGGTTCTCACTTGGTGGATCT
GGAGGAGGCTGAGAACTGGCATTTGATCTCATGTAGGTGATCCACAAACC
ACTGACTGTCCTCCAAGCATTCTAGGTTTGCTTAGGGTTGCCCTTTCAGC
CTGGAACATGGCTATACCTGTGGGCTTCTGGAAAGTGCCTCCAGCTACCA
TTTATAACATCTAAATGTGTGTTGTTCTGCTATGTGGCAAAAATTCTCAT
CTTCCTGGAATACTTCCTGCACATTTTCAGAACAAGGCCCTCCCTCTTAG
TGTCCCCGCCAGTAGCCCTCAGAAGCACTCCTTGGTTACCTTTGTGGGAC
TCAGTTTCTTTCGAATTCTGGGAGTCAATCATCAGCTGAAGGAAATCTAG
TCGGTGCTAGAAGCAAAAGGAGAGATTTCTTTGGCAGAAAGTGACTCGTG
AAGTCAGAAGTAAATCAAAAGTGCAGTCCTCAACCTCCCTTCTTGACTTC
CCTCCCTCAACCTCCCTATGGCTTCTTGAAGACGTGTTACCTGAGTCACC
AGTGAACAAAAACATTCATCTAAATCCTTGGAAAGCAGGATGTTTTCCTG
AAACAAATCTAGCTATCATGTCCAATTGCTTTTTCGCCTTTGCCCTCCCT
GTTTCTCATCTTCTCTGTCTTTTGGATACAGCTTTCTGGCCAAAGAGTTG
CCGGTTCCATCTCTGGTCATAACTGCTTACCCAGGAAGAAGTACTGGATC
TTTTATTCTTCTACCTTTTTCTTCAGCAGTGTCCGTATAGATTAATCTCC
TGACATTTCCAGAACTCATCAGCAGCTTTTTTGGGGGAGCATTTTCAAAT
ATTCCAACATTCTCAAACTCTATATAATCTTCAGTGACAGCTGGGTTACC
TGGTCCTGTCTCCCTGACCTGCAGACATCCTTCGGCTGGCCTCTAGGGCT
CGTGAAGGCAAAGCTGAGTTAGCCAGCCTTGCAACCTCAATTCTCAGAGA
AGACCCCTGTTCACTCCAGGCTGTGAAACACTCACATTTACCACACACTA
CATGTCAGCAGTCGGCAGGTAGCCTCATAGGACCTTTAATTGCAGAATAT
GTAAAATAAGAGTCTTGGACTTAAAATGATTCTTTACCAATCTGTGATAT
GAGGAAAGCACAATACCAGTAAAATATATTTTCAAACAGGAAACTTTATC
CTTTGACAATTTATTAAAGGGAAGAGAAGTGGTAAAATTTTATCTCAATA
CTGTTTATATCATGACATACTAATTGTTGTGCCTGATTTCAAGTTTTAAA
TGCTATCTCTCTGACTCATTCTCATCTCCTTCCCCAATCTCCTTCTTTAT
TTCTACCAAATGGCTTCTCTTGTTCTAAACATAAGTTCTCTGTCTTTATT
TTTAAAAATACAGATACATGCTCTATCATGTGTATAAAATCTAAATTTAT
CAAAACCTAAACATCGTCATTTAACCACCATCAGATTTTACCTTTTGTTT
GTCGTTGAGGCGACTTTTCTTCATTCTGTTTACAGATTTACTTAAAAAAT
TTATGGTATCTTTTGGAAACAGAGAGACATTTAATGCTTCAAAAACTGGG
GTAAGGAATGGAAAGAGTACTGTGGGAAAAACAAAACAAACAAAAGGAAA
TCATTGAAAATGCAAACTTTACCTGGAGCAATTATAATTTTCTCTACCAG
TAATAAGAATAAGAACATCATGATTCTCAACTGGAACCCATTCCTTTTAT
CATGTTTGCCCTTCTTTCAGGCCGGCGACTGAGCAAGGGCAGGTCTATAC
ATAGGAAACACCACTACAGCAGTGAGATCAATGGCACCTTCTGAGTCTTT
GGAGTGACCAAAGTAATAGAATTAAATTCCCTGACCTCTTAGCCTTTATC
TATTGGACTAGAGTTTTTGGATTAATGTAGACCATAATCTGCTGCTTAAC
TTAATCATGCTGTTCAGGAAATGATAGTCAAGATAGAATTAACACAGCAT
ATGTACATCAACTTCCATGGAATAAAACTAGAAATCAATAAGGGAAAGAA
ATTTGGGAAACTCATACATTTGTGGAAGTTAAACAATACAGTTTTAAGTG
ACCAGTGAGTCAAAGCAGAAATCAAAAGGGCAACAAGAAATTGTTTTGAG
ATGAACAAAAAGAAGGCATGATGTACCAAAACACAGGATGTAGCCAAACC
AGTGCTCAGAGGGAAATTTATAGCTGTAATATCTAAATTTAAAAGAAGAA
AATATCTCAAATTGATTATAATTATTTACACCACAAAACACTAAAAGAAG
AAGAGCAAATGAAACCTAAAGCCAGCAAAAGAAAGAAAATAACAGACTAA
AATAAACTCATGAAATAGAGAATAAAAAACAACAGAGAAAAATCAATGAT
ATTATTTCTATGAAGTGTCCAGAATAGGCAAATCTATAGAGGCAGAAAGT
TGATTATTGGATGCTTAGGGCAGTGGGGTTTGTGGTGGGGTGTTGACAGC
TAAAGTGTGTGAGGGCTCTAGATTGACAAAAACATTTTAGTTTACAATAG
TAATGGTCATACATATTTTTGATTATCTTAAAAACAATGGAATTGTACCT
TTTAAGTGGATGAATTATACGATATGTGAATTATATGTCAAGAAAGCAGT
TATTTTTAAAAAGAGAGAAAGAAATAATAGCCCACATACTTATTGAGAGA
AATAATGGATCTAAGAAACCAAATTTTAGGAACTTCTTAGTGCTCTCCAC
AAAGGGGTCTTGTGGATTGTTGAGAGAGTCGATGTTCACTCCAAATGATG
TGCCAGTAATCACATCCATGCTGTAGGCCCCAAAGATGCTGAGTGGAGAA
AGATATGGAAAATTAAAATCAGCACCTCTTACCGTCCTTCCACTATACAT
GCAGCAAGAAACCCACATATCCAGTCAAGACACATAAAGAGCCACAGACT
TTCAGAACTATCTGCTGAATCATCTTCCATCTACTCCCTCAGAAGGTGGT
TATCTGGTGCCAGTGATGGAGCTGGCCCTATGCTGGGGGTGATGGAGACA
CCAAGCTGAGTTAGACTCACCTCTGAGGTCAAGGAGCCCAGTCATAGGAA
GACAGAGACCCATTATCAGACAACTACAGTAGCATGTGTTGAGTGTGGAT
GATATAAGATATGTAAGCTCTGTGCTTCAGCAGAACAAGAGTAGAATAAT
TAACTCTTCCTAGTGGATTCAAGAAAGGTGGCGTTGTCTGACTACAGACT
CTATGCCCAGAGCCAATTCCTCTTCAACACTTTACAAAACAGTAACACCC
TGTTCTGAGTTCCTAGAAATATCATCCTTTATTCTCTACACTCCCTGCTA
ATGCTCTGGAAAACCCCACTATCCCCAGCTCCTCTGACCTGAAGTTGCGC
TGAGAGCAGAGTCATTTTTGTAAGATGTGACAATCAAGAATGTTCTGGTT
AAAAAAAATAGATCTCTCCAACATTGATTTGGAGAACCCAAAACTGAGTG
ACCACATGTCCCAAGTCTGAACAGGACAGGCTCAGATTACACCTGTCGTT
CCTGCATAATTGAAGCACATACCATTGTAGACAGCAAATAATAGGCTTGC
TCTACACATAGCATTTCTAGCACCCTTTCTTTTTTGAGATTGGAGGAAAA
GGAAGTAGTGGGAAGGTTTAATAGTTCATAGTTTGCTGATATTCTCAGAA
AAACCATGAAGGGATTGAAATTGTTCCAAGTTCCCCATTGTAACTTTCCC
ATCTTACCCAATGCAAGGCAACAAGTACCAAATGCTTGCTTACCCACAGT
TCCATATCCACTACACTCAAAACTTTGATACAATCATGTTTTTTTAATTT
CTAAAGTATGTATTTAATCTCCCAGAATATTTATGGTGACAAGTTAACAG
ATAAGTAAATCCTGGCTCCTGTGCACAGGAGAGAAGGCCCTTTTCCCTTG
CTGACTTGCCGCCTCATGGGAGCCACTCCCTCTTAGGTGGCTCTTTGGAG
TTGCAGCGCTGCCCTGCTTTTGTCTGGTCACTGGAGTAACCCAACAGTGC
GACTGTCGACTCCATGGCAGGCAGCTGGAAGGGCTCATGACAGCTCAGAA
CCCCATGGCTGTGCTCCTACTTACTCTTTCAAGGTGACAGGCTTGCCTTT
CTCTGCTTCCCGCCTCAAGTTTCTCACCAATACATCTCCATACTGGGCAA
TGATGGGGAACATCTAAGCACAAAACAGATCAGTACCTGTAGTTAAATGT
GCAGACTCAAGTCCCAGAAGGATATGGCTTTCTCCAGCATGGAGCAGTAA
GTGACATTTTGTAATGAATTTTGTGATGTCTTTTCTGTACATAAAGATAA
AAGACCATTTTTAGGAAGCTCGAACTCAGTGGACTACCCCTTGGAAACGG
ACTGTGATCTTACTTTCTACCTGTCCCCAGATTCATTCTTTACATTTCTA
ATTAAGACTCATCTTATTTTCATACCTCCTTGAGTTTTCCGCTGGTGAAG
GTTGGAGACAGCAATGACCGTATTCTCTTCCATTCTTCATCCTCAGCTAA
AGAGATGGCACTTTTCATAAATCCCACTGGGCCTAAAGACTAGAGTTCAA
CAGAAACATTTTTTCTCACATTAGTTGTGGTGATCTTCATGGTTGCACAA
AATATATTGAAGAGGCATCCTTATTTAACAAATATTTATTGACTGTATAT
GATATTATGGCAAGCCATATTCAAGATGCTCAATGGAGATCCTAGATGCC
TAGCCTCTTCTGAGTGTATGTGGGGCGGGGGTGGGAGTGGGGAGACCCAG
CCATCTGGTGTGGTCTCCTGCCTCTATATCTCAGTCTCCTTTTAATTGCA
AATGCTCCACGTGGTAGGGAACTGTTCTTCCAGTGGAATAGACAGGAACA
AGACCTAGCCCTTCCCCAGGAGTGTGCAGAGTAGAAAAGGATTGGTGACA
GATGGGCAGACTGTATGTTGCCTCAGACCAGCTCTGTCTTTAATACACCT
ACAGCATGGGCAACTTGAAAAAGGGATGCCATGATGTGGTGATTTTTTTT
TGAAAAGTAGGTAATACTTAAAGACTAGAAACCTGTTTTGAAGGAATAAT
GCAATTTCCTTGAAAATTCTTTTCTCTTAATTTTTTATTCCATAAATAGA
AGGAAAAAGAAAGGGATAATTACTTTTCCCAACTTGGGGCTGGACTATCA
AGCCAGCATGCTTGGAACTTTCTCTTATCTTCCACAACTATGTTTTGTTT
TAAAATGTGTACTTCCAGCTGTCATGATAAAATCTCAATAAACTAGGAAG
AGAGAGACAGTTCCTTCATTTGATAAAGACAATCTGTAAAAAAATCATTC
AGTTAAATCACATTTAATGATGAAGGACTGAATGGTTTTTCCAAGATCAA
GAAGAACTAAAAAATGCCCACTCTCAACATTCTTACTAAAGAGCATACCT
GATGTCTTAATACACTAGACAAGAAAAAGAAATAAAAGGCATACAGATTG
GAAAGGAAATAATAGAATTGTCTCTATTTTCAGGTGACATAATTGTCAAT
GTATAAAATGTCAAGGAATATACAAAAAAATTTCTAGAACGAATAGGTAA
GTTCTGCAAGGCTATAGGATACAAGATCAACAAACAAAATTATTCACATT
TCTATGTAACAATAATCAATATCTGAAAATACAAGAAAAACAGTATCATT
TACAGTTACTCCAACAAAAATGAAATATTTCTGGTGTAAATCTAACAAAA
GATGTACAGGACCTCTATGCTGAAAACTATAAAATGTTGAGGAAAGTAAT
AAAAGCTAAAGAAATGGAGAGGCATACTATATTCACGGGATGAAAGGCTG
AACATAGTAAAGATATAGATTATACCCAAATTGTTCTATTGGTTTAATTC
AAGCTTGTCCAACTTGTGGCCTGCAGGCCTCATGCAGTCCAGGATGGCTT
TGAATGTATCCCAATACAAATGTGGAAACTTTCTTAAAACATTTTGAGTT
TTTTTGCAATTTTTTTTGTAATTTTGTAATTTGACTATGTGATTCTCAAG
TGTGAACTTCGTAGACAACAATGGAATGGAAAGGGGTAATCAGAGTATGT
CACATCCACAAATAATGGACTAGTATCCATAATTTGCATTATAATTGCAA
ACAGTTCAGCAAGAAGAAATTAAAAGCCATTAAAATTAACTAACAAAGAG
CGAGAGGACGCTATTGCAGTGCCACGTGAAGTGAATTGTGACAAAGAATT
CAAGTGTGTATTCTGGACAAGGCAGAGCGCTGCTGTACACCAGACACTGT
CGCCATTTGTACGCATGTGTGGCTTCAGTTTTATGGTGGTGTGCGACTTC
CAGTGTGTTATCTTCTAATCACGGACAGTTGAATTGACACTGTCAGGTAT
TAGGTGTGTTTGTGGCAATTTGGCAAGTAAAACCCAGCAATTATCAATAA
TATTTCAACCTACCTTTGTAGATGATAGGTGTTTAATATTATTTAGAAGA
CATGTAAGTATTCTTATTTGATTATTAAACCTTGCTTTCTGTTCTATTTT
CCTATCTGTTAATTTCCATAATAAAAGTAAATATAGTTGCTTATCTATTA
TAATGCTTTTAATTCCAGAATGGCTTCCACAATGTCTTAAAAAGAAAACC
CTAAAAAACAAAAATTATGGATGAAGGAAGATTGTTCAATGAAAAGTGGA
CAAATGACTTTTTCTTGTTGAGGCAAATAGCGAAGCACTCTGCTTAATTT
CCACGGAATTTGTGCCAGTTTTCAAAGACTACAATTTGAAGAGGCATTAT
ATGCAAAAACGTGCTGACAAATTTGGTGTGTATGTGTTGTAAGGACAAAA
TAGCAGAACTGAAAAAAAGTCTGTCTTTTCAACAAAAAAGATTTTTTAAA
AAGTTACAACTCGGACTCAATCGTAAGGTAAAACCTAGTTATGTGGTAGC
AAATTTAATAGCAAAAAAATCAAAACCATTTACTGATGGTGAGTTTATTA
AGCAATGTCTGGAAGATGTGGTAGATATTATTTGCCTTGAGAAACTGATA
TTTCTAAAATCAGTTTGTCTCACCAGACTATAGCCAGGAGAATTGGAGAA
ATTGGGAAATCTATTGAAAGACGTTTGGAGAGTAAAACTGCTAATTTAAA
ATTTTATGCTTTGGTGATGGATGAAGGCACTGACACTACAGATACGGCAC
AACTTGCTATTTTTATTAGAGGTATTGATGATGAATATAATGTCACTGAA
GAAATCGAAATGTCACCATGCTATTAAAAGACACAACTAAATCAAGAGAT
TTATATGAAGCAGTGAAAAATATGTTAAAGCAATTTTCTTTGTCCTTTGT
AAACATATGTGATATAGCTACAGATGCTGCCCTGGCGATGGTAGGTAAAA
GAGAGGGACTTGTACAATTAATAGATGATGCAGTTGCCACACAAAACTCA
CATTTGATGAAGTATTATTGCATAATACATCAAGAAAATCCATGTGCACA
AGCTTTAAAAGTAGATAACGTCATGCAAATTGTCATCAAGGCTGTAAATT
TCACAAGGGCCCAGGAATTGAATCATCGCTAGTTTCAGGAATTCCTTAAA
AGTATGGATGCTGACTCTAGCAAGTCATTCACTTTTTAGAAGTAAGATGG
TTAAGTCAAGGCAAAATGTAAAGATTTTATGCTTTGTGATGTGAAATCAA
GCTGTTTATGGTATCAAACAAAATTGGTGCCAGAACTTGACAATGAAAAC
TGGCTTACAGATTTAGCATTTTTAGTGGGTTTGACGGCCCATTTAAGTGA
GTTAAACCTGTGTCTTCAAGTTGAAAACCAACTTAACAATACAATGTTTC
AAACCATAACAGCATTCCATATGAAACTGAAATTATGGCAAGCTCAAATT
AAGGCAAACAATTTTATGCATTTCGACATGTTGGCTAAACATGGTCCTGT
GAACAGCCAAAAATACGCAGCCTTGCTTTTCAATTTGATACAGGAATTTG
AAAACAGGTATTTCAAGATTTCTGAAAAAATCATCAATATTTTGGTATAT
TTGCAACTCCATTTTCAGTCGACATATATATGTTACCTGGCAATTTTGAA
ATGGAATGCCTAGAGCTGCAATCTGATGTTCAACTTATAGAAAAATTTGA
TTTTGCCTCTTTACTGGACTTTTGTAAGACCTGTCTTCCCAATGACAAAT
ATCCCTTGCTTCACAATCACACCTTGTTCATGTCATTGCTTTTTGGCAGC
ACTTACATTTGTGAGCTACTATTTTCAAGGATGAAGAACACGAAGAGTAA
AATTAGAACCAAAATATCTGATGAGCACCTTGAGAACTCACTGAGAATTG
CAACTACTTCCATCAAGCCAGATACTGATGGATTAGTTTCTCAAAAACAA
TGTCAAGTACCCCACTAGTTTTATGTTGTTCTCTTTTCTTTTATAATAAA
AAATATCAAAAAAGTAGTGAAGTTTAGCTAGATATGTACATTTTCTGTAT
CAGTGATTGCAAACTTGGAACCTGTTCAATGATTTTGAAAGACCCTCTGA
ATGGGGCAGTGCATAATTAGGATTATTATGCAAGGACATTTTTGCTTATC
TGTGGTGGTAGATATATAATGAAAACTATACACAGACCATTTGTGTGTGT
GTGTGTGTGTGTGTGTGTGTGTGTGTGTGTGTGTGTGTATTTTATGTGTG
GCCCACGACACTTCTTCTTCCACTGTGGCCCAGGGAAGCCAAAAGATTGG
ACACCTCTGCTTTAATTCTTATCAAAATTATGGCAGGTTTGTTTGTAGAC
ACTTACAAGCTTATTCTGAATTTTTATGGAAAGGCAAGGGACAAGAAAAG
CTAAAGCCATTCTGAAAATATAAATCAATAAAGTGGAAAGAATTGCCCTA
TATGATGTTAAGAGTTACTGTACAGCTACTAGAGTCACCACAGTGTGGTA
TTAGTGGAGGAGTAAACAATAAGAAATAGATTCACAAAATATACTCAGCT
GAGTTTTGACAATATGCCTACCTTTCCAAAATGGTGTTGGAACATTTGGA
CAGCCATAGTCCACAGAAAATGAACCTTGATCTAAATCTCATAACTTATG
CAAATATTAACACAAAATGGGTAATAGAGTTACATTTTGTAAAGTGTTAA
ACTATATAACTCTTAGAAAAAGCAATGTAGGAAGGAGGGCTAAGCAAAGG
ATTTTCAGACTTAACACCAAAAGAACAATCCATAAAAGGAAATATTAATA
CATTGGCCTCCTCAAATAAATAAAAGTTTGCTCTGATATAGAACCTGTCA
GAGAAAAAGACAAACTCCATGTTGTGACTGTAGGACAGCAGGAGGGAGCC
ACATGGTGACGGAATGGGTCTGCATCTTGATGGTGCTGGTCGTTGCACAA
ATCTACGAATGTGAAAAATTGCTTAGAACTACCCACACACATAAACACAC
ACAAACAAGGGCATGTAAAACTGGTGAAATCTGAAAAGCTCTGTAAACTA
TATCAAAGTCAATTTCCTGTACTATAGTATTAGGTTGGTGCAAAAGTTAT
TGCAGTTTGCCGGTTTTTGTTGTTGTTGTTGTTGTTGTTGTTTGAGATGG
AGTCTCATTGGGTTGCCCAGACTGGAGTATAATGGCGTGATCTCGGCTCA
CTGCAACCTCCGCCTCCCAGGTTCAAGCGATTCTCCTGTCTCAGACTACT
GAGTAGCTGGGACTACAGGCGCATGCCACCACACGCAGCTAATTTTTGTA
TTTTTAGTAGAGATGGGGTTTCACCATGTTGGTCAGGCTGATCTCGAACT
CCTGACCTCGTGATCCACCTGCCTCGGCCTCCCAAAGTGCTGGGATTACA
GGCATGAGCCATTATGCCCAGCCTGTAGTTTGCCATTTTAACTTTTGTGC
CAACCTGATAATATGAATATACTAGATATATATTGCAATATACAAGATTG
CAAGATGTTACCACTGGGCGGGACAGGATGAAGAGTACATGGAACCTTCC
TGTACATTTTTTAGGTAACCTTCTGTGAATATATGTTTTTTTCAAAATAA
AAATTTAATCAGTGGATCAATCATTATTTAAATTTCAAAAAATGGATGCT
TACCCTTCGATTTGTGAAGACAGAATAACATTCTTTCACTAGCACTGTTC
TGATCACGTCGGGATCTGTGATGGCCAGCACAGGGAGTTGACCTTCATAC
GTTCTGTGTGGGGACAACGGAGCTGATTAAACTTCACTAGCCCGATTCTG
CAGCTGGAGCCACACCCAGGAAGCCAGACTTTGATCATTATGTTATGTAA
TCCATACCCCTAGTTGTACGACACACAGCAACCTTAGGTTCTAGTTCATT
AGGGTGTGACACACAGCAAGAGTCTCACACAGGAGCCACCCAAGGCTTCA
TATGATGAAGGGTAATGTGGTCCAAACAGGGAAGAGATACTGAAAGACAA
AAGAGCTCTTTAAAGAGATTATGGTTAGAAATGACAGTAGAGCATTCGTT
AAGCTGGGTGGTACATACGTGGGTATCTCCTATGCCACTCTCCATAATGT
TTTATATGTTTAAAATACTTCATTATCAAAAAGAATATTAGGTCAGTGAA
AAATTGAAGGCAGGTAAATCATCAAGTGCTCACAAGGACTAAATGCTGCA
AGGGCAGTTGGTGTGGGGCCCATGGACATCTAGAGCTGTGTCATCTGTCT
ACTAAGTCATGTTGCCTGTATGGGCCATGCCAGCTCCACAGCACTCCACA
GTCAGCGCTGTGGATTCTGAGGACTTGAGGGGAGAAGATGAAGAAGTACA
AAGAGGCAAAGCTTTCTCCCACTTGCTTCTAGTGAACAAACACACCACTG
CACCTCATCCACTGCTCTCACCAAACCTCTAGCCCCTCTGACAGGGAACA
GCTGCTGCAATTGGCTGAGACCACCTTATAAAATCACAGTCCATCAGCCC
ACCAGGGAACACAATGGTTTAATAATATTCAGCATCTCTTCTTCAAAGTA
AGTGCAATGGTATAAACCAATAAATATTTGTATATCCTTCTATTAAGAAG
TTTTGGCTTAAATTTAAACAACAAAGCAGAACAAAAAATTCCATACTTGC
AGAGAAAGTTTAAAAAAGTGGAGCATAAGTGGTTTCCCAATCTGTTTCTC
TATTATCTCTCAACCCTTCTTTCAAAAGCACATGTTAAATTCAGTCTAAA
TGAAGGAGTTTTGGCTTTTAATTGAAAGTGAATCAATGTGGGAAGGAGAT
GATGCCATGCATTTATGAGCACATATTAGAAGGGTCTGAGACAATGCATG
TGATAAAAGGGCACCTAAGGAAGAAAAAAAGAAGAGGGGAATAGGCAGAC
ACTGGACAGAAGGCGATGCTGGGAGTCCCTGGGCCACCAAAACCTGCAGA
AAAGTGGTAACCACAATGCTCCTAGCCTAGTTCAGACTGAAGACCTCGAT
ACCTGGTGACACATGGGATCCTTGGTAGGACAAGCCTCGAAAAGTTTTAC
AATAGCGAGTGTGAACTTTATCAGAACCAAAGTGATGTCACTAATTGTTT
TTTAACCCTGACAAATAAATCCCAAGAAGGCTATGAAGAGAGGATTCTTA
TGCTTGTGTTCCTGGAAACAAAACTATTACAAAAGTGTCTACAAAAACCA
CAACTTTGCACAAAGGCTATTTCAACTTTACACAAAAATATTTCTGCAAG
GACACCTGTCCAGCAACTGCCTGTCCAACCTTGGTGTGGCATCACCCTTG
TTATTGATCTTTGTAGCTAACAATAATTATCTCAAAACAGTTATGAGATT
CTTCTCATATTTTCTATGGAGCATCTTTGTCTTGTTTACCTCCCTGAATT
TGCACATAGTTTATAACGGCAAGCAGATTCCCATTGCAATATTCTACTCC
CAAGTAATTATCCTCTTCTTTCAGAGAACCTCTCTCTGTTTGTATTTAGG
TTGACAAGAGCTTCATCCCATGAAGACCTGGGCAGAGACTATCCTGCAGT
GGGGTAACCTCCTCACAGTAGCAGGTCTATCCAATGGAGGTTTTCAGAAT
ACTCACCCCCACATTTTTCCATACTTTTTATAGCACTCTGTGTCAAATTT
CCAGAGACCCTGGGAGAGGAAACAAAATACAAGTTGATTATTATTTTAAA
TAGAATAAACCCTACCTCTAATTGGGGCTGAAAACAGTTGCGTCCAATGA
AATCAGGCCTGCTATCTTTCACTGGCAGTTGAAGGAAGCTATTCAGAGAT
GTCTTAAGGGAAAGACAAGAAAACAGAGAATATATTTGAAGTGGGGAATT
TAAAGTCACTCTTGAATTTTCTCTAAGTACTGAAGGACTCACCCTTGTCT
ATGACCAGTAAGTAATTCCTTGTCTTTCTGATGTATTTTTGCTTTTTCTT
TTATTCTCTCTAAAGTCTCCTAACCCCGTGAATGATCACCTGCAAGGGCA
GGGGTGAAACTGAGGTGAGGAAAAGTGAGTGTCTGCAGGGAATGCACAAT
TTTTTAATCTCCTCCATCAGTATCCTTTTCATTTATCTCATGTGCTCTCT
CTAGAACTCTAGCAGAATTAGAAAGTTAAAGAAACCAGGAACCTCTTTTA
GTCTTGCAGATTTAGATAAGTCTAAGGCATGTTGTTGAGTGAGAAAGTGA
GTGAGTGAATGAGAAAGTAGACTTCCTTTCCAGTTTTCTAGCTTAACACA
GAAAAGATGGAGAAATGCCACCTCTACACATCACACCCAGCAAATTACAA
TGCGTGCTCTGAGCTTTCACTTCTGAAACATAAAAACAAACCTTCCTGTT
GCTAAGATTCAGCTGTGATGTTTTAACCATGCAAAAGAAGGTCCCAGAAA
TGTTGATCTACTACAAGAGTTGATCTGGGAAAGATGAAGAAGAAATTACT
GCTTTTATCGAGGGTAAAATTGTGTAGAATTCTCAGATAGTAATCAGACA
ACAGAGGCTTCAGTTGTGAGAGTTAGAATCTGAGAAACAAGCTCCAGGTA
CACAGGATAGGAAATCTGGGCTGGAGAGCAGCTTGCTGCTACTGGCCTTC
TGGACATGAGCTTGTGACTTTCCCTCCAGGGGTAAACCTGGCCATGCTTT
GGGTGGAGCCTACACACCTTTTCCTCTCCTCTCCTCTCTCCTCTCCTTTT
CTCTCCTCTCCTCTCCTCCCCCCTCCCCTCCCCTCCCCTCCCCTCTCCTT
CCTCTCTCTTTCTTTCTCTCTCTCTCTTTCTTTCTTCCTTTCTGTCTTGT
TCTGTTGACCAAGCTGGAGTGCAGTGGTGCGATCACAGCTCAATACAGCC
TTGACTTCCTGGGTTCATACAATCCTCCCACCTTAACATTCAGAGTAGCT
GGGACTACAGGCATGGGCTACCATATCATGCACAGGTAATTTTTTCTTTC
TAGAGACAGGTGTCTCACTGTGTTGCCCAGGCTGTTCTCAAACTCCTGGG
CTCAAGCAATTTGCCAGTCTTGGCCTCACAGAGGCTGAGATTACAGGCAT
GATCCACTGCACCCAGTCCCACCATTTCTGAAAATGTGAAACCTCAGAAC
TCCCTCCCAAGGAGGGGCATTTTTACTGATGGAACTAAGCTGATGTTTGC
AACCATAAGAAGCAAAAGAGGAAGCTCAAGCAACTCACCTGACGATAGGA
CAAAACATTTCCCAACAAAGGCAGAGGTGTGGGCCCTGGAATTCCCAGTC
TCTTAAAAAGTCCATGTGTACGGGTCCCATATCTACAAAGTGAAACAGAA
ATCAGGTCACAGGGATTGTGACTTTATAGATCAGAGGGCTGGTGAGTTAC
TCAGGAACTGGAATGGTCAAGAGAGGGAGGTAATATGTACACGATAAATA
ATAACAGCAACTCCAACATCAGTAATTGCATTCACTCATCAGGTCCTTTC
CTGACTATTCTGAGACCCCTGAAAAGTCTCAATGATTAGCTGAAAGCAGC
TGAAGTCTTCATAGTCCCAATCCTGGAGTGAATACTTGATAAATGTCCTC
AAATGCTCCTGAGAGGTTCAGGCAGGAATTCTTCCAGGACACTTCATTTC
CTTATGTCTGTTTAGTAAGTGGACTCTTCGCTGATTTGGGGACTCTCATC
CTAGGTAGAAAGAGTAAGATTTTTTTTGTCTTTTGCACTGATGATGAGAT
TTTGCATCACTGTATGCACTCAATCACAGAGGGTCACTGGGAGCCTATGG
TGACACTGCCCTTACAATTTGCTCAGAAATGTTTATGCTTTTTCTTCCCT
CTAAGCTCTGACCCTGTTTTAGGATCTAGCCCTTCTTAAACGTTCATTCA
CAGAGAGGCCTTGGAGGAGTCATGGAGTCCTTATTTCTACAGATTGACAA
CTGTGTTCATGGCTTCTATTGGCCTTATAGAAATGTGGGCAGCTTTCAGG
TACACCTCAGTCTCTGTGGTCAGATGATCTGGTTGATTTGAGCTGTTGAG
GAGGATGGTTGATCCATATGTCCTTGAATGATTGTGTGCAGAAGAACCAG
CAACTAATACTTCTCAGGTCATACTCACCTGAGAAGCACAGTGCCAGGCA
CACTCATCTTTTTCAAGGTGGTCAACCAGAAAGCAGTCAGTTCACTGCCT
CTGTACGTGAAGTATCTCTGAGGAAAAACCCATTAAGCCTGGTGTTCACT
ATGGCAGGCCTGCCTGGAACTCATCTTTCATGAGTCATGTGCAAACTCCT
CCAACTGATGGTTCTGGATCCTTGCAGACCTTCCCCCTCCGGTGTGACTG
AGGGATGGAAAACTGGAGGAAGAAGAGAGGCTGAAGGAAGAGGTTGCCAG
ACACTGATTCAGCTGTGAAGCTGCTAGCCCCACACAGTTGGCTCCAGAGA
GGCAAACTACAAAAATGTGGCTGAAAAAGATGATGTGCATAAAAGAATCC
ACATGCCTCATATGTACTTTCAGCTAAAAGACACAGAGGGACCTTCCAAA
GTCCAGGTACTTTCCTGTTGATAGCAAATGGTGCAGTATGGCATATAAGA
TAAGTAATGATAAAACGTCCCGGAGAGTTGTATTAAGACCTTGTTTACTC
CTCTTTAGAGGTTAGCCTTCAAGGCAGTATAGGTTCCAAACATTTTGTAA
ACATCCAGTGACTTATAAAATGTGATAAAATAAAACTGAGAAATTACATG
AAGGGCAGGGTTTGGAGGACTCAGCAGGGGCAGCATGAGCAGGCCCAGTC
ATACATTTGGTTCCCTGCCCCAGAACAGTTAGTGGAAGTGCGTGCACCAC
CTGCCAAAGCCAGGGTGGCCTTGGGTATTCCCACTTCAGTTCCCTCCTTT
GTTGTCACAGCCATGTCAAATCAATGACACTAATCTCTGCTCCTGAACTT
TAAACACATTACCTGACCTCTCAGGTGAGGACAAGCTATTGAGTTAATGT
GTCAGCAGCATTGGCCCCCAAGGAAAGATCTTGGTGAGTGTCTAGATTCA
CATGGTACCATGTCAAGGCAGATGCTGTGCTGGGCGAACTCTTTAGTTTC
TTTCCAGCTCCCCTCTGGTAGAGTAATGCAGCCTTTGGGTCCAGTGAAGA
GACTAACAGAAAAGCCAGTCATCTATTGCATGTAATTGTGTTGGCCTAAG
GAGGGCCTGGTCTACACTGCATTTTCTGACTCCTGGGCTGCACCAGCATT
GTCTAAGGCTAAGGCATTGTCTGCCTGGCTGCCCGAGTCTGTAGTGACCG
GCCCACAACATGGCAGACCACACACAGAGTGACACAGATGGTGCCCCTGT
GTCCAGGCTTGAAGCAGATGAGATGCCAACCTGTTTGCCCTTTGAGTGAC
CTCCACGGTGGGGCCAGGACCCATGAATATCTCTTTGGAGTTCTACCCTG
AGAGCTGAGGAATATTTTCTCACTTCATATGGATCCTACCTGGAAGCCTT
TGCTATCGTCACTGGCTCACAGTCTTGCTTACTCCCCTGTCCTGAGAGTT
TAAGACAATCTGCTAAGCAGGTATATTCGAAAAGGAGTTATTAAAATAAA
TGGCCGGACAGGTATATTTGAAAAGACGTGCAGTCTTGTCTTAGAGGTAT
ACATTTGTGCATTAGACTCATATTCCTGACATTCAGGAAAGGTGACATTA
TTTTACACACACTTATTGTCACAAATACTGAACTAACAGCCCTGTTTTAC
CATCCAGAAGGAACATGCTGGAAATAGTCTATCTCCAAAAAATTCTGGTT
TAAAAATGAATGAATTTAAACCATATCAATTCATTTAAAAATGTTAGACA
ATGGAAACCATGTTGCCACAACTCACTGAATTCCTAAGCTTTCTGTGAAA
GAATTAAAATGAGGTTTATAGTGTCTATTTTCATGTCATTGTGGTTCCCT
GCTCTTAATAAAAGTCAAATTGAGGTAGAAGTTAATGGGACAGGTGGAGC
CTCCACTACCCACAGTGGAAAGTAACTCTTCTCTCCACCTGCTCTAGGAT
GCCAGGAATCCCACCAGTGAGAGGGTTTGCCCTCCTGTACTGTAACATAA
AGGGGAAAAATATGTAAAATCCAAATTGGCTTTCATGGCTCCTGCCTTTT
CAGGCTGCTAGTAGATTCCCATTAGGTGAGAAACAAAGCTCTATATTAAT
CCTAGCCTCCCAGAGACGGGAGGAAAAAGATTAAAGCAAAGAATAAATCC
TCGAAACTTCCTCCAGGTCTCCTTTGCTCTAGAGGTTAATCATTGCAAGA
TAAACCATCCTGTGTATGACAGGGTGGAGGAGTGACTCATAGGAGGGAGG
GGATTTTCAGGGGCATGGCACAGGAAAGAGGGAAGAGCCAGGGGACAGCT
TCCCATGAAGTCTTGGTGTCCCCTGGTGCGTTATGTAAATGATATCCTGG
GTTGGAAGGCGGGGGAGCAGGAACCAGGTCTACAGGGGCAATACAGCTAC
ACATCCCTTCCAGCAGACACAGAACCCAGAAAGCGAATTAATGAGACAAA
AATGCAAGCCACTCCTTCCTGTACCCAGAATCCCCAGAGCCTGGGAAGGG
GATGAGGATCACACTGTCCATCATGATCAGCAGTTTGTAATCTGCCGCTG
CCATGTTTTCATTGATTAGTCTTCGTCAGATCTAAGCTAATCAAATCATT
CCCACTACCAAATGCTGTCCCTAAACCCTCCTAGTCACCAAAATTAGAAG
GTGGATGGGAGAAATGCTTATTTATTCATTCATAGATCTGCATAAGATAA
TAATAACTTCTATGCGTTTGTAGCGTCCAACACTTCAGCTACTTCTCCTT
GAACATCTCTTTTGATCTTCAAAACAGATAAGGGAAAAGGGGCCCGATTA
GCACCCCAAGTCCAAGGAAACAAAGAGAGGAGTTTGGACAGTTACTCACA
GATAGAGGAGCACCAGGCTGACAGCCAGGAGAAGCCAGGTTTCCACCGCC
AAATTTGGGATGAGGTCCATCGCCACTTTCCTTCTTCAACTGTGTTCTGT
GAGTCTTCCTTTTAGCTGAGTGCTGCTGTTTGCTGGGCTGTTTGCCTGGA
GCTTCCCTGCCCTGCACAGCAGTCTTCAGCCAAGCTGCTGAAAGATTTAT
GTGCTGGAGAAGGAGGCAGGGCTATAGCTGCAGCCAATAGCAAAGAATCG
CACACACCCCTTTGCTGACCTCTTTTGAGTTCATGTTCTATGAGGAATCA
TGAAAAGCTTAATCAGTGTTATCGGGGAGTCCAAGGGTTCTGGGTTCTTA
TCAGAAACTCAAGTGGAGCCATTGGCATGAAATCTATTAACCCTCCTCTC
ACCTGCCCCTCCATGGCTGCCTTCATTCTAGAATAATTGAAATCCATCCT
CACAAGCCACACCTACACATCTTTACCCACGAAATTCCCTCTGCCTGGAG
TGTACCTGTGCCCTCTAGATGACTCCTACGTATCCTTCCAAGCCCAGCCA
GACAGACCCCTTCTGCTAAAATTTTTCCTTACCAACCTCCTCACACAAAT
GTAACCATTTCCTCCTCTGGGTGCCTCCTATCCCCCTCACACAGTCCTAT
TGTCCTCTTTTCTCTCTACCACCATTGTAAGTTTCTATGCCTGTTTCCCT
TAGCAGAGGTGAGCTCCTCAAGGGCACAGTCTGGTATTATTTACTTTCAT
GACCCTGGTTCCTAGCAGGGTACTGTACACATGGTGGGTAACCAGGAATG
TTGGTGGAGTTGTCTTGGGTGAGATTGCTGGGCGTCTCATCCCCTCTGAC
TCTGTGGTGATAGCAATAGACTAATGGTTGCTTGGGACTCAAATGCAGCC
ACACTGTGTCCCAACTAATAAAGTTGGTCTTGTTCTGCAAAGGAAAATAA
TAGAAATCATGTTCTGCCACTTAATTCCTCATAAGGTAACATAACATGAA
GAGACTTACCTGTTGAGAGTTGTACTGAATCTGTCAAGGAAGATACTGTG
TATCAGAAGAACACCCAACCAGTTTGTGCCTCTCATCTATTCATTCCTGT
ATTAAAGCATTCATGATGTATTTTAAAAGCTGTGCTCCCAGTACTTGGGT
ACAACACTGACTAAGGCCCAGACATTAGCTCAGTTGTTTTGATTTGTAGA
TCCCACAAGTATGTGAGAACTTGCAATATCTGTGTTTCTGTGCCTGGCTT
ATTTCACTTAACATGATGACCTCCAGTTCCATCCATATTATTACAGATAA
CAGGATCTCATGCTTTTTTCATGGCTGAATTGTGCTCCATTGTGTATAAT
TGGAGTACTTTCTTTATCCATTCATCTGTTGATGGACACTTAGGTTGCTT
CCAAATCTTGGCATTTGTGAATAGTGGCTATTGTGAATATTGGAGTGATG
TTATCTCTTCAATATATGATTTCCTTTCTTCCAGGTATATACCCAGCATG
GGGATTTCTGGATATTGTGGTAGCTCTATTTAATGTTAATTTTAATGTTT
TGAGGAACCTCCAAATTGTTCTCTATAGTGGTTGCACTAATTTACACCAA
CAGTGTACAAGGGTTCCCTTTTCTCCACATTCTCGCTGGCATTTGTTGTT
GCCTGTCTTTTGGATAAAAACCATTTTAGCTGGGGTAAGATGATATCTCA
TTGTGGTTTTGATTTGCATTTCTCTAATGACCAGTGATGTTGAGCACCTT
ATCATATGCCTATGTGGCATTTGTATGTCTTCTTTTGAAAAATGTCTATT
CAAATTTTGCCCATTTTTTGATTGGATTATTAGATTTTTCCTTACAGAGT
TGTTTGAGCGCTTCATGTATTCTGGCTATTAATCTGTTGTCAGAGTGTGA
CTTTGAAAATATTTTCTCCCATTCTGTGGTTTGTGTCTTCACTTTGTTGA
TTGCTTTCTTTGTGGTACAGAAGCTTTTTAACTTGATCTGATCCATTTGT
CCATTTTTGCTTTGGTTGCCTGTGCTTGTGGGGTAGTTCTTCAGAAAGTT
TTGCCCAGACCAATATCCTGAAGAGTTTCCACAATGTTTTCTTGTAGCAG
TTTCATCGTTTGAGGTCTCAGATTTCAGTTTTGTTTTTTGTTTTTTTGTT
TTTTGTTTTTCTGACAGAGTCTCACTCTCTTGCCCAGGCTGGGGTGCATT
GTCATGATCTCAGCTCACTGCCACCTCCGCCTCCTGGGTCCAAGTGATTC
TGCCACCTCAGCCTTCTGTGTAGCTGGGACTACAGGCACGCACCAGCATG
TCCAGCTAACTCTTGTATTTTTTGGTAGACATGTGGTTTCACCATGTTGG
CCAGGCTGGTCTTGAACTCCTGACCTCAAGTGATACACCCGCCTCGGCCT
CTCAAAATGCTGGGATTACAGGCATGAGCCACGGCACTCAGCCAGGTTTC
AGTCTTTCGTCCACCTTGATTTGATTTTTGTGTCTGGTGAGATACAGGGT
TCTAGTTTCATTATTCTGCATGTTAAAATCCAGCTTTCCCAGCACCAGAA
GAGACTGTCTTTTCCCCCAGTGTATGTTCTTGACAACATTGTTGAAAATG
AGTTCACCGTAGGTGTGTGGAATTGTTTCTGGGTTCTCTATTCTATTTCA
TTGGTCTGTGTCTGTTTTTATACAAGTACCATACTGTTTTGGTTATTATA
CCTCTGTAGTATAATTTGAAGTCAGGTAATATGATTCCTCCAGTTTTGTT
CTTTTTGCTGAAGGTAGCTTTCGCTATTCTGGGTCTTTTGTGGTTCCATA
CAAATTTTAGGGTTTTTTTTTTTCTATTTCTTTGAAGAATGCCATTGGTA
TTTTGAGAGACTGCATTGAATCTGTGCATTGCTTTGGGTAGTATGGACAT
TTTTAACAATATTAATGCTTACAATATATAAACATGGAATATCCTTCTTT
TTTGTGTCTTCTTCAATTTCCTTCATCAGTGTTTTACAATATTAATTGTA
GACATCTTTCTCTTAAGTTAATTCCCAGGTATTTAGTTTTATTTGGGGTT
ATTGTAAATGGGATTACATTTTTTATTTTTGCCAGATTGTTCACTGTTGG
CATGCAGAAATGCTACTGGTTTTTGTATGTTGATTTTGTATCCAGCAACA
TTACTGAATTTGTTTATCAGATCTAATAGTTCTTTAGTGGAGTCTTTAAG
TGTTTCCATATATCATTTGGAAATCATTTGGAAATATCATTTGGAAATCA
TTTTCAAATATCATTTCCAAACATTACTTGGAAATCATTTGAACATCTTC
TTGCTTCCTGGCACAAAATGTATCCTAGGCTTATCTTGAACATTCTTAAT
CCTGGCCCTGGAATCAGCCATTTCTCTAAAAAGCTCTGGTTCCTTTCAGT
GGAAAATGGTATTAATAAGCCAAGATCTGGCCACTAAGTGTGCTCATTGC
TATTGAAATGCCATTGTTACCTAGCCCTATCAGTGGAGAGAAGTAGGGAG
TATATGTTTTTTTGTACACACACACAAACACATACATACATTTATGTCTA
TCTAATTATCTTGTCCTCTTGTTATCTTTTTATCACCTATCTAACCATTT
ATCTATCTAGAAGGGTATGAATATACATGGATACATCCATTTTAATCTAA
TTTCATAGGATTCCTGCTAGTTTTCTCCCTTTCTGAATCCATGACTCTTT
TCTGCAAAAGTGACACACCTGGCTTCCAGTATACTTTATTTACTTATTTC
ATCAATCCCCTTTATGTAGTGAAACCTCACCCATCCCTTCCCACTCATGG
ATGCCCTCCTCACCTCATGCCCTAAATATGTTCTCCATGCCCTGTTTAGG
CTCTGGCTGCTTTTTCAGGCCACCCCTCTGTGTCGACATTTTCTCTGCTT
GCTTGGACTCCCACACACAGGCCGGGCTGTTTCTCCACGTGAACACCTAC
TTGATCCTCACCCTACTAGGTCTCTGACTTGGAACCATCATGACACTCTC
TTTTCTACCTTAATGTGTGGCCACCATCTGGCTGCCACCCACCTAATGAC
TTTAGGATAAGTTACTCAGGAAGGGAAAGTAAAGAAAGAAGTGGGAACAG
ACAAGGAATGAGTGTGTTTAGCCTGTTGCCCAATCAATTGACCAATTGAC
TGTTTCTTATTAAGTGTTCATTGCAGTAAGACAGTTGGGAGTTGAGAATG
GAATGCAAGAGGTGTAAGAAAACATGTTTCCCATCTCCCAGAAATATCAG
GGGAGATGGTTTGAAAACATTAAATCAAAACTAATAATATAATAAGGGAT
TCAGTTGTATGTTATAAAATGTATGTGCTTCAAAAAGGCATAATTTTTTT
TTTTTTTTTTTGAGATGGAATCTCACTCTGTCACCCAGGCTGGAGTGTAA
TGGTGCGTCTCGGCTCACTGCAACCTCTGCCTCCAGGTTCAAGTGATTCT
CCTGCCTCAGCCTCCTGGGTAGCTGAGATTATAGGTGCATACCACCACAC
CTAGCTAATTTTTGTATTTTTAGTAGAGATGGGGTTTCACCATGTTGGTC
AGGCTGGTCTCGAACTCCTGACCTCAGGTGATCCACCCACCTCGGCCTCC
CAAAGTGCTGGGATTACAGGCATGAGCCACTGTGCTTGGTCAAAAAAGGC
ATAATTAAACTATGAATGTTCTTTCTAAGCAATGGGCAAAGTCACAGTGG
ATTAATTCTCACCTATGTTAATAATCACATTGGAGTTCTGACAAATGCCC
CACACCAACAATGGTTACAATGATCACATATATTTACTTGTTGGTTCTCA
TTCATTCAGTTCTATAGATTTCTCCTTAATGTTCAGGAAAGTATCCGATG
ATACTTTTGTAAGAGGTTTTTATTGATTTGCTTAATATAAACTTATTATA
GAATGCTCCAGATAAAACAGATGATATAAATGTCACTGTTAGAGCCATCA
AAATAATTCTTATTTTCATTAATAATTTTGGATGAAATTATTGAGAAATT
TTGATTCTTTTATCAGAGCTCAGGAGGAGTTAATGGTGCTAACTAGGGGT
GGCTGAGATTGTCCTGTGAGAAACAAAGAAGCCAAATCTACTTCCCAAGC
ACTGATTTGGTCACTTCCTTTATATTCCCAAGTATAACACTCTACACAGA
CAGGGAGAGAGCTCAGTGCATGTACAGAATCCCTGGTTATTTATGCAGTA
CAGTGGATGAAGCCCATCTTCATTTCAGGGTACTATTCACAAAGTAATTT
GAGGTCTCTGGTGTTCTAGGTCACAGCTTTTTTGAAGAGCAAAGCAGAAG
TCCTTAGGGAAATTCAGGTTCCACTTACGGTCCCATCCCTTGACTCAACC
TTTAGAACAATGGGTTTTTCTGGTTGAAGAAGTCCTCCTAAGCGTAATTT
CAGCGGGATCTGCAACAGTTAAACAAGCATATTGAGAAGCATTAAATAAA
GCAAAATTAGAAACTGTAGCATCAAAGTAAACAAAAAATGTATTGCTGAC
TATGCACATAGTTTGTGACCATTACAAACTATGTGGAAATTCAGGGAGGT
AAAGCAAGACAAAGATGTTCCAAGGAAAATATGAGGAGGATTTCATATCA
GTTTTGAAATAATTCTCCTTTGCTAAAAGATCAATAACAAGGGTGACACC
ACACCAAGGTTGGACAGGCAGTCGCTGGGCAGGTGCCCTTGCAGAAATAT
TTTTGTGTAAGGTTGGGATTGCCTTTGTGCAAACTTGTGGTTTCGCAAAG
CGTTTGTGATAGTTGTGTTATCAGGCACACGAGCATGGGAATCCCCTCTT
CACAGCCTGCTTTATTTGTCATGATTTTTAAACACACACACTGACACACA
CACACAAATACACACGTGACATCATTTGGTTCTGACAACGTCCACATTTG
CTATTGTAAAACTTTTCAAGGCTTGTCCTACCAAGGATCCCATAAGTCAC
CTAGTGTCGAGGTCTTCAGTGAAACTAGGCTGGGAGCCTTGTGGTTACCA
CTTTTCTCCAGACTTTGGTGGCCCAGGGACTCCCAGCATCACGTTCTTTC
CAGTGTCTTCCCTTGTTCTTTTTTTCTTCCTTAGGTGACCTTTTATCACA
TGCATTGTCTCAGACCCTCTAATATGTGCTCATAAATGCATGGCATTATC
TCCTTCCCACATCAATACACTTTCAATTAAAAGCCAAAACTCGGGGGGTG
GAGCCAAGATGGCCGAATAGGAACAGCTCCGGTCTACAGCTCCCAGTGTG
AGTGACACAGAAGACGGGTGATTTCTGCATTTTCATCTGAGGTACCGGGT
TCATCTCACTAGGGAGTGCCAGACAGTGGGTGCAGGACAGTGGGTGCAGC
GTGCTGTGCACAAGCCGAAGCAGGGCGAGGCATTGCCTCACTTGAGAAGC
GCAAGGGGTCAAGGAGTTCCCTTTCCTAGTCAAAGAAAGGGGTGACAGAC
AGCACCTGGAAAATCAGGTCACTCCCACCCTAATACTGTGCTTTTCCAAC
GGGCTTAAAAAACGGCACACCAGGAGATTATATCCTGCACATGGCTCGGA
GGGTCCTATGCCCATGGAGTCTCACTAATTGCTAGCACAGCAGTCTGAGA
TCAAACTGCAAGGCGGCAGTGAGGCTGGGGGAGGGGTGCCTGCCATTGCC
CAGACTTGATAAGGTAAACAAAGCAGCTGGGAAGCTCAAACTGGGTGGAG
CCCACCACGGCTCAAGGAGGCCTGCCTGCCTCTTTAGGCTCCACCTCTGG
GGGCAGGGCACAGATGAACAAAAAGACAGCAGTAACCTCTGCAGACTTAA
ATGTCCCTGTCTGACAGCTTTGAAGAGAGTAGTCATTCTCCCAGCACGCA
GCTGGAGATCTGAGAACGGGCAGGCTGCCTCCTCAAGTGGGTCCCTGTCC
CCTGAGCAGCCTAACTGGGAGGCACCCCCCCCCCAGTAGGGGCAGACTGA
CACCTCACACGGCCAGGTACTCCTCTGAGACAAACCTTCCAGAGGAACGA
TCAGGCAGCAGCATTTGCAGGTCACCAATATCTGCTGTTCTACAGCCACT
GCTGTTCTGCAGGCACCACTGCTGATACCCAGGCAAACAGGGTCTGGAGT
GGACCTCTAGCAAACTCCAACAGACCTGCAGCTGAGGGTCCTGTCAGAAG
GAAAACTAACAAACAGAAAGGACATCCACACCAAAAACCCATCTGTACAT
CACCATCATCAAAGACCAAAAGTAGATAAAACCACAAAGATGGGGAAAAA
ACAGAGCAGAAAAACTGGAAACTCTAAAAAGCAGAGTGCCTCTCCTCCTC
CAAAGGAATGCAGCTCCTCACCAGCAATGGAACAAAGCTGGATGGAGAAT
GACTTTGGCAAGTTGAGAGAAGAAGGCTTCAGACGATCAAACTACTCCAA
GCTACAGGAGGAACTTCAAACCAATGGCAAAGAAGTTAAAAAGTTGAAAT
AAAATTAGATGAATGGATAACTAGAATAACCAATACAGAGAAGTCCTTAA
AGGAGCTGATGGAGCTGAAGGCCAAGGATTGAGAACTACATGAAGAATGC
AGAAGCCTCAGGAGCTGATGCGATCAACTGGAAGAAAGGGTATCAGTGAT
GGAAGATCAAATGAATGAAATAAAGCGAGAAGGGAAGTTTAGAGAAAAAG
AATAAAAAGAAATGAACAAAGCCTCCAAGAAATATGGGACTATGTGAAAA
GACCAAATCTACGTCTCACTGGTGGACCTGAAAGCGATGGGGAGAATGGA
AGCAAGTTGGAAAACACTCTGCAGGATATTATCCAGGAGAACTTCCCCAA
TCTAGCAAGGCAGGCCAACATTCAGATTCAGGAAATACAGAGAATGTCAA
AAAGATACTCCTCGAGAAGAGCAACTCCAGGACTCATAATTGTCAGATTC
ACCAAAGTTGAAATGAAGGAAAAAATGTTAAGGGCAGCCAGAGAGAAAGG
TCGGGTTACCCACAAAGGGAAGCCCATCAGACTAACAGCTGATCTCTTGG
CAGAAACTCTACAAGGCAGAAGAGAGTGGGGACCAATATTCAACATTCTT
AAGGGAAAGAATTTTCAACCCAGAATCTCATATCCAGACAAACTAAGCTT
CATAAGTGAAGGAGAAATAAAATCCTTTACAGACAAGCAAATGCTGAGAG
ATTTTGTCACCACCAGGCCTGCCCTAAAAGAGCTCCTGAAGGAAGCACTA
AACATGGAAAGGAACAACTGGTACCAGCCACTGCAAAAACATGCCAAAAG
GTAAAGACCATCAAGGCTAGGAAAAAAATGCATCAACTAACGAGCAAAAT
AACCAGCTAACATCATAATGACAGGATCAAATTCACACATAACAATATTA
ACCTTAAATGTAAATGGGCTAAATGCTCCAATTAAAAGACACAGATGGGC
AAATTAGATAAAAAGTCAAGACCCATCAGTGTGCTGTATTCAGGAAACCC
ATCTCACATGCAGAGCCACACATAGGCTCAAAATAAAGGGATGGAGGAAG
ATCTACCAAGCAAATGGACAACAAAAAAAGGCAGGGGTTGGAATCCTAGT
CTCTGATAAAACAGACTTTAAACCAACAAAGATCAAAAGAGACAAAGAAG
GCCATTACATAAAGGTAAAGGGATCAATTCAACAAGAAGAGCTAACTATC
CTAAATATGTATGCACCCAATACAGGAGCACCCAGATTCATAAAGCAAGT
CCTTAGTGACCTACAAAGAGACTTTGACTCCCACACAATAATAATGGGAG
ACTTTAACACCCCATTGTCAACATTAGACAGATCAACGAGACCAAAAGTT
AACAAGGATACCCAGGAATTGAACTCAGCTCTGCACCAAGCAGACCTAAT
AGCCATCTACAGAACTCTCCACCCCAAATCAACAGAATATACATTTTTTT
CAGCACCACACCTATTCCAAAATTGACCACATAGTTGGAAGTAAAGCACT
CCTCAGCAAATGTAAAAGAACAGAAATTATAACAAACTGTCTCTCAGACC
ACAGTGCAATCAAACTAGAACTCAGGATTAAGAAGCTCACTCAAAACTGC
TCAACTACATGGAAACTGAACAACCTGCTCTGGAATGACCACTGGCTACA
TAACAAAATGAAGGCAGAAATAAAGATGTTCTTTGAAACCAACAAGAACA
AAGACACAACATACCAGAATCTCTGGGACACATTCAAAGCAGTATGTAGA
GGGAAATTTATAGCACTAAATGCCCACAAGAGAAAGCAGGAAAGATCCAA
AATTGACACTCTAACATCACAATTAAAAGAACTAGAAAAGCAAGAGCAAA
CACATTCAGAAGCTAGCAGAAGGCAAGAAATAACTAAAATCAGAGCAGAA
CTGAAGGAAATAGAGACACAAAAACCCTTCAAAAAATTAATGAATCCAGG
AGCTGGTTTTTTGAAAAGATCAACAAAATTGATAGAACGCTAGCAAGACT
AATAAAGAAGAAAAGAGAGAAGAATCAAATAGATGCAATAAAAAATGACA
AAGGGGATATCACCACCCATCCCACAGAAATACAAACTACCATCAGAGAA
TACTACAAACACCTATATGCAAATAAACTAGAAAATCTAGAAGAAATGGA
TAAATTCCTCGACACATACACCCTCCCAAGACTAAACCAGGAAGAAGTTG
AATCTCTGAATAGACCAATAACAGGCTCTGAAATTGTGGCAATAATCAAT
AGCTTACCAACCAAAAAAGTCCAGGACCCATCGTCTCAGCCCAAAATCTC
CTTAAGCTGATAAGCAACTTCAGCAAAGTCTCAGGATACAAAATCAATGT
ACAAAAATCACAAGCATTCTTATACACCAATAACAGACAAACAGCCAAAT
CATGAGTGAACTCCCATTCACAATTGCTTCAAAGAGAATAAAATACCTAG
GAATCCACCTTACAAGGGATGTGAAGGACCTCTTCAAGGAGAATTACAAA
CCACTGCTCAATGAAATAAAAGAGGATACAAACAAATGGAAGATCATTCC
GTGCTCATGGGTAGGAAGAATCAATATTGTGAAAATGGCCATACTGCCCA
AGGTAATTTATAGATTCAATGCCATCCCCATAAAGCTACCAATGACTTTC
TTCACAGAATTGGAAAAAACTACTTTAAAGTTCATATGGAACCAGAAAAG
AGCCCGCATTGCCAAGTCAATCCTAAGCCAAAAGAACAAAGCCGCAGGCA
TCACGCTACCTGACTTCAAACTATACTACAAGGCTACAGTAACCAAAACA
GCATGGTACTGGTACCAAAACAGAGATATTGGCCAATGGAGCAGAACAGA
GCCCTGAGAAAGAATGCCACATATCTACAACCATCTGATCTTTGACAAAC
CTGACAAAAGCAATGGGGAAAGGATTCCCTATTTAATAAATGGTGCTGGG
AAAACTGGCTAGCCATATGTAGAAAGCTGAAACTGGATCCCTTCCTTACA
ACTTATACAAAAATTAATTCAAGATGGATTAAAGACTTACATGTTAGACC
TAAAACCATAAAAACCTTAGAAGAAAACCTAGGCAATACCATTCAGTACA
GAGGCATGGGCAAGGACTTCATGTCTAAAACACCAAAAGCAATGGCAACA
AAAGCCAAAATTGACAAATGGGATCTAATGAAACTAAAGAGCTTCTGCAC
AGCAAAAGAAACTACCATCAGAGTGAACAGGCAACCTACAGAATGGGAGA
AAATTTTTGCAACCTACTCATCTGACAAAGGGCTAATATCCAGAATCTAC
AATGATCTCAAACAAATTTACAAGAAAAAAACAACCCCATCAACAAGTGG
GTGAAGGATATGAACAGACACTTCTCAAAAGAAGACATTTATGCACCCAA
CAGACACATGAAAAAATGCTCATCATCACTGGCCATCAGAGAAATGCAAA
TCAAAACCACAATGAGATACCATCTCACACCAGTTAGAATGGTGATCATT
AAAAAGTCAGAAAACAACAGGTGCTGGAGAGGATGTGGAGAAATAGGAAC
ACTTTTACACTGTTGGTGTGACTGTAAACTAGTTCAACCATTGTGGAAGT
CAGTGTGGCGATTCCTCAGGGATCTAGAACTAGGAATACCATTTGACCCA
GCCATCACATTACTGGGTATATACCCAAAGGATTATAAATCATGCTGCTA
TAAAGACACATGCACACTTATGTTTATTGTGGCACTATTCACAATAGCAA
AGACTTGGAACCAACCCAAATGTCCAACAACGATAGACTGGATTAAGAAA
ATGTGGCACATATACACCATGGAATACTATGCAGCCATAAAAAATGAAGA
GTTCATGTCCTTTGTAGGGACATGGATGAAGGTGGAAACCATCATTCTCA
GCAAACTATCGCAAGGACAAAAAACCAAACACCGCATGTACTCACTCAAA
GGTTGGAATTGAACAATGAGAACACATGGACACAGGAAGGGGAACATCAC
ACTCCGGGGACTGTTGTGGGGTAGGGGGAGGGGGTAGGGATAGCATTAGG
AGATATACCTAATGCTAAATGACGAGTTAATGGGTGTGGCACACCAACAT
GGCACATGTATACATATGTAACAAACCTGCACATTGTGCACATGTACCCT
AAAACTTAAATAATAATAAAATAAAATAAACCTTCTGTCTCATTGATCTG
TCTAATATTGACAATGGGGTGTTAAAGCCTCTCATTATTATTGTGTGGAG
TCTAAGTCTCTTTATAGGTCTCTAAGGACTGCTTTATGAATCTGGGTGCT
CCTGTATTGGGTGCATATATATTTAGGATAGTTAGCTCTTCTTGTTGAAT
TGATCCCTTTATCATTATGTAGTGGCCTTCTTTGTCTTTTTTGATCTTTG
TTGGTTTAAAGTCTATTTTATCAGAGAATAGGATTGCAACCCCTGCTTTT
TTTTGCTTTCTGTTTGCTTAGTAGATCTTCCTCCATCCTCTTATTTTGAG
CCTATGTGTGTCTTTGCATGTGAGGTGGGTCTCCTGAACACAGCACACCA
ATGGGTCTTCACTCTTTATCCAGTTCATCAGTCTGTGTCTTTTAATTGGG
GCATTTAGCCCATTTACATTTAAGGTTAATATTGATATGTGTGAATTTGA
TCCTGCAATTATGATGTTAGCTGGTTATTTTGCCCATTAATTGATGCAGT
TTCTTCATAGCATCGATGGTCTTTACCATTTGGCATGTTTTTGCAGTGTC
TGGTAGCAGTTCTTTCTTTCCATGTTTAGTGCTTCCTTCAGGAGCTCTTG
TAAGGCAGGCCTGGTGGTGACAAAATCTCTCAGCATTTGCTTGTCTGTAA
AGTATTTTATTTCTCCTTCACTTATGAAGCTTAGTTTGGCTGGATAAGAA
ATTTTGGGTTGAAAATTCTTTTCCCTAAGTATGTTGAATATTGACCCCCA
ATCTCTTCTGTTTTGTAGGGTTTCTGCTGAGAGATCTGCTGTTAGTCTGG
TGGACTTCCCTTTGTGGGGAAGCCGACCTTTCTCTCTGGCTGCCCTTAAC
ATTTTTTCCTTCATTTCAACCTTGGTGAATCTGATAATTATGTGTCTTGG
GGTTGCTCTTTTTGAGGAGTATCTTTGTGGTGTTCTCTGTATTTCCTGAA
TTTGAATGTTGGCCTGCTTTGCTAGTTTGGGGAAGTTCTCTTGGATAATA
TCCTGAAGAGTGTTTTCTGACTTGGTTCCATTCTCCCTGTCCCTTTCTGA
TACACCTGTCAAATGTAGATTTGGTCTTTTCACATAGTCCCATATTTCTT
GGAGGCTTTGTTCATTTCTTTTCACTTTTTTTTCTCTAATCTTGTCTTCT
TGCTTTATTTCATTAGTTTGATCTTTGATCACTGATATCCTTTCTTACAG
TTGATCGAATCGGCTATTGAAGCTTGTGCATGCATCACGAAGTTCTTGTA
CCATGGTTTTGAGCTGTCAGGTCATTTAAGGTCTTCTTGACACTGTTTAT
TTTAGTTAGCCATTCATGTAACCTTTTTCCAAGGTTGTTAGCTATCTTGT
GATGGGTTAGAACATGCTCCTTTAGCTCGGATAAGTTTGCTAATACCGAC
CTTCTGAAGACTACTTCTGTCAACTCATCAAACTCATTCTCTGTCCAGTT
TTGTTCCCTTGCTGGTGAGGAGCTGTGATCTTTCGGAGGAGAAGAGATGC
TCTGTTTTTTGGAATTTTCAGCTGTTTTGCTCTGGTTTCTTCCCATCTTT
ATGGTTTTATCTATCTTTGGTCTCTGATGTTGGTGACCTACAAATGGGGT
TTTGGTGTGGATGTCCTTTTTGTTGATGTTGATGCTATTTCTGTCTGTTA
GTTTTTCTTCTAACAGTCAGACTCCTCAGCTGCAGGTCTTTTGGAGTTTG
CTGGAGGTCCTCTTCAGACCCTGTTTGCCTGGGTATTACCTGCAGAGGCT
GCAGAACAGCAAATATTTCTGCCTCATCCTTCCTCTGGAAGCTTCATCCC
AGAGGGGCACCCGCATGTTTGAAGTGTCTGTCGGCCTCTACTGGAAAGTG
GTTCCCAGTCAGGCTACAGGGGGGTCAGGAACACATTTGAGGAGGCAGTC
TATCCGTTCTCAGAGCTCGAATACCGTGCTGAGAGAACCACTGCTCTCTT
CAGAGCTGTCAGACAGGGACGTTTAAGTCTGCAGAGGCTGTCTGTCTCCT
GTGTTTTGTTCTACTCTGCCCTGCCCCCAGAAGTGGAATCTACAGAGGCA
GTAGGCCTTGCTGAGCTGCGGTGGGCTCCACCCACTTCGTGCTTCCAGGC
CTCTTTGTTTACACAGTAAGCTACTCAAGCCTCAGCAATGGCTGATACCC
CTCCTCTATCAAGCTGCAGCATATCAGGTGGATCTCAGACTGCTGCACTA
GCAGTGAGCAAGTCTCCGTGGGTGTGGCACCTGCCGATCGAGGCACGGGA
GGGTATCTCCTGGTCTGCCTGTTGCTAAGACTCAGTTGGAAATGCAGAAG
TCACCTATCTTCTGCCTCAATCTTGCTGGGAGCTGCAGACTAGAGCTGTT
CCTATTCGGCCATCTTGGAAATGCTTCCCTTGATTAATATTTCAAATATA
CTTAACCCTGCGTCTAATTGGGGCTGAAAACAGTTGAATCCAATGAAATC
AGACTTGCTGGCAGTTAGAGGAATCTTATTTGGAGACATCATAAGGGAAA
GGAGAGAAAACAGAGGAGGTATTTGAAATGGGAAATTTAAAATCACTCTT
GAATTTTCTCAAAGTGCTGTAGATACTGAATGACTTATCATTGTGTGTAA
ACTAGGTAACTCCTTGTCTTTCTGATGCCTTTTTGCTTTTTCATGTATTG
TCTCTAAAATCTCATAAATCCTTGAATGATCACCTCCAGGGGCACATGGG
GAAACTGAGGCTGAGGGAAAGAGAGTGAGTGTCAGAAGGGAATGCACAGT
CTTTTATCTCTGTTCATCATCCTTTTCATTTATTTCATCAGCTCGCTCTA
GAATTCTAGCAGAATTAGGAAGTTACAGACATCAGGGACCTCTTTTAGTC
TAGCAGATTTAGATAAGTCTGAGGCATGTTGTTGAGTGAGAAAAGGAGTG
AGTGACAGAATGACAAAGTGGACTCACTTTCCAGTTTTCCAGCTTAACAT
GGAAGTTCTGAGAAAATGTCCCCTCTACACATTGGACACAGCAAATTACA
ACACTTGCTCAGCGTTTTCACTGAAACTGAAAAACAAACTTTCCTGTTTT
CTACATTTCAGGGTTGATGTTTTACCTGTGCAAACAAAGATCCCAGGAAT
GTTTATCTTGGGGGGTACATCTACTAAAGAACTGACCTAGAAAAGGTGGC
GGGGAAATTATTGCTTTTGCAAAGGGAAAAATATGAAATTCCTGGGCAGT
AATTAGACAACAAAACCCTCACTTGGAAGAATTGGAATCAGGGAAACAAG
CCTCAGGTATGCGGGAAAGATGATCTAAGCCACAGAGCTGACTACTGCTG
CTGCTGGCCCTGTGGAGATAAGCTCATAATTTTCCATCCAGAGGCCAGGC
CCTAGACAGAGCATCAGACCAGGTTAGGCACAAAGGCTCGACCAAAGTTC
ACAGTCCATGTGGCACATATGACATTTTATTCAGCAAAATTAAATATTTA
ATAATTTCATCAAATTATCACCTTTCTAGTGATTTTGCATATGATTCTGC
CTTTGTTTAAAAAAAAAACCACAAATTCATTTTATGCTTAAATATCTGAG
TTTGATAGATAACCACTATCTCATCTCAGTTATATCCACTCCCTGCTCAG
ACTCACCCATAAGGTGCAGCCTTTGAAATAAAAGAAGTAAAGCAGAACAC
CTTTGCTCTGACTCCCAAAGCTGCAAAAGATGTCATGGGGAGTAAGAGCT
GGGGTAGAGCCATGGAAATACCTTCAGGGGATTTAGCATTTTTTGGAGAG
GATTCAAGCAAGTGCGAATGACCCAATGGTAAATACTTGAGCTCCCTAAT
AAAGTGAGTTTCAAAGCTGTCCAGGAGGTAGGGGAAAAAGGCTACTCCTG
AGCTCTTGCTATAGAGAGGAAAGTTTGACTCTCATGTACACAGATAGCAA
GCCACAAATGGGGGCTCCTTTTCCTACTCTTAATACTAACTAAATATGAC
TGTACCTTCCTGGGAACCTACATGGGGCAAAAGAAAAATGTTCTTTATGG
TGCTCACAAAGTCTGCACATCAAGTTCTGAACATCAGGTTGCCGATATAC
CTGAGATTTGGACTGTTCAACTGAGGCAAACCTGAGGTTCCTGAGAGTTA
GCAAGAGAGTCCCGGGGTAAACCTTGCCATGCTCTGGATGATGCCTATAC
ACTGTTTCTGAAAGTGTAAAACCTCAGACCTTCCTCCTGAGGAGAAGCAG
TTTTACTGATGGAACTAAGCTGCTCTCTCCAATCATAAGAAGCCAAAGAG
TGAGCTCAAAAACACTCACCTGATGGTAGGACAAAGTAGTTCCCAAAAAA
AGCAGAGGTGTGGGCCCTGGAATGCCAAGCTTCTTAAAAAGTCCATGTGA
ATGGGCTCCATATCTACAAACTGAATCAGAAATCAGGTCTCAGGGATTGT
GACTTTATAGATATGGGGGCTGGTAAGTCACTGACTGAGGAACTGGAATG
CTCAAGAGAAGGAGGTAACATTAAGGCAATAAATGATAACAGTAACTCTG
ACAGCAATGATTATATTTGTACATCAAGTCCTTTCCCGTCTCCACCATGA
GACACCAAAAAGTCACAATGATTAGTCGAAAGCAGCAGAAGTCTTTATGG
TCCCAATCCTGGAATGAATACTTGATAAATGTCCTCAAACGTGAGTGCTC
CTCAGAGGTTCAGGAAGGAATTCTTCCAGGGCACTTCATTTCCTTATGTC
TATTTAGTAAGTGGACTCTTCCCTGATTTGGGGATTCTCATCCTAGGCAG
AAAGGGTGACTTTTTTTTTTTTTCTCTTCTGCAGTGATGATGAGATTTTG
CATCACTGCATCCACTCAGTCACAGAGGGTCACTGAGAGCCTATGGTGAC
CATGTCTTTAGAATTTGTGAAGAGTCTTTTATACTTTCCTTTCCCTCTAA
GCTCTGACCCTATTTTAGGATCTGGCCCTTCTTAAACTGTCATTCATAGA
GGGGTGTCAGAGGAGTCACAGAGTCCTTATTTCTACAGATTGACAACTGT
GCTGAAGGCTTCCATTGGCCTCGTAGAAATGCAAGCACCTTTCAGCTACA
CCTCAGTCTCTGTGGCCAGATGATCTGGTTGATTTGCGCTATTGGGGAGG
ATGATTAACTCATATTTCCCTGAATGACAGTGTGCAGAAGATCCACAACT
TAAAAAACCAATTTCCAGGACATTCCTCCTCTTGTGGAATCTAGCCTTCC
AACTGGTGGTATTCACCTGATAATAAGCACACTGCCAGTGATATGGTCTG
AATCTGCCCCTACGCAAATCTCATGTGGAAATGTAATCCCCAATGCTGGT
GGTGGGGCCTGATGGAAGGCGATTGTATCTTAGGGGCAGTTTCTCCTGGT
TTCACACCAACCCCCTTTGGGTGTTTCCTCGTGACAATGAGTTTTTATGA
GATGTGGTGGCTTATAAGTGTGTGGCACCTCCTCCCCACCCTCTCTTGCT
TCTGCTCCAGCCATGTAATATCTGCCTACTTCTCCTTCACCCTCTGCCAT
GATTGAACATTTCCTGAGGGCTCCCTAGAGGCAGAAGTCGCTATGCTTCC
TGTAGGGCCTGTAGAACCATGAGCCAATTAAATCTCTTTTATTTATAAAT
TACCCAGCCTCAGGTATTTCTTTACAGCGATGTAGGAAAGGACTAATACA
CCCAGATATGCTCACTTTTTTCAAGGTGATCAATCACAAAGCAGTCAGTT
TATTGCCTCTGCACATCAAGTATCTCTGTAGGAAAACCCATTAAGGCTGC
TGCTCCCTATGGCAGGCCTGCTTGCAACTCATCTTTGATGGGTCATGTAT
GGACTCCCCCAACTGAGGGTTCTGGATATCTGAAGACCTTCCCAGTCTGA
TGTTACTGAGGGGTGGAAGACTGGAGGAAGAAGAAAGGCTGATGGCAGAC
ATCACCAGCCATCAACTCAACCGTGAATCTGCTAGTCCCACAAGGTTGGT
CCCAGAGAGGCAAATTAGGAAAATGTGGCTGAAAAGTATGGTGTATATAA
ATGGATCCATATGCGTCATGTGTGCTTTCAGCTGAAAGACAGGCACCTTC
TAATGTCCAGGTACCTTCCTGTTGATAGCAAAAGGTACAGTATTCCACAT
AAGTAAACATAAAATGTTCCAGACAGTTGAATGAAGACCTTGTTTTCTCT
TCTATAATGGGTAGCACTTAAGGCAGTATAGGTTCCAAACATTCTGTACA
AATCCAGTGACTCTGATAATATGTGGTAAAATACAACTGAGAAATGGCAT
GGAGGGTCGTGTTTGGAGATCCCAGCAGAGGCAGCATATAGTGCATTTGG
ATCCTTGCCCCAGAATAGTTAGTGGAAATGTGTGCACCATCTACTGAAAC
CAGGGTGGCCTTGGGTTTTCTACTCCTGTTCCTTCTTTTATTGTCACAGC
TATGGCAAATCAATGACACTAATCTCTGCTTCTACACTTTCTAGAAGTTA
CGTGATCTCTCAGGTCAGGACAAACTATTGAGTTAATCTGTCAGCAGCAC
TGTCCCCCAAGGAAAGATCTAGGTGAGTGTCTAGACTCACATGGTTCCAT
GTCAAGGCAGAGGCTGTGCTGGGCAAACTGTTTAGTTTCTTTCTAGCTCC
CCTCTGGTAGAGTAATACCACTTTTGGTTCCAATGAAGAGGCTAACAGAA
AAGCCAGTCATCTATTGCACGTAATTGTGTTGGCCTAAGGAGGGCATGGT
CTACACTACAGTTTCTGACTCCTGGGCTGCACCAGCATTGTCTAAGGCTA
AGGCATTGTCTGCCTGGCTGCCCGAGTCTGTAGTGACCGCCCCACAACAT
GGCAGACCACGCACACAGTGACACATTTGATGTCCCTGTGTCCAGGCTTG
AAGCAGATGAGATGCCAACCTGTTTGCCTTTTGAGTGACCTCCACTGTGG
GGCCAGGACCCATGAATATCTCTTTGGAGTTCTACCCTGAGAGCTGAGGA
ATATTTTCTTACTTCATACGGATCCTACGTGGATGCCTTTGCTATCATCA
CTAGCTCACAGTATTGCTTACTCCCCTGCCTGACAGTTTAAGATAACCTG
CTAAGCAGGTATATTCAAAAAGGAGGTATTAAAATAAACTGTCAGGCATG
TATATTTAAAAAGACATATCTTTTTAAATATAAAAAGATATACATAAATA
TGTATATCGCAGTCTTGTCTTAGCGATATACATTCATGCTTTAGACTCAT
ATTCCTGACATTATTCTGGAGAGGTGATGTTATTTTACACACATTTATTG
TCACAAATACTGAACTAACAGCCCTCTTTCATCATCCAGAAGGAACATGC
TGGAAATATTCCATCTCCAAAAAATTCTGATTTAAAAATGAATGAATTTA
AACCATATCAATTCATTTTAAAATGTTAGACAATGGAAACCATGTTGCCA
CAACTCACTGAATTCCTAAGCTTTCTGTGAAAAAATTAAAATGAAGTTTA
TATTTCCTATTTTCATGTCATTGTTGTTGCCTGCTCTTAAAAGTCAAATT
GAGGTAGAAGTTAATGGGACAGGTGGAGCCTCCACTAACCACAGTGGAAA
GTAACTCTTCTCTCCACCTGCTCTAGGATGCCAGGAATCCCACCAGTGAG
AGGGTTCATCCTCCTTTACTGTAACACAAAGGGGAAAAAATGTGTAAAAT
CCAAATTGGCTTTCACAGCTCCTGCCTTTTCAGGCTGCTAGCAGATTCCC
ATTAGCTGAGAAACAAAGCTCTATATTAATGCTAGCCTCCCAGAGACGGG
AGGAAAAAGATTAAAGCAAAGAATAAATCTTCAAAACTTCCTCCAAGTCT
CCTTTGCTCTGGAGATTAATCATTGCAAGGTAAATAGTTCTGTGTATGAC
AGGGTGGAGGAGTGAGTCATAGGAGGGAGGGGATGTTTTGGGACATGGCA
CAGGAAAGAGGGAAGAGCCGGGGGACAGCTTCCCGTGAAGTCTTGGTGTT
CCCCGGTGTGTTATGTAAATGATATCCTGGGGTGGAAGTTAGGGGAGCAG
GAACCACCAGGTCCACAGAGGAAAAACTTCTACACATCTCTTCCAGCAGA
CAGAGAACCCAGAAAATGAAGGTAATGAGACAAAAACCCAAGCTGCTCCC
TCCTGCCCCCAGAATCCCGAGAACCTGGGAAGGGGATGAGGATCACACTT
CTCGTCTTGTTCAGCAGTTTGTAATCTGCCTTTGCTGGGTTTTCATTTTC
ATTGATTAGTATAGGTCAAATCTAAGCTAATCAAATCATTCCCACTAACA
AATGCTGTCCCCAAACCCTCCTAGTCACCAAAATTAGAAGGTGGCTGGGA
CAAATGCTTATTTATTTCTTCATAAATCTGCATAAGATCAATAATAACCT
CTATGTGTTTGTAGCATCCAAGAAGCTACTCCTCCTTGAACATCTCTTTT
GATCTTTAAAACAGATGAGGGAACAGGGGCCTGAGTAGCACCCCAAGTCC
AAGTTAACAGAGGAGAGGAATCTGGACAGTTACTGACAGATAGAGGAGCA
CAAGGCTGACAGCCAGGAGAAGCCAGGTTTCCACCGCCAAATTTGGGATG
AGGTCCATCGCCACTTGCCTTCTTCAACTGTCTCCTCTGAGTCTTACTTT
CAGCTGTGTGCTGTTGTTTGCTGGGCTGTCTGCCTGGAGCATCCCTGCCC
TGCACAGCAGTCTTAGGTCAAGCTGCTGAAATGTTTATGTGCTGGAGAAG
GAGGCGGGGCTGCAGCTGCAGCCAGTAGCAAAGAATCGCACACACCCCTT
TGCTTACCTCCTTTGAGTTCATATTCTATGGGGAATCATAAACAACTTAA
TCAGTTTTATCAGGGAGTCCACGGAACCTGAGTTCTTATCAGAAACTGAA
GTGGAGCCATTGGCATGAAGCCTCTTAAATATCCTCTCACCTGCCCTTGT
TTCCATGGCTGTCTTCATTCCAGAATACTTGAAATCCATCCCCACAAGCC
ACAACTGCAGATCTTTACCCATGCAATTCCCTCTGCCTGGAGTGTACTTG
TGCCCCCTAGATGACTCCTACACATCCTTGCACGCCCAGCCAGACAGACC
CCTTCTGTTAAAGTCTTTCCTTACCAACCTCCTCACACAGATGTAACCAT
TTCCTCCTCTGGGTGCCTCCTATCCCCCTCACACAGTCCTATTGTCCTAT
TTCCTCTCTACCACCCTTGTGGGTTTCTGTGCCTGTTTCCCTTAGCAGAG
GTGAGTTCCTCAAGGGCACAGTCTGGTATTATTTACTTTCATGACCCTGG
ACCCTAGCAGGGTACTGTACACATGGTGGGTGACCAGAAATGTTGGTGGA
GTTGACTTGGGTGAGATTGCTGGGCCCCTGTGTGTCATCCCCTCTGAGTC
TGTGGTGATAGCAATAGACTAATGGTTGCTTGGGGCTCAGATGCAGCCAG
CACTGTTTCCCAACTAATGCAATTGGTCTTGTTCTGCAAAGGAAAATAAT
AGAAGGCATGTTCTGCCACTTAATTCCTCAGAAGGTAACATACATGAAGA
GACTTACCTGTTGAGAGTTGTACTGAATGTGTCAAGGAAGATACTATGTA
TCAGAAGAACACCCAACCACCCTGTGCCTCTCACCTATTCATTCCTGTAT
TAAAGCATTCATCATGTATTCTAATGGCTGTGCTCCCTGTACTTAGGGTA
CAAAATTGACTAAGACCCAGACATTAGCTCAATTGTTTTGATTTGTAGAT
CCCACAAATAAGTGAGAACATGCAATGTCTGTCTTTGTGTGCCTGGCTTA
TTTTACCTAACATAATGACCTGCAGTTCCAGCCACGTTATTATAAAGGAC
AGGATCTCATGCTTTTTTCATGGCTGAATTGTACTCCATTGTGCATAAGT
GAAGTACTCTCTTTACCCATTCATCTGTTGATGGACATGTAGGTTGCTTC
CAAATCTTGGCATTTGTGAATAGCAGCTATTGGGAACATGGGAATGAAGA
TATCTCTTCAATATATGGATTTCCTTTCTTCCTGGTTTATACCCAGCACC
GGGATTTCTGGATCTTATGATAGGTCCATTTTAATGTTTTGAGGAACCTC
CAAACTGTTCTCTATAGTGGTTGTAATAATTTACACCAACAGTGTACGAG
AATTCCCTTTTCTCCACATTCTCACTGGCATTTGTTATTGCCTGTCTTTT
GGATTAAAACCATTTTAGCTGGGGAGAGATGACATTGTAGTTTTGATTTG
CATTTCTCTGATGATCAATGATGTTGAGCACATTTTCATATAACTATGTG
GCATTTGTATTTCTTCTTTTGAGAAATGTCTGTATAAATATTTTGCCCAT
TTTTTGATTATTAGGATTATTGAATTTTTTCCAAAGAGTTGTTTGTGCTC
TGTGTATATTCTGGATGTTAATCTGTTGTCAGAGTGTTTGAAAATATTTT
CTCCCATTCTGTGGTTTGCGTCTTCACTTTGTTGATTGCTTTCTTTGCAG
CACAGAAACTTTTTAACTTGATGTGATTCCATTTGTCCATTTTTGCATTG
GTTGCCTGTGCTTGTGGGGTATTACTTCAGCATTTTTTGTTCAGACCAAT
GTCCTGAAGAGTTTCCACAATGTTTCCTGTAGCAGTTTCATCATTTGAGA
TCTTAGATTTCAGTCTTTTTTTTTTTTTTTGGAACCAGAGTCTTACTCTG
TTGCCCAGGCTGGCATGCATTGGTATGATCTTGGCTCACTGCCACCTATG
CCTCATGGGTCCAAGTGATTCTCCCACCTCAGCCTCCTGAGTAGCTGGGA
CTACAGGCATGCACCACCATGCCCAGCTAACTTTTGTATTTTTTGGTAGA
GATAGGGTTTCACCTTATTGGCCAGGCTGGTCTTGAACTCCTGACCTCAA
GTGATCTGTCTGCCTCAGCCTCTCAAAGTGCTGGGATCACAGGCATGAGC
CACCGTGTTTGGCCAGATTTCAGTCTTTCATCCACCTTGATTTGATTTTT
GTGTCTGGTGAGATATAGGGGTCTAGTTTCATTCTTCTGCATATTGATAT
CCAGCTTTCCCAGCACCAGAGGAGACCGTCTTTTCCCCAGTGTATGTTCT
TGAAAACATTGTCAAAAATGAGTTCACTCCAGGTGTGTGGACTTGTTTCT
GGGTGCTCTATTCTATTTCATTGGTCAATGTGTCTGTTTTTATACAAACA
CCATACTGTTTTGGTTATTATACCCCTGTAGTATAATTTGAAGTCAGGTA
ATAAGATTTCTCCAGTTTTGTTCTTTTTGCTGAAGATAGCTTTGGCTATT
CTGGGTATTTTGTGGTTCTATAGAAATGTTAGAATTTTTTCCTCTATTTC
TTTGAAGAATGTAATTGGTATTTTGAGGGATTGCATTGAATCTGTACATT
GCTTTGGGTAGTGTGGACAGTTTTAACAATATTGATTCTTACAATATGTA
AACATGGAATATCCTTCTGTTTTTGTGTCTTCTTCAATTTCCTTCATCAG
TGTTTTACAGTATTCATTATAGAGATCTCTCTCTTCTTTGATTAAGTTAA
TTCTTAGGTATTTAGTTTTATTTGTGGCTATTGTAAATGGGATTACTTTT
TTATTTTTGCCAAATTGTTCACTATTGGCATATAGAAATGCTACTAATTT
TTGTATGTTGATTTTGTATCCTGCAACTGCAACTTTACTGAATATTTTAT
CAGTTCTAGTAGTTCCTTGGTGGAGTCTTTAGGTTTTTGCAAATATCATT
TGAAAATAATTTGGAGTTATCATTTGGAGGGTCTTTTTCAAATATCATTT
CCAAACATTACTTGGAAATCATTTGAACATTTTCTTGCTTCCTGGCACAA
AATGTGTCCTAGGCTTGTCTTGAACCTTCTTAACCCTGGCCCTGGAATCA
GGCATTTCTCTAAAGAGCTCTGGTTCCTTTCCATGGAATATGGTATTCAT
AAGCCAAGACTTGGGCGCTAAGTGTGCTCATTGCTATTGAAATGTCATTG
TTACCTAGACCTATCAGTGAAGAGAAGTAGGAAATATATGGTTTTTTTTG
TACACACACACAAACACATGTATACATTTCATCTATCTATATATCTATCG
TATATCTGTTATCTATCACCTATCTACCCATCTATCCATCTAGAAGGGTA
TGAATATACACGAATACATCCATTCCAATCTAATTTCATAGGATTCATGC
TAGTTTTCTCCCTTTCTGAATCCATGACTCCGTTCTTCAAAGATGAGAAG
CCTGGCTTCTATCATCCTTAATATATTTACTTCTTTGATAAATCCCCTTT
ATGTAACCAAACCTCACCCATCACTTCCCACTCATGGATGCCCTCCTGAC
CTCACATGGGTTCTCCATGCTCTATTTAGGCTCTGGCTGCTCTTGTAGGC
CACACCTCTCTATGAACCCCTTCTCTGCTTGCTTGGACTCCCACACCCAG
GCAGGCTGTTTCCACATGAACACCCAGTTTGTCCTCATCCTACTTGGTCT
CTGACTTGGAACCACCATGACTCTCTTCTCTACCTTAATGTGTGGCCACC
ATCTGGCTGCCACCCACCTAATGGCTCTAGGGCTAAATTATTCAGAAAGG
GAAAATAAAGGAAGAAATAGGAAAAGAAAAGAAATGAGTAGTTTCAGCCT
TGTTGTCCAATCAATTGACCAATCAACTGTTTTTTTTATTAAATGTTCAT
TGCATTTAGACAGTTGGGAGTTGAGGATGGAATGCAAGAGGTGTAAGAAA
ACATATTTCCTGTCTCCCAGAAATATCAGGGGAGATGGGCTGAAAACATT
AAATGAAAACTAATAATATAATACTGGCTTCAGTTGTATGTTACAAAATA
TATGTGCTACAAAAAGGCATAATTTTATTTTTTAGATGCAGTCTCACTCT
GTCACTCAGGCTGGAGTTCAGTGGCATGATCTTGGCTCACTGCAGCCTCC
ACCTCCCAGGTTCAAGCAATTCCCCTGCCTCAGCCTCCTGGGTAGCTGAG
ATTACAGGCGTGTGCCACCATACCTAGCTAATTTTTGTATTTTTAGTAGA
AAGGGGGCTTCACTATGTTGGTCAGGCTGGTCTTGAACTCCTGGCCTCAG
ATGATCTGCCTGCCTTGGCCTCCCAAAGTGCTGGGATTACAGGTGTGAGC
CACTGTGTCTCATCAAAAATGTCATAATTAAACTATGAATATTCTTTCTA
AACAATGGGCAAAGTCATAGTGGGTTAACTCTCACCTATGTTAATAATCA
AATTGGGCTGGGCACCGTGGCTCATGCCTGTAATCCCAGCACTTTGGGAG
GCCCAGGCAGGTGGATCATAAGGTCAGGAGATCGAGAGCATCCTGGCTAA
CACAGTGAAACTCCGTCTGTACTAAAAATAGAAAAATTAGCCGGGCGTGG
TGGCAGGCACCTGTAATCCCAGCTACTCAGGAGGTTGAGGCAGGAGAATG
GCGTGAACCTGGGAGGCAGAGCTCGCAGTGAGCCAAGATTGCACCACTGC
ACTCCAGTTCCCACACCAACAGTGATTACAATGATCAAAATATTTAGTTG
TTGGTTCTCAGTCATTCAGTTCTATAGATTTCTCCTTAATGTGCAGGAAA
CATCCAATAATACTTTTGTAAAGAGGTTTTTATTGATTTGCTTAATATAA
AGCTTACTATAGAATACTACAGATATAACACATGATATAAATGTCACTGT
TAGAGCCATCAAAATAATTCCTATTTTTATTAATGATTGTGGTTGAAATT
ATTGAGAAATGTTAATTATGTTATCAGAGCTCAGGAGGAGTTAATGGTGC
TAACTGGGGGTGGTGGAGATAGTCCTATGAGAAGCAGAGAAGCCAAATCT
ACTTCCCCAGCACTGATTTGGTCATCTCCTCTATATTACCAAGTATAACA
CTCTATACAGACCATGAGAGAGCACAATGCACGTACAGAATCCCCGATTA
TTTATGCAGCACATTGGATGAAGCCCGTCTTCATTTCAGGGTTCTATTTG
TAAAGTAATTTGAGGTCTCTGGTGTTCTGGGGCACAGCTTTCTTGAAGAG
CAAACCAGAAGTCCTTAGGGAAATCAGGCTCCACTTACGGTCTCATCCCT
TGACTCAGCCTTTAGAACAATGGGTTTTTCTGTTAGAAGAAGTCCTCCAA
AGCGTAATTTCAGGGGGATCTGCAACAGTTAAACGAGCATATTGAGAAGC
ATTAAATAAAGCAAAAGTAGAAAGTATAGCATCAAAGTAAAAAAAAATTA
CTGACAATAATGCTTTGTAAACATATAAAAACTACTTTCAGCACTATAAA
TCTTGGATTCGTTATACTTACTCTATAAGATGTGTGAAGATTGGATAGTG
AGAACATTCATCATCTATCATTTAACAAAATATTCATGGAGCACCTATTC
TGTGTGAGGTTTGACCTGAGACAAATTCATGGGAACCCGTGTTCTTTTTT
GATTTAAATTTTAACGAAAATGGATGAGTTTTAAAAATTTAAACCAGATT
ATTAGGTATAACGGTAAACTTTTTAAACCATCTTATGAAGTTAATTTTGT
GTATGTTGAAACTTGCAAGGTAATCCTGAGTAGCTATTGTACATTTTAAT
TATGTGGACAGTCTTCAACTTCCACAGTCCAGTAATTCCTCTCAATTGAA
CCCATCTAGTGTAAAGATGGGAAGACACCTTCAGGAAGCATTATCGTTTT
ATTTTTTAACATCTTCTCTTGGTTTACAAGGGTAGTGCAAGTGGGGAACC
TCTCAATTCCTACAGTGTTTTGACTCAACTTTTCTTATTGAGACACTCCT
TCAGTGTTGAGGGGACACAATAGAGTGATATTCTGATCTCCATGGAGTGA
TGGGCAAGAAAATTGCCATGGAGATCCAGAAGTGCCAGCTTGGGACTTCC
AAGGGAGTACCTTCCCCATCCTAGGTGTGCCAGAGGACCGCCTTCTCTCA
GGGCTGAGTCTCCTGTCTGAGCACACATACAGGATAGCTACATAGCTGGC
CTAAAGCCACAAATAATGTGGAATATGAAAATAATATGGAAACCATCTCT
ATCTTCTTCCTCTTCTATGTAGAAAGCCTGCTTAAGGTGTGGAGTTGCTT
AATAAATACATGAGACCTAGAAATAAGATTTATAGGGTCTTGCTTAATAT
GAATCAATGACATCTGTTCTTTAACTTCTTCAGAGAAAAGGTTCCAAATC
TTTCTATAAATATAACACATTATTTAAAAATTTTCAAAAGGCATGAATAT
ATTTTCCCTGCAGACAGACATGCATGTGCACATGTGCAAGCACACACACA
TGCAAATACATGAATGTCATTTGCTAAATGTTCACATTAAAAAACTTAAT
ATTTGTATGCAAACCAATCGACTGCATATCACTCCTTAAACATTTACCAA
ATGACCAAATGCTTGAGTTAGATGAGGTCACTTGCAAGGCACCACTGGGA
TATTTTAAATGGAATAAAATGAGAAGATATTGTTAATGGAGGGGGGAAGA
CATTCTTAGATAAAGAGAAAATATAGAGAACAAAACTCAATGATTTAATG
GCAAATTATGAAATTATATGATAATAGCCTCCAGTAACTAATAACAGAGC
AGAGGAGTAAATGAGCCCTGGACTAGGTCAAGAAGACACCTTGGAGGGGC
TTGGGAATTGAACTAGGACTTGAAAGATAAGAACAGAATGAGGAGAAGAA
AGGAAAGAAGATTAGCAGAGTTATAATTGAGTTGAAAAGGAGCCCAGTTG
GTTGGAGCTAGGCACCTGGAAGGTGAGGTCAGTAAGGATGGCCTTGGACT
GTGGTAGTCCTTCGTATCCAATAGAACTACCTTAAATTAGTCATTTTCCA
CCTTGGCTTCACATGAGAAGCAATGGGGGAGCTTTTAAAGCCACACTCTG
GGCAAATTAGTTTAGAATTTCTGAGATGTTCCAGGCATCATGAATTTTTA
AAGCTCCCTGGTGATTCCAATGTACAGCTAGTGGTTGGGAGCCACTGTCA
TGAGAAAACTTCTACAAGTTCTGGGAAGGAAGAGCATCATTCAAAAGTCA
AAACAAGATAATAAGTGCACCTCATGATTGTGCAAAATACTTCCCCATCT
TTCCAATTGACTTGAAACTGAATTTAATTTTGCTCAAGTTCAAGGAGACT
GTAGATAATCATGTCATGCTAGTCTACATTGACATTGCATGATGTTTTTA
ATGCTACAGCTTTTGAACTCCAGAACTGAAGCACCCTTAAAGATCATAGA
TGGGTCCAAATAGATTCCTTGGCCCATAGAACAAATTATTAAAAGATTAA
GTGAGTGTATTCTTTTTTAAATATATAGACCATTCAGTTAAAATAATTGT
TAATAAAACATTATTAATGCAGAAAATTGACTGACCTGTGTTTCTTTACA
AGGTTTGAAGGAGAAGTTCTGAAGGACTCTGACTAGAGCAAGTTTCATGT
TCACGAGAGCAAACCTCATGCCAATGCAGTTTCTGGGTCCACTTCCAAAG
GGTGTGTATATGTAAGGATCTATGTTGTCCTTGTTCTTTTTACTGAACCT
GGTTCCATATTGGTAGATATTTTAAAAGTTAAAGACATAATACCTCTAAG
AGTTACATGTTAGGGTTTCTTACTTAGGGCCCACCCCTCTACTAGCAGTA
CACAGGATACTTTTGTGGGCTAGTCACTGAAATCCTGCTATGCATATTTT
GCTATGAGAATTGTAAGGTACAGATCCTTTCTACTCTCCTTACATTATAG
GAGCTTTCAGTCTTGTTGAGAGGAGATAAATACTGTTGCAAAGTATATTT
ATTTCTAAACACTCAAATTATAGTCAGGATGGTGATGTGTTCACACTACA
AAAGGCACATAAGTGATGAGAATGACTGACAGAAAAGTAGATTCCTGCCT
CAAGTCACCCTTATGTTGGTCATGAGGAAGGAGAAGAAATTGTCTTGCAC
TACTTCAAAATTGTTATTTTGCACTTTCCTTCTCCTCTCGTCTCTTGTTT
TTCTAATTCTCCTCCTTCTCCTCCCTACCTTGTCTTACCCCTCCTTCTCT
CCTCCTTCTCCTCCTTCTTCTAATCTCCATCTCTCCTTCTTTCTCCCCCA
CACCTCCATAGAATAGTTTAAGTCAGATAATTTACACAGGCATATGATGC
TACTGTATTGATGGAAAGCAGTGTCATCACTGCTTTCTTTGTCTATCTGT
TGCACTAACCTATAAATTCTTTGAAGATTAGACGCATGTTTTTTATTCAA
ATTTGATTCCTGAAGATTTGAGTATATTCAGGAAAAAATATTCATTTGTG
GGACATAATAATAGCATTGTGATCATGTGTTTTTAAAAGAGTCCTTACAT
TTTGGACACTTATGACCCATAAGGACATAATTGAGGACCTTCATCTTAAG
TTGCTGGGACTGTGACTGGCTATAGTTTTCTTTTATCTAGTCTGTGGTTT
GTAAAGTGTGACAATGATCAATTTCATGATTTGAAAAAACCTTTTAAACA
TAAAAAGACAAGCAAACGATTGTACAAGCCCAGACTGTCCTGTAGAGAGG
CAGAATATGCTTGAACCAGGCTGGTTCAGGGAGGGCTCCCTTCCCAGGGG
CCTCCTACCTTTCAGGGAGGAACTTCTCAGGCTCTCTCCAGTACTTTGGG
TCATGATGAAGAACATAGCTTGGAATCATCACCACCACCCCTTTGGGAAT
AAACATCCCATTGATTTCAACATCTTTTTTGCAGACCCTCTCAAGTCTCA
TAGCAACTGGGAATAATCTGAGTGTTTCATTCACCACCATGTCAAGATAC
TCCAACTGTAGCACAGTATCATAGGTGGGTGGTGCCTGAAAAGAAAGAAA
CAGATTTGGATAAATTGAGATTTTTGAATTAACTTTTAACTCAGTCCATG
TAGTACTGTTGAACTGTTAGAAGTTCCAGAGAACAACTCATACTGGCAAA
GGATTGTAGCATTCATAAAGTATTTTAATAACTGTCATGCCCTTTGATGT
GCTCAATGGCCCACTAAGATGTGTGGAGGAGTTATGAAAGCAGGAGACAT
TCGGGAAGGCTCTAACCCCAATGACTGAAATCCTTAGCATAACCATGTAG
TGGTTTTTCTTTCTCATGGAAGCAAACATGACTAATAGGCTATGACCACT
AGCATCAAATAAAATATGACAAAGTGATTGTCACCATTCAAAAAAGAGGT
TACACGTCTGTAACCAAGGAAGTGAAAACAGATAGAAAAAGCAAATTCTC
TGTGCGACAAGGATTATTGGCCAAACTTCTGGTTCATAACTCTTTTTGTT
ATATATACAAACAAAAACAGTTACAAAGCAGGATTTGTATTATATATATG
TGTGTGTGTGTGTATATATATATATATGCATATATACACAAAAGCAGGGC
TTTTGTTATATACATAAAATGTGGAGAGAAACACTATATTATATAAAATC
TCTATCAATAATTTGAGGAAAAACTAGTCCCTTTCTATCCCAAATATGAC
AAAAGAAAGTTCTGGTGGATGTTATCAGAGCATGTGATTTCAGTGCCAGG
CAAAGTTATGAAAAGGATAGAACCCCACACAGCCCTGTCCTCACTTGCTG
AAACAGTCTCCTAGTTGTTGCTTCAGGGCTGGACTGTAATCTCTGAAGAA
CATCCCTTTGTGCTCACCTCACTGCCACACAAAGACCAGCCCAAAAGCCA
TGTCTCTTCATAGCACAAAGAATCCAAGTTTTGGCAGAGGTCTGAAAACA
GTGTGGTTGATAGGCACCTAGTACTTAGTGTTATATTTGAAAGGCAATAT
TATAGAGTTTAAGAGTTTAGCTCAGAAGTCAGATACCCTGGTTCCTAGCT
TGCTTCTTCACCAGTGGTTACCTGACTGAAACATGAGACACATGTGGGGC
AGAGCTGAGTCAACCTGCACAGCGCACCCAGGGCCAGGCTCCATCAGATC
ACAGCCAGACCAGAGCAAGTCCTGCCAATATCAGCAGAGCTCACTATCAA
GACGTGTGAGCAATATGCATATTGTTAAATGCCAGGGAGGTTTTTGGATG
TTTTTTTACTTAGCATTATTGTGGTAACAGAAAGCAGATGAACCAGGGAG
AGGACTGTTTTACAAAGATCTTATACTTCTGCCAATAGCAACCATTCCCT
ATGCTTCCTTCTTTTTATTTTGAGAGCCTTCCTACATATTGTGAATGAAA
CAATCATGATTATGCTTTTTATAAAAATTCTCCTGGGAAGTGGTGAGGAA
GCATCTTTGCTAAGGCTTCACCTCCTCCCTCCTTCTCCATGTACTGTCCA
CTCACCTTATTGGGTAAAACTGTATCAATTTCCTTCTGCACTTTCTGCTG
GACATCAGGGTGAGTGGCCAGTTCATATATAATGAAGGAGAGAACACTGC
TCGTGGTTTCATAGCCAGCAAAAATAAAGATAATTGATTGGGCCATGAGC
TCCAGATCAGACAGAGCTGAAAGGAGAGAAAAGACATTTTAGGTAAATCA
GGTCAATGTAGGGCATCACAGTTTAGATGAAAAGAAATCTAAGTGGAACC
TTCAAATCCCCAGGGGAAAAAATAGAAAAGCAATTCAGAGTCTCACTGGG
GGTGGTTTCACTCTGATGTGTGTCTTACAGAGCCAGAACAAGGCAAATCA
TTTTAATCCAGTTTTCCCCCAATGTCTTCAAGAACGTAGACCATCCGCTC
CTCCTCGTGCCATCCCTGCCACCTTCACAGCTGGGTAATTTCCAGAGAGA
ACATTTCTGCATAACATACTCAGTGTCATGGTGTGCTCCTTGAATGATCC
TAAAAGTACTTTATTGTAAATTAATATGGGGTAGTCTTCTCTCCCAAGAA
AAATGTAATTCATTTTAGCTACAATATACCTTGACAAACTTTGAGAGAAT
TTGCAACATTAATGGCTAGATGTATGGAAAATTAAAGGACCTTTCCTTTA
GATATGTTTGAGGGAACTTAAGAGACCAATATTGGAATACAGACCACCTC
TTGCTACTCAAAGTGTGGTCCGTGGATCATAAGCATCTGTGACCTTATTA
GAAATGCAAAGGCTGGGCATGGTGGCACACACCTGTAATCCCATCACTTT
GGGAGGCCAAGGTGGGTGGATCACCCGAGGTCAGGAGTTCAAGACCAGCC
TAACCAACATGGAGAAACCCCTTCTCTACTAAAAATACAAAATTACCCAG
GCATGGTGACGCATGCCTGTAATCCCAGCTACTTGGGAGGCTGAGGCAGA
ATAATCGCTTGAATCTGGGAGGCTGAGGTTGTGGTGAGCTGAGATCATGC
CATTGCACTCCAGCCTGGGCAACAAGAGCGAAAACTCTGTCTCAAAACAA
AACAAAACAACAACAACAACAACAAAAACAGAAATGCAAAATCTCAAACC
CCACCATTGAACTACTGATTCAAGTCTGAATTTCACAAGATGTGGTAATT
TGTGTGCATAGCCCAGGTTGAGAAGTATGGATTATATCTTTGAGAGGCAC
CAGGTAATAGACCCAGGCTATAGGTCTCAGAATTGACTATCTCAGGATGT
ACAGCAACTGAAGATGGACAAAAAGCTAGATGAGTGGTGATTGATTGCAG
TCTGATGAATGGCATTAAAATGGTATAAGCTCTTGTGATTGCAAGTTGGC
CCCTCTCTTGATTTTTTTCCTGAGAGAAGCTCAGGATGGCCCATCACTGG
TCTGTTTGATCAGGACTGGATTAGGACATTTAGAGACCGGGAACACAGAA
ATAAATATAGTGCCTGTTCCAACCATGTAACTCACCACCAAAACCAATAC
GAAAGGAGTGTGAGAAATGTCAACAGAGCTGTGATTTACCAGTGAAGATT
TCTGTGATGCAGTTGTGGGTAAATTCAACTATCTAATAATTGTATTCTGT
TACCATGAACCTGATGATACTGATGTGAAACCAAACTATAATCTCAAAGT
TTAGAGCTCTGCTGTCCAATGTGGTAGCCACTATTGACATGTGGCTATTT
AAAATCAAATTTTATTCAATTAAACTTAAATACAACTTAAAATTTTTCAT
CAGTGGCACTAGCCACATGTGCAGTGCTCAATAGCTATATGTGTCTAGTG
ATTTCTAGATGAAACACTAAAACAGTAGGCTATTTCCTTTATCACAGCAA
GTTGTATTGGGATAGATAGAGAGATGATAGCTAGATAATCAGTAAGTAGA
TAAATAGATGATTGATGGACAGATGATAGATAGATAGACAGACAGACAGA
AGTAGATGTAGACATGGACATATTTAAATCTGTATGCCAAAGTCAGCCTA
CTCCTGCTCTCTAGAACCAATGATTAAATATTCAGGAATTTTGTGACATG
ATTGCCAAATCTTGGTGGCTTGAAACTGAACATGGCCATCATTTTGCCAC
TCATAGTAACAATGACTTCAGTAAAAATCGTACATGGGTTGTAAAACTGG
TAGGTGAAAGACTGAAGACAAAGGATATTTACACAGTCTCAGAGGTTTTC
CAAAAAGTTACTTATCCATTGCAAAGGAAAAAATAACTTCATAGTTGATT
AACCTGGTGAACACACTTTCACCAAAAATTGCCAGTTAAAATCGCCCTTA
TTTGGATAGCATGGCTCCTGATTAGGTGTTAGATGCATTAAGTTGCTGCA
AAAGTAATTGCGGTTTTTGCCATTGAAAGCAATCACAAAAATTGCAATTA
TTTTTGCAGAAACCTAATAAATTTCCAGGAAGAAACTTTAATTCTGTGGA
TCTGGAGGAGGCTGAGAACTGGCATTTGATCTTATGTAGGTGATCCACAG
ACTGCTGACTCTTCCTGGCATGCCAGTTTTCCTTAGGGTTGCCCTTTAAG
CTTAGAACATGGCTATCTATGCCTGCATGCCTCTAGAAGTTGCCTCCAGC
TACCATTTTAACATCCAAACCTGTGTCATTCTGCTATGTGGCAGAAATTC
TCATCTACCTGGAATACTTCCTGCACATTTTCAGAACAAAACCTTCCCTC
TGAGTGCCCCACCAGTAGCCCTCAGAAGCACTCTTTTGTTACCTTTGTGG
GTCTCAGAGTCTTTTGAATTCTGAGAGTCAATCATCAGCTGAAGGAAATC
CACTCGGTGCTAGAAGCAAAAAGAGAAATTTTATTGACAGAAAGTGACTC
GTGAAGTCAGAAGTTAATCAGAAGTGCAGTCCTCAACCTCCCTTCTGAGA
ATATAGCCCCTTGGAGACCAGAAATCTGATGGGTGTTGCCTGAGTCACCA
GTGAAAAGGAATATCCATCTAAATCCTTGGAAAGCAGGATGTTTTCCTGA
AACAAATCTGGCTAAAATGTTCAATTGCTTTTTGGTCTTTTCCCTGGTCC
TAACTGCATACCCATGAAGAAGTCCTGGGCCTTTTATTCTTCTGTCTTCT
TCATCACCAATGTCCACAAAGATTATTCTCCTGACATTTCCAGAACTTGT
CAGCAGCTTTGGTGGGAGCACTTTCAAATACTGCAACATTCCCCAAATCT
GTACAATCTTCAGTGACACCTGGGTTACCCCTTCTTGCCCCCCTGACCTG
CAGATATCTTTTGGCTGGACTCCAGGGCTCATGAAGGCAAAGCTGAGTTA
GCCAGCCTTGCAGCCTCAATTCCCAGAGAAGACCTCTGTTCACTCGAGGC
TGTCAGAGGGCTCAAATGTAACACACACTACACTTCAGCAGGTGGCCTGA
TAGGACCTTTTGTTGGAGAATGTGTAAAATAATAGCCTTGTACTTGAAAT
GACTCTTTACCAATCTATGATCTAGAGAAAGCATAATACCAATAAAATGT
ATTTCCAAACAGTAATGTTTATCCTTTGACAATTTATTGAAGGGAAGTGC
TGTGATAAGGTTTTATCTGAATAATATTTATGTCATGGCATACTAATTCT
TGTGCCTGATATCAAATTTTAAGTGCTCTCTCTGACTCATTCTCATATCT
CCTTCCTCAAACTCCACTTTCTGCATTCCTACCAAATGAATTATCTTGCT
CTAAACATAAGTACTCTTTATGTTAAAATCTTTCTCTAAAAACATACAGG
GAAGTGCACCGATCATATGTATATTTCTAAAAAATTATGAAAACTAAACA
TCCTCCTATAACTACCACCACGTTTTACCTTTTGTGTCTCTTTGAGGCGA
CCTTCTTTTATCTGTTTTACAGATTTTGTTAGAAAACTTATAACTTTTCT
TGGAAACACAGTGATATTTAATGCTTCAAGAATTGGGGTAAGGAATGGAA
AGACTTCTGTAGAAAAAAAAAACCAACAGAAAACGAAACCATTGTGAACA
TACAAAATTTACCTGGAGCAATTCTAATTTTCTCTACCAATCAGAAGAGT
GAAATACATCAGTGTTCTCAACTGGAAGCCATTCCTTCTATGACTTTTGC
CCCTCTTCCAGGCCAGTGGCTGAGCAAGGGAAGGTCTGTGCATAGGGACC
ACCACTACAGCAGTGAGATCAGCAGCCCCTTCTGCATCTTTTGAATGATG
AAAGGAACAAAATTCAATGCCCTAATCTCTTTGCCTTTATGTATTGGGCT
AGGGTCTCTTAGGATAACCCAAATCATAATTTGCTGCTTAAATTAATCAT
GCTCTTCAAGAAATCAGATAGAAATAACACAGTGTATCTCTGTCACCTAT
CATAGGATAAAGCTAAAATCAATAAGGTAACGAAAATTGGGAAACTCACA
CATACGTGGAAGTTAAACAATAAACTTTTAAGCAACCAATAAGTTGAAGT
AGAAATTAAAAGGGCAAATAGAAACTGTTTTGAGCTGAGCAAAAATTAAG
ATGTGATAGGCCAGAATGTCATGTTATTTAGCAAACAAGTGCCCAGAGGG
AAATTTATAGTTGTAATGTCTAAATTTAGAGGAAAAAAACCCACAAATCA
ATAATCTACATTCATGCCACAACACAGTAAACGGAGAAGGGCAAACTAAG
CCTGAAGCCAGCAGAAGAAAGAAAATAATACAGACTAAAGTACAAATTCA
TGAACTAGAGAATTAAAAAAACCCTGAAAAATTAATATCATTTCTATGAA
GTGTCCAGAATAGGCAAATCTATAGATGCAGAAAGTTGACTAGTGGTTAT
ATACGACAACAGGATTTCTGGCAGGGGGTTGATAGCTAAACATGTATGAG
GTTTCTAGAATGACAGAAGTGTTTTAAAGTTTACAATGGTGATGGTCGTA
CATATCTTCAAATGTACTACAAACCATTAAACTGTACATTTTAAGTGGAT
GAATTACATGGTGATTTACATCTCAATAAAGCAGTTATTTTTAAGAGAGA
GGGAGAGAAAAGGAAATAGTAGTCCACATACTTATTGAGAGAACGAATGG
ATCTAATGGATTAAATCTTAAAAGCTTCTTGGTGTTTTCCACAAAGGGGT
CTTGTGGATTGTTGAGAGAGTCGATGCTCACTCCAAATGATGTGCTAGTG
ATCACATCCATGCTGTAGGCCCCAAAGACGCTGAGTGGAGAAAGATGTGG
AAAATTAAAATCAGCACCTCTTTACCATCCTTCCTCTATGCGTGCAGCAG
GAAATCCACATGTCCAGTCAAGACAGACAAACAGCCACAGACTTTCAGAA
CTATTTACTGGAGCATCTCCCATCACACTCCCTCAGAAGGTGATTATCAG
GTGTCAGTGACACAGCTGGCTCTCCGCTGGGGGTGATGGAGACACTCAAC
TGAGTTAGACTTACCTCTGAGGTCAAGGAGCCTAGTCATAGAAAGACAGA
GATCCACTATCAGACAACTGCAGTAGCATGTGTTAATTGTGGATGATACA
AGATGGGTAAGCACTGTGCTTCAGCAGAACAAGAGTAGAAAAATTCACTC
TTTCTAAGGGGCTCAAGACAGGTGACATTGCCTGACTACAGACTCTATGC
CCAGAGCCGATTCCTCTTCAGCACTTTACAAAGCAACAGTACCATGTCCT
GAGCTCCTAGAAATATCATCCTTATTCTCTATACTCCCTGCTCAAGCTTT
GGAAAATTCCACTATCCCCAGCTGTGGTGAGCTGAGGTTGCCCTGATGGC
AGAATTATTTTTGTAAAATATAATGACAAATGATGTCCTGGTTAAAAAAA
ACTCTCAAAATTTGATTTGGAAACTTCTATAGTGAGTGACCACATATCCC
CTGTCTGCCCAGGACAGGCTCAGATTACACCTGTTGTTCCTGCATAAGTG
TAGACAGCAAATAATAGGCTTGCCCCACCTATAGCGTTTTTACCACCCTC
TCTCTTTGAGACTGGAGGAAAAAGAAATGGTGGGAATGTTTAATATTTAG
TATTCTACTGATACCCTCAGAAAAAAAACATGAAATGATCAAAGTTATTC
TAAGTTCTCCATTATAACTTTCCCACCCTACTCACTGCCAACCAACAGAT
ACCAAGTGCCTTCCCCTTCCACCATCCCATACACTCCATGCTTAAAACTT
TGATACAATCACACTTTTCCCCCTAAAGGATGTATTTAGTCCTCCAGAAT
ATCCAAGGTGACAATTTAACAGATATGTAAACCCTGACCTCTGTGCACAG
GGGAGAAGATCCTTTTCCTCCAGCTGCCCCACCTCCTCATCGGAGCTGCC
CCATCTTGGGAGACCCATTGAAGTTGCATTACCACAGCCCTCCTTTTGTC
TGGTCACTGGAATAACCCAACAGCGGGAGTATCAGCTCCATAGCAGGCAG
CTGGAGGGGCTCATGACAGCTCAGAACCCCATGGCTGTGCTCCTACTTAC
TGTTTCAAGGTGACAGGCTTGCCTGTCTCTGCTTCCCGCCTCAGATTTCT
CACCAACACATCTCCATACTGGGCAATGATAGGGACCATCTAAGCACAAA
ACACAACACCACCCATAGTTAAATGTGCAGACATAAGTCCCAGAAGGACA
TGACTTTGCCTGGCATGGAACAATAAGTGACATTGTATAATGAATTTTAT
GATGTGTTTTCTGTACATAAAAAGACTATTTTTAGGAAGCTCAAATTCAG
CAGACTACTCCTCGGAAAGGAACTCTGATCTTACTTTCTACCTGTCCCCA
CCTGATTCATTCTTTAAGTTTCTAATTAAAACCCAAGTTATTTTCATACC
TCCTTGAGTTTTCCGCTGGTGAATGTTGGAGACAGCAATGATCGTATTCT
CTTCCATTCTTCATCCTCAGCTATAGAGATGGCATTTTTCATAAATCCCA
CTGGCCCGAAAGGCTAGAGTTCAAAGCAGAAAGATTTTGTCCTACATCAG
TTGTGGAGGTCTCCATGGTTGTAGAAAATGTGTTAAACAGGCATCATGTA
TTTAACAAATATTTAGTGACTGTCTACTAAGTGACAGGCCCTATGACAGA
TGCTCAATAGGATTTATCCCACATGCCCAGCCACCTGATGTGGTCTCCAG
CCTGTATATCCCAGTCTCCTTTTACATGCAAATTCTCCACATGGTACGGA
ACCTGTTCTTCCACTGGAATAGACAGGATCAACACCTAGCACGCGTGCAG
TGTAGAGAGAGAGTGGAGACAGAGAGGCAGGTGGCTTTGTTGGACTGTAT
GTTGCCTCAGACGAGCTCTGTCTTTATGTTCACCTAAACCATGGGCAACA
TGAAAAAGAGGTGCCTTGATGTGGTAGATTTAAAAAAATATACAATGAGA
ACACATGGACACAGGAAGGGGAACATCACACACTGGGGCCTGTTGTGGGG
TGGGGAGAGGGGGGAAGGATAGCATTAGGAGTTATACCTAATGTTAAATG
ATGAGTTAATGAGTACAGCACACCAACATGGCACATGCATACATATGTAA
CAAACCTGCACGTTGTGCACATGTACCCTAAAAAAAGTATAATAAAAAAG
GTAGGTAATACTTTTAAAACTCACAACGTATTTTGAAGAAATAATGCGAT
TCTATTAACATTCTTTCCTCTTAATTTTTTATTCCATGGATAGAAAAAAA
GAAGAAAGAGATAATTATTTTTGCCAGCTTGGATCTGGCCTATCAAGCCA
GCATGCTTGAAACTCTCTTTCATCTTCCACAGCCATATTTTGTTTTATAA
TGAGTACTTACAGTACTCTTTTATGTTAAAAATTCAGCAAACTAGGGAGA
GAAAATTCCTCCATTTGATAAAGAGAATCTACAAAAAAACCCACTTCATC
TAAATCATTCTTGATGATGAAAGACCAAATGCTTCCTTCCTAATATTAGG
AACAATTCAAAAATTCAACACATTTATTTGACATTATACTGGGAAAAAGA
ATTAAAAGGCATACAGATTGGAAAGGAAATAAAAGAATTGTCTCTATTTT
CAAGTGACATAATTGTCAATGTATAAAATCTCAAGAATATACAAAAAGAC
TTCTAGAAATACTAAGTCAGCTCGGCAAGGTTCTATGATACAAGATCAAC
AAACAAAAGCCAAGCATGTTTCTATGTACCAACAATCAATATCTGAAAAT
ACAAGAAAAACATAATATCATTTACAATCACTCCAACAAAAATGAAATAC
TTTAGCTGTAAATCCAACAAAACATGCACAGGATCTCTATGCTGAAAACT
ACAAATTGCTAAAAGCAATCAGAGAAAATCTAAGGAAATGGAGAGGCATA
CTATGTTCATGAATTGAAAGACCAAACATAGTGAAGATAAAGACTTTCCC
TAAATTGATCTATACATTTAATTCAATTCTTGTTAAAATAACAGCATGTT
TATTTATAGACACTGAGAGACTCATTCTGAATTTTTATGGAAAAGCAGAG
GACCAGGAAGAGCTAAAACAAATCTAAAAAAATACATCCATAAAAGTGGG
AAGAATCACTCTACATGATGCTAAGAGTTACTGTACAGGTATTAGAGTCA
CCAGTTTGTTGTTGATGGAGGAATAAACACAGTGATCAATGGGACAGAAT
AGCAAATGAAAGATGCAAAGAAACATGCCCAATTAATTTTTAACAATATG
CCCACATTTCCAAAAATGGCTTTGGAACAACTGGACAACTACAAGCCACA
AAAAATGAACGTTGATCTAAATCTCATACCTTATACAAAAAATAACACAA
AATAGATAGTAGAGTTACATTTAGTAAAGCATTAAACTTTATGACTTTTA
GAAAAATTGGCAATATAGGAAGGAGGGCTAGGCAAAGAACTTTCAGACTT
GACACCAAAAGCACAATCCATAAAAAAATATTAATACATTGGCCTCCTCA
AAATAAAAAAAGTTTTCCCTGATAAAGACCCTCTCAGAGAAAAACACTCG
TGACTGTAGGATAGTAGCAGGGAGCCATACGGAGATGGAATGGGTCTGCA
TCTTGATCATGCTGGTCATTGCACAAATCTACAAATGTGATAAATTTGCA
TAGAACTACCCACACACTCAAGACCAGCCTGGCCAATAAGGTGAAACCTC
GTCTCTACTAAAAATACAAAAATTAGTAGGGCGTGGTGGTGCAACTTGTA
GTCCCAGCTACTCGGGAGGTGGAGGCAGAAGAATCACTTGAACCCTGGAG
GTGGAGGTTGCAGTGAGCCAAGACCACACCACTGTACTCCCATTTGGGTG
ACAGAGTGTGACTCAGTCCGAAAAACAAACAACAAACAACAAACAAAAAC
AAAAACAAAAAACTACCCACACAAATGAGGGCACATAAAACTGGTGAAAT
CTGAATAAACTCTGTGAACTGTATCAATGTTAATTTCCTGTACTGCAGTA
ATGTGAATATACTGTATTTATAGTTATGCAAGATTGCAAGATGTTACCAT
GGGGGATGGGCAGGATGAAGTGTACATGGAACCTTCCTGCACAGTTTTTA
GGCAACTGTCTATGAATATATAAGAATTTTAAAATAAAAATTTAATCAAT
CAATGAGTATTTTAATTTCAAAAAATGGATGCTTACCCTCCGGTTTGTGA
AGACAGAATAACATTCTTTCACTAGCACTGTTTTGATCATGTCGGGATCT
GTGATAGCCAGCATAGGCTGTTGACAGTCATAAATACTGTGTGGAGAAAA
CAGAGTTGATTAAACATCAACAGCCTTATGCTACAGCTGGAGCCAAACCC
AGGAAGCCAGACTTTGATCCGGACATTACATAATCCTCTAGATGTACAAT
ACACAGTAATCTTAAGTTCTAGTTCATTAGGTATAACTCACAGCAAGAGT
CTGACACAGGAGCCATCCAAGTCTTCATACGATGAAGGGTAATGTGGGCC
AAACAGGGAAGAGAGATTGAAAGACAAAAGAGCTCTTCAAAGAGATTGTG
GTTAGAAATGACAGGAGAGCATTTGTTAAGCTGGGTGGTGCATACATGGG
TATTTCCCATGCCATTCTCCACAATGTTTCATAGGTTTAAAATATTTCCC
TTTATAAAGAGTATTAGGTCCATGGAAAATTGAAGGCAAGTAAATCATCA
AATGCTCACAAGGACTAAATGTTTCAAGGGCAGTTGCTGTGGGGCCCAAG
GACATCCAGAGCTGTGTGTCCTTTCTACTCAGTCATGTTGCCTGTATGGG
CCATGCCAGATCCACAGCACCCTGCAGACAGCACTGTGGTTTCTGAGGAC
TTGATGAGAGAAGATGAAATACAAACAGGCAAAACCTTCTCCCTAATGCT
TCTAGTGAACGAACACACCACTGCACCTCTTCCACCGCTCTTGCCAAACC
TCTAGCCCCTCTGACAGGGAACAGCTGCTGCAGTTGGCTGAGGCCACCTT
ATAAAATCACAGTCCATCAGCCCACCAGGGAACACAATGGTTTAAGAATA
TTCAGCATCTCTTCAAATTCAGCAGAAATGTATAGACAAAGATGTATTTA
TATATCCTTCTATTAAAAAGTCTTGGCTTAAAGTTAATAATAAAACAGAA
TGAAAAATTCCACACTTACATAGAAAGTTTAAAAAAAAGAAACAGCAGAG
CATGGTTTCCCAATCTGTTTCTCTATATTTCTCAACCCTTCTTTCAAAAG
CATGTTAAATCCAAAGTTGAAATGAAAGAGTTTTGGCTTTTAATTGAAAG
TGAATCGATGTGGGAAGGAGATGATGCCATGCATTTATGAGCACATATTC
GAAGGGTCTGAGACAATGCATGTGATAAAAGGGCATCAAGGGAAGAAAAA
AAGAAGAGGGGAATAGGCAGACACTGGACAGAACGTGATGCTGGGAGTCC
CTGGGCCACCAAAGCTTGGAGAAAAGTGGTAACCACAATGGTCTCAGCCT
AGTTTAGACCGAAGACCTCAACACCTGGTGACATATGGGATCCTTGGTAG
GACAAATCTCAAAAAGTTGTTTTACAATAGCGAGTGTGAACATTGTGAGA
ACCAAAATTATGACACGTGTGTGTGTGTGTGTCAGTGTGTCTGTGTGCCT
ATGTGTGTGATTAAAAACCTTGACAAATAAATCAAAGAAGGCTATGATGA
GTGGATTCTCATGCTTGTGTGCCTGATAACAAAACTATCACAAAATACTT
GGCAAAACCACCAGCTTGCAGAAAGCCCAACCCAACCTTACACAAAAATA
TTTCTGCAAGGACACCTGCCCAGCAACTGCCTGTCCAACCTTGGTGTGGC
ATCACCCTTGTTACTGATCTTTGTAGTGAAGGAGAACTATTTCAAAATCC
ACATGAAGTCCTCCTCATATTTTCTGTGGAACATCTTTGTCTTCCTTTAC
CTCCCTGAATTTGCACATAGCTTATAATGGCACACAGTTTCCCATTCTAA
TACTCTTCTCCCAAATACATATCTTCTTCTTTCAGAAAACCTCTCTGTTT
GTAGTTAGGCTGGCAAGAGCTTCATCGCAAGAGGCTCTGGGCTGAGACTA
TCCTCTGTGCAGTGGGGTAAACTCATCATAGAAACAAGTCTATCCAATGG
AATCTTCCAGAATACTCACCCCCAGACTTTTCTATACTTTTTATAACATT
CCATGTCAAACGTCCAATAGCCCTGGGAGGAGAAACAAAATAATATTTCA
TTATTATTTTAAGTGTACTTAACCCTGCCTCTAATTGGGGTTGAAAACAG
TCAAATCCAATGAAATTAGACTTGCTGGCAGTTAGAGGAAGCTTATTTAG
AGATGTCATAAGAGAAAGGAAACAAAATAGAGGAGGTATTTGAAATGGGA
AATTTAAAATCACTCTTGAATTTTCTTTAAGTGTTGTCGATACTGAATGT
CTTATCCTTGTGTATAAATACTAAGTAACTCCTTGTCTTTCTGATGTCTC
TTTGCTTTTTCATGTGTTGTCTCTAAAATCTCATAAATCCTTGAATGATC
ACCTCTAGGGGCATGTGGAGAAACTGAGGCTGAGGGAATGTGAGTGAGCG
CCAGAAGGGAACGTGCAGTCTTTTTTCTCTTTGTTCTTCATCCTTTTCAT
TTATTTCATGAGCTCACTCTAGAATTCTAGCAGAATTAGAAAGTTACAGA
CACCAGGGACCTCTTTTAGCCTAGCAGATTTAGATAAGTGTGAGGCATGT
TTGTTGAGTGAGAAAATGAGTGAGTGACAGAATGACAAAGTGGACTCGCT
TTCCAGTTTTCCAGCTTAACATGAAAGTTCTGAGAAAATGTCACCTCTAC
ACATCGGAGACAGAAAATTATGACACTTGCTCCGAGTTTGCACTGAAACT
TAAAAAAAAACCTTCCTGTTTCTACATTTCAGGGGTGAAGTTTTAACTAT
GGAAAAGAAGGTCCGAGGAATGTGTATCTTGGGGGTACATCTACTAAAGA
TTTGACATGGGAAAGTGGTGGGTTTCAGGCCTCTTAGCCCAAGCCTGCAT
GGGTACATCCAGATGGCCTGAGGCAACCAAAAACTACAAATAGGTGAAAC
AGCCAGCTCCTGTCTTAACTGATTGACCAACCTTACAACGTTCCATTATG
ACTTGTTACTGCCCTGCCCCAACTGATCGATTGATCGACCTCGTGACATT
CTTCTTCTGGACAATGAGTCTTATGATCTCCCTACCATGCACCTTGTGAC
CCCCTCCTCTGCTGACAATAGATAACTTCCTTTAACTGCAACTTTCCACT
GCTTACCCCAGTCCTATAAAACTGACCCACCCCTATCTCCCTTTGCAGAC
TCCTTTTCGGACTCAGTCAGCCTGCACCCAGGTGATTAAAAAGCTTTATT
GCTCACACAAAGACTGTTTGGTGGTCTCTTCACATGGACGCAAATGACAT
TTGGTGCCAAAGACCTGGGACAGGGGGACTCCTTCGGGAGTCCCATCCCC
TGTCCTCGCCCTCACTCCATGGGGAGATCCACCTCTTGGGTCCTCAGACC
AGCCAGCCCAAGGTCATCTCACCAATTTTAAATCGGGTAAGCGGCCTCTT
TTTATTCTCTTCTCCAACCTCTCTTGCTATCCCTCCACCCTTCAATCTCT
CCCTTCCTTAATTTCAGTTTCTTTCCCTTTCTGGTAGAGACGGAGGAGAT
ACGTTTTATCCATGAACTCAAAACTCTGGTGCCAGTCATGGACTCGGGAA
CAGTCTTCCCTTGGTGTCTAAATCACTGCCAGGACACCTGCCTGGTTATT
CACCCACATTTCAGAGGTATCTGATCACTGTGGGGATGCCTGCCTTGATC
ATTCACCTTGGCACAAGTACCACCTCCCCTGGGTCACAAGTATCACCTTC
CCTGGGTGGCAAGTACCACCTTCCCTGGGTGGCAAGCACCACCTTCCCTG
GGTGGCAAGTACCATCTCCCCTCTCTCCATGTCTCTACCTTCTCTTTTCT
CTGGGCTTGCCCCCTTCACTATGGGCAACCTTCCAGCCTCCACTCCCTCT
TCTTCTCCCTTAGCCTGTGTTCTTCAAAACCTAAAACCCCCTTTGACTAA
CACCTGACCTAAAACCTAAATGCCTTATTTTCTTCTGCAATACCGCTTGG
CCTCAATACAAACTGGACAATGGTTCCAAATAGCCAGAAAATGACACTTT
TGATTTCTCGATCTTATAAGACCTGGATGATTTTTGTTGAAAAATGGGCA
AATGGTCTGAGGTGCCTGACATCCAGGCATTCTTTTATACATCAGTCTCT
CCCTAGTCTCTGCTCCCAGTGTGACTCATCCCAAATCTTTCTTCTTTCTC
TCCTGTCTCTTTCTTCAGTCTCCACCCTAAGCTCTGAGTCCTTTGAATCC
TCCTTTTCTATGAACCCATCTGACCTCTCCCCTCCCCACCAGGCTGCTCC
TCACCAGGCCAAGCCAGGTCCCAATTCTTCCTCATCCTCTGCTCCCCCAC
CCTATAATAGAAGTATCACCTCCCCTCCTCACACCCACTCCACCTTACAG
TTTCATTCCGAGACTAGCCCTCCTCCACCTGCCCAACAATTTTCTCTTAG
TCAGGTGGCTGGAGCTGAAGGCATAGTCAAGGTACATGTGCCTTTTTCTC
TATCGACCTCTCCCAGATCAGTCAGCGTTTAGGCTCTTTTTCATCAGACC
CCACTAAATATATACAGGAATTCCAATATTTAACTCAGTCCTGCGATTTA
ACCTGGAGTGACTGAAATGTCATCCTGACCTCCCCCCTCTCCCCAGATGA
GCAGGAAAGAGTTGATACCCTAGCCCAATCTCACACTGACACCCACCAGT
GCCATGAGCCAGACCTTCAAGAAGGCATCAGGGCAGTTCCCCAAGAGCAT
CCCCATTGGCAGTACAAGATGGACTCCCCAGGTATAGCTAGGTGAGATTA
CATGGTCTCCTGCCTAGTCAAGGGGTTCAAAAAAGCAGCATACAAGGCTG
TTAATTATGACAAGCTAAAGGAAACTACCCAAGGTAAAGATGAAAACCCA
GCCCAGTTCATGGCCCACTTAGCACCTACCATTAGATGCTTCACAGCCCT
GGACCCAGAGGGGCCAGAAGGCCGCCTTATCCTTAATATGCATTTTATGA
CCCAATCCTCTCCTGACATTAGAAAAAATCTCCAAAAATTGGATTCCAGG
CCTCAAACCCCACAACAGGACTTAAATAGCCTCACCTTCAAGGTGTATCA
TAATAGAGAAGAGGCGGCCAAGTGACAATGCATCTCTGAATTATAGCTAC
TTGCCTCCAGTGTAAGACAACCCAAGACCATGTCTCCAGCATACAAAACC
TTCAGAACATCCAAGCCACAGCTCCCAGGGGCTCCTTCAAAACCTCCTCA
TGGACCTTGCTTCAAATGCCAAAAGCCTGGCCACTGGGCCTCAGAAGGCC
CACAGCCTGGGATTCCTCCTAAGCCGTGCCCTGTCTGTGTGGGCTCCAAT
TAGAGGTTGGACTGTCTGACTCACATCGCCACTGCTCCTAAAGTTCCTGG
AGCTCAAACCCAATGTTTCTTGGCTGACTCCTTCCCAGATCTCCTTGGCT
TAGTGGCTGAAGACTGATGCTACCCGATCACCTCGGAAGCCCCCCGGAGA
ATCACGGATGCCAAACTTCAGGTAACTCTTACAGCAGAGGGTAAGTCCAT
CCCCTGTGTAATCGATAGGGGGGATACCCACTCCACACTACCTTCTTTTC
AAGGGCCTGCTTCCCTTGCCCCCATAACTGTTGTGGGTATTGACGGCCAG
GTTTCTAAACCTCTTAAAACTCCCCAACTTTGGTGCCAAATTGGGCAACA
TTCTTTTATGCACTCCTTTTTAGTTATCCCCACCTGCCAGTTCCCTTATT
AGGCTGAGATATTTTAACCAAATTATCTGCTTCTCTGACTATTCCTGGAC
TACAGCTACATCTCATTGCCATCCTTCTTCCCAACCCAAAGCCTCCTTCG
TGTCTTCCTCTTGTATCCCCCCACCTTAACCCACAGGTATGGGACACCTC
TACTCCCTCCCTGGCAACTGATCACATGCCCATTACTATCCCATTAAAGC
CTAATCACCCTTACCCAGCTTAACGCCAGTATCCCATCCCACAAGAGGCT
TTAAGGAGATTGAAGCCTGTTATCACTCACCTGCTACAGCATGGGCTTCT
AAAGCCTACAAACTCTCCTTATAATTCCCCCATCTTACCTGTCTAAAAAC
CAGACAAGTCTTACAGGTTTGTTCAGGATCTGCGCCTTATCAACAAAATT
GTTTTCCTATCCACCCTGTGGTGCCCAACCCGTACACTCTTTTGTTCTCA
ATATCTCCCTCCACAACTCACTATTCCATTCTTGATCTTAAAGATGCTTT
TTTCACTATTCCCCTGCACCACACATCCCAGCCTCTCTTTGCTTTTACCT
AAACTGACCCTGACACCCATCAGTCCCAGCAGCTTACCTGGGCTGTACTG
CCACAAGGCTTCTGGGACAGCCCTCATTACTTCAGCCAAGCTCTCTCTCA
TGATTTACTTTCTTCCCATCCCTCTGCTTCCCACATTATTCAATATATTG
ATGACCTTCTACTCTGTAGTCCCTCCTTTGAGTCTTTTCAACAAGATACC
CTCCTGCTCCTTCAACATTTACTCTCCAAAGGATATCGGGTATCCCCCTC
CAAAGCTCAAATTTCTTCTCCATCCGTTACGTACCTCAGCATAATTCTTC
ATGAAAACACATGGGGTCTCCCTGCTGATCATGTCTGGCTGATCTCTGAA
ACCCCAACCCCTTCTACAAAACAACTCCTTTCCTTCCTGGGCATGGTTGG
ATACTTTTGCCTTTGGATACCTGGTTTTGCCATCCTAACAAAACCATTAT
ATAAACTCACAAAGGGAAACCTAGCTGACCCCATAAGTCCTAAATCCTTT
CCTCACTCCTCTTTCCATTCCTTGAAGACAGCTCTAGAGGCTGTTCCCAT
ACTAGCTCTTCCTGACTCATCCCAACTCTTTTCATTACACACAGCCAAAG
TGCAGGGCTGTGCAGCTGGAATTCTTACACAAGGACTGGGACCGTGCTCT
GTAGCCTTTTTGTCCAAACAACTTGACCTTACTGTTTTAGGCTGGTCATC
ATGTCTCTGTGCAGTGGCTGCCACCACCCTAATACTTTTAGAAGCCCTCA
AAATCACAAACTATGCTCAACTCACTCCATACAGTTCTCATAACTTCCAA
AATATATTTCCTTCCTCACACCTGATGCATATACTTTCTGTTCCCCAGCT
CCTTTAGCAATACCCACTCTCTGTTGAGTCTCCCACAATTACCATTGTAC
CTGGCCTGGGCTTCAGTCTGGCCTCCCACATTATTCCTGATACCACACCT
TATCCCCATGACTGTATCTCTCTGATCCATCTGACATTCACTCTATTTCC
CCATATTTCCTTCTTTCCTGTTTTTCACCTGAATCACAGTTAGTTTATTG
ATGGCAGTTCCACCAGGCCTAATCACCACTCACCAGCAAAGGCAGGCTGT
GCTATATTATCTTCCACATCTATCATTGAGGCTACTGCTCTGCCCCCCTC
CACTATCTCTCAGCAAGCCAAACTCATTGCCTTAACTTGGGGCCTCACTC
TTGCAAAGGGACTACACATCAATATTTATACTGACTCTAAATGCTGTCCA
TATCCTGCACCACCATGCTGTAATATGGGCTGAAAGAAGTTTCTTCACTA
TGCAAGTGTCCTCCATCATTAATGCCTCTTTAATAAAAATTCTTCTCAAG
GCCACTTTACTTCCAAAAAAAGCTGGAGTCATTCACTGCAAAGGCCATCA
AAGGGCCTCAGACCCCATTGCTCAAGGCAACAATTATGCTGATAAGACAG
CTAAAGAAGCAACCAGTATTCCTACTTCTGTCCCTCATGGCCAGTTTTTC
TCCTTCTCATCAGTCACTCCTATTTACTCTCCCACTGAAGTTTCCATCTA
TCAATCCCTCCCCACTCAAGGAAGATGGTTCTTAGACCAAGAAAAATATC
TCCTTCCAGTCTCACAGGCCCATTCTATTCTGTTGTCATTTCATGACCTC
TTCCATGTAGGTTACAAGCAACTAGCCCCCTCCTAGAACTTCTCATTTCC
CTTAAGACATTTGCCCTGTATTTCACTCCATTCTTGGCTACCTTCCCCTT
GTTCTTCAGACTCTCCTCCCATTCCCCCTTCTTGTTTACTTATACCGAAC
CCCATGAATAGCAATGAAAGTTTGGTTGTAGACACTATGCTCTTTCTCAT
ACCCAGTTGCCCCATCAATCCCCATTATGACCACTAAGGGCTGATGCCCT
CACTAAATCCCTAAGAGTCTGGGTGCAAGACACCTCTTTTGGCACTCCCT
CTCATCTTTTCACTTTGCATTTCCAGTTTTGCCTCACACAAGGCCTCTGC
TTCCTCTGTGGCTCCACCACGTACATATGTCTATCTGCTAATTGGACAGG
TACATGTACACTAGTATTTCTTATTCCCAAATTGAAAAAATTCAATTTGC
AAATGGGACTGAACAACTTCCTGTCCCCCTCATGACACCAACCAGACAAA
AATGAGTTATTCCTCTAATCCCTCTACTTGTAGGGTTAGGACTTTCTGCT
TCCACTATTGCCCTTGGAGCTGGAATAGCAGGTATTTCAACTTCTGTCAC
AACTTTCTGTAGCCTTTCTAATGACTTTTCTGCTAGCATTACAGATACAT
CACAAACTTTATCAGTCCTTCAGACCCAGGTTGACTTCTTAGCCCTAGTC
GTCCTCCAACATCGCTGAGGCCTTGACCTACTCACTGCTGAAAAAGGAGT
ACTCTATATTTTTAAATGAAGAATGTTGTTTTTATCTAAACCAATCTGGC
CTGGTATATGACAATATAAAAAAGCTTAAAGATAAAGACCAAAAACTCAC
CAGCCAGGCAAATACTTATTTTGGACCCACCTGGACACTTTCTAACTGGG
TGTCTTAGCTCCTCCCTATTCTTAGTCCTCTGGTACCTGTTTTTCTCCTT
CTGTTATTCGGGACTTGTGTCTTCAATTGGTTTCTCAATTAATATAAAAA
CACATTCAGACTATCACCAATTATTCTATACAACAAATATTACTTTTAAC
AAGTCCATGGTACCATCCTCTGCCCCAAGATCTCCCCACAGCCTAAATTC
CTATTCCTTGTAACTCATTATAAAATTTTCTTTAAGGTGTCCACATGGCC
CATAATCCCGCTTGAAGCAGCCCTGAGAAACATCATCCATTATCTCTCCA
TACCACCCCCCAAAAATTTTTGCTGCCCCAACACTTTGCCACTATTTTGT
TTTATTTTTCTTAATATAAAAAGACAGGAATGTCAGGCCTCTGAGCCCAA
GCCTGCACGTGTACATCCAGATGGCCTGAGGCAACTGAAAACTGCAAAAG
AAATGAAACAGCCAGCTCCTGTCTTAACTGATTGAGCAATCTTACGACAT
TCCATTATGACTTGTTCCTGCCCTGTCCCAACTGATTGATCAATCAACCT
GGTGACATTCTTCTCTGCACAATGAGTCTTATGATCTCCCCACCATGCAC
CTTGTGGCCCCCTCCACTGCTGACAATGGATAACCACCTTTAACTGTAAC
TTTCCACTGCTTACCCCACTCCTATAAAACTGCCCCACCCCTATCTCCCC
TTGCTGACTCCTTTTTCAGACTCAGTTGGCCTGCACCCAAGTGATTAAAA
ACATTTATTGCTCACACAAAGCCTGTTTGGTGGTCTCCTCACACGGACGC
ATGTGAAAGTAGGGAAATTATTGCTTTTGCAGAGGGAAAAAATATGAAAT
TCCTGGGCAGTAATTAGACAACAAAGCCCTCACTTAGGAGAACTAGAATC
TGAGAAACAAGCCTCAGGTATGCAGGTCAGATTGTCTAAGCCAGAGAGCT
GACTCCTGCTGCTGCTGGCCCTGTGGAAATAAGCTCATAATTTTCCATCC
AGGGACCAGGCCCTGAACACAGCATCAGATAAGGTTAGGCACAAAGGCTC
GACCAAAGTCCCCAGTCCATGAGGCACATATGACATTCTATTTAGTGAAA
TTAAATATTCAATAATTTTGTCAAATCATCCCCTTTCTAGTGATTTTGCA
TGTGATTCTGCCTTTGTGTAAAAAATAAACCCATGAATTCATATTGTGCT
TAAATATCTGAGGTTAATAGACAACCACTATCTCATCTCAGTTACATCCA
CTCCCTGCTCAGACTCACCCACAAGACGCAGCCTTCAAAGGAAAAGAAGT
AAAGCAGAACACTTTTGTTCTGTGTCTCAAAGTGGCAACAGATGTCATGG
GGAGTAAGACCTGGGTTAAAGCCATGGAAATTCCCCAACAAAATTTGGCA
TTTTTTGAAGAGGCTTCAAGCAGGTGCAAATGACCCAATGGTAAATACTT
GATCTCCCTAATAAACTGAGTTTCCAAGCTGTGCAGGAGGAAGGGAAAAA
AGCCTATTCATGAGCTCTTGCTACAGAGAGGAAAGTTTTACTCTCATGTC
CACAGATAACAAGCCACAATCAGGGGCTCCTGTTCCTACTTTTAATACTA
ACTAAGTATGGCTGTACCTTCCTGGGAACCTGCCTGGAGCAAAAAGGAAA
TGCTCTTTATGGTGCTCACAAAGTCTGCACATCAAGTTGTGAACATCAGA
TTGCTGGATCTACTTGACATTTGGGCTGTCCAACTGAGGCAAACTTGAGG
TTCCTGAGAGTTAGCAAGAGAGCCCCAGGGTAAACTTTGCCACGCTCTGG
GTGATGCCTACACGCTATTTCTGAAAGTATAAAATCTCAGACCTTCCTCT
TGAGGAGAAGCATTTTTACTGATGGAACTAAGTTGCTCTTTGCAATCATA
AGAAGCAAAAGAGGAAGCTCAAAAACACTCACCTTACGGAAGGACAAAGC
ATTTCCCAAAAAAGGCAGAGGTGTGGGCCCTGGAATTCCAAGCTTCTTAA
AAAGTCCATGTGTACGGGTTCCATATCTACAAAGTGAAACAAAAATCAGG
TCTCAGGGATTGTGACTTTATAGATATAGGGGCTGGTGAGTCACTGACTG
AGGAACTGGAATGATCAGGCAAAGGAGGTAACATTAAGGCAATAAAAAAT
AACAGTAACTCTGACGGCAATGATTATATTTGTTCATCAGGTCCTTTCAT
GCTTCCACCATGAGACACCAAAAAGTTACAATGATTAGCTAAAAGCAGCT
GAAGTCTTCATGGCCCCAGTCTGGGATGAATATTTGATAAATGTTCTCAA
ATGTGAATGATCCTGAGAGGTTCAGGAACGAATTCTTCCAGGCACTTCAT
TCCCTCATGTCTTTTTAGTAAGTGGACTCTTCCCTGATTTTGGGATTCTC
ATCCTAGGTAGAAAGAGTGACAATTTTTCTTTTGTCTTCTGCAGTGATGA
TGAGATTTTGCATCACTGCATCCACTCAGTCACAGGGGGTCACTGAGAGC
CTATGGTGACCCTGTCTTTAGAATTTGCTCAGAGGCTTTTAAGCTTTCCC
TTCACTCTAAGCTCTGACCCTGTTTTAGGATCTGGCCCTTCTTAAACTGT
CATTCACAGAGAGGTCTTGGAGGAGTCACAGAGTCCTTATTTCTACAGAT
TGACAACTGTGCTCCAGGCTTCCATTGGCCTCGTAGAAGTGCGAGCACCT
TTTAGCTACACCTCAGTCTCTGTGGTCAGAGGATCTGATTGATTTGAGCT
ATTGGGGAGGATGATTGACTCATATTTTCCTGAATGACACTGTGCAGAAG
AATCACAACTAAGAACAAGGACATTCCTCCTCTTGTGGAATCTAGCCTTC
CAACTGGTGATATCCACCTGATAAGCACAGTGCCAGTGATATGATCTGAA
TCTGTGCCCCTACCCAAATCTCATGTTGAAATGTAATCCCCAATTCTGGA
AGTGGGGCCTGATAGATGGTGGTTGTATCTTAGAGGCAGTTTCTCATGGT
TTCACACCATCCCCCTTGGGTGCTGTCCTCTTGACAATGAGTTTTTATGA
GATCTGGTGGTTTATAAGTGTGTGGCACCTCCTCCCCACCCTCTCTTGCT
TCTGCTCCAGTCATGTAAGATCTGCCTGCTTCTTTTTCACCTTCTGCCAT
GATTGTAAATTTCCTGAGGGCACCCTAGCGGCAGAAGTCGCTATGCTTCC
TGTAGAGCCTGCAGAACCATGAGCCAATTAAATCTCTTTCCTTTCTAAAT
TACCCACCCTGAGATTTTTTTTTATAGCAATGGAAGAAAAGACTAATACA
GCCAGACATGCTCATTTTTTTTCAAGGTGATCAATTACAAAGCAGTCAGT
TTATTGCGTCTGCACATCAACTGTCTCTGTAGGAAAACCCATCAAGGCTG
CTGCTCCCTATAGCAGGCCTGCTTGCAACCCATCTTTGATGGGCCATGTA
TGGACTTCCCCAACTGGGGATTCTGGATATCTGAAGACCTTCCCAGTTTG
AGGTTACTGAGGGGTGGAAGACTGGATGAAGCAGAAAAGTTGATGGAAGA
GGTAGCCAGCCATCAATTCAACCATGAATCTGCTAGTCCCACAAGCTTGG
CCCCAGACAGGCAAATTAGGAAAATGTGGTTCAAAAGTACGGTGTGTATA
AATGGATCCATATGCCTCATATGTGCTTTCAGCTGAAAGGCAGGCACCTT
CTAATGGCCAGGTACCTTCCTGTTGATAGCAAAAGATGGAGTATTCCACA
TAAGTAACCATAAAATGTTCCAGATAGTTGAATTAAGACCTTGTTTTCTC
TTCTTTAAAGGGTAGCCATTAAGGCAGTATAGGTTCCAAACATTCTGTAC
AAATCCAGTGACTCTGATAATATGTGGTAAAATACAACTAAGAAACAGCA
TGGAGGCTCGTGTTTGGAGAACCCAGCAGAGACAGCATAGCCAGGCCCAA
TAGTGCATTTGGATCCTTGCCCCAGAATAGTTAGTGGAAGTGTGTGCACC
ATCTACCACAACCAGGGTGGCCTTGGGTTTTCCCACTCCTGTTCCTTCCT
TTGTTGTCACAGCCATGGAAAATCAATGGCACTAATCTCTGCTTCTAAAC
TTTCTACATGTTACATGATCTCTCAGGCCAGGACAAACTATTGAGTTAAT
GTGTGAGCAGCATTGGCCCCCGAGGAAAGATCTAGGTGAGTGTCTAGATT
CACATGATTCCACGTCAAGGCAGAGGCTGTGCTTGGCAAACTGTTTAGTT
TCTTTCCAGCTCCCCTCTGTTTGGTAGAGTAATGCTGCTTTTTGTTACAA
TGAAGAGGCTAACAGAAAAATCCATCATCTATTGCATGTAATTGTATAGG
CCTAAGAAGGGCATGGTCTACACTATAGCTTCTGAATCCTGGGCTGTACC
GGCATCGTCTAAGGCTAAGGTATTGTCTGCCTGACTGCCAGAATCTGTAG
TGACAGCCCCACAACATGGCCAGCCACACACAGAGTGACACTGATGGTGC
CCTTGTGTCCAGGCTTCAAGCAGATGAGATGCCAACATGTTTGTCCTTCA
AGTGACCTCCACTAGGGGGCCAGGACCCATGAATATCTATTTGGAGTTCT
ACCCTGAGGGGTAAGGAATATTTTCTCACTTCATCTTGATCCTACCTGGA
TGCTTTTGCTATCATCACTGGCTCACAGTCTTGCTTACTTTCTAGCCCTG
AGAGTTTAGGATAACCTGCTAAGCAGGTGTATTTGAAATGGGGGTATTAA
AATAAACTCTTGGGAAAGTATTTTTAAAAAGACATATGCAGTCTTGTCCT
AGAGATATATATTTGTACATTAGACTCATATTCCTGACATTATTCTGGAA
AGGTGAGGTTATCTTATACACATTTATTGTCACAAATACTGAACTAATAG
CCCTCTTTTATCACTCAGAAGGAACATGCTGGAAATAGTCTATCTCCAAA
AAAATCTGGCTTTAAAAAGGATGAATTTAAGCCACACCAATTCATGTTAA
ATTGCCAGTAGATGGAAACTATGTTACCACAACTCACTGAATTGCTAACT
TTTCTGTGAAAGAATTAAAACGAGGTTTGTATTTTCTGTTTCCATGTGAC
CATGATTCCTTACTCTTAATAACTGTGAAATTGAGTTAGAAGTAAAATGT
GACAGGCGGGAAGCCTCCAGTACACACAGTAGGGAGTGACTCTTCTCTCC
ACCTGCTCTAGGATGCCAGGATCTCACTGGTGAGAAGATTCACCCTCTTC
TCCTGCAACTTAAAGGGAAAAATGTAAAATCCAAATTCTGGTTTGGTAAG
CTGGGTACAAACCATTGTCTATTAGATTATCCTCAATCAATGCTGTCCCT
AAACCCTTCTTTCCACTAAAGATGAATGGGGGAGATGCTTATTTATTCCT
TTATAGATCTGCAAAACATCCATCATAACCTCTATATGTTTGTAGCATCC
AACACTTAAGCTACTTCTCCTTGAAAATCTTTTTTTTTCTTTTTTTTCTC
TTTTTTTTTTTTTGAGATGGAATCTCACTCTGTTACCCAGGCTGGAGTGC
AGTGGCATGATCTCAGTTCACTGCAACCTCCGCCTCCCAGGTTCAAGCAA
TTCTCCTGCCTCAGCCACCCAAGTAGCTGGGACTACAGTTATGCACTACC
ATGCCCAGCTAATTTTTGTAATTTTAGTAGAGATGGGGTTTCACCATATT
AGCCAGGCTGGTCTTGAACTCCTGACCTCAGGCAGTCCACCTGCTCAGCA
TCCCAAAGTTCTGGGATGACAGGTGTGAGCCACCACGGCCAGCCTGAACA
TCCTTTTTGCTATTCAAAACAGATAAGGGAAAGAGAGGCCTGATTAGCAC
CCCAAGTCCAAGGAAACAGAGAAGAGGAGCCTGAACAGTTACTCACAGAT
AGAGGAGTATCAGGCTGACAGCCAGGAGAAGCCAGGTTTCCACGGCCAAG
TTTGGGATGAGATCCATCACTACTTTCCTTCCTTATCTCTCTCCTCTGAG
TCTTTTTTTCAGCAGCGTGCTGCTGTTTGCTGGGCTGTGTGTGTGGAGCT
TTCCTGCCCTGCACAGCAGTGATTCAGTGAGGCTGTTGGATTGTTTATAT
GCTGGAGAAGGAGGCAGGGCTGGAGCTGCAGCCAGTAGCAGGGCCCCCGT
GCTCTGCCTGCAGTCGGAAGAGGCTTCTCCACCTCGGCAGTTGGCAAATA
ATCACACACACACCACTCACTGACCTCCATTGAGTTAATATTCTATGTAG
AATCATACACAACTCAATCAATGTTACTGGGGAGTCCAAGGGTTCTGGGT
TCTTATCACAAACTCAAGTGGAGCCATTGGCATAAAATCTATTAACTCTC
CTCTTGTCTCTATGGCTGTCCTCATTCCAGAATACTTGAAACTCATCCCA
ACAAGCCATGCCTACAGATCTTTACCTATGCCTGGAGTGTGCCTGTGCCC
CCTAGAAGACTCCTACACATCCTTTCATACCCAGCCAGACAGAGCCTTCT
CTTAGAGTCTTTCCTCACCAACCCCCTCACACAGAAGTAACCATTTCCTC
CCCTGGGCACTTTCCATCCCCTTCATGCAGTTCTATTGTCTTCTTTCCTC
TTTACCACCATTGTGTGTTTCCAGGCCTGTTTCCCTTAGCAGAGGTGAGC
TCCTCAAGGGCATAGTCTGGTCTTACTCACTCTCATGGCTCTGGTCCCTA
TCAGGGTGCTGTACACACAGTGGGGACCAGAAAGGCTGGTGGAGTTGACT
TGGCTGAGATTGCTGGGCCCCTGTGTGTCACTTCCTCTGACTTTCTGGTG
ACCACTCCATCTTCTTAGGTCATTAATACAGCCAGAGCTCTTGGCTGTGC
CTCAGCTGCTGTCTCTGCACTTTCAGATTTGTCCTCTGTGATTCTGTTGG
CAAGAGGACCCCTAAAAAAGAGACATGGCATGGATGAGATGGAGCTGATG
GCTTAGTGGAATAGCATCAATTTGTGCTTCTTCCTCTGTAGCTTTCAAAA
GTCCTGCCGTAGATAGAAAGTTAGACAGGTTCTTTGCCAAAGAGTGGCCC
CTTCTCTCTGGAAATACTGCATGTCTGGAAACAGTAGGGGAGAAAGAAGA
GAAGAGAACAGCTGCCCAGATGGCCAGGTTGACCCAAACCACCTCAGCCA
GCAACAATGGGGCAGTGGTCACTGCAGGTCACACAGCATCAAGGACTCCA
ATGAGGTGGTCCCAGCCTCTTGAGGGTGGAATTGGAATTCAAAGCAAATG
GCTTCCTTTTTGACAAGTGGAGGATTTTCTAATGGGAGGAGAGCAGGTGC
CAGGAGCTGGTAGAGATGAGGCCTGTAATAACAGTTGCTGCCACCTGTGA
GCCCTGTGACCCATTCCTGATGGGAGAGATCTCAGTGATGAGGGTGTGAA
AATTATATCAGCTCATTATCATCACTCACACCCAAGTTCTGTGTCTGCTT
GGCCTGAGAAATGGATTCCATGACAAACAAAATCTCAGAGTTGTTAAAAC
TCAGTAGAAACAGATGATGTTTAAGCTGTGCTTGTTCACTTCCTTCTCTC
TTTATTCTTTCTCAGGTTCAGCACTCCTGCAGAAACTGATACTCACCCCA
GAAAGACACCTTTTCCCATCCCTCTGGCCCCTAAGCCTCCAGGGCTGCTC
GGCACCTGGCCTCAGCAGGTGAACATCATGCCAGATTCCTTGTCAGATTC
AAGGCCAAGTGGGTGAATGTCATGTGCAGTGTTGTGCCAGGTATGTGCCG
GGAGCCACATGTTCCTTGGGGACAGCCTAGTGAAGCAGGAGACAAATAAA
CATGCTTGGATGGAGGTATGCATGTGCTGTAACTCTGGAATCCCTGGAAT
AATGGAGCCCTACAGAGAGGTACCTAAGAAAAGAAGTGACAGCGTCAAAG
CAACAAAGGACAGACACGGGTAGGTGGGTGACAATCCCCAGGAGAAGTAG
GATAAAAGTCCAGGGAATTCTGGTACATTTCTGTCTCCTTTCAGTGGCTT
CGCTGAGCACATTAAATAGGGCCATGCTACTATCCCCAGTTTACAGATGT
AGAAACTGAGGCTCAGTGACTGCAAGTAGCTTCCCAACTGATACTGATCA
CAATAAAATATTATAAAAAGTTAACAGGAAGGGAGATATTAGGTCCTCTG
CTGCTCTGGTGCACCTGCCATTCCTTGCTAAGCATCACTATGGCAAATAG
TAAGACTCAAGGCTGCAACCAGAAATTGGTTGAGATTCGTGTTCCTGTCT
CAAGGGTTACTCCCAGTGGCACCCCCTGGGTTTTCTAGAACAAAGGACTC
CATCTCAGCAGGGAGAAAGAAAGATGCAGTTTCTGACCATATCAATGGCA
TTGCTGGAGGATCTCCCTCTCTATGTTGCCACACCGAGAGGTGCACAGAA
CACATTCTGACAAGTAAAGATTCCAGTGTCATCTGATAACTATCAACAAC
TTCATTAGCTCACCTAAACAAAGAGCCTTTCTTATTTTTTTAGAAACAAA
ACTCTTATGGAAACGATTATGTTTTCTTCTTTCCTCTAAAACACTTACTT
GGCTAAGATGATTTTTATTCTAAGATGAAGATTTACCTGCCCTACAAACT
TCAGGAGGTGGTGTGACTGGTTGGAATCTATACCAACAGTGATAGACTAA
TCGTTGCTTGGAATTCAAATGCAGCCAGCACTCTGTCCTAACTAATGAAA
TTGGTGTTGTTCTGCAAAGGAAAATAATTGAAGGCATGTTCTGCCACTTA
ATTCCACAGAAAGTAACATCTTCTAACATGTAGGGACTTGCCTACTGAGA
GCTGCACTGACTGTGTCAAGGAAGATACTATGCATTGGAAGAACACCCAA
GCAACACTTGCCTCTCCCCTACTCATTTCCTGTATTAAAGCATTCATCAT
GTTTTTAAAGCTGTGCTGTCAGTATTGTGCTCCCAGACATTATTCTTGGT
CTTGGTCAACTTTGTACCCTAAGCACATGGAGAAGAGACAAATAAGCAGA
TAATTATAGGACAGCTAAGGAAAAATAATCATAAAATTGTGAGAAAAATC
ATGTCCTTATCAACAATGAAAGACGTTTCTTCTTTCTTGGTCTGGTTTCA
TTGGATCAAAGTTAAATCTCAACATTCAGAGAAGCATTAGGCTCAGATAT
CAGCATGAGTGGACAGGCTGTCCAGGGACTCAGTGATGCAAGGAACACCT
TCACTCCGATATTTTCATCCTTTTATATTGGTAGTCCAAGTGGTACCTCT
CTTCTGGGAAGCTTGTTCTGACTTCCAGTGGCCAAGTGAATTACTCGTGG
TAGGCAGAAGCAACATTGCTCTGGAATGATTTGTGTATTAGATTCAAATT
TCACAGGTCATGATCTTGAGGATGTAAACCAAAAAAAAAAAAAAAAAAAA
AAAAGACAGATTATCTCTCTGTAACTCAGCTCTCAAGTCCCCATTCTTCT
CAGTAGGGGAAAACTTGATTTTGCATGTTGGGGTGACCACGTGGTATCTA
AGTTTTGTTTTTATTTATTTATTTTTGAAATTGTTTTGAGGCAGGGTCTC
ACTCTGTTGCTCAGGCTGGAGTTCAGTGCTGTGGTTATAGCTCACTGTAG
CTTCCACCTCCTGGGTTCAAGTGATCCTCCTACCTCAGCCTCCTTAGTAG
CTGGTACTACAGGTATACCACCATGCCCAGCTAATTTTTAGTACAGATGG
TGTCTAGCTATGTTGCCCAGGCTCGTCTCAAATTCCTGGCCTCAAGTGAT
CCTCCTGCTGCTGTCTCCTAAAGTTCTGAGATTTCAGATAGGAGCCACCA
CACCTGGCCTTTAAGTTTTGGTGGCTGGAGGAGGGGATTAGCAATGCTTT
CGGGCCTCATGCTTAGGGGTGGTGTTGAGGAGAGTGACAGGTCCATGGAC
ATGTACTCTAGGCACTGGAGGAGGTAGGTGTCTCACTTCGATGCCACTGT
ATGTTGGTTAGTCTGTATGCCTGCTGTGTTCAGGGCATGTGGCAAGCACT
AAATATTAAAGAATCAAAATCCTTGTCCTGATGAAGCTATCTCTCTAATA
GGACAAAGAGATACTAAACAGTGACAAAAATAATACTGAATTACAAATTG
GGAAAAATGCTATGAAGTAAAAGAACCCTTTACTTAAGCTCCCAGTGATA
TCAGACACAGTTGATCCTTCTTTCTTTCCTTAAACTCTCTCTCTCTTTGA
AAGACATGAATACAACAGAATCAACAAGACTTGACAGATGGGAAGTGTGA
GACCTTGGATATTCCTGGATCTGTTTCCTCATCTGTCCATGGGGGAAATT
GACCAGAATTGGCCTATGAAGACCAAGGTCCTCCTTGTCCCAATCAGAAG
ACCCCTGCAGGACTGCCTGCCTCTCAGCCTCTGTGTCCCTCTAGGAGTTT
TGAAGACATTCCCTGTCCTCTATTCTCATTCTCTTATAGATCACTTAGGG
TCCACCAGGTCTTCCAGCCCAATCAAAGACCAACAGCTCCTACAGGCAGG
AGAAGAGCAAAGGTGGGATAGGATGCAACTGGGAGAAGATAACCACCCAT
TTAGGCCCTGAACTTTAAATTATGGATGGGTTTCTTAACTGAGATTGCAG
TGAAAGGGTTTCACACATTCTCACACCCACTCACACTCAGCTTTTACTCA
AGGAAATGATAGTGAATACGTGTCATGCTAAGTATTTACCCTGCATTAAC
TGATTCAATCTGTCTAACAACCCATGGTATTGATGTTGTTATGATCCCTA
TTTTACAGATGAGCAAACTAAGCCACAGGAAGGTTAACTGACCCATCCAA
GGTTACGTCACTAATTGCTCTAGCAGAGCCAGGATTCATATGTAGATTCT
GTAGCTGGAGAGCCCAGGGTCATAATCTTTTGACATAAGCCCAGCCTTGC
CCAAGGACACACAGAGTTAGTGGGGAACTAGCAATGCAGCTCAGGCCTTC
TGAATGGGTAGTGGCCAGAGCTCTGTCCCATATGCTGGGACAAAATGAAG
TCCCAAAGCAAACTTGTCAGTGAGGACTGGGGTGAAGCAATGTCCTTTCT
TCTCCCTGCCTGCCCTTGCCCTGAAGTATATGCACTTCTGTAGACTTTAC
AACAAAAAAGAAGAGGAGCTCTCTCTCTCCTGCCACCTTGTGAAGAAGGT
GCCTTCTTCCACTTTGCCAACTGCCATGATTGCAAGTTTTCTGAGCCTCC
CCAACCATATGGAACTGTGACTCAATTAAACCTTTCTTTGTAAATTAAAA
AAAAAGAAGAGGAGGAGGACTTAATCATAACTGTTTTCTTTCTACTCTAT
TCTGGAGTGTCTATTTCTTGATAAAGTAACCACCAACATCTCCATGGCAC
TTCATAATTTATACAGTTCTTTCCCAACTCTCCTAATATCAGCAAGAAAA
CTTTGTAAGATGAGTAGTATTAGGATGATTTAACTCATGCTTTATAGATG
TGGAAACAGATAGTTAGAAATAGACTTCAGACGTGACTAAGCCATGAAGC
CAGGGCATGGAGCAGGACATTGTGATTTCAAATTGCATCAGTGGTGTTCT
TGCTGGGATTCCAAGAAGGCTCCTAAAACAACTTGGCAGGTTGTGTCAGC
CACACATGAGATAAATATTTCTCTCTACACCTCCCAGCACACTGCCAGTG
TAGTTATAAAATGCTACAGAGCTGGTTATGACCATGAAAACAACATGTGC
ATCCTACACTTTACTAAATTGTGTATTCAGTGAGCTCATGTTTCAGCAGA
AAGGGGAATGTTGCAAATAATTCTGACATGTCACAATCAGAATCATTTGT
GTTTCCAGGAAAGCAAAAAGTAAAAGGTGATGAAACCAACATGTAAAAGA
GAAATCAAAGAATATGAGGCAAATTTCAGAAGAGCACGTGGAAGGGAATT
AATGAAACAGGAAATTGGTGAAGGAAATGAAGATTGTCATGAGATGTGTT
ACAAAACATCAGCAAAACCTACACCATTTCTCATACTCCTTATTTCAGTA
ACCTCCTAGCTTCTTTTGCCTACCCTGGGCAGTACTTATCCAGGGAATTC
CCTACTCAGCCACCAGACAGCATCTCAAAAAACATGGAATCTTAAAGCAT
GCTTCCTTGGCTTCAGTCCCTGCAACTGTTCCTATCACTCACAGGATAAA
ATCTAAGTATATCTAGGAAGTAACACAAGACCCTTTCTCATCTGGCCACT
GTTAGCTTCTTCAGCCTGTCTCAGTCCACTTCTCCAACTGTACACGGTGT
TTTAAGCAAATGGTGCGATTGGCTACTCCCCAGGCTCTGCAAAAATGATG
TGTTCGTGTCTCCTTGTGTCCACACAAGCTGTTCTTTAGCATAGACTGGG
TCCAACCCAGCTTCCATCTGGTGCATTCCTAACCATCCTTCAGGAGTCAA
CCAGGGCATCATCTCCCCAACAAGCCTCTTTCATGACCACAGCAAGCAAA
TGCTGGAGAGGGTCCCGCTGGTGCTTTCTCACAGTTTTAACAGCTGGACA
CACAGTGGCTGTCATCCCGGGATGCTCACAGAATTCACATGCATGAGGAG
CTTTTAAAAACCACAGATTCACTGTGTGTGGAGGCACAAAACTGTAATCT
CAGCACTTTGGGAGGCTGAGGCAGGCAGATCATGAGGTCAGGAATTTGAG
ACTAGCCTGTCCAAGAGATCACAATGGCCTATATTGTAAAACCCCGTCTC
TACTAAAAATACAAAAATTAGCCAGGAGTGGTGGTGGATGCCTGTAATCC
CAGCTACACAGAAGGCTGAGGCAGGAGAATCACTTGAACCCAGGAGGTGG
AGGTTGCAGTGGGCCGAGATCAGGCCATTGCACTCCAACCCCAGCCTGGG
AGACAAAGCAGGACTCCAACTCAAAAAACAAACAAACAAACAAACAAACA
AACATAAAACCCACAGGTTCCTGGGCCTACCAGAAATGAGAAAGGGTTGC
CTAGGAGCCTAACAATGAGGAGGCAGGGACCATTGAGGGCCATCTGGAGA
GACTCCAAAGTGTCCCATCAATCCAGTTACATGAAAAAGAAGGCATCACA
CCCAACTCATTCAATGAGGGCCACATGATCCAAATCTGAAAAAAATCAGG
ACCGCAAAGGAAGATGACATGCCAGTCTCATTCATCGGCATCAGTGCAAA
AATGCTGAACACAATAGTAGCAAGCCAGAGACAGGAGTGTTCAAAGATGA
TACACCATGACCAAGTTGAATTTAAACCTGAGACTCAAGAATAGTTAACA
GAGAAAAAGTATAAATACCAATGATCTCATCAACAGATTAAAGGAGAATG
ATTATAAGATCATCTCAATTGTTTTAGGAAGAGCCTTTGCTAGTTCAATA
ATAATATATTAATAATACATGATAATATTCAACTCCCATTCATGATATAA
AAAACCTTCAACAACTAACAGCAGTGAATTTTATTAATCTGATGAAAGCA
TCTACCAAAAAAAATTAGAGAAAACATTATTCTCAGCAGTATAAAAGCAT
TATCCTCTTATACCTTCTTGTTTACCATGTGCACAAATTACCTTTCCAAA
ACTAGTAACATCTTTAAAAAATCCTATCAGTTAACTTACTTTTTCTGTAA
TTGAAAAGAATATCATAGCTTGTCCTTGTCAGAAGTCCAGCTTGTGATTC
ACCTGGGGTCAGCATAGGGCAAGGTTTAATAAACACTGAAATAACTAAAC
ATTGTAATGCCTCATGGGGCTGCTTGAACTGACATGATTTCAAGGGCACT
GAGAGGCTGGGGGAAAGCAGAGGGTCAGCAAGTTCATTCAGCTGAGATTA
TCTCAGTTTACAAACTGGAGTTTATGAACTTTAGTTGGGACATGAGTTTC
ATTGATTATTGGAATGAACCATCTCTCGAGAATAAACCAGCATCCAGCAT
CGGGCATGAAGTTCCAAGAGGACCCCAGGGAGAGATGTTACTAGGAAGCT
TGCCAAATCCTGTGACTTTCCAGGGGGCCTGCCCACCCAAGTGCAGCCCA
TGCCTGACACCCAGCCCTCAATGCCCTATTCTGATCAGTTACATGGTTAT
CTCCAGAACCATGGGGCCCTCTCTATCGGTGTGAATGGGTTGTCCACTCT
GCCCAGTGCTGTGACACAACACAGGGGAACAGAACCATAAGGGAAAATGT
GAACAAGACCTTCAAAGAACGAGTCATGCTGAGACCCAAGGTGGGGGTAC
TTCACCACACAGAGGGAACTGGGGAGACACCAGGAGCTCTGGGAAGGCAG
AGATAAGGGGATCTGGAACTACCTGGTGTGAAGTATTCCTAAAGGAGAGA
CTGTCTGCATTATCATCAACAGAGAAGTGTTTGTATAGAAGAGGGGAAGG
TGAGAAGCATTTCAGGCTGTGAGAATGGTTCAGCTTTTTTTAGTAATAAA
AAAATAGAGAAAGTAGAAATTGCTTTTAACTTTGTGTATTGAATAAGTAA
GGAATGGCGTCCCAACCGTTTTCTTTATTATTATTATTATTACTATTACT
ATTATTATTATTATTGTTTAGACAGAGTCTTGATGCATTGCCCAGGCTGG
AGTGCAATGGCACAATCATGGCTCACTGCCACTTCAATCTCCCAGGCTCA
AGCAATCCTCCTGCCTCAGCCTCCTGAGTAGCTGGGATGACAGGCATGCA
TCACCATGCCTGGCTAATTTTTTGATGTTTTGTAGACATGAAGTCTGGTC
TTGAACTGACTTGTCTAGGATGGTCTTGAACTTGTGGCCTCAAGTGATCC
TCCTTTCTCAGCCTTTCAAAGGACTGAGATTACAGGAATGAACCAGAGGC
CAGCCACTTTATTATTAACAAGGTTCAATATTTCTGGATTTTTGATAGCT
GTGTTTCTTCTTTGATAAAATGTTCATGTCCACTCAGCTCTGCACCCAGT
GGACTGAATAGACATCTACAGAACTCCACACCCCAAATCAACAGAATATA
CATTCTTCTCAGCATCACATCACACTTATTCTAAAATTGACCACATAATG
GGACATAAAGCATGCTCAGTAAATGTAAAAGAATGGAAATCACAACAAAC
TGTCTCTCAGACAACAGTGCAATCAAATTAGAACTCAGGATTAAGAAACT
CACTCAAAACCACACAACTACATGAAGACTGAACAACCTGCTCCTGAATG
ACTACTGGGCAAATAACAAAATGAAGGCAGAAGTAAAGATGTTCTTGAAA
TGAATGAGAACAAAGACACAACATACCAGAATCTCTGAGACACATGTAAA
CCAATGTGTAGAGGGAAATTTATAGCACTAAATGACCACAAGAGAAAGCA
GGAAAGATCTAAAATCAACACTGTAACATCACAATTCAAAGAACTAGAGA
AGGAAGAGCAAACACATTCAAAAGCTAGCAGAAGGCAAGAAATAACTAAG
ATCACAGGAGAACTGAAAGAAATAGAGACACAAAAAACCCTTCAAATAAT
CAGTGAAACCCAGGAGCTGGTTTTTTGAAAAGATCAAAAAAATTGACAGA
CCGCCAGCCAGAATAATAAAGAAGAAAAGAGAGAAGAATTAAATAGATGC
AATAAAAAATGATAAAGGGGATATCACCACCGATCTCACAGAAATACAAA
CTACCATCAGACAATACTATAAACACCTCTACACAAATAAACTAGAAAAT
CTAGAAGAAATGGATAAATTCCTGGACACATAAACCCTCCCAAGACCAAA
CCGGGAAGAAGTTGAATGTCTGAATAGACCAATAACAGGCCCTAAAATTG
AGGCAATAATTAATAGCCTACCAACCAAAAAGTCCAGGACCAGATGGATT
CACAGCTGAATTCTACCAGAGGTACAAAGAGTAGCTGGTACCATTCTTTC
TGAAACTATTCCAATCAATAGAAAATGAGGGAATCCTCCCTAACTCAGTT
TCTGAGGCCTGCATCATCCTGATACCAAAGCCTGGCAGAGACACAACAAA
AAAAGAGAATTTTAGACCAATATCCCTGATGAACATTGATGCCAAAATCC
TCAATAAAATACTGGCAAACTGAATCCAGCAGCACATCAAAAAGCTTATC
CACTACAATCAAGTGGGCTTCATCCCTGGGATGCAAGGCTGGTTCAACAT
ATGCAAATTAATAAATGTAATCCATCACATAAACAGAATCAACGATTAAA
AAACCACATAATTGTCTCAATAGATGTAGAAAAGGCCTTCGACAAAATTC
AACAGCCCTTCCTGCTAAAAACTCTCAATAAAGTAGGTATTGGTGGAACG
TATCTCAAAATAATAAGAGCTATTTATGGCAAAACCACAGCCAAAATCAT
ACTGAATGGGCAAAAACTTTGAAACCAGCACAAGACAACGATGCCCTCAC
TCATGACTCTTATTCAACATAGTATTGGAAGTTCTGGCCAGGGCAATCAG
GCAAGAAAAAGAAATAAAGGGTATTCAATTAGGAAAAGAGGAAGTCAAAT
TGTTCCTGTTTGCAGATGCCATGATTGTATATTTAGAAAACCCCATCGTC
TCAGCCCAAAATCCTTTTAAGCTGATAAGCAACTTCAGCAAAGTCTCAGG
ATACAAAATTAATGCGCAAAAATCACAAGCATTCCTATACACCAATAACA
GAAAGAGAGCCAAATCATGAGTGAACTCCCATTTGCAATTGTTACTAAGA
GAATAAAATATCTAGTAATCCAAATTAAAGGGAGGTGAAGGACTTCTTCA
AGGAGAACTACAAACCACTGCTCAACAAAATCAAAGAGGACACAAACAAA
TGGAAGAATGTTCCATGCTCATGGATAGGAAGAATCAATATCGTGAAAAT
GGCCATACTTCCCAAGGTAATTTATAGATTCAATGCCATCCCCATCAAGT
TACCAATGACTTTCTTCATAGAATTGGAAAAAAAACTACTTTAAATTTCA
TATGGAACCAAAAAAGAGCCCACATTCCCAAGACAATCCTAAGCAAAAAG
AGCAAAGCTGGAGGAATCACGCTACCTGACTTCAAACTATACTACAAGGC
TACAGTAACCAAAAGAGCATGGTACTAGTACCAAAACAGGGATATGGACC
AATGGAACAGAACAGAGGCCTCAGAACAAACACCACACATCTACAACCAT
CTGATCTTTGACAAACCTGACAAAAACAAGCAATGGGGAAAGGATTCCCT
ATTTAATAAATGGTGCTGGGAAAACTGGCTAGCCATATGTAGAAAGCTGA
AACTGGATCCCTTCGTTACACCTTATACAAAAATTAATTCAAGATGGAAT
AAAGACTTAAATGTAAGACCTAAAACCATAAAAACCCTAGAAGAAAACCT
AGGCAATACCATTCAGGACATAGGCATGGGCAAGGACGTCATGTCTAAAA
CACCAAAAGCAATGGCAACAAAAGCCAAAATTGACAAATGGGATCTAATG
AAACTAAAGAGCTTCTGCACAGCAAAAGAAACTACCATTAGAGTGAAAAG
GTAGCCTGCAGAATGGGAAAAAATTTTTGCAATCTACTCATCTGACAAAG
GGTTAATATCCAGAATCTACAAAGAACTCAAACAAATTTATAAGAAAAAA
ACAAGCAATCTCATCAAAAAGTGGGCAAAGGATATGAACAGACACTTCTC
AAAAGAAGACATTTATGCAGCCAACAGACACATGAAAAAATGCTCATCAT
CACTGGCCATCAGAGAAATGCAAATCAAAACCACAATGAGATACCATCTC
ACACCAGTTAGAACGGCGATCATTGAAAAGTCAGGAAACAACGGGTGCTG
GAGAGGATGTGGAGAAATAGGAACACTTTTACACTGTTGGTGGGACTGTA
AACTAGTTCAACCACTGTGGAAGTCAGTGTGGCGATTCCTCAGGGATCTA
GAACTAGAAATACCATTTGACCCAGCCATCCCATTACTGGGTATATACCC
AAAGGATTATAAATCATGCTGCTATAAAGACACGTGTACCCGTATGTTTA
TTGTGGCACTATTCAAAATAGCAAAGACTTGGAACCAAGCCAAATGTCTG
TCAATGATAGACTGGATTAAGAAAATATGGCACATATACACCATGGAATA
CTATGCAGCCATAAAAAAGGATGAATTCATGTCCTTTGTAGGGACATGGA
TGAAGCTGGAAACCATCATTCTCAGCAAACTATCACAAGGACAAAAAACC
AAACACCTCATGTTCTCACTCATAGGTGGGAATTGAACAATGAGAACACT
TGGACACAGGAAAGGGAGTATCACACACCGGGGCCTGATGTGGGGTTGGG
GGCGGTGGGAGGCATAGCATTAGGAGATATACCTTGTAAATGATGAGTTA
ATGGGTGCAGCACACCAACATGGCACATGTATACATATGTAACAAACCTG
CACGTTGTGCACATGTACCCTAGAACTGAAAGTATTATATAAAAAAAAAG
ATCCAAGTTTGATAGACAACCACTATCTCATCTCAGTTACATCCACTCCT
TCCTCAGACTCACTAATAAAGTGCAGCCTTTGAATAAAAAGAAGTAAAGC
AGAACCCCTTTTTTGTGTGTCTCAAAGCTGCAAAAGACGTCATGGGGAGT
AAGAGCTAAGGTAGAGCCATGGAAAAACCCTTAGGGAATTTAGCATTTGT
TGGAGATGATTCAAGCAGGTGCAAATGACCCAATGGTAAATACTTGATCT
CCCTAATAAACTGAGTTTCAAAGCTGTCCAGGAGGAAGGGGGAAAAGGCT
ACTCATGAGCTCTTGCTACAGAGAAGAAAGTTTGACTCTCATGTACACAG
ATAACAAGCCACAATCAAGGGATCCTGTTCCGACTTTTAATACTAACAAT
GACTGTACTTTCCTGGGAACCTACACGGAGCAAAAAGAAAATCTTCTTTA
TGGTGTTCACAAAGTCTGCATATCAAGTTTTGAACATCAGGTTGCTGATC
TACCTGAGATTTGGGCTGTTCAAATTAGGCAAATCTGAGGTTCCTGAGAG
TTAGCAAGAGAGCCCCTGTGTAAACATTGCCATGCTCTGGGTGATGCCTA
CACACTGTTTCTGAAAGGGTAAAACCTCAGACCTTCCTTTTGCAGAGAAA
CATTTTTACTGATGGAACTAAGCTGCTGTTTGCAATCATAAGAAGCCAAA
GAGTGAGCTCAAAAACACTCACTTGATGGTAGGACAAAGTAGTTCCCAAA
AAAAGCAGAGGTCTGGGACCTGGAATGCCAAGATTTTTAAAAAGTCCATG
TGAATGGGTTTCATATCTACAAAGTGAAACAGAAATCATGTCTCAAGGAT
TGTGACTTTATAGATATAGGGGATGGTGAGTTACTGACTGAGGAAATGTA
ATGCTCAGGAGAAGGAGGTAACATTAAGGCAATAAATAACAGTAACTCCG
ACAGCAATGATTATGTTTGTTCATCAGGTCCTTTCCTGCCTGCACTGTGA
CACCCCAAAAGTCACAGTGATTAGCTAAAAGCAGCTGAAGTTTTCATGGT
CCCAATCCTGGAGTGAATACTTGATAAGTGTCCTCAAACATGAGTGCTCC
TGAGAGGTTCAGGCAGGAATTCTTCCAGGGCACTTCATTCCTTTATGTCT
ATTTAGTAAGTGGACCCCACTGATTTAGGGCTTCTCATCCTAGGTAGAAA
GGGTGACTTTTTTTTTTTGTCTTCAGCAGTAATGGTTAGATTTTGCATCG
CTGCATCCACTCAGTCACAGAGGGTCACTGAGAGCCTATTGTGGCCCTGT
CTTTAGAATTGCTCAAAGGCTTTTATGCTTTCCCTTTCTGCTAAGCTCTG
ACCCTGTTTTAGGATCTGGCCCTTCTTAAACTGTCATTCACAGAGAGGTC
TTGGAGGAGTCAGAGTCCTTATTTCTACAGATTGACAACTGTGCTCCAGG
CTTCTACTGGCCTCGTAGAAATGCGAGCACCTTTCAGCTACACCTCAGTC
TCTGTGGTCAGATGATCTGGTTGATTTCAGCTATGGGGGAGAATGATTGA
CTCATATTGCCCTGAATGACAGTGTGCAGAAGAATCACAACTTAAGAAAC
CAATTTCCAGGACATTCCTCCTCTTGTGGAATCTAGCCTTCCAACTGGTG
ATATTCATCTGATAAGCACAGTGCCAGTGATATGGTCTGAATCTGTGCCC
CTACCCAAATCTCATGTTGAAATGTAACCCCAAATGCTGGAGGTGGGGCC
TGATAGGAGGTGATTGGATCCTAGGGGCAGTTTCTCATGGTTTCACACCA
TCCTGCCTTCGCTGTTGTCCTCGTGACAATGAGTTTTTATGAGATCTGGT
GGTTTATAAGTGTGTGGCTCCTCCTCCCCACCCTCTCTTGCTTCTACTAC
AGCCATGTAAGATCCGCCTGCTCCTCCTTCACCTTCTGCCATGATTGTAA
ATTTCCTGAGGCCTCCCTAGAGGCAGAAGTCGCTATGCTTCCTGTAGAGC
CTGCAGAACTATGAGCCAATTAAATCTCTTTTCTTTATAAATTACCCAGC
CTCAGGTATTTCTTTACAGCAATGCAAGAAATGACTAATATATCCAGACA
TGCTCATTTTTTCAAGGTGATCAATCACAAAGCAGTCAGTTTATTGCCTC
TGTACATTGACTATCTCTGTAGGAAAACCCATTAAGGCTGCTGCTCTTTA
TGGCAGGCCTGCTTGCAACTCATCTTTGATGGGTCATGTATGGACTCCCC
CAACTGGGGGTTCTGGATGTCTGAAGACCTTCCCAGTCTGATGTTACTGA
GGAGCGGAGGACTAGAGGAAGAAGAAAGGCTGATGGCAGACATCACCAGC
CATCAATTCAACCGTGAATCTGCTAGTCCCACAAGGTTGGCCCCAGAGAG
GCAAATTAGGAAAATGCAGCTGAAAAGTATGGTGTATATAAATGGATCCA
TATGCCTCATATGTGCTTTCAGCTGAAAGGCAGGGGCCTTCTAATGTCCA
TGTACCTTCCTGTTGATAGCAAAAGATGCAGTATTTTACATAAGTAACCA
TAAAATGTTCCAGATAGTTGAATTAAGACCTTGTTTTCTCTTCTATAACA
GGTAGCACTTAAGGCAGTATAGGTTCCAAACATTCTGTACAAATCCAGTG
ACTCTGATAATATGTGGTAAAATACAACTGAGAAATGGCATGGAGGGTCG
TGTTTGGAGATCCCAGCAGAGGCAGCATATAGTGCATTTGGATCCTTGCC
CCAGAATAGTTAGTGGAAGTGTGTGCACCATCTACCAAAACCAGGGTGGC
CTTGGGGTTTCCCACCCCAGTTTCTTCCTTTGTTGTCACAGCCATGGCAA
ATTAATGACACTAATCTCTGCTTCTAAACCTTCTACATGTTACATGATCT
CTCAGGCCAGGACAAACTAATGAGTTAATGTGTCAGCAGCATTGGCCCCC
AGGGAAAGATCTAGGTGAGTGTCTAGACTCACATGGTTCCATGTCAAGGC
AGAGGCTGTGCTGGGCAAACTGTTTAGTTTCTTTCCAGCTCTCCTCTGTT
TGGTAGAGTAATGCCACTTTCAGTTCCAATGAAGAGGCTAACAGAAAAGC
CCGTCATCTATTGCATGTAATTGTGTTGGCCTAAGGAGGGCACGGTCTAC
ACTATAGTTTCTGATTCCTGGGCTACACTAGCATCGTCTAAGGCTAAGGT
ATTGTCTGCCCAGCTGCCCGAGTCTGTAGTGGCCTCCCCACAACATGGCA
GACCACACACAGAGTGACACATTTGATGTCCCTGTATCCAGGCTTGAAGC
AGATGAGATGCCAATCTGTTTGCCCTTTGAGTGACCTCCACTGTGGGGCC
AGGACCCATGAATATCTCTTTGGAGTTCTACCCTGAGAGCTGAGGAATAT
TTTCTCACTTCATGCAGATCCTATCTGGATGCCTTTGCTATCATCACTAG
CTCACAGTATTGCTTACTCCCCTGCCTGAGAGTTTAAGGTAGCCTGCTAA
GCAGGTATATTCAAAAAGGAGGTATTACAATAAACTGTCAGGCATGTATA
TTTAAAAAGACATATGCAGTCTTGTCTTAGAGATATACATTCATGTATTA
GACTCATATTCCTGATATTATTCTGGAAAGGTGATGTTATTTTACACACA
TTTATTGTCACAAATACTGAACTAACAGCCCTCTTTTATCATCCAGAAGG
AACATGCTGGAAATAGTCTATCTCCAAAAAATTCTGGTTTAAAAATGAAT
GAATTTAAACCATATCAATTTATTTTAAAATGTTAGAAAATGGAAACTAT
GTTGCCACTATTCACTGAATTCCTAAGCTTTCTGTGAAAGAATTAAAATT
AGTTTTATAGTGTCTATTTTCATGTCATTGTGGTTCCCTGCTCTTAATAA
AAGTCAAATTGAGGTAGAAGTTAATGGAACAGGTGGAGCCTCCACTACCC
ACAGTGGGAAGTAACTCTTCTCTCCACCTGCTCTAGGATGCCAGGAATCC
CACCAGTGAGAGGGTTCATCCTCCTTTACTGTAACACAAAGGGGAAAAAA
TGTGTAAAATCCAAATTGGCTTTCACAGCTCCTGCCTTTTCAGGCTGCTA
GCAGATTCCCATTAGGTGAGAAACAAAGCTCTATATTAATGCTAGCCTCC
CAGAGACGGGAGGAAAAAGATTAAAGCAAAGAATAAATCTTCAAAACTTC
CTCCAAGTCTCCTTTGCTCTGGAGATTAATCATTGCAAGGTAAATAGTTC
TGTGTATGACAGGGTGGAGGAGTGAGTCATAGGTGGGAGGGGATGTTTTG
GGACATGGCACAGGAAAGAGGGAAGAGCCGGGGGACAGCTTCCCGTGAAG
TCTTGGTGTTCCCCGGTGCGTTATGTAAATGATATCCTGGGGTGGAAGTT
GGGGGAGCAGGAACCACCAGGTCCACAGGGGACAAACTTCTACACATCTC
TTCCAGCAGACAGAGAACCCAGAAAATGAAGGTAATGAGACAAAAACCCA
AGCTGCTCCCTCCTGTCCCCAGAATCCTGAGAACCTGGGAAGGGGATGAG
GATCACACTCCCCATCGTGTTCAGCAGTTTGTAATCTGCCTTTGCTGGGT
TTTTGTTGATTAGTATAGGTCAAATCTAACCTAATCAGATCATTCCCACT
ACCAAATGCTGTCCCTAAACCCTCCTAGTTACCAAAATGAGAAGGTAGCT
GGGACAAATGCTTATTTATTTATTCATAAATCTGCATAAGATCAATAATA
ACCTTTATGTGTTTGTAGCATCCAACAATTAATCTACTCCTCCTTGAACA
TCTCTTTTGATCTTCAAAACAGATAAGGGAGCAGGGGCCTGAGAGCACCC
CAAGTCCAAGTTAACAGAGGAGAGGAATCTGGACAGTTACTGACAGATAG
TGGAGCACCAGGCTGACAGCAAGGAGAAGCCAGGTTTCCACCGCCAAATT
TGGGATGAGGTCCGTTGCCACTTTCCTTCCTCAACTGTCTTCTCTGAGTC
TTACTTTCAGCTGTGTGCTGCTGTTTGCTGGGCTGTCTGCCTGGAGCTTC
CCTGCCCTGCACAGCAGTCTTAGGACAAGCTGCTGAAATGTTTATGTGCT
GGAGAAGGAGGCGGGGCTGCAGCTGCAGCCAGTAGCAAAGAATCACACAC
ACCCCTTTGATGACCTCCTTTGAGTTCATGTTCTATGAGGAATCATAAAC
AACTTAATCAGTGTTATCAGGGAGTCCAAGGAATCTGAGTTCTTATCAGA
AACTGAAGTGGGGCCATTGGTATGAACTCTATTTTTTTTTAATTTTATTA
TTATTATACTTTAAGTTTTAGGGTACATGTGCAAAATGTGCAGGTTTGTT
ACATATGTATACATGTGCCATGTTGGCATGAAATCTGTTAAATCTCCTCT
CACCTGTCCTTGTTTCCATGGCTGTCCTTATTCCAGAATACTTGAAATCC
ATCCCCACAAGCCATACCTACAGATCTTTACCCATGCAATTCCCTCTGCC
TGGAGTGTACCTGTGCCCCCTCGATGACTCCTACACATCCTTCCAAGCCC
AGACAGACAGACCCCTTCTGTTAAAGTCTTACCTTACCAACCTCCTCACA
CAGATGTAACCATTGCTTCCTCTGGGTGCCTCCTATCCCCTCACAAAGTC
CTATTGTCCTCTTTCCTCTCTAGCACCATTGTGGGTTTCTGTGCCCGTTT
CCCTTAGCAGAGGTGAGCTCCTCAAGGGCACAGTCTGGTATTACTTACTT
TCATGACCCTGGACCCTAGCAAGGTACTGTACACATGGTGGGTGACCAGA
AAGGTTGGCAGAGTTGACTTGGGTGAGATTGCTGGGCCCCTGTGTGTCAT
CCCCTCTAAGTCTGTAGAAATAGACTAATTACTCTCAGCAATAGACTAAT
CGTTGCTTGGGACTCAAATGTAGCCAGCACTGTGTCCCAACTAATGCAAC
TGGTCTTGTTCTGCAAAGGAAAATAGTAGAAGGCATGTTCTGCCACCTAA
TTCCTCAGAAGGTAACATAACATGAAGAGACTTACCTGCTGAGAGTTGTA
CTGAATGTGTCAAGGAAGATACTATGTATCAGAAGAACACCCAGAGGCAC
CCTGTGCCTCTTATCTATTCATTCCTGTATTAAAGCATTCATCATGTATT
TTAAAAGCTGTGCTCACAGTACTTAGGGTACAAAATTGACTAAGACCCAG
ACATTAGCTCAATTGTTTTGATTTGTAGATCCTGCAAATAAGTGAGAACA
TGCAATGTCTGTCTTTCTGTGCCTGGCTTATTTCACTTAACATGATGACC
TCCAGTTCCATCCATGTTATTACAGATAACAAGATCTCATGCTTTTTTCG
TATCTGAATTGTACTCCATTGTGTATAAGTGGAGCACTTTCTTTATCCAT
TCATCTGTTGATGGACACTTAGGTTGCTTCCACATCTTAGCATTTGTGAG
TAGTGGCTATTGTGAACATGAGCGTGAAGATATCTCTTCAGTATACGGAT
ATCCGTTCTTTCAGGTATATACCGAAGCACTGTGATTTCTGGATCTTATG
GTAGCTTTCTTTTAATTTTTTGAGGAACCTCCAAACTGTTCTCTATAGTG
GTTATACTAATTTACACCAACAGTGTACAAGGGTTTCCTTTTCTCCACAT
TCTTGCTGGCATTTATTATTGCCTGTCTTTTGGATAAAAGCCATTTTAGC
TGGGGTGAGATGCTATCTCACTATAGTTTTTTATTTCATTTCTCTAATGA
TCAATGATGTTGAGCACCTTATCATATGCCTATGTGGCATTTGTCTGTCT
TCTTTTGAGAAATGTCTATTCAGGCCGGGCGCGGTGGCTCACGCCTGTAA
TCCTAGCACTTTGGGAGGCCAAGGCGGGTGGATCACGAGGTCAGGAGATC
GAGACCATCCTGGCTAACACAGTGAAACCCCGTCTCTACTAAAAATACAA
AAAAATTAGCCAGGCATGGTGGCGGGCACCTGTAGTCCCAGCTACTCGGG
AGGCTGAGGCAGGAGAATGACATGAACCCAGGAGGAGGAGCTTACAGTGA
GCCGAGATAGTGCCACTGCACTCCAGCCTGGGCGACAGAGAGAGACTCCG
TCTCAAAATTAAAAAAAAGAGAGAGAGAAATATCTATTCAAATCTTTTGC
CCATTTTTTGATTGGATTATTAGATTGTTTCCTACAGAGTTGTTTGAGCT
CTTTATATATTCTGGCTATTAATCTGTTGTCAGAATGTTAGTTTGAAAGT
ATTTTCTCCCATTCTGTGGTTTGTGTCTTCACTTTGTTGATTACTTTTTT
TGCGGCACGGAAGCTTTTTAACTTGATGTGATTCCATTTGTCCATTTTTG
CTTTGGTTGCCTGTGCTTGTGGGGTATTACTTCAGAAATTTTTGCCCAGA
CCAATGTCCTGAAGAGTTTCCACAATGTTTTCTTGTAGCAGCTTCATAGC
TTGAGGTCTTAGACTTCAGTCTGTCTCACTCTGTTGCCCAGGATGAGGTG
CATTGGAATGATCTCGGCCCACTGCAGCCTCCACCTCCCAGGTCCAAATG
ATTCTCCCACCTTAGCTTCTGGACTAGCTGGGACTACAGGAATGCACCAC
CATGCCCAGCTAACTTGTGTATTTTTTGGTAGAGATGGGGTTTCACTATG
TTGGCCAGGCTGGTCTCGAACTCCTGACCTCAAGTGATCTGCCCACCTTG
ACCTCTCAAAGTTCTGCAAAGTACTGAGATTACAGTCATGAGTCACCCTG
CTCAGCCAGATTTCAGCCTTTAATCCACCTTGATTTGATTTTTGTGTCTG
GTGAGATATAGGTGTCTAGTTTCATTCTTCTGCATATTGATATCCAGCTT
TCCCAGCACCATTTATTGAAGAGATGTTCTGTTCCCCAGGGTATGTTCTT
GGTAGCAGTGTCAAAAATGAGTTCACTGTAGGTGTTTGCATTTGTTTCTG
GGTTCTCTTTTCTATTTCATTGGTCTATGTGTCTGTTTTTATACAAGAAC
CATGCTGTTTTGGTTACTGTACCTCTGTAGTATAATTTGAAGTCAGGTAA
CATGATTCCTCCAGTTTTGTTCTTTTTGCTGAAGATAGCTTTGGCTATTA
TGGGTCTTTTGTGGTTCCATACAAATTATGGGATTTTTTTCTATTTATTT
GAAGAATGTCATTGGTATTTTGAGGGATTGCATTGAATCTGTACATTGCT
TTGAGTAGTGTGGACATTTTTAACAATGTTGATTCTCACAATATATAAAC
ATGAAATATCCTTTTTTGTGTCTTCAATTCCTTTCATCAATGTTTTACAG
TATTCATTGTAGAGACCTTTCTCTTCTTTGATTAAGTTAATTTCTAGGTA
TTTAGTTTTATTTGTGGCTATTGTAAATGGGATTACTTTTTTATTTTTGC
CAGATTGTTCACTATTGGCATATAGAAATGCTACTGATTTTTGTATGCTG
ATTTTGTATCCTGCAACTTTACTGAATGTGTTTATCAGTTCCAATAGTTC
TTTGATGGAGTCTTTAGGTTTTTCCAAATATCATTTGGAAATCGTTTGCA
AGTCATTTGGAAATGTCATTTGGAAGTCATTTTCAAGTATCATTTCCAAA
GATTACTTGGAAATTATTTGAAAATTTTCTTGCTTCCTGGCACAAAATGT
GTCCTAAACTTATCTTGAACATTCTTAATTCTTGCCCTGGCATCAGCCAT
TTCTCTAAAGAGCTCTGGTTCCCTTCAGTGGAAAATGGTATTCATAAGCC
AAGATCGGGGCACTAAGTGTGTTCATTGCTATTGAAATGTCATTGTTACC
TAGCCCTATCAGTGGAGAGAAGTAGGGAATATATGTTTTTTGTACACACA
CACAAATACAGACATACATTTACATCTATCTATCTCATTATCTGTCATCT
ATCTGTTACCTATCTATCATCTATCTACCCATCTATCTATCTACAAGGGT
ATGAATATACACGGTTACATCCATTCCAATCTAATTTCATAGGATTCATG
CTAGTTTTCTCCCTTTCTGAATCCATGACTCCCTTCTGCAAAGGTGAGAA
GCCTGGCTTCTATCATCCTTAATACATTTACTTATTTGATCAATCCCCTT
TATGTAGCCAAACCTCACCCAACCCCTCCCACTCATGGATGCCCTCCTCG
CCTCATGTGGGTTCTCCATACCCTATTTAGGCTCTGGCTGCTCTTGCAAG
CCACCCCTCTGCGTCGACCCCTTCTCTGCTTGCTTGGACTCCCACACCCA
GGCCAGGATGTCTCTCCACATGAACCTCCTTGGTCTCTGACTTGGAGCCA
CCATGACTCTCTCTTCTCTACCTTAATGTGTGGCCACCATCTGGCTGCCA
CCCACCTAATGGCTTTAGGACTAAATTATTCAGGAAGGGAAAATAAAGGA
AGAATTTGGAAAAGAAAAGGAATGAGTGCTTTTAGGCTTATTGCTCAATC
AATTGACCAATCGACTGTTTTTTATTAAGTGTTCATTGCATCGAGACAGT
TGGGTGTTGAGGATGGAATGCAAGAGGTGTAGGGAAACATGTTTTCTGTC
TCCCAGAAATATGAAAGGAGATGGGCTGAAAACATTAAATCAAAACTAAT
AATATAATAAGAGCTTCAGTTCTTTGTTACAAAATGTACGTGCTTCAAAA
AGGCATATTTTTTTAAGACTGAGTCTCACTCTCACCCAGACTGGAGTGCA
GTGGTGCAATCTCAGCTCACTTCAACATCCGCCTCCCAGGTTCAAGTGAT
TCTCCTGCCTCAGCCTCCTGTGTAGTGAGATTACAGGCGAGTCCACCATG
CCTAGCTAATTTGTGTATTTTTAGTAGAGATGGGGTTTCAACCATGTAGG
CCAGGCTTGTCTTGAACTCCTGACCTCAGGCGATCCACCCGGCTCAGCCT
CCCAAACTGCTAGGATTACAGGCGTGAGCCACTGTGCCTGATCAAAAAAG
GCATAATTAAACTATGAATATTCTTTCTAAACAATGGGCAAAGTCACAGT
GGATTAACTTTCACCTATGTTAATAATCAAATTCTAGTTCTGACAAAGGC
CCCACGCCAACAGTGATTACAATGACCAAAAATATTTACTTGTTGGTTCT
CATTCAGTTCTATAGATTTCTCCTTAATGTGCAGGAAAGCATCTGATAAT
ACTTTTGTAAAGTGGTCTTTATTGATTTAACATAAAACTTATAGAATACT
CCAGAGAAAACATGTGATATAAATGTCATTGTTAGAGCCATCAAAATAAT
TCTTATTTTCATTAATAATTTGTGGAGGAAATTATTGAGAAATGTTGATT
CTCTTATCAGAGCTCAGGAGGAGTTAATGGTGCTAACTGGGGGTGGTGGA
AATAGTCCCGTGAGAAGCAGAGGAGCCAAATCTACCTCCTCACACTGATT
TGGTCACCTCCTTTATATTCCCAAGTATAACACTCTACACAGACAATGAG
AGAGCTCAATGCATGTACAGAATCCCCGGTTATTTATGCAGTCCATTGGA
TGAAGCCCATCTTCATTTCAGAGTTCTATTCACAAAGTAATTTGAGGTCT
CTGGTGTTCTCAGGCACAGATTTCTTGAAGAGCAAAGCAGAAGTCCTTAG
GAAAATTCAGGCTCCACTTACGGTGCCATCCCTTGACTCAACCTTTAGAA
CAACGGGTTTTTCTGGTTGAAGAAGTCCTCCTAAGCTTAATTTCAGGGGG
ATCTGCAACAGTTAAACAAGCATATTGAGAAGCATTAAATAAACAAAAGT
AGAAAGTATAGCATCAAAGTGAGTGAGACACTCCTTCAGTGTTGAGGGGA
CACAACAGAGTGATATTCTGATCTCTATGGAGTAATGGGCAAAAAAAATG
CAGTAATGACAATAATGCTTTGTAAACATATAAAAACTACTTTCAGCACT
ATAAATCTTGGATTCTTTATACTTAGTCTATAAGATGTGTGAAGATTGGA
CAGTGAGAGCATTCATCATCTATCATTTAACAAAATATTTATGGAGTACT
ATTCTGTGCCAGGCCTGAGACAAATTCATGGAAACCTGTGTTCTTTTTTG
ATTTAAATTTTAAGTAAAATGGATGAGTTTTTAAAATTTAAACCAGATTA
TTAGGTATGATGGCAAACTGTTTTTGAAGAGTCATATAAAGTTAATTTTG
TGTATGTTGAAACTTGCAAGGTAAACCTGGGTAGTTATTGTACATTTTAA
TTATATGGACAGTCTTCAACTTCCAGAGTCCAGTAATTCCTCCCAATTGA
ACCCATCCAGTGTAAAGATGGGAAGACACCTTCAGGAAGCATTACCATTT
TATTTTTTAACATCTTCTCTTGGCTTCCAAGGGTAGTGCAAGTGGGGAAC
CTCTCAATTCCTACAGTGTTTGGACTCAACTTTTAGCCCCATTCTTATTG
AGACACTCCTTCCGTGTTGAGGGGACACAACAGAGTGATATTCTGATCTC
CATGGAGTAATGGGCAAGAAAATTGCCAGGGAGATCAAGAAGTGCCAGGT
TGGGAGCTTACCAAGGAGTACCTTCCCCATCCCAGGTGTGCCAGAGGACC
ACTTTTATTCAGGGCTGAGTCCCCTGTCTGGGCACATATAATACAGCTAC
ACTGCTGGCCTAAAGCCACAAATAATATGGAATATGGAAATAATATGGAA
ACTATTTCTGTCTTCTTCCTCTCCTATATAGAAAGCCTACTTAAGGGGTG
GAATTGAATAATAAATACATGAGACCTAGAAATAAGATTTATAGGGTATT
GTTTAATATGAATCAATGACGTCTGTTCTTTAACTTCTTCAGAGAAAATA
TTTCAAATCTTTCTATAAATATAATACCTTATTATTTAAAAATTTTCAAA
AACCCTGAATATATTTTCACTGCAGACAGACATGCATGCCCACATGTGCA
CACACACACACACACATGCATATGCACGAATGGCATTTGTTTAAAGGTTC
ACATTAAATAGCTTAATATATGTATGCAAGCCATCAACTGCACATCACTC
CTTAAACATTTACCAAATGCTTGCATTAGATACAGTCCCTTGCAAGGCAC
CACTGGGATATTTTAAAAAGGAATAAAATGAGAGGATATTGTTAATGGAG
GGGGGAAGACATTTTAGATACAAAGAAAATATAGAGAATAAAACTCAATG
ATTTAATGGCAAATTGTCAAATTTATGATAATAGCCTCCAGTATCCAATA
ACAGAGCAGAGAAGTAAATGGGCCCTGGACTAGGAGGAGAAGACACTTTG
GAGGGGCTTGGGGATTGAACTAGGACTTGAAAGATAAGAACAAAATGAGG
AGAAAGGGAACAACATTTTTTTTTTTTTGAGACAGAGTCTCGCTGTCACC
CAGGCTGGAGTGCAGTGGCCCAATCTCGGCTCACTGCAGGCTCCGCTCCC
TGGGGTTCATGCCATTCTCCTGCCTCAGCCTCCAGAGTAGCTGGGACTAC
AGGTGCCTGCCACCTCTCCAGGGTAATTTTTTGTATTTTTAGTAGAGACG
GGGTTTCACCGTGTTAGCCAGGATGGTCTCGATCTCCTGACCTCATGATC
CGCCTGCTTCGGCCTCCCAAAGTGCTGGGATTACAGGCATGAGCCACCAT
GCCTGGCTGGGAACAACATTAATAGAGTTATAATTGGGTTGAAAAGGAGC
CCAGCTGGATGGAGCTAGGCACCTGGAAGGTGAGGTCAGTCAGGATGGCC
TTGGACTGTGGTAGTCCTTTATATCCACCAGAAATGCCTTAAATTAGTCA
TTCTCAACCTTGGCTTCACATGAGAAGCAATGGGGAAGCTTTTAAAGCCA
CACTCTGGGCAAATTAGTTTAGAATTTCTGTGATATCCCAGACATCATGA
ATTTTTAAAGCTCCCTGGTGATTCCAATGTACAGCTAGTGGTTGGGAGCC
ACTCTCATGAGAAAGCTTCTCCAAGTTCTGGTTGGGAAGAGCAGCATTCA
AAAGTCACAACAAGGTAATCATTACACTTCATGACTGTGCAAAATACTTC
CCCATCTTTCCAATCGACTTGAAACTGAATGTAAACTTTGCTCAAGTTCA
AGGAGACTGCAGATAATTATGCCATGCTAATCTACATGGGCTTTACATGA
TGTTTTTGATGCTACAGCTTTTGAACTCCAGAACTGAAGCACCCTTAAAG
ATCACAGATGGGCCTAATTGATTCTTTGGCCCAGAGAACAAATTAGTAAA
AGATTAAACAAGCATATTCTTTTTAAAAAATACAGACCACTCAGTTAAAA
GAATTATTAATACAACATTATTTTTATAGAAAATTGACTAACCTGTGTTT
CTTTACAAGGTTTGAAGGAGAAGTTCTGAAGGACTCTGATTAGAGCAAGT
TTCATGTTCATGAGAGCAAACCTCATGCCAATGCAGTTTCTGGGTCCACT
TCCAAAGGGTGTGTATATGTAAGGATCTATGTTGTCCTTGTTCTTCTTGC
TGAATCTGGTTCCACGTTGGTAGATTTTTAAAAAGTTAATGACATAATAC
CCCTAAGAGTTACATGTTAGGGTTTCTTACTTAGGGGCCACCCCTCAACT
AGTAGTACACAGGATACTTTTGTGGGCTGGTCATTGAAATCCTGCTATGC
TTATTTTGCTATGAGAATTGTAAGCTACAGATCCTTTCTACTCTCCTGAC
ACTATAGGAGCTTTCAGTCTTGTTGAGATGAGATAAATAGTGTTGCAAAG
AATACTTATTTCTAAACACTGAAATTATATTCAGGGTGGTGATGTGTCCA
CACTATAAAAGGCACATAAGTGATGGGACTGACTGATGGAAAAGTAGGTT
CCTGCCTCAAGTCACACTTACATTGGTCATGAGGAAGGAGAAGGGGAAAT
TGTCTTGTACTATTTCAAAATTGTTATTTTGCACTTTCCTTCTCATCTCC
TCTCTTGTTTTTCTAATTCTCCTCCTTCTCCTCCTTACCTTGTCTTCTCC
CTCCTTCTCCTCCTTCTTCTTCTCTCCATCTCTCCCTCTTTCTCCCCCAC
ACCTCCATAGAATAGTTGAAGTCAGATAATTTACACAGGCATATGATGCT
ACTGTACCGATGTAATGCAGTATCATCACTGCTTTCTTTGTCTATCTGTT
CCAGTAAGCTATAAAATTCTTTGAAGATTAGATGCATGTTTTTTATTAAA
ATGTTATTCCTAAATATTTGATTATATTTATGAAAAAAATATTCATTTGG
GGGACATAATAATAGCATTGTGATCATGTGTTTTTAAAAGAGTCCTTACA
TTTTGGACACTGATGACCCATAAGGACATAACTGATGACCTTCATCGTAA
GTTGTTGGAATTGTGGATGACTGTAGTTTTCTTTTTTCTAGTCTATGGTT
TGTAAAGTGTGACAATAATCAATTTGATGATTAAAAAAATCTCTAAATAT
AAAAATACAAGCAAATAATTATACAACCACATGACTGTCCTGTAGATTAA
GAGAGGCAGAATATGCTTGAACCAGGCTGGTTCAGGGAGGGCTCCCTTCC
CAGGGGCCTTGTACCTTTCAGGGAGGAACTTCTCAGGCTCTGTCCAGTAC
TTTGGGTCACGGTGAAGAGCATAGCTTGGAATCATCACCACCACCCCTTT
GGGAATGAACATCCCATTGATCTCAACATCTTTTTTGCAGACCCTCTCAA
GTCTCATAGCAATTGGGAATAATCTGAGCGTTTCATTCACCACCATGTCA
AGATACTCCATCTGTAGCACAGTATCATAGGTGGGTGGTGCCTGGAAAGA
ACGAAACAGATTTGGATAAATTGAGATTTTGAATTAACTTTTAACTCAGT
CCATGCAGTACTAATGAAGTATTAGGAGCTCCAGAGACTAACTCATACTG
GTAAAGGATCGAAGCATTTATAAAGTGTTTTAATAACTGTCATGCCCATT
GCTGTGCTCAGTGGCCCACTGAGATGTGTGGAGGAGTTATGAAGGTGGGA
AGCATTCGGGAAGGCTCTCACCCCAGGGACTGAAATCCTTAGCATAACCG
TGTATATATGTCTATATATATATACACACACACATACACACACACATATA
TATGTGTATATATATGTGTATACACACACTAAAAGGAGGACTTTTGTTAT
ATACAGAAAATGTGGAGAGAAACACTATATTATATAAAATCTCCATAAAT
AATTTGAGGATAAACTAGTCCCTTTCTATCCCAAAAATGACAAAGAAGGT
TCTGGTTGGATGTAACCAGAGAACACGATTTCAGTGCTAGTGGAAGTTAT
AAAGAGGATAGAACCCCACACAGCCCTGTCCTCACTTGCTGAAACAGTCT
CCTAGTTGTTGCTTCAGGGCTGGACTGTAATCTCTGAAGAACATCCCTTT
GTGTTCACCTCACTGCCACAGCCGGGCCAGCCCCAAAGCCGTGTCTCTTC
ATACCACAAAGAATCCCAATTTTGGCAGAGGTCTGAAAACAGTGTGGGTG
ATATGCACCTAGTATTTGGTGTTATATTTGGAAGGCAATATGATAGTGTT
TTAAGACTTTAGCTCAGGAGCCAGATATCCTGGTTCCTAGCTTGGCTTCT
TCACCAGTTACTGCCTGACTGGAACATGAGATAGGTGTGGGGAGAGCTGA
GTCAGCCTGCACAGCACACCCAGGGCCAGGCTCCGTCAGACTACAGCCAG
ACCAGAGCAAGTCCTGCCAATATCAGCAGAGCTCACTATCCAACTATGAT
GTGTGGAGGAGTTATGAAGTGGGGAGACATTCGAGACGGCTCTCACCCCA
GGGACTGAAATCCTTAGCATAACCGTGTACTGGTTTTTCTTTCTCATTGA
AACAAATGTGACTAATAGGCTATGACCACTAGCATCAAATAACATATGAG
AAAGTGATTGTTACCTTTCAAAAAAAAAAGTCACATGTCTGTAACCAAGA
AAATAAAAAGAGATAAAAAGAGCAAATTCCTGTGTCCATATGTGGATACA
GCTAAGGGGACATCACACACCACTATGGTGCCTGCTGCAAACATGTAATT
CACAACCAAAACCAATGTGAAATGAGTGTGAGCAACAAATGCTTATTGTT
AGATGCCACTGAGGTTTTTGGAGGTTTTTTACTTAGCATTATTGTAGTAA
TAGAAAGCAGATGAACCAGAGCCAGCACGTTTTACAAAGATCTTACGCTT
CTGCCAGTAGCAACCATTTGCTATGTTTCTTTCTTTTTCTTTTCAGAGCC
TTCCTACATAGAGTCAGTGAAAGAATCAGTGATTATGCTTTTTATAAAAA
TTCTCCTGGGAAGTGGTGAGGAGGCATTTTTGCTAAGGTTTCACCTCCTC
CCTCCTTCTCCATGTACCATCCACTCACCTTATTGGGTAAAACTGCATCA
ATTTCCTCCTGCAGTTTCTGCTGGACATCAGGGTGAGTGGCCAGTTCATA
CATAATGAAGGAGAGAACACTGCTCGTGGTTTCATAGCCAGCAAAAATAA
AGATAATTGATTGGGCCACGAGCTCCAGATCGGACAGAGCTGAAAGGAGA
GGAAAGACATTTTAGGTAAATCAGATCAATGTAGGGCATCACAGTTTAGA
TGAAGAGAAATCTAAGTGAAGCCCTCAAATCCCTAAGGGAAAAGAATAGA
AAAGCAATTCAGAGGTACACTGGGGGTGGTTTCATTCTGATGTGTATCTT
ACAGAACCAGAATAAGGCAAATCATTTTAATCCAGTTTTCCCCAAGGTCT
TCGAGAATGTGGGCCATCCACTCCTCCTCATGCCACCCCCGCCACCTGCA
CAGCTGTGTAATTTCCAGAGAGAGCATTTCCGCATAACATACTCAGTGTT
ATGGGTGTGTTCCTTGAATGATCCTAAAAGTACTTTATTGTAAGTTAATA
TGAGGTAGTACTCTCCCCCAAGAAAAATGTAATTTATTTTAGCTACAATA
TATCTTGACAAACTTTGAGAGAATTTGCAACACTAATGGTTAAATGTAGG
GAAAATCAAAGGACGTTTCCCGAAGATATGTTTGAGGGAACTTAAGGGAC
CAATATTGGTCTACAGACCACTTCTTGGTATTCAAAGTGTGGTCCATGGG
TCAGAAGCATCTGAGAGCTCATTAGAAATGCAAAATCTCAAACCCCACCC
TTGAACTACTGATTCAAAATCTGAACTTTCACAAGATGCAGTGATTTGTG
TGCATAGCCTAGCTTGAGAAGCACGGATTATATCTTTGAGAGGCATCAGG
TGATAGATCTAGGCTACAGTTCTCAGAATTGACTATCTCAGGATGTACAA
GAATGAGAGATGGACAAAAAGCTAGATGAGTGGTAATTGATTGTAGTCTG
ATGGATGGCATTAAAATAGCATAAGCTCCTATGATTACAAGTTGGGCCCC
TCTTGATTTTTCTCCTGAGAGAAGCTCAGGATGGTCCATCACTGGTCTGT
TTGATCAGGACTGGATTAGGACCTTTAGAGACCTGGAACATAGAAATAAA
TATAATGCCTGCTCCAACCATGTAATTCACAACCAAAACCAATATGAAAG
GAGTGTGAGAAAGGTCGACAGAGCTGTGATTTACCAGTGAAGACTTCTGT
GATGCAGTTATAAGTAAATTCAACTACCTAATCATAGTATTCAGTTATCA
TGAACCTGATGATACTGATGTGAAATTGAACTATAATCTCAAAGTTTAGA
GCTCTGCTGTCCAATATGGTAGCCACTACCCACTAGTGGCTATTTAAAAT
CAAATTTTATTAAATTAAACTGAAATACCATTTAAAATTGATCTTCAATG
GCACTAGCCACATATCCAGTGCTCAATAGCCATATGTGTCTAGTGATTTC
TATATGAAACAGTAAAACAATAGACTATTTCCTTTATCACAGCAAGTTAT
ATTGGGATAGATAGATGAATAGTTAGATGATAGATAGATAATATATAAGT
AGATAGATGATAGATGGATAAATGATAGATGATAGATGGATAGATGATAG
ATAGATAGATGATAGATAGATAGATAGATACATAGCTAGATAGATACATA
GATAGATACATAGACATACAGACAAAAGTGGATGTAGACATGGATATATT
TAAAGCAGTATGCTGGAGTAAGCCCAGTCCTGCTCTCTAGAACCAATAGT
TAAATATTCAGGAATTTTGTGAGATGGTTGCCAAGTCTTGGTGGCTTGTA
ATTGACCATGGTCATCATTTTGCCACTGTCATAGTAATAGTGACTTCAGT
AAAAAACATACATGGGTTGTAAAACTCGTAGGTGAAACATTGAAGACAAA
GAGGATATTTACACGGTCTCAGAGGTTTTCCCCACAAGTTACTAATCCAT
TCCAAAGTGGAAAATAACTTTGCAGTAGATTAACCTGGTGAACACACTTT
CAACAAGTACTGCCAGTTAAAATCACCCCTTTTGGAACAGCGTGGCTCCT
GATTGGATGTTAGATGTATTAGGTAGCTGCAAAAGTTATTGTGGTTTTTG
CCATTACTTTTAATTGCATTTTTTTGCAATTAAAAGTAATGGAAAAACCC
ACAATTAATTTTGCAGCAACCTAATAAATTTCTAGGCAGAAATTTTTATT
CAGTGGATCTGAAGGAGGCTGAGAATTGGCATTTGATCTGATGTAGGTGA
TCCACAGACCGCAGACTGACTTTCTAGCATGCCAGGTTTGCTTAGGGTTG
CCCTTTACTCTTAGAACATGGCTATCTATGCCTGCATGCCTCTAGAAAGT
GCCTCCAACTACCACTTATAACATTCAAACATGTGTCGTTCTGCTATGTG
GCAGAAATTCTCATCATCCTGGAATACTTCCTGCACATTTTCAGAACAAG
GCCTTCCCTCTGAGTGCCCCACAAGTAGCCCTCAGAAACACTCTGGTTAC
CTTTGTGGGACTCAGTTTCTTTTGAATTCTGAGAGTCAATCATCAGCTGA
AGGAAATCCACTCGGTGCTAGAAGCAAAAAGAGAAATTTCACTGACAGAA
AGTGGCTCCTGAAGTCAGAAGTAAATCACAAGCGTGGTCCTTGATCTCCC
TTCTGAGAATATGGCTCCTTGAAGACCAGAAATCTGATGCATGTTGCCTG
AATCACCAGTGAAAAACATACCCTTCTAAATCCTTGGAAAGCAGGATGTT
TTCCTGAAACAAATCTGGCTATCATGTGAGATGGCTCAAATTTAACACAC
GCTACACTTCAGCAGGTGGCCTGATAGGGACTTTCATTTGAGAATGTGTA
AAATAACAGGTTTGTACTTGAAATGAGTCTTTACCAATTTATGATCTGGG
GAAAGCATAATATCAGTAAAATATATTTCCAAACAGTAATGTTTATCCTC
TGACAATTTATTGAAGGGAAGTAAAGTGGTAAAGTTTTATCTCAATAAAA
TTTATGCCGTGGCATACTAATTGTTGTGTCTGATATCAAATTTCATGTGC
TGTCTCTGACTCATTCTCATATCTCCTTCCCCAAACCCCACTTTCTGCAT
TTCTACCAAATGAATTCTCTTGCTCTAAACATGAGCAGTCTTCATGTTAA
AAGCATTCTTTAAAAACATACAGGTAACTGCACTGATCATATGTATATTA
TCTAAAAAATTATGAAAAACTAAACATCCTCCTATAACTACCACCACATT
TTACCTTTTGTGTATCTTCGAGGCGACTTTCTTTCATCCTTTTTACAGAT
TTTCTTAAAAAATTTGTAACTTCTCTTGGAAACACACAGATATTTAATAC
TTCAAGAATTGGGATGAGGAATGGAAAGACTGCTGTAGGAAAAACAAAAC
AAAAACAGAAAAAGAAATTCATTGTGAATGTGCAAAATTTACCTGGAGCA
ATTCTAGTTTTCTCTACCAACCAGAAGAGTAAAAGACATCAAGGTTCTCA
ACTGGAAGCCATTCCTTCTATGACTTTTGCCCCTCTTTCAGGCCAGTGGC
TGAGCAAGGGCAGGTCTATGCATAAGGAGCACCGCTACAGCAGTGAGATC
AGCAGCCCCTTGTGCATCTTTTGAAGGATAAAAGGAACAAAATTCAATGC
CCTAATCTCTTTGCCTTTATCTATTGGACTACAGTCTCCTAGAATAACCC
AAATCATAATCTGAAGCTCAAAATTAATCTTGCTGTTCAAGAAATAGTAG
GTAGTCAAGATAGAAATAACACAGCATATCTCTGTCACCTATCATGGAAT
AAAGATAAAATCAATAAGGGAAAGAAAATTGAGAAACTCACACATATGTG
GAAGTTAAATAATAAACATTTAAGTAACCAATGAGTCAAAGTAGAAACCA
AAAGGGCAAATAGAAACTGTTTTGAGGTGAACAAAAACTAAGATGTGATA
GACCACAATCTCATGGGATTTAGCAAAGGAAGTGCTCAGAGGGAAAGTTA
CAGCTGTAATGTCTAAATTTAGAGGAACAAAAAAATCACAAATCAGTAAT
CTATGTTCATGCCACAACATAGTAAACGAAGAAGGGCAAACTAAGCCTGA
AGCCAGCAGAAGAAAGAAAATGATACAGACTAAAGTACAAATTCATGAAC
TAGAGAATAAAAAACCCTGATGAATTAATATCATTTCTATGAAGTGTCCA
GAATAGGCAAATCCATAGAAGCAGAAAGTTGATTAGTGGTTGCATATGAT
GACAGGGTTTGTGACAGGGGGCTGATAGCTAAAAATGTATGAGGTCTCTA
GATTGACAAAAAAAGTTTTAAAGTTTAAAATGATGATGGTCACACATATC
TTCAAATGTACTACAAATCACTGAACTGTATATTTTAAGTGGATGAATTA
CATGGTGATTTATATCTCAATAAAGCAGTTATTTTTAAGAGAGCAAGATA
AATAAAAGGAAATAGTAGTCCACATACTTATTGAGAGAAAGAATGGATCC
AAAAAATCAAATCTTAAAAGCTTCTTGGTGTTTTCCACAAAGGGGTCTTG
TGGATTGTTGAGAGAGTCGATGTTCACTCCAAATGATGTGCTAGTGATCA
CATCCATGCTGTAGGCCCCAAAGACGCTGAGTGGAGAAAGATGTGGAAAA
TTAAAATCAGCACCTTTTTACCATCCTTCCTCTATGCATGCAACAGGAAA
CCCACATGTCCAGTCAAGACAGACAAACAGCCACAGACTTTCAGATCTAC
TAGATCACCTTCTATCACACTCCATCAGAAGGTGTTATCAGGTGCCAGTG
ATGCAGCTGGCCCTACGCTGGGTGTGATGGAGACACTGAACTGAATTAGA
CCTACCTCTGAGATCAAGGAGCCCATCATAGGAAGACAGAGACCCACTAT
CAGACAACTACAGTAGCATGTATTGATTGTGGATGATACAAGATGGGTAA
GCACTGTGCTTCAGCAGAACAAGAGTAGAATAATTAACTCTTCCTAAGGG
GCTCAAGACAGGTGATATTGCCTGACTGCAGACTCTATGCCCAGAGCCGA
TTCCTCTTCAGCACTTTACAAAGCAACAGTACCCTGTTCTGAGCTCCTAG
AAATATCATCCTTATTCTCTATACTCCCTGCTCAAGCTTTGGAAAATTCC
ACTATCCCCAGCTGTGGTGAGCTGAGGTTGCCCTGACAGCAGAATTATTT
TTGTAAAATATAATGACCAATAATGTCCTGGTTAAAAAAAAATCTCTCAA
AATTTGATTTGGAAATTTCTATAGTGAGTGACCACATATCCCTGGTCTGC
CCAGGACAAACTCAGATTACACCTGTTTTTACTGCATAAGTGTAGATAGC
AAATAATAGGCTTGCCCTACCTATAGTGTTTTTACCACCCTCTCTCTTTG
AGACTGGAGGAAAAAGAAATGGTAGGAATTTTAATATTTAGTATTCTACT
GATATCCTCAGAAAAAAACATGAAATGATCAAAGTTATTCTAAGTTCTCC
ATTATAACTCTCCCAACCTACTCACTGCCAACCAACAGATACCAAGTGCC
TTCCCCTTCCACCATCCCATACACTCCATGCTTAAAACTTTGGTACAATC
ACACTTTTTCCCCCTAAAGGATATATTTAGTCTTCTAGAATATCCAAGGT
GACAATTTAATGGATATGTAAACCCTGGCCCCTGTGCACAGGGGAGAAGA
TCCTTTTCCTCCAGCTGCCCCACCTCCTCATCGGAGCTGCCCCATCTTGG
GAGACCCATTGAAGTTGCATTACCACAGCCCTCCTTTTGTCTGGTCACTG
GAATAACCCAACAGCAGGAATATCAGCTCCATGGCAGGCAGCTGGAGGGG
TTCATGACAGCTCAGAACCCCATGGCTGCGCTTCTACTTACTCTTTCAAG
GTGACAGGCTTGCCTGTCTCTGCTTCCCGCCTCAGATTTCTCACCAACAC
ATCTCCATACTGGGCAATGATAGGGACCATCTAAGCACAAAACACAACAC
CACCCATAGTTAAATGTGCAGACTCTAGTCCCAGAAGGACATGGCTTTCC
CCAGCATGGAGCAGTAAGTGACATTTTATAATGAATTTTGTGATGTGTTT
TCTGTACATAAAGATAAAAGACCATTTTTAGGCAGCTCAAATTCAGTGGA
CTACCCCTTGGAAAGGGACTGTGATCTTATTTTATACCTGTCCCCACCAG
ATTCATTCTTTAAGTTTCTTATTAAAACTCATGTTATTTTCATACCTCCT
TGAGTTTTCCACTGGTGAAGGTTGGAGACAGCAATGATCGTAATCTCTTC
CATTCTTCATCCTCAGCTATAGAGATGGCACTTTTCATAAATCCCACTGG
ACCAAAAGGCTAGAGTTCAAAGCAGAAACATTTTGTCCTACATCAGTTGT
GGAGGTCTCCATGGTTGTAGAAAATGTGTTAAACAGGAACACTTATTCAA
CAACTATTTAGTGACTGTCTACTGGGTGATGGGCCCTATGCTAGATGCTC
AATAGAGATTTATCCCAGATGCCCAGTGTCCTGGGATGTATTTGTGTGGG
GCGGGGCGGGGGGGTGGCGGCAGTGTTCAGGAGACCCTGATGTCGTCTCC
AGCCTCTATATCCCAGTCTTCTTTTACATGCAAATTATCCACGTGGTAGA
GAATGTGTTCTTCCAGTACAATAAACAGAATCAAGACCTAGCACTTCTGC
AGTGTAGAGACGGAGTGGAGACAGACAAGCAGGTGACTTTGGTGGATTGT
ATGTTGCCTCAGACAAGCTGTCTTTATGTTCTCCTGCAGCATGGGCAACG
TGAAAAAGAAGTGCCTCAATGTGATGGTTTTAAAAAAAATAGTAGGTAAT
ACCTTTAAAACTAGGAACATATTTTGAAGAAATAATGCAATTCCATAAAC
ATTCTTGTCTCTTAATTTTTTATTTCATGGATAGAAAGAAAAAAGAGATA
ATTATTTTTGCCAACTTGGAACTGGCCTATCAAGCCAACATGCTTGAAAC
TTTCTTTCATCTTCCATAGCCATTTTTTTTATAATGAGTACTTCCAGCAT
TCATTTATGATAAAAACTCAGCAAACTAGGGAGAGAAAATTCCTCAATTT
GATAAAGAGAATCTACAAAAAAACAGCCCACTTCATCTAAATGATGCTTA
ATGATGAAAGAACTGAAGGCTTCCCTCCTAAGATTAGGAACAATTCAAAA
ATTCACCACATTTACTCAACATTATACTGGGAAGTCCTAGTGCAATAGAC
AAAAGAAAAGAAATAAAAGGCATACAGATTGGAAAGGAAATAAAAGAATT
GTCTCTATTTTCAAGTGACATAACTGACAATGTGTAAAATCTCAAGGCAT
ATACAAAGAGACTTCTAGAACTACTATGTCAGTTCTGCAAGGTTCTAGGA
TACCAGATCAACACACAAAATCAAAGCACATTTCTATGTAACAACAATCA
ATATCTGAAAATACAAGAAAAACATAATATCATTTACAGTCATTCCAACA
AAAATGAAATAATTTAGCTGTAAATCTAACAAAACATGTACAGGATCTCT
ATGCTGAAAACTACAAGATGTTAAAAGCAATCAAAGAAAATCTAAGGAAA
TGGAGAGGCATACTATGTTCATGAATTGAAAGATCAAACAGTAAAGATAC
ACATTTTCCATAAACTGGTCTATATATTTAATTCAATTCTTGTCAAAATA
ACAGCACGTTTATTTGTAGACACTGAGAAACTCATTCTGAATTTTTATGG
AAAAGCAGAGGACCAGGAAGAGTTAAAACAAATCTGAAAAAATAAGTCAA
TAAAAGTGGGAAGAATCACTCTACACGAGGTTAAGAGTTAGTGTACAGCT
ACTAGGGTCAACACAGTGTGGTATTGGTGGAATAATAAACACAGTGATCA
ATGGGACACAGTAGTACGTGAGAGATGCAAAGAAGTATGCCCAGTTGATT
TTTAACAATATACCCATCTTTCCAAAAATGGCGTTGGAGGAATTGGACAG
CCATAAGCCACAAAAAAAATGAACCTTGATCTAAATCTCATACCTTATAC
AAAAAATAACACAAAATTGATAATAGAGCTACATTTAGTAAAGCATTAAA
CTTTATGACTTTTAGAAAAAAACAGCAATATAGGAAGGAGGGCTAGGCAA
AGAACTTTCAAACATGGCACCAAAAGTACAATCCAGAAAAGGAAATATTA
ATACATTGATCACCTCAAAATAAAAAATAGTTTGCTCTGATATGGACCCT
GTCAGAGAAAAAGACTTGTGACTGTAGGATAGCAGGAGGGAGCCACATGG
AGACAGAGTGGATCTGCATCTTGATCATGCTGGTCATTGCACAAATCTAC
TAATGATGTGATAAATTTGTATAGAACACAAATGGGTTCTGCGTTTTGAT
CATGCTGGTCATTGCACAAATCTATGATTGTGATAAATTTGCATAGAACA
GAAATGAGGGCACATAAAGCTGGTGAAATCTGAATAAGCTCTGTGAACTG
TATCAATGTCAATTTCCTGTACTATATAGTAACATGAATATACTGTATTT
ATAGTTATGCAAGATTGCAAGATGTTACCATTCGGGGGGGACAGGATGAA
GTGGACGTGGAACCTTCCTGGACATTTTTTAGGCAACTGTCTATGAATAT
ATAAGAATTTCAAAATATAAATTTAATCAATCAGTATTTTAATTTCAACA
CATGAATGCTTACCCTCCGGTTTGTGAAGACAGAATAACATTCTTTCACT
AGCACTGTTTTGATCATGTCAGGATCTGTGATAGCCAGCACAGGCTGTTG
ACCATCATAAAAGCTGTGTGAAAAAAACAGAGTTGATTAAACATCAACAG
CCTTATTCTACAGCTGGAGCCCAACCCAGGAAGCCAGACTTTGATCCTGA
CTTTACATAATCCCTTAGTTGTACAATACACAGTAATCTTAGGTTCTAGT
TCATTAGGTATGACACACAGCAAGAGTCTGACACAGGAGCCACTCAAGTC
TTCATATGATGAAGGATAATGTGGGCCAAACAAGGAAGAGACATTGAAAG
ACAAAAGAGCTCTTCAAAGAGACCATGGTTAGAAATGACAGTAGAGCATT
TGTTAAGCTGGGTGGTGCATACGTGGATATTTCCCATGCCATTCTCCATA
ATGTTTCATATGTTTAAAATATTTTATTTTAAAAAGAATATTAAACCAAC
AAAGATCAAAAGAGACAAAGATGGGCATTACATAATGGTGATGGGATCAA
TACAACAGGAAGAGCTAAATATCCTAAATATATATGCACCCAAATACAGG
AGCACCCAGATTCATAAAGCAAGTTCTTAGAGACCTACAAAGAGACTAAG
ATTTCCACACAATAATAATGGGAGATTTTAACACCCCACTGTCAATATTA
GACAGATCAACAAGACAGAAAATTAACAAGGATATTCAGAACTTGAACTC
AGCTCTGGACCAAGAGGACCTAATAGACATCTACAGAAATCTCCACCCCA
AATTAACAGAATATACATTCTTCTCAGCACCACATCGCACTTATTCTAAA
ATTGACCACATAATTGGAAGTAATATACTCCTCAGCAAATGTAAAAGAAA
AGAAATCACAACAAACTGTCTCTCAGACCACAGTGAAATCAAATTACAAC
TCATGATTAAGAAAGTGACTCAAAATCACACAACTACATGGAAACTGAAC
AACTTGCTCCTGAATGACTACTGGGTAAATAAGGAAGTGAAGGCAGAAAT
AAAGATGTTCTATGAAACCAATGAGAACAAAGGCACAATGTACCAGAATC
TCTGGGACACATTTAAAGCAGTGTGTAGAGGGAAATTTATAGCATTAAAT
GCCCACTAGAGAAAGCAGGAAAGATCTAAAATTGACACAGTAACATCACA
ATTAACAGAACTAGAGAAGCAAGAGTAAACAAATTCAAAAGCTAGCAGGA
GACAAGAAATAACTAAGATCAGAGCAGAACAGAAGGAGATAGAGACACAA
CAAACCCTTCAAAAAATCAGTGAATCCAGGAGCTGGTTTTTTGAAAAAGG
TCAACAAAATAGATAGACTGCTAGCAAGACTAATAAAGAAAAAAGAAGAA
TCAAATAGATGCAATAAATAATGATAAAAAGGATATCACCACTGATCCCA
CAGAAATGCAAATTACCATCAGAGAATACTATAAACACCTCTATGCAAAT
AAACTAGAAAATCTAGAAGAAATAGATAAATTCCTGGACACATGCCCCCT
CCCAAGACTAAACCAGGAAGAAGTTGAATCTCTGAATAGACCAATAATAG
GTTTTGAATTGAGGCAATTATTAATAGGCTACCAACCAAAAAAAGTCCAG
GACCAAATGGATTCACAGCTGAATTCTACCAGAGATACAAAGAGGAGCTG
TTATCATTCCTTCTGAAATTTTTCTGAACAATAGAAAAGGAGGGAATCCT
CCCTAACTCATTTTATGAGGCCAGTATCTCCTGATACCAAAGCCTGACAG
AGACACAACAAAAAAAGAGAATTTTAGTCCAATATCCCTAAAGAATATCG
ATGCGAAAATCCTCAATAAAATACTGGCAAATCAAATCCAGCAAAACATC
AAAAAGCTTATCCACCAGGATCAAGTCAGCGTCATCCCTGGGATGCAAGG
CTGGGTTCAAAATACCAAATCAATAAATGTAATCCATCACATAAACAGAA
CCAATGACAAAAACCACATAATTACCTCAATAGATGCAGAAAAGGCCTTT
GACAAAATTCAACAGCCTTTCATGCTAAAAACTCTGAATAAACTAGGTAT
CAATGGAACGTATCTCAAAATAGTAAGAGCTATTTATGACAAACCCACAG
CCAATATCATACTGAATGGGCAAAAACTAGAAGCATTCCCTTTGAAAACC
GGCACAAGACAAGGATGTCCTCTCTCACCACTCCTATTCAACATAGTGTC
GGAAGTTCTGAATAGGGCAATCAGGCAAGAGAAAGAAATGGATATTCAAT
TAGGAAAAGAGGAAGTCAAATTGTCTCTGTTTGCAGATGACATGATTGTA
TATTTAGGAAACCCCATCGTCTCAGCCCCAAAACTCCTTAAGCTGATAAG
CAACTTCAGGAAAGTCTCAGGATACAAAATCAATTTACAAAAATCACAAG
CATTCCTACACACCAATAATAGACAAACAGAGAGCCAAATCATGAGTGAA
CTCCCATTCACAATTACTACAAAGAGAATAAAATATCTAGGAATCCAGCT
TACAAGGGATGTGAAGTTCTCCTCTTCAAGGAGAACTACAAACCGCTGCT
CAATGAAATAAAAGAGGACACAAACAAATGGAAGAACATTCCATGCTCAT
GGGTAGGAAGACTCCATATCATGAAAATGGCCATACTGCCCAAGGTAATT
TATAGATTCAATGCTATTTCCATCAAGCTACCACTGACTTTCCTCATAGA
ATTGGAAAAAACTACTTTAAAGTTCATATGGAACCAAAAAAGAGCCCACA
TAGACAAGACAATCCTAAGCAAAAAGAACAAAACTGGAGGCATCACGCTA
CCTGACTTCAAATTATACTAAAAGGCTACAGTAACCAAAACAGCATGGTA
CAGGTACCAAAACAGAAATATAGATCAATGGAACAGAACAGAGGCCTCAG
AAATAACACCATGCATCTACTACCATCTGATGTTTGACAAACCTGACACA
CAAAAGCAATGGGGAAAAGATTTCCTATTTAATAAATGGTGTTGGTGAAA
CTGCCTAGCCATATGCAGAAAATTGAAACTGGACCCCTTCCTTACACCTT
ATACAAAAATTAACTCAAGATGGATTAAAGACTTAAATGTAAGACCTAGG
ACCATAAAAATCCTAGAAGAAAACCTGGGCAATACCATTCAGGACACAGG
CATGGGCAAAGGCTTCATAAATATAACACCAAAAGCAATGGCAACAAAAG
CCAAAATTGACAAATGGGATATGATTAAACTAAAGAGCTTCTACACAGCA
AAAGAAACTATCATCAGAGCAAACAGGCAACCTACAGAATGGGAGAAAAT
TTTTGCAATCTATCCATCTGACGAAGGGCTAACATCCAGAATCTACAAAG
AACTTAAACAAATTTACAAGAAAAAAAGCAAACAACCCCATCAAAAAATG
GGCAAAGGATATGAACAGACACTTCTCAAAAGAAGACATCTATGCAGCCA
ACAGACATGTGAAAAAATGCTCATCATCACTGGTCATTAGAGAAATGCAA
ATCAAAACCACAATGAGATACCATCTCATGCCAGGTAGTATGGTGATCAT
TAAAAAGTCAGGAAACAACAGATGCTGGAGAGGATGTGGAGAAATAGGAA
CACTTTTACACTGTTGGTGGGAGTGTAAATTAGTTCAACCATTGTGGAAG
ACAGTGTGGTGATTCCTCAAGGATCTAGAACTAGAAATACCATTTGACCC
AGCAATCCCATTACTGGGCATATACCCAAAGCATAAATCATTCTATGATA
AAGACACATGCACACATATGTTTATTGCAGAACTATTCACAATACCAAAG
ACTTGGAACCAACCCAAATGTCCATCAGTGACAGACTGGATAAAGAAAAT
GTGCCACGTATACCCCATGGAATACTATGCAGCCATAAAAAAACAATGAG
TTCATGTCCTTTGCAGGGACAAGGATGAAGCTGGAAACCATCATTCTCAG
CAAACTATCACAAGATCAGAAAACTCAACACCACATGTTCTCACTCCTAA
GTAGGAGTTGAACAATGAGAACACATGGACACGGGGAGGGAAACATCACA
CACTGGGGCCTGTTGTTGGGTGGGGGGCTAGGGGAGAGATAGCATTAGGA
GAAATACCTAATGTAGGTGACAGGTTGATGGGTGCAGCAAACCACCATGG
CACGTGTATACCTATGTAACAAAACTACACATTCTATGCATGTAACCCAG
AACTTAAAGTATAATTTAAAAAACTAAAAATAAAAAATAAAATAAAATCA
CAGTCCATCAGCCCGCCAGTGGTTAAGAATATTCAGCATTTCTTCAAATT
CAGCAGGAAGGTATAGACAAAGAAATGCTTATATACCCTTCTATTAAAAA
GTCTTGGCTTAAATTTAATAACAAAACAGAATGAAAAGTTCCACACTTGC
AGATAAAATTAAAAAACAACAACAGCAGAGTATAAATGGTTTGCCAATCT
ATTTCTCTATTATCTCTCAACCCTTCATTCAAAAGCACTTTAAATCCAAA
GTCTAAATGAAAGAGTTTTGGCTTTTAATTGAAAGTGAATTGATGTGGGA
AGGAGATGATATGATGTATTTATGAGCACATATTAGAAGGGTCTGAGACA
ACACATGTAATAAAAGGGCACCTAAGGAAAAAAAAAAAGAAGAGGGGAAT
AGGCAGACACTGGACAGAGCATGATGCTGTGAGTCCCTGGGCCACCAAAG
TCTGGAGAAAAGTAATCACAATGCTCCCAGCCTAGTTCAGACTGTAGAAC
TTGACACCTGGTGACACATGGGATCCTTGGTAGGACAACCTTCGAAAAGT
TTTACAATAACCAGTGTGAATGTTGTTAGAACCAAAATGATGTCACTAGT
TGTGTGTGTGTGTGTGTGTGTGTGTGTGTGTGTGTGTGTGTGTAAAAACC
CTGACAAATAAATCAAAGAAGGCTATGAAGAGAGGATTCTCATGCTTGTG
TGCCTGATAACAAAACTATCACAAAAGACTCCGCAAAACTACAAGCTTGC
ACAAAGGCCATCCCAACATTAAAAAAAATATTTCTGCAAGGACACCTGCC
CAGCAACTGCCTGTCCAACCTTGGTGAGGCGTCACCCTTGTTACTGATCT
TTGTAGCGAAGGATAATTATTTCAAAACTGATAAGAAATCCTCCTCATAT
TTTCCTTGGAGCCTCTTTGTCTTGCTTTACTTCCCTGAATTTGCACATAG
TTTATAAAGGCATGCAGATTCCCATTGCAATACTCTACACCCAAATAAAT
ATCTTCTTCTTTCAGAGAACTTCTCTCTGTTTGTAGTTAGGTTGACAAGA
GCTTCATCCCAAGAGGCTTTGGGCTGAGACTGTCCTCTGTGCAGTGGGGT
AAACTCATCATAGAAACAAGTCTATCCAATGGAAGTTTCCAGAATACTCA
CCCCCACACTTTTCCATACTTTTTATGACATTCCATGTCAAACATACAAA
AGCCCTGGGAGGAGAAACAAAATAATATTTGATTATTATTTTTAATGTAC
TTAACCCTGCCTCTAATTGGGATGAAAACAGTCGAAGCCAATGAAATCAG
ACTTGCTGGCAGTTAGAGGAAGCTTATTTGGAGACGTCATAAAGGAAATA
AGAGAAAACAGAGGAGGTATTTGAAAAGGGAAATTTAAAATCACTCTTGA
ATTCTCTCCAAGTGTTGTGGATACTGAATGACTTATCCTTGTGTATAAAT
ACTAAGTACCTCTTTGTCTTTCTGATGTCTTTTTGCTTTTTCATGTGTTG
TCTTGAAAATCTCATGAATCCCTGAATGATCACCTCCAGGGGCACATGGG
GAAACTGAGGCCAAGGGAAAGTGAATTAGCATCAGAAGAGAATGCACAGT
GTTTTATCTCTTTGTCATCCTTTTCATTTATTTCATGAGCTCGCTCTAGA
GTTCTAGCAGAATTGGAAAGTTACAGACACCAGGGAACTCCTTTAGTCTA
GCAGATTTAGGTAAGTATGAGGCATGTTGTTGAGTGAGAAAATGAACGAG
TGACAGAATGACAAAGTGAACTCACTTTCCAGTTTTCCAGCTTAACATGG
AAGTTCTGAGAAAATGTCCCCTCTACACATCGGACACAGCAAATTACAAC
ACTTGCTCAGAGTTTTCACTGAAACTTAAAAACAAACCTTCCTGTATCGA
CATTTCAGGGGTGACATTTTAACTGTGCAAACAAAGGTCCCAGGAATGTG
CATCTTGGGGGTACATCTACTAAAGAGTTGACCTGGAAAAGGTGGCGGGG
AAATTATTGCTTTTGCACAGGGAAAAAATATGAAATTCCTGGATAGTAAT
TAGACAACAAAGCCCTCACCTGAGAGAATTAGAATCTGAGAAACAAGCCT
CAGGTATGTGGGAAAGATGATGTAAGCCAAAGAGCTGACTGCTGCGGCTG
GCCATGTGGACATGGGCTCCTAATTTTCCATCCAGGGCCCAGACCCTGGG
CAGAGCATCAGACTAGGTTAGGCACAAAGGCTCGGCCAAAGTTCACGGTC
CACGTGGCACATATTATATTCTATTCAGCAAAATTAAATATTTAATAATT
TCATCAAATCATCCCCTTTCTAGTGATTTTGCATGTGATTCCGCCTTTGT
GTAAAAAAAAAACCCCACAAACTCATTTTGTGCTTAAATATCTGAGTTTG
ATTGACCACCACTGTCTCATCTCAGTTATATCCAGTCTGTGATCAGACTC
ACCCATAAGGTGCAGCCTTTGAAGGAAAAGAAATAAAGCAGAACCCCTTT
GTTCTGTCTCTCAAAGCTGCAAAAGATGTCATGGGGAGTAAGAGCTGGGG
TAGAGCCATGGAGATACCCTCAGGGAATTTAGCATTTTTCGGAGAGGATT
GAAGCAGGTGCAAATGACCCAAAGGTAAATACCTGGGCTCCCTAATAAAT
TGAGTTTCAAAGCTGTCCAGAAGGAAGGGAAAAAAGGCTACTCAAGAGCT
CTTGCTACAGAGAGGAAAGTTTGACTCTCATGTACACAGATAACAAGTCA
CAATCAGGGGGTCCTTTTCCTACTTTTAATACTAACTAAGTATGACTGTA
CCTTCCTGGGAACCTGCATAGAGCAAAAAGAAAACCTTCTTTATGGCGCT
CACAAAGTTTGCACATCAAGTTCTGAGCATCAGGTTGCTGATCTACCTGA
GATTTGGGCTGTTCAACTGAGGCAAACCTGAGGTTCCTGAGAGTTAGCAA
GAGAGCCCTTGGGTAAACATTGCCATGTTCTGGGTGATGCCTACACACTG
TTTCTGAAAGTGTAAAACTTCAGACCTTCCCCCTGAGGAGAAGCATTTTT
ACTGATGGAACTAAGCTGCTCTTGGCAATCATAAGAAGCAAAAGAGTGAG
CTCAAAAACACTCACCTTATGGTAGGACAAAATATTTCCCAAAAAAGGCA
GAGGTGTGGGCCCTGGAATTCCAAGCTTCTTAAAAAGTCCATGTGAATGG
GTTCCATATCTACAAAGTGAAACAGAAATCAAGTCACAGCGATTGTGACT
TTATAGATATAGGGGTTGATGAGTCATTGACTGAGGAACTGGAATGCTCA
AGAGAACGAGGTAACATTAAGGCAAGAAATAATAACAGTAACTCTGACGG
CAATGATTATATTTGTTCATCAGGTCCTTTCCTGCCTCCACCATGAGACA
CCAAAAAGTTACAATGATTAGCTCAAAGCAGCTGAAGTCTTCATGGTCCC
AGTCCTGGAATGAATATTTGATAAATGTTCTCAAATGTGAATGATCCTGA
GAGGTTCAGGCAGGAATTCTTCCAGGTCACTTTGTTCCTTTACGTCTATT
TAGTAAGTGGCCTCTCCCCAAATTTGGGGATTCTCATCCTAGGTAGAAAG
GGTGACATTTTTTTGTCTTCCGCAGTGATGATGAGATTTTGCATCACTGC
AGCCACTCAGTCACAGAGGGTCACTGAGAGCCTATGGTGACCCTGTCTTT
AGAATTTGCTCAGAGGCTTTTATGCTTTCCCTTCCCTCTAAGCTCTGACC
CTGTTTTAGGATCTGGTTCTTCTTAAACCGTCATTCACAGAGAGGTCTTG
GAGGAGTCACAGAGTCCTTATTTCTACAGATTGACAACTGTGCTCAAGGC
TTCCATTGACCTCATAGAAATGTGAGCAGCTTTCAGCTACACCTCAGTCT
CTGTGATCAGATGATCTGGTTGATTTGACCTATTGGGAAGGATGATTGAC
TCATATTTCCCTGAATGACAGTGTGCAGAAGAATCACAACTAAAGAACCA
ATTTCCAGGTCATTCCTCCTCTTGTGGAATCTAGCCTTCCAACTGGTGAT
ATTCATCTGATTAGCACAGTGCCAGTGATATGGTCTGAATCTGTGCCCCT
ACCAAAATCTCATGTTGAAATGCAATCCCCAATACTGGAGGTGGGGCCTG
GTAGGAGATGATTGGATCCTAGGGGCAGTTTCTCATCGTTTCACACCATC
CCGCCTTAGGTGTTGTCCTCGTGACAATGAGTTTTTATGAGATCTGGTGG
TTTGAATGTGTGGCACCTTCTCCCCAGCCTCTCTTGCTTCTGCTCCAGCC
ATGTAAGATCTGTCTGCTTCTCCTTCACCTTCTGCCATGATTGTAAATTT
CCTGAGACCTCCCTAGAGGAAGAAGTCACTATGCTTTCTGTACAGCCTGC
AGAACCATGAGACAATTAAATCCCTTTTCTTTATAAATACCCAGACTCTG
GTATTTCTTTATAACAATGCAAGAAAAGACTAACATAGCCAGACATGCTA
ATTTTTCTCAAGGTGGTCAATCACAAAGCAGTCAGTTTATTGCATCTGCC
CATCAACTATCTCTGTAGGAAAACCCATTAAGGCTGGTGCTCCCTAAGGC
AGGCCTGCTTGCAACTCATCTTTGATGGGTCATGTATGAACTCCCCGAAC
TGGGGTTTCTGGATGTCTGAAGACCTTCCCAGTCTGATGTTACTGAGGGT
TGGAAGACTGGAGGAAGAAGAAAAGCTGATGGAAGAGGTCACCATCCTTC
AACTCAACCATGAATCTGCTAGTCCCACAAGGTTGGCCCCAGAGAGGCAA
ATTAGGAAAATGTAGCTGAAAAGCATGGTGTGTATAAATGGATCCATATG
CTTCATATGGGCTTTTAGCTAAAAGGTAGGGGCCTTCGAATGTCCACATT
CCCTCCTGTTTATAACAAAAGATGTAGTATTCCACATAAGTAAACATAAA
ATGTTCCAGACAGTTGAATTAAAACCTTGTTTTCTCTTCTTTAAAGGGTA
GCCCTTAAGACAGTATAGGTTCCAAATATTCTGTACAAATCCGGTGACTG
TGATAATATGTGGTAAAATACAACTGAGAAATGGCGTGGAGGCTCATGTT
TGGGGGACCCAGCAGAAGCAGCATAGCCAGGCCCAATAGTGCATTTGGAT
CTTTGCCCCAGAACAGTTAGTGGAAGCGTGTGCACCATCTACCAAAACCA
GGGTGGCCTTGGGTTTTCCCACTCCTGTTCCTTCCTTTGTTGTCACAGCC
ATGGCAAATAAATGACACTAATCTCTGCTTCTAAACTTTCTACAAGTTAC
ATGACCTCTCAGGCCAGGACAAACTATTGAGTTAATGTGTCAGCAGCATT
GGTCCCCAAGGAATGATCTAGGTGAATGTCTAGACTCACATGGTTCCGTG
TCAAGGCAGAGGCTAGGCTGGGCAAACTGTGTAGTTTCTTTCCAGCTCCC
CTCTGTTTGGTAGAGTAATGCTGCTTTTGGTTCCAATGAAGAGGCTAACA
GAAAAGCCAGTCATCTATTGCACTTAATTGTGTTGGCCTAAGGAGGGCAT
TGTCTGCACTACAGTTTCTGACTCCTGGGCTGCATCAGCATCATCTAAGG
CTAAGGTATTGTCTGCCCAGCTGCCTGAGTCTGTAGTGACCACCCCACAA
CATGGCAGACCACACACAGAGTGACACAGATGGTGCCTCTGTGTCCAGGC
TTCAAGCAGATGAGATGCAAACATGTTTGTCCTTTGAGTGACCTCCACTA
CGGGGCCAGGACCCATGAATATCTCTTTGGAGTTCTACCCTGAGGGATGA
GGAATATTTTCTTACTCCATTTTGATCCTACCTGGATGCTTTTGCTGTCA
TCACTGGCTCACAGTCTTGCTTACTCCTCTGCCCTGAGCGTTTAACATAA
CCTGCTAAGCAGGTTTGTTTGAAATAGGGGTATTAAAATGAACGTTGGGA
AGGTATATTTTAAAAGATATATGCAATCTTGTCATAGAGTTATACATTTG
TGCATTAGATTCATATTCCTGACATGATTCTGGAAAGGTGAGGTTATTTT
ACACACATTTATTGTAACAAATACTGAACTAACAGCCCTCATTTGTCACC
TAGAAGGAACATGTTGGAAATAGACTATCTCCAAAAAAATCTGGTTTAAA
ATAGAATGAATTTAAGCCATATCAATTAGTGTTAAAAGGTCAGAAGATGG
AAAATATGTTGCCACAACTCACTGAATTTCTAACCTTTCTGTGAAAGAAT
TAAAATGAGGTTTATATTTTCTATTTTCCTGTCATTATGATTCCCAAATC
TTAGTAAGAGTGAAATTGAGGTAGAAGTGAAATGTGACATGTGAGAAGCC
TCCACTACCCACAGTGGGGAGTGACTCTTCTCTCTACCTGCTCTAGGATG
GCAGGATCCCACCAGTGAGAGGATTCATCCTCTTCTACTGCAACATAAAG
GGGAAAATGTAAAATCCAAATTCTAGTTTAGTAAGGAGAAGCCAGGTTTC
CACAGCCAAGTTTGGAATGAGATCCGTCACTACTTTCCTTCCTTATCCTC
CTTGGGTCCAAACTATTGTCAAGTAGATCATCCTCAATCAATGCTATCCC
AAAACCCTTCTTGCCACTAAAGATGGATGGGGAAGATGCTTATTTATTCC
TTTATAGAGCTGCATAAGATCTACAATAACCTCTATATGTTTGTAGCATC
CAACACTTAAGCTACTGCTCCTTGAACATCTTTTTTTTTTTTTTTTTTTT
TTGAGACAGCCTCACTCTGTCACCCAGGCTGAAGTGCACTGGCATGATCT
CAGCTCACTGCAACCTCCGCCTGCCGGGTTCAAGCAATTCTCCTGCCTCA
GCCTCCCAAGTAGCTGGGAATACAGGCGTGCACCACCATGCCCAGCTAAT
TTTTGTATTTTTAGTAGAGACAGAGTTTCACCATGTTAGCCAGGCTGGTC
TTGAACTCCTGACCTCAGGCAGTCCACTTGCCTTAGCCTCCCAAAGTGCT
GGGATTACAGGTGTAAGCCACCACGCCCGGCCTGAACATCTTTTTTGATC
TTCAAAACAGATAAGGGAAAGAGAGGCCTGATTAGCACCCCAAGTCCAAG
GAAACAGAGAAGAGGAGCCTGGACAGTTACTCACAGATAGAGGAGCACCA
GGCTGACAGCCAGGAGAAGCCAGGTTTCCATGGCCAAGTCTGGGATGAGA
GCCATCACTACTTTCCTTACTTATCTCTCTCCTCTGAGTCTTCCTTTCAG
CTCTGTGTTGCTCTTTGCTGGGCTATGTGCATGGAGCTTTCCTGCCCTGC
ACAGCAGTGATTCAGTGAGGCTGTTGGATTGTTTATATGCTAGAGAAGGA
GGCAGGGCTGGAGCTGCAGCCAGTAGCAGGGCCACCTGTGCTCTGCCTGC
AGTTGGAAGAGGCTTCTCCACCTTGGAAGTTGGCAAAGAATCACACACAC
ACCACTCACTGACCTCCTTTGAGTTCATATTCTATGAGGTATCATAAACA
ACTCAATCAATGTTACTGGGGAGTCCAAGGGTTCTGGGTTCTTATCAGAA
ACTCAAGTGGAGCCATTGGCATAAAATCTATTAAATCGCCTCTCTCCTGC
CCTTGTCTCTATGGCTGTCCTCATTCCAAAATACTTGAAATTCATCCCAA
CAAGCCACACCTACAGATCTTTACCTATGCCTGGAGTGTGCCTGTGCCCC
CTAGAAGACTCCTACACATCCTTCCAAACCCAGACAGACAGAGCCTTCTC
TTAGAGTCTTTCCTCACCAAACTCCTCACACAGATGTAACCATTTCCTCC
CCTGGGCACTTTCCATCCCCTTCATGCAATCCTATTGTCCTCTTTCCTCT
TTACCACCATTGTGTTTCCACGCCTGTTTCCCTGAACAGAGGTGAGCTCC
TCAAGGGCATAGTCTAGTCTTATTCCCTGTCATGGCTCTGGTCCCTACCA
GGGTGCTGTACACACAGTGGGCAACTAGAAAGGCTGGTGGAGTTGACTTA
GCTGAGATTGCTGGGCCTCTGCATGTCATCCCTTCTGACTTTCTGGTGAC
TTCTTAGGTCATTAATACAGCCAGAGCTCTTGGCTGTGCCTCAGCTGCTG
TCTCTGCACTTTCAGGCTGGTCCTCTGTGATTCTGTTGGCAAGGGGACCC
CTAAAGGAGAGACAGGGCATGGATGAGATGGAGCTGATGGCTTGGTGGAA
TAGTATCAATTTGTGCTGCTTCCTGTGAACCCTTCAAAGGTCCTGCCATA
GATAGCAAGTTAGACAGGTTCTTTGCCAAAGAGTGGCCCCTTCTCTCTGG
AAATACTGCATGTCTGGAAACAGGAGAGAAAGGAGAGAAGAGAACAGCTG
CCCAGATAGCCAGATGGACCCCAACCACCTCAGCCAGCAATGATGGGGCA
GTGGTCACTGCAGGTCACACAGCATCAAGGACTCCAATAAGATGGTCCCA
GCCTCTTGGGGGTGGAATTGGAGTTCAAAGCAAATGGCTTCCTTTTTGAC
AAGTGGAGGATTTTCTAATGGGAGGAGGGCAGGCCCCAGGAGCTGGTAGA
GATGAGGCCTGTAATAGCAGTTGCTGCCACCTGTGAGCTCCCTGACCCAT
TCCTGATGGGAGAGATCTCAGTGATGAGGGTGTGAAAATTATATCAGCTC
ATTATCGTCACTCACACCCAAGTTCTGTGTCTGCCTGGCCTGATGAATGG
ATTGCATGACAAACAAAATCACAGCGTTCTTAAAACTCAATAGAAATAGG
CGATGTTTAAGCTGTGCTTGTTCGCTTCCTTCTCTCTTTATTCTTTCTCA
CATTCAGCCCTCCTGCAGAAACTGATACTCACCCCAGAAAGACACCTTTT
CCCATCCCTCTGGCCCCTAAGCCTCCAGGGCTGCTCGGCACCTGGCCTGA
GTGGGTGAACATCATGCCAGATTCCTTGTCAGATTCAAGGCCAAGTGGGT
GAATGTCATGTGCAGTGTTGTGCCAGGTGTGTGCCGGGAGCCACATGTTC
CTTGGGGACAGCCTAGTGAAGCAGGAGACAAATAAACATGCTTGGATGGT
GGTATGCATGTGCTGTAACTCTGGAATCCCTGGGATAAAAGAGCCGTACA
GAGAGGCACCTAAGGAAAGAAGTGACAGCAAGCATCAAACCAAAAAGGAC
AAACATGGGAAGGTGGTGACAATCCCCAAGAGAGGTAGGATAAAAGTCCA
GGGAATTTAGATACATTTCTGTCTCCTTTCAGTGGCTTTGCTGAGCACAT
TAAGTAGGGGCCATGCTACTATCCCCAGTTTACAGATGTAGAAACTGAGG
CTCAGTGACTGCAAGTAGCTTCCCAACTGCTACTGATCACAATAAAACTT
TATAAAAAGCTAACAGGAAGGGAGATATTAGGTCCTCTCCTGCTCTGGTG
CACCTGCCATTCCCTGCTACGCATCACTATGGGAAATAGTGAGACTCAAG
GCTGCAACCACAAATTGGTTGGGATTTGTGTTCCTGTCTCAAGGGTTACT
CCCAGCGGCACCACCATGGGTCTTCTAGAACAAAGGACTCCATCTCATCT
CAGCAGGGAGAAAGAAAGATGCAGTTTCTGACCATATCAGTGGCATTGCT
GGAGGATCTCCCTCTCTATGTTCCCACACTGAGAGATGCACAGAACACAT
TCAGAGAAGTAAAGATTCCAGTGTCATCTGATAACTATCAACAACTTCAT
TACCTCACCTAAACCGAGAGCCTTTCTTATATTTTTTTTAAACAAAACTC
TTACAGAAACAAATATGTTTTCTTCTTGCCTCTAAAACACATACTTGGTA
AGATGATTTTTATTCTAAGATGAGGATTTACCTGCCCTACAAACTTTAGG
AGGTGGTCTGATTGGTTTGAATCTATACCAACAGTGAGAGACTAATCATC
GCTTGGGACTTAAATGCAGCCAGCACTGTGTCCTAACTAATGCAGTTGGT
GTTGTTCTGCAAAGGAAAATAATTGAAGGCAAGTTCTGCCACTTAATTCC
ACAGAAGGTAACATCTTCTAACATGTAGGGACTTGACTACTGAGAGCTGC
ACTGACTGTGTCAAGGAAGATACATCCAACCACCACATGCCTCTCCCCTG
CTCATTTCCTGTATTAAAGCCTTCATCATGTTTTTTAAAGCTGTGCTCTC
AGTACTGTGCTCTTAGTACTATGCTTCCAACCAAAGTTGGTCTTGGTCAA
CTTTGTACCCTAAGCACATAGAGCAGAGACAAATAAGCAGATAATTATAG
TACAGCTAAGGAAAAATAATCATACAAGTATGAGAAACATAATGTCCTTA
TCAACAATGAAAGACTTATCTTCTTTCTCGTTCTAGTTTCATTGGATCAA
AGTTCAATCTCAACATTCAGAGAAGCATTAGGCTCAGATATCAGCATCAG
TGGACAGGCTGTCCAGGGACTCAACGTTGTAAAGAACACCATCACTCTGA
TATTTTCATCCTTTTATACTGGTAGCCCAAGTGGTACCTCTCTTCTGGGA
AGCTTATCCTGACTTCCAGTAGCCAAGTGAATTGCTGATGGTATGCGGAG
GCAACATTGCTCTGGAATTACATGTGTATTCGATTCAAATTTCACAAGTC
ATGATCTTGAGGATGTAAACCAAAAAAAAAAAAGAAGAAGAAGATTATCT
CTCTGTAACTCAGCTGTCAAGTCCCCATTCTTCTCAGTAGGGGAAAACTT
GATTTTGCATGTTGGGGTGACCACGTGGTATCTAAGTTTTGCTCTTATTT
ATTTTTAAAATTGTTTTGAGGCAGGGTGTCACTCTGTTGCCCAGGCTAGA
GTTCAGTGCTGTGATTATAGCTTACTGTTGTTTCCACCTCCTGGGCTCAA
GTGATCCTCCCACCTCAGCCTCCTTAGTAGCTGGGACTACAGGCATGCAA
CAACGCCCAGCTAATTTTTAGTACAGATGGGACCTAGCTATGTTGCCCAG
GCTGATCTCAAACTCCTGGCCTCAAGTGATCCTCCTGCTGCTGTCTCCTG
AAGTTCTGGGATTTCAGATGGGAGCCACCACACCTGGCCTTTAAGTTTTA
GTGGCTGGAGGAGGGGATTAGCTAATGCTTTTGGGCCTCATGCTTGGGGG
TGGTGTTGAGGAGAGTGACAGGTGCATGGTTATGCTCTCTTGGCACTGGA
GGAGGTAGGTGTCTCACTTTCATGACTTTCATGCCACTGTATGTTGGTTA
GCCTGTATGCCTGCTGTGTTCAGGGCATGTGGCAAGCACTAAATATTAAA
GAATCAAAATCCTTGCCCTTATGAAGCTAGCACTCATATAGGAGAAAGAG
ACACCAAACAGCCACACAAATAATACTGAATTACAAATTGGGATAAATGC
TATGAAGTAAAAGAACCCTTTACTTAAGCTCCCAGTGGTATCAGACACAG
TTGATCCTTCTTTCTTCCCTAAACTCTATCTCCCTTTGAGAGACATGAAT
ACAACAGCATCAACAAGACTTGACAGATGGGAAGTGTGAGACCTTGGATA
TTCCTGGGCCTGTTTCCTCATCTGTCCATGGGGGAAACTGACCAGAATTG
GCCTGTGAAGACCAAGGTTCTCCTTGTCCCAATCAGAAGACCCCTGCAGG
ACTGCCTGCCTCTCAGCCTCTGTGTCCCTCTAGGATTTTTGAAGACATTC
CCTGTTCTCTATTCTCCTCTTATAGATCACTTAGGGTCCACCAGGTCTTC
CAGCCCAATCAAGGACCAACAGCTCCTGTGGGCGGGAGGAAGAGCAAAGG
TGGGATAGGATGGAACTGGGAGAAGATAACCACCCATTTAGGCCCTGAAC
TTTAAATTCTGGATTGGTTTCTTAACTGAGATTGCAGAGAAAAGGTTTCA
CACATGCTCACACCCACTCACACACAGCTCTTACTCCAGGAAATGATAGT
GAATACGTGTCATGCTAAGTACTTCCCCTGCATTAACTGATTCAATCTGT
CCAACAATCATGTGGTATTGATACTGTTATGATCCCTATTTTACAGATGA
GCAAACTAAGCCACAGGAAGGTTAACTGACCCATTAAAGTTTACATCACT
AATTGCTTTAGCAGAGCCAGGATTCAAATTTAGATCCTCTAGCTTGAGAG
CCCAGGGTCATAATCTGTTAACACAGGCCCAACCTTGCCCAAGGCCACAC
AGAGTTAGTGAGGAACTAGCAGTGCAGCCCAGGCCTTCTGAATGGGTAGT
GGCCAGAGTTCTGCCCCTACTCTGGGACAAAGTGAGGTCCCCTAGCAAAC
TCGTCAGTGAGGGCTGGGGTGAAGCAATGTCCTTCCTTCTCTCTGCCTGC
CCTTGTCCTGAAGTATAAGCACTTCTGTAGACTTTATGACAAAAAAGAAC
AGGAGCTCTCTCTCTCCTGCCGCCTTGTGAAGAAGGTGCCTTCTTCCCCT
TTGCCTCCTGCTATGACTGAGAGTTTCCCGAGGCCTCCCCAGCCATATGG
AACTGTGAGTCAATTAAACCTCTTTTCTTTATAAATTAATAAAAAGAAGA
AGAGGAGGAGGACTCAATCATAACTGTTGGCTTTCTACTCCATTCTAGAG
TGTCTATTTCTTGATAAAGTAACCACTAACATCTCCATGGCACTTCACAG
TTTATACAGTTCTTTCCCAACTCTCTTAACATCAGCAAGAAAACTTTGTA
AGATGAGTAGTGTTAGGATGATTTAACTCATACTTTATAGACATGGGAAC
AGACAGCTGGAAAGAGACTTGCAGAAGTGACTATGCCATGAAGCCAAGGC
ATGGAGCAGGATGCTGTGATTACAAATTGTGCCGGTAGCATTCTTGCTGG
GATTCCAAGGAGGCTCCTAAAATAACTTGGCAGGTTGTGTCAGCCACACA
TGTGATAAATATTTCTCTCTACACCTCCCAGCACACTGCCAGTGTAGTTA
TAAAATGCTACAGAGCTGGTTGTGACCACGAAAACGACATGTGCATCCTA
CACTTTACTAAATTGTGTATTCAGTGAACTCATGGTTTCAGCAGAAAGGC
AAATGTTGCAAATAATTCTGACATGTCACAATCAGAATCATTTGTGTTTC
CAGGAAAGCAAAAAGTAAAAGGTGATGAAACCAACAGGTAAAAGAGAAAT
CAGAGAATGTGAGGCAAATTTCAGAAGAGCACGTGGAAGGGAATTAATGA
AACAGGAAATTAGTGAAGGAAATGAAGATCATCATGAGATGTGTTACAAA
ACGTCAGCACAACCTACACCATTTCTCATACTCCTTATTTCAGTAACCCC
CTAACTTGTTTTGCCTGACCCTGGGCAGGACTTATCCAGGGAATTCCCTA
CTCAGCCACCAGAAAGCGTCTTGAAAAACATAGATCTTGAAACATGTTTC
TTTCCTTGTCTTCAGTCCCTCCAACTGCTCCTATCACCCACAGGATAAAA
TCTAAGTATCTCTAGGAAGTAACACAAGACCCTTTCTGATCTGGCCACTG
TTAGCTTCTTCATTCGGTCTCAGTCCACTTTTCCAAGTGTGCATGATGTT
TTAAGCAAATGGTGTGACTGGACACTCCTCAGGCTCTACAAAAATGACAT
ATCCGTGTCTCCTTGTGTCCACACAAGCTGTTCTTCAGCATAGAGTGGGT
CCAACCCAGCTTCCATCTGGTGCATTCCTAACCATCCTTCAGGAGTCAGC
CAGGGCATCATCTCCCCAACAAGCCTCTTCCATGACCTCAGCAGGCAGGT
GCTGGAGAGGGTCCCACTGGTGCTTTCTCACAGTTCCAACAGCTGAACAC
ACAGTGGCTGTCATCCTGGGATGCTCACAGCATTCACATGCATGGGGAGC
TTCTAAAAACCACAGGTTCACTGGGTGTGGTGGCTCATGCTTGTAATCTC
AACACTTTGGGAGGCCAAGCCGGGCAGATCATGAGATCAGGAGTTCGAGA
CCAGCTTGGCCAATATTGTGAAACCCCATCTGTACTAAAAATACAAAAAT
TAGCAGGGTGTGTCGGTGGGTGCCTGTAATCCCAGCTACTCAGGAGGCTG
AGGCAGGAGAATTGCTTGAATCTGGGAGGTGGAGGTTGCAGTGAGCCAAG
ATCGGGCCATTGCACTCCAACTCCAGCCTGGGTGACAGAGTGAGACTCCG
ACTCAAGAAACAAACAAACAAACAAAACCCCCACAGGTTCCTGGGCCTAC
CAGAAATGAGAAGGGCTTGCCCAGGGGCCTAACAATGAGGAGGCAGGGAC
CATTGAGGGCCATCTGGAGAGAATCCAAAGTGTCCCATCAATCCAGAGAC
ATGAAAAAAAGGCATCATGCCCAACTCATTCCATGAGGGCCATAACCACA
TGATCCAAATCAGAAAAAAATCAGGACTGCAAAGGAAGATGGCATGCCAG
TCTCATTGATGAGCATCAGTGCAAAAATCCTAAACAAAACAGTAGCAAGC
CACAGACAGCAATGATCAAAGATGACACACCATGACCAAGTTGAATTTAA
ACCTGAGACTCAAGAATGGTTAACAGAGAAATAGTATAAATACCAATGAT
ATCGTCAACAGGTTAAAGGAGAATGGTTATAAGATCATCTCAATGGTTTT
AGGAAAAGGCTTTGATAGTTCAATAACAATATATTAATAATATATGATAA
TAATATTCAACTTTCATTTATGATATAAAAACCTTCAACAACTAATAGCA
GGGAATTTTCTTAATCTGATGAAAGCATCTACCAAAAAAAACTTAGAGAA
AACATTATTCTTAGTAGTATAAAAGCATTATGCTCTTATACCTTCTTAGT
GTTTACCATGTGCACATATTACCTTTTCAAAACTAGTAACATTTTTTTTA
AACAAAAAAAATCCTATCAATTAACTTACTTTTTTCTGTAATTGAAAAGA
ATATGATAGCTTGTTCTTGTCAGAAGTTCAGCTTGTGATTCACCTGGGGT
CAACACAGGACAAGGTTTAATAATCACTGAAATAATTAAACTTTGTAATG
CCTCATGAGGCTGCTTGAACCGACATGATTTCAAGGGCACCGAGAGGCTG
GAGGAAAGCAGAGGGTCAGCAAGTTCATTCAGCTGAGATCATCTCAGTTT
ACAAACTGGGCTTTATGACCTTTAATTGGGACATGAGTTTCTTTGATAAT
CAAATGAAAGGAATGAACCATCTCTCTAGAATAAACCAGCAACCAGCATT
TTTGCATGAAGTTCCAAGGGGACCCCAGAGAGACATGTTACTAGGAAGCT
TGCCAAACCCAGTGACTTTCCAGGGGACCTGCCCACCCAAGTGCAGCCCA
CGCCTGACACCCAGCCCTCAATGCCCTATTCTGATCGGTTACATGGTTAT
CTCCAGGACCATGGGGCCCTCTCTATCAGTGTGAATGGGTTCTCCACTGT
GCCCTGTGCTATGACACAACACAGGGCAACAGAACCATAAGGGAAGGTGT
GAACAAGACCTTTGCAGACAGAGCCATACTGAAACCCTAGGTAGGGTACT
TCACCACACGGAGGGAACTGGAGAGACACCAGGAGTTCTGGGAAGGCAGA
GATAAGGGGATCTGGAACTACCTGGGGTGAAGTCTTCCTAAAGGAGTGAC
TGTTTGCATTATCATAGAGAAGTGTTTGGACAGAAGAAGGGAAAGTGAGA
AGCATTTCAGGCTGTGAGAATGGTCCAGCTTTTTTTAGTAATAAAAAAAT
AGAAAACGTAGAAATTACTTTTAACTCTGTGTATTGAATACGCAAGAAAT
GGCATCCCAATCCTTTTCTTTACTATTATTTTTGTTATTTAGACAGTCTT
GCTGCATTGCCCAGGCTGGAGTACAATGGCACAATCATGGCTCACCGCCA
CCGCAGCCTCCCAGGCTCAAGCAATTCTCCTGCCTCAGCCTCCTGAGTAG
CTGGGACAACAGGCATGCATCACCATGCCTGGCTAATTTTTTGATGTTTT
GTAGACATGAAGTCTGGTATTGAACTGACTTGCCTAGGATGGTCTTGAAC
TTCTGGCTTCAAATGATCCTCCTGTCTCAGCCTTGCAAAGCACTGGGATT
ACAGGCATGAACCACTGAGCCCAGCCACTTTATTATGAACAAGGTTGAAT
ATTTCTGTATTTTTGACAGCTGCATTTCTTCTTTGATAAAATGTTCATGT
CCTTTGCCCTTGTGATACCTGTTGGAGTTGCTTTGTTTTTCATGTCAAGC
TATAATAAATATAATTTAACTGGCAAAGAGAGAAAGGCCCAGCTTAACCC
TTATTATCATTGTTGAGTCATTTTTTGGTTGCAAGGTACAGTGTCTGTAT
CGAGGCAGTTTCAATTACTGCTAATAAAGAAGCCATCTGGCCAGGAATCA
TGCCAGCATGTGGATATTATACTTTTAGGGCAAAGGTTCTGCCCTCCACC
GGTCAGCAAGAGGCTTAAGGCTGGCCGGGGACCCCAGATAACATCACCGG
GCTTGGCAGGCACCACAGTGACCTGTTCCATGCCTGCTAGTGTATATTTC
TGAGGTTTAAAATATGTATAGGGATGAAATTCACATAACATAAAATTAAC
CATTTTTTTATGATTATCCAATCTCAGGACTGAAAATTAACCATTTTAAG
GTGAAAAAAATCAGTGGAATTCAGTACATTCTGTGTTCTGCAATCACTAC
CTCTATCTAGTTGCAAAATGTTCCCATCATTCCAAAATAAAGCCTGTACC
AGTTGAGCAGTTTCTCCCCACTCTCCCCTCTCCCCAGACCCTGGCATCCA
CCATTGCACATTCTGTCTCTGTGGGCTTCCCTCTTCTGGATATTTTGTAT
GATGCAATATATGGACTTTCGTTTCTGGCCTTCACTTCATAGTAAAGTGA
GGCTATCCATTCTGTAGCATGTGTTCATCCATTTTTTTTGCGGTTCATCC
ATTCTGTAGCATGCGTCAGTACTTCATTCCATTTATGGCCGAATAATATT
CCATTGTATGGATAGACCACAATTTATTTATCCATCCATCGATGGACATG
TGGGCTATTAGCACCTTTTGGCCCTTGTGAATTGGACTGTTAGAAATATG
TGAGTCCGTGTATTTTAGTAACTGTTTTTAATCCTCTCAGATCTATAACT
TAGAGGGGAATTGCTGGGTCACATTGAAATTCTGTTGAACTTTTTGAGGA
AACTCCAAGCTGTTTTCCATAGCAGCAGCACCGTATTACATTCTCACCAG
CAATGGGTGAGAATTCCAATTTCTCCATGTTCTTGTCAACACTTGTTATC
TTCCTTCAAAAAAAAAATAGCCATCTGAGTGGGTGTGAAGTGGTAATTTT
TCTGGGATTTTGAATTTGTGCAACCACAAACAATTAGGAACCTGTGAGAA
GATGCCAGAGACAGAGGAGGACAAGAAAAAGGTGTGGCTGGGAACCTGAC
GCAGGTGGTCCCTGGGCTTTCTATTTTTGTTTGTTTGTTTGTGTTTGTTT
TTGTTTTTGAAATGGAATCTTGCTCTGTTGCCCAGGCTGGAGTGCACTGG
CACAATCTCGGCTCACTGCAACTGCTGCCTCCTGGGCTCAAGCAATTCTT
GTGCCTCAGCCTCCCAAGTAGCTGGGATTAGAGGCATGCACCACCACGCC
[truncated: 620,112 more chars]
