# Supplementary material for: The MEME Suite
Source: Nucleic Acids Res. 2015 May 7;43(Web Server issue):W39–49. doi: 10.1093/nar/gkv416 (PMC4489269; doi:10.1093/nar/gkv416)
Supplement: SUPPLEMENTARY DATA [file supp_gkv416_nar-00283-web-b-2015-File004.zip › case3/liver-motifs.meme]

MEME version 4.4

ALPHABET= ACGT

strands: + -

Background letter frequencies (from uniform background):
A 0.25000 C 0.25000 G 0.25000 T 0.25000 

MOTIF MA0046.1 HNF1A

letter-probability matrix: alength= 4 w= 14 nsites= 21 E= 0
  0.238095	  0.000000	  0.666667	  0.095238	
  0.047619	  0.000000	  0.952381	  0.000000	
  0.047619	  0.000000	  0.000000	  0.952381	
  0.047619	  0.000000	  0.000000	  0.952381	
  0.952381	  0.000000	  0.000000	  0.047619	
  0.761905	  0.095238	  0.047619	  0.095238	
  0.047619	  0.000000	  0.000000	  0.952381	
  0.380952	  0.095238	  0.190476	  0.333333	
  0.666667	  0.000000	  0.047619	  0.285714	
  0.095238	  0.000000	  0.000000	  0.904762	
  0.000000	  0.190476	  0.000000	  0.809524	
  0.619048	  0.047619	  0.142857	  0.190476	
  0.380952	  0.380952	  0.142857	  0.095238	
  0.238095	  0.619048	  0.000000	  0.142857	

MOTIF HNF4A_full 

letter-probability matrix: alength= 4 w= 16 nsites= 20 E= 0
  0.320425	  0.176658	  0.431168	  0.071749	
  0.489301	  0.007368	  0.494022	  0.009310	
  0.002338	  0.001588	  0.983236	  0.012838	
  0.006397	  0.001030	  0.035679	  0.956893	
  0.166227	  0.605740	  0.062920	  0.165113	
  0.001269	  0.975020	  0.001619	  0.022093	
  0.979175	  0.000879	  0.019200	  0.000747	
  0.996423	  0.000358	  0.001654	  0.001565	
  0.986936	  0.000974	  0.011514	  0.000576	
  0.000626	  0.001253	  0.997181	  0.000940	
  0.001560	  0.001515	  0.003699	  0.993226	
  0.010430	  0.890661	  0.006194	  0.092715	
  0.002026	  0.981417	  0.002422	  0.014135	
  0.847414	  0.006122	  0.135970	  0.010494	
  0.387957	  0.254734	  0.122902	  0.234407	
  0.255267	  0.274114	  0.189125	  0.281494	

MOTIF POU2F1_DBD 

letter-probability matrix: alength= 4 w= 12 nsites= 20 E= 0
  0.479637	  0.183124	  0.141170	  0.196069	
  0.388598	  0.075962	  0.155556	  0.379884	
  0.057451	  0.102363	  0.036021	  0.804164	
  0.992125	  0.001125	  0.002719	  0.004032	
  0.013364	  0.043759	  0.018604	  0.924273	
  0.015276	  0.006735	  0.869087	  0.108903	
  0.019221	  0.677986	  0.086558	  0.216235	
  0.650159	  0.003095	  0.004314	  0.342431	
  0.856426	  0.008741	  0.071140	  0.063694	
  0.977281	  0.003417	  0.004710	  0.014592	
  0.107597	  0.034579	  0.057128	  0.800696	
  0.186732	  0.173880	  0.236628	  0.402759	

MOTIF MA0065.2 PPARG::RXRA

letter-probability matrix: alength= 4 w= 15 nsites= 862 E= 0
  0.109685	  0.369895	  0.373396	  0.147025	
  0.117716	  0.193473	  0.148019	  0.540793	
  0.453488	  0.026744	  0.427907	  0.091860	
  0.116144	  0.003484	  0.779326	  0.101045	
  0.161253	  0.017401	  0.781903	  0.039443	
  0.168213	  0.149652	  0.458237	  0.223898	
  0.082271	  0.633835	  0.207416	  0.076477	
  0.949015	  0.024334	  0.017381	  0.009270	
  0.604867	  0.055620	  0.312862	  0.026651	
  0.825231	  0.005787	  0.158565	  0.010417	
  0.095017	  0.002317	  0.888760	  0.013905	
  0.047509	  0.010429	  0.803013	  0.139050	
  0.025492	  0.114716	  0.304751	  0.555041	
  0.062645	  0.643852	  0.167053	  0.126450	
  0.784223	  0.067285	  0.054524	  0.093968	

MOTIF CEBPB_full 

letter-probability matrix: alength= 4 w= 10 nsites= 20 E= 0
  0.540978	  0.169212	  0.262699	  0.027111	
  0.000000	  0.000312	  0.000000	  0.999688	
  0.003964	  0.000000	  0.087486	  0.908550	
  0.460430	  0.000000	  0.483672	  0.055899	
  0.034808	  0.865893	  0.004317	  0.094981	
  0.106360	  0.008931	  0.868471	  0.016238	
  0.119941	  0.782301	  0.000975	  0.096782	
  0.990432	  0.009568	  0.000000	  0.000000	
  0.998755	  0.000000	  0.001245	  0.000000	
  0.003611	  0.362022	  0.030695	  0.603671	

MOTIF hnf3beta 

letter-probability matrix: alength= 4 w= 6 nsites= 67 E= 0
  0.142202	  0.056666	  0.542851	  0.258281	
  0.028448	  0.022129	  0.012209	  0.937215	
  0.003731	  0.003040	  0.009837	  0.983391	
  0.044955	  0.005476	  0.919056	  0.030514	
  0.019380	  0.003327	  0.018216	  0.959077	
  0.009621	  0.003657	  0.019873	  0.966849	
