# Supplementary material for: The MEME Suite
Source: Nucleic Acids Res. 2015 May 7;43(Web Server issue):W39–49. doi: 10.1093/nar/gkv416 (PMC4489269; doi:10.1093/nar/gkv416)
Supplement: SUPPLEMENTARY DATA [file supp_gkv416_nar-00283-web-b-2015-File004.zip › case3/mcast-web/mcast.bed]

chr7	99369153	99370428	cluster-201	0.00739
chr7	99316747	99318531	cluster-177	0.0262
chr7	99364688	99365830	cluster-199	0.029
chr7	99276609	99278305	cluster-158	0.0333
chr7	99373260	99376086	cluster-203	0.0366
chr7	99268525	99269693	cluster-152	0.0378
chr7	99296160	99298357	cluster-167	0.0387
chr7	99337069	99338708	cluster-185	0.0423
chr7	99266580	99267658	cluster-151	0.0495
chr7	99349154	99349935	cluster-190	0.0636
chr7	99311587	99313121	cluster-175	0.0706
chr7	99335195	99336280	cluster-184	0.075
chr7	99384422	99385405	cluster-210	0.0876
chr7	99306903	99308120	cluster-172	0.0982
chr7	99292495	99292878	cluster-166	0.107
chr7	99299172	99299568	cluster-168	0.116
chr7	99322171	99322566	cluster-179	0.129
chr7	99252122	99254496	cluster-143	0.163
