# Supplementary material for: The MEME Suite
Source: Nucleic Acids Res. 2015 May 7;43(Web Server issue):W39–49. doi: 10.1093/nar/gkv416 (PMC4489269; doi:10.1093/nar/gkv416)
Supplement: SUPPLEMENTARY DATA [file supp_gkv416_nar-00283-web-b-2015-File004.zip › case3/mcast-web/mcast.txt]

#pattern name	sequence name	start	stop	score	p-value	E-value	q-value	matched sequence
cluster-258	chr7:99000000-100000000	457508	460609	50.63	0.00093	0.532	0.466	ATGACACAACTAGCACCACTCTCCCCTTCATTATGTATGAACTGGCCACTCACCCTGATGTCCAGCAGAAACTGCAGGAGGAGATTGACGCAGTTTTACCCAATAAGGTAAGGGGATGATCCCCTGGAGAAGGAGGGAGAAGGTGAAGCCTCAGCAAGAATGCCTCCTCACCACTTGCCAGGACAATTTTTGCAAAAAGCGTAAGCATCAGTTCTTTCATTTACACTATGCAGAAAGGCTGTAAAGAGTAAAAACAAAGGGAGAATCGTAGGTAGTGGATGCTTCTTGCGTAAGTGTAAGATCTTTGTGAAACAGTGCTGGTCCTGCTGCATCCGTTGTCTGTTAGCAACATAACACCAAGTAAAAAATATCCAGAAATCTCAATGACAACTAAAAACA…
cluster-275	chr7:99000000-100000000	483371	485875	44.3184	0.00245	1.4	0.466	CATATGCAAATCAGTAAGTGTAATTTATCACATAAACAGAACCAAAAACAAAAACCATATGATTATATCAATATATGCAGAATACATTGGGAGTCATCCACCTGCCCTCCCACCTGGGGGTTGGGAGGGCAGGTGGATGACTACAAAGCGGATACACAGGGTAATGATAGGATGATGAAACTATTATATTTGGTACTGGAGTGATAAATACATAACTCATGCATTTGCCAAAACCCATAGAACCATACATCAACAAGGAGTGAACTTTGATATACACAAAATTTTAAAAATTAAACAGGATGTTCAAAGAATTCCAGGATGAAATGCAGACTGTGAGGATGACTCTAACTATATTACAAATCTTTATTACACAATCTCACTGAAGAATGGAGTGGTAGG…
cluster-127	chr7:99000000-100000000	228846	231464	44.1347	0.00252	1.44	0.466	TGGTCTCTGCCCTCCAGACCCTTGTCATCCAAGGCACTAGGGGTCCTGGACACCCACTGGGGATGATGAGCTGGTAGCGACCTGTTTTGCATGAGTGCCAAGTCAGGAAAAATAAAGATATTTGTAGGCATTAAAAAAAAATACATTTCTTTAAAAATGAGAAGATGCAATATTTGTAAACTGTTGAAGCTTCCTTATTGTGCCATCACTTAAGGGTTTCATTTCTGTTTAAAGTTCTGGAAGCTGCATAACTAGCGTGGACTGACTGCTGTGTCATTGTGCTGTGCCTTTGAACCCTGGCTGAGTGAGTGAGTTTGTCCTTTGTTGATAGTGTCCTATAATTGCAAAATGTGGTTTGTCTTCTGATGCCTCTTAATACCAGATTCTTTTACTGAGATT…
cluster-509	chr7:99000000-100000000	882537	884356	40.7715	0.00422	2.42	0.55	GTTTCACAATGTTGGCCAGGCTGGTCTCGAACTTCTGACCTCAGGTGATCTGCCTGCCTTAGCCTCCCAAAGTGCTGGGATTACAGGTGTGAGCCACTGCACCTGGCCTAGAGACAGGATCTTGCTCTGTTGTCCAGGCTGGAGTGCAGTGGTGCAATCCTAGCTCACTGCAACCCCCAACTCCTGACTTCAAGAGATCATTTCTCCTCAGTCTTCAGAGCAGCCGGGACTACAGGTGCATGCTACCATGCCTGGCTAAGGTTTCTCTCAAAAGTGACACTGAGATCTGAAGGGTGGCAAAATGTCATTTAGGAACAGGGGAAGATAGGGCTGGGGGAGTCCTCCAGGCAATAGAAACAGGATTTATGAAGATGAGATGGTGCCTGACACAAAGGGCTG…
cluster-442	chr7:99000000-100000000	766952	768854	39.6858	0.00499	2.85	0.55	ATGTTCAAAGAGCATTTTGCAGGTGACAAGGTGCTTTTTCACACAGATTCTATTTGGTCCCCACAATTCTCCCTGTTGTACAAACGAAGATGCTCAGAGGCCCAGAGGGTGGGCAATTTGGAGATCAGAGGTTATTGTCTAGGCCCGCCTCCTGGGGGACAGGTGCCAAGGGAAGTGAAAAGCCGGCAGAAAATGAGCCAGTCACAGAGGCTCTGAGACCTCTGCTAGGAGCCAGGGCTCAGGCACTGATGGTGACAGCACAGAAGCCACACATGGGGTCCAATACATTACCATTTATTTGCAGAATAAACATGGACTCAAACACTGAAACATGGAGTTTGTGAAGGATGTGGGTGGCAGAGGTCACGAGATGAGCACCCCCCCACCTTGTTTTTTTTA…
cluster-372	chr7:99000000-100000000	655504	657270	38.5348	0.00595	3.41	0.55	AAAGGTCCGAGGTGAGGACCACCCATTAGACTCCTATTCAGTGCCCCAGGCCCCTGTGGTTGGAGAAGCAGAATAATTAGTAATTCTTGGTTGTGAGGTGATTTCATAGATTGACTTGATTAGTTGGGCTGACTGGGTGGAAATAGTCCCCTTTCCTCCCCCAAGTAAGGCTGTCTTAACCTGGGCCCTAGCATGGGAATGGATCACTCTTAAAGGATCAGTTTCTCTTTGAAGTCTGAGTATTACAAATAATTTTTTTTAAAGGGTCAATTGAAATGAGTTTAAAAAAGAAACTGTTAACAGAGGTGTAGAGACTTCAAATGAACCAATAAGGAATAGTGTTGCACCAGACAACAGTGAAAAGCTGTTACTCCCTGTGAGCCTAAAGGGACAGAGGGG…
cluster-201	chr7:99000000-100000000	369153	370428	37.1271	0.00739	4.23	0.56	ATTTTCCATAAACTGGTCTATATATTTAATTCAATTCTTGTCAAAATAACAGCACGTTTATTTGTAGACACTGAGAAACTCATTCTGAATTTTTATGGAAAAGCAGAGGACCAGGAAGAGTTAAAACAAATCTGAAAAAATAAGTCAATAAAAGTGGGAAGAATCACTCTACACGAGGTTAAGAGTTAGTGTACAGCTACTAGGGTCAACACAGTGTGGTATTGGTGGAATAATAAACACAGTGATCAATGGGACACAGTAGTACGTGAGAGATGCAAAGAAGTATGCCCAGTTGATTTTTAACAATATACCCATCTTTCCAAAAATGGCGTTGGAGGAATTGGACAGCCATAAGCCACAAAAAAAATGAACCTTGATCTAAATCTCATACCTTATACA…
cluster-244	chr7:99000000-100000000	436727	438261	35.8177	0.00904	5.17	0.56	TTTGTTTCTTCTGCCAGGGTCTTTGGAATTTTGACAGAGAATGTAATGAAAAATACGGAGAAATGTGGGGGTGAGTATTCTGGAAACTTGCATTGGATAGAGCTGTTGCTATGCTGAGTTATTTTACTGCAGAGAGAACAATCTCAGCCCAGATTTTGTTTGGATAATGCTATTGTCAACCTAAGTAACAAACAGAGAGAGGCTATCTAAAAGAAAAAGATGATCTGGGAATTGAGCATTGCAAGGGGAATATGCGTGTCATAGGAAACTCCATGCATATTCAGTATGTGAACAAAAATAAAATCTTTGAGACCCTAAACTCACTATGACAAAGGGAAAATCGAGCTTGAGAATTAAGTCATACCTTACTGCCTTCCTTTTTTCCCCAGACAGATAGCT…
cluster-282	chr7:99000000-100000000	494623	495665	35.5799	0.00937	5.36	0.56	TAATTTCTGTCCCACCTGTGGGAACAGGATGACAAAATGGAGACACTGGTTTGTTGCATAGCCTGTTTGAAGGGTCACTGACTGCCACATGGAGTTAGGACTATCATGACTAAATTGTCCTGGAACCCTAAGTCCTGGGACCCCGTGAAGAGATCTAGTGGCAGGGAGGATGAGGACTGGGATGAGTCCATAGAGGTTCCCATCCTCTCAGCATGTCTGATGGTCACTACCAAGATAAAAGAAGACCAACCACACCCACAGAGGGTAGCCCTACAAGACTTGCCTCCACCTGAAAGAAGGCAGACCACCACAATGCAGGATTATACCGCTGTGGAAATGGTGAAGCTGGGAAGTAAGTTCAAACAGAGTGGGAGACAGTCGATCCCACCCTCCCTGGGA…
cluster-256	chr7:99000000-100000000	453051	454231	34.8016	0.0106	6.04	0.56	GAGGGGCAAAGGTCATACAGGAAGAGGGGCAAAGGTCATACAGGAAATGGATCCTGGTTGAGAACCCTGAAGTCTATAGGTAGAGAAAATTGTAATTGTTGTAGGTAAATTTCACATTTTTCACTATGATTTATTTTTTCTTTTTCTATTTAATTTTCCTATAGCACTCTTTCCATTTCTTACCCCAGTTTTTGAAGCCCTAAATATCGGTTTGTTTCCAAAAGATGTTACCCATTTTTTAAAAAATTCCATTGAAAGGATGAAAGAAAGTCGCCTCAAAGATAAACAAAAGGTAAAATCTGGTGGTGGTGACATGAGAATGTTCACTTTTTTATTATATTTTTGGGCTGTTTACATACGATTTGTGCACTTATCTGTGTTTTTTAAAGGCAGCTAGAG…
cluster-560	chr7:99000000-100000000	970135	971648	34.4617	0.0111	6.36	0.56	AGCCCTGTGCACCACCAAAGCTCCCTGCTCCAGTGACCACCCCCGGGCAAAGGCCGGCAGATCCCCGTTAGAGATGGGCCCAGGACTGTGTGTGGGGTGGGTGTTGCTCTGAGCCTTCACTTTCTTCTGTGTCCAAGGAAGCTTCTGGATCAGCCAAGGGCTCAGGTGTGTGGAGGGAATGACCTGAGGGGCTGTATGAAGGGACAGCCTCCTGTCCTGCACTCAGAAGTTGAGGCCCAGAGATTCCACCCTTCAGCCAGGCCCAGACATCTGGGTTGAGGGGGCTCCAGTCCTGTACCCACTACTGCAAGTCACGTGGCCTGGGGCAGGGCTTCTCAGAGCCCTGTCCCCTCCTGTGTAGGGCGGGACGTCAGAGGGGAGCCTGCAGACCCAGTCTCA…
cluster-250	chr7:99000000-100000000	442618	444051	33.7114	0.0125	7.14	0.56	GGGAGGCAGAGGTTGCAGTGAGCCAAGATTGCGCCATTGCACTCCAGCCTGGCAACAGAGCAAGACTCAGTCTCAAAAAAAAAAAAAAAAAGTTATATGGTTCAATGCTTTACATTTAAGTTTATGATACATTTTGTGTTAATTTTTTGTCTTAATTTTTTGCATAAGATGTAAAGTTTAGGTCATAGTTCACTTTCTGTGGCCTGTGGCTGTGTGATTTTTCCAACACCATTTTTGGAAAGGTTACTTTCCCTCTATGGGGTTACTTTTTCACAATTGTCAAAAATCAGTTGAGCAGATTTCTGTGCATCTCTTTTTTTTCTTTTTCTTTTTCTTTTTTTTTAATTGAGACAGAGTCTCGCTCTGTCACCCAGACTGAAGTGCAGTGGCGCGATCTCA…
cluster-347	chr7:99000000-100000000	613132	615252	33.3837	0.0131	7.51	0.56	AGATGCAAAGTCCTCCCGCGCTCCTAGAGAGGACCCGGAAGCGCGGCGCGGTCCCGGAAGACGAGGTGGTGACACGCTTCCGGCCTTTGTGACTCATTGTGTCTGTGTCGAGGCGTCGGGAGGGCCTAAGTCCGTGTGCGGTGCCCTTCGGCCGGCCTGAGCCCCAGAGTCAGCTCCCCTTTCTCGCCCAGCGCCCCCAGGCCGCTCCCGGGGCTCACGGTGAGACTTGGGGCCGGCCTCTGGGGTGGGAGGGCGGGGCCGCAAGGGTGTGTGCGCGAGGGTGGGCTCCGCAGCTGCGGCCCTGGGACCCCCTCCAGGCGGCCCCGCTGTTGTGCGAAGAGAGTCCATGCCCCTGCCTCCTGGCCGGGCCCGGCCGTAGAAAGCGCCGTTCTTCCTGGG…
cluster-551	chr7:99000000-100000000	955816	956294	31.292	0.0181	10.4	0.587	TCACCCTGGCTCTCCCCACTCACCTCAGCCCTCAGGCAGCCCCTCCACAGGGCCCCTCTCCTGCCTGGACAGCTCTGCTGGTCTCCCCGTCCCCTGGAGAAGAACAAGGCCATGGGTCGGCCCCTGCTGCTGCCCCTGCTGCTCCTGCTGCAGCCGCCAGCATTTCTGCAGCCTGGTGAGTACCCAGGACCGCCCAGGTATGGTCTCTGCCCAAACCACAGGAGGGGCCAACCCAAGACAAAGGCAGAACATCTGGGGCAGGGGCCAGGCTCCCACCTCCAGCAAACAAGGGCGGGTCCCATAGGGGTGGGTGCCGCCATCTCTTCCCCCTCCACCCTCCCCCATGCCTGAAGAGTGGGAGACCCAGGCCAGAGGTCAGTCCAGCCACCTGTCACACGA…
cluster-213	chr7:99000000-100000000	390598	391276	31.1583	0.0185	10.6	0.587	TGTCCTTTGCCCTTGTGATACCTGTTGGAGTTGCTTTGTTTTTCATGTCAAGCTATAATAAATATAATTTAACTGGCAAAGAGAGAAAGGCCCAGCTTAACCCTTATTATCATTGTTGAGTCATTTTTTGGTTGCAAGGTACAGTGTCTGTATCGAGGCAGTTTCAATTACTGCTAATAAAGAAGCCATCTGGCCAGGAATCATGCCAGCATGTGGATATTATACTTTTAGGGCAAAGGTTCTGCCCTCCACCGGTCAGCAAGAGGCTTAAGGCTGGCCGGGGACCCCAGATAACATCACCGGGCTTGGCAGGCACCACAGTGACCTGTTCCATGCCTGCTAGTGTATATTTCTGAGGTTTAAAATATGTATAGGGATGAAATTCACATAACATAAAAT…
cluster-237	chr7:99000000-100000000	426210	428714	30.4264	0.0207	11.8	0.587	AGGAGGCAGAGGTTTCAGTGAGCGGAGATTGCACCACTGCATTCCAGCCTGGGTGACAGAGCAAGACTCCGTCTCAAAAAAAAAAATAAAACTTTGTCATACTGAGTAGTTTGAACTAAAGAAGACTGAAAGACTTCACAAATGTCTTCAGAATCTCTGACCCTCTTCTGTCTACCCATCCCCCATTCTTTCCCTCCTGAAGTGCAGGGTTGCTCTGAAGTTCTCTTATCTGACTAAGGGAAGATCTTCCAAAAAGAATGCAATTGTCTTGAGCCTCTCCAAATAATCTCATCAATCAGAAAACTAATTCACAGGAAAAGAGAAAAAGTTTGATAATACTTATTCTTTGGAGCACTGCTACCTGAGAGACTTTATCTCCACAATAAAATAACCTTTGTT…
cluster-540	chr7:99000000-100000000	937142	939547	31.7732	0.0213	12.2	0.587	TGTTATTTTTTAGCTCCATCTTGACAATTATACTTAATTATTTTTCCCTCTCTCTGTTTCTTTTTTTATAATTTTATTGAAGTTCTAATATCTGAAAGTGTACAAAGCGTATATGTAGTTTAAAAAATAAAAATGAGATATCACCCAGATCTCTAGCCCCAGCTCAAGAAATGAAACATTAATAGTGCTGTAGAGATCCTTTGTGTACCTTCTTTCTACCCTACCTCACAGTCCCCTTATTACCCATAGGTAAACACTAGGGTGAATTTTGTGTTAATCTTTGTCATTTCATTATAGTGTTACCACTATGAATGTGTTCTTTAATTATGTAAATGAATCCATTATTCAGGCTTCTGTGATTTAATTATTTCAGTTAACATTGTTTGAGATTTATCCACA…
cluster-288	chr7:99000000-100000000	507962	510472	30.2197	0.0213	12.2	0.587	AACAAAACACTAGCAAAAATAACCAATATGTAAAGAAATGGTCACTATAGCATTATTCATTATCCACTAATTAGGAATTATTAAATAAATTATGTTATATTGATACTTTGCATCAATTTCAGGTAGCTGTCTATATATTGACATGAAATACACAATAAGTTGAAAGCAAGCCATAAGACAATATGTATTGTACAATTCTGTTTTGAAAAGAATAAACGTGTCTATGCGCATACGTGTTTATCTATGTGTGTGTATTTGTATGTGAAAGCAAGGGAAATCTGGAAGGATGTATACCCAAGTATTAACATTGGTGACTTCCAAGGAAAAAGAATGGCTTACGAATTTGGAGGTGGGGTACTAGAAATTTTATGCATTTTTGCTTTAATTTCTACAAGTGGC…
cluster-567	chr7:99000000-100000000	989858	992535	32.9835	0.0215	12.3	0.587	GGGAGGCAGAGGTTGCAATGAACTGAGAGAGTACCACTGCACTCCAGCCTGGGTGACAGAGTGCAAGGAGATTTGCCCTATCAGCTATGAAAGCACAGAGGGGAGGAGCATGGGGTTGGGGCTGCCTGCAGTCAGATCCTGGCCTCACACCTTCGCCAGGGAAACAGCCTTGTTGGTACAAAGGCTGTGCACCTCACCTTCCTCATGGGCAAAGGGAGTGAAGATAGTACCTACGTGGGGTTGTCCTGATGATTAAATGTACTGTGTTTAGATCTTGCAGAGGGTGTGCCACAGGAGCATCAGCAGTTAGAATGACTAAACAGTGGGCATTAAACCAGGGAACACTGGCTCTCATGGGAGCACCATCGTATGAATACATTTAAAAGACAAAACAGTACA…
cluster-364	chr7:99000000-100000000	639260	639800	29.8824	0.0225	12.9	0.587	GTTGTTTCTCTTCTGAGTCATGGTAAAACAATAAATTATCATCTCTAGGTGGCAGTGCTTGTGCTGGTTTGTTTTTTGTTCTTTGTTTTTCTCATCCTTGGTTGCATAAATACACATTGGGGGTGAAGAAAAAAAAGTATTCCAAAGTTAAAAGACTGGAGCTGCAACCCACAAACAAAATTCTCATGCAAAACTATCTGTTTACTTTGCAAACCAAAATTAAATTTCAAAGGCCACCCAGTCACCTGAATGGACCTCTCCTCTCAGCCAAGGGCATTCCAAAGTTAACCTGAAAAACTAGTTCAGGCCATGATGGGAAGGGGGAGCCAAACATGCCTCATTATACCCTCTCCCCATATGGAATTACTGATAACAACAGACTCTTTAAGACTGATAGAC…
cluster-177	chr7:99000000-100000000	316747	318531	28.8796	0.0262	15	0.587	TGTTTATTTATAGACACTGAGAGACTCATTCTGAATTTTTATGGAAAAGCAGAGGACCAGGAAGAGCTAAAACAAATCTAAAAAAATACATCCATAAAAGTGGGAAGAATCACTCTACATGATGCTAAGAGTTACTGTACAGGTATTAGAGTCACCAGTTTGTTGTTGATGGAGGAATAAACACAGTGATCAATGGGACAGAATAGCAAATGAAAGATGCAAAGAAACATGCCCAATTAATTTTTAACAATATGCCCACATTTCCAAAAATGGCTTTGGAACAACTGGACAACTACAAGCCACAAAAAATGAACGTTGATCTAAATCTCATACCTTATACAAAAAATAACACAAAATAGATAGTAGAGTTACATTTAGTAAAGCATTAAACTTTATGAC…
cluster-322	chr7:99000000-100000000	572396	573865	28.8399	0.0264	15.1	0.587	CACATACTATGCACCCACAGTTTTTTTTTTAATTTACAAAAAAATCAGTAGACCTTGAGTAAAGTGGATTACTCTCCATAGTGGTGGGCTTCATCCAATCAGTTGAAGGCCTTAAGAGAAAAAGCCTCAGATGTCCCCTAAAGAGGAAAGAATTCTGCCTACAGTCTGCCCTTGGAATCAAGACTAAGACATCAACTCTTCCCTGGGTCTCCAGCCTGCTGGCCGGCTCTGAAGATTTAGGACTTGTTACTCCTCCCAATAGTGTGAGTCAATTTCTTAAAATAAATCTCTACTCTCTCTCTCTTTTGTATACATATATGTAAATCTCTTCCTATGTGTGTGTGTATCCATGTGTATACAGTGTATGTATGTATGTGTACGTACATATATATGTATATG…
cluster-566	chr7:99000000-100000000	987447	988641	28.7228	0.0275	15.7	0.587	ACGCCTTTCACCCAGACACCCTGTGCCCCCAGGGGAGGGTCTGCTCATTCCTCATCTCTCCCCAGCTGTCACGACCACCACCCAGAGGCCCAGCAGCATGACTACCACCTGGAGGCTCAGTAGCACAACCACCACAACCGGCCTCAGGGTCACACAGGGCAAACGACGCTCAGACTCTTGGCACATAAGTCTGGAGACTGCTGTGGGGGTGGCAGTGGCTGTCACTGTGCTCGGAATCATGATTTTGGGACTGATCTGCCTCCTCAGGTGGAGGAGAAGGAAAGGTAAGTGCCCAGGACCCGCCCTCTCCCCAAGCCTCCCATCTGGGGGTTTCTCAAAGCCCACCTGCAGCTATGGGGCTCCTGAAATATGCAGACCCTGCTGGCTCCCCTCAAGCCC…
cluster-199	chr7:99000000-100000000	364688	365830	28.231	0.029	16.6	0.587	CATATGTATATTATCTAAAAAATTATGAAAAACTAAACATCCTCCTATAACTACCACCACATTTTACCTTTTGTGTATCTTCGAGGCGACTTTCTTTCATCCTTTTTACAGATTTTCTTAAAAAATTTGTAACTTCTCTTGGAAACACACAGATATTTAATACTTCAAGAATTGGGATGAGGAATGGAAAGACTGCTGTAGGAAAAACAAAACAAAAACAGAAAAAGAAATTCATTGTGAATGTGCAAAATTTACCTGGAGCAATTCTAGTTTTCTCTACCAACCAGAAGAGTAAAAGACATCAAGGTTCTCAACTGGAAGCCATTCCTTCTATGACTTTTGCCCCTCTTTCAGGCCAGTGGCTGAGCAAGGGCAGGTCTATGCATAAGGAGCACCGCT…
cluster-502	chr7:99000000-100000000	867512	868606	28.0766	0.0297	17	0.587	GATGGCCTTTGGCCTCTGAGTCATCTTGAAACTGGACTAGTCAGCTGGGTCACCTGGGCCTGGGACAGGACAGGCTGCTTTCTGCAGGAGGGAGGAAGGGGGACCCACTGAGGGACAGGTTTTCTTGTGTTCCCAGAGGCCAGCAGGGGGGCTTGACCCCAGAGACACGCCTATCCATGAGTACCCAAAGGGGACCCTGAGTTGGGGGCTGGAAGAAGGCCAGTCTCTCCACCAAGGGAAAGGGGCTGAGGGACCCTGCCCTTTGCTGCCTTTCTAAGAAGCCCCCAAATGCCCCCTCCTTCCAGCACCCAGGCCCTGTGCACAGCCGCAGCCTGAGTCATCATCCTCATTTGAATGGTGGCCGAGAAATCAGCCAGGGGGCTGCCCAGGGCTGAGGGC…
cluster-408	chr7:99000000-100000000	710342	711475	28.0612	0.0297	17	0.587	AACAAAAAAAAAGGAAACAAAACAAACGGCCATGTGGCTTTGGGCAAGAGTCCAGAGAGGCCTAGCCTAGGAGGACTGACCTTTGCCGTCGGCTGTGGTGGCCCCTTGACCTTTGCCCTTCAGGGGTCCGTCTTCCTCCTGGCCTGGCTTGGCTGACTTCAGGGGTTCTGTGGCTTCAGCCTTCTGTTGCTCTTTGGGAGCTGGTGGGAAAGCAGGCACAGCGGGAGGGGTGATGAGCATAGTAGAAAAGTAAAAGGTGGGAGGAGGCCGGATGCGGTGGCTCATGCCTGTAATCCCAGCACTTTGGGAGGCCAAGGCGGGTGGATCACCTCAGGTCAGAAGTTCGAGACCAGCCTGGCCAACATGGTGAAACCTCGTGTCTACTAAAATTACAAAAAA…
cluster-394	chr7:99000000-100000000	691968	692786	27.914	0.0304	17.4	0.587	GTGGGGGAAGGTTCATGGGGAAGCAGAAGAGGGAGATGGGGAAGGGAGTGAATATGAGCCCATGTTGTTTTCTGTACCAGGGCTCCCCATTTAACATGGTCCCCTCCAAGAATTTTAAGTGGAAAACACAAATTAGTGGGTGATTATTTGCTTGGCTTGAATATCACTGATGGATTTCACCAAACGTATAGCCCCCACCAGTATCCTCCAAGTTATTTCCTATTTTTTTCGGGAAAATGGCCTTTGTAAGACAAATCCGTCTGTCATTAAGAGAGGATCCAGACCCCTCCTCTGAGCGCATGACATGGCAAAACATATATTTTATTTAAAGAGAACTGTTTACAGAATATTTAAAAGGGAGTAAAAACCGGAAAGAACACTGGAGGCTCATGGGAAAAT…
cluster-507	chr7:99000000-100000000	879823	880487	27.8835	0.0305	17.5	0.587	GGATGGCAGAGGCCACTCCTTTTTCATCTTTCTATTCTCAGAGTTGACCTACAAATAGGTGTTTGTCAAGTGGCCTAAATGGATTACCCACCCCAGCTCCTGTAGTTCCTGCCACATGGGACACCATGAGAATCTTCTTTTCTAGCTCTGTGCCAGGAAAGCTTTTGCTGCCTCCGAAGACCTGGGAAGTTTTCTGCTTGGGGACAATTAGGCAACATGGCTCAAGGGCTGCTGCTGGTATCTGGAGTCTGTTAGCCTGGGTCCCTTCCCTTCCCCTTCCCCTTCCCTTCCCCTTCCCTTCCCCTTCCCTTCCCCTTCCCTTCCCCTCCCCTTCCCCTCCCCTTCTCCTCCCCTTCCCCTTACCCTCCCCTCCCCTTCCCCTCCCCCTCCCCTCCCCCT…
cluster-360	chr7:99000000-100000000	633265	634894	27.85	0.0307	17.6	0.587	ATTACTAAATGTATTTTGTTGCTCTGAGAAACTCAGCAGTGTACTGAGATGTGGCTGGCTGTGCCATCGTCATAGTGCACAGTGACTTTTCTGTTTCTTATCACTAAAGACTGAGGTGAGGTTATGAAACTTTCATTGGTCCCATCGTTGTGCGCAGGGTGCAACTGGCTACCTAGAAGCTGATGGCAGGAGACTGTTTCACACACAGGAGATTGTGAGCTGTGTAAGTAGTCATCGCCACTCAAGTAGGACAAGGGTCCTACCCAAGGCTAGGACCGCCCTGCGGAAACAGAAACATAGACTGAGAACAAACCTCAAGACTATCAGTGTGACCTCCCCATAACAAGAGAACCCCATATATAGTTTGAGACTTTCCCTTGAGAAACTTATACTAAAACT…
cluster-158	chr7:99000000-100000000	276609	278305	27.3243	0.0333	19	0.613	AATATGTAAAATCCAAATTGGCTTTCATGGCTCCTGCCTTTTCAGGCTGCTAGTAGATTCCCATTAGGTGAGAAACAAAGCTCTATATTAATCCTAGCCTCCCAGAGACGGGAGGAAAAAGATTAAAGCAAAGAATAAATCCTCGAAACTTCCTCCAGGTCTCCTTTGCTCTAGAGGTTAATCATTGCAAGATAAACCATCCTGTGTATGACAGGGTGGAGGAGTGACTCATAGGAGGGAGGGGATTTTCAGGGGCATGGCACAGGAAAGAGGGAAGAGCCAGGGGACAGCTTCCCATGAAGTCTTGGTGTCCCCTGGTGCGTTATGTAAATGATATCCTGGGTTGGAAGGCGGGGGAGCAGGAACCAGGTCTACAGGGGCAATACAGCTACACATCCC…
cluster-68	chr7:99000000-100000000	117523	119526	26.9589	0.0352	20.1	0.613	CTGGGTCCCAGGTGAGCTGGTGCCCCTTTGCCCTCAGAGAGGACCCATCCTGAACCTTCACCAAGAGTTCTGTTTCTTTAGCCAGTGACTAGGCCCATCTTGGGTTGGTACCTTCATTCCTTTGGCCTTTTTCCTTTCTGCCTAGTCCTTCCCCATCCTCTTTGAGGCACAGTTCCTCCCCCTGTTTCTTTTCTTAATGAGCCCAGTTCTTCCCCTCACTCCAAATTTGGACATAGGGAATGAGAATTTAGTGGAGATCTCCTGTTTCAGAAGTTGGTGAAAATTGAAGAGGTGGCTGATGTGGCTGTATCCTTCATCCTGGAGGAATGGGGGCATTTGGACCAGTCCCAGAAGTCCCTTTATAGGGATGACAGGAAGGAGAACTATGGGAGTATTACT…
cluster-203	chr7:99000000-100000000	373260	376086	26.7084	0.0366	20.9	0.613	CATATGCAGAAAATTGAAACTGGACCCCTTCCTTACACCTTATACAAAAATTAACTCAAGATGGATTAAAGACTTAAATGTAAGACCTAGGACCATAAAAATCCTAGAAGAAAACCTGGGCAATACCATTCAGGACACAGGCATGGGCAAAGGCTTCATAAATATAACACCAAAAGCAATGGCAACAAAAGCCAAAATTGACAAATGGGATATGATTAAACTAAAGAGCTTCTACACAGCAAAAGAAACTATCATCAGAGCAAACAGGCAACCTACAGAATGGGAGAAAATTTTTGCAATCTATCCATCTGACGAAGGGCTAACATCCAGAATCTACAAAGAACTTAAACAAATTTACAAGAAAAAAAGCAAACAACCCCATCAAAAAATGGGCAAAGG…
cluster-327	chr7:99000000-100000000	580643	581537	26.6102	0.0371	21.2	0.613	TGATGGCAGAGGAGAGAGCTGGGGAGGAAGAGGCCAGTGGCCAGGCCTCCCCTCCTGGCCCTCTGCAGCCCCACAATGGGACACCCTTGCATGGACCCCAGCCCTCAGAGTCTTTTCTTTTGCAGGTCATTACTCTCTGACCTATCTCTACACTGGGCTGTCCAGGTCTGGCAAAGGCACCCACAGGCTGCAGGGCACTGTCTTCCTCAATGGCCATGCCTTCTTCCACTACAACAGTGAAGACAGGAAGGCTGAGCCCCTGGGACCATGGAGACATGCGGAAGGAGTAGAGGACTGGGAGAAGCAGAGCCAAGTTCAGAAGGCCAGGGAGGACATCTTTATGGAGACCCTGAACAACATCATGGAGTATTACAACGACGGTAACGGTCAGTGAACAAC…
cluster-152	chr7:99000000-100000000	268525	269693	26.494	0.0378	21.6	0.613	GTTGTTCTCTTTTCTTTTATAATAAAAAATATCAAAAAAGTAGTGAAGTTTAGCTAGATATGTACATTTTCTGTATCAGTGATTGCAAACTTGGAACCTGTTCAATGATTTTGAAAGACCCTCTGAATGGGGCAGTGCATAATTAGGATTATTATGCAAGGACATTTTTGCTTATCTGTGGTGGTAGATATATAATGAAAACTATACACAGACCATTTGTGTGTGTGTGTGTGTGTGTGTGTGTGTGTGTGTGTGTGTGTGTGTATTTTATGTGTGGCCCACGACACTTCTTCTTCCACTGTGGCCCAGGGAAGCCAAAAGATTGGACACCTCTGCTTTAATTCTTATCAAAATTATGGCAGGTTTGTTTGTAGACACTTACAAGCTTATTCTGAATTT…
cluster-167	chr7:99000000-100000000	296160	298357	26.3428	0.0387	22.1	0.613	TATATTCAAAAAGGAGGTATTAAAATAAACTGTCAGGCATGTATATTTAAAAAGACATATCTTTTTAAATATAAAAAGATATACATAAATATGTATATCGCAGTCTTGTCTTAGCGATATACATTCATGCTTTAGACTCATATTCCTGACATTATTCTGGAGAGGTGATGTTATTTTACACACATTTATTGTCACAAATACTGAACTAACAGCCCTCTTTCATCATCCAGAAGGAACATGCTGGAAATATTCCATCTCCAAAAAATTCTGATTTAAAAATGAATGAATTTAAACCATATCAATTCATTTTAAAATGTTAGACAATGGAAACCATGTTGCCACAACTCACTGAATTCCTAAGCTTTCTGTGAAAAAATTAAAATGAAGTTTATATTTCCT…
cluster-185	chr7:99000000-100000000	337069	338708	25.7581	0.0423	24.2	0.629	AAGACCAAGGTCCTCCTTGTCCCAATCAGAAGACCCCTGCAGGACTGCCTGCCTCTCAGCCTCTGTGTCCCTCTAGGAGTTTTGAAGACATTCCCTGTCCTCTATTCTCATTCTCTTATAGATCACTTAGGGTCCACCAGGTCTTCCAGCCCAATCAAAGACCAACAGCTCCTACAGGCAGGAGAAGAGCAAAGGTGGGATAGGATGCAACTGGGAGAAGATAACCACCCATTTAGGCCCTGAACTTTAAATTATGGATGGGTTTCTTAACTGAGATTGCAGTGAAAGGGTTTCACACATTCTCACACCCACTCACACTCAGCTTTTACTCAAGGAAATGATAGTGAATACGTGTCATGCTAAGTATTTACCCTGCATTAACTGATTCAATCTGTCTAA…
cluster-336	chr7:99000000-100000000	595371	596875	25.5537	0.0437	25	0.629	TTTGTTGCTGTCACTGCTGTTTGTTCTTGCCAGCGGCTAGGTGTGTAGTTGCTTGGGGCTCCTAGCACGAGGCCTCTGTCCCCAGGCACGCAGCGCCAGTCTCCGGCTGTTGCGCCCTGGGCGCCGCCTCTCTCCGGCCCCCCTTTGTTTCCTGAGCCAGCTGGGAAGACTAAAAGGGTGGGTCCTGGGAGCGGCCCATGGTTCGACCCTTCTTTTCAGGCATCCTTGGAGCATGCAGGCTGCAGATTTCAGGCCGACCCCGCTAGCACCAAAGTCCATGCTGCTGTCCGTGGCAGCTCAGTTTGAAAATGGCCTGGTAGAAAGTCCAGGTTGTTGAACTGGTAAACGCACTCTGCATCCCTTGACTTGAAGTTTTCATTATTCTCTAACGTGCACTTA…
cluster-84	chr7:99000000-100000000	157009	158174	25.2854	0.0455	26	0.629	TTTATTTAAATGAGTTTATTTACGTAAACGCGGGCCTGTCACGGTGGTTCACGCCGTAATCCCCGCACTTTGGGAGGCCGAAGTGGGAGGATCGCTTGAGGCCAGGCGTTCGAGTCCAGCCTGGGCAACATAGCGAGACTCCCATCTCTGCTAAAACAAAATTAAAATAAAATGAGCAATCATAACTAGCATTTTTCTCTGGGCACCAACTTGAGCCTCCAAAGACGATTGTAAATTTTAAATATTTTGTTTTGTTTATTTGAGGTGGGCTGTCACGCTGTCATACAGGCTGGAATGCAGTGGCGCAGTCATAGCTCACTGCAGCCTCTACCTCCCAAGCTCAAGCGATTCTCCTGCCTTGGCCTTTGGAGTAGCTGGAACTACAGGCCTGGGCCACCT…
cluster-217	chr7:99000000-100000000	396849	398044	24.9917	0.0476	27.2	0.629	AGTTAATTAACACAGGAACAGAAAACCAAATACGGCATGTTCTCACTTATGAGTGATAGCTAAACATCAAGTACACATGGACACAAAGAAGAAAACAACAGACACTGGGGCCTATGTGGGGGCAGAAGGTAGGAGGAGGGTAAGGGTAAAAAAAACTGCCTATCCTGTGCTAGGTTTGTTGTCCCGGTGACAAAATTATCTGCACAACAAACCCCTGGGACATGTAATTTACCTATATAACAAACCTGTTATATAATTACCTATGTAACAAACCTTAGGTTCATGTACCCCTGAACCTAAGCTAAAACTTAAGAAAACAGTGCTCCCAGATGGCCATATGTATAGCTGTGCTGCAGAGAGACATAGAGGAGCACCCCCACCCTCACCCACTGCCCTGGA…
cluster-471	chr7:99000000-100000000	810548	812598	25.5408	0.0479	27.4	0.629	CTTTTACATAAAATATAAGGTAAAACCACCTTATAAATGGAAAAGGGCTATGTCTGAGTTCAGGCTACTGTAACAGAATTCCATAGACTGGTGTCTTACAAACAGCAGGTATGTATTTCTCACAGTTCTGGAGGCTGAAGTCCAAGGGTTGGGTTCTGGTGAGGGCCTTCTTCCAGCCTGTAGACTGCTGGCTTCTAGTTGTATCCTCACCTGGAGGAGAAACAGCAAGCTAGCCCTCTGGCCTGGGCTTAGAAGGGCATTCATCCATCCATGAGGGCTGCACCCCTATGACCCAATCACCTCCCAAAGGCCCCACTTCCAAACAGCATCACACTGGGGGAAGGATTTCAATATGTGGGTTTAGGGGGACACAGATATTCAGTCCATTACAGGCTGCGT…
cluster-407	chr7:99000000-100000000	708387	709639	24.7508	0.0494	28.3	0.629	ATTGCACCATTGCACTCCAGCCTGGGCAAGAAGAGCGAAACTCCATCTCAAAAAAACAAAAACAAAAAAATTAGCCAGTTGTGGTGGCAGGTGCCTGTAATCCCAAGTACTCAAGAGTCTGAGGGAGAAGAATCGCTTGAACCCAGGAGGCAGAGGGTGCGGTCAGCAGAGATTGCACCACTGCACTCCAGCCTGGGCAAGAGCGAGACTCCATCTCAAAAAAAAAAAAAAAAGGTATTACAGACAAGCCTCAAGACCCTTAGACCCCCACAAGTTCCAGTCCCTCTTCCCTCTGCCCCCTTGTTTCCAGTGTGACTTCCCCCAACCAGAGGTGGCCAGTGATGAAGCAAATGACGCTCAAGTTTTCCTGGCTCACCTTGGTGAAGGTCTTGGTGATCC…
cluster-151	chr7:99000000-100000000	266580	267658	24.7336	0.0495	28.3	0.629	TGTTTAATATTATTTAGAAGACATGTAAGTATTCTTATTTGATTATTAAACCTTGCTTTCTGTTCTATTTTCCTATCTGTTAATTTCCATAATAAAAGTAAATATAGTTGCTTATCTATTATAATGCTTTTAATTCCAGAATGGCTTCCACAATGTCTTAAAAAGAAAACCCTAAAAAACAAAAATTATGGATGAAGGAAGATTGTTCAATGAAAAGTGGACAAATGACTTTTTCTTGTTGAGGCAAATAGCGAAGCACTCTGCTTAATTTCCACGGAATTTGTGCCAGTTTTCAAAGACTACAATTTGAAGAGGCATTATATGCAAAAACGTGCTGACAAATTTGGTGTGTATGTGTTGTAAGGACAAAATAGCAGAACTGAAAAAAAGTCTGTCTTT…
cluster-330	chr7:99000000-100000000	584216	584855	24.6666	0.0501	28.6	0.629	TGCACTTTAGCCTGGGCAATAGTGTGAGACTCAGTCTCAAAAAAAAAAAAAAGAAAAAAAAAAAGGAAGAGCTAGGACTTGAATTCCAGATTTCAGATTCCAAATGCCATCGTTGTTTCTCTCTACAATGATGCCTCCCATCTGGGTGGTGGAGAGAAGGGAGGTGTGTAAAATGTCAGCCCCAGAAAGACAACAGCGAGCCAGTGTGAATGGAATCGATGGCTGCAAGCTGAGACTTGGATTGCAGACATAGTGAGACTCAGGATTGTGCAGTGCTGCAGGGAAGCGGTTGCTGGATAGAGGCATGGGCTGAACCAAGCAGCTGGACTGAGATTGGGGGACAGAACTCCAAAGCCCACTCAGATGTGGGAAAACATGGGAAAGTGCACAGAGCATTCA…
cluster-89	chr7:99000000-100000000	168342	169175	24.6095	0.0505	28.9	0.629	AACAACTAATAAATTTTGTACACATTCAGTAAATGGAGAGAAAGGTTTTTGGAGATGAGGGGCTTGAGCCAGACCTTGTATGTGTGCTATTAGAAGCTTTCTGGGCTGGACACATTTAAAAACTGCCCTTTGATACTAATAGTATTAAAATTCTGTCTCCTTGGAAGCAGACTGCCTGTTGCTTTAGCTTTAAAAGAGATTTATATCCAAGCATTGCATTATGCAAGCCATAGAAAGACTGTTTTATGTGAAGATGCACTGATTGCACTTCCCTCTCTATATTTTATTGTAGTTAGTTGTTTAGAGCTGTCTCTGTGTAGAGTGTGAGGTCCTTGAGGGAAGGGACCTTCTTGGCCTCTTATCCCCTGCATACTTTGCATAGAGGAGGCACTTCATAAA…
cluster-321	chr7:99000000-100000000	568861	570974	24.4452	0.0518	29.6	0.629	AGTTAAATATTACAGACTTGTTTGGAGGTAGGTCTCAGTGCTCCAATGTTTGCAGATTTCAACCAGATATTTTGGGAACGTTTCACTGTCAACAGCTAGGACTGGCAGAACCACCAGGTGAGCCCAGGTCTGAGTGACTTTGAGAGTGGCTCACTCTCCAGGCAACCTCCCTGGACAGGGGTGAGTCTGATGCCTTCTCACGGGGGTATCAGCCTCCGATGGGTGGGGTGTGGAGGTGAGAGGTCATAGGTGCCTGGATAGGAAGTGACTCTGCCATCACTTCCTGTGTGACCTGAGGCCTGGGATGAGGATGGGGCAATTGATGGGGAAGCGGGGAGCACCTGTGCTGTGGGGTGGGTGGGATGTGGACATGTCTGTGTTTCTGCTGTGTCTCCTGTT…
cluster-503	chr7:99000000-100000000	870004	872088	24.2467	0.0534	30.5	0.629	GCAGGAGAGCGGGCACCCTCAGGACCACGGGGAAGGCCGAGGGGAGGCACGGGGCGGGTGGAGCCAGCCTGAGCCTAGGCGCGCCCTCTGGCACCCACTCAGGCTCGGTACTAGGCGCTTGGAGTGTAAAGCGAGCAAACCAGACGACTCCGGTGCTGGAGAAGGCCCGAGTCTGGGAGCGCCAAGATGTAGGGCAATCGGTCATGAGAGTGCAGAGAAGCCAAACCAAAAAGCTTGCTGGGGACCCGGAGGGAGGGGATTGACAGGTCAAAGGGGGTGACCTGGGGGGAGGGGGACACTCAGGCTGGGTTTTGAAGGATGAATGGGAGTTCGTAGCAAGGGAGTGAGGGCGCGCGGTTGAAGGACAGAAGCCTTCGGGAGGCTGAGGCAGGTGGATCG…
cluster-77	chr7:99000000-100000000	139054	139937	24.1406	0.0543	31	0.629	AGAACTCTGCCCAAGTTTTTTTCCACTTTCCCCTATATGGGTTATGAAGACTATTTTTTCTGGGCTTATTTTCCAGACATCTCTGTGCACATCTTCACATCGGACCTCTCTCTCCCGATCTCCTCTTCCTGGCTTTGCCCACCTTGCAAAACCATGGCCAGTTTATTTTTTGGTTTCTCCTTATAATGTCCTGGCAGGTATTTTTTTTTTCACCATTTTCTGCATTGAAGGCCTTTTCCTTCTTCACATTAGAATCCAAAGGCAAAAGTACAAAGTGAAGGTGTTAGACTTAAAATAGGGTGTGGAACCGGGAAAAAAAATAACAGGAACAATTGCATTAGATTAAGTGTAAGTTTCTTTGAAGTAATTTACAGAGCTCAAAGGCAAAGCTAGAAGGAA…
cluster-331	chr7:99000000-100000000	586423	587404	23.9954	0.0555	31.7	0.629	TATTCCAAAATCCATCCTCCAAGCTGGGTTCCATAGAAGAATCATTCCCAGTCTTTGGAATTCTGAGTTAATCATCTTATCTTTCATGAAAGCCTAAATTTGAAGGCTACAATTTTTTGTTTTAACTCTTCGACTCCAATTTGAAAATCAAAGCTGAGAAATTACTTTTTTTTTTAAAGTCTACATGAAATCCACCTTTCTCCCTTCCAGGGCAAAAACATCCTATATGAACAGTAGCCAAGTTCAGGAAAGAAAATGCAAATAGTCGCCAGGCGCGGTGGCTCACGCCTATAATCTCAGCACTTTGGGAGGCCCAGGCGGGCGGATCACGAGGTCAAGGATCAAGACCAGCCTGGCCAACATAGTGAAACCCCGTCTTCACTGAAAACACAAAAAATT…
cluster-432	chr7:99000000-100000000	755098	755660	23.841	0.0568	32.5	0.629	GGGGGCAAGAAGTGATGGTCTGGAGGCTGACCTCACCTCCAACCCAGAATTCTCACCTTCCTCTTCTCAGAGCCCATTAGCCACTTTCCAGTGTGACCCCTCCCCTCTGTCCCCCAATTCCCAGACTCTAGCCCTTTGCCTCTGCGCTGCCCTGCCCACCTTGGGCCTTGAAAGCGCTCTGCTCGCCCCGGAATGTCTCCCCAGGAGATCGGGTCTGCAGCAATCGCAGGTAGCCTTGATCTCTGACCTCTGGTGCCTCAATCTCCCGCTTCCACACAGTCACTACAATCTGTCAAGAGGAAAGACAGATGGCTGAGCCCGGAAAAGGTGTCTGAATTAGGACAATAGCTCCACTCTTGCTCATCTTACCTTGGCCTTAGGTGTCCCTGGGGGCAGTCT…
cluster-444	chr7:99000000-100000000	772827	773638	23.8063	0.0571	32.7	0.629	CTTTTGCGTATTGAATGCACAATTCCTGTTTAGTTGAACCAGAGGAAGTCAAGGTGTTACGATTAGGAAGGGGTTGGCACAAAGGTGGCTGGAGGCTAAGGGCAGGTGAGTGTTTGTGTGAAACTAGGGCTCAGAATGGGAGGTGGCAGGGGTGGGGGCATCTGCTTCAAGAAGACCAAGGGGCACTGGGTCGGGCAGTGGTGAGTAAAGCTCAGGATAGGGATCACCAGGTCAGAAATGGCTTCAATGCAGGATGGGGGATCACCAGGTCAGAGGTGACTGGAGCACGCCAGTTTGGAGGTGAGTGGTGCACAGTTCAGGGGTCACTAGGTCAGAAGTGGTTGAAGCTCAGGCCTCAGGATCCCTCACCTGCAGGCGGAGGCGGCGGGGTGAGTCCCC…
cluster-570	chr7:99000000-100000000	995682	996632	23.7199	0.0579	33.1	0.629	TCTCCTTTGTCCTCTAGGGGCCAGGCTCTTGACCTTGGGCTTTCTGTCCCCTAAATACTAGACTAGTGGACTCCAGGTTCCAGCACAAACATTCAAGAATCTCTTTTCTGGAGTGCCCATCTGTGCCCTCTGCCTGCCTTTCCTGGTGTTATTAAGCTTTTCCTGCTCTTTACCTGCTTCCTCTCAGCCTGGATCTTCCAGCTTTTCCATATTGCCTACTCTGTTCAATCTGTCCTGTTCCCCTGCTGAATGTGCAGGGAACTCCAGGCTTCCTCTGCCTCCAGCTCCTCTCCCCGCCTGTGTTTGCTCAGGAGGGACTCACCAGCCTCTGCCTGGCTCCCCTCTCCAGGCTAGGGCCTCACTTTTCCTTTTTCTGGGCTCTTCCTCTCCACCCTCCCA…
cluster-190	chr7:99000000-100000000	349154	349935	23.1034	0.0636	36.4	0.678	CAGTGAGAGGGTTCATCCTCCTTTACTGTAACACAAAGGGGAAAAAATGTGTAAAATCCAAATTGGCTTTCACAGCTCCTGCCTTTTCAGGCTGCTAGCAGATTCCCATTAGGTGAGAAACAAAGCTCTATATTAATGCTAGCCTCCCAGAGACGGGAGGAAAAAGATTAAAGCAAAGAATAAATCTTCAAAACTTCCTCCAAGTCTCCTTTGCTCTGGAGATTAATCATTGCAAGGTAAATAGTTCTGTGTATGACAGGGTGGAGGAGTGAGTCATAGGTGGGAGGGGATGTTTTGGGACATGGCACAGGAAAGAGGGAAGAGCCGGGGGACAGCTTCCCGTGAAGTCTTGGTGTTCCCCGGTGCGTTATGTAAATGATATCCTGGGGTGGAAGTTGG…
cluster-132	chr7:99000000-100000000	236367	237271	22.5735	0.069	39.5	0.707	ATTTTGCATAGCACTTTCCCCATCGCGTCAGAGAAGCTGGGGCCAGGGGCATTCAGGTGTCCTGGGTCCCCTCAGCCAACAACGCCGCCGCCGCTGCGAAACTGAAACGAAGGCTCCCAGCCTTTGCGGCCTGCCTGGGAGTTGTCTCCTAAGGGCAGAGGCCCAGGCCTGTCGCTCACTCGGGCATCACCGACCGCACAACTTGATTCCTCCAGTCGCCGCTGCCACCTGGGGCCGGAGTCTGCGCTGGGAGCCGCCGTCCTGCTGAGGCACGGCCCGGCTGTCCTGGTTGTTTTATGCATTGTAGGATATTTAGCAGCAATCCTGGCCTCAACCTACCAGATGCCAGTAGCACCTGCCGGCTGTAACAATCAAAGATGTTTCTGGAGGAACAATTTG…
cluster-175	chr7:99000000-100000000	311587	313121	22.4283	0.0706	40.4	0.707	GCCCCCCTGACCTGCAGATATCTTTTGGCTGGACTCCAGGGCTCATGAAGGCAAAGCTGAGTTAGCCAGCCTTGCAGCCTCAATTCCCAGAGAAGACCTCTGTTCACTCGAGGCTGTCAGAGGGCTCAAATGTAACACACACTACACTTCAGCAGGTGGCCTGATAGGACCTTTTGTTGGAGAATGTGTAAAATAATAGCCTTGTACTTGAAATGACTCTTTACCAATCTATGATCTAGAGAAAGCATAATACCAATAAAATGTATTTCCAAACAGTAATGTTTATCCTTTGACAATTTATTGAAGGGAAGTGCTGTGATAAGGTTTTATCTGAATAATATTTATGTCATGGCATACTAATTCTTGTGCCTGATATCAAATTTTAAGTGCTCTCTCTGA…
cluster-489	chr7:99000000-100000000	845866	846095	22.2547	0.0725	41.5	0.707	CCACCTTTGCCTCCCGAAGGGTTAGGATTACAGGATTGAGCCACCATACAGGGACCTATAGTCCCTTGATTAGCATCTTAAGGGGAAAGAATTTTAGCATGGAATAGATCATCTTTAAACAAAAACCCAGGATCAGAGAAGGGACGGGATCTGCCAGAGGTCACACCTTGCACGAGCCAGGACCAGAACTGGGAAGACCTTTCACCTCCAGCAGTGACCCATCCCCCTG
cluster-26	chr7:99000000-100000000	42262	42722	22.0659	0.0746	42.7	0.707	GTTGGGCTTTGCAAATTTTTGCTACTTTATTTCCTGTACCCTGAACCCTTGGTGGGTCAGAGGTCAGAAGGGTTCCCTCCCACTGTCTTCAGACATTGTCAATAGCAAATTGCACCTCTTTGATTCCTCTCCTTTTCTCTCCTTTCTACAGAGTCGGGCGCTGCTGTCTGTGAATTCTTTTTGAAAGCTGCCTGCGGCAAAGGTAAGAAACTCCGGGCTCCCTGATGTGCCTCCGGAGGCGCCCTCCCACCTCCTTCTCCCCGGCAGACTTGGAGGCCGCCAGGTCTCTGGCTTACATTGCTTTCTACAGACTAACGATCTCTGTAGATAAAACTGGTTTGGACAGGCTAGGACCCTGATGGGGTGTTCCACCTGAAACCTAAACGCAGGACTGAACCT…
cluster-184	chr7:99000000-100000000	335195	336280	22.028	0.075	42.9	0.707	AACAACTTCATTAGCTCACCTAAACAAAGAGCCTTTCTTATTTTTTTAGAAACAAAACTCTTATGGAAACGATTATGTTTTCTTCTTTCCTCTAAAACACTTACTTGGCTAAGATGATTTTTATTCTAAGATGAAGATTTACCTGCCCTACAAACTTCAGGAGGTGGTGTGACTGGTTGGAATCTATACCAACAGTGATAGACTAATCGTTGCTTGGAATTCAAATGCAGCCAGCACTCTGTCCTAACTAATGAAATTGGTGTTGTTCTGCAAAGGAAAATAATTGAAGGCATGTTCTGCCACTTAATTCCACAGAAAGTAACATCTTCTAACATGTAGGGACTTGCCTACTGAGAGCTGCACTGACTGTGTCAAGGAAGATACTATGCATTGGAAGAA…
cluster-75	chr7:99000000-100000000	135625	136283	21.9796	0.0756	43.2	0.707	AGTTAATTTTTACATTGAGTTATTTCCATTTGTTAAAAGTGAAAAAGGGGGAAATGATTAAAATCTGCTTTTTTTGTTGTTGTTGTTAAGACAGAGTCTCACACTGTCACCCAGGCTGGAGTGCAATGGTGTGACTATGGTTCACTATACCCTCGACTTCCTGGGCTCAAGTGATCCTCCCACCTTGACCTCCTGAGCAGCAGGGACTACAGGTGCTCACCATCATTCTTGGTGCTCACCATCATTTTTAATTTTTTTGTGTGAGGAGACGGGCTCTCACATGTTGCCCTGGCTGGTCTCTTAACTCCTGACCTCAAGCAATCCTTCCACCTCAGCCTCCTGAGTAGCTGGGTCCATAGGCGCACACCATCGTGCCTGGCTGATTTTTGCATTTTCGTA…
cluster-429	chr7:99000000-100000000	751888	752671	21.9563	0.0759	43.4	0.707	CTGGGGAGAAAGTCATGCACCTTAGCCCAAGTTGGGTGCGGCAGGGCCACCTCTGTGTGCTATAAAACTGGGAAGCAGAAAAAGCTGGAGGGGAAGGGAGTCACCCTGAGCCCTGGCGACCTCTGCTCTTCCCATCAGTACACAAACTAGTCATCCTTCTCCCTCCTGAACAGGCATTTAATAGTCTTATTTCAGTTGGAAGCAATAGTTGGAAAATAAGTTACAGGAACAGACCAAAAAAAAAAAAATTAAAGTGCTTCAGGCTGCAAACGTAAACATAAGGGGCAGGAGGCTACCTGGCCCTGTCCCCAACCCCTGAGACAGGAAGGTCACTGTCAGGGGCCCTTAGCCATCACCACCCTCTAATCTCAGCCCTGCGGGAGGGAGGGAGGGAATGTC…
cluster-88	chr7:99000000-100000000	166771	167859	21.9045	0.0765	43.7	0.707	GTTATTCTAATCACTTTTTCTCTGTTGTTTGTATTTACCTTTTACTTCACTGTCAATATTTTATAAATCATATTAGAAAACTCAAGATTTAAATAAAATCAAAAAGTTTTAATACATTAATTTTAAACAGGAAAAATGTAAATAAAGCAAGTGCATATTTTGAAAGCAAAGTTTTGAGTTAAATTTAGGAAATAGGCATTTAGGCTAGTGCCAAGAAAACTTACACGTTCTTTCTGTGTGTAATTTGGAGGAAGGGATGGATTTTGTTCACAGTCATTATTTATTTTTTTTCAGGGCTTGTTAGGAGGCAAAATCATAATTTTTTTTTTACTAGCAGATTGTTTAAAGGCTAGGTTCTGAAATAAGACTGTGCAGGTTTGAAAACTAAGCATTACCAGT…
cluster-253	chr7:99000000-100000000	448845	449452	21.793	0.0778	44.5	0.707	GTTGTTTCTACCTTTCAACTATTGTGAATAGTGCTGCTGTGAATAGTTGTTTACAAGTTTATGTTTGAATACTTGATTTTTCTTCTTTTAGGTATATATTCAGCAGTGGAATGGAGGCGTTTTATAGTAGTAATTCCATGTTTCACTTCTTAAGGAGTTTCTAAACTGTTTCCCACAACAGCTGCACCATTTTACCAGGAGCATATAATGGTTCTAATTTCTCTACATTCTTGCCAACACTTGGTTTTCTCATTTGTTTATAGACACCTTACTACATGTGAACTGGTCTCATCGTGATTTTGATTTACTCTTCTCTAATGGCTAATAAAATTGAGCAACATTGGCCATCTTTATATCTTCTTTAGATAAATGTCTGTTCAAGTCTTTTGCCCATATACA…
cluster-440	chr7:99000000-100000000	763740	764976	21.5686	0.0805	46.1	0.716	ATTGTGCCACTGCACTCCAGCCTGGGCGACAGAGTAAGACCCTGTCTTCCAAAAAATAATTTAAAAACAGAAGAGTAAGGGGCACCTGGAGGGAGAGTTGGGGGCTCAGAGTTGGCAAGGCACTGATGCCAGGGAAATACATTGGTGAAAGAGAGAGACTGGAGTAAGCGCCAGAGAGAGAAGGGAGGAGGACTTGGGCTCCCAGAAACTACTGGGGAAGGGACACCTGTAGAGAGGATGGCAGGGAGCCCAACTTTGTGGCCCCTATGTCCAACTTTAGGGTGAGATGATGCCTGGGGAGCCCCCAGGTCTGGGCCCCCTCCCTTGGTGGTGTCAGCCTGAGCCCATCTGTTTCTGGTCCCTCCCACCACTGCGACACTCCTTACCTCTTTCAGGTTG…
cluster-18	chr7:99000000-100000000	24812	25686	21.5023	0.0814	46.5	0.716	AGCCCCCTGCCCGGCCAGCCGCCCCGTCCGGGAGGTGAGGGGCACCTCTGCCCGGCTGCCCCTACTGGGAAGTGAGGAGCCCCTCTGCCCGGCTAGCACCCCGTCCAGGAGGGAGGTGGGGGGGTCAGCCCCCCGCCCGGCCAGCCGCCCCGTCCGGGAGGGAGGTGGGGGGTCAGCCCCCCGCCCGGCCAGCCGCCCCGTCCGGGAGGTGAGGGGCGCCTCTGCCCGGCCGCCCCTACTGGGAAGTGAGGAGCCCCTCTGCCAGGCCAGCCGCCCCGTCCGGGAGGGAGGTGGGGGGGGTCAGCCCCCCGCCCAGCCAGCCGCCCCGTCCGGGAGGTGAGCGGCGCCTCTGCCCGGCCGCCCCTGCTGGGAAGTGAGGAGCCCCTCTGCCCGGCCACC…
cluster-528	chr7:99000000-100000000	919328	920392	23.6601	0.0843	48.2	0.73	TGTGATTTTTAACATGTCTTAGATATATATACTAACATGTCTAATATATACTATCTATTTTATTGATTTATTTCGAAAAAGATGGGCAAAGAATTATTTAAATATTATTTTATTTATTTAAATATTTATTAAATATATTTATTTATTTAAATATTTATTAAATATATTTATTTATTTAAATGTTATTACTTTAAATATTATTTTAAATATTTTGGAAATACTGGTATTTTTGAATAGATGCTGTTTCTATAAAGCTGTGTGATGGGTATTATAACTGTTATATACACATAAATATAATTTTGTTTTCCTTTTTAAGAGAGGATTCTTTTTATCCTAAATCTTTTACCTTTCAATCTTTGTATCTATTACTACATATGCTGCTGAAGGGAGCAGACTTTT…
cluster-210	chr7:99000000-100000000	384422	385405	21.0204	0.0876	50.1	0.747	AGCACTGTGTCCTAACTAATGCAGTTGGTGTTGTTCTGCAAAGGAAAATAATTGAAGGCAAGTTCTGCCACTTAATTCCACAGAAGGTAACATCTTCTAACATGTAGGGACTTGACTACTGAGAGCTGCACTGACTGTGTCAAGGAAGATACATCCAACCACCACATGCCTCTCCCCTGCTCATTTCCTGTATTAAAGCCTTCATCATGTTTTTTAAAGCTGTGCTCTCAGTACTGTGCTCTTAGTACTATGCTTCCAACCAAAGTTGGTCTTGGTCAACTTTGTACCCTAAGCACATAGAGCAGAGACAAATAAGCAGATAATTATAGTACAGCTAAGGAAAAATAATCATACAAGTATGAGAAACATAATGTCCTTATCAACAATGAAAGACTTATC…
cluster-112	chr7:99000000-100000000	203646	204573	20.3329	0.0974	55.7	0.787	CATTTGCATGTGCAACAAATTTTATCACAAGAGTTTGATTTTGTGTTGCTTTTTAAAACCACCATTTTCCCCTAGTGGATGATACATGGTTTGGTACAACCAAATTCCCATAATAACATTTGTTAAGGCCAGGCACGGTGGCTCACGCCTGTCATCCCAGCGCGTTGAGAGGCCAAAATGGGAGGATCGCTGGAGCCCAGGAGGTTGAGGCTGCAGTGAGCTATGATGGTGCCACTGCACTCTAGCTTGGGCGACAGAGCAAGACCCTGTTTCTACAAAACATAAAAATAAAAAAATTAGCCAGGTGTGGTGGTACATGCCTGTGGTCCCAGCTACTCTGGAGGCTGAGGCAGGAGGATTGCTTGAGCCTGTGAAGTCGAAGTTACAGTGAGCTGAGAT…
cluster-482	chr7:99000000-100000000	832706	833218	20.3217	0.0979	56	0.787	ACCAGGCAAAGGGCAAGTATCACTCTCTCAAATATGCAAATGGAAAAGGGATCTTTGAGTGGACAGTGTTGCAGGGGATGGGGGTGGCTGGTGTATCCATGGGTCGCCCTCCTCCCTGGCCTCCTCTCCTGCCACCTGCCCTGCAGCCCCCTCATCTACAGAACCTCTCCAGCTCCTTTTTAAAACTTATTCCTGAAAATTTTCACAAGGATATGGAGCCACTGGAACTCTCTTATGCTGCTGGTGGGAGTACAAAATGGCCCAGCCCTTCAAACATTCATTTGGCAGTTTCTTTCTTCTTTTTAGAGATAGGGTCTTGCTCTGTCACCCAGTCTGGCGTGCAGTGATGCAATCACAGCTCATGGAGGCCTTGAATGCCTGGGCTCAAGCAATTCCCCT…
cluster-172	chr7:99000000-100000000	306903	308120	20.2747	0.0982	56.2	0.787	GATTTGGATAAATTGAGATTTTTGAATTAACTTTTAACTCAGTCCATGTAGTACTGTTGAACTGTTAGAAGTTCCAGAGAACAACTCATACTGGCAAAGGATTGTAGCATTCATAAAGTATTTTAATAACTGTCATGCCCTTTGATGTGCTCAATGGCCCACTAAGATGTGTGGAGGAGTTATGAAAGCAGGAGACATTCGGGAAGGCTCTAACCCCAATGACTGAAATCCTTAGCATAACCATGTAGTGGTTTTTCTTTCTCATGGAAGCAAACATGACTAATAGGCTATGACCACTAGCATCAAATAAAATATGACAAAGTGATTGTCACCATTCAAAAAAGAGGTTACACGTCTGTAACCAAGGAAGTGAAAACAGATAGAAAAAGCAAATTCTCT…
cluster-310	chr7:99000000-100000000	550943	552540	20.0895	0.101	57.8	0.787	TATTTACATTCATGTGGACATAAAAGAGGCCAAAATTCAAGAACTGTGGGCTGACAGGAGAGCTGTGGATTAAGCACCAGTTCTATTAAAAGGGAGGCTGGGCACAGTGGCTCACACTTTTAATCCCAGTGATTCAGGAGGCTGAGGTGGGAGGATGGCTTGAACCCAGGAGTTCGAGACCAGCCTGGGCAATATAGCAAGACCCCATTACAGGTATGAGCCACTGCACCTGGCCTCATCTTTTAATTAGCATAAAGCCCTTAGTTCCTACAGCTTTGCTCCACAAGAGTGAAGTCAACGCTGAGCCTCAGCAGGACATCTCTTCCCACTGTGGGCCCCGAAGCTTAGTGAAGCTAACTTGCTGGCCTCTGGAGAACCAAAATCTGTGTCTAGAAATGG…
cluster-235	chr7:99000000-100000000	423493	424263	20.0462	0.102	58.2	0.787	TGTCCTTTCTCCTCTGAAGGTTTGTTAACAACAAAAAAAATCACCCACAAAGGAGATTAATGGGAGAAATAGCATACATATTCATTCATATGTTTATGGAGGAGAAATACAGAGTGATTCCCCCTTCTTGAGAAACAGTAAGTCTCAAAGAAAGAGACTTTCTTTCACCCCCTTTTATCCAGGGGTAAGAACAACTAGCTGAACAAAACTGACAGCTGTCAATCAAGTGGGAAGTCCAAAACTCATGAGAGACCCACCCAGTTTTCAATCATCATGAAGGAGCCAGGGGCTCAATGGCCCCTGCTGGTACCAAGTTGCCAGGTCCCTGCAATGTTCCAGACAAAGACAGTGATGGTAAAAAGGGAAAAGTGGAGGTAGAATGCAAGTGCAGCAGCAGGA…
cluster-271	chr7:99000000-100000000	478058	478720	20.0169	0.102	58.5	0.787	TGTAAGTTTTTCACCATCTGACCTGTGTCTCTCTTCCTCCCTTCAGCAACTTTGCTAATAATTTCCCATTCTGATTTGTGGCCTTCAAGTGACTTTTTTTTTTCTCTGCCTTCCAAGGAAGCTTTCCTTATGGATTGACTTAAGGGATAAGCTGACAATGCCCTAATTTATAATAAAGGTTTCCTAAATACCTCAAGCCCTAATATTATCTTACCTGTTATTTCCCTGCAGAGACTCGTAGGAAGACAAAGCATAGAAATGAAATGCAGAGGGCAAGAGAGGTCCACACTGACCCACCTGTTGGCTACTGTTGATCAAAACAAGCCTTTTCTGAGGTGCTCACCAGACTTCCTTCCCTAAGCCTGGAAATTTCCATTTACGTTACATTTACTGTGGAAC…
cluster-526	chr7:99000000-100000000	915552	916097	20.2912	0.102	58.5	0.787	ATTGCACCACTGCACTCCAGCCTGGGCGACAGAATGAGACTCCGTCTCAAAAAAAAAAAAAAAAAAAAAGAACAAAAAACAAAAGGAACCATGAACCGCTCCTAAGGGGAGAACAAAAGGAGCGGAGGAGCGGACATGACACTTCCCCCAGCAAGCAGACGTTTCCGGTTCTTCTCTCTCTCTCCTTCCCACATCAACCGCAAAAGCCACCAACCTCCTCTGGGTTCCCGTGACAGAGGTCACAGTCCAGGTCCCCCTTGCATCACTTGAATCCACTGTCAAATGCTCCCTGCTGGGGTCTCCTGGAGTCTCTCCCCAAGCCAAGGGGCTTCCTAGTGCAGCCTGAACATCTTTCCAAAGCACGACAACCTCACTGCCCACCTGAACAACTTCCTTAGC…
cluster-166	chr7:99000000-100000000	292495	292878	19.733	0.107	61.1	0.81	AAGTTCACAGTCCATGTGGCACATATGACATTTTATTCAGCAAAATTAAATATTTAATAATTTCATCAAATTATCACCTTTCTAGTGATTTTGCATATGATTCTGCCTTTGTTTAAAAAAAAAACCACAAATTCATTTTATGCTTAAATATCTGAGTTTGATAGATAACCACTATCTCATCTCAGTTATATCCACTCCCTGCTCAGACTCACCCATAAGGTGCAGCCTTTGAAATAAAAGAAGTAAAGCAGAACACCTTTGCTCTGACTCCCAAAGCTGCAAAAGATGTCATGGGGAGTAAGAGCTGGGGTAGAGCCATGGAAATACCTTCAGGGGATTTAGCATTTTTTGGAGAGGATTCAAGCAAGTGCGAATGACCCAAT
cluster-95	chr7:99000000-100000000	176824	177493	19.63	0.108	62	0.812	GGGAAGCAGAGGTTGCAGTGAGTCGAGATTGCGCCACTGCACTCCAGCCTGGGCGACAGAGTGAGACTCTTGCCTTTAAAAAAACAACAACAACAAAAAACAAAAACGGTTAGCCTCTTGTATGTGTGTTTCATTTATGTTTATACATTTACAACCTGGGCATAATGAAAGCATTTGTTTTGTCTTTTCCCCATTTGCTCATATTACAATGACACAGTCTTCCTCCATTGTCCTTTGTGGGTGCAGTTAGATGCCCTCGCTCTGGTATGAGCAGGCCAGGGTTCAAATGCTGCCTTTGTTACATACCAAGTGCAGCTCTGGCATTTAGGATGGTAAAAAACAAAACCACCACCTGCACAGGACCGTTGTGAGGATTAATGAGATAGTGTCAGTTTAAGT…
cluster-306	chr7:99000000-100000000	541219	542233	19.4964	0.111	63.3	0.813	GTGACCAAAGTCCTTGTCTAAATGTCTGAAGTGGGAGTGGAAAGTGGGGAGCTGCCTAGGACCCAGGAAATAGGGGACATTTTTCAGTTGCATGAGTTTCTCCTGAGTCCTCAATGGCTCCATTTATAAATGTCCCTAACCCTGGGTCAGTGTGGGTATCGGGGGAGGAGACTAAAGTTGGTGATGGGGATTGGGGGGATGGGGATTCTGCCTAATTATTTCTAAGCTTCTGACAGCACCCTAAAGCACAAAGACAAACTTCTCTTTCACAATTATTTTCTGAGGATTAATGCCAGAAAAGAAGCCCCCAAGGGTAAAGGGAGCTCTCATTCCACTTCTTCTATCAACAATGCCCTCTTTGTCTCTCTCCTTCCCACCAGACAAGACCAGCCTCCTCCC…
cluster-265	chr7:99000000-100000000	467793	467830	19.3967	0.112	64.3	0.813	TTTATGCAAATTCATCGCATGTGTAGATTTGCATAAT
cluster-375	chr7:99000000-100000000	662257	663010	19.3183	0.114	65.1	0.813	GTTGTTGTCGTTGTTTTAAACTTTAGAATCTGAAAACCAGAAAGAAGTCTTGTCATTGCAGCAGCATCGATTCCGGTGATAGAGTTTGTATCACTCAACATCAGGGGATGCCTGAGGAGTGCGAGCTCCACAGCAACATGGCAGGCAGGAGGTCCTCAGAAGGTGTCAGGAGGTTCCACACTCGCCAGTTCACTGGAGCAGAGTCCCTTCGCCACACTTAGGGTCCCAGTAAGCCATGCCAGCATTACCTTTTGCGTAGTTAAACAGACGTGTATCCAGTCTAGTTAAGGAAGAAACATTAAGATTGTTTAATTTTTAACATATATTCAAGAATTTTAATTTGTAAAGAATTGAGCCACATTGAACACAATTGAATGAGATTCAGAATAAACTTATAAC…
cluster-168	chr7:99000000-100000000	299172	299568	19.2166	0.116	66.1	0.813	TGTAATAATTTACACCAACAGTGTACGAGAATTCCCTTTTCTCCACATTCTCACTGGCATTTGTTATTGCCTGTCTTTTGGATTAAAACCATTTTAGCTGGGGAGAGATGACATTGTAGTTTTGATTTGCATTTCTCTGATGATCAATGATGTTGAGCACATTTTCATATAACTATGTGGCATTTGTATTTCTTCTTTTGAGAAATGTCTGTATAAATATTTTGCCCATTTTTTGATTATTAGGATTATTGAATTTTTTCCAAAGAGTTGTTTGTGCTCTGTGTATATTCTGGATGTTAATCTGTTGTCAGAGTGTTTGAAAATATTTTCTCCCATTCTGTGGTTTGCGTCTTCACTTTGTTGATTGCTTTCTTTGCAGCACAGAAACTTTTTAAC
cluster-40	chr7:99000000-100000000	66031	66673	18.9312	0.121	69.1	0.813	TGCCCATTGCACCAGGGCCTATGTAACTCCCACTCCCCAGGGCTGGGGCAGATGCCAGGGCTGGGGCAGAGGGCCCCGCAGGAAGGATCAGGGATGGGGTCTGCCGGACCCCAGGTGTCAGGTCCTCCGTGGGGCAGGAATCGGCCTGGGGACCTTCCTGGTCCACCCAGGGAATCCTCCTGCAGGGTGCGAGTATGGGACCTGGAAGACTACGAGGGACCGAAGAGACCCGACTGCACTGTGTCCGGGCAGAGGCAGCCTCCGGGAGCTGATGGACTTGAGGGCTGGGGCAGGGGAAGCTGAGGGGGCCGCTGTTCCGTGGGACGTGCAGGAGAGCAGCAAAAGGCAGGAGTGGCCAGTGGCACCCGCGCCCCCGCCCCTTCCCCAGGCCGGACACTC…
cluster-4	chr7:99000000-100000000	6388	7362	18.8279	0.123	70.2	0.813	AACAACGCCCCTAGTCTCTCCGTTCGGGAAGACGCGTGGCCCTGCCTGCCACCCACCGGAAGTGAGGGCAAATGGCAACAGCGGCTCTGGAATTCTATACAGGCATTGCTGAGGACACCTAAGATGACGCAATCTCCGCGCGGGTAGGGCGGGGCTCCGCAAGGACCTCATGCCTTAGAGATCGCCTGAAGAGCGGAAGCCTTCTGTCGAGAAGCAGCTACCCAAGCTCCAGGAGCTTCCGGTATGTGTTTTCCCTCTGTTCTCGATTACCTTGGCAACGGCTGAGGCGGGAGACCGGTGGTCTGCACCGTCCTGGAGGGAGATATGAGTGGCTGGACTCTCAGCCAGCCACTGGGATGTGTTCGGGCTTTGGACCTTGAGGCCGGAGAGAGCTCCCGA…
cluster-283	chr7:99000000-100000000	497988	499818	18.7162	0.125	71.4	0.813	TAAATGTTAATCTTATCCAAAATCACCCTCAAAAAAACACCCAAAATAATTTTTGACCAATATCTGGGCACTCTGTGGCCCAGTCAAGTTGATGTATAAACTTACCATCGCAATTCCTTTTTAAAGGAATAAATAATGACAATAATATATATTTATTCGTGTCATTACCATTTCTGGTGCTCTTTTATTCCTTTGTGTAGAGAGATTTCCATCTGGCATTTTCCTTCTGTCTGAAGGACTTCCTTTAAGACTTCCTTTCTTGAAGTGTCAGTCTGCTGTAAACTCTTTCTTTTAAGCTTTAGTTTACCTCCAAACTTATTTATTTCACCTTTGTTTTTGAAGGATATTTTTTGCCAGTTCTAGAACTCTAGGTTAACAGTTTTTTTCTTTCAGGACTTT…
cluster-425	chr7:99000000-100000000	744120	745372	20.0165	0.125	71.5	0.813	ATTGCGCCACTGCACTCCAGCCTGGGCAACAGAACAAGACTGTCTCAAAAAAAAAACAAAAAACAAAAAGTGTGGCAATACCATGTGTTAATGGAGCTGGAGATAACTGGGAACTCTGACACATTGCTAGAGGAGTGTGAGTTGGTCCAACCAGTTTGATTTGCAGACCATAGATAAAAAAGATAGGAAACTCTCTGATTCATTTTATCTGGCAACCTGCTCTTTCTACCAAAAGCAGATAAAGAATATACCAAAAAGAAACTACAGCCCAATCTCATTTATCATAATAGATTTTAAAAATTCTAAATAAAGCAGTAAAACAAATGGGTAGTATAATTTGTTCCAGCAGATTTTATTCCAGAAACACAAAGATGGTTAAATATCAAGAATACTGCCACC…
cluster-8	chr7:99000000-100000000	13674	14563	18.5909	0.127	72.8	0.813	TTTATTCATTATCAGTAGTTACTTACAAAAAGAAAATCCTGCGCAGACCGACCCTATTCCCCCAAACACACTCTTTGTTTCTCCCCAGCTGAAACAGAACCGCATGAGGGAAAGAGGAAAGTGGAATCTCTGTGGCCCATCTTCAGGATCCACCACCAGAAAACCCGCTACATCTTCGACCTCTTTTACAAGCGGAAAGCCATCAGCAGAGGTAATTAGTCAGTCTCTCTTGGACTTTGAAGCTCGCGTCACTTTTGGAGTTACTGAACTAACCACAATCCTTATTCTCGCAACCTGTGCAAGTCATGGTTTTTCTTACCACGAAAATTAGGGGGAGCCAACGTTGGCTGAGTTTTGTGTGTGTGTTTGTTTTTTGTTTGTTTGTTTTGAGATGGAGTC…
cluster-124	chr7:99000000-100000000	224094	225649	18.587	0.127	72.8	0.813	CCAGGCCAGTGGTCATGTAGAAGGGGGTTTACTGAAATATGCTTCCAAGGATGGGCCACAGATTGGCCAGAGGGGAGGAAAGAGAAGAGTCAGAGAGGAGTCTACGTCTTAGGATCCTGGCTAAGGGCCTGGAAAAATTATGTTACTACTGTCAGAAAGAGAGGGAAGCATTTTCCTAAGAGGGAGGAAGAATGGAAAGTTCCATTTGTTGACTTTGAGATCTAAGTGGATGGTCCCTGGAAGTAGCTGCAAGTCAGGTACATGGTCTGGGAGTTAAAATAATATCATGAACCATTGCATTCCTGCTCCATGTGTGCAGTAAACTTCATGAGTGTACAATCCATTTTGAAGGTGGTGAATGTAAGGCTCAGAGAGGTTAATTGATTTTCCCATGATCAC…
cluster-550	chr7:99000000-100000000	954600	955116	18.5505	0.128	73.2	0.813	AACAACCTCCTGGGGCTCCCCTATGCCTGAGTTCCTGCAACTCAGAAGTTGAGGCCCAGAGATCCAGGTAGAGGGGGCTCCAGTCCTGGGACTGCCCTGCAAGTCATGTGGCCTGGGACAGGGCTTCTCCAAGCTCTGTCCCCTCCTGTGTAGGGCAGGGAGGTCAGAGGGGACCCTGCAGATCCAGTCTCATGTCTGGGGGTCAAGGGGTGGCCTCGAGAGGGACCAGTCTCTGTGTAGGGGACCGTCAGCCCCCTCACCCCTTGAGCAAGACTGTGGTCCCTGCACCAAGGGAGCAGGCCTGGGGTGGGAAGAGGCCAGCTGGGCTGTGGTGGTGCCTGGGGACTGCATGGGAGCCCCTGCCAGGGAGGGAGAGGGACAGAGGACAAGCTGGGGGCT…
cluster-179	chr7:99000000-100000000	322171	322566	18.5131	0.129	73.6	0.813	TGACCTCTCCCCTCCCCACCAGGCTGCTCCTCACCAGGCCAAGCCAGGTCCCAATTCTTCCTCATCCTCTGCTCCCCCACCCTATAATAGAAGTATCACCTCCCCTCCTCACACCCACTCCACCTTACAGTTTCATTCCGAGACTAGCCCTCCTCCACCTGCCCAACAATTTTCTCTTAGTCAGGTGGCTGGAGCTGAAGGCATAGTCAAGGTACATGTGCCTTTTTCTCTATCGACCTCTCCCAGATCAGTCAGCGTTTAGGCTCTTTTTCATCAGACCCCACTAAATATATACAGGAATTCCAATATTTAACTCAGTCCTGCGATTTAACCTGGAGTGACTGAAATGTCATCCTGACCTCCCCCCTCTCCCCAGATGAGCAGGAAAGAGTTGA
cluster-94	chr7:99000000-100000000	175034	176265	18.4895	0.129	73.9	0.813	GTGGCGAAACCCAGTCTCTACTTAAAATAGAAAAATTAGCCAGGCATGGTGTTGCGTGCCTATAATTCCAGCTACCTGGGAGGCTGAGGCGCAACAATAGCTTGAGCCTGGGAGGCAGAGGTTGCAATGAGCCGAGATTGTGCCACTGCACTCCGGAGTGAGACTCTGTCTCAAGAAAACACAAAAAAACAAAAAACAACAATATACCCCAAAGTGATGTTGGTATTACACAGATCTCAAAACCCAGAGAAGTTTGATAGCTCTTCATTCCCTAGTACATCGCTGATGACTCACTGTCATTAGTTTGCAACTGATCTCAAGTGCTCCGAGAGCTCTCTGGGATACTAGGAGAGAATATCCTGAGATTTTTTTAGGGAGCTAGTCAAACCCCTGCTCTGA…
cluster-524	chr7:99000000-100000000	912658	913641	18.2365	0.134	76.8	0.813	CTTGAACTCAGGACTTTGAGGCTGCAGTGAGCTATGACTGCACCACTGCACTCCAGCCTGGGTGACAGAGCAAAACTCTGCGTCAAAAGAAAAACCAAGGCTGGGCACAGTAGCTCATGCCTGTAGTTCCAGCTACTCGGGAGGCTGAGACAGGAGAATTGCTTAAACCCAGGAGGCAGAGGTTGCAGTGAGCCAAGATCAGGCCAATGCATTCCAGCCTGGCCCACAGAGCAAGACTCTGTCTCAAAATAAATTAATAAATAAATAAAAATAAAAATCAAACAAAGAAAAACAAAATCAAAAATCAAAAAAGTGGTTTCAGCTGTGCCCTCTGAAACTTAATGTTTCTTACTGACTTTTCTAAACCTAAGTGTCTCCATCCATAGTGGGGGATACCAA…
cluster-393	chr7:99000000-100000000	690925	691693	18.2014	0.135	77.2	0.813	TGCCCCTTGTCTCCTAGAAGAGAGTCCTTTGACATCTCCATTAGCCTGATGGCTTCATTCACATCTTCTTTCTCCACCACATCCACCATTCTCAGACGTGCCTAAGGGGAAGGTAGGGGGGAAAGATGGGAACGGGAGGAGGGCAGTGGAACGAGGTCAGGGGACACCCTTGTTCTGGCTTTAAGGCTGGGCAGCCCATGGGTCGCCTACTCACAAAACAGGAGTGGAATCCCCCCTCCCCCCAGCATCCGCAGTGTTGGGCCGGCACTGTCAGACCGAGACAAGTGCAATGCCCAGGGCAGCGTCCAGCAATTGCCCAAGTCTCCGCCTCTCAACACTGGCCAGTCCCGGAGTTCAGCTGTCCTGTGAGGGAGACCAGACCCTTTTGAACGCCACTGG…
cluster-254	chr7:99000000-100000000	450121	451218	18.0281	0.139	79.3	0.813	TCTGGGTTTTGCACTTTTGTTAATGTTATTCCTGATAAGTGTATCACTAATATTTTGATGTTATGGTAAATACAATTTTTTAATTCCACTTTTGGATTGTATATTGTAACGTACAGAAATACAGTTTATTTCTGTATATTGACCTTCTATCTTCAAATATTTCTGAACACATTTGTTAGTTTTAATAGGTAAATAGAAGTGCTGAGAGAGGTATCCTTGTCTCATTCATGATCTTAGGGGGAAAGGTACTAAGTATGGTTAGCTATGGGTTTCATAGATGCCCTGTATCAGGTGGAAGAATTCTCTTCTATTTTTAGTTGCTGAGTGTTTTTATCACAAAAGTCTTTTGGATTTTTGTCAAATGCTTTTACTCATACTGAGACGATTGTGTGTTTTCAT…
cluster-3	chr7:99000000-100000000	3040	4941	17.9873	0.14	79.8	0.813	GTGGCGCAATCTCGGCTCACCGCAACCTCCACCACCCTGGTTGAAGTGATTCTCCTGCCTCAGCCTCCCGAGTAGCTGGGACTACAGGCGTGCACCACTATGCCCAGCTTATTTATTTATTTTTAGTAGAGATGGGGTTTAACCATGTTGGTTGGCTAGAATGGTCTTGATCTCTTGACCTCGTGATCTGCCCACCTCAGCCTCCCAAAGTGCTGGGATTACAGGTGTGAGCCACCGCGCCCAGCCAGCCAGGGGCACAGTTGATCCTCGGAACAAACCTATGGTACAGGGGTGATAGCTGGTCCCATTTCATAGACCAGGAGACTTAGACCAAAGCAGACTGCGAAACACCACGAAGTTTAGAGTCCAACTCCCAGGTTCTACGCTTACTGGCTTGAT…
cluster-341	chr7:99000000-100000000	604078	605909	17.9193	0.141	80.7	0.813	GTGGCGCAATCTCGGCTCATTGCAACCTCCACCTCCCAGGTTCAAGTGATCCTTCTGCCTCAGCCTCCTGAGTAACTGGGATTACAGGTGCGCACCACCACACCTGGCTAATTTTTAAAATATTTTTAGTAGAGAGAGGGTTTCACCATGTTAACCAACCTGGTCTCGAACTCCTGACCTCAAGTGATCCACCCACCTTGGCCTCCCAAAGTGCTGCAATTACAGGCATGGGCCACTGCGCCCAGCCTGTATTTTATTTATTTTGAGACAGAGTCTCACTCTGTTGCCCAGGCTAAAGCGCAGTGGCACAATCTCTCCTCCTCCGGGGTTCAAGTGATTCTTGTTCCTCAGCCTCCCAAGTAGCTGAAATTACAGGCATGTGCCACCACGCGTGGCTAA…
cluster-325	chr7:99000000-100000000	578172	579117	17.7935	0.144	82.2	0.813	CAGTCCAGAGATCAACTGTCTCAGCTCTAAATTTGCATATCCTGTGTGTAGACTCACTGATCACAACCTCTGCCCAGCCTGGCTTGTGCATACTTCTTTCTTACTGTCAGGGGAGGAGCCCGGCCTGGTACTCCCATTGGCCTGTAGATTCACCTCCCCTGGGCATGGCCCCAGGACCCAGGATAATACCTGTGCCTCCTGCCCAGAACCTTCCAAGCAGACACAATGGTAAGAATGGTGTCTGTCCTGCTGTCTCTGCTGCTGCTTCTGGGTCCTGCTGTCCTCCAGGAGACCCGAGATGGTGAGTGGGGAAAGCAAGGGATGGGTGCTGGAGAGGACTGGAAGGAGGTGAGGAACAGGACATGTGGCTGGGAGAAGGGCTGGATGCAGCTGGGATTC…
cluster-339	chr7:99000000-100000000	601407	601783	17.7376	0.145	82.9	0.813	CCACCTTTGCCCCTCCTGCCTACTCTTCCCCCATCCATCTCCACCCCGAGTCTCACCCCCTCCGGATGCAGGCTCTCTTCCCCTGAGCAGAGCTGCTCTTCCTGGGCAGTTACAAAGATTCTTTGTAATGTGTTTACAGGAGGAGGGGGTGAGAGCGGGGCCTGGCTGTACTGATGGGCCCACCAGCCCTGTTTACATAAGCAGAGAAGGAGCCAAAACAGATGACCCTGTAGCTCAGGGACCTAGATTAAACACATAACCAAAGTCCAGAGCCCTGTGCCCCAGCCGCCCAGTTTCTAGGCTACACCACACAGAAGCAGCATGGAGGAGCCTCTTGACCCAGGGAGGGTTGTTGACTCGGCTGGGTGAGAGATGT
cluster-2	chr7:99000000-100000000	1630	2112	17.6818	0.146	83.7	0.813	AACAACACCTCGGAAGGCTGCTTCCCTCCACCTTTCTTGCCTTCCCACCAAAAATGTCCCTTATAGGAACCTCATGTCCCTTCACCTCTTGGCACCTGCCCACACATTCTCCATGTCCTGCTCAGCTGCTGGCTCCCCCAAGGACCCCTCCCAGACCCCACAGCTGGATGTGGCCTTTCCCTTCTTGAGACTCCTGGGGTACGTCACAGCTGTGTACCCATCTGGCCCTGACTGCTCCCTTAGGCCCTTGATCCAGGCATCAATCTAATGATATGGTAAGATGCAGATGCTGACGATGGGAATGTATTCTATTTCCTAACGGTGGCCTGGACAATGTACTATGGGAGCAGAGGAGAGGGAACTACTAAATCAGCTCTGGCTGGAGGTGAGGCATGAGTC…
cluster-278	chr7:99000000-100000000	488319	488859	17.6251	0.148	84.4	0.813	AACAACAGACACCAGGGACTACTTGAGGGTAGAGGGTGGAGGAGGGTGGGGTATCAAAAAAGTATCTATTGGGTACTATGCTTATTACCTGGGTAATGAAATAATATGTACACCAAACCCCTGTGACATGTAATTGATCTATAGAACAAACCTGCACGTGTTCCCCTTAAACTAAAATATAAGTTAAAATAAAATCCTCGTTAAATCACTGCCTGAAAGTCTTTACTGAAAATCTGGGAGAAAATATATTGAAATGTTAGTAGTGCATAACTTTAATTTTTATACTTTTTGCATCTTACAAACTTTCTACAATAAGTACACATGACTTATATAAACAGAGAAAAGCAATCATTATCTTAAAAATAACTATCCAGTAACTGCCACAATCTCCTGAGTCCA…
cluster-453	chr7:99000000-100000000	786835	787283	18.6342	0.148	84.4	0.813	GGTTTAATATTTTTGTCAGAGCTCACCACTAGGGGTATGCTGATGGTTAAAAGAAGACCACAAGGGTTCGAGGGAAACAGTCCACTCCAGGACAGGCCGTCTTAGGATTTTAGGGTCATCCTGCTCTGACGTCTCATTTTCATTGCCCTTCTTTCCTTCTATTTTTTCCTTCTACTCATCCTCTCTCCTCTGACCTCAGTAATGATTTCTTTATCTCTTTTTCCTTTCTCAAAGCTATGAAACTGATGACCTCCCTGGTAAAAGTTGCCCTCCAACTGAGTGTGCACCAAGATAACAATCAGCGTCAGTATGAGGCTGAAAGAAACAAGGGGCCAGGGCAGAGGGCACCTGAGCGGCTGGAGAGCCTGTTGGAGAAACGCAAAGAGGTGAGGAGTGTTC…
cluster-270	chr7:99000000-100000000	476989	477516	17.5945	0.148	84.8	0.813	TTTGTTTTCTTCTCCTCTGTCATCCCCCGTATCTAACATAAGATGTATTAATAATTGTTAATTTCAGGCAGGGGACAGTGGCTCAGGTCTGTAATCCCAGCACTTTGGGAGGCCAAGGCAGGCAGATCACCTGAGGTCAGGACTTTGAGACCAGCCTGGCCAACATAGTGAAACCCTGTCTCTACTAAAAATACAAAAATTAGCCAGGCTTGGTGGCACATACCTGTAATTGCAGCTACTCGAGGGGCTGAGGCATTAGAATCCCTTGAACCCGGGAGGTGGAGTTTGCAGTGAGCCAAGATTGTGCCACTGCACTCTAGCCTGGGCGACAGGGCAAGACTCTGTCTCAAAAAAAAAAAGTAATCTTAATTGATTCCTCAAATATCCACCCTATTCTTT…
cluster-264	chr7:99000000-100000000	466757	467054	17.5177	0.15	85.8	0.813	TTTATGTTATTTCTTGATTATATGCTAAACAAGGGGAATTATTTGTGAGTTTTCCATGAAAGGGGTGGGCAATCCCCAGAACTGAGGGTTCCTTCCCTTCCTAGACCATATAGGGAAACTTTCTGACATGGCCATGTCAATTGTAAACTCTCATGGCACTGGCGGGAGTGTCTTTTAGCATGCTGATGCATTATAATTAGCATATCATGATCAGTGAGGATGACCAGAGGTCATCTTCCATCACCATTTTGGTTTTGGTGGGCTTTGGCCAGCTTTTTTTTCACATGCTGTTTTGTT
cluster-556	chr7:99000000-100000000	962029	963269	18.2723	0.154	88.2	0.813	GTGGGTCCTTGCACCATCATCCCCAGACCCATGGTTTTTATTCCACAGGGGAAGGATGGTTTGTATTCTACAGGTGAAGTATGATCACATCAAGGTTGTTTGACTCCAGGGCAGGATTTATGATACGTACCTGCTCTTACACAAGAACGATAGATCAACTGGAAATCTTAGAGGCCTTCCCAGAACTGGGGTTAATCAGAAGCTGCCATGGCAGATTAGCTTCCAAGATGGAGTTGCCTTAGCCTCCACAATATTAAAAGTAGAACTACCATATGATCCAACAATCTCACTTCTGGGCATCTATCCAACCAATTGAAAGCAGGGTCAGGAAGAGGTGTTTGCACACCGATGTTTGTAGTAGCATTACTCAAAATACCCCAAACGTAGAATCAACTGAAA…
cluster-335	chr7:99000000-100000000	594101	594877	17.2737	0.156	89.1	0.813	TTTGTTTTGTTTTGTTGGTGGTGGTGGTGGTTTTTTGTGTTTGTTTGTTTGTTTGTTTTTAGTACAGGGAGAGTATCCCTAATCCAAATATCTGAGCTCCAAAAGTTACAAAACCAGAACTTGAGGGCCATCATGGCACTTAGAGAAAATGCTCATTAGAGCATTTCAGACTTAGGATTTTGGGATTAGGGCTGCTCAACCAGTAAAGCAAATATTCCAAAGTCAAAAAAAAATTCTGAAATCTGAAACATTTCCGGTCCCAAGCATTTCAGATAAGGGATATTTAAACTGTAGCCATCCCGACGAGTGTGAGGCGTCTTCTCAAAAGTCTTGCACACTATTTTGTCTGCTTTGATCTGTCATGTGTTTCCTACCACTTTGAAAGCATAACGAATTTTA…
cluster-92	chr7:99000000-100000000	173113	173450	17.2508	0.156	89.4	0.813	ATTGCACCACTGCACTCCAGCCTGGGCGACAGAGCAGGACTCTCTCTCAAAAAAACACAAAAAAACAAAAACAAAAAACCATACACACACACACACACACACAAATCAGCATCATAAGGGAATGTAGCCTTCCAACAGAGATGATGCTGTTCGTATGTTAATCTCAGAGACAGTATTTCAAGAGAGTGGCAGGTCTGTTCCTGGTAAAATTTTAACCATTAGGATTGCAGATAAATGTTTGAATTCTGCTCCTCTCTCATCAATCCAGGACAGTATTTGAAGTGTGAGGGCTTTGTGTATAGTTGTTTATCCATTACCACATTTTTGTATTTTAATA
cluster-379	chr7:99000000-100000000	667779	668526	17.2506	0.156	89.4	0.813	TTTGTTTTTTTGTTTTTTTTTTCTCCCTTTTGGGCTTTGCTCTTTCTCTGCATTAATCTTCAGCTGCTGAAGAGTCAGAGGTGGAGGCAGGAGTGGTCTGGCTCCTGGGGCTGGGTGTCAGAGGTGAGAGGGCAGGGCAAGCAGGCCAAGTGAGCTCCTTGAAAGCATCCTTACCCAGGCATTTAGAGAAAATCATTTTCATCATTGGAGTGGGAAGAGGACAAGAGAGGACAGCAATCAGAGGCCAACGCTAAGTGCTTCTGACCCTCTCCCTCACAGCCGGTTACTAGCTGTTTGGACAGATTTGCCCATTCAGCCCCAGGACAACTGGGGGGGATGGCAGGGGGTCTGCTGGCAATATCACCAGGTTTCTCTTGGAAACATGGTCTGGCTGCTCCA…
cluster-511	chr7:99000000-100000000	892068	892148	17.5041	0.157	89.8	0.813	ATTGTGCCACCACACTCCAGCCTGGGTGAAAGGGCAAAACCCTGCCTCAAAACAAACAAATATACAACAACAACAACAAC
cluster-324	chr7:99000000-100000000	575471	575781	17.1988	0.158	90.1	0.813	AACAAAGAGATTTATTTTTACTCTTATTGCCATCATTGCAGGACTAATTGCGGTTACTGCAACAGCAGCAACTGCTGGAGTTGCCATCCACAATTCTGTTCAAACCGTTCAATATGTTGAATTGAAGCATGGCAGAAAAACTCCTCCAGACTTTGGAATTCTCAGGCTCAAATTGATCAAAAATTAGCTAATCAAATTAATGATCTCCGCCAAAGTGTAATCTGGCTGGGAGATATGAATTTGGAACACCGTATGCAATTACAGAGTGATTGGAATACTTCTGATTATTGCATAATGCCTTATGCTTATA
cluster-462	chr7:99000000-100000000	800592	801687	17.9651	0.159	90.7	0.813	TTTATGCTTATTGAGCACCTGCTGTGTGCCAAGCACCATTCCAGGAGCTAAGGCCACAGCAGTGAACAAAACACACAAGTTCCTATTTGGTGGAGCTTCCATTGTAGTTGGGGAGAGACAAATAGTGAAGGTGTCAGTGCTGTGTGAGAGGGCACTGTCAGGCTTACTTCTCTTCTCCAAGAATTGGGCTTGGGGCAGTGTTTATTTCTTTTCTTTTCTTTTTTTTTTTTTTTCCTGAGACAGATTCTAGCTCTGTCGCCAGGCTAGAATGCAATGGCACTATCTCGGCTCACTGCAACCTCTGCCTCCCGGGGTTCAAGCAGTTCTCCTGCCTCAGCCTCCCAAGTAGCTGGGATTACAGGCATGCGCTGCCACGCCCAGCTAATTTTTATAGTTTTA…
cluster-128	chr7:99000000-100000000	232710	233301	17.121	0.159	91.2	0.813	GTTTCTCAACCCCTGCACTGTTAACATTTTGTGCCAGATAATTCTCTGTTGGCAGCTGTCCTGGTTGGTTTTTTTTTTTTTCACTGTGTAATTCCTTTATTTTCTGCATATTAGTGCTTTACTAACACTACAACCATAAAGAACACAGTTTCAGGTACTGTACTTTTTAGTTTGGGGCGATCATAGTCTACAGACTCATTTACTTATATTAAACAAGATTAACCTCATTCAAAACATACTGCAGTTTATAAATTCACATAAATACAGAAACTGATGCAATTAAACAACTTCAGGATCTTATTTTTTCAATTCTTAGATTATAATTTTTTTCTGCAGGCTATAATTACCTGCTCCAGTCACCAATGATTATTGTTCAATTTAACTACATCAATTATAAAC…
cluster-543	chr7:99000000-100000000	946500	947059	17.7849	0.16	91.8	0.813	GTTATGCATAAAAACAAAGCCATAAAAATATTTTCATAATCTTAGCCTTCCTAAGGAATACACAAACAGAAATGATAATGTTAAAGATCAAGCCTCATGAGAATTCAAACAGGGAGGGGAACAGAAGGAGCTGGCCAAAGGAGAACTTTGTGTTCTATGTTGTTTGAATCTTACACAATGAGAATTTAGGGGATAATGTGACTTAAAAAATTGAAAAAAAAAATGAAAATGGTGGGTAGTCAACTTTGCACCATGGCTTTTAAATCCCTCAATAAATTCTGGGCTCCCCATATTGGGGTGAATAAAAGACACACTTCCTCCAGGGCTCAGCATCCACCTGTGAAAATGCCCCCAGGACTGTCGAGAACCCAGCTGGGAGGCCACTTGGATGATTATCCA…
cluster-29	chr7:99000000-100000000	47635	48944	17.0402	0.161	92.3	0.813	GAGGGCCAGGTCCACAAGTGCTTCCCCTACCCTTGTCCCAGCTCTTAGATGTGAAGAGCCAATCAGAATGGAACTTCCTGGTCTCAATGGGTGCATTTCCATCACAGCTCCGCTGCACAGGAAGCTGGGGCTCAGAAACACTCTTCCCTGGCTCTCAGGGCTCGTCAGGCCAAAACTGGACACCAGAACCTCTTTTCCTTGGATGAAGCCAAGGTGGGCCTGGCCCCGGCCTTCCCAGTGGTCTCACGTCTGAGTTTCCCTGCAGGGGAGTGCAGCAACAAGGAATGTCCCTTCCTGCACATCGACCCCGAGTCCAAGATCAAGGACTGTCCTTGGTATGACCGTGGCTTCTGCAAGCACGGTAGGTGCCAGGGTGGGCTGGGCCCCGGGCAAGAAGCC…
cluster-383	chr7:99000000-100000000	676859	677074	16.9905	0.163	93	0.813	CAGTACAAACTCCTAGAAAGGCAGGTCAAAGGTCTGACTCCAGAGAAAAAGGCAACAGCTCCCTCTCACAGCTGGGTTAAGTGAAGCTGGAACTCAAAGGCATATTGTTGAGAACAAGCACCCAGTGTCCAGATCAGTAAACAGCGTTTCTCACAGAAAGAAAACTCTCCATTGTGCCCCCATGGCTTCAGGTCCAGACAGGGCCCTTCCCCTGC
cluster-143	chr7:99000000-100000000	252122	254496	16.9845	0.163	93.1	0.813	TGGTTCCAAGTCTTTGCTATTGTGAATAGTGCTGCAATAAACATAAGTGTGCATGTGTGTTTATAGCAGGATGATTTATAATCCTTTGGGTATATACCCAGTAATGGGATGGCTGGGTCAAATGGTATTTCTAGTTCTAGATCCCTGAGGAATCACCACACTGACTTCCACAATGGTTGAACTAGTTTACAGTCCCACCAACAGTGTAAAAGTGTTCCTGTTTTCTCCACATCCTCTCCAGCACCTGTTGTTTCCTGACTTTTTAATGATCGCCATTCTAACTGGCGTGAGATGGTATCTCATTGTGGTTTTGATTTGCATTTCTTTGATGGCCAGTGATGATGAACATTTTTTCATGTGTCTATTGGCTGCATAAATGTCTTTTGAGAAGTGTCTGTT…
cluster-294	chr7:99000000-100000000	522302	523413	16.9064	0.165	94.2	0.815	ATTATTTATATTATGAATTCATGGATTCCTATTTTATACTTTGGGTATAATCCAATACTATGTTGTTTATTTTACTGCTCAGATTATTCCTGTGTTGGCCATTGGGAACTTTTTCAGTTGACATCTGTGTCCCTTTGACAAACTCCTGTCATTTTGTGGGGAAGAGGGAGTAGCACTTTCTTACTTTCTACCGCTACAAAATCCTCCAGTCTTATCTTGTATTTCTCTTCCCTAACCCTAAAGTCAATCATTCTCATTTCTCTAATGGTAAATGATGTTAAACATCTTTTCATATGCTTTCTTATTATCTGTATATCTTCTCTGATGATTACCAAGGATGGGAAGGGTAGTAGGGGGAAAGTGGAGATGGTTAATGGGTACAAAAAATAGAATGAATAA…
cluster-357	chr7:99000000-100000000	629706	630115	16.799	0.167	95.8	0.818	AACAAAAACAAAACAAAGTTTCTTGTTTGTTAATCATCAGCTTGTTGATAGAAAACTCACAGAATTGGAGAAATATTTACTATTCCTTTCTTTCTGCTAATACCACTAATCATTTTCTATGAAAGACCTGTTCTTTTTTTGAACTTATGAATAATGTTAGAAATGGAACATGATGTTTTAAATGTATACATAAACCTTCCAATTAATTATCAGGTGATCCAGTAGTAGACCTGTGACCTCTGAAGGCTCCTGCTTCTCATCCCTTCCCTTCTGCTGTGATTTGTTGTCTTCCCTCTGCTCATTCCCCTTGTGTCTGTTTCTTCCATCCTCTCCCCATGCTCCCTCTGTTGTCATTTCCCCTTACTCTCCACTCTTTGCCTGCGCTCTCATTTTCCAAAT…
cluster-405	chr7:99000000-100000000	705220	705817	16.6205	0.172	98.5	0.818	CGGGGGCCGAGGTGCTGAGGGACAGGACCTGGATAGAAAGGAAAGGCAGGCCGCTTGCCCTGTGCCCTCCCTGCCCCCCAGAGGCCTGGCGAGGACGCTTCACTCGCTCCCTGCCTGAACAAGTTGTTCCTGTAGTTCACCCTGTAGACAGCTATGGCTGGAGACCTTGTTCATGCAGGGCAGCTACAGCCCTGCAGGACCCTGGTGGGCGCCTCTTCCAGCTCTTGACTTGGGGCCCAGAGGGGACTGTGCTCTACTCCTGGGCCTCCCCAGGGTGCTCTGAGGTAACCCAGGCCCTCCAGATGCTCCCTGTCCCACAGCTCTGCATACCTGCTGGGTGGATGGGGCGCTGGAGGACGATGACATTACAATAAACTTGGTTGGAGGAGGGGAAGGCTG…
cluster-231	chr7:99000000-100000000	417739	418573	16.5993	0.173	98.8	0.818	CTGTAACTTTAGACTTTTAGTGCTAATCAGGCCTATTTTTCTTATTTGTTTTGAAGATGAAAGACATAATGGAGGGGAAGTTGCTTAAGCATTGAATGCTACAAACATAAATTATCATTACTGATCTGTTGGGGCTCAGAAGAAAACACTTGAAAATAGGACACTGTGGCAAGCTGAGTACTTTGAACTAAAGGGGACTGGAGGATCTCAGAAATGGCCTCAGAACTAAGGTCTCTCTGACCTTCTCCTGCCTCCCATACTTTCCCTCCAAAAGTGCAGAGAGGGGCTTTCTCTGAAGTTCCTTTATCTGACTAAGGAAAGACCTGCCAGAAAGAATGCAATTGTCTTTAGCACCTCCAAATAATATCAACAAACAGAATATTAACTTACAGGAAAGAA…
cluster-426	chr7:99000000-100000000	746476	747195	16.5864	0.173	99	0.818	CGGGGCTAAAGGCCAGTGGCGCAAGCAGAAGGAGGAGCGCAGCGGCTGCAAGCACGTGACCGGGGCCTGAAGCCGGAAGCTACCTATCTGGTAGGGAGCTCCCCCAGCACCGAAGACTGCGATGGTGAGTGAGGACGCATGCGCGAGAGGACCCGCCGGGGGTTCAGCGTCTCTGCTCCCCAGTCTGTGTGGTTTCCCCCTGGTGGGCCTGCGCTCCACCCTCACCTCCTATCCGCTCGGGGAGGAAGAGGGGATGGAAATGGGAGGGATGGCGACGAGAATGCTGGGGAGGGGTCTGTGGGAGGGTGTTCTGGGGCTGCGGGTAGTCTGCAGGTCGGGCGGAGACGAAGGGAGGTGAAGAGAGGGTCTGGGGGCAGGGGCCAGTGGGGCAGCAAAGGC…
cluster-96	chr7:99000000-100000000	178198	178874	16.5742	0.173	99.2	0.818	TGCCCTCTCTCTCCCTTTCCTGAAGTGACTGCCCGTCTCTAGCATCGTGTTGTGAATGTGTCGAGATTTTGGCGCTGCAGCAGCATCGGAGATTGGATCCAGCCCACGGAGAGGTCCCCAGACTCCATTTGTCCGCCCCAGGGCAGGGGCCTCGGAAGAGCAAGGGGGAGGAGCTAATCTAGCCGGCTGATCTTTGTGGCTTAGACAAAATTTAGAGTTTATTTGTCCCTCTGACCATGCTCTCAGATCAGATGGACAAGATTAGCCTTACACTTAGAAGCGTTGTGGTGCAAGACTAGTGACTTTTTTTTTCCCTTCCTTCCTTCCTTCCTTCTTTCCTTCTGTCCTCCCTCCCTCCCTCCTTCCCTCTCTTCCTTCCCTTTCTCCACCCCCCACCTT…
cluster-320	chr7:99000000-100000000	567041	568569	16.5411	0.174	99.7	0.818	AAAAAAAATTAACCAGGAGTAGTGACACATGCCTGTAGCCTGTAGTCCCAGTTATCGGGAGGCTGAGGCAGGAGAATCCCTTGAACCCAGGAGGCAAAGTTTGCAGTGAGCTGAGATTGCATCACTGCACTCCAGCTTGGGTGACAAGAGCAAAACTCCATCTCAAAAAAAAAAAAGCTACAGAATATGAATATATTTCTATCTCTTCTATAGCATCTCTTCTAAGGACAATTATTTGTTTGAATTTATGCTGAGTCCTGAGGAAGCTGTCACAACTACACCAAAGTGTACTTCCAAATTGGATAGAAATTATTTGTGATTTCATATGAGTAAAGGAAGGCTCTCTTTTTCTCTCAGTTCTAGGAAGAGTTCATATCATCACCTAAGTAACCCTAATCT…
