# Supplementary material for: The MEME Suite
Source: Nucleic Acids Res. 2015 May 7;43(Web Server issue):W39–49. doi: 10.1093/nar/gkv416 (PMC4489269; doi:10.1093/nar/gkv416)
Supplement: SUPPLEMENTARY DATA [file supp_gkv416_nar-00283-web-b-2015-File004.zip › case3/README]

Case study 3: Identifying liver-specific genes based on clusters of DNA motifs


This directory contains the following files relevant to case study 3:

o liver-motifs.meme - Six live-specific motifs

o cyp3a4-5.fa - 1 Mbp region of hg19 containing CYP3A4 and CYP3A5

o mcast-web - Output of MCAST on the above two input files.

Note that the mcast.bed file in the above directory was created via
the following command:

tr - "\t" < mcast-web/mcast.txt | tr ":" "\t" | awk -F "\t" 'NR > 1' | awk '$9 < 0.05 {print $3, $4 + $6, $4 + $7, $1 "-" $2, $11}' | tr " " "\t" | awk '$2 >= 99240813 && $3 <= 99386811' > mcast-web/mcast.bed

The above command converts the file to BED format, eliminates CRMs
that are not within 5kbp of one of CYP3A4 or CYP3A5, and eliminates
CRMs with p-values > 0.05.
