# Supplementary material for: The MEME Suite
Source: Nucleic Acids Res. 2015 May 7;43(Web Server issue):W39–49. doi: 10.1093/nar/gkv416 (PMC4489269; doi:10.1093/nar/gkv416)
Supplement: SUPPLEMENTARY DATA [file supp_gkv416_nar-00283-web-b-2015-File005.zip]

Archive with 323 entries (278 files):
- case4/
- case4/meme-chip/
- case4/meme-chip/align_msgs.txt
- case4/meme-chip/background
- case4/meme-chip/centrimo_out/
- case4/meme-chip/centrimo_out/centrimo.html
- case4/meme-chip/centrimo_out/centrimo.txt
- case4/meme-chip/centrimo_out/site_counts.txt
- case4/meme-chip/combined.meme
- case4/meme-chip/dreme_msgs.txt
- case4/meme-chip/dreme_out/
- case4/meme-chip/dreme_out/dreme.html
- case4/meme-chip/dreme_out/dreme.txt
- case4/meme-chip/dreme_out/dreme.xml
- case4/meme-chip/dreme_out/m01nc_GGAARY.png
- case4/meme-chip/dreme_out/m01rc_RYTTCC.png
- case4/meme-chip/dreme_out/m02nc_AVTGAAA.png
- case4/meme-chip/dreme_out/m02rc_TTTCABT.png
- case4/meme-chip/dreme_out/m03nc_RCAGCTGY.png
- case4/meme-chip/dreme_out/m03rc_RCAGCTGY.png
- case4/meme-chip/dreme_out/m04nc_AKAAAH.png
- case4/meme-chip/dreme_out/m04rc_DTTTMT.png
- case4/meme-chip/dreme_out/m05nc_RAGKTCA.png
- case4/meme-chip/dreme_out/m05rc_TGAMCTY.png
- case4/meme-chip/dreme_out/m06nc_CMCAGM.png
- case4/meme-chip/dreme_out/m06rc_KCTGKG.png
- case4/meme-chip/dreme_out/m07nc_CCCCRCCC.png
- case4/meme-chip/dreme_out/m07rc_GGGYGGGG.png
- case4/meme-chip/dreme_out/m08nc_AAATR.png
- case4/meme-chip/dreme_out/m08rc_YATTT.png
- case4/meme-chip/dreme_out/m09nc_GAAASCA.png
- case4/meme-chip/dreme_out/m09rc_TGSTTTC.png
- case4/meme-chip/dreme_out/m10nc_CCGSCTCC.png
- case4/meme-chip/dreme_out/m10rc_GGAGSCGG.png
- case4/meme-chip/dreme_out/m11nc_CCWCCTGC.png
- case4/meme-chip/dreme_out/m11rc_GCAGGWGG.png
- case4/meme-chip/dreme_tomtom_msgs.txt
- case4/meme-chip/dreme_tomtom_out/
- case4/meme-chip/dreme_tomtom_out/tomtom.html
- case4/meme-chip/dreme_tomtom_out/tomtom.txt
- case4/meme-chip/dreme_tomtom_out/tomtom.xml
- case4/meme-chip/fimo10_msgs.txt
- case4/meme-chip/fimo11_msgs.txt
- case4/meme-chip/fimo12_msgs.txt
- case4/meme-chip/fimo13_msgs.txt
- case4/meme-chip/fimo14_msgs.txt
- case4/meme-chip/fimo15_msgs.txt
- case4/meme-chip/fimo16_msgs.txt
- case4/meme-chip/fimo17_msgs.txt
- case4/meme-chip/fimo18_msgs.txt
- case4/meme-chip/fimo19_msgs.txt
- case4/meme-chip/fimo1_msgs.txt
- case4/meme-chip/fimo2_msgs.txt
- case4/meme-chip/fimo3_msgs.txt
- case4/meme-chip/fimo4_msgs.txt
- case4/meme-chip/fimo5_msgs.txt
- case4/meme-chip/fimo6_msgs.txt
- case4/meme-chip/fimo7_msgs.txt
- case4/meme-chip/fimo8_msgs.txt
- case4/meme-chip/fimo9_msgs.txt
- case4/meme-chip/fimo_out_1/
- case4/meme-chip/fimo_out_1/cisml.css
- case4/meme-chip/fimo_out_1/cisml.xml
- case4/meme-chip/fimo_out_1/fimo-to-html.xsl
- case4/meme-chip/fimo_out_1/fimo.gff
- case4/meme-chip/fimo_out_1/fimo.html
- case4/meme-chip/fimo_out_1/fimo.txt
- case4/meme-chip/fimo_out_1/fimo.xml
- case4/meme-chip/fimo_out_10/
- case4/meme-chip/fimo_out_10/cisml.css
- case4/meme-chip/fimo_out_10/cisml.xml
- case4/meme-chip/fimo_out_10/fimo-to-html.xsl
- case4/meme-chip/fimo_out_10/fimo.gff
- case4/meme-chip/fimo_out_10/fimo.html
- case4/meme-chip/fimo_out_10/fimo.txt
- case4/meme-chip/fimo_out_10/fimo.xml
- case4/meme-chip/fimo_out_11/
- case4/meme-chip/fimo_out_11/cisml.css
- case4/meme-chip/fimo_out_11/cisml.xml
- case4/meme-chip/fimo_out_11/fimo-to-html.xsl
- case4/meme-chip/fimo_out_11/fimo.gff
- case4/meme-chip/fimo_out_11/fimo.html
- case4/meme-chip/fimo_out_11/fimo.txt
- case4/meme-chip/fimo_out_11/fimo.xml
- case4/meme-chip/fimo_out_12/
- case4/meme-chip/fimo_out_12/cisml.css
- case4/meme-chip/fimo_out_12/cisml.xml
- case4/meme-chip/fimo_out_12/fimo-to-html.xsl
- case4/meme-chip/fimo_out_12/fimo.gff
- case4/meme-chip/fimo_out_12/fimo.html
- case4/meme-chip/fimo_out_12/fimo.txt
- case4/meme-chip/fimo_out_12/fimo.xml
- case4/meme-chip/fimo_out_13/
- case4/meme-chip/fimo_out_13/cisml.css
- case4/meme-chip/fimo_out_13/cisml.xml
- case4/meme-chip/fimo_out_13/fimo-to-html.xsl
- case4/meme-chip/fimo_out_13/fimo.gff
- case4/meme-chip/fimo_out_13/fimo.html
- case4/meme-chip/fimo_out_13/fimo.txt
- case4/meme-chip/fimo_out_13/fimo.xml
- case4/meme-chip/fimo_out_14/
- case4/meme-chip/fimo_out_14/cisml.css
- case4/meme-chip/fimo_out_14/cisml.xml
- case4/meme-chip/fimo_out_14/fimo-to-html.xsl
- case4/meme-chip/fimo_out_14/fimo.gff
- case4/meme-chip/fimo_out_14/fimo.html
- case4/meme-chip/fimo_out_14/fimo.txt
- case4/meme-chip/fimo_out_14/fimo.xml
- case4/meme-chip/fimo_out_15/
- case4/meme-chip/fimo_out_15/cisml.css
- case4/meme-chip/fimo_out_15/cisml.xml
- case4/meme-chip/fimo_out_15/fimo-to-html.xsl
- case4/meme-chip/fimo_out_15/fimo.gff
- case4/meme-chip/fimo_out_15/fimo.html
- case4/meme-chip/fimo_out_15/fimo.txt
- case4/meme-chip/fimo_out_15/fimo.xml
- case4/meme-chip/fimo_out_16/
- case4/meme-chip/fimo_out_16/cisml.css
- case4/meme-chip/fimo_out_16/cisml.xml
- case4/meme-chip/fimo_out_16/fimo-to-html.xsl
- case4/meme-chip/fimo_out_16/fimo.gff
- case4/meme-chip/fimo_out_16/fimo.html
- case4/meme-chip/fimo_out_16/fimo.txt
- case4/meme-chip/fimo_out_16/fimo.xml
- case4/meme-chip/fimo_out_17/
- case4/meme-chip/fimo_out_17/cisml.css
- case4/meme-chip/fimo_out_17/cisml.xml
- case4/meme-chip/fimo_out_17/fimo-to-html.xsl
- case4/meme-chip/fimo_out_17/fimo.gff
- case4/meme-chip/fimo_out_17/fimo.html
- case4/meme-chip/fimo_out_17/fimo.txt
- case4/meme-chip/fimo_out_17/fimo.xml
- case4/meme-chip/fimo_out_18/
- case4/meme-chip/fimo_out_18/cisml.css
- case4/meme-chip/fimo_out_18/cisml.xml
- case4/meme-chip/fimo_out_18/fimo-to-html.xsl
- case4/meme-chip/fimo_out_18/fimo.gff
- case4/meme-chip/fimo_out_18/fimo.html
- case4/meme-chip/fimo_out_18/fimo.txt
- case4/meme-chip/fimo_out_18/fimo.xml
- case4/meme-chip/fimo_out_19/
- case4/meme-chip/fimo_out_19/cisml.css
- case4/meme-chip/fimo_out_19/cisml.xml
- case4/meme-chip/fimo_out_19/fimo-to-html.xsl
- case4/meme-chip/fimo_out_19/fimo.gff
- case4/meme-chip/fimo_out_19/fimo.html
- case4/meme-chip/fimo_out_19/fimo.txt
- case4/meme-chip/fimo_out_19/fimo.xml
- case4/meme-chip/fimo_out_2/
- case4/meme-chip/fimo_out_2/cisml.css
- case4/meme-chip/fimo_out_2/cisml.xml
- case4/meme-chip/fimo_out_2/fimo-to-html.xsl
- case4/meme-chip/fimo_out_2/fimo.gff
- case4/meme-chip/fimo_out_2/fimo.html
- case4/meme-chip/fimo_out_2/fimo.txt
- case4/meme-chip/fimo_out_2/fimo.xml
- case4/meme-chip/fimo_out_3/
- case4/meme-chip/fimo_out_3/cisml.css
- case4/meme-chip/fimo_out_3/cisml.xml
- case4/meme-chip/fimo_out_3/fimo-to-html.xsl
- case4/meme-chip/fimo_out_3/fimo.gff
- case4/meme-chip/fimo_out_3/fimo.html
- case4/meme-chip/fimo_out_3/fimo.txt
- case4/meme-chip/fimo_out_3/fimo.xml
- case4/meme-chip/fimo_out_4/
- case4/meme-chip/fimo_out_4/cisml.css
- case4/meme-chip/fimo_out_4/cisml.xml
- case4/meme-chip/fimo_out_4/fimo-to-html.xsl
- case4/meme-chip/fimo_out_4/fimo.gff
- case4/meme-chip/fimo_out_4/fimo.html
- case4/meme-chip/fimo_out_4/fimo.txt
- case4/meme-chip/fimo_out_4/fimo.xml
- case4/meme-chip/fimo_out_5/
- case4/meme-chip/fimo_out_5/cisml.css
- case4/meme-chip/fimo_out_5/cisml.xml
- case4/meme-chip/fimo_out_5/fimo-to-html.xsl
- case4/meme-chip/fimo_out_5/fimo.gff
- case4/meme-chip/fimo_out_5/fimo.html
- case4/meme-chip/fimo_out_5/fimo.txt
- case4/meme-chip/fimo_out_5/fimo.xml
- case4/meme-chip/fimo_out_6/
- case4/meme-chip/fimo_out_6/cisml.css
- case4/meme-chip/fimo_out_6/cisml.xml
- case4/meme-chip/fimo_out_6/fimo-to-html.xsl
- case4/meme-chip/fimo_out_6/fimo.gff
- case4/meme-chip/fimo_out_6/fimo.html
- case4/meme-chip/fimo_out_6/fimo.txt
- case4/meme-chip/fimo_out_6/fimo.xml
- case4/meme-chip/fimo_out_7/
- case4/meme-chip/fimo_out_7/cisml.css
- case4/meme-chip/fimo_out_7/cisml.xml
- case4/meme-chip/fimo_out_7/fimo-to-html.xsl
- case4/meme-chip/fimo_out_7/fimo.gff
- case4/meme-chip/fimo_out_7/fimo.html
- case4/meme-chip/fimo_out_7/fimo.txt
- case4/meme-chip/fimo_out_7/fimo.xml
- case4/meme-chip/fimo_out_8/
- case4/meme-chip/fimo_out_8/cisml.css
- case4/meme-chip/fimo_out_8/cisml.xml
- case4/meme-chip/fimo_out_8/fimo-to-html.xsl
- case4/meme-chip/fimo_out_8/fimo.gff
- case4/meme-chip/fimo_out_8/fimo.html
- case4/meme-chip/fimo_out_8/fimo.txt
- case4/meme-chip/fimo_out_8/fimo.xml
- case4/meme-chip/fimo_out_9/
- case4/meme-chip/fimo_out_9/cisml.css
- case4/meme-chip/fimo_out_9/cisml.xml
- case4/meme-chip/fimo_out_9/fimo-to-html.xsl
- case4/meme-chip/fimo_out_9/fimo.gff
- case4/meme-chip/fimo_out_9/fimo.html
- case4/meme-chip/fimo_out_9/fimo.txt
- case4/meme-chip/fimo_out_9/fimo.xml
- case4/meme-chip/meme-chip.html
- case4/meme-chip/meme_out/
- case4/meme-chip/meme_out/logo1.eps
- case4/meme-chip/meme_out/logo1.png
- case4/meme-chip/meme_out/logo2.eps
- case4/meme-chip/meme_out/logo2.png
- case4/meme-chip/meme_out/logo3.eps
- case4/meme-chip/meme_out/logo3.png
- case4/meme-chip/meme_out/logo_rc1.eps
- case4/meme-chip/meme_out/logo_rc1.png
- case4/meme-chip/meme_out/logo_rc2.eps
- case4/meme-chip/meme_out/logo_rc2.png
- case4/meme-chip/meme_out/logo_rc3.eps
- case4/meme-chip/meme_out/logo_rc3.png
- case4/meme-chip/meme_out/meme.html
- case4/meme-chip/meme_out/meme.txt
- case4/meme-chip/meme_out/meme.xml
- case4/meme-chip/meme_tomtom_msgs.txt
- case4/meme-chip/meme_tomtom_out/
- case4/meme-chip/meme_tomtom_out/tomtom.html
- case4/meme-chip/meme_tomtom_out/tomtom.txt
- case4/meme-chip/meme_tomtom_out/tomtom.xml
- case4/meme-chip/messages.txt
- case4/meme-chip/motif_alignment.txt
- case4/meme-chip/progress_log.txt
- case4/meme-chip/seqs-centered
- case4/meme-chip/seqs-discarded
- case4/meme-chip/seqs-sampled
- case4/meme-chip/seqs-shuffled
- case4/meme-chip/spamo10_msgs.txt
- case4/meme-chip/spamo11_msgs.txt
- case4/meme-chip/spamo12_msgs.txt
- case4/meme-chip/spamo13_msgs.txt
- case4/meme-chip/spamo14_msgs.txt
- case4/meme-chip/spamo15_msgs.txt
- case4/meme-chip/spamo16_msgs.txt
- case4/meme-chip/spamo17_msgs.txt
- case4/meme-chip/spamo18_msgs.txt
- case4/meme-chip/spamo19_msgs.txt
- case4/meme-chip/spamo1_msgs.txt
- case4/meme-chip/spamo2_msgs.txt
- case4/meme-chip/spamo3_msgs.txt
- case4/meme-chip/spamo4_msgs.txt
- case4/meme-chip/spamo5_msgs.txt
- case4/meme-chip/spamo6_msgs.txt
- case4/meme-chip/spamo7_msgs.txt
- case4/meme-chip/spamo8_msgs.txt
- case4/meme-chip/spamo9_msgs.txt
- case4/meme-chip/spamo_out_1/
- case4/meme-chip/spamo_out_1/spamo.html
- case4/meme-chip/spamo_out_1/spamo.xml
- case4/meme-chip/spamo_out_10/
- case4/meme-chip/spamo_out_10/spamo.html
- case4/meme-chip/spamo_out_10/spamo.xml
- case4/meme-chip/spamo_out_11/
- case4/meme-chip/spamo_out_11/spamo.html
- case4/meme-chip/spamo_out_11/spamo.xml
- case4/meme-chip/spamo_out_12/
- case4/meme-chip/spamo_out_12/spamo.html
- case4/meme-chip/spamo_out_12/spamo.xml
- case4/meme-chip/spamo_out_13/
- case4/meme-chip/spamo_out_13/spamo.html
- case4/meme-chip/spamo_out_13/spamo.xml
- case4/meme-chip/spamo_out_14/
- case4/meme-chip/spamo_out_14/spamo.html
- case4/meme-chip/spamo_out_14/spamo.xml
- case4/meme-chip/spamo_out_15/
- case4/meme-chip/spamo_out_15/spamo.html
- case4/meme-chip/spamo_out_15/spamo.xml
- case4/meme-chip/spamo_out_16/
- case4/meme-chip/spamo_out_16/spamo.html
- case4/meme-chip/spamo_out_16/spamo.xml
- case4/meme-chip/spamo_out_17/
- case4/meme-chip/spamo_out_17/spamo.html
- case4/meme-chip/spamo_out_17/spamo.xml
- case4/meme-chip/spamo_out_18/
- case4/meme-chip/spamo_out_18/spamo.html
- case4/meme-chip/spamo_out_18/spamo.xml
- case4/meme-chip/spamo_out_19/
- case4/meme-chip/spamo_out_19/spamo.html
- case4/meme-chip/spamo_out_19/spamo.xml
- case4/meme-chip/spamo_out_2/
- case4/meme-chip/spamo_out_2/spamo.html
- case4/meme-chip/spamo_out_2/spamo.xml
- case4/meme-chip/spamo_out_3/
- case4/meme-chip/spamo_out_3/spamo.html
- case4/meme-chip/spamo_out_3/spamo.xml
- case4/meme-chip/spamo_out_4/
[truncated: 23 more entries]
