# Supplementary material for: The MEME Suite
Source: Nucleic Acids Res. 2015 May 7;43(Web Server issue):W39–49. doi: 10.1093/nar/gkv416 (PMC4489269; doi:10.1093/nar/gkv416)
Supplement: SUPPLEMENTARY DATA [file supp_gkv416_nar-00283-web-b-2015-File005.zip › case4/meme-chip/background]

# 1-order Markov frequencies
# seqs: 2776    min: 500    max: 500    avg: 500.0    sum: 1388000
# order 0
A 2.406e-01
C 2.594e-01
G 2.594e-01
T 2.406e-01
# order 1
AA 6.951e-02
AC 5.149e-02
AG 7.500e-02
AT 4.459e-02
CA 7.160e-02
CC 7.959e-02
CG 3.321e-02
CT 7.500e-02
GA 6.115e-02
GC 6.717e-02
GG 7.959e-02
GT 5.149e-02
TA 3.835e-02
TC 6.115e-02
TG 7.160e-02
TT 6.951e-02
