# Supplementary material for: The MEME Suite
Source: Nucleic Acids Res. 2015 May 7;43(Web Server issue):W39–49. doi: 10.1093/nar/gkv416 (PMC4489269; doi:10.1093/nar/gkv416)
Supplement: SUPPLEMENTARY DATA [file supp_gkv416_nar-00283-web-b-2015-File005.zip › case4/meme-chip/centrimo_out/centrimo.txt]

# WARNING: this file is not sorted!
# db	id alt	E-value	adj_p-value	log_adj_p-value	bin_location	bin_width	total_width	sites_in_bin	total_sites	p_success	p-value	mult_tests
1	1 MEME	6.0e-023	1.0e-025	-57.57	0.0	154	486	668	1471	0.31687	4.1e-028	242
2	GGAARY DREME	8.2e-002	1.4e-004	-8.91	0.0	227	495	1039	2025	0.45859	5.5e-007	247
2	AVTGAAA DREME	3.3e-004	5.5e-007	-14.41	0.0	302	494	631	894	0.61134	2.2e-009	246
2	RCAGCTGY DREME	2.6e-002	4.4e-005	-10.04	0.0	153	493	132	289	0.31034	1.8e-007	246
2	RAGKTCA DREME	9.6e-012	1.6e-014	-31.78	0.0	86	494	253	878	0.17409	6.4e-017	246
2	CCCCRCCC DREME	3.4e0000	5.6e-003	-5.18	0.0	253	493	327	544	0.51318	2.3e-005	246
2	GAAASCA DREME	2.0e-004	3.3e-007	-14.93	0.0	170	494	278	600	0.34413	1.3e-009	246
3	MA0017.1 NR2F1	3.9e0000	6.5e-003	-5.04	0.0	409	487	963	1090	0.83984	2.7e-005	243
3	MA0028.1 ELK1	1.7e-003	2.8e-006	-12.79	0.0	191	491	1101	2477	0.38900	1.1e-008	245
3	MA0048.1 NHLH1	3.7e0000	6.2e-003	-5.09	0.0	305	489	1030	1528	0.62372	2.5e-005	244
3	MA0051.1 IRF2	9.3e-002	1.5e-004	-8.78	0.0	243	483	229	363	0.50311	6.4e-007	241
3	MA0071.1 RORA_1	3.5e-009	5.8e-012	-25.87	0.0	99	491	306	1011	0.20163	2.4e-014	245
3	MA0074.1 RXRA::VDR	9.6e-029	1.6e-031	-70.91	0.0	150	486	284	495	0.30864	6.6e-034	242
3	MA0101.1 REL	7.5e-002	1.2e-004	-9.00	0.0	57	491	318	2091	0.11609	5.1e-007	245
3	MA0139.1 CTCF	7.8e0000	1.3e-002	-4.36	0.0	258	482	672	1133	0.53527	5.4e-005	240
3	MA0062.2 GABPA	9.4e-012	1.5e-014	-31.80	0.0	182	490	738	1556	0.37143	6.3e-017	244
3	MA0002.2 RUNX1	2.0e-001	3.2e-004	-8.03	0.0	292	490	1577	2456	0.59592	1.3e-006	244
3	MA0156.1 FEV	2.2e-001	3.7e-004	-7.91	0.0	215	493	790	1598	0.43611	1.5e-006	246
3	MA0159.1 RXR::RAR_DR5	9.0e-002	1.5e-004	-8.82	0.0	80	484	258	1168	0.16529	6.1e-007	241
3	MA0160.1 NR4A2	8.4e-002	1.4e-004	-8.89	0.0	143	493	784	2327	0.29006	5.6e-007	246
3	MA0141.2 Esrrb	4.9e-002	8.2e-005	-9.41	0.0	131	489	556	1727	0.26789	3.3e-007	244
3	MA0461.1 Atoh1	3.0e-001	4.9e-004	-7.62	0.0	377	493	545	649	0.76471	2.0e-006	246
3	MA0462.1 BATF::JUN	8.2e-001	1.4e-003	-6.60	0.0	188	490	424	931	0.38367	5.6e-006	244
3	MA0472.1 EGR2	1.2e0000	2.0e-003	-6.21	0.0	186	486	689	1580	0.38272	8.3e-006	242
3	MA0473.1 ELF1	8.8e-009	1.5e-011	-24.96	0.0	210	488	852	1632	0.43033	6.0e-014	243
3	MA0474.1 Erg	5.9e-004	9.7e-007	-13.85	0.0	238	490	1034	1872	0.48571	4.0e-009	244
3	MA0475.1 FLI1	1.5e-007	2.5e-010	-22.11	0.0	214	490	962	1856	0.43673	1.0e-012	244
3	MA0476.1 FOS	1.9e-002	3.1e-005	-10.38	0.0	250	490	379	617	0.51020	1.3e-007	244
3	MA0477.1 FOSL1	5.3e-002	8.7e-005	-9.35	0.0	252	490	315	504	0.51429	3.6e-007	244
3	MA0478.1 FOSL2	6.4e-003	1.1e-005	-11.46	0.0	248	490	437	721	0.50612	4.3e-008	244
3	MA0489.1 JUN	2.5e-001	4.1e-004	-7.79	0.0	251	487	471	787	0.51540	1.7e-006	243
3	MA0490.1 JUNB	1.5e0000	2.5e-003	-6.00	0.0	250	490	327	543	0.51020	1.0e-005	244
3	MA0491.1 JUND	1.0e0000	1.7e-003	-6.40	0.0	162	490	181	417	0.33061	6.8e-006	244
3	MA0493.1 Klf1	7.3e0000	1.2e-002	-4.41	0.0	398	490	1355	1595	0.81224	5.0e-005	244
3	MA0499.1 Myod1	1.7e-002	2.8e-005	-10.47	0.0	308	488	946	1355	0.63115	1.2e-007	243
3	MA0500.1 Myog	2.3e-003	3.8e-006	-12.48	0.0	254	490	732	1225	0.51837	1.6e-008	244
3	MA0511.1 RUNX2	1.6e0000	2.7e-003	-5.91	0.0	34	486	179	1859	0.06996	1.1e-005	242
3	MA0512.1 Rxra	2.2e-008	3.6e-011	-24.04	0.0	64	490	355	1856	0.13061	1.5e-013	244
3	MA0517.1 STAT2::STAT1	1.3e-008	2.2e-011	-24.55	0.0	242	486	918	1553	0.49794	9.0e-014	242
3	MA0521.1 Tcf12	3.7e-003	6.1e-006	-12.01	0.0	252	490	754	1276	0.51429	2.5e-008	244
3	MA0522.1 Tcf3	1.8e-006	3.0e-009	-19.64	0.0	212	490	781	1505	0.43265	1.2e-011	244
3	MA0076.2 ELK4	4.4e-013	7.2e-016	-34.86	0.0	214	490	894	1646	0.43673	3.0e-018	244
3	MA0258.2 ESR2	4.0e-004	6.7e-007	-14.22	0.0	188	486	819	1801	0.38683	2.8e-009	242
3	MA0098.2 Ets1	6.3e-005	1.0e-007	-16.08	0.0	184	486	836	1863	0.37860	4.3e-010	242
3	MA0050.2 IRF1	1.3e-005	2.2e-008	-17.65	0.0	184	480	662	1419	0.38333	9.1e-011	239
3	MA0150.2 Nfe2l2	8.8e0000	1.4e-002	-4.23	0.0	190	486	431	952	0.39095	6.0e-005	242
3	MA0080.3 Spi1	1.2e-001	2.0e-004	-8.53	0.0	210	486	997	2056	0.43210	8.1e-007	242
3	MA0592.1 ESRRA	2.4e-003	4.0e-006	-12.44	0.0	172	490	580	1370	0.35102	1.6e-008	244
3	MA0598.1 EHF	1.2e0000	2.0e-003	-6.22	0.0	191	493	262	548	0.38742	8.1e-006	246
3	MA0113.2 NR3C1	6.5e0000	1.1e-002	-4.54	0.0	154	486	410	1099	0.31687	4.4e-005	242
4	UP00099_1 Ascl2_primary	8.4e-001	1.4e-003	-6.58	0.0	210	484	1013	2103	0.43388	5.7e-006	241
4	UP00015_1 Ehf_primary	4.4e-008	7.3e-011	-23.34	0.0	206	486	1081	2157	0.42387	3.0e-013	242
4	UP00407_1 Elf3_primary	5.2e-003	8.6e-006	-11.67	0.0	246	488	1339	2394	0.50410	3.5e-008	243
4	UP00079_1 Esrra_primary	9.9e-003	1.6e-005	-11.02	0.0	140	484	524	1487	0.28926	6.8e-008	241
4	UP00408_1 Gabpa_primary	3.5e-015	5.8e-018	-39.69	0.0	164	484	615	1335	0.33884	2.4e-020	241
4	UP00066_1 Hnf4a_primary	3.6e-003	5.9e-006	-12.04	0.0	180	484	788	1814	0.37190	2.4e-008	241
4	UP00086_1 Irf3_primary	2.0e-003	3.4e-006	-12.60	0.0	241	487	1288	2330	0.49487	1.4e-008	243
4	UP00018_1 Irf4_primary	2.0e-008	3.3e-011	-24.13	0.0	238	486	886	1519	0.48971	1.4e-013	242
4	UP00040_1 Irf5_primary	1.3e-007	2.2e-010	-22.23	0.0	244	486	804	1344	0.50206	9.2e-013	242
4	UP00011_1 Irf6_primary	1.1e-004	1.9e-007	-15.48	0.0	240	484	868	1514	0.49587	7.9e-010	241
4	UP00074_1 Isgf3g_primary	4.7e-005	7.7e-008	-16.37	0.0	242	486	1002	1751	0.49794	3.2e-010	242
4	UP00093_1 Klf7_primary	6.9e0000	1.1e-002	-4.47	0.0	287	485	1145	1798	0.59175	4.7e-005	242
4	UP00060_1 Max_primary	1.0e-002	1.7e-005	-10.98	0.0	253	485	792	1333	0.52165	7.1e-008	242
4	UP00036_1 Myf6_primary	2.7e-003	4.4e-006	-12.34	0.0	155	485	808	2150	0.31959	1.8e-008	242
4	UP00009_1 Nr2f2_primary	5.9e-005	9.8e-008	-16.13	0.0	127	485	558	1696	0.26186	4.1e-010	242
4	UP00048_1 Rara_primary	1.3e-008	2.2e-011	-24.56	0.0	125	485	545	1598	0.25773	8.9e-014	242
4	UP00053_1 Rxra_primary	1.6e-004	2.7e-007	-15.12	0.0	142	484	664	1853	0.29339	1.1e-009	241
4	UP00085_1 Sfpi1_primary	2.0e-002	3.4e-005	-10.30	0.0	179	487	1002	2391	0.36756	1.4e-007	243
4	UP00002_1 Sp4_primary	5.7e0000	9.3e-003	-4.67	0.0	310	484	1064	1546	0.64050	3.9e-005	241
4	UP00406_1 Spdef_primary	3.2e-006	5.3e-009	-19.05	0.0	303	485	1117	1587	0.62474	2.2e-011	242
4	UP00046_1 Tcfe2a_primary	2.3e-002	3.9e-005	-10.16	0.0	252	484	1058	1822	0.52066	1.6e-007	241
4	UP00079_2 Esrra_secondary	1.1e0000	1.8e-003	-6.31	0.0	98	484	412	1674	0.20248	7.6e-006	241
4	UP00103_2 Jundm2_secondary	5.5e-001	9.1e-004	-7.00	0.0	205	485	499	1012	0.42268	3.8e-006	242
4	UP00060_2 Max_secondary	7.5e0000	1.2e-002	-4.40	0.0	427	487	1755	1939	0.87680	5.1e-005	243
4	UP00009_2 Nr2f2_secondary	4.4e-002	7.3e-005	-9.53	0.0	195	485	702	1508	0.40206	3.0e-007	242
4	UP00098_2 Rfx3_secondary	8.1e0000	1.3e-002	-4.32	0.0	272	478	1064	1729	0.56904	5.6e-005	238
4	UP00046_2 Tcfe2a_secondary	3.1e0000	5.2e-003	-5.27	0.0	358	484	1594	2047	0.73967	2.1e-005	241
4	UP00102_2 Zic1_secondary	6.0e-001	9.9e-004	-6.92	0.0	198	486	904	1978	0.40741	4.1e-006	242
4	UP00199_1 Six4_2860.1	2.2e-001	3.6e-004	-7.94	0.0	240	484	742	1325	0.49587	1.5e-006	241
