# Supplementary material for: The MEME Suite
Source: Nucleic Acids Res. 2015 May 7;43(Web Server issue):W39–49. doi: 10.1093/nar/gkv416 (PMC4489269; doi:10.1093/nar/gkv416)
Supplement: SUPPLEMENTARY DATA [file supp_gkv416_nar-00283-web-b-2015-File005.zip › case4/meme-chip/centrimo_out/site_counts.txt]

DB 0 MOTIF	1	MEME
-242.5	2
-241.5	1
-240.5	4
-239.5	2
-238.5	3
-237.5	0
-236.5	3
-235.5	1
-234.5	2
-233.5	2
-232.5	2
-231.5	2
-230.5	2
-229.5	4
-228.5	7
-227.5	2
-226.5	1
-225.5	2
-224.5	1
-223.5	3
-222.5	1
-221.5	1
-220.5	1
-219.5	3
-218.5	0
-217.5	0
-216.5	1
-215.5	2
-214.5	1
-213.5	2
-212.5	3
-211.5	1
-210.5	4
-209.5	2
-208.5	2
-207.5	3
-206.5	2
-205.5	6
-204.5	0
-203.5	2
-202.5	0
-201.5	1
-200.5	4
-199.5	3
-198.5	1
-197.5	2
-196.5	3
-195.5	4
-194.5	1
-193.5	0
-192.5	1
-191.5	4
-190.5	3
-189.5	1
-188.5	3.33333
-187.5	2
-186.5	3
-185.5	1
-184.5	0
-183.5	6
-182.5	0
-181.5	1
-180.5	3
-179.5	1
-178.5	2
-177.5	3
-176.5	2
-175.5	4
-174.5	3
-173.5	1
-172.5	1
-171.5	3
-170.5	3
-169.5	3
-168.5	3
-167.5	3
-166.5	1
-165.5	4
-164.5	2
-163.5	2
-162.5	3
-161.5	2
-160.5	2
-159.5	3
-158.5	1
-157.5	2
-156.5	1
-155.5	3
-154.5	2
-153.5	3
-152.5	7
-151.5	0
-150.5	2
-149.5	2
-148.5	2
-147.5	1
-146.5	4
-145.5	3
-144.5	3
-143.5	3
-142.5	2
-141.5	2
-140.5	4
-139.5	3
-138.5	2
-137.5	4
-136.5	5
-135.5	3
-134.5	4
-133.5	5
-132.5	2
-131.5	3
-130.5	4
-129.5	3
-128.5	1
-127.5	3
-126.5	4
-125.5	4
-124.5	3
-123.5	1
-122.5	2
-121.5	1
-120.5	1
-119.5	5
-118.5	4
-117.5	2
-116.5	2
-115.5	4
-114.5	3
-113.5	2
-112.5	5
-111.5	4
-110.5	2
-109.5	3
-108.5	1
-107.5	2
-106.5	2
-105.5	3
-104.5	4
-103.5	1
-102.5	2
-101.5	4
-100.5	0
-99.5	2
-98.5	4.5
-97.5	0
-96.5	3
-95.5	3
-94.5	3
-93.5	2
-92.5	2
-91.5	3
-90.5	3
-89.5	1
-88.5	2
-87.5	2
-86.5	3
-85.5	2
-84.5	0
-83.5	5
-82.5	2
-81.5	2
-80.5	3
-79.5	3
-78.5	3
-77.5	1
-76.5	6
-75.5	5
-74.5	4
-73.5	4
-72.5	6
-71.5	4
-70.5	9
-69.5	3
-68.5	5.5
-67.5	5
-66.5	5
-65.5	2
-64.5	1
-63.5	3
-62.5	2
-61.5	3
-60.5	4
-59.5	5
-58.5	8
-57.5	3
-56.5	4
-55.5	3
-54.5	6
-53.5	2
-52.5	2
-51.5	7
-50.5	7
-49.5	6
-48.5	5
-47.5	6
-46.5	5
-45.5	3
-44.5	6
-43.5	6
-42.5	2
-41.5	4
-40.5	6
-39.5	4
-38.5	3
-37.5	4
-36.5	2
-35.5	3
-34.5	2
-33.5	2
-32.5	6
-31.5	4
-30.5	4
-29.5	4
-28.5	7
-27.5	12
-26.5	7
-25.5	2
-24.5	5
-23.5	3
-22.5	9
-21.5	3
-20.5	3
-19.5	1
-18.5	9
-17.5	3
-16.5	5
-15.5	5
-14.5	5
-13.5	2
-12.5	2
-11.5	7
-10.5	5
-9.5	5
-8.5	7
-7.5	3
-6.5	11
-5.5	4
-4.5	6
-3.5	3
-2.5	7
-1.5	1
-0.5	4.33333
0.5	7
1.5	3
2.5	3
3.5	3
4.5	8
5.5	5
6.5	6
7.5	3
8.5	4
9.5	2
10.5	3.33333
11.5	4
12.5	12
13.5	5
14.5	1
15.5	7
16.5	4
17.5	3
18.5	5
19.5	5
20.5	2
21.5	3
22.5	8
23.5	3
24.5	5
25.5	4
26.5	3
27.5	4
28.5	5
29.5	3
30.5	4
31.5	4
32.5	2
33.5	5
34.5	6
35.5	6
36.5	6
37.5	6
38.5	4
39.5	4
40.5	0
41.5	2
42.5	4
43.5	7
44.5	1
45.5	6
46.5	4
47.5	4
48.5	6
49.5	5
50.5	4
51.5	3
52.5	2.33333
53.5	5
54.5	1
55.5	5
56.5	3
57.5	3
58.5	4
59.5	6
60.5	7
61.5	2
62.5	2
63.5	8
64.5	2
65.5	3
66.5	3
67.5	3
68.5	1
69.5	3
70.5	6
71.5	3
72.5	2
73.5	4
74.5	7
75.5	1
76.5	3
77.5	0
78.5	3
79.5	2
80.5	4
81.5	3
82.5	5
83.5	2
84.5	1
85.5	3
86.5	5
87.5	1
88.5	4
89.5	4
90.5	1
91.5	2
92.5	2
93.5	1
94.5	2.33333
95.5	4
96.5	3
97.5	4
98.5	5
99.5	3
100.5	4
101.5	1
102.5	0
103.5	1
104.5	3
105.5	1
106.5	1
107.5	6
108.5	4
109.5	2
110.5	1
111.5	3
112.5	3
113.5	4
114.5	3
115.5	1
116.5	2
117.5	2
118.5	4
119.5	2
120.5	2
121.5	4
122.5	0
123.5	2
124.5	0
125.5	5
126.5	3
127.5	4
128.5	3
129.5	1
130.5	2
131.5	4
132.5	9
133.5	3
134.5	5
135.5	0
136.5	3
137.5	1
138.5	2
139.5	3
140.5	5
141.5	2
142.5	2
143.5	1
144.5	5
145.5	4
146.5	1
147.5	2
148.5	0
149.5	4
150.5	1
151.5	3
152.5	2
153.5	1
154.5	0
155.5	2
156.5	4
157.5	3
158.5	3
159.5	1
160.5	1
161.5	0
162.5	3
163.5	5
164.5	2
165.5	1
166.5	3
167.5	5
168.5	1
169.5	4
170.5	2
171.5	3
172.5	3
173.5	2
174.5	4
175.5	1
176.5	5
177.5	3
178.5	4
179.5	1
180.5	5
181.5	4
182.5	4
183.5	5
184.5	1
185.5	1
186.5	4
187.5	3.33333
188.5	1
189.5	1
190.5	1
191.5	0
192.5	2
193.5	1
194.5	5
195.5	1
196.5	3
197.5	1
198.5	0
199.5	2
200.5	2
201.5	2
202.5	2
203.5	1
204.5	3
205.5	2
206.5	3
207.5	4
208.5	0
209.5	2
210.5	1
211.5	1
212.5	2
213.5	5
214.5	3
215.5	3
216.5	2
217.5	3
218.5	0
219.5	1
220.5	3
221.5	3
222.5	2
223.5	3
224.5	1
225.5	2
226.5	2
227.5	3
228.5	1
229.5	1
230.5	2
231.5	3
232.5	1
233.5	4
234.5	0
235.5	6
236.5	3
237.5	2
238.5	3
239.5	0
240.5	3
241.5	3
242.5	2
DB 1 MOTIF	GGAARY	DREME
-247.0	6.5
-246.0	4.5
-245.0	5
-244.0	1
-243.0	6
-242.0	2.5
-241.0	2.33333
-240.0	5
-239.0	3.33333
-238.0	1.33333
-237.0	2.83333
-236.0	4.5
-235.0	4.5
-234.0	2.83333
-233.0	1.5
-232.0	2.5
-231.0	4
-230.0	1.5
-229.0	2.66667
-228.0	2
-227.0	2.5
-226.0	3.83333
-225.0	4.5
-224.0	3
-223.0	3.66667
-222.0	4.33333
-221.0	2
-220.0	5.33333
-219.0	0.833333
-218.0	0
-217.0	5.5
-216.0	2
-215.0	6.83333
-214.0	2
-213.0	3.25
-212.0	5.83333
-211.0	1
-210.0	3.5
-209.0	3.33333
-208.0	3
-207.0	6.5
-206.0	6.5
-205.0	5.5
-204.0	3.08333
-203.0	1.83333
-202.0	3
-201.0	2.16667
-200.0	2
-199.0	3.5
-198.0	3.5
-197.0	3.5
-196.0	1.5
-195.0	4.83333
-194.0	5.25
-193.0	1.33333
-192.0	5.25
-191.0	2
-190.0	5.33333
-189.0	5
-188.0	2.33333
-187.0	5
-186.0	3.5
-185.0	4
-184.0	4
-183.0	1.83333
-182.0	4.16667
-181.0	3
-180.0	3.83333
-179.0	4.5
-178.0	4.5
-177.0	4.5
-176.0	6.91667
-175.0	5.83333
-174.0	2.83333
-173.0	4
-172.0	5.33333
-171.0	5.5
-170.0	2.5
-169.0	4
-168.0	3
-167.0	5.33333
-166.0	1.5
-165.0	4
-164.0	2.33333
-163.0	6
-162.0	2.83333
-161.0	4.83333
-160.0	3.5
-159.0	4.33333
-158.0	5
-157.0	3.5
-156.0	2.5
-155.0	0.5
-154.0	1.5
-153.0	5.5
-152.0	4.83333
-151.0	4.33333
-150.0	3
-149.0	4.5
-148.0	6.83333
-147.0	3.5
-146.0	5.08333
-145.0	7.5
-144.0	6.33333
-143.0	9
-142.0	5
-141.0	5.66667
-140.0	5
-139.0	3.83333
-138.0	2
-137.0	2
-136.0	2.25
-135.0	1
-134.0	5
-133.0	3
-132.0	2.7
-131.0	4
-130.0	2.5
-129.0	4.83333
-128.0	4.33333
-127.0	0.75
-126.0	7.33333
-125.0	2
-124.0	3.58333
-123.0	6
-122.0	3.33333
-121.0	3.5
-120.0	5.16667
-119.0	7
-118.0	4.83333
-117.0	3
-116.0	4.7
-115.0	2.5
-114.0	6
-113.0	6.5
-112.0	4
-111.0	0
-110.0	2
-109.0	3.5
-108.0	2
-107.0	5
-106.0	2.16667
-105.0	2.5
-104.0	0.5
-103.0	6.7
-102.0	2.5
-101.0	5.83333
-100.0	3.66667
-99.0	5.25
-98.0	4.33333
-97.0	4
-96.0	4.5
-95.0	10
-94.0	7
-93.0	0.5
-92.0	2.25
-91.0	6
-90.0	6.16667
-89.0	5.5
-88.0	9.5
-87.0	9
-86.0	4.33333
-85.0	7.08333
-84.0	5.5
-83.0	3.33333
-82.0	7.25
-81.0	2.83333
-80.0	6.25
-79.0	3.33333
-78.0	6.75
-77.0	3.33333
-76.0	4.83333
-75.0	7.5
-74.0	5.2
-73.0	6.83333
-72.0	4
-71.0	7.5
-70.0	6
-69.0	3.16667
-68.0	3.91667
-67.0	3.16667
-66.0	3.5
-65.0	7.5
-64.0	7.5
-63.0	4
-62.0	5
-61.0	4.5
-60.0	3.83333
-59.0	4
-58.0	3.5
-57.0	7
-56.0	3.5
-55.0	4
-54.0	6.58333
-53.0	6.5
-52.0	3.5
-51.0	3.5
-50.0	6.5
-49.0	3.33333
-48.0	0.833333
-47.0	5.83333
-46.0	4.53333
-45.0	4.33333
-44.0	3.33333
-43.0	3.25
-42.0	2.66667
-41.0	3.5
-40.0	4.33333
-39.0	4.33333
-38.0	6.5
-37.0	5
-36.0	5
-35.0	5
-34.0	4.5
-33.0	6
-32.0	5
-31.0	4.33333
-30.0	9
-29.0	2.16667
-28.0	7.83333
-27.0	5.5
-26.0	7.7
-25.0	5.53333
-24.0	7.75
-23.0	5.5
-22.0	3
-21.0	2
-20.0	5.83333
-19.0	2.33333
-18.0	3.75
-17.0	5.58333
-16.0	4.33333
-15.0	4.5
-14.0	4.5
-13.0	3
-12.0	1.33333
-11.0	4.83333
-10.0	1.5
-9.0	3.5
-8.0	8
-7.0	2.5
-6.0	3
-5.0	7.86667
-4.0	4.33333
-3.0	6.33333
-2.0	0
-1.0	5.83333
0.0	3.41667
1.0	3.83333
2.0	6.66667
3.0	6.83333
4.0	2
5.0	5.83333
6.0	8.66667
7.0	8.25
8.0	4.5
9.0	3.5
10.0	5
11.0	7.33333
12.0	6.33333
13.0	4.33333
14.0	6.25
15.0	3
16.0	4.16667
17.0	5
18.0	3.5
19.0	3.86667
20.0	6
21.0	5.25
22.0	6.83333
23.0	2.33333
24.0	5
25.0	3.5
26.0	4.33333
27.0	6.5
28.0	1.25
29.0	5.25
30.0	5.33333
31.0	8
32.0	4.5
33.0	4.5
34.0	10
35.0	6.83333
36.0	5.83333
37.0	5.83333
38.0	7.16667
39.0	2.7
40.0	2.5
41.0	9.83333
42.0	2.5
43.0	4
44.0	2
45.0	3
46.0	5
47.0	4.66667
48.0	3.33333
49.0	6
50.0	5.16667
51.0	5.5
52.0	2.83333
53.0	7.16667
54.0	8.5
55.0	2
56.0	3.5
57.0	3.5
58.0	2.16667
59.0	3
60.0	3.78333
61.0	0.75
62.0	4
63.0	5
64.0	8.33333
65.0	3.5
66.0	2.5
67.0	3
68.0	4
69.0	4.95
70.0	5.5
71.0	5.83333
72.0	4.75
73.0	2
74.0	4.5
75.0	5.5
76.0	0
77.0	1
78.0	5.16667
79.0	3.5
80.0	3
81.0	5.5
82.0	4.5
83.0	5.5
84.0	0.5
85.0	3.83333
86.0	1.5
87.0	2.5
88.0	4.16667
89.0	1
90.0	3.33333
91.0	2.33333
92.0	4.66667
93.0	2.16667
94.0	3
95.0	2.5
96.0	3.5
97.0	3.5
98.0	4
99.0	3.33333
100.0	3.33333
101.0	3.16667
102.0	5.5
103.0	6
104.0	3.5
105.0	7.75
106.0	4
107.0	7
108.0	4.5
109.0	5
110.0	5.75
111.0	6.5
112.0	6
113.0	5.45
114.0	1.33333
115.0	3.5
116.0	5.5
117.0	0.5
118.0	5
119.0	5
120.0	1.83333
121.0	3
122.0	5.83333
123.0	2.5
124.0	1.25
125.0	4.58333
126.0	2.5
127.0	2.5
128.0	3
129.0	2.91667
130.0	4.58333
131.0	1.5
132.0	4.5
133.0	2.5
134.0	8.5
135.0	4.03333
136.0	2
137.0	5.91667
138.0	0.5
139.0	6
140.0	2.5
141.0	3.5
142.0	2.5
143.0	2
144.0	3.83333
145.0	1.33333
146.0	5
147.0	2.83333
148.0	2.5
149.0	2
150.0	4.83333
151.0	3
152.0	2.5
153.0	4.08333
154.0	4
155.0	4.5
156.0	5.2
157.0	4
158.0	2
159.0	6.75
160.0	2.5
161.0	1.33333
162.0	2.5
163.0	1.83333
164.0	1.33333
165.0	4
166.0	8
167.0	3.5
168.0	4
169.0	4.83333
170.0	5
171.0	2.5
172.0	2
173.0	0.5
174.0	1
175.0	3.5
176.0	5.33333
177.0	1.5
178.0	5.5
179.0	6
180.0	6.83333
181.0	5.5
182.0	4
183.0	1
184.0	2.5
185.0	2.5
186.0	2.5
187.0	6
188.0	2.83333
189.0	7
190.0	3.83333
191.0	4.5
192.0	3.83333
193.0	2.83333
194.0	2
195.0	1.5
196.0	2.5
197.0	2
198.0	2.5
199.0	2
200.0	3.75
201.0	2.5
202.0	1
203.0	1.5
204.0	1
205.0	4.5
206.0	7
207.0	9.16667
208.0	3
209.0	4.83333
210.0	4.5
211.0	3
212.0	5
213.0	3
214.0	3
215.0	2.16667
216.0	6
217.0	7.5
218.0	3
219.0	4
220.0	5.5
221.0	5.5
222.0	3.58333
223.0	1
224.0	2.5
225.0	7
226.0	2.5
227.0	2.5
228.0	4.58333
229.0	2.33333
230.0	3.33333
231.0	4.83333
232.0	4.66667
233.0	4
234.0	6.5
235.0	5
236.0	2.5
237.0	2.33333
238.0	3.66667
239.0	3.5
240.0	4.5
241.0	4.16667
242.0	3
243.0	2.5
244.0	4
245.0	1.5
246.0	2.33333
247.0	3
DB 1 MOTIF	AVTGAAA	DREME
-246.5	2
-245.5	1
-244.5	1.5
-243.5	3
-242.5	1
-241.5	4
-240.5	0
-239.5	3
-238.5	3.33333
-237.5	0
-236.5	3
-235.5	1
-234.5	2.5
-233.5	1.5
-232.5	0
-231.5	1.33333
-230.5	1
-229.5	0
-228.5	2.5
-227.5	1
-226.5	3
-225.5	0.333333
-224.5	0
-223.5	2
-222.5	3
-221.5	3
-220.5	1
-219.5	1
-218.5	2
-217.5	0
-216.5	3.5
-215.5	1
-214.5	0
-213.5	1
-212.5	1
-211.5	2.33333
-210.5	0.5
-209.5	2
-208.5	2
-207.5	1
-206.5	2
-205.5	3
-204.5	4.5
-203.5	1
-202.5	0
-201.5	2
-200.5	2
-199.5	0
-198.5	1.5
-197.5	3
-196.5	0
-195.5	2
-194.5	2.5
-193.5	1
-192.5	2
-191.5	2.5
-190.5	0
-189.5	1.5
-188.5	0.5
-187.5	4
-186.5	0
-185.5	3.5
-184.5	3
-183.5	0.5
-182.5	0
-181.5	1
-180.5	0.5
-179.5	1
-178.5	1
-177.5	0.666667
-176.5	2
-175.5	1
-174.5	1
-173.5	1.5
-172.5	3
-171.5	1
-170.5	0
-169.5	1
-168.5	1
-167.5	2.83333
-166.5	1
-165.5	1.5
-164.5	0
-163.5	0
-162.5	2.5
-161.5	3
-160.5	1.5
-159.5	2
-158.5	0
-157.5	2
-156.5	0
-155.5	1
-154.5	3.5
-153.5	1
-152.5	1
-151.5	1.5
-150.5	1
-149.5	4
-148.5	1
-147.5	3
-146.5	4.5
-145.5	1
-144.5	2
-143.5	4
-142.5	2
-141.5	1
-140.5	5
-139.5	2
-138.5	3
-137.5	0
-136.5	2
-135.5	2
-134.5	2.33333
-133.5	4
-132.5	0.5
-131.5	0
-130.5	1
-129.5	1
-128.5	1.33333
-127.5	1.5
-126.5	0
-125.5	0.5
-124.5	2
-123.5	2.83333
-122.5	1
-121.5	0.5
-120.5	2
-119.5	2
-118.5	2
-117.5	4
-116.5	3
-115.5	2
-114.5	4
-113.5	2
-112.5	2
-111.5	1
-110.5	3
-109.5	0.333333
-108.5	0
-107.5	1
-106.5	1
-105.5	2
-104.5	3.5
-103.5	0.5
-102.5	2
-101.5	1
-100.5	0.5
-99.5	0
-98.5	2
-97.5	2.5
-96.5	4
-95.5	2.83333
-94.5	1.33333
-93.5	1
-92.5	5.5
-91.5	3.5
-90.5	4
-89.5	0
-88.5	0
-87.5	1.5
-86.5	1.5
-85.5	3
-84.5	1.33333
-83.5	1
-82.5	1.5
-81.5	5
-80.5	1
-79.5	1.5
-78.5	2
-77.5	0
-76.5	4.5
-75.5	3.5
-74.5	2
-73.5	1
-72.5	2
-71.5	3
-70.5	1
-69.5	3.5
-68.5	1
-67.5	1
-66.5	3.5
-65.5	0.5
-64.5	1
-63.5	3
-62.5	3
-61.5	4.5
-60.5	1
-59.5	1
-58.5	1.5
-57.5	2
-56.5	1
-55.5	4.5
-54.5	3
-53.5	0
-52.5	1.5
-51.5	2.5
-50.5	2
-49.5	2
-48.5	1.5
-47.5	0
-46.5	3
-45.5	5.5
-44.5	0
-43.5	1
-42.5	2.5
-41.5	2
-40.5	6
-39.5	1.5
-38.5	1
-37.5	1.5
-36.5	5.33333
-35.5	3.33333
-34.5	0
-33.5	2
-32.5	4
-31.5	2.83333
-30.5	4
-29.5	4
-28.5	1
-27.5	2.5
-26.5	2.5
-25.5	0
-24.5	1.5
-23.5	2
-22.5	4
-21.5	4.33333
-20.5	4
-19.5	4
-18.5	2
-17.5	4
-16.5	0.5
-15.5	1
-14.5	4.5
-13.5	3
-12.5	3
-11.5	3
-10.5	3
-9.5	2
-8.5	4.5
-7.5	4.5
-6.5	2.5
-5.5	1.5
-4.5	3.33333
-3.5	3
-2.5	1
-1.5	2.5
-0.5	2
0.5	3
1.5	1
2.5	2
3.5	0
4.5	3
5.5	4
6.5	2.5
7.5	0
8.5	1
9.5	5.5
10.5	2.5
11.5	4
12.5	0.5
13.5	1.5
14.5	2.83333
15.5	2.5
16.5	2.83333
17.5	1
18.5	1
19.5	2
20.5	0
21.5	0
22.5	0
23.5	1.5
24.5	2
25.5	1
26.5	4.33333
27.5	1
28.5	2.5
29.5	0
30.5	2
31.5	3
32.5	1
33.5	4
34.5	4
35.5	2.83333
36.5	1
37.5	3
38.5	3
39.5	5
40.5	1
41.5	1.5
42.5	1
43.5	2.5
44.5	1.33333
45.5	3
46.5	2
47.5	1
48.5	3.33333
49.5	1
50.5	2
51.5	2
52.5	1.5
53.5	2
54.5	2
55.5	3
56.5	0
57.5	3
58.5	2.5
59.5	3
60.5	0.5
61.5	3
62.5	2
63.5	4
64.5	2.33333
65.5	0
66.5	1
67.5	4
68.5	4
69.5	1
70.5	2
71.5	1.5
72.5	1.5
73.5	2
74.5	1
75.5	0
76.5	1
77.5	0.5
78.5	2.5
79.5	1
80.5	3.5
81.5	2
82.5	1.33333
83.5	2
84.5	1
85.5	3
86.5	4
87.5	1
88.5	2.5
89.5	0
90.5	2
91.5	3
92.5	1.33333
93.5	2
94.5	2
95.5	1
96.5	6.5
97.5	1
98.5	1
99.5	2
100.5	0
101.5	0
102.5	2.5
103.5	4
104.5	2
105.5	2.5
106.5	2.5
107.5	1.5
108.5	3
109.5	4
110.5	1.5
111.5	2
112.5	2
113.5	2
114.5	2
115.5	1.5
116.5	2
117.5	2.5
118.5	3.5
119.5	2.5
120.5	3.5
121.5	1.5
122.5	2
123.5	3
124.5	1.5
125.5	2
126.5	1
127.5	3
128.5	0.5
129.5	4
130.5	4.5
131.5	2
132.5	1
133.5	0
134.5	3
135.5	3
136.5	1.5
137.5	2
138.5	0.5
139.5	0
140.5	2
141.5	0
142.5	1
143.5	1
144.5	2
145.5	2.5
146.5	2
147.5	3
148.5	2
149.5	1.5
150.5	3
151.5	0.5
152.5	1
153.5	1
154.5	0
155.5	2
156.5	1
157.5	1.5
158.5	1
159.5	1.5
160.5	2.5
161.5	0
162.5	2.5
163.5	4
164.5	1
165.5	1.5
166.5	3
167.5	1.5
168.5	1
169.5	0
170.5	0
171.5	1
172.5	1
173.5	0
174.5	1
175.5	2
176.5	0
177.5	3
178.5	0
179.5	1
180.5	1
181.5	1
182.5	3
183.5	2.33333
184.5	1
185.5	3
186.5	1.5
187.5	0
188.5	0
189.5	4.5
190.5	4
191.5	1
192.5	0
193.5	0
194.5	2
195.5	0
196.5	0
197.5	2
198.5	2
199.5	1.5
200.5	0.5
201.5	1.5
202.5	0
203.5	1.5
204.5	1
205.5	1
206.5	1
207.5	2
208.5	1
209.5	1
210.5	5
211.5	2
212.5	2
213.5	2
214.5	2.5
215.5	1
216.5	2
217.5	1
218.5	0
219.5	1
220.5	1.83333
221.5	0
222.5	1
223.5	1
224.5	1.5
225.5	1
226.5	0
227.5	1
228.5	1.5
229.5	0
230.5	2.5
231.5	0
232.5	2
233.5	0
234.5	0
235.5	0
236.5	0
237.5	0
238.5	0
239.5	1.5
240.5	2.5
241.5	1
242.5	1
243.5	1
244.5	2
245.5	1
246.5	1
DB 1 MOTIF	RCAGCTGY	DREME
-246.0	0
-245.0	0
-244.0	0
-243.0	0
-242.0	1
-241.0	1
-240.0	0
-239.0	0
-238.0	0
-237.0	0
-236.0	1
-235.0	0
-234.0	2
-233.0	0
-232.0	0
-231.0	0
-230.0	0
-229.0	0
-228.0	0.5
-227.0	0
-226.0	0
-225.0	2
-224.0	0
-223.0	1
-222.0	0
-221.0	0
-220.0	0
-219.0	0
-218.0	0
-217.0	0
-216.0	0
-215.0	0
-214.0	0
-213.0	0
-212.0	1
-211.0	0
-210.0	1
-209.0	0
-208.0	1
-207.0	2
-206.0	1
-205.0	1
-204.0	0
-203.0	2
-202.0	0
-201.0	0
-200.0	1
-199.0	0
-198.0	0
-197.0	1
-196.0	0
-195.0	0
-194.0	0
-193.0	0
-192.0	1
-191.0	0
-190.0	1
-189.0	0
-188.0	3
-187.0	0
-186.0	0.5
-185.0	0
-184.0	0
-183.0	0
-182.0	0
-181.0	0
-180.0	0.5
-179.0	2
-178.0	0
-177.0	0
-176.0	0
-175.0	0
-174.0	0
-173.0	2
-172.0	0
-171.0	0
-170.0	1
-169.0	0
-168.0	3.5
-167.0	1
-166.0	0
-165.0	0
-164.0	0
-163.0	1
-162.0	0
-161.0	0
-160.0	0
-159.0	0
-158.0	0
-157.0	0
-156.0	2
-155.0	0
-154.0	1
-153.0	0
-152.0	2
-151.0	1
-150.0	2
-149.0	1.5
-148.0	1
-147.0	1
-146.0	1
-145.0	0
-144.0	1
-143.0	1
-142.0	0
-141.0	1
-140.0	0
-139.0	1.5
-138.0	0
-137.0	0
-136.0	1
-135.0	1
-134.0	0
-133.0	0
-132.0	1
-131.0	0
-130.0	0
-129.0	0.5
-128.0	0
-127.0	0
-126.0	0
-125.0	2
-124.0	0
-123.0	0
-122.0	0
-121.0	0
-120.0	2
-119.0	1
-118.0	2
-117.0	1
-116.0	2
-115.0	1
-114.0	0
-113.0	1
-112.0	0
-111.0	0
-110.0	0
-109.0	0
-108.0	1
-107.0	0
-106.0	1
-105.0	1
-104.0	0
-103.0	0
-102.0	0
-101.0	4
-100.0	0
-99.0	0
-98.0	1
-97.0	1
-96.0	0
-95.0	0
-94.0	0
-93.0	1
-92.0	0
-91.0	0
-90.0	0
-89.0	1
-88.0	0
-87.0	1
-86.0	0
-85.0	0
-84.0	0
-83.0	0
-82.0	0
-81.0	0
-80.0	1
-79.0	0
-78.0	0
-77.0	0
-76.0	3
-75.0	0
-74.0	0
-73.0	1
-72.0	1
-71.0	1
-70.0	0
-69.0	0
-68.0	2
-67.0	1
-66.0	0
-65.0	0
-64.0	3
-63.0	1
-62.0	0
-61.0	1
-60.0	2.5
-59.0	0
-58.0	4
-57.0	0
-56.0	1
-55.0	1
-54.0	0
-53.0	0
-52.0	1
-51.0	0
-50.0	1
-49.0	0
-48.0	0
-47.0	2
-46.0	1
-45.0	0
-44.0	2
-43.0	2
-42.0	2
-41.0	2
-40.0	1
-39.0	1
-38.0	1
-37.0	1
-36.0	1
-35.0	0
-34.0	1
-33.0	1
-32.0	0
-31.0	0
-30.0	3
-29.0	0
-28.0	0
-27.0	1
-26.0	0
-25.0	0
-24.0	1
-23.0	1
-22.0	1
-21.0	0
-20.0	0
-19.0	2.25
-18.0	0
-17.0	1
-16.0	1
-15.0	2
-14.0	1
-13.0	0
-12.0	4
-11.0	1
-10.0	0
-9.0	1
-8.0	0
-7.0	1
-6.0	1
-5.0	2
-4.0	0
-3.0	0.5
-2.0	1
-1.0	2
0.0	0
1.0	0
2.0	2
3.0	0
4.0	0
5.0	0
6.0	2
7.0	0
8.0	0
9.0	1
10.0	1
11.0	0
12.0	2
13.0	1
14.0	0
15.0	0.5
16.0	1
17.0	0
18.0	0
19.0	0
20.0	0.5
21.0	3
22.0	0
23.0	0
24.0	3
25.0	2
26.0	2
27.0	0
28.0	0
29.0	2.5
30.0	1
31.0	2
32.0	0
33.0	2
34.0	2
35.0	0
36.0	1
37.0	2
38.0	1
39.0	0
40.0	1
41.0	0
42.0	1
43.0	0
44.0	3
45.0	0
46.0	0
47.0	1
48.0	0
49.0	1
50.0	0
51.0	1
52.0	0
53.0	0
54.0	1
55.0	2.25
56.0	2
57.0	0
58.0	1
59.0	1
60.0	1
61.0	1
62.0	1
63.0	0
64.0	1
65.0	0
66.0	0
67.0	1
68.0	0
69.0	2
70.0	2.5
71.0	0
72.0	0
73.0	0
74.0	1
75.0	0
76.0	1
77.0	1
78.0	0
79.0	1
80.0	0
81.0	0
82.0	0
83.0	2
84.0	0
85.0	1
86.0	1
87.0	0
88.0	1
89.0	1
90.0	1
91.0	2
92.0	1
93.0	0
94.0	1
95.0	0
96.0	0
97.0	2
98.0	0
99.0	1
100.0	0
101.0	1
102.0	0
103.0	0
104.0	0
105.0	0
106.0	1
107.0	0
108.0	1
109.0	1
110.0	0
111.0	0
112.0	0
113.0	0
114.0	0
115.0	0.25
116.0	0
117.0	1
118.0	0
119.0	0
120.0	1
121.0	0
122.0	0
123.0	1
124.0	0
125.0	0
126.0	1
127.0	1
128.0	0
129.0	0
130.0	0.5
131.0	1
132.0	2
133.0	2
134.0	1
135.0	0
136.0	0
137.0	0
138.0	0
139.0	0
140.0	2
141.0	0
142.0	1
143.0	0
144.0	1
145.0	0
146.0	0
147.0	0
148.0	0
149.0	0
150.0	0
151.0	0
152.0	1
153.0	0
154.0	0
155.0	1
156.0	0
157.0	0
158.0	1
159.0	0
160.0	0
161.0	1
162.0	2
163.0	0
164.0	0
165.0	0
166.0	1
167.0	1
168.0	0
169.0	0
170.0	1
171.0	0
172.0	2
173.0	0
174.0	0
175.0	1
176.0	0
177.0	0
178.0	0
179.0	0
180.0	1
181.0	0
182.0	0
183.0	1.25
184.0	2
185.0	1
186.0	0
187.0	2
188.0	0
189.0	0
190.0	0
191.0	0.5
192.0	0.5
193.0	0
194.0	0
195.0	0
196.0	1
197.0	1.5
198.0	0
199.0	0
200.0	0
201.0	1
202.0	1
203.0	0
204.0	0
205.0	0
206.0	1
207.0	0
208.0	0
209.0	0
210.0	0
211.0	0
212.0	1
213.0	0
214.0	0
215.0	0.5
216.0	1
217.0	0
218.0	1
219.0	0
220.0	1
221.0	1
222.0	0
223.0	1
224.0	0
225.0	0
226.0	0
227.0	0
228.0	0
229.0	0
230.0	2.5
231.0	0
232.0	1
233.0	0
234.0	0
235.0	0
236.0	0
237.0	0
238.0	0
239.0	2
240.0	0
241.0	1
242.0	0
243.0	1
244.0	0.5
245.0	0
246.0	0
DB 1 MOTIF	RAGKTCA	DREME
-246.5	0
-245.5	1
-244.5	0
-243.5	2
-242.5	0
-241.5	0
-240.5	0
-239.5	1
-238.5	2
-237.5	1
-236.5	2.11111
-235.5	1
-234.5	0
-233.5	2
-232.5	1
-231.5	0.5
-230.5	1
-229.5	2
-228.5	1
-227.5	0.5
-226.5	0
-225.5	1
-224.5	0.5
-223.5	0
-222.5	0
-221.5	1
-220.5	1
[truncated: 36,595 more rows]
