# Supplementary material for: The MEME Suite
Source: Nucleic Acids Res. 2015 May 7;43(Web Server issue):W39–49. doi: 10.1093/nar/gkv416 (PMC4489269; doi:10.1093/nar/gkv416)
Supplement: SUPPLEMENTARY DATA [file supp_gkv416_nar-00283-web-b-2015-File005.zip › case4/meme-chip/combined.meme]

MEME version 4.4

ALPHABET= ACGT

strands: + -

Background letter frequencies (from uniform background):
A 0.25000 C 0.25000 G 0.25000 T 0.25000 

MOTIF 0 

letter-probability matrix: alength= 4 w= 15 nsites= 10 E= 0.0e+000
  0.299412	  0.002568	  0.695638	  0.002382	
  0.002382	  0.002568	  0.992667	  0.002382	
  0.002382	  0.002568	  0.893657	  0.101392	
  0.002382	  0.002568	  0.002568	  0.992481	
  0.002382	  0.893657	  0.002568	  0.101392	
  0.893471	  0.002568	  0.101578	  0.002382	
  0.398422	  0.200588	  0.002568	  0.398422	
  0.200402	  0.398608	  0.200588	  0.200402	
  0.200402	  0.002568	  0.794648	  0.002382	
  0.497432	  0.002568	  0.497618	  0.002382	
  0.002382	  0.002568	  0.992667	  0.002382	
  0.002382	  0.002568	  0.002568	  0.992481	
  0.101392	  0.002568	  0.002568	  0.893471	
  0.002382	  0.893657	  0.002568	  0.101392	
  0.695451	  0.101578	  0.200588	  0.002382	

MOTIF 1 

letter-probability matrix: alength= 4 w= 15 nsites= 50 E= 1.8e-012
  0.680000	  0.020000	  0.260000	  0.040000	
  0.040000	  0.000000	  0.960000	  0.000000	
  0.080000	  0.000000	  0.680000	  0.240000	
  0.020000	  0.040000	  0.040000	  0.900000	
  0.000000	  0.820000	  0.180000	  0.000000	
  0.900000	  0.020000	  0.080000	  0.000000	
  0.260000	  0.540000	  0.180000	  0.020000	
  0.380000	  0.280000	  0.040000	  0.300000	
  0.220000	  0.020000	  0.760000	  0.000000	
  0.860000	  0.000000	  0.140000	  0.000000	
  0.020000	  0.020000	  0.960000	  0.000000	
  0.000000	  0.040000	  0.500000	  0.460000	
  0.120000	  0.140000	  0.180000	  0.560000	
  0.000000	  0.860000	  0.000000	  0.140000	
  0.640000	  0.040000	  0.200000	  0.120000	

MOTIF 2 

letter-probability matrix: alength= 4 w= 6 nsites= 997 E= 7.5e-023
  0.000000	  0.000000	  1.000000	  0.000000	
  0.000000	  0.000000	  1.000000	  0.000000	
  1.000000	  0.000000	  0.000000	  0.000000	
  1.000000	  0.000000	  0.000000	  0.000000	
  0.430291	  0.000000	  0.569709	  0.000000	
  0.000000	  0.487462	  0.000000	  0.512538	

MOTIF 3 

letter-probability matrix: alength= 4 w= 17 nsites= 20 E= 0.0e+000
  0.347047	  0.361988	  0.123248	  0.167717	
  0.291263	  0.289333	  0.243411	  0.175993	
  0.443667	  0.202567	  0.118425	  0.235341	
  0.286593	  0.160985	  0.155517	  0.396904	
  0.774537	  0.032303	  0.139269	  0.053892	
  0.021284	  0.932095	  0.042252	  0.004371	
  0.045927	  0.943993	  0.007775	  0.002303	
  0.006134	  0.003594	  0.987367	  0.002904	
  0.003756	  0.004043	  0.988708	  0.003493	
  0.985313	  0.003005	  0.003051	  0.008631	
  0.895391	  0.005483	  0.002400	  0.096726	
  0.220039	  0.021794	  0.752089	  0.006079	
  0.022775	  0.135081	  0.015651	  0.826494	
  0.197540	  0.177311	  0.361952	  0.263196	
  0.245951	  0.264838	  0.197645	  0.291566	
  0.322928	  0.203294	  0.196109	  0.277669	
  0.279162	  0.250399	  0.250516	  0.219922	

MOTIF 4 

letter-probability matrix: alength= 4 w= 11 nsites= 3427 E= 0.0e+000
  0.086961	  0.425440	  0.258535	  0.229063	
  0.114098	  0.555871	  0.166329	  0.163702	
  0.593512	  0.042317	  0.302888	  0.061283	
  0.000007	  0.784344	  0.004676	  0.210973	
  0.002341	  0.000008	  0.000008	  0.997644	
  0.000007	  0.000008	  0.000008	  0.999978	
  0.000007	  0.999978	  0.000008	  0.000007	
  0.000007	  0.999978	  0.000008	  0.000007	
  0.000007	  0.000008	  0.850581	  0.149405	
  0.000007	  0.146195	  0.829572	  0.024225	
  0.084627	  0.365623	  0.194925	  0.354826	

MOTIF 5 

letter-probability matrix: alength= 4 w= 7 nsites= 266 E= 1.6e-012
  1.000000	  0.000000	  0.000000	  0.000000	
  0.296992	  0.406015	  0.296992	  0.000000	
  0.000000	  0.000000	  0.000000	  1.000000	
  0.000000	  0.000000	  1.000000	  0.000000	
  1.000000	  0.000000	  0.000000	  0.000000	
  1.000000	  0.000000	  0.000000	  0.000000	
  1.000000	  0.000000	  0.000000	  0.000000	

MOTIF 6 

letter-probability matrix: alength= 4 w= 11 nsites= 991 E= 0.0e+000
  0.032377	  0.776490	  0.190098	  0.001035	
  0.070796	  0.924099	  0.004070	  0.001035	
  0.000024	  0.000026	  0.998916	  0.001033	
  0.000024	  0.000026	  0.999925	  0.000024	
  0.997910	  0.001033	  0.001033	  0.000024	
  0.995896	  0.002040	  0.000026	  0.002038	
  0.094773	  0.032281	  0.872922	  0.000024	
  0.056528	  0.263370	  0.037358	  0.642744	
  0.155565	  0.138396	  0.609056	  0.096985	
  0.266664	  0.264645	  0.419176	  0.049514	
  0.235355	  0.360596	  0.226266	  0.177784	

MOTIF 7 

letter-probability matrix: alength= 4 w= 7 nsites= 328 E= 4.3e-010
  0.439024	  0.000000	  0.560976	  0.000000	
  1.000000	  0.000000	  0.000000	  0.000000	
  0.000000	  0.000000	  1.000000	  0.000000	
  0.000000	  0.000000	  0.521341	  0.478659	
  0.000000	  0.000000	  0.000000	  1.000000	
  0.000000	  1.000000	  0.000000	  0.000000	
  1.000000	  0.000000	  0.000000	  0.000000	

MOTIF 8 

letter-probability matrix: alength= 4 w= 6 nsites= 1076 E= 2.3e-011
  1.000000	  0.000000	  0.000000	  0.000000	
  0.000000	  0.000000	  0.724907	  0.275093	
  1.000000	  0.000000	  0.000000	  0.000000	
  1.000000	  0.000000	  0.000000	  0.000000	
  1.000000	  0.000000	  0.000000	  0.000000	
  0.416357	  0.326208	  0.000000	  0.257435	

MOTIF 9 

letter-probability matrix: alength= 4 w= 8 nsites= 92 E= 1.9e-010
  0.434783	  0.000000	  0.565217	  0.000000	
  0.000000	  1.000000	  0.000000	  0.000000	
  1.000000	  0.000000	  0.000000	  0.000000	
  0.000000	  0.000000	  1.000000	  0.000000	
  0.000000	  1.000000	  0.000000	  0.000000	
  0.000000	  0.000000	  0.000000	  1.000000	
  0.000000	  0.000000	  1.000000	  0.000000	
  0.000000	  0.641304	  0.000000	  0.358696	

MOTIF 10 

letter-probability matrix: alength= 4 w= 10 nsites= 25 E= 0.0e+000
  0.598568	  0.040874	  0.080715	  0.279843	
  0.359524	  0.040874	  0.001033	  0.598568	
  0.240002	  0.479121	  0.160396	  0.120480	
  0.439206	  0.080715	  0.200237	  0.279843	
  0.837612	  0.001033	  0.160396	  0.000959	
  0.000959	  0.001033	  0.997049	  0.000959	
  0.000959	  0.001033	  0.997049	  0.000959	
  0.000959	  0.001033	  0.001033	  0.996975	
  0.000959	  0.997049	  0.001033	  0.000959	
  0.996975	  0.001033	  0.001033	  0.000959	

MOTIF 11 

letter-probability matrix: alength= 4 w= 13 nsites= 13518 E= 0.0e+000
  0.305814	  0.160306	  0.413300	  0.120581	
  0.517086	  0.111112	  0.263574	  0.108227	
  0.590173	  0.089289	  0.171476	  0.149062	
  0.302264	  0.339472	  0.230138	  0.128126	
  0.068354	  0.740268	  0.191375	  0.000002	
  0.660524	  0.339472	  0.000002	  0.000002	
  0.000002	  0.000002	  0.999995	  0.000002	
  0.000002	  0.000002	  0.999995	  0.000002	
  0.999994	  0.000002	  0.000002	  0.000002	
  0.999994	  0.000002	  0.000002	  0.000002	
  0.087514	  0.000002	  0.912482	  0.000002	
  0.116216	  0.154906	  0.013244	  0.715634	
  0.194851	  0.128348	  0.601047	  0.075752	

MOTIF 12 

letter-probability matrix: alength= 4 w= 16 nsites= 20 E= 0.0e+000
  0.222568	  0.177739	  0.266360	  0.333333	
  0.276045	  0.359596	  0.119056	  0.245303	
  0.106716	  0.268410	  0.234342	  0.390531	
  0.244145	  0.406406	  0.147424	  0.202025	
  0.849041	  0.051682	  0.041033	  0.058244	
  0.811255	  0.014120	  0.166449	  0.008177	
  0.901892	  0.006910	  0.089229	  0.001969	
  0.003966	  0.001843	  0.984579	  0.009612	
  0.002480	  0.001913	  0.895031	  0.100577	
  0.004061	  0.002913	  0.010156	  0.982871	
  0.001694	  0.971987	  0.006528	  0.019791	
  0.960030	  0.002169	  0.035551	  0.002250	
  0.181784	  0.516481	  0.078001	  0.223734	
  0.184072	  0.384166	  0.308106	  0.123656	
  0.229855	  0.228953	  0.224642	  0.316550	
  0.218355	  0.170716	  0.366212	  0.244715	

MOTIF 13 

letter-probability matrix: alength= 4 w= 15 nsites= 620 E= 0.0e+000
  0.111311	  0.101638	  0.124216	  0.662835	
  0.241935	  0.370950	  0.135504	  0.251611	
  0.693475	  0.011330	  0.243551	  0.051644	
  0.004877	  0.238713	  0.753146	  0.003264	
  0.000039	  0.003267	  0.000042	  0.996652	
  0.004877	  0.003267	  0.000042	  0.991814	
  0.004877	  0.021007	  0.006493	  0.967625	
  0.000039	  0.936988	  0.000042	  0.062932	
  0.411262	  0.120990	  0.308057	  0.159690	
  0.172592	  0.179045	  0.259677	  0.388686	
  0.006490	  0.021007	  0.016168	  0.956337	
  0.016165	  0.003267	  0.000042	  0.980526	
  0.006490	  0.274192	  0.006493	  0.712827	
  0.024229	  0.788625	  0.014556	  0.172592	
  0.045192	  0.588657	  0.058098	  0.308054	

MOTIF 14 

letter-probability matrix: alength= 4 w= 15 nsites= 20 E= 0.0e+000
  0.302414	  0.389658	  0.162731	  0.145197	
  0.263185	  0.110498	  0.465237	  0.161081	
  0.313642	  0.080836	  0.171163	  0.434359	
  0.655867	  0.043487	  0.055840	  0.244807	
  0.175451	  0.281342	  0.070367	  0.472839	
  0.015989	  0.888841	  0.006752	  0.088418	
  0.013388	  0.003053	  0.979333	  0.004226	
  0.981935	  0.007507	  0.006643	  0.003914	
  0.930079	  0.003389	  0.004418	  0.062114	
  0.984427	  0.004709	  0.002951	  0.007912	
  0.022860	  0.942261	  0.027681	  0.007199	
  0.030356	  0.567368	  0.019110	  0.383166	
  0.396092	  0.134432	  0.323824	  0.145653	
  0.326436	  0.278785	  0.198500	  0.196278	
  0.504965	  0.143567	  0.165970	  0.185498	

MOTIF 15 

letter-probability matrix: alength= 4 w= 11 nsites= 5348 E= 0.0e+000
  0.051985	  0.845352	  0.057035	  0.045629	
  0.776729	  0.078163	  0.001688	  0.143420	
  0.490459	  0.047124	  0.462412	  0.000004	
  0.911917	  0.000005	  0.088073	  0.000004	
  0.000004	  0.000005	  0.999986	  0.000004	
  0.000004	  0.000005	  0.725870	  0.274120	
  0.000004	  0.109016	  0.120235	  0.770745	
  0.000004	  0.999986	  0.000005	  0.000004	
  0.999986	  0.000005	  0.000005	  0.000004	
  0.215034	  0.200076	  0.436796	  0.148095	
  0.306656	  0.138745	  0.293380	  0.261219	

MOTIF 16 

letter-probability matrix: alength= 4 w= 6 nsites= 1064 E= 3.7e-008
  0.000000	  1.000000	  0.000000	  0.000000	
  0.433271	  0.566729	  0.000000	  0.000000	
  0.000000	  1.000000	  0.000000	  0.000000	
  1.000000	  0.000000	  0.000000	  0.000000	
  0.000000	  0.000000	  1.000000	  0.000000	
  0.445489	  0.554511	  0.000000	  0.000000	

MOTIF 17 

letter-probability matrix: alength= 4 w= 15 nsites= 20 E= 0.0e+000
  0.326807	  0.303815	  0.232309	  0.137069	
  0.198516	  0.222940	  0.316137	  0.262406	
  0.252314	  0.217290	  0.267171	  0.263224	
  0.631825	  0.040892	  0.038021	  0.289261	
  0.160804	  0.384086	  0.220864	  0.234247	
  0.134734	  0.588894	  0.266041	  0.010330	
  0.211081	  0.753507	  0.031517	  0.003894	
  0.012994	  0.002755	  0.980532	  0.003717	
  0.004416	  0.002888	  0.985833	  0.006864	
  0.980490	  0.003697	  0.004118	  0.011695	
  0.881289	  0.003928	  0.003375	  0.111408	
  0.249005	  0.055626	  0.688792	  0.006577	
  0.125179	  0.155190	  0.048651	  0.670980	
  0.374547	  0.111301	  0.230518	  0.283633	
  0.402143	  0.187150	  0.219749	  0.190958	

MOTIF 18 

letter-probability matrix: alength= 4 w= 8 nsites= 148 E= 1.0e-007
  0.000000	  1.000000	  0.000000	  0.000000	
  0.000000	  1.000000	  0.000000	  0.000000	
  0.000000	  1.000000	  0.000000	  0.000000	
  0.000000	  1.000000	  0.000000	  0.000000	
  0.493243	  0.000000	  0.506757	  0.000000	
  0.000000	  1.000000	  0.000000	  0.000000	
  0.000000	  1.000000	  0.000000	  0.000000	
  0.000000	  1.000000	  0.000000	  0.000000	

MOTIF 19 

letter-probability matrix: alength= 4 w= 15 nsites= 20 E= 0.0e+000
  0.337066	  0.194015	  0.194364	  0.274555	
  0.279754	  0.186294	  0.199799	  0.334153	
  0.356723	  0.160697	  0.278672	  0.203908	
  0.498493	  0.070513	  0.167318	  0.263675	
  0.829593	  0.024168	  0.086153	  0.060086	
  0.145265	  0.433897	  0.041684	  0.379155	
  0.017152	  0.940116	  0.004653	  0.038080	
  0.015334	  0.002995	  0.978981	  0.002690	
  0.981866	  0.005543	  0.009969	  0.002622	
  0.891151	  0.002723	  0.008838	  0.097288	
  0.987572	  0.003983	  0.003274	  0.005171	
  0.012285	  0.969976	  0.014466	  0.003274	
  0.017583	  0.530816	  0.010864	  0.440738	
  0.461270	  0.120980	  0.237237	  0.180513	
  0.391928	  0.224042	  0.229845	  0.154185	

MOTIF 20 

letter-probability matrix: alength= 4 w= 11 nsites= 3667 E= 0.0e+000
  0.499039	  0.055910	  0.390506	  0.054545	
  0.080451	  0.767643	  0.151898	  0.000007	
  0.739555	  0.260431	  0.000007	  0.000007	
  0.000007	  0.000007	  0.999980	  0.000007	
  0.000007	  0.000007	  0.999980	  0.000007	
  0.999979	  0.000007	  0.000007	  0.000007	
  0.959893	  0.000007	  0.000007	  0.040093	
  0.169078	  0.000007	  0.830908	  0.000007	
  0.025913	  0.272975	  0.081816	  0.619297	
  0.231797	  0.081816	  0.580847	  0.105540	
  0.276519	  0.125993	  0.511310	  0.086178	

MOTIF 21 

letter-probability matrix: alength= 4 w= 11 nsites= 17261 E= 0.0e+000
  0.157407	  0.491801	  0.271653	  0.079139	
  0.469265	  0.372689	  0.101733	  0.056313	
  0.000001	  0.999996	  0.000002	  0.000001	
  0.999996	  0.000002	  0.000002	  0.000001	
  0.000001	  0.237588	  0.718553	  0.043857	
  0.000001	  0.976185	  0.023812	  0.000001	
  0.000001	  0.000002	  0.000002	  0.999996	
  0.000001	  0.000002	  0.999996	  0.000001	
  0.000001	  0.725853	  0.196802	  0.077343	
  0.403046	  0.243555	  0.005563	  0.347835	
  0.136204	  0.238399	  0.383812	  0.241585	

MOTIF 22 

letter-probability matrix: alength= 4 w= 16 nsites= 20 E= 0.0e+000
  0.277952	  0.269396	  0.331716	  0.120935	
  0.192096	  0.289419	  0.165838	  0.352649	
  0.489194	  0.028636	  0.445752	  0.036417	
  0.092849	  0.610568	  0.135197	  0.161386	
  0.712329	  0.008432	  0.044028	  0.235210	
  0.018150	  0.016053	  0.007425	  0.958371	
  0.006581	  0.983201	  0.006978	  0.003240	
  0.007112	  0.986326	  0.002911	  0.003649	
  0.002473	  0.007391	  0.869146	  0.120990	
  0.003702	  0.087867	  0.854420	  0.054011	
  0.565848	  0.071847	  0.194340	  0.167965	
  0.178685	  0.059625	  0.042410	  0.719280	
  0.255572	  0.250599	  0.158539	  0.335290	
  0.184335	  0.303746	  0.127152	  0.384766	
  0.145719	  0.233937	  0.150544	  0.469799	
  0.093982	  0.313493	  0.190825	  0.401700	

MOTIF 23 

letter-probability matrix: alength= 4 w= 21 nsites= 1362 E= 0.0e+000
  0.232013	  0.234951	  0.195306	  0.337732	
  0.184292	  0.208521	  0.184294	  0.422894	
  0.127027	  0.237887	  0.155661	  0.479424	
  0.101332	  0.315708	  0.108675	  0.474285	
  0.539626	  0.074170	  0.265051	  0.121154	
  0.017637	  0.581474	  0.371504	  0.029385	
  0.008828	  0.000019	  0.000019	  0.991134	
  0.000018	  0.022778	  0.000019	  0.977185	
  0.000018	  0.041132	  0.002956	  0.955894	
  0.000018	  0.916986	  0.000019	  0.082978	
  0.670306	  0.028651	  0.174749	  0.126293	
  0.014701	  0.577804	  0.253304	  0.154191	
  0.011764	  0.000753	  0.000019	  0.987463	
  0.005157	  0.010297	  0.003690	  0.980856	
  0.008093	  0.042600	  0.000019	  0.949287	
  0.012499	  0.751065	  0.020576	  0.215861	
  0.376642	  0.179889	  0.193103	  0.250366	
  0.160065	  0.340669	  0.213659	  0.285606	
  0.106471	  0.136573	  0.083713	  0.673243	
  0.145381	  0.141712	  0.072701	  0.640206	
  0.121889	  0.243026	  0.110877	  0.524208	

MOTIF 24 

letter-probability matrix: alength= 4 w= 15 nsites= 20 E= 0.0e+000
  0.276606	  0.305206	  0.213257	  0.204931	
  0.395587	  0.115451	  0.248720	  0.240242	
  0.460186	  0.092880	  0.334359	  0.112576	
  0.772432	  0.020896	  0.058082	  0.148591	
  0.857657	  0.033954	  0.022065	  0.086324	
  0.317650	  0.135559	  0.114777	  0.432014	
  0.033027	  0.816650	  0.032663	  0.117660	
  0.039745	  0.006573	  0.942540	  0.011142	
  0.957994	  0.019693	  0.014625	  0.007689	
  0.939896	  0.005493	  0.009120	  0.045491	
  0.961145	  0.012026	  0.004999	  0.021829	
  0.030452	  0.872727	  0.080762	  0.016060	
  0.035597	  0.294751	  0.013431	  0.656221	
  0.369477	  0.166216	  0.228043	  0.236265	
  0.800908	  0.073440	  0.055538	  0.070113	

MOTIF 25 

letter-probability matrix: alength= 4 w= 16 nsites= 20 E= 0.0e+000
  0.253344	  0.182290	  0.273117	  0.291249	
  0.262716	  0.381261	  0.154260	  0.201763	
  0.143867	  0.243313	  0.242646	  0.370175	
  0.247464	  0.336506	  0.176528	  0.239501	
  0.853589	  0.038174	  0.050536	  0.057701	
  0.794599	  0.014161	  0.176876	  0.014364	
  0.805398	  0.002593	  0.190142	  0.001868	
  0.003767	  0.001824	  0.985536	  0.008873	
  0.003606	  0.001572	  0.969228	  0.025594	
  0.001466	  0.004922	  0.020234	  0.973377	
  0.001380	  0.953185	  0.006593	  0.038842	
  0.922179	  0.001993	  0.073364	  0.002464	
  0.306698	  0.326959	  0.080023	  0.286320	
  0.238586	  0.245914	  0.383405	  0.132095	
  0.281395	  0.235108	  0.226376	  0.257121	
  0.211656	  0.212927	  0.363460	  0.211958	

MOTIF 26 

letter-probability matrix: alength= 4 w= 15 nsites= 1868 E= 0.0e+000
  0.230729	  0.357597	  0.224841	  0.186834	
  0.077632	  0.620966	  0.130628	  0.170775	
  0.140797	  0.531570	  0.100116	  0.227517	
  0.631135	  0.062645	  0.241436	  0.064784	
  0.000013	  0.806716	  0.002155	  0.191116	
  0.176127	  0.000014	  0.000014	  0.823845	
  0.000013	  0.000014	  0.000014	  0.999959	
  0.000013	  0.999960	  0.000014	  0.000013	
  0.000013	  0.999960	  0.000014	  0.000013	
  0.000013	  0.000014	  0.083521	  0.916452	
  0.000013	  0.176128	  0.761215	  0.062644	
  0.034808	  0.309954	  0.033203	  0.622036	
  0.078167	  0.362949	  0.233941	  0.324941	
  0.163816	  0.290148	  0.165423	  0.380614	
  0.141868	  0.336720	  0.252677	  0.268735	

MOTIF 27 

letter-probability matrix: alength= 4 w= 17 nsites= 20 E= 0.0e+000
  0.256634	  0.362564	  0.149950	  0.230853	
  0.312581	  0.135780	  0.190732	  0.360905	
  0.254961	  0.129473	  0.354423	  0.261143	
  0.665464	  0.054955	  0.206045	  0.073536	
  0.200152	  0.339307	  0.115166	  0.345375	
  0.030901	  0.905285	  0.007642	  0.056172	
  0.020720	  0.003510	  0.972700	  0.003070	
  0.980177	  0.006584	  0.009887	  0.003352	
  0.696392	  0.004018	  0.007982	  0.291609	
  0.986368	  0.004882	  0.004322	  0.004428	
  0.010058	  0.971647	  0.012728	  0.005567	
  0.023179	  0.609697	  0.020025	  0.347100	
  0.536629	  0.125980	  0.241604	  0.095787	
  0.455765	  0.205394	  0.177622	  0.161219	
  0.372268	  0.189484	  0.196064	  0.242185	
  0.217272	  0.198332	  0.300189	  0.284207	
  0.277446	  0.188205	  0.237160	  0.297189	

MOTIF 28 

letter-probability matrix: alength= 4 w= 17 nsites= 20 E= 0.0e+000
  0.235325	  0.222449	  0.237525	  0.304700	
  0.145255	  0.278805	  0.341264	  0.234678	
  0.261025	  0.261892	  0.191928	  0.285155	
  0.120543	  0.410021	  0.219141	  0.250295	
  0.222761	  0.076469	  0.364726	  0.336044	
  0.003026	  0.047961	  0.004104	  0.944908	
  0.031456	  0.007618	  0.957331	  0.003595	
  0.983676	  0.008815	  0.004087	  0.003423	
  0.105862	  0.885519	  0.002448	  0.006170	
  0.007640	  0.983454	  0.003075	  0.005833	
  0.003004	  0.762622	  0.004367	  0.230006	
  0.011499	  0.843575	  0.031041	  0.113885	
  0.328294	  0.040477	  0.265480	  0.365751	
  0.209792	  0.262612	  0.146179	  0.381417	
  0.384670	  0.178101	  0.299627	  0.137602	
  0.402642	  0.268877	  0.096841	  0.231640	
  0.203269	  0.231949	  0.213748	  0.351033	

MOTIF 29 

letter-probability matrix: alength= 4 w= 7 nsites= 102 E= 9.2e-004
  0.000000	  0.000000	  1.000000	  0.000000	
  1.000000	  0.000000	  0.000000	  0.000000	
  1.000000	  0.000000	  0.000000	  0.000000	
  1.000000	  0.000000	  0.000000	  0.000000	
  0.000000	  0.343137	  0.656863	  0.000000	
  0.000000	  1.000000	  0.000000	  0.000000	
  1.000000	  0.000000	  0.000000	  0.000000	

MOTIF 30 

letter-probability matrix: alength= 4 w= 15 nsites= 8243 E= 0.0e+000
  0.656309	  0.011649	  0.310929	  0.021112	
  0.052046	  0.000003	  0.869822	  0.078129	
  0.007161	  0.000003	  0.987859	  0.004977	
  0.008980	  0.017836	  0.119983	  0.853202	
  0.000003	  0.924534	  0.064663	  0.010800	
  0.982400	  0.000124	  0.006918	  0.010557	
  0.060902	  0.509763	  0.332160	  0.097175	
  0.253791	  0.392452	  0.204781	  0.148976	
  0.219338	  0.304500	  0.263618	  0.212544	
  0.194348	  0.118284	  0.064663	  0.622705	
  0.135995	  0.048286	  0.807709	  0.008010	
  0.397669	  0.249424	  0.168750	  0.184157	
  0.052653	  0.784781	  0.044040	  0.118526	
  0.134782	  0.710173	  0.000003	  0.155042	
  0.101179	  0.328520	  0.073519	  0.496782	

MOTIF 31 

letter-probability matrix: alength= 4 w= 5 nsites= 711 E= 5.0e-004
  1.000000	  0.000000	  0.000000	  0.000000	
  1.000000	  0.000000	  0.000000	  0.000000	
  1.000000	  0.000000	  0.000000	  0.000000	
  0.000000	  0.000000	  0.000000	  1.000000	
  0.440225	  0.000000	  0.559775	  0.000000	

MOTIF 32 

letter-probability matrix: alength= 4 w= 11 nsites= 16727 E= 0.0e+000
  0.563757	  0.013812	  0.351168	  0.071263	
  0.088062	  0.626709	  0.283135	  0.002093	
  0.956952	  0.041431	  0.001616	  0.000001	
  0.000001	  0.000002	  0.999996	  0.000001	
  0.000001	  0.000002	  0.999996	  0.000001	
  0.999995	  0.000002	  0.000002	  0.000001	
  0.991208	  0.000002	  0.000002	  0.008789	
  0.193938	  0.000002	  0.806059	  0.000001	
  0.093861	  0.241406	  0.128297	  0.536436	
  0.296108	  0.089557	  0.490464	  0.123873	
  0.272494	  0.147906	  0.480779	  0.098823	

MOTIF 33 

letter-probability matrix: alength= 4 w= 8 nsites= 61 E= 1.6e-003
  0.000000	  1.000000	  0.000000	  0.000000	
  0.000000	  1.000000	  0.000000	  0.000000	
  0.000000	  0.000000	  1.000000	  0.000000	
  0.000000	  0.606557	  0.393443	  0.000000	
  0.000000	  1.000000	  0.000000	  0.000000	
  0.000000	  0.000000	  0.000000	  1.000000	
  0.000000	  1.000000	  0.000000	  0.000000	
  0.000000	  1.000000	  0.000000	  0.000000	

MOTIF 34 

letter-probability matrix: alength= 4 w= 10 nsites= 28 E= 0.0e+000
  0.249967	  0.250033	  0.356795	  0.143205	
  0.356728	  0.214447	  0.214447	  0.214380	
  0.321141	  0.143272	  0.356795	  0.178792	
  0.178792	  0.677079	  0.036510	  0.107618	
  0.072031	  0.855016	  0.036510	  0.036443	
  0.000856	  0.000923	  0.855016	  0.143205	
  0.036443	  0.000923	  0.961778	  0.000856	
  0.961711	  0.000923	  0.036510	  0.000856	
  0.748187	  0.178859	  0.000923	  0.072031	
  0.463490	  0.000923	  0.499144	  0.036443	

MOTIF 35 

letter-probability matrix: alength= 4 w= 14 nsites= 20 E= 0.0e+000
  0.176728	  0.242524	  0.340568	  0.240178	
  0.500719	  0.100105	  0.238586	  0.160589	
  0.441550	  0.025634	  0.490372	  0.042444	
  0.758622	  0.025493	  0.088411	  0.127475	
  0.802466	  0.033181	  0.024177	  0.140176	
  0.306656	  0.318626	  0.105461	  0.269259	
  0.046631	  0.482078	  0.429298	  0.041994	
  0.053831	  0.015919	  0.922138	  0.008111	
  0.788313	  0.098445	  0.097354	  0.015888	
  0.846252	  0.024715	  0.012332	  0.116700	
  0.884368	  0.051788	  0.007954	  0.055891	
  0.050662	  0.774898	  0.124216	  0.050225	
  0.100637	  0.394867	  0.091322	  0.413174	
  0.288981	  0.151618	  0.413104	  0.146297	

MOTIF 36 

letter-probability matrix: alength= 4 w= 11 nsites= 19356 E= 0.0e+000
  0.404938	  0.148275	  0.446786	  0.000001	
  0.597849	  0.017102	  0.385048	  0.000001	
  0.000001	  0.999996	  0.000001	  0.000001	
  0.999996	  0.000001	  0.000001	  0.000001	
  0.000001	  0.000001	  0.999996	  0.000001	
  0.003462	  0.840098	  0.156438	  0.000001	
  0.000001	  0.000001	  0.000001	  0.999996	
  0.000001	  0.000001	  0.999996	  0.000001	
  0.146311	  0.440379	  0.303833	  0.109476	
  0.276038	  0.194462	  0.266997	  0.262503	
  0.210219	  0.246435	  0.388457	  0.154887	

MOTIF 37 

letter-probability matrix: alength= 4 w= 11 nsites= 208 E= 0.0e+000
  0.081807	  0.567160	  0.052984	  0.298049	
  0.086612	  0.836261	  0.072205	  0.004921	
  0.961192	  0.009735	  0.028957	  0.000116	
  0.951581	  0.000125	  0.048178	  0.000116	
  0.000116	  0.000125	  0.975618	  0.024142	
  0.000116	  0.000125	  0.994838	  0.004921	
  0.028948	  0.000125	  0.105843	  0.865085	
  0.000116	  0.985228	  0.014541	  0.000116	
  0.946775	  0.004930	  0.048178	  0.000116	
  0.110639	  0.519106	  0.211561	  0.158693	
  0.336492	  0.259615	  0.192340	  0.211552	

MOTIF 38 

letter-probability matrix: alength= 4 w= 16 nsites= 20 E= 0.0e+000
  0.249499	  0.204016	  0.393461	  0.153025	
  0.348820	  0.204411	  0.321457	  0.125312	
  0.386202	  0.175077	  0.250329	  0.188392	
  0.174269	  0.233630	  0.411599	  0.180501	
  0.661519	  0.038756	  0.264192	  0.035532	
  0.714894	  0.041849	  0.206918	  0.036339	
  0.005352	  0.982333	  0.004494	  0.007821	
  0.963995	  0.006806	  0.009852	  0.019347	
  0.081576	  0.090701	  0.743588	  0.084136	
  0.020929	  0.270903	  0.409060	  0.299108	
  0.020975	  0.028152	  0.015243	  0.935630	
  0.006340	  0.009231	  0.974757	  0.009673	
  0.116331	  0.200807	  0.226649	  0.456213	
  0.033428	  0.525864	  0.129024	  0.311686	
  0.202241	  0.384288	  0.107249	  0.306223	
  0.182286	  0.193305	  0.424755	  0.199653	

MOTIF 39 

letter-probability matrix: alength= 4 w= 17 nsites= 20 E= 0.0e+000
  0.223788	  0.280582	  0.251926	  0.243703	
  0.198892	  0.191321	  0.267927	  0.341860	
  0.150463	  0.319280	  0.206328	  0.323930	
  0.274725	  0.302357	  0.238700	  0.184217	
  0.437867	  0.330791	  0.022371	  0.208970	
  0.134468	  0.028497	  0.829639	  0.007397	
  0.141955	  0.003615	  0.851399	  0.003031	
  0.004644	  0.002040	  0.983811	  0.009504	
  0.005563	  0.001979	  0.881384	  0.111074	
  0.004986	  0.002888	  0.018000	  0.974126	
  0.003179	  0.973037	  0.005011	  0.018773	
  0.878050	  0.090824	  0.027178	  0.003947	
  0.732581	  0.107352	  0.084136	  0.075930	
  0.164798	  0.315239	  0.181421	  0.338542	
  0.228346	  0.176777	  0.158090	  0.436787	
  0.233443	  0.193895	  0.326739	  0.245924	
  0.320082	  0.312301	  0.196018	  0.171599	

MOTIF 40 

letter-probability matrix: alength= 4 w= 11 nsites= 12895 E= 0.0e+000
  0.478478	  0.122917	  0.397285	  0.001320	
  0.683983	  0.009618	  0.306398	  0.000002	
  0.000002	  0.999994	  0.000002	  0.000002	
  0.999994	  0.000002	  0.000002	  0.000002	
  0.000622	  0.000002	  0.999374	  0.000002	
  0.014271	  0.839236	  0.146492	  0.000002	
  0.000002	  0.000002	  0.000002	  0.999994	
  0.000002	  0.000002	  0.999994	  0.000002	
  0.145406	  0.428615	  0.295541	  0.130439	
  0.303373	  0.187360	  0.226832	  0.282435	
  0.222024	  0.233036	  0.375028	  0.169912	

MOTIF 41 

letter-probability matrix: alength= 4 w= 13 nsites= 20 E= 0.0e+000
  0.338429	  0.138887	  0.180698	  0.341986	
  0.612469	  0.047595	  0.067604	  0.272333	
  0.248596	  0.404742	  0.126478	  0.220183	
  0.389199	  0.368288	  0.198556	  0.043958	
  0.471950	  0.442400	  0.065852	  0.019797	
  0.033321	  0.006629	  0.949278	  0.010773	
  0.022456	  0.008151	  0.952362	  0.017031	
  0.972598	  0.007794	  0.012234	  0.007375	
  0.888786	  0.008709	  0.004950	  0.097554	
  0.432794	  0.038785	  0.519188	  0.009233	
  0.099636	  0.160492	  0.024864	  0.715009	
  0.422256	  0.078324	  0.201295	  0.298125	
  0.570612	  0.159264	  0.165433	  0.104692	

MOTIF 42 

letter-probability matrix: alength= 4 w= 11 nsites= 5318 E= 0.0e+000
  0.156640	  0.186913	  0.392251	  0.264197	
  0.286761	  0.111323	  0.509021	  0.092895	
  0.537978	  0.010347	  0.437756	  0.013919	
  0.000005	  0.000005	  0.000005	  0.999986	
  0.000005	  0.000005	  0.999986	  0.000005	
  0.954293	  0.009595	  0.036108	  0.000005	
  0.000005	  0.617894	  0.345617	  0.036484	
  0.000005	  0.000005	  0.000005	  0.999986	
  0.038552	  0.961439	  0.000005	  0.000005	
  0.999986	  0.000005	  0.000005	  0.000005	
  0.000005	  0.263069	  0.363481	  0.373447	

MOTIF 43 

letter-probability matrix: alength= 4 w= 17 nsites= 20 E= 0.0e+000
  0.212664	  0.178363	  0.293552	  0.315422	
  0.419941	  0.283022	  0.145507	  0.151529	
  0.198330	  0.196661	  0.260348	  0.344661	
  0.118363	  0.282071	  0.137815	  0.461751	
  0.070973	  0.778842	  0.138697	  0.011490	
  0.962380	  0.002242	  0.025000	  0.010378	
  0.973598	  0.004341	  0.020450	  0.001611	
  0.008564	  0.001556	  0.935553	  0.054326	
  0.008308	  0.001576	  0.979775	  0.010341	
  0.040608	  0.002017	  0.041770	  0.915606	
  0.001879	  0.902131	  0.023111	  0.072879	
  0.798173	  0.002411	  0.196107	  0.003307	
  0.245017	  0.241353	  0.039185	  0.474445	
  0.265274	  0.238421	  0.304736	  0.191570	
  0.203925	  0.286075	  0.231143	  0.278857	
  0.194363	  0.189205	  0.346259	  0.270174	
  0.310362	  0.263818	  0.184691	  0.241129	

MOTIF 44 

letter-probability matrix: alength= 4 w= 16 nsites= 20 E= 0.0e+000
  0.234884	  0.153071	  0.301509	  0.310536	
  0.199432	  0.148513	  0.438355	  0.213700	
  0.581223	  0.274692	  0.076779	  0.067307	
  0.139335	  0.474353	  0.305653	  0.080659	
  0.026052	  0.966157	  0.003093	  0.004699	
  0.962734	  0.005000	  0.023499	  0.008766	
  0.001792	  0.903784	  0.009410	  0.085014	
  0.085014	  0.009410	  0.903784	  0.001792	
  0.008766	  0.023499	  0.005000	  0.962734	
  0.004699	  0.003093	  0.966157	  0.026052	
  0.149595	  0.241308	  0.388950	  0.220146	
  0.067307	  0.076779	  0.274692	  0.581223	
  0.187257	  0.345767	  0.250112	  0.216864	
  0.273274	  0.226056	  0.300532	  0.200138	
  0.161290	  0.111914	  0.476876	  0.249921	
  0.172132	  0.102043	  0.423758	  0.302068	

MOTIF 45 

letter-probability matrix: alength= 4 w= 8 nsites= 57 E= 1.1e-002
  0.000000	  1.000000	  0.000000	  0.000000	
  0.000000	  1.000000	  0.000000	  0.000000	
  0.561404	  0.000000	  0.000000	  0.438596	
  0.000000	  1.000000	  0.000000	  0.000000	
  0.000000	  1.000000	  0.000000	  0.000000	
  0.000000	  0.000000	  0.000000	  1.000000	
  0.000000	  0.000000	  1.000000	  0.000000	
  0.000000	  1.000000	  0.000000	  0.000000	

MOTIF 46 

letter-probability matrix: alength= 4 w= 13 nsites= 24514 E= 0.0e+000
  0.279922	  0.227992	  0.204087	  0.287999	
  0.168965	  0.265685	  0.448722	  0.116628	
  0.000001	  0.999997	  0.000001	  0.000001	
  0.993429	  0.000001	  0.000001	  0.006569	
  0.000001	  0.262014	  0.737209	  0.000776	
  0.000001	  0.999997	  0.000001	  0.000001	
  0.000001	  0.000001	  0.000001	  0.999997	
  0.000001	  0.000001	  0.999997	  0.000001	
  0.000368	  0.370686	  0.026680	  0.602267	
  0.000654	  0.449130	  0.118505	  0.431711	
  0.239088	  0.309660	  0.242514	  0.208738	
  0.078038	  0.474095	  0.176185	  0.271681	
  0.168434	  0.312352	  0.180428	  0.338786	

MOTIF 47 

letter-probability matrix: alength= 4 w= 11 nsites= 29396 E= 0.0e+000
  0.268030	  0.024222	  0.329501	  0.378249	
  0.254286	  0.346204	  0.368792	  0.030719	
  0.000001	  0.000001	  0.000001	  0.999997	
  0.000001	  0.000001	  0.922164	  0.077835	
  0.999997	  0.000001	  0.000001	  0.000001	
  0.033951	  0.478942	  0.381208	  0.105899	
  0.000001	  0.000001	  0.000001	  0.999997	
  0.000001	  0.999997	  0.000001	  0.000001	
  0.999997	  0.000001	  0.000001	  0.000001	
  0.008778	  0.198088	  0.052321	  0.740813	
  0.136277	  0.280174	  0.268642	  0.314907	

MOTIF 48 

letter-probability matrix: alength= 4 w= 14 nsites= 20 E= 0.0e+000
  0.211730	  0.273582	  0.234886	  0.279802	
  0.297746	  0.105587	  0.290231	  0.306435	
  0.591711	  0.049107	  0.155123	  0.204058	
  0.458656	  0.053725	  0.170394	  0.317225	
  0.188882	  0.155875	  0.589891	  0.065353	
  0.401939	  0.286094	  0.290131	  0.021836	
  0.049524	  0.002524	  0.942979	  0.004971	
  0.005529	  0.002671	  0.987180	  0.004621	
  0.970622	  0.002700	  0.002749	  0.023930	
  0.935275	  0.004365	  0.002119	  0.058241	
  0.046800	  0.270267	  0.672578	  0.010355	
  0.056584	  0.093382	  0.027222	  0.822811	
  0.300933	  0.123333	  0.267001	  0.308732	
  0.278491	  0.276016	  0.219359	  0.226133	

MOTIF 49 

letter-probability matrix: alength= 4 w= 17 nsites= 20 E= 0.0e+000
  0.305883	  0.232838	  0.244549	  0.216730	
  0.166041	  0.171917	  0.222767	  0.439276	
  0.213145	  0.428194	  0.156898	  0.201763	
  0.283014	  0.329169	  0.161286	  0.226531	
  0.438168	  0.283397	  0.251310	  0.027123	
  0.016116	  0.977397	  0.002001	  0.004485	
  0.972084	  0.021372	  0.004185	  0.002359	
  0.002118	  0.191692	  0.798950	  0.007240	
  0.016502	  0.091691	  0.889891	  0.001914	
  0.002738	  0.007173	  0.002995	  0.987094	
  0.005177	  0.002143	  0.986034	  0.006645	
  0.018070	  0.661714	  0.148681	  0.171535	
  0.298756	  0.091993	  0.447707	  0.161543	
  0.354133	  0.214900	  0.236870	  0.194098	
  0.398656	  0.174930	  0.200331	  0.226082	
  0.303232	  0.277345	  0.200389	  0.219034	
  0.379547	  0.149426	  0.163845	  0.307181	

MOTIF 50 

letter-probability matrix: alength= 4 w= 16 nsites= 20 E= 0.0e+000
  0.195972	  0.434823	  0.197226	  0.171979	
  0.131615	  0.132546	  0.417046	  0.318793	
  0.238967	  0.440623	  0.175393	  0.145017	
  0.188012	  0.190074	  0.405120	  0.216794	
  0.007914	  0.539967	  0.182477	  0.269642	
  0.006558	  0.588960	  0.339469	  0.065013	
  0.088911	  0.005933	  0.899152	  0.006003	
  0.003644	  0.005547	  0.979039	  0.011770	
  0.004797	  0.003782	  0.981664	  0.009756	
  0.004505	  0.005288	  0.010489	  0.979718	
  0.003731	  0.969314	  0.006609	  0.020345	
  0.936779	  0.004203	  0.054656	  0.004362	
  0.222549	  0.389916	  0.251536	  0.135998	
  0.152266	  0.258449	  0.332500	  0.256784	
  0.176133	  0.290428	  0.232222	  0.301217	
  0.356112	  0.199274	  0.136664	  0.307950	

MOTIF 51 

letter-probability matrix: alength= 4 w= 12 nsites= 3647 E= 0.0e+000
  0.292000	  0.221700	  0.272350	  0.213951	
  0.185708	  0.229582	  0.373065	  0.211646	
  0.110901	  0.333515	  0.333515	  0.222070	
  0.071414	  0.337817	  0.123322	  0.467448	
  0.085577	  0.727634	  0.172794	  0.013994	
  0.915963	  0.008765	  0.067876	  0.007395	
  0.981391	  0.000554	  0.016409	  0.001647	
  0.009020	  0.000553	  0.982498	  0.007927	
  0.003285	  0.003012	  0.989327	  0.004376	
  0.049212	  0.011762	  0.066435	  0.872591	
  0.002469	  0.928573	  0.045697	  0.023262	
  0.952074	  0.005756	  0.035046	  0.007123	
