# Supplementary material for: The MEME Suite
Source: Nucleic Acids Res. 2015 May 7;43(Web Server issue):W39–49. doi: 10.1093/nar/gkv416 (PMC4489269; doi:10.1093/nar/gkv416)
Supplement: SUPPLEMENTARY DATA [file supp_gkv416_nar-00283-web-b-2015-File005.zip › case4/meme-chip/dreme_msgs.txt]

/ebi/sw/MEME/VM-cluster410/meme-versions/4.10.0/bin/xsltproc_lite: /usr/lib64/libxslt.so.1: no version information available (required by /ebi/sw/MEME/VM-cluster410/meme-versions/4.10.0/bin/xsltproc_lite)
/ebi/sw/MEME/VM-cluster410/meme-versions/4.10.0/bin/xsltproc_lite: /usr/lib64/libxslt.so.1: no version information available (required by /ebi/sw/MEME/VM-cluster410/meme-versions/4.10.0/bin/xsltproc_lite)
