# Supplementary material for: The MEME Suite
Source: Nucleic Acids Res. 2015 May 7;43(Web Server issue):W39–49. doi: 10.1093/nar/gkv416 (PMC4489269; doi:10.1093/nar/gkv416)
Supplement: SUPPLEMENTARY DATA [file supp_gkv416_nar-00283-web-b-2015-File005.zip › case4/meme-chip/dreme_out/dreme.txt]

# DREME 4.10.0
# command:   dreme -v 1 -oc dreme_out -p ./seqs-centered -n ./seqs-shuffled -png -t 6651 -e 0.05
# host:      b03b32
# when:      Sat Jan 24 07:19:54 EST 2015
# positives: 2503
#      from: ./seqs-centered (Sat Jan 24 06:59:32 EST 2015)
# negatives: 2503
#      from: ./seqs-shuffled (Sat Jan 24 06:59:45 EST 2015)


MEME version 4.10.0

ALPHABET= ACGT

strands: + -

Background letter frequencies (from dataset):
A 0.238 C 0.263 G 0.261 T 0.239

MOTIF GGAARY DREME

#             Word    RC Word        Pos        Neg    P-value    E-value
# BEST      GGAARY     RYTTCC        814        480   1.8e-027   7.5e-023
#           GGAAGT     ACTTCC        278        125   7.0e-016   2.9e-011
#           GGAAAT     ATTTCC        200         99   8.9e-010   3.7e-005
#           GGAAAC     GTTTCC        208        125   1.5e-006   6.3e-002
#           GGAAGC     GCTTCC        245        160   6.3e-006   2.6e-001

letter-probability matrix: alength= 4 w= 6 nsites= 997 E= 7.5e-023
0.000000 0.000000 1.000000 0.000000
0.000000 0.000000 1.000000 0.000000
1.000000 0.000000 0.000000 0.000000
1.000000 0.000000 0.000000 0.000000
0.430291 0.000000 0.569709 0.000000
0.000000 0.487462 0.000000 0.512538


MOTIF AVTGAAA DREME

#             Word    RC Word        Pos        Neg    P-value    E-value
# BEST     AVTGAAA    TTTCABT        246         98   3.8e-017   1.6e-012
#          ACTGAAA    TTTCAGT        105         35   7.7e-010   3.2e-005
#          AGTGAAA    TTTCACT         79         31   2.1e-006   8.8e-002
#          AATGAAA    TTTCATT         77         33   1.4e-005   5.6e-001

letter-probability matrix: alength= 4 w= 7 nsites= 266 E= 1.6e-012
1.000000 0.000000 0.000000 0.000000
0.296992 0.406015 0.296992 0.000000
0.000000 0.000000 0.000000 1.000000
0.000000 0.000000 1.000000 0.000000
1.000000 0.000000 0.000000 0.000000
1.000000 0.000000 0.000000 0.000000
1.000000 0.000000 0.000000 0.000000


MOTIF RCAGCTGY DREME

#             Word    RC Word        Pos        Neg    P-value    E-value
# BEST    RCAGCTGY   RCAGCTGY         89         14   4.5e-015   1.9e-010
#         GCAGCTGC   GCAGCTGC         39          6   2.4e-007   1.0e-002
#         ACAGCTGC   GCAGCTGT         34          6   3.9e-006   1.6e-001
#         ACAGCTGT   ACAGCTGT         19          2   1.1e-004   4.5e+000

letter-probability matrix: alength= 4 w= 8 nsites= 92 E= 1.9e-010
0.434783 0.000000 0.565217 0.000000
0.000000 1.000000 0.000000 0.000000
1.000000 0.000000 0.000000 0.000000
0.000000 0.000000 1.000000 0.000000
0.000000 1.000000 0.000000 0.000000
0.000000 0.000000 0.000000 1.000000
0.000000 0.000000 1.000000 0.000000
0.000000 0.641304 0.000000 0.358696


MOTIF AKAAAH DREME

#             Word    RC Word        Pos        Neg    P-value    E-value
# BEST      AKAAAH     DTTTMT        838        582   5.7e-016   2.3e-011
#           AGAAAC     GTTTCT        254        133   7.9e-011   3.3e-006
#           AGAAAT     ATTTCT        181        118   1.0e-004   4.3e+000
#           AGAAAA     TTTTCT        300        220   1.2e-004   5.1e+000
#           ATAAAC     GTTTAT         83         54   7.5e-003   3.1e+002
#           ATAAAT     ATTTAT         89         59   7.6e-003   3.2e+002
#           ATAAAA     TTTTAT        129         93   8.0e-003   3.3e+002

letter-probability matrix: alength= 4 w= 6 nsites= 1076 E= 2.3e-011
1.000000 0.000000 0.000000 0.000000
0.000000 0.000000 0.724907 0.275093
1.000000 0.000000 0.000000 0.000000
1.000000 0.000000 0.000000 0.000000
1.000000 0.000000 0.000000 0.000000
0.416357 0.326208 0.000000 0.257435


MOTIF RAGKTCA DREME

#             Word    RC Word        Pos        Neg    P-value    E-value
# BEST     RAGKTCA    TGAMCTY        301        147   1.0e-014   4.3e-010
#          GAGTTCA    TGAACTC         89         35   5.0e-007   2.0e-002
#          AAGTTCA    TGAACTT         66         26   1.6e-005   6.4e-001
#          AAGGTCA    TGACCTT         77         38   1.5e-004   6.1e+000
#          GAGGTCA    TGACCTC         93         53   4.9e-004   2.0e+001

letter-probability matrix: alength= 4 w= 7 nsites= 328 E= 4.3e-010
0.439024 0.000000 0.560976 0.000000
1.000000 0.000000 0.000000 0.000000
0.000000 0.000000 1.000000 0.000000
0.000000 0.000000 0.521341 0.478659
0.000000 0.000000 0.000000 1.000000
0.000000 1.000000 0.000000 0.000000
1.000000 0.000000 0.000000 0.000000


MOTIF CMCAGM DREME

#             Word    RC Word        Pos        Neg    P-value    E-value
# BEST      CMCAGM     KCTGKG        852        624   9.2e-013   3.7e-008
#           CCCAGC     GCTGGG        317        226   2.1e-005   8.5e-001
#           CACAGA     TCTGTG        214        151   3.7e-004   1.5e+001
#           CACAGC     GCTGTG        228        166   6.7e-004   2.7e+001
#           CCCAGA     TCTGGG        234        177   1.9e-003   7.9e+001

letter-probability matrix: alength= 4 w= 6 nsites= 1064 E= 3.7e-008
0.000000 1.000000 0.000000 0.000000
0.433271 0.566729 0.000000 0.000000
0.000000 1.000000 0.000000 0.000000
1.000000 0.000000 0.000000 0.000000
0.000000 0.000000 1.000000 0.000000
0.445489 0.554511 0.000000 0.000000


MOTIF CCCCRCCC DREME

#             Word    RC Word        Pos        Neg    P-value    E-value
# BEST    CCCCRCCC   GGGYGGGG        140         48   2.6e-012   1.0e-007
#         CCCCGCCC   GGGCGGGG         69         20   7.0e-008   2.8e-003
#         CCCCACCC   GGGTGGGG         73         29   6.4e-006   2.6e-001

letter-probability matrix: alength= 4 w= 8 nsites= 148 E= 1.0e-007
0.000000 1.000000 0.000000 0.000000
0.000000 1.000000 0.000000 0.000000
0.000000 1.000000 0.000000 0.000000
0.000000 1.000000 0.000000 0.000000
0.493243 0.000000 0.506757 0.000000
0.000000 1.000000 0.000000 0.000000
0.000000 1.000000 0.000000 0.000000
0.000000 1.000000 0.000000 0.000000


MOTIF AAATR DREME

#             Word    RC Word        Pos        Neg    P-value    E-value
# BEST       AAATR      YATTT        575        417   1.2e-008   5.0e-004
#            AAATA      TATTT        277        169   4.9e-008   2.0e-003
#            AAATG      CATTT        352        275   5.8e-004   2.3e+001

letter-probability matrix: alength= 4 w= 5 nsites= 711 E= 5.0e-004
1.000000 0.000000 0.000000 0.000000
1.000000 0.000000 0.000000 0.000000
1.000000 0.000000 0.000000 0.000000
0.000000 0.000000 0.000000 1.000000
0.440225 0.000000 0.559775 0.000000


MOTIF GAAASCA DREME

#             Word    RC Word        Pos        Neg    P-value    E-value
# BEST     GAAASCA    TGSTTTC        100         37   2.3e-008   9.2e-004
#          GAAACCA    TGGTTTC         35          6   2.2e-006   8.9e-002
#          GAAAGCA    TGCTTTC         66         31   2.2e-004   8.6e+000

letter-probability matrix: alength= 4 w= 7 nsites= 102 E= 9.2e-004
0.000000 0.000000 1.000000 0.000000
1.000000 0.000000 0.000000 0.000000
1.000000 0.000000 0.000000 0.000000
1.000000 0.000000 0.000000 0.000000
0.000000 0.343137 0.656863 0.000000
0.000000 1.000000 0.000000 0.000000
1.000000 0.000000 0.000000 0.000000


MOTIF CCGSCTCC DREME

#             Word    RC Word        Pos        Neg    P-value    E-value
# BEST    CCGSCTCC   GGAGSCGG         61         15   4.0e-008   1.6e-003
#         CCGGCTCC   GGAGCCGG         25          3   1.3e-005   5.2e-001
#         CCGCCTCC   GGAGGCGG         37         12   2.2e-004   8.7e+000

letter-probability matrix: alength= 4 w= 8 nsites= 61 E= 1.6e-003
0.000000 1.000000 0.000000 0.000000
0.000000 1.000000 0.000000 0.000000
0.000000 0.000000 1.000000 0.000000
0.000000 0.606557 0.393443 0.000000
0.000000 1.000000 0.000000 0.000000
0.000000 0.000000 0.000000 1.000000
0.000000 1.000000 0.000000 0.000000
0.000000 1.000000 0.000000 0.000000


MOTIF CCWCCTGC DREME

#             Word    RC Word        Pos        Neg    P-value    E-value
# BEST    CCWCCTGC   GCAGGWGG         57         15   2.7e-007   1.1e-002
#         CCACCTGC   GCAGGTGG         33          7   2.0e-005   7.8e-001
#         CCTCCTGC   GCAGGAGG         25          8   2.2e-003   8.8e+001

letter-probability matrix: alength= 4 w= 8 nsites= 57 E= 1.1e-002
0.000000 1.000000 0.000000 0.000000
0.000000 1.000000 0.000000 0.000000
0.561404 0.000000 0.000000 0.438596
0.000000 1.000000 0.000000 0.000000
0.000000 1.000000 0.000000 0.000000
0.000000 0.000000 0.000000 1.000000
0.000000 0.000000 1.000000 0.000000
0.000000 1.000000 0.000000 0.000000


Time 213.80 secs.
