# Supplementary material for: The MEME Suite
Source: Nucleic Acids Res. 2015 May 7;43(Web Server issue):W39–49. doi: 10.1093/nar/gkv416 (PMC4489269; doi:10.1093/nar/gkv416)
Supplement: SUPPLEMENTARY DATA [file supp_gkv416_nar-00283-web-b-2015-File005.zip › case4/meme-chip/dreme_tomtom_out/tomtom.txt]

#Query ID	Target ID	Optimal offset	p-value	E-value	q-value	Overlap	Query consensus	Target consensus	Orientation
GGAARY	MA0076.2	3	1.55125e-05	0.00916786	0.0156804	6	GGAAGT	GCCGGAAGTGG	-
GGAARY	MA0475.1	3	3.31173e-05	0.0195723	0.0156804	6	GGAAGT	ACAGGAAGTGG	+
GGAARY	UP00407_1	5	6.23707e-05	0.0368611	0.0156804	6	GGAAGT	TACAAGGAAGTAA	+
GGAARY	MA0474.1	3	6.45059e-05	0.038123	0.0156804	6	GGAAGT	ACAGGAAGTGG	+
GGAARY	MA0156.1	2	7.54762e-05	0.0446064	0.0156804	6	GGAAGT	CAGGAAAT	+
GGAARY	MA0062.2	2	8.68726e-05	0.0513417	0.0156804	6	GGAAGT	CCGGAAGTGGC	+
GGAARY	MA0136.1	2	0.000100634	0.0594745	0.0156804	6	GGAAGT	AAGGAAGTA	-
GGAARY	MA0098.2	6	0.000107508	0.0635369	0.0156804	6	GGAAGT	GAGACAGGAAGTGGG	-
GGAARY	UP00015_1	7	0.000192081	0.11352	0.024903	6	GGAAGT	AGGACCCGGAAGTAA	+
GGAARY	UP00408_1	7	0.000230493	0.136221	0.0268947	6	GGAAGT	CAATACCGGAAGTGTAA	+
GGAARY	MA0518.1	6	0.000292789	0.173038	0.0310578	6	GGAAGT	TTTCCAGGAAATGG	+
GGAARY	MA0473.1	6	0.000331573	0.19596	0.0322409	6	GGAAGT	GAACCAGGAAGTG	+
GGAARY	MA0519.1	5	0.000474641	0.280513	0.0426021	6	GGAAGT	TTCTTGGAAAT	-
GGAARY	MA0107.1	0	0.0014891	0.880056	0.124109	6	GGAAGT	GGAAATTCCC	-
GGAARY	MA0080.3	7	0.00165758	0.979628	0.128941	6	GGAAGT	AAAAAGAGGAAGTGA	+
AVTGAAA	MA0050.2	8	0.000184301	0.108922	0.217844	7	ACTGAAA	AAAGTGAAAGTGAAAGTAAAA	-
AVTGAAA	MA0517.1	4	0.000511772	0.302457	0.302457	7	ACTGAAA	GGAAAATGAAACTGA	-
AVTGAAA	MA0508.1	4	0.000906342	0.535648	0.357099	7	ACTGAAA	AGAAAGTGAAAGTGA	+
RCAGCTGY	UP00099_1	4	1.96176e-07	0.00011594	0.00022851	8	GCAGCTGC	CTCAGCAGCTGCTCCTG	+
RCAGCTGY	MA0048.1	2	4.2903e-06	0.00253557	0.00118021	8	GCAGCTGC	ACGCAGCTGCGC	-
RCAGCTGY	MA0499.1	4	4.31916e-06	0.00255262	0.00118021	8	GCAGCTGC	AGGGACAGCTGCA	-
RCAGCTGY	MA0500.1	1	7.29529e-06	0.00431152	0.00141629	8	GCAGCTGC	GACAGCTGCAG	+
RCAGCTGY	MA0521.1	1	1.07009e-05	0.00632425	0.00178067	8	GCAGCTGC	AACAGCTGCAG	+
RCAGCTGY	MA0522.1	1	7.91697e-05	0.0467893	0.00838353	8	GCAGCTGC	CACAGCTGCAG	+
RCAGCTGY	UP00122_1	7	0.000353045	0.20865	0.0316335	8	GCAGCTGC	GATATTGACAGCTGCGT	+
RCAGCTGY	UP00205_1	6	0.00083937	0.496067	0.069837	8	GCAGCTGC	ATATTGACAGGTGCTT	-
RCAGCTGY	UP00226_1	6	0.00118725	0.701667	0.0838432	8	GCAGCTGC	GTATTGACAGGTCTTT	-
RCAGCTGY	UP00046_1	4	0.00122365	0.723176	0.0838432	8	GCAGCTGC	ATCCACAGGTGCGAAAA	+
RCAGCTGY	UP00036_1	5	0.00166758	0.985537	0.0971216	8	GCAGCTGC	GAAGAACAGGTGTCCG	+
AKAAAH	UP00097_2	5	0.000624849	0.369286	0.738572	6	AGAAAA	AAATAAGAAAAAAC	+
RAGKTCA	MA0512.1	2	8.56296e-07	0.000506071	0.000996574	7	GAGGTCA	CAAAGGTCAGA	+
RAGKTCA	MA0504.1	8	1.66639e-05	0.00984835	0.0078608	7	GAGGTCA	AGGGGTCAGAGGTCA	+
RAGKTCA	MA0505.1	0	2.06861e-05	0.0122255	0.0078608	7	GAGGTCA	AAGTTCAAGGTCAGC	+
RAGKTCA	MA0159.1	10	3.11537e-05	0.0184118	0.0078608	7	GAGGTCA	AGGTCATGGAGAGGTCA	+
RAGKTCA	MA0017.1	7	3.37716e-05	0.019959	0.0078608	7	GAGGTCA	AGGTTCAAAGGTCA	-
RAGKTCA	MA0160.1	0	9.55753e-05	0.056485	0.018275	7	GAGGTCA	AAGGTCAC	+
RAGKTCA	MA0065.2	8	0.000109918	0.0649616	0.018275	7	GAGGTCA	GTAGGGCAAAGGTCA	+
RAGKTCA	UP00048_1	5	0.000193517	0.114369	0.0281524	7	GAGGTCA	TCTCAAAGGTCACCTG	+
RAGKTCA	MA0141.2	5	0.000255573	0.151044	0.0288078	7	GAGGTCA	AGGTCAAGGTCA	+
RAGKTCA	MA0115.1	1	0.000282016	0.166671	0.0288078	7	GAGGTCA	AAAGGTCAAAGGTCAAC	+
RAGKTCA	MA0071.1	3	0.00029166	0.172371	0.0288078	7	GAGGTCA	ATCAAGGTCA	+
RAGKTCA	MA0592.1	2	0.000297034	0.175547	0.0288078	7	GAGGTCA	CCAAGGTCACA	+
RAGKTCA	UP00009_1	5	0.000333701	0.197217	0.0298744	7	GAGGTCA	TCTCAAAGGTCACGAG	+
RAGKTCA	MA0114.2	0	0.000480352	0.283888	0.0399316	7	GAGGTCA	GAGTCCAAAGTCCAG	-
RAGKTCA	MA0484.1	1	0.000593108	0.350527	0.046018	7	GAGGTCA	AGAGTCCAAAGTCCA	+
RAGKTCA	UP00079_1	5	0.000724862	0.428393	0.0527255	7	GAGGTCA	TATTCAAGGTCATGCGA	+
RAGKTCA	MA0074.1	8	0.00104609	0.618242	0.0716156	7	GAGGTCA	GGGTCAACGAGTTCA	+
RAGKTCA	UP00197_1	1	0.00137855	0.814726	0.084651	7	GAGGTCA	GGAGGTCATTAATTAT	+
RAGKTCA	MA0494.1	2	0.00138197	0.816747	0.084651	7	GAGGTCA	CAGAGGTTACTTTAGGTCA	-
CMCAGM	MA0522.1	0	7.72146e-05	0.0456339	0.0911055	6	CCCAGC	CACAGCTGCAG	+
CMCAGM	MA0144.2	3	0.000811677	0.479701	0.338911	6	CCCAGC	TTTCCCAGAAG	-
CMCAGM	UP00057_2	3	0.000861713	0.509272	0.338911	6	CCCAGC	CCACACAGCAGGAGA	+
CMCAGM	UP00088_2	11	0.00130174	0.769328	0.38398	6	CCCAGC	AAGGGGTACCCCCCAGC	-
CCCCRCCC	UP00099_2	4	1.98453e-07	0.000117286	0.000122465	8	CCCCGCCC	CTATCCCCGCCCTATT	+
CCCCRCCC	MA0599.1	1	2.11183e-07	0.000124809	0.000122465	8	CCCCGCCC	GCCCCGCCCC	+
CCCCRCCC	MA0039.2	1	7.02922e-07	0.000415427	0.000271749	8	CCCCGCCC	GCCCCACCCA	-
CCCCRCCC	MA0162.2	1	9.43473e-07	0.000557592	0.00027356	8	CCCCGCCC	CCCCCGCCCCCGCC	+
CCCCRCCC	MA0472.1	1	2.23388e-06	0.00132022	0.000518169	8	CCCCGCCC	CCCCCGCCCACGCAC	+
CCCCRCCC	UP00093_1	4	4.25171e-06	0.00251276	0.000704447	8	CCCCGCCC	TCGACCCCGCCCCTAT	+
CCCCRCCC	UP00043_2	2	4.25171e-06	0.00251276	0.000704447	8	CCCCGCCC	ATCCCCGCCCCTAAAA	+
CCCCRCCC	MA0079.3	1	5.83855e-06	0.00345059	0.000846444	8	CCCCGCCC	GCCCCGCCCCC	+
CCCCRCCC	MA0516.1	1	1.98816e-05	0.01175	0.00256207	8	CCCCGCCC	GCCCCGCCCCCTCCC	+
CCCCRCCC	UP00033_2	3	3.58747e-05	0.0212019	0.00416074	8	CCCCGCCC	TCACCCCGCCCCTAATT	+
CCCCRCCC	MA0493.1	2	5.70837e-05	0.0337365	0.0060187	8	CCCCGCCC	GGCCACACCCA	+
CCCCRCCC	MA0469.1	7	0.000181967	0.107542	0.0175871	8	CCCCGCCC	CTCCCGCCCCCACTC	+
CCCCRCCC	MA0470.1	3	0.000216396	0.12789	0.0193058	8	CCCCGCCC	CCTTCCCGCCC	-
CCCCRCCC	UP00022_1	3	0.000310421	0.183459	0.0257161	8	CCCCGCCC	CCCCCCCCCCCACTTG	+
CCCCRCCC	UP00021_1	4	0.000341992	0.202117	0.0264428	8	CCCCGCCC	TCCCCCCCCCCCCCC	+
CCCCRCCC	MA0471.1	3	0.000453627	0.268094	0.03128	8	CCCCGCCC	CCTTCCCGCCC	-
CCCCRCCC	UP00002_1	2	0.000458493	0.270969	0.03128	8	CCCCGCCC	GGTCCCGCCCCCTTCTC	+
CCCCRCCC	UP00000_2	4	0.000493419	0.29161	0.0317926	8	CCCCGCCC	TACGCCCCGCCACTCTG	+
CCCCRCCC	MA0024.2	2	0.000556059	0.328631	0.033943	8	CCCCGCCC	CCTCCCGCCCG	-
CCCCRCCC	UP00048_2	7	0.000694972	0.410729	0.0403014	8	CCCCGCCC	TACTTGACCCCGCTCT	-
CCCCRCCC	UP00096_2	4	0.00109843	0.649173	0.0606648	8	CCCCGCCC	AAATACCCACCCAATAC	-
CCCCRCCC	UP00007_1	-1	0.00138346	0.817625	0.0729335	7	CCCCGCCC	TCCGCCCCCGCATT	+
GAAASCA	MA0051.1	7	4.55592e-05	0.0269255	0.0518222	7	GAAAGCA	GGAAAGCGAAACCAAAAC	+
GAAASCA	MA0463.1	7	8.76924e-05	0.0518262	0.0518222	7	GAAAGCA	TTTCCTAGAAAGCA	+
CCGSCTCC	MA0516.1	3	8.18721e-05	0.0483864	0.0611866	8	CCGCCTCC	GCCCCGCCCCCTCCC	+
CCGSCTCC	MA0079.3	3	0.000104426	0.0617161	0.0611866	8	CCGCCTCC	GCCCCGCCCCC	+
CCGSCTCC	UP00007_1	1	0.000244321	0.144394	0.0833728	8	CCGCCTCC	TCCGCCCCCGCATT	+
CCGSCTCC	MA0162.2	3	0.000284583	0.168189	0.0833728	8	CCGCCTCC	CCCCCGCCCCCGCC	+
CCGSCTCC	MA0528.1	13	0.000565556	0.334244	0.107167	8	CCGCCTCC	TCCTCCTCCCCCTCCTCCTCC	-
CCGSCTCC	MA0469.1	3	0.000630752	0.372774	0.107167	8	CCGCCTCC	CTCCCGCCCCCACTC	+
CCGSCTCC	MA0057.1	2	0.000697147	0.412014	0.107167	8	CCGCCTCC	TTCCCCCTAC	-
CCGSCTCC	UP00002_1	4	0.000731603	0.432377	0.107167	8	CCGCCTCC	GGTCCCGCCCCCTTCTC	+
CCWCCTGC	UP00081_2	3	0.000596169	0.352336	0.304446	8	CCACCTGC	CGACCAACTGCCGTG	+
CCWCCTGC	MA0522.1	1	0.000679059	0.401324	0.304446	8	CCACCTGC	CACAGCTGCAG	+
CCWCCTGC	UP00092_2	3	0.000821732	0.485644	0.304446	8	CCACCTGC	CGACCAACTGCCATGC	+
CCWCCTGC	MA0059.1	1	0.0010783	0.637274	0.304446	8	CCACCTGC	ACCACGTGGTC	-
