# Supplementary material for: The MEME Suite
Source: Nucleic Acids Res. 2015 May 7;43(Web Server issue):W39–49. doi: 10.1093/nar/gkv416 (PMC4489269; doi:10.1093/nar/gkv416)
Supplement: SUPPLEMENTARY DATA [file supp_gkv416_nar-00283-web-b-2015-File005.zip › case4/meme-chip/dreme_tomtom_out/tomtom.xml]

<?xml version='1.0' encoding='UTF-8' standalone='yes'?>
<!DOCTYPE tomtom[
<!ELEMENT tomtom (model, targets, queries, runtime)>
<!ATTLIST tomtom version CDATA #REQUIRED release CDATA #REQUIRED>
<!ELEMENT model (command_line, distance_measure, threshold, background, host, when)>
<!ELEMENT command_line (#PCDATA)>
<!ELEMENT distance_measure EMPTY>
<!ATTLIST distance_measure value (allr|blic1|blic5|ed|kullback|llr1|llr5|pearson|sandelin) #REQUIRED>
<!ELEMENT threshold (#PCDATA)>
<!ATTLIST threshold type (evalue|qvalue) #REQUIRED>
<!ELEMENT background EMPTY>
<!ATTLIST background from (first_target|file) #REQUIRED A CDATA #REQUIRED C CDATA #REQUIRED G CDATA #REQUIRED T CDATA #REQUIRED file CDATA #IMPLIED>
<!ELEMENT host (#PCDATA)>
<!ELEMENT when (#PCDATA)>
<!-- each target is listed in order that the target was specified to the command line
     the motifs are not listed in any particular order -->
<!ELEMENT targets (target_file*)>
<!ELEMENT target_file (motif*)>
<!ATTLIST target_file index CDATA #REQUIRED source CDATA #REQUIRED name CDATA #REQUIRED 
  loaded CDATA #REQUIRED excluded CDATA #REQUIRED last_mod_date CDATA #REQUIRED>
<!-- currently there can only be one query file (but users should not assume this will always be true)
     the query motifs are specified in the order that they appear in the file
     the matches are ordered from best to worst -->
<!ELEMENT queries (query_file*)>
<!ELEMENT query_file (query*)>
<!ATTLIST query_file source CDATA #REQUIRED name CDATA #REQUIRED last_mod_date CDATA #REQUIRED>
<!ELEMENT query (motif,match*)>
<!ELEMENT match EMPTY>
<!ATTLIST match target IDREF #REQUIRED orientation (forward|reverse) "forward" 
  offset CDATA #REQUIRED pvalue CDATA #REQUIRED evalue CDATA #REQUIRED qvalue CDATA #REQUIRED>
<!-- motif contains the probability of each of the nucleotide bases at each position;
     i starts at 1; A, C, G and T are probabilities that sum to 1 -->
<!ELEMENT motif (pos*)>
<!ATTLIST motif id ID #REQUIRED name CDATA #REQUIRED alt CDATA #IMPLIED length CDATA #REQUIRED 
  nsites CDATA #IMPLIED evalue CDATA #IMPLIED url CDATA #IMPLIED>
<!ELEMENT pos EMPTY>
<!ATTLIST pos i CDATA #REQUIRED A CDATA #REQUIRED C CDATA #REQUIRED G CDATA #REQUIRED T CDATA #REQUIRED>
<!ELEMENT runtime EMPTY>
<!ATTLIST runtime cycles CDATA #REQUIRED seconds CDATA #REQUIRED>
]>
<tomtom version="4.10.0" release="Wed May 21 10:35:36 2014 +1000">
	<model>
		<command_line>tomtom -verbosity 1 -oc dreme_tomtom_out -min-overlap 5 -dist pearson -evalue -thresh 1 -no-ssc -bfile ./background dreme_out/dreme.xml db/JASPAR_CORE_2014_vertebrates.meme db/uniprobe_mouse.meme</command_line>
		<distance_measure value="pearson"/>
		<threshold type="evalue">1</threshold>
		<background from="file" A="0.2406" C="0.2594" G="0.2594" T="0.2406" file="./background"/>
		<host>b03b32</host>
		<when>Sat Jan 24 07:24:25 2015</when>
	</model>
	<targets>
		<target_file index="1" source="db/JASPAR_CORE_2014_vertebrates.meme" name="JASPAR_CORE_2014_vertebrates.meme" loaded="205" excluded="0" last_mod_date="Wed Nov 26 13:17:40 2014">
			<motif id="t_1_MA0017.1" name="MA0017.1" alt="NR2F1" length="14" evalue="0.0e+000" nsites="13" url="http://jaspar.genereg.net?ID=MA0017.1&amp;rm=present&amp;collection=CORE">
				<pos i="1" A="0" C="0" G="0.153846" T="0.846154"/>
				<pos i="2" A="0.076923" C="0" G="0.923077" T="0"/>
				<pos i="3" A="0.923077" C="0" G="0.076923" T="0"/>
				<pos i="4" A="0.461538" C="0.538462" G="0" T="0"/>
				<pos i="5" A="0" C="1" G="0" T="0"/>
				<pos i="6" A="0" C="0.230769" G="0" T="0.769231"/>
				<pos i="7" A="0" C="0.153846" G="0" T="0.846154"/>
				<pos i="8" A="0.076923" C="0" G="0" T="0.923077"/>
				<pos i="9" A="0.153846" C="0" G="0.846154" T="0"/>
				<pos i="10" A="0.461538" C="0.307692" G="0.230769" T="0"/>
				<pos i="11" A="0.461538" C="0.384615" G="0.076923" T="0.076923"/>
				<pos i="12" A="0.076923" C="0.769231" G="0.076923" T="0.076923"/>
				<pos i="13" A="0.230769" C="0.461538" G="0" T="0.307692"/>
				<pos i="14" A="0" C="0.230769" G="0.230769" T="0.538462"/>
			</motif>
			<motif id="t_1_MA0024.2" name="MA0024.2" alt="E2F1" length="11" evalue="0.0e+000" nsites="1059" url="http://jaspar.genereg.net?ID=MA0024.2&amp;rm=present&amp;collection=CORE">
				<pos i="1" A="0.24457" C="0.299339" G="0.2644" T="0.19169"/>
				<pos i="2" A="0.205855" C="0" G="0.593012" T="0.201133"/>
				<pos i="3" A="0.135977" C="0.258735" G="0.605288" T="0"/>
				<pos i="4" A="0" C="0" G="1" T="0"/>
				<pos i="5" A="0" C="1" G="0" T="0"/>
				<pos i="6" A="0" C="0" G="1" T="0"/>
				<pos i="7" A="0" C="0.318225" G="0.681775" T="0"/>
				<pos i="8" A="0" C="0.270066" G="0.729934" T="0"/>
				<pos i="9" A="1" C="0" G="0" T="0"/>
				<pos i="10" A="0.479698" C="0" G="0.520302" T="0"/>
				<pos i="11" A="0.288008" C="0.254013" G="0.457979" T="0"/>
			</motif>
			<motif id="t_1_MA0039.2" name="MA0039.2" alt="Klf4" length="10" evalue="0.0e+000" nsites="4340" url="http://jaspar.genereg.net?ID=MA0039.2&amp;rm=present&amp;collection=CORE">
				<pos i="1" A="0.338561" C="0.018681" G="0.235701" T="0.407057"/>
				<pos i="2" A="0.020276" C="0.002074" G="0.976267" T="0.001382"/>
				<pos i="3" A="0.003223" C="0.002993" G="0.990792" T="0.002993"/>
				<pos i="4" A="0.003221" C="0.008282" G="0.984817" T="0.003681"/>
				<pos i="5" A="0.063693" C="0.441941" G="0.002529" T="0.491837"/>
				<pos i="6" A="0.005064" C="0.003453" G="0.983656" T="0.007827"/>
				<pos i="7" A="0.009671" C="0.01842" G="0.501727" T="0.470182"/>
				<pos i="8" A="0.060872" C="0.010606" G="0.8997" T="0.028822"/>
				<pos i="9" A="0.0284" C="0.030016" G="0.874856" T="0.066728"/>
				<pos i="10" A="0.058742" C="0.660962" G="0.064755" T="0.215541"/>
			</motif>
			<motif id="t_1_MA0048.1" name="MA0048.1" alt="NHLH1" length="12" evalue="0.0e+000" nsites="54" url="http://jaspar.genereg.net?ID=MA0048.1&amp;rm=present&amp;collection=CORE">
				<pos i="1" A="0.240741" C="0.240741" G="0.314815" T="0.203704"/>
				<pos i="2" A="0.240741" C="0.722222" G="0.037037" T="0"/>
				<pos i="3" A="0.055556" C="0.092593" G="0.685185" T="0.166667"/>
				<pos i="4" A="0.018519" C="0.981481" G="0" T="0"/>
				<pos i="5" A="1" C="0" G="0" T="0"/>
				<pos i="6" A="0.018519" C="0.018519" G="0.962963" T="0"/>
				<pos i="7" A="0.018519" C="0.925926" G="0.055556" T="0"/>
				<pos i="8" A="0.018519" C="0.018519" G="0" T="0.962963"/>
				<pos i="9" A="0" C="0" G="0.981481" T="0.018519"/>
				<pos i="10" A="0.055556" C="0.685185" G="0.148148" T="0.111111"/>
				<pos i="11" A="0.037037" C="0" G="0.685185" T="0.277778"/>
				<pos i="12" A="0.092593" C="0.314815" G="0.222222" T="0.37037"/>
			</motif>
			<motif id="t_1_MA0050.2" name="MA0050.2" alt="IRF1" length="21" evalue="0.0e+000" nsites="1362" url="http://jaspar.genereg.net?ID=MA0050.2&amp;rm=present&amp;collection=CORE">
				<pos i="1" A="0.232012" C="0.234949" G="0.195301" T="0.337739"/>
				<pos i="2" A="0.184288" C="0.208517" G="0.184288" T="0.422907"/>
				<pos i="3" A="0.127019" C="0.237885" G="0.155653" T="0.479442"/>
				<pos i="4" A="0.101322" C="0.315712" G="0.108664" T="0.474302"/>
				<pos i="5" A="0.539648" C="0.074156" G="0.265051" T="0.121145"/>
				<pos i="6" A="0.017621" C="0.581498" G="0.371512" T="0.029369"/>
				<pos i="7" A="0.008811" C="0" G="0" T="0.991189"/>
				<pos i="8" A="0" C="0.022761" G="0" T="0.977239"/>
				<pos i="9" A="0" C="0.041116" G="0.002937" T="0.955947"/>
				<pos i="10" A="0" C="0.917034" G="0" T="0.082966"/>
				<pos i="11" A="0.670338" C="0.028634" G="0.174743" T="0.126285"/>
				<pos i="12" A="0.014684" C="0.577827" G="0.253304" T="0.154185"/>
				<pos i="13" A="0.011747" C="0.000734" G="0" T="0.987518"/>
				<pos i="14" A="0.00514" C="0.010279" G="0.003671" T="0.98091"/>
				<pos i="15" A="0.008076" C="0.042584" G="0" T="0.949339"/>
				<pos i="16" A="0.012482" C="0.751101" G="0.020558" T="0.215859"/>
				<pos i="17" A="0.376652" C="0.179883" G="0.193098" T="0.250367"/>
				<pos i="18" A="0.160059" C="0.340675" G="0.213656" T="0.285609"/>
				<pos i="19" A="0.106461" C="0.136564" G="0.0837" T="0.673275"/>
				<pos i="20" A="0.145374" C="0.141703" G="0.072687" T="0.640235"/>
				<pos i="21" A="0.12188" C="0.243025" G="0.110866" T="0.524229"/>
			</motif>
			<motif id="t_1_MA0051.1" name="MA0051.1" alt="IRF2" length="18" evalue="0.0e+000" nsites="12" url="http://jaspar.genereg.net?ID=MA0051.1&amp;rm=present&amp;collection=CORE">
				<pos i="1" A="0" C="0.333333" G="0.583333" T="0.083333"/>
				<pos i="2" A="0.166667" C="0" G="0.833333" T="0"/>
				<pos i="3" A="1" C="0" G="0" T="0"/>
				<pos i="4" A="0.916667" C="0" G="0" T="0.083333"/>
				<pos i="5" A="1" C="0" G="0" T="0"/>
				<pos i="6" A="0.166667" C="0" G="0.833333" T="0"/>
				<pos i="7" A="0" C="0.5" G="0" T="0.5"/>
				<pos i="8" A="0" C="0" G="1" T="0"/>
				<pos i="9" A="1" C="0" G="0" T="0"/>
				<pos i="10" A="1" C="0" G="0" T="0"/>
				<pos i="11" A="1" C="0" G="0" T="0"/>
				<pos i="12" A="0" C="0.5" G="0.5" T="0"/>
				<pos i="13" A="0" C="0.583333" G="0.166667" T="0.25"/>
				<pos i="14" A="0.416667" C="0.166667" G="0.25" T="0.166667"/>
				<pos i="15" A="0.5" C="0" G="0.166667" T="0.333333"/>
				<pos i="16" A="0.5" C="0.083333" G="0.083333" T="0.333333"/>
				<pos i="17" A="0.416667" C="0.166667" G="0.083333" T="0.333333"/>
				<pos i="18" A="0.25" C="0.5" G="0.083333" T="0.166667"/>
			</motif>
			<motif id="t_1_MA0057.1" name="MA0057.1" alt="MZF1_5-13" length="10" evalue="0.0e+000" nsites="16" url="http://jaspar.genereg.net?ID=MA0057.1&amp;rm=present&amp;collection=CORE">
				<pos i="1" A="0.0625" C="0.25" G="0.4375" T="0.25"/>
				<pos i="2" A="0.125" C="0" G="0.4375" T="0.4375"/>
				<pos i="3" A="0.9375" C="0.0625" G="0" T="0"/>
				<pos i="4" A="0" C="0" G="0.6875" T="0.3125"/>
				<pos i="5" A="0" C="0" G="0.9375" T="0.0625"/>
				<pos i="6" A="0" C="0.125" G="0.875" T="0"/>
				<pos i="7" A="0" C="0" G="0.875" T="0.125"/>
				<pos i="8" A="0.1875" C="0.0625" G="0.5" T="0.25"/>
				<pos i="9" A="0.625" C="0" G="0.25" T="0.125"/>
				<pos i="10" A="0.5" C="0.125" G="0.25" T="0.125"/>
			</motif>
			<motif id="t_1_MA0059.1" name="MA0059.1" alt="MYC::MAX" length="11" evalue="0.0e+000" nsites="21" url="http://jaspar.genereg.net?ID=MA0059.1&amp;rm=present&amp;collection=CORE">
				<pos i="1" A="0.333333" C="0.047619" G="0.428571" T="0.190476"/>
				<pos i="2" A="0.714286" C="0.047619" G="0.190476" T="0.047619"/>
				<pos i="3" A="0.095238" C="0.428571" G="0.428571" T="0.047619"/>
				<pos i="4" A="0.047619" C="0.952381" G="0" T="0"/>
				<pos i="5" A="1" C="0" G="0" T="0"/>
				<pos i="6" A="0" C="0.952381" G="0" T="0.047619"/>
				<pos i="7" A="0.047619" C="0" G="0.952381" T="0"/>
				<pos i="8" A="0" C="0.047619" G="0" T="0.952381"/>
				<pos i="9" A="0" C="0" G="1" T="0"/>
				<pos i="10" A="0.047619" C="0.047619" G="0.857143" T="0.047619"/>
				<pos i="11" A="0.142857" C="0.238095" G="0" T="0.619048"/>
			</motif>
			<motif id="t_1_MA0062.2" name="MA0062.2" alt="GABPA" length="11" evalue="0.0e+000" nsites="991" url="http://jaspar.genereg.net?ID=MA0062.2&amp;rm=present&amp;collection=CORE">
				<pos i="1" A="0.032356" C="0.776542" G="0.190091" T="0.001011"/>
				<pos i="2" A="0.070779" C="0.924166" G="0.004044" T="0.001011"/>
				<pos i="3" A="0" C="0" G="0.998991" T="0.001009"/>
				<pos i="4" A="0" C="0" G="1" T="0"/>
				<pos i="5" A="0.997986" C="0.001007" G="0.001007" T="0"/>
				<pos i="6" A="0.995972" C="0.002014" G="0" T="0.002014"/>
				<pos i="7" A="0.094758" C="0.032258" G="0.872984" T="0"/>
				<pos i="8" A="0.056509" C="0.26337" G="0.037336" T="0.642785"/>
				<pos i="9" A="0.155556" C="0.138384" G="0.609091" T="0.09697"/>
				<pos i="10" A="0.266667" C="0.264646" G="0.419192" T="0.049495"/>
				<pos i="11" A="0.235354" C="0.360606" G="0.226263" T="0.177778"/>
			</motif>
			<motif id="t_1_MA0065.2" name="MA0065.2" alt="PPARG::RXRA" length="15" evalue="0.0e+000" nsites="862" url="http://jaspar.genereg.net?ID=MA0065.2&amp;rm=present&amp;collection=CORE">
				<pos i="1" A="0.109685" C="0.369895" G="0.373396" T="0.147025"/>
				<pos i="2" A="0.117716" C="0.193473" G="0.148019" T="0.540793"/>
				<pos i="3" A="0.453488" C="0.026744" G="0.427907" T="0.09186"/>
				<pos i="4" A="0.116144" C="0.003484" G="0.779326" T="0.101045"/>
				<pos i="5" A="0.161253" C="0.017401" G="0.781903" T="0.039443"/>
				<pos i="6" A="0.168213" C="0.149652" G="0.458237" T="0.223898"/>
				<pos i="7" A="0.082271" C="0.633835" G="0.207416" T="0.076477"/>
				<pos i="8" A="0.949015" C="0.024334" G="0.017381" T="0.00927"/>
				<pos i="9" A="0.604867" C="0.05562" G="0.312862" T="0.026651"/>
				<pos i="10" A="0.825231" C="0.005787" G="0.158565" T="0.010417"/>
				<pos i="11" A="0.095017" C="0.002317" G="0.88876" T="0.013905"/>
				<pos i="12" A="0.047509" C="0.010429" G="0.803013" T="0.13905"/>
				<pos i="13" A="0.025492" C="0.114716" G="0.304751" T="0.555041"/>
				<pos i="14" A="0.062645" C="0.643852" G="0.167053" T="0.12645"/>
				<pos i="15" A="0.784223" C="0.067285" G="0.054524" T="0.093968"/>
			</motif>
			<motif id="t_1_MA0071.1" name="MA0071.1" alt="RORA_1" length="10" evalue="0.0e+000" nsites="25" url="http://jaspar.genereg.net?ID=MA0071.1&amp;rm=present&amp;collection=CORE">
				<pos i="1" A="0.6" C="0.04" G="0.08" T="0.28"/>
				<pos i="2" A="0.36" C="0.04" G="0" T="0.6"/>
				<pos i="3" A="0.24" C="0.48" G="0.16" T="0.12"/>
				<pos i="4" A="0.44" C="0.08" G="0.2" T="0.28"/>
				<pos i="5" A="0.84" C="0" G="0.16" T="0"/>
				<pos i="6" A="0" C="0" G="1" T="0"/>
				<pos i="7" A="0" C="0" G="1" T="0"/>
				<pos i="8" A="0" C="0" G="0" T="1"/>
				<pos i="9" A="0" C="1" G="0" T="0"/>
				<pos i="10" A="1" C="0" G="0" T="0"/>
			</motif>
			<motif id="t_1_MA0074.1" name="MA0074.1" alt="RXRA::VDR" length="15" evalue="0.0e+000" nsites="10" url="http://jaspar.genereg.net?ID=MA0074.1&amp;rm=present&amp;collection=CORE">
				<pos i="1" A="0.3" C="0" G="0.7" T="0"/>
				<pos i="2" A="0" C="0" G="1" T="0"/>
				<pos i="3" A="0" C="0" G="0.9" T="0.1"/>
				<pos i="4" A="0" C="0" G="0" T="1"/>
				<pos i="5" A="0" C="0.9" G="0" T="0.1"/>
				<pos i="6" A="0.9" C="0" G="0.1" T="0"/>
				<pos i="7" A="0.4" C="0.2" G="0" T="0.4"/>
				<pos i="8" A="0.2" C="0.4" G="0.2" T="0.2"/>
				<pos i="9" A="0.2" C="0" G="0.8" T="0"/>
				<pos i="10" A="0.5" C="0" G="0.5" T="0"/>
				<pos i="11" A="0" C="0" G="1" T="0"/>
				<pos i="12" A="0" C="0" G="0" T="1"/>
				<pos i="13" A="0.1" C="0" G="0" T="0.9"/>
				<pos i="14" A="0" C="0.9" G="0" T="0.1"/>
				<pos i="15" A="0.7" C="0.1" G="0.2" T="0"/>
			</motif>
			<motif id="t_1_MA0076.2" name="MA0076.2" alt="ELK4" length="11" evalue="0.0e+000" nsites="3427" url="http://jaspar.genereg.net?ID=MA0076.2&amp;rm=present&amp;collection=CORE">
				<pos i="1" A="0.086957" C="0.425445" G="0.258535" T="0.229063"/>
				<pos i="2" A="0.114094" C="0.55588" G="0.166326" T="0.1637"/>
				<pos i="3" A="0.593522" C="0.042311" G="0.302889" T="0.061278"/>
				<pos i="4" A="0" C="0.784359" G="0.004669" T="0.210972"/>
				<pos i="5" A="0.002334" C="0" G="0" T="0.997666"/>
				<pos i="6" A="0" C="0" G="0" T="1"/>
				<pos i="7" A="0" C="1" G="0" T="0"/>
				<pos i="8" A="0" C="1" G="0" T="0"/>
				<pos i="9" A="0" C="0" G="0.850598" T="0.149402"/>
				<pos i="10" A="0" C="0.146192" G="0.829589" T="0.024219"/>
				<pos i="11" A="0.084622" C="0.365626" G="0.194923" T="0.354829"/>
			</motif>
			<motif id="t_1_MA0079.3" name="MA0079.3" alt="SP1" length="11" evalue="0.0e+000" nsites="8734" url="http://jaspar.genereg.net?ID=MA0079.3&amp;rm=present&amp;collection=CORE">
				<pos i="1" A="0.098122" C="0.204488" G="0.489008" T="0.208381"/>
				<pos i="2" A="0" C="0.711587" G="0.073506" T="0.214907"/>
				<pos i="3" A="0.011335" C="0.76746" G="0" T="0.221204"/>
				<pos i="4" A="0" C="1" G="0" T="0"/>
				<pos i="5" A="0" C="0.991642" G="0" T="0.008358"/>
				<pos i="6" A="0.155599" C="0" G="0.529425" T="0.314976"/>
				<pos i="7" A="0" C="1" G="0" T="0"/>
				<pos i="8" A="0" C="1" G="0" T="0"/>
				<pos i="9" A="0" C="0.764713" G="0" T="0.235287"/>
				<pos i="10" A="0.120678" C="0.727845" G="0" T="0.151477"/>
				<pos i="11" A="0.074651" C="0.568926" G="0.084039" T="0.272384"/>
			</motif>
			<motif id="t_1_MA0080.3" name="MA0080.3" alt="Spi1" length="15" evalue="0.0e+000" nsites="63715" url="http://jaspar.genereg.net?ID=MA0080.3&amp;rm=present&amp;collection=CORE">
				<pos i="1" A="0.391697" C="0.164326" G="0.275555" T="0.168422"/>
				<pos i="2" A="0.424876" C="0.123597" G="0.345617" T="0.105909"/>
				<pos i="3" A="0.611567" C="0.051966" G="0.21637" T="0.120097"/>
				<pos i="4" A="0.663125" C="0.048701" G="0.188841" T="0.099333"/>
				<pos i="5" A="0.60711" C="0.008381" G="0.180224" T="0.204285"/>
				<pos i="6" A="0.197395" C="0.127443" G="0.675163" T="0"/>
				<pos i="7" A="0.711857" C="0.050365" G="0.230448" T="0.00733"/>
				<pos i="8" A="0.075351" C="0" G="0.924649" T="0"/>
				<pos i="9" A="0" C="0" G="1" T="0"/>
				<pos i="10" A="0.999215" C="0" G="0.000785" T="0"/>
				<pos i="11" A="1" C="0" G="0" T="0"/>
				<pos i="12" A="0.053928" C="0.159225" G="0.786848" T="0"/>
				<pos i="13" A="0.129483" C="0.050585" G="0.053127" T="0.766805"/>
				<pos i="14" A="0.0611" C="0.188935" G="0.714133" T="0.035831"/>
				<pos i="15" A="0.343891" C="0.188778" G="0.32964" T="0.137691"/>
			</motif>
			<motif id="t_1_MA0098.2" name="MA0098.2" alt="Ets1" length="15" evalue="0.0e+000" nsites="1868" url="http://jaspar.genereg.net?ID=MA0098.2&amp;rm=present&amp;collection=CORE">
				<pos i="1" A="0.230728" C="0.357602" G="0.224839" T="0.186831"/>
				<pos i="2" A="0.077623" C="0.620985" G="0.130621" T="0.170771"/>
				<pos i="3" A="0.140792" C="0.531585" G="0.100107" T="0.227516"/>
				<pos i="4" A="0.631156" C="0.062634" G="0.241435" T="0.064775"/>
				<pos i="5" A="0" C="0.806745" G="0.002141" T="0.191113"/>
				<pos i="6" A="0.176124" C="0" G="0" T="0.823876"/>
				<pos i="7" A="0" C="0" G="0" T="1"/>
				<pos i="8" A="0" C="1" G="0" T="0"/>
				<pos i="9" A="0" C="1" G="0" T="0"/>
				<pos i="10" A="0" C="0" G="0.083512" T="0.916488"/>
				<pos i="11" A="0" C="0.176124" G="0.761242" T="0.062634"/>
				<pos i="12" A="0.034797" C="0.309957" G="0.033191" T="0.622056"/>
				<pos i="13" A="0.078158" C="0.362955" G="0.23394" T="0.324946"/>
				<pos i="14" A="0.163812" C="0.29015" G="0.165418" T="0.380621"/>
				<pos i="15" A="0.141863" C="0.336724" G="0.252677" T="0.268737"/>
			</motif>
			<motif id="t_1_MA0107.1" name="MA0107.1" alt="RELA" length="10" evalue="0.0e+000" nsites="18" url="http://jaspar.genereg.net?ID=MA0107.1&amp;rm=present&amp;collection=CORE">
				<pos i="1" A="0" C="0.222222" G="0.611111" T="0.166667"/>
				<pos i="2" A="0" C="0" G="0.944444" T="0.055556"/>
				<pos i="3" A="0" C="0" G="1" T="0"/>
				<pos i="4" A="0.611111" C="0" G="0.388889" T="0"/>
				<pos i="5" A="0.555556" C="0.166667" G="0.222222" T="0.055556"/>
				<pos i="6" A="0.111111" C="0" G="0" T="0.888889"/>
				<pos i="7" A="0" C="0" G="0" T="1"/>
				<pos i="8" A="0" C="0.111111" G="0" T="0.888889"/>
				<pos i="9" A="0" C="1" G="0" T="0"/>
				<pos i="10" A="0" C="1" G="0" T="0"/>
			</motif>
			<motif id="t_1_MA0114.2" name="MA0114.2" alt="HNF4A" length="15" evalue="0.0e+000" nsites="16768" url="http://jaspar.genereg.net?ID=MA0114.2&amp;rm=present&amp;collection=CORE">
				<pos i="1" A="0.164957" C="0.356095" G="0.236999" T="0.241949"/>
				<pos i="2" A="0.103232" C="0.042939" G="0.054091" T="0.799738"/>
				<pos i="3" A="0.049917" C="0.003042" G="0.942867" T="0.004175"/>
				<pos i="4" A="0.362297" C="0.110091" G="0.499165" T="0.028447"/>
				<pos i="5" A="0.657562" C="0.263896" G="0.019621" T="0.058922"/>
				<pos i="6" A="0.006978" C="0.986104" G="0.003996" T="0.002922"/>
				<pos i="7" A="0.001551" C="0.097209" G="0" T="0.90124"/>
				<pos i="8" A="0.010615" C="0.157264" G="0.021887" T="0.810234"/>
				<pos i="9" A="0" C="0.010317" G="0.024272" T="0.96541"/>
				<pos i="10" A="0.051527" C="0.002087" G="0.938752" T="0.007634"/>
				<pos i="11" A="0.314289" C="0.223342" G="0.318464" T="0.143905"/>
				<pos i="12" A="0.364921" C="0.33713" G="0.099117" T="0.198831"/>
				<pos i="13" A="0.068941" C="0.804568" G="0.020992" T="0.105499"/>
				<pos i="14" A="0.111522" C="0.387524" G="0.02475" T="0.476205"/>
				<pos i="15" A="0.123449" C="0.384661" G="0.178972" T="0.312917"/>
			</motif>
			<motif id="t_1_MA0115.1" name="MA0115.1" alt="NR1H2::RXRA" length="17" evalue="0.0e+000" nsites="25" url="http://jaspar.genereg.net?ID=MA0115.1&amp;rm=present&amp;collection=CORE">
				<pos i="1" A="0.68" C="0.2" G="0" T="0.12"/>
				<pos i="2" A="0.68" C="0.04" G="0.2" T="0.08"/>
				<pos i="3" A="0.8" C="0" G="0.2" T="0"/>
				<pos i="4" A="0" C="0" G="1" T="0"/>
				<pos i="5" A="0" C="0" G="0.96" T="0.04"/>
				<pos i="6" A="0" C="0" G="0" T="1"/>
				<pos i="7" A="0" C="1" G="0" T="0"/>
				<pos i="8" A="1" C="0" G="0" T="0"/>
				<pos i="9" A="0.96" C="0" G="0" T="0.04"/>
				<pos i="10" A="1" C="0" G="0" T="0"/>
				<pos i="11" A="0" C="0" G="1" T="0"/>
				<pos i="12" A="0" C="0" G="1" T="0"/>
				<pos i="13" A="0" C="0" G="0" T="1"/>
				<pos i="14" A="0" C="1" G="0" T="0"/>
				<pos i="15" A="1" C="0" G="0" T="0"/>
				<pos i="16" A="0.8" C="0.04" G="0.08" T="0.08"/>
				<pos i="17" A="0" C="0.6" G="0.24" T="0.16"/>
			</motif>
			<motif id="t_1_MA0136.1" name="MA0136.1" alt="ELF5" length="9" evalue="0.0e+000" nsites="44" url="http://jaspar.genereg.net?ID=MA0136.1&amp;rm=present&amp;collection=CORE">
				<pos i="1" A="0.272727" C="0.204545" G="0.068182" T="0.454545"/>
				<pos i="2" A="0.659091" C="0.068182" G="0.159091" T="0.113636"/>
				<pos i="3" A="0.045455" C="0.454545" G="0.113636" T="0.386364"/>
				<pos i="4" A="0.318182" C="0" G="0.022727" T="0.659091"/>
				<pos i="5" A="0" C="0.022727" G="0" T="0.977273"/>
				<pos i="6" A="0" C="1" G="0" T="0"/>
				<pos i="7" A="0" C="1" G="0" T="0"/>
				<pos i="8" A="0.090909" C="0.068182" G="0.25" T="0.590909"/>
				<pos i="9" A="0.090909" C="0.181818" G="0.25" T="0.477273"/>
			</motif>
			<motif id="t_1_MA0141.2" name="MA0141.2" alt="Esrrb" length="12" evalue="0.0e+000" nsites="3647" url="http://jaspar.genereg.net?ID=MA0141.2&amp;rm=present&amp;collection=CORE">
				<pos i="1" A="0.292001" C="0.221699" G="0.27235" T="0.21395"/>
				<pos i="2" A="0.185706" C="0.229581" G="0.373068" T="0.211645"/>
				<pos i="3" A="0.110897" C="0.333517" G="0.333517" T="0.222069"/>
				<pos i="4" A="0.071409" C="0.337819" G="0.123318" T="0.467454"/>
				<pos i="5" A="0.085573" C="0.727647" G="0.172792" T="0.013988"/>
				<pos i="6" A="0.915982" C="0.008758" G="0.067871" T="0.007389"/>
				<pos i="7" A="0.981411" C="0.000547" G="0.016402" T="0.00164"/>
				<pos i="8" A="0.009014" C="0.000546" G="0.982518" T="0.007921"/>
				<pos i="9" A="0.003278" C="0.003005" G="0.989347" T="0.00437"/>
				<pos i="10" A="0.049207" C="0.011755" G="0.06643" T="0.872608"/>
				<pos i="11" A="0.002462" C="0.928591" G="0.045691" T="0.023256"/>
				<pos i="12" A="0.952094" C="0.005749" G="0.03504" T="0.007117"/>
			</motif>
			<motif id="t_1_MA0144.2" name="MA0144.2" alt="STAT3" length="11" evalue="0.0e+000" nsites="21620" url="http://jaspar.genereg.net?ID=MA0144.2&amp;rm=present&amp;collection=CORE">
				<pos i="1" A="0.089547" C="0.396438" G="0.175809" T="0.338205"/>
				<pos i="2" A="0.032747" C="0" G="0" T="0.967253"/>
				<pos i="3" A="0.011563" C="0.016004" G="0.270583" T="0.70185"/>
				<pos i="4" A="0.046531" C="0.905874" G="0" T="0.047595"/>
				<pos i="5" A="0.038853" C="0.359852" G="0" T="0.601295"/>
				<pos i="6" A="0.170768" C="0" G="0.52988" T="0.299352"/>
				<pos i="7" A="0.072803" C="0" G="0.927197" T="0"/>
				<pos i="8" A="0.117114" C="0" G="0.864292" T="0.018594"/>
				<pos i="9" A="1" C="0" G="0" T="0"/>
				<pos i="10" A="1" C="0" G="0" T="0"/>
				<pos i="11" A="0.430666" C="0.044496" G="0.304302" T="0.220537"/>
			</motif>
			<motif id="t_1_MA0156.1" name="MA0156.1" alt="FEV" length="8" evalue="0.0e+000" nsites="13" url="http://jaspar.genereg.net?ID=MA0156.1&amp;rm=present&amp;collection=CORE">
				<pos i="1" A="0.153846" C="0.692308" G="0.076923" T="0.076923"/>
				<pos i="2" A="0.692308" C="0.230769" G="0.076923" T="0"/>
				<pos i="3" A="0" C="0" G="1" T="0"/>
				<pos i="4" A="0" C="0" G="1" T="0"/>
				<pos i="5" A="1" C="0" G="0" T="0"/>
				<pos i="6" A="0.923077" C="0" G="0" T="0.076923"/>
				<pos i="7" A="0.538462" C="0" G="0.461538" T="0"/>
				<pos i="8" A="0" C="0" G="0" T="1"/>
			</motif>
			<motif id="t_1_MA0159.1" name="MA0159.1" alt="RXR::RAR_DR5" length="17" evalue="0.0e+000" nsites="23" url="http://jaspar.genereg.net?ID=MA0159.1&amp;rm=present&amp;collection=CORE">
				<pos i="1" A="0.521739" C="0" G="0.478261" T="0"/>
				<pos i="2" A="0" C="0" G="1" T="0"/>
				<pos i="3" A="0.043478" C="0" G="0.565217" T="0.391304"/>
				<pos i="4" A="0" C="0" G="0.043478" T="0.956522"/>
				<pos i="5" A="0" C="0.782609" G="0.130435" T="0.086957"/>
				<pos i="6" A="0.956522" C="0" G="0.043478" T="0"/>
				<pos i="7" A="0.173913" C="0.304348" G="0.217391" T="0.304348"/>
				<pos i="8" A="0.217391" C="0.347826" G="0.391304" T="0.043478"/>
				<pos i="9" A="0.217391" C="0.173913" G="0.478261" T="0.130435"/>
				<pos i="10" A="0.565217" C="0.043478" G="0.304348" T="0.086957"/>
				<pos i="11" A="0.217391" C="0.26087" G="0.521739" T="0"/>
				<pos i="12" A="0.73913" C="0.130435" G="0.130435" T="0"/>
				<pos i="13" A="0.043478" C="0.043478" G="0.869565" T="0.043478"/>
				<pos i="14" A="0" C="0.043478" G="0.695652" T="0.26087"/>
				<pos i="15" A="0.086957" C="0.043478" G="0.130435" T="0.73913"/>
				<pos i="16" A="0.043478" C="0.73913" G="0.130435" T="0.086957"/>
				<pos i="17" A="0.913043" C="0" G="0.043478" T="0.043478"/>
			</motif>
			<motif id="t_1_MA0160.1" name="MA0160.1" alt="NR4A2" length="8" evalue="0.0e+000" nsites="14" url="http://jaspar.genereg.net?ID=MA0160.1&amp;rm=present&amp;collection=CORE">
				<pos i="1" A="0.615385" C="0.076923" G="0.230769" T="0.076923"/>
				<pos i="2" A="0.928571" C="0" G="0.071429" T="0"/>
				<pos i="3" A="0" C="0" G="0.928571" T="0.071429"/>
				<pos i="4" A="0.214286" C="0" G="0.785714" T="0"/>
				<pos i="5" A="0.142857" C="0.142857" G="0" T="0.714286"/>
				<pos i="6" A="0" C="0.928571" G="0" T="0.071429"/>
				<pos i="7" A="1" C="0" G="0" T="0"/>
				<pos i="8" A="0.230769" C="0.615385" G="0.153846" T="0"/>
			</motif>
			<motif id="t_1_MA0162.2" name="MA0162.2" alt="EGR1" length="14" evalue="0.0e+000" nsites="12256" url="http://jaspar.genereg.net?ID=MA0162.2&amp;rm=present&amp;collection=CORE">
				<pos i="1" A="0.089589" C="0.467363" G="0.25155" T="0.191498"/>
				<pos i="2" A="0.122879" C="0.558665" G="0.110884" T="0.207572"/>
				<pos i="3" A="0.094648" C="0.493554" G="0.183584" T="0.228215"/>
				<pos i="4" A="0.108926" C="0.851093" G="0" T="0.03998"/>
				<pos i="5" A="0.019011" C="0.944354" G="0" T="0.036635"/>
				<pos i="6" A="0.237516" C="0" G="0.558094" T="0.20439"/>
				<pos i="7" A="0" C="1" G="0" T="0"/>
				<pos i="8" A="0" C="0.967037" G="0" T="0.032963"/>
				<pos i="9" A="0" C="0.828492" G="0.049853" T="0.121655"/>
				<pos i="10" A="0.297977" C="0.682196" G="0" T="0.019827"/>
				<pos i="11" A="0" C="0.975196" G="0" T="0.024804"/>
				<pos i="12" A="0.193211" C="0" G="0.53843" T="0.268358"/>
				<pos i="13" A="0" C="0.803606" G="0.115862" T="0.080532"/>
				<pos i="14" A="0.246899" C="0.456511" G="0.156087" T="0.140503"/>
			</motif>
			<motif id="t_1_MA0463.1" name="MA0463.1" alt="Bcl6" length="14" evalue="0.0e+000" nsites="956" url="http://jaspar.genereg.net?ID=MA0463.1&amp;rm=present&amp;collection=CORE">
				<pos i="1" A="0.199791" C="0.17887" G="0.256276" T="0.365063"/>
				<pos i="2" A="0.036611" C="0.023013" G="0.029289" T="0.911088"/>
				<pos i="3" A="0.00523" C="0.083682" G="0.031381" T="0.879707"/>
				<pos i="4" A="0.031381" C="0.916318" G="0.025105" T="0.027197"/>
				<pos i="5" A="0" C="0.856695" G="0" T="0.143305"/>
				<pos i="6" A="0" C="0" G="0" T="1"/>
				<pos i="7" A="0.466527" C="0.089958" G="0.422594" T="0.020921"/>
				<pos i="8" A="0.148536" C="0" G="0.851464" T="0"/>
				<pos i="9" A="0.98431" C="0" G="0.011506" T="0.004184"/>
				<pos i="10" A="0.671548" C="0.105649" G="0.183054" T="0.039749"/>
				<pos i="11" A="0.643305" C="0.007322" G="0.222803" T="0.126569"/>
				<pos i="12" A="0.105649" C="0.096234" G="0.658996" T="0.139121"/>
				<pos i="13" A="0.197699" C="0.516736" G="0.121339" T="0.164226"/>
				<pos i="14" A="0.385983" C="0.196653" G="0.17364" T="0.243724"/>
			</motif>
			<motif id="t_1_MA0469.1" name="MA0469.1" alt="E2F3" length="15" evalue="0.0e+000" nsites="2383" url="http://jaspar.genereg.net?ID=MA0469.1&amp;rm=present&amp;collection=CORE">
				<pos i="1" A="0" C="0.549235" G="0" T="0.450765"/>
				<pos i="2" A="0" C="0" G="0" T="1"/>
				<pos i="3" A="0" C="1" G="0" T="0"/>
				<pos i="4" A="0" C="0.968615" G="0.031385" T="0"/>
				<pos i="5" A="0" C="1" G="0" T="0"/>
				<pos i="6" A="0" C="0" G="0.878776" T="0.121224"/>
				<pos i="7" A="0" C="1" G="0" T="0"/>
				<pos i="8" A="0" C="0.668105" G="0.238133" T="0.093762"/>
				<pos i="9" A="0.143193" C="0.520596" G="0.155747" T="0.180463"/>
				<pos i="10" A="0.107885" C="0.354257" G="0.291095" T="0.246763"/>
				<pos i="11" A="0.076893" C="0.586505" G="0.218125" T="0.118478"/>
				<pos i="12" A="0.42108" C="0.17082" G="0.265836" T="0.142264"/>
				<pos i="13" A="0.056594" C="0.558152" G="0.302181" T="0.083074"/>
				<pos i="14" A="0.228972" C="0.332295" G="0.103842" T="0.334891"/>
				<pos i="15" A="0.158359" C="0.372793" G="0.334372" T="0.134476"/>
			</motif>
			<motif id="t_1_MA0470.1" name="MA0470.1" alt="E2F4" length="11" evalue="0.0e+000" nsites="1878" url="http://jaspar.genereg.net?ID=MA0470.1&amp;rm=present&amp;collection=CORE">
				<pos i="1" A="0.144835" C="0.197018" G="0.451544" T="0.206603"/>
				<pos i="2" A="0.082535" C="0.271565" G="0.6459" T="0"/>
				<pos i="3" A="0" C="0.005857" G="0.994143" T="0"/>
				<pos i="4" A="0" C="1" G="0" T="0"/>
				<pos i="5" A="0" C="0" G="1" T="0"/>
				<pos i="6" A="0.014377" C="0.116081" G="0.869542" T="0"/>
				<pos i="7" A="0.007987" C="0.021832" G="0.970181" T="0"/>
				<pos i="8" A="0.960064" C="0" G="0.039936" T="0"/>
				<pos i="9" A="0.667199" C="0" G="0.332801" T="0"/>
				<pos i="10" A="0.379127" C="0.185836" G="0.383387" T="0.051651"/>
				<pos i="11" A="0.267838" C="0.209265" G="0.328009" T="0.194888"/>
			</motif>
			<motif id="t_1_MA0471.1" name="MA0471.1" alt="E2F6" length="11" evalue="0.0e+000" nsites="2757" url="http://jaspar.genereg.net?ID=MA0471.1&amp;rm=present&amp;collection=CORE">
				<pos i="1" A="0.294523" C="0.029017" G="0.509975" T="0.166485"/>
				<pos i="2" A="0.160319" C="0.147262" G="0.692419" T="0"/>
				<pos i="3" A="0" C="0" G="1" T="0"/>
				<pos i="4" A="0.243743" C="0.708741" G="0" T="0.047515"/>
				<pos i="5" A="0.002539" C="0" G="0.997461" T="0"/>
				<pos i="6" A="0" C="0" G="1" T="0"/>
				<pos i="7" A="0.007254" C="0.010519" G="0.982227" T="0"/>
				<pos i="8" A="1" C="0" G="0" T="0"/>
				<pos i="9" A="0.611534" C="0" G="0.388466" T="0"/>
				<pos i="10" A="0.358361" C="0.164672" G="0.411679" T="0.065288"/>
				<pos i="11" A="0.279652" C="0.256075" G="0.329706" T="0.134567"/>
			</motif>
			<motif id="t_1_MA0472.1" name="MA0472.1" alt="EGR2" length="15" evalue="0.0e+000" nsites="1246" url="http://jaspar.genereg.net?ID=MA0472.1&amp;rm=present&amp;collection=CORE">
				<pos i="1" A="0.135634" C="0.459069" G="0.233547" T="0.17175"/>
				<pos i="2" A="0.270465" C="0.369181" G="0.144462" T="0.215891"/>
				<pos i="3" A="0.134831" C="0.459069" G="0.173355" T="0.232745"/>
				<pos i="4" A="0.310594" C="0.579454" G="0.052167" T="0.057785"/>
				<pos i="5" A="0.020867" C="0.951846" G="0" T="0.027287"/>
				<pos i="6" A="0.359551" C="0" G="0.483146" T="0.157303"/>
				<pos i="7" A="0" C="1" G="0" T="0"/>
				<pos i="8" A="0.12199" C="0.87801" G="0" T="0"/>
				<pos i="9" A="0" C="0.938202" G="0" T="0.061798"/>
				<pos i="10" A="0.84992" C="0.15008" G="0" T="0"/>
				<pos i="11" A="0" C="1" G="0" T="0"/>
				<pos i="12" A="0.369181" C="0" G="0.464687" T="0.166132"/>
				<pos i="13" A="0" C="0.835474" G="0.091493" T="0.073034"/>
				<pos i="14" A="0.447833" C="0.242376" G="0.159711" T="0.15008"/>
				<pos i="15" A="0.101926" C="0.495185" G="0.201445" T="0.201445"/>
			</motif>
			<motif id="t_1_MA0473.1" name="MA0473.1" alt="ELF1" length="13" evalue="0.0e+000" nsites="13518" url="http://jaspar.genereg.net?ID=MA0473.1&amp;rm=present&amp;collection=CORE">
				<pos i="1" A="0.305814" C="0.160305" G="0.413301" T="0.12058"/>
				<pos i="2" A="0.517088" C="0.111111" G="0.263574" T="0.108226"/>
				<pos i="3" A="0.590176" C="0.089288" G="0.171475" T="0.149061"/>
				<pos i="4" A="0.302264" C="0.339473" G="0.230138" T="0.128125"/>
				<pos i="5" A="0.068353" C="0.740272" G="0.191374" T="0"/>
				<pos i="6" A="0.660527" C="0.339473" G="0" T="0"/>
				<pos i="7" A="0" C="0" G="1" T="0"/>
				<pos i="8" A="0" C="0" G="1" T="0"/>
				<pos i="9" A="1" C="0" G="0" T="0"/>
				<pos i="10" A="1" C="0" G="0" T="0"/>
				<pos i="11" A="0.087513" C="0" G="0.912487" T="0"/>
				<pos i="12" A="0.116215" C="0.154905" G="0.013242" T="0.715638"/>
				<pos i="13" A="0.194851" C="0.128347" G="0.60105" T="0.075751"/>
			</motif>
			<motif id="t_1_MA0474.1" name="MA0474.1" alt="Erg" length="11" evalue="0.0e+000" nsites="16727" url="http://jaspar.genereg.net?ID=MA0474.1&amp;rm=present&amp;collection=CORE">
				<pos i="1" A="0.563759" C="0.01381" G="0.351169" T="0.071262"/>
				<pos i="2" A="0.088061" C="0.626711" G="0.283135" T="0.002092"/>
				<pos i="3" A="0.956956" C="0.04143" G="0.001614" T="0"/>
				<pos i="4" A="0" C="0" G="1" T="0"/>
				<pos i="5" A="0" C="0" G="1" T="0"/>
				<pos i="6" A="1" C="0" G="0" T="0"/>
				<pos i="7" A="0.991212" C="0" G="0" T="0.008788"/>
				<pos i="8" A="0.193938" C="0" G="0.806062" T="0"/>
				<pos i="9" A="0.09386" C="0.241406" G="0.128296" T="0.536438"/>
				<pos i="10" A="0.296108" C="0.089556" G="0.490465" T="0.123872"/>
				<pos i="11" A="0.272494" C="0.147905" G="0.48078" T="0.098822"/>
			</motif>
			<motif id="t_1_MA0475.1" name="MA0475.1" alt="FLI1" length="11" evalue="0.0e+000" nsites="3667" url="http://jaspar.genereg.net?ID=MA0475.1&amp;rm=present&amp;collection=CORE">
				<pos i="1" A="0.499046" C="0.055904" G="0.39051" T="0.05454"/>
				<pos i="2" A="0.080447" C="0.767657" G="0.151895" T="0"/>
				<pos i="3" A="0.739569" C="0.260431" G="0" T="0"/>
				<pos i="4" A="0" C="0" G="1" T="0"/>
				<pos i="5" A="0" C="0" G="1" T="0"/>
				<pos i="6" A="1" C="0" G="0" T="0"/>
				<pos i="7" A="0.959913" C="0" G="0" T="0.040087"/>
				<pos i="8" A="0.169076" C="0" G="0.830924" T="0"/>
				<pos i="9" A="0.025907" C="0.272975" G="0.081811" T="0.619307"/>
				<pos i="10" A="0.231797" C="0.081811" G="0.580856" T="0.105536"/>
				<pos i="11" A="0.27652" C="0.125989" G="0.511317" T="0.086174"/>
			</motif>
			<motif id="t_1_MA0484.1" name="MA0484.1" alt="HNF4G" length="15" evalue="0.0e+000" nsites="9452" url="http://jaspar.genereg.net?ID=MA0484.1&amp;rm=present&amp;collection=CORE">
				<pos i="1" A="0.371773" C="0.197207" G="0.212759" T="0.218261"/>
				<pos i="2" A="0.344795" C="0.161976" G="0.405205" T="0.088024"/>
				<pos i="3" A="0.496826" C="0.010791" G="0.403195" T="0.089187"/>
				<pos i="4" A="0.116695" C="0.021265" G="0.791367" T="0.070673"/>
				<pos i="5" A="0.205671" C="0.075434" G="0.349238" T="0.369657"/>
				<pos i="6" A="0.15986" C="0.303639" G="0.241113" T="0.295387"/>
				<pos i="7" A="0" C="0.933876" G="0.023381" T="0.042742"/>
				<pos i="8" A="0.988468" C="0.005819" G="0.005713" T="0"/>
				<pos i="9" A="0.834638" C="0.008675" G="0.156686" T="0"/>
				<pos i="10" A="0.895472" C="0" G="0.099238" T="0.00529"/>
				<pos i="11" A="0.010474" C="0.000635" G="0.962548" T="0.026344"/>
				<pos i="12" A="0.034278" C="0.015129" G="0.383411" T="0.567182"/>
				<pos i="13" A="0.023804" C="0.45895" G="0.117118" T="0.400127"/>
				<pos i="14" A="0.016822" C="0.886267" G="0.008993" T="0.087918"/>
				<pos i="15" A="0.717837" C="0.084003" G="0.058824" T="0.139336"/>
			</motif>
			<motif id="t_1_MA0493.1" name="MA0493.1" alt="Klf1" length="11" evalue="0.0e+000" nsites="526" url="http://jaspar.genereg.net?ID=MA0493.1&amp;rm=present&amp;collection=CORE">
				<pos i="1" A="0.285171" C="0.144487" G="0.38403" T="0.186312"/>
				<pos i="2" A="0.31749" C="0.076046" G="0.579848" T="0.026616"/>
				<pos i="3" A="0.127376" C="0.752852" G="0.060837" T="0.058935"/>
				<pos i="4" A="0.024715" C="0.876426" G="0" T="0.098859"/>
				<pos i="5" A="0.768061" C="0.224335" G="0" T="0.007605"/>
				<pos i="6" A="0" C="1" G="0" T="0"/>
				<pos i="7" A="0.760456" C="0" G="0.184411" T="0.055133"/>
				<pos i="8" A="0" C="1" G="0" T="0"/>
				<pos i="9" A="0" C="1" G="0" T="0"/>
				<pos i="10" A="0" C="0.965779" G="0" T="0.034221"/>
				<pos i="11" A="0.532319" C="0.06654" G="0" T="0.401141"/>
			</motif>
			<motif id="t_1_MA0494.1" name="MA0494.1" alt="Nr1h3::Rxra" length="19" evalue="0.0e+000" nsites="1269" url="http://jaspar.genereg.net?ID=MA0494.1&amp;rm=present&amp;collection=CORE">
				<pos i="1" A="0" C="0.039401" G="0.022065" T="0.938534"/>
				<pos i="2" A="0.110323" C="0.023641" G="0.858156" T="0.00788"/>
				<pos i="3" A="0.58156" C="0.191489" G="0.107959" T="0.118991"/>
				<pos i="4" A="0.193853" C="0.765169" G="0" T="0.040977"/>
				<pos i="5" A="0.045705" C="0.851064" G="0.002364" T="0.100867"/>
				<pos i="6" A="0.061466" C="0.246651" G="0.100867" T="0.591017"/>
				<pos i="7" A="0.282112" C="0.250591" G="0.270292" T="0.197006"/>
				<pos i="8" A="0.29472" C="0.202522" G="0.264775" T="0.237983"/>
				<pos i="9" A="0.62569" C="0" G="0.252955" T="0.121355"/>
				<pos i="10" A="0.21907" C="0.014972" G="0.711584" T="0.054374"/>
				<pos i="11" A="0.060678" C="0" G="0.003152" T="0.93617"/>
				<pos i="12" A="0.440504" C="0.060678" G="0.34673" T="0.152088"/>
				<pos i="13" A="0.70922" C="0.13948" G="0.1513" T="0"/>
				<pos i="14" A="0.200946" C="0.758077" G="0.01576" T="0.025217"/>
				<pos i="15" A="0.092199" C="0.819543" G="0" T="0.088258"/>
				<pos i="16" A="0.008668" C="0.395587" G="0.033097" T="0.562648"/>
				<pos i="17" A="0.106383" C="0.400315" G="0.154452" T="0.338849"/>
				<pos i="18" A="0.221434" C="0.154452" G="0.262411" T="0.361702"/>
				<pos i="19" A="0.186761" C="0.228526" G="0.345942" T="0.238771"/>
			</motif>
			<motif id="t_1_MA0499.1" name="MA0499.1" alt="Myod1" length="13" evalue="0.0e+000" nsites="24514" url="http://jaspar.genereg.net?ID=MA0499.1&amp;rm=present&amp;collection=CORE">
				<pos i="1" A="0.279922" C="0.227992" G="0.204087" T="0.287999"/>
				<pos i="2" A="0.168965" C="0.265685" G="0.448723" T="0.116627"/>
				<pos i="3" A="0" C="1" G="0" T="0"/>
				<pos i="4" A="0.993432" C="0" G="0" T="0.006568"/>
				<pos i="5" A="0" C="0.262014" G="0.737211" T="0.000775"/>
				<pos i="6" A="0" C="1" G="0" T="0"/>
				<pos i="7" A="0" C="0" G="0" T="1"/>
				<pos i="8" A="0" C="0" G="1" T="0"/>
				<pos i="9" A="0.000367" C="0.370686" G="0.026679" T="0.602268"/>
				<pos i="10" A="0.000653" C="0.449131" G="0.118504" T="0.431712"/>
				<pos i="11" A="0.239088" C="0.30966" G="0.242514" T="0.208738"/>
				<pos i="12" A="0.078037" C="0.474096" G="0.176185" T="0.271681"/>
				<pos i="13" A="0.168434" C="0.312352" G="0.180428" T="0.338786"/>
			</motif>
			<motif id="t_1_MA0500.1" name="MA0500.1" alt="Myog" length="11" evalue="0.0e+000" nsites="19356" url="http://jaspar.genereg.net?ID=MA0500.1&amp;rm=present&amp;collection=CORE">
				<pos i="1" A="0.404939" C="0.148274" G="0.446787" T="0"/>
				<pos i="2" A="0.597851" C="0.017101" G="0.385049" T="0"/>
				<pos i="3" A="0" C="1" G="0" T="0"/>
				<pos i="4" A="1" C="0" G="0" T="0"/>
				<pos i="5" A="0" C="0" G="1" T="0"/>
				<pos i="6" A="0.003461" C="0.840101" G="0.156437" T="0"/>
				<pos i="7" A="0" C="0" G="0" T="1"/>
				<pos i="8" A="0" C="0" G="1" T="0"/>
				<pos i="9" A="0.146311" C="0.44038" G="0.303833" T="0.109475"/>
				<pos i="10" A="0.276038" C="0.194462" G="0.266997" T="0.262503"/>
				<pos i="11" A="0.210219" C="0.246435" G="0.388458" T="0.154887"/>
			</motif>
			<motif id="t_1_MA0504.1" name="MA0504.1" alt="NR2C2" length="15" evalue="0.0e+000" nsites="395" url="http://jaspar.genereg.net?ID=MA0504.1&amp;rm=present&amp;collection=CORE">
				<pos i="1" A="0.326582" C="0.318987" G="0.227848" T="0.126582"/>
				<pos i="2" A="0.207595" C="0.177215" G="0.559494" T="0.055696"/>
				<pos i="3" A="0.488608" C="0.01519" G="0.493671" T="0.002532"/>
				<pos i="4" A="0" C="0.020253" G="0.926582" T="0.053165"/>
				<pos i="5" A="0.025316" C="0.007595" G="0.898734" T="0.068354"/>
				<pos i="6" A="0.007595" C="0" G="0.2" T="0.792405"/>
				<pos i="7" A="0.01519" C="0.782278" G="0.136709" T="0.065823"/>
				<pos i="8" A="0.868354" C="0" G="0.121519" T="0.010127"/>
				<pos i="9" A="0.473418" C="0" G="0.526582" T="0"/>
				<pos i="10" A="0.820253" C="0" G="0.179747" T="0"/>
				<pos i="11" A="0.025316" C="0" G="0.974684" T="0"/>
				<pos i="12" A="0.027848" C="0" G="0.850633" T="0.121519"/>
				<pos i="13" A="0" C="0.068354" G="0.225316" T="0.706329"/>
				<pos i="14" A="0.022785" C="0.797468" G="0.088608" T="0.091139"/>
				<pos i="15" A="0.734177" C="0" G="0.232911" T="0.032911"/>
			</motif>
			<motif id="t_1_MA0505.1" name="MA0505.1" alt="Nr5a2" length="15" evalue="0.0e+000" nsites="1702" url="http://jaspar.genereg.net?ID=MA0505.1&amp;rm=present&amp;collection=CORE">
				<pos i="1" A="0.378966" C="0.13161" G="0.372503" T="0.116921"/>
				<pos i="2" A="0.578731" C="0.099882" G="0.197415" T="0.123972"/>
				<pos i="3" A="0.162162" C="0.116334" G="0.581669" T="0.139835"/>
				<pos i="4" A="0.07168" C="0.222092" G="0.215041" T="0.491187"/>
				<pos i="5" A="0.041716" C="0.206228" G="0.013514" T="0.738543"/>
				<pos i="6" A="0.0047" C="0.949471" G="0.043478" T="0.00235"/>
				<pos i="7" A="0.990012" C="0.008226" G="0" T="0.001763"/>
				<pos i="8" A="0.986486" C="0" G="0.013514" T="0"/>
				<pos i="9" A="0.022914" C="0" G="0.977086" T="0"/>
				<pos i="10" A="0" C="0" G="1" T="0"/>
				<pos i="11" A="0.099295" C="0.343126" G="0.03584" T="0.521739"/>
				<pos i="12" A="0" C="0.921269" G="0.007051" T="0.07168"/>
				<pos i="13" A="0.844301" C="0.011751" G="0.052879" T="0.091069"/>
				<pos i="14" A="0.159224" C="0.202703" G="0.434783" T="0.20329"/>
				<pos i="15" A="0.146298" C="0.407168" G="0.266745" T="0.179788"/>
			</motif>
			<motif id="t_1_MA0508.1" name="MA0508.1" alt="PRDM1" length="15" evalue="0.0e+000" nsites="4603" url="http://jaspar.genereg.net?ID=MA0508.1&amp;rm=present&amp;collection=CORE">
				<pos i="1" A="0.386487" C="0.102325" G="0.225288" T="0.2859"/>
				<pos i="2" A="0.358245" C="0.06474" G="0.506409" T="0.070606"/>
				<pos i="3" A="0.683902" C="0.074951" G="0.149468" T="0.091679"/>
				<pos i="4" A="0.757332" C="0.095373" G="0.096024" T="0.051271"/>
				<pos i="5" A="0.906583" C="0" G="0.093417" T="0"/>
				<pos i="6" A="0.091679" C="0" G="0.877254" T="0.031067"/>
				<pos i="7" A="0.158158" C="0.023897" G="0.202042" T="0.615903"/>
				<pos i="8" A="0.04584" C="0" G="0.95416" T="0"/>
				<pos i="9" A="1" C="0" G="0" T="0"/>
				<pos i="10" A="0.903976" C="0" G="0.093417" T="0.002607"/>
				<pos i="11" A="0.976972" C="0" G="0.008473" T="0.014556"/>
				<pos i="12" A="0.034543" C="0.030849" G="0.909407" T="0.025201"/>
				<pos i="13" A="0.025418" C="0.0995" G="0.11297" T="0.762112"/>
				<pos i="14" A="0.229633" C="0.10819" G="0.486422" T="0.175755"/>
				<pos i="15" A="0.443624" C="0.16902" G="0.211384" T="0.175972"/>
			</motif>
			<motif id="t_1_MA0512.1" name="MA0512.1" alt="Rxra" length="11" evalue="0.0e+000" nsites="5348" url="http://jaspar.genereg.net?ID=MA0512.1&amp;rm=present&amp;collection=CORE">
				<pos i="1" A="0.051982" C="0.845363" G="0.057031" T="0.045625"/>
				<pos i="2" A="0.776739" C="0.07816" G="0.001683" T="0.143418"/>
				<pos i="3" A="0.490464" C="0.04712" G="0.462416" T="0"/>
				<pos i="4" A="0.91193" C="0" G="0.08807" T="0"/>
				<pos i="5" A="0" C="0" G="1" T="0"/>
				<pos i="6" A="0" C="0" G="0.725879" T="0.274121"/>
				<pos i="7" A="0" C="0.109013" G="0.120232" T="0.770755"/>
				<pos i="8" A="0" C="1" G="0" T="0"/>
				<pos i="9" A="1" C="0" G="0" T="0"/>
				<pos i="10" A="0.215034" C="0.200075" G="0.436799" T="0.148093"/>
				<pos i="11" A="0.306657" C="0.138743" G="0.293381" T="0.261219"/>
			</motif>
			<motif id="t_1_MA0516.1" name="MA0516.1" alt="SP2" length="15" evalue="0.0e+000" nsites="1686" url="http://jaspar.genereg.net?ID=MA0516.1&amp;rm=present&amp;collection=CORE">
				<pos i="1" A="0.094899" C="0.150059" G="0.609727" T="0.145314"/>
				<pos i="2" A="0.023132" C="0.48102" G="0.152432" T="0.343416"/>
				<pos i="3" A="0.030842" C="0.822064" G="0.000593" T="0.146501"/>
				<pos i="4" A="0" C="0.995848" G="0.004152" T="0"/>
				<pos i="5" A="0" C="0.974496" G="0" T="0.025504"/>
				<pos i="6" A="0.103203" C="0" G="0.759193" T="0.137604"/>
				<pos i="7" A="0" C="1" G="0" T="0"/>
				<pos i="8" A="0" C="0.982206" G="0" T="0.017794"/>
				<pos i="9" A="0" C="0.657177" G="0" T="0.342823"/>
				<pos i="10" A="0.122183" C="0.709371" G="0" T="0.168446"/>
				<pos i="11" A="0.068209" C="0.575919" G="0.058719" T="0.297153"/>
				<pos i="12" A="0.110913" C="0.328588" G="0.192764" T="0.367734"/>
				<pos i="13" A="0.134045" C="0.425267" G="0.237841" T="0.202847"/>
				<pos i="14" A="0.135231" C="0.470937" G="0.241993" T="0.151839"/>
				<pos i="15" A="0.120403" C="0.441874" G="0.250297" T="0.187426"/>
			</motif>
			<motif id="t_1_MA0517.1" name="MA0517.1" alt="STAT2::STAT1" length="15" evalue="0.0e+000" nsites="620" url="http://jaspar.genereg.net?ID=MA0517.1&amp;rm=present&amp;collection=CORE">
				<pos i="1" A="0.11129" C="0.101613" G="0.124194" T="0.662903"/>
				<pos i="2" A="0.241935" C="0.370968" G="0.135484" T="0.251613"/>
				<pos i="3" A="0.693548" C="0.01129" G="0.243548" T="0.051613"/>
				<pos i="4" A="0.004839" C="0.23871" G="0.753226" T="0.003226"/>
				<pos i="5" A="0" C="0.003226" G="0" T="0.996774"/>
				<pos i="6" A="0.004839" C="0.003226" G="0" T="0.991935"/>
				<pos i="7" A="0.004839" C="0.020968" G="0.006452" T="0.967742"/>
				<pos i="8" A="0" C="0.937097" G="0" T="0.062903"/>
				<pos i="9" A="0.41129" C="0.120968" G="0.308065" T="0.159677"/>
				<pos i="10" A="0.172581" C="0.179032" G="0.259677" T="0.38871"/>
				<pos i="11" A="0.006452" C="0.020968" G="0.016129" T="0.956452"/>
				<pos i="12" A="0.016129" C="0.003226" G="0" T="0.980645"/>
				<pos i="13" A="0.006452" C="0.274194" G="0.006452" T="0.712903"/>
				<pos i="14" A="0.024194" C="0.78871" G="0.014516" T="0.172581"/>
				<pos i="15" A="0.045161" C="0.58871" G="0.058065" T="0.308065"/>
			</motif>
			<motif id="t_1_MA0518.1" name="MA0518.1" alt="Stat4" length="14" evalue="0.0e+000" nsites="2873" url="http://jaspar.genereg.net?ID=MA0518.1&amp;rm=present&amp;collection=CORE">
				<pos i="1" A="0.073442" C="0.354682" G="0.168465" T="0.403411"/>
				<pos i="2" A="0.004177" C="0.000696" G="0" T="0.995127"/>
				<pos i="3" A="0.00905" C="0" G="0.184128" T="0.806822"/>
				<pos i="4" A="0.219979" C="0.775844" G="0.004177" T="0"/>
				<pos i="5" A="0.106857" C="0.51897" G="0.025061" T="0.349112"/>
				<pos i="6" A="0.504699" C="0.009746" G="0.425687" T="0.059868"/>
				<pos i="7" A="0.255134" C="0" G="0.742778" T="0.002088"/>
				<pos i="8" A="0.015663" C="0" G="0.984337" T="0"/>
				<pos i="9" A="1" C="0" G="0" T="0"/>
				<pos i="10" A="1" C="0" G="0" T="0"/>
				<pos i="11" A="0.547511" C="0.097111" G="0.289941" T="0.065437"/>
				<pos i="12" A="0.169161" C="0.273234" G="0.238427" T="0.319179"/>
				<pos i="13" A="0.219979" C="0.250957" G="0.357814" T="0.17125"/>
				<pos i="14" A="0.309433" C="0.154194" G="0.388792" T="0.147581"/>
			</motif>
			<motif id="t_1_MA0519.1" name="MA0519.1" alt="Stat5a::Stat5b" length="11" evalue="0.0e+000" nsites="16507" url="http://jaspar.genereg.net?ID=MA0519.1&amp;rm=present&amp;collection=CORE">
				<pos i="1" A="0.373902" C="0.14091" G="0.268068" T="0.21712"/>
				<pos i="2" A="0.125583" C="0.217847" G="0.175744" T="0.480826"/>
				<pos i="3" A="0" C="0" G="0" T="1"/>
				<pos i="4" A="0" C="0.096929" G="0" T="0.903071"/>
				<pos i="5" A="0" C="0.989944" G="0" T="0.010056"/>
				<pos i="6" A="0.015933" C="0.775126" G="0" T="0.208942"/>
				<pos i="7" A="0.426728" C="0.371782" G="0" T="0.20149"/>
				<pos i="8" A="0.699279" C="0" G="0.250803" T="0.049918"/>
				<pos i="9" A="0" C="0" G="1" T="0"/>
				<pos i="10" A="0.90192" C="0.005634" G="0" T="0.092446"/>
				<pos i="11" A="0.901799" C="0" G="0.098201" T="0"/>
			</motif>
			<motif id="t_1_MA0521.1" name="MA0521.1" alt="Tcf12" length="11" evalue="0.0e+000" nsites="12895" url="http://jaspar.genereg.net?ID=MA0521.1&amp;rm=present&amp;collection=CORE">
				<pos i="1" A="0.47848" C="0.122916" G="0.397286" T="0.001318"/>
				<pos i="2" A="0.683986" C="0.009616" G="0.306398" T="0"/>
				<pos i="3" A="0" C="1" G="0" T="0"/>
				<pos i="4" A="1" C="0" G="0" T="0"/>
				<pos i="5" A="0.00062" C="0" G="0.99938" T="0"/>
				<pos i="6" A="0.014269" C="0.83924" G="0.146491" T="0"/>
				<pos i="7" A="0" C="0" G="0" T="1"/>
				<pos i="8" A="0" C="0" G="1" T="0"/>
				<pos i="9" A="0.145405" C="0.428616" G="0.295541" T="0.130438"/>
				<pos i="10" A="0.303373" C="0.187359" G="0.226832" T="0.282435"/>
				<pos i="11" A="0.222024" C="0.233036" G="0.375029" T="0.169911"/>
			</motif>
			<motif id="t_1_MA0522.1" name="MA0522.1" alt="Tcf3" length="11" evalue="0.0e+000" nsites="17261" url="http://jaspar.genereg.net?ID=MA0522.1&amp;rm=present&amp;collection=CORE">
				<pos i="1" A="0.157407" C="0.491802" G="0.271653" T="0.079138"/>
				<pos i="2" A="0.469266" C="0.37269" G="0.101732" T="0.056312"/>
				<pos i="3" A="0" C="1" G="0" T="0"/>
				<pos i="4" A="1" C="0" G="0" T="0"/>
				<pos i="5" A="0" C="0.237588" G="0.718556" T="0.043856"/>
				<pos i="6" A="0" C="0.976189" G="0.023811" T="0"/>
				<pos i="7" A="0" C="0" G="0" T="1"/>
				<pos i="8" A="0" C="0" G="1" T="0"/>
				<pos i="9" A="0" C="0.725856" G="0.196802" T="0.077342"/>
				<pos i="10" A="0.403047" C="0.243555" G="0.005562" T="0.347836"/>
				<pos i="11" A="0.136203" C="0.238399" G="0.383813" T="0.241585"/>
			</motif>
			<motif id="t_1_MA0528.1" name="MA0528.1" alt="ZNF263" length="21" evalue="0.0e+000" nsites="15235" url="http://jaspar.genereg.net?ID=MA0528.1&amp;rm=present&amp;collection=CORE">
				<pos i="1" A="0.1553" C="0.019232" G="0.727141" T="0.098326"/>
				<pos i="2" A="0.301674" C="0" G="0.698326" T="0"/>
				<pos i="3" A="0.729767" C="0" G="0.183919" T="0.086314"/>
				<pos i="4" A="0.029734" C="0" G="0.907056" T="0.06321"/>
				<pos i="5" A="0.06636" C="0.114079" G="0.816803" T="0.002757"/>
				<pos i="6" A="0.91362" C="0.036167" G="0.002822" T="0.047391"/>
				<pos i="7" A="0.102987" C="0.055399" G="0.738563" T="0.103052"/>
				<pos i="8" A="0.101871" C="0.093666" G="0.751625" T="0.052839"/>
				<pos i="9" A="0.532524" C="0.063538" G="0.361864" T="0.042074"/>
				<pos i="10" A="0.336856" C="0.10128" G="0.462225" T="0.099639"/>
				<pos i="11" A="0.203216" C="0.070167" G="0.621661" T="0.104956"/>
				<pos i="12" A="0.433082" C="0.038727" G="0.441746" T="0.086446"/>
				<pos i="13" A="0.27404" C="0.040696" G="0.584378" T="0.100886"/>
				<pos i="14" A="0.269511" C="0.106203" G="0.593502" T="0.030784"/>
				<pos i="15" A="0.521365" C="0.062356" G="0.313751" T="0.102527"/>
				<pos i="16" A="0.250935" C="6.6e-05" G="0.634001" T="0.114998"/>
				<pos i="17" A="0.205579" C="0" G="0.751165" T="0.043256"/>
				<pos i="18" A="0.545126" C="0" G="0.386741" T="0.068133"/>
				<pos i="19" A="0.343026" C="0.014375" G="0.585691" T="0.056908"/>
				<pos i="20" A="0.266951" C="0.042665" G="0.644503" T="0.045881"/>
				<pos i="21" A="0.476797" C="0.059534" G="0.403085" T="0.060584"/>
			</motif>
			<motif id="t_1_MA0592.1" name="MA0592.1" alt="ESRRA" length="11" evalue="0.0e+000" nsites="208" url="http://jaspar.genereg.net?ID=MA0592.1&amp;rm=present&amp;collection=CORE">
				<pos i="1" A="0.081731" C="0.567308" G="0.052885" T="0.298077"/>
				<pos i="2" A="0.086538" C="0.836538" G="0.072115" T="0.004808"/>
				<pos i="3" A="0.961538" C="0.009615" G="0.028846" T="0"/>
				<pos i="4" A="0.951923" C="0" G="0.048077" T="0"/>
				<pos i="5" A="0" C="0" G="0.975962" T="0.024038"/>
				<pos i="6" A="0" C="0" G="0.995192" T="0.004808"/>
				<pos i="7" A="0.028846" C="0" G="0.105769" T="0.865385"/>
				<pos i="8" A="0" C="0.985577" G="0.014423" T="0"/>
				<pos i="9" A="0.947115" C="0.004808" G="0.048077" T="0"/>
				<pos i="10" A="0.110577" C="0.519231" G="0.211538" T="0.158654"/>
				<pos i="11" A="0.336538" C="0.259615" G="0.192308" T="0.211538"/>
			</motif>
			<motif id="t_1_MA0599.1" name="MA0599.1" alt="KLF5" length="10" evalue="0.0e+000" nsites="13611" url="http://jaspar.genereg.net?ID=MA0599.1&amp;rm=present&amp;collection=CORE">
				<pos i="1" A="0.104989" C="0.14863" G="0.556315" T="0.190067"/>
				<pos i="2" A="0" C="0.874293" G="0" T="0.125707"/>
				<pos i="3" A="0" C="0.882228" G="0" T="0.117772"/>
				<pos i="4" A="0.255455" C="0.703034" G="0" T="0.041511"/>
				<pos i="5" A="0" C="1" G="0" T="0"/>
				<pos i="6" A="0.371097" C="0" G="0.380721" T="0.248182"/>
				<pos i="7" A="0" C="1" G="0" T="0"/>
				<pos i="8" A="0" C="1" G="0" T="0"/>
				<pos i="9" A="0" C="0.965028" G="0" T="0.034972"/>
				<pos i="10" A="0.287635" C="0.411065" G="0" T="0.3013"/>
			</motif>
		</target_file>
		<target_file index="2" source="db/uniprobe_mouse.meme" name="uniprobe_mouse.meme" loaded="386" excluded="0" last_mod_date="Wed Nov 26 13:17:43 2014">
			<motif id="t_2_UP00000_2" name="UP00000_2" alt="Smad3_secondary" length="17" evalue="0.0e+000" nsites="20" url="http://the_brain.bwh.harvard.edu/uniprobe/details2.php?id=00000">
				<pos i="1" A="0.150668" C="0.131779" G="0.245665" T="0.471887"/>
				<pos i="2" A="0.316817" C="0.287314" G="0.150829" T="0.24504"/>
				<pos i="3" A="0.256473" C="0.409066" G="0.1097" T="0.224761"/>
				<pos i="4" A="0.210646" C="0.220222" G="0.34501" T="0.224122"/>
				<pos i="5" A="0.166679" C="0.508939" G="0.081676" T="0.242705"/>
				<pos i="6" A="0.049351" C="0.75938" G="0.088489" T="0.10278"/>
				<pos i="7" A="0.047598" C="0.785546" G="0.121957" T="0.044898"/>
				<pos i="8" A="0.004606" C="0.944933" G="0.034696" T="0.015764"/>
				<pos i="9" A="0.040252" C="0.050652" G="0.890382" T="0.018713"/>
				<pos i="10" A="0.003038" C="0.913699" G="0.022449" T="0.060814"/>
				<pos i="11" A="0.028672" C="0.941477" G="0.012276" T="0.017575"/>
				<pos i="12" A="0.635243" C="0.139731" G="0.110495" T="0.114531"/>
				<pos i="13" A="0.240016" C="0.385948" G="0.182848" T="0.191188"/>
				<pos i="14" A="0.21043" C="0.274127" G="0.085171" T="0.430272"/>
				<pos i="15" A="0.088118" C="0.454598" G="0.208989" T="0.248295"/>
				<pos i="16" A="0.181269" C="0.265028" G="0.149023" T="0.40468"/>
				<pos i="17" A="0.10107" C="0.252682" G="0.368542" T="0.277706"/>
			</motif>
			<motif id="t_2_UP00002_1" name="UP00002_1" alt="Sp4_primary" length="17" evalue="0.0e+000" nsites="20" url="http://the_brain.bwh.harvard.edu/uniprobe/details2.php?id=00002">
				<pos i="1" A="0.155386" C="0.22338" G="0.374454" T="0.24678"/>
				<pos i="2" A="0.247106" C="0.159582" G="0.345111" T="0.248201"/>
				<pos i="3" A="0.238889" C="0.258354" G="0.165304" T="0.337454"/>
				<pos i="4" A="0.255612" C="0.489586" G="0.051621" T="0.203182"/>
				<pos i="5" A="0.4501" C="0.545383" G="0.001071" T="0.003447"/>
				<pos i="6" A="0.003704" C="0.991007" G="0.002456" T="0.002833"/>
				<pos i="7" A="0.035504" C="0.001814" G="0.928129" T="0.034553"/>
				<pos i="8" A="0.001494" C="0.991406" G="0.003414" T="0.003686"/>
				<pos i="9" A="0.003045" C="0.990628" G="0.005182" T="0.001145"/>
				<pos i="10" A="0.00099" C="0.963237" G="0.001215" T="0.034557"/>
				<pos i="11" A="0.148016" C="0.838396" G="0.000666" T="0.012922"/>
				<pos i="12" A="0.014261" C="0.905847" G="0.0072" T="0.072692"/>
				<pos i="13" A="0.083394" C="0.270068" G="0.058368" T="0.58817"/>
				<pos i="14" A="0.149141" C="0.286783" G="0.142802" T="0.421274"/>
				<pos i="15" A="0.204851" C="0.347195" G="0.253356" T="0.194597"/>
				<pos i="16" A="0.184442" C="0.299908" G="0.194408" T="0.321242"/>
				<pos i="17" A="0.125793" C="0.380109" G="0.245318" T="0.24878"/>
			</motif>
			<motif id="t_2_UP00007_1" name="UP00007_1" alt="Egr1_primary" length="14" evalue="0.0e+000" nsites="20" url="http://the_brain.bwh.harvard.edu/uniprobe/details2.php?id=00007">
				<pos i="1" A="0.211547" C="0.282708" G="0.203472" T="0.302273"/>
				<pos i="2" A="0.141988" C="0.722437" G="0.054854" T="0.080721"/>
				<pos i="3" A="0.032605" C="0.877172" G="0.012432" T="0.077792"/>
				<pos i="4" A="0.115126" C="0.070606" G="0.78129" T="0.032979"/>
				<pos i="5" A="0.003516" C="0.990021" G="0.002265" T="0.004198"/>
				<pos i="6" A="0.004715" C="0.982482" G="0.009897" T="0.002906"/>
				<pos i="7" A="0.001627" C="0.975937" G="0.001662" T="0.020774"/>
				<pos i="8" A="0.262352" C="0.731732" G="0.00273" T="0.003187"/>
				<pos i="9" A="0.00589" C="0.985756" G="0.002081" T="0.006273"/>
				<pos i="10" A="0.022893" C="0.09046" G="0.649322" T="0.237324"/>
				<pos i="11" A="0.023038" C="0.859949" G="0.037913" T="0.079101"/>
				<pos i="12" A="0.567633" C="0.057394" G="0.166792" T="0.208181"/>
				<pos i="13" A="0.176597" C="0.331265" G="0.125308" T="0.36683"/>
				<pos i="14" A="0.183049" C="0.183774" G="0.226793" T="0.406384"/>
			</motif>
			<motif id="t_2_UP00009_1" name="UP00009_1" alt="Nr2f2_primary" length="16" evalue="0.0e+000" nsites="20" url="http://the_brain.bwh.harvard.edu/uniprobe/details2.php?id=00009">
				<pos i="1" A="0.253408" C="0.181904" G="0.273186" T="0.291502"/>
				<pos i="2" A="0.262827" C="0.38187" G="0.153734" T="0.201569"/>
				<pos i="3" A="0.143383" C="0.243233" G="0.242562" T="0.370823"/>
				<pos i="4" A="0.247498" C="0.336892" G="0.176114" T="0.239496"/>
				<pos i="5" A="0.856654" C="0.037068" G="0.049492" T="0.056786"/>
				<pos i="6" A="0.797369" C="0.012935" G="0.176463" T="0.013233"/>
				<pos i="7" A="0.808222" C="0.001309" G="0.189796" T="0.000674"/>
				<pos i="8" A="0.002583" C="0.000536" G="0.989167" T="0.007714"/>
				<pos i="9" A="0.002421" C="0.000283" G="0.972777" T="0.024519"/>
				<pos i="10" A="0.00027" C="0.00365" G="0.019038" T="0.977041"/>
				<pos i="11" A="0.000184" C="0.956654" G="0.005329" T="0.037833"/>
				<pos i="12" A="0.925587" C="0.000706" G="0.072434" T="0.001273"/>
				<pos i="13" A="0.307028" C="0.327297" G="0.079126" T="0.286549"/>
				<pos i="14" A="0.238576" C="0.245847" G="0.384025" T="0.131552"/>
				<pos i="15" A="0.281599" C="0.234987" G="0.226211" T="0.257204"/>
				<pos i="16" A="0.211511" C="0.212695" G="0.36398" T="0.211815"/>
			</motif>
			<motif id="t_2_UP00015_1" name="UP00015_1" alt="Ehf_primary" length="15" evalue="0.0e+000" nsites="20" url="http://the_brain.bwh.harvard.edu/uniprobe/details2.php?id=00015">
				<pos i="1" A="0.327238" C="0.304037" G="0.232174" T="0.136551"/>
				<pos i="2" A="0.198306" C="0.222758" G="0.316421" T="0.262515"/>
				<pos i="3" A="0.252373" C="0.217079" G="0.26721" T="0.263337"/>
				<pos i="4" A="0.633781" C="0.0398" G="0.036914" T="0.289504"/>
				<pos i="5" A="0.160405" C="0.384709" G="0.220671" T="0.234215"/>
				<pos i="6" A="0.134205" C="0.590541" G="0.266074" T="0.009179"/>
				<pos i="7" A="0.210933" C="0.755978" G="0.030378" T="0.00271"/>
				<pos i="8" A="0.011856" C="0.001472" G="0.984138" T="0.002533"/>
				<pos i="9" A="0.003235" C="0.001605" G="0.989465" T="0.005695"/>
				<pos i="10" A="0.984189" C="0.002418" G="0.002842" T="0.010551"/>
				<pos i="11" A="0.884492" C="0.002651" G="0.002095" T="0.110762"/>
				<pos i="12" A="0.249047" C="0.054607" G="0.690939" T="0.005407"/>
				<pos i="13" A="0.124602" C="0.154669" G="0.047597" T="0.673132"/>
				<pos i="14" A="0.375217" C="0.110561" G="0.230374" T="0.283848"/>
				<pos i="15" A="0.402951" C="0.186789" G="0.219551" T="0.19071"/>
			</motif>
			<motif id="t_2_UP00021_1" name="UP00021_1" alt="Zfp281_primary" length="15" evalue="0.0e+000" nsites="20" url="http://the_brain.bwh.harvard.edu/uniprobe/details2.php?id=00021">
				<pos i="1" A="0.201535" C="0.165213" G="0.201324" T="0.431929"/>
				<pos i="2" A="0.136153" C="0.443451" G="0.179132" T="0.241264"/>
				<pos i="3" A="0.263149" C="0.555137" G="0.067983" T="0.113731"/>
				<pos i="4" A="0.142183" C="0.737634" G="0.045722" T="0.074461"/>
				<pos i="5" A="0.044982" C="0.884112" G="0.045356" T="0.025549"/>
				<pos i="6" A="0.246434" C="0.590578" G="0.022655" T="0.140333"/>
				<pos i="7" A="0.123049" C="0.591257" G="0.033072" T="0.252622"/>
				<pos i="8" A="0.018153" C="0.944742" G="0.010254" T="0.026851"/>
				<pos i="9" A="0.035459" C="0.953844" G="0.003988" T="0.006709"/>
				<pos i="10" A="0.02" C="0.954344" G="0.005966" T="0.01969"/>
				<pos i="11" A="0.015299" C="0.96439" G="0.006755" T="0.013557"/>
				<pos i="12" A="0.028565" C="0.936152" G="0.01166" T="0.023623"/>
				<pos i="13" A="0.300127" C="0.517309" G="0.0297" T="0.152863"/>
				<pos i="14" A="0.159063" C="0.513443" G="0.051834" T="0.27566"/>
				<pos i="15" A="0.158172" C="0.647055" G="0.133256" T="0.061516"/>
			</motif>
			<motif id="t_2_UP00022_1" name="UP00022_1" alt="Zfp740_primary" length="16" evalue="0.0e+000" nsites="20" url="http://the_brain.bwh.harvard.edu/uniprobe/details2.php?id=00022">
				<pos i="1" A="0.136946" C="0.396508" G="0.135309" T="0.331236"/>
				<pos i="2" A="0.185528" C="0.417538" G="0.215409" T="0.181525"/>
				<pos i="3" A="0.171276" C="0.341901" G="0.172832" T="0.313991"/>
				<pos i="4" A="0.145641" C="0.590572" G="0.146376" T="0.117412"/>
				<pos i="5" A="0.138035" C="0.660416" G="0.114016" T="0.087533"/>
				<pos i="6" A="0.222728" C="0.750532" G="0.007528" T="0.019212"/>
				<pos i="7" A="0.024633" C="0.963314" G="0.001894" T="0.010159"/>
				<pos i="8" A="0.009557" C="0.979956" G="0.000642" T="0.009844"/>
				<pos i="9" A="0.010416" C="0.977424" G="0.000541" T="0.011619"/>
				<pos i="10" A="0.026401" C="0.95674" G="0.001544" T="0.015314"/>
				<pos i="11" A="0.195502" C="0.755959" G="0.01106" T="0.03748"/>
				<pos i="12" A="0.491291" C="0.364785" G="0.025613" T="0.118311"/>
				<pos i="13" A="0.305153" C="0.39816" G="0.07168" T="0.225008"/>
				<pos i="14" A="0.253497" C="0.232647" G="0.213246" T="0.30061"/>
				<pos i="15" A="0.156964" C="0.297876" G="0.144683" T="0.400477"/>
				<pos i="16" A="0.179549" C="0.292514" G="0.319462" T="0.208475"/>
			</motif>
			<motif id="t_2_UP00033_2" name="UP00033_2" alt="Zfp410_secondary" length="17" evalue="0.0e+000" nsites="20" url="http://the_brain.bwh.harvard.edu/uniprobe/details2.php?id=00033">
				<pos i="1" A="0.162979" C="0.284781" G="0.237433" T="0.314807"/>
				<pos i="2" A="0.182449" C="0.447584" G="0.069464" T="0.300502"/>
				<pos i="3" A="0.298973" C="0.261014" G="0.213211" T="0.226802"/>
				<pos i="4" A="0.136039" C="0.433062" G="0.144274" T="0.286625"/>
				<pos i="5" A="0.180084" C="0.395933" G="0.158565" T="0.265418"/>
				<pos i="6" A="0.069354" C="0.74851" G="0.068898" T="0.113238"/>
				<pos i="7" A="0.060485" C="0.717828" G="0.075333" T="0.146354"/>
				<pos i="8" A="0.02328" C="0.071762" G="0.6455" T="0.259457"/>
				<pos i="9" A="0.166896" C="0.749762" G="0.06273" T="0.020612"/>
				<pos i="10" A="0.050401" C="0.775248" G="0.089072" T="0.085279"/>
				<pos i="11" A="0.103847" C="0.767557" G="0.068804" T="0.059791"/>
				<pos i="12" A="0.064815" C="0.748318" G="0.114588" T="0.07228"/>
				<pos i="13" A="0.340921" C="0.071942" G="0.242981" T="0.344157"/>
				<pos i="14" A="0.301967" C="0.263512" G="0.165927" T="0.268594"/>
				<pos i="15" A="0.4798" C="0.222955" G="0.118441" T="0.178803"/>
				<pos i="16" A="0.229469" C="0.283621" G="0.143099" T="0.343811"/>
				<pos i="17" A="0.261733" C="0.180191" G="0.169905" T="0.38817"/>
			</motif>
			<motif id="t_2_UP00036_1" name="UP00036_1" alt="Myf6_primary" length="16" evalue="0.0e+000" nsites="20" url="http://the_brain.bwh.harvard.edu/uniprobe/details2.php?id=00036">
				<pos i="1" A="0.249543" C="0.203739" G="0.394131" T="0.152587"/>
				<pos i="2" A="0.349361" C="0.204136" G="0.321767" T="0.124736"/>
				<pos i="3" A="0.38693" C="0.174655" G="0.250284" T="0.188131"/>
				<pos i="4" A="0.173937" C="0.233501" G="0.41236" T="0.180201"/>
				<pos i="5" A="0.663624" C="0.037653" G="0.264216" T="0.034507"/>
				<pos i="6" A="0.717265" C="0.040761" G="0.206656" T="0.035318"/>
				<pos i="7" A="0.004176" C="0.985948" G="0.003219" T="0.006657"/>
				<pos i="8" A="0.967612" C="0.005543" G="0.008604" T="0.018241"/>
				<pos i="9" A="0.080781" C="0.089857" G="0.746009" T="0.083354"/>
				<pos i="10" A="0.019831" C="0.270961" G="0.409808" T="0.299401"/>
				<pos i="11" A="0.019877" C="0.026996" G="0.014022" T="0.939105"/>
				<pos i="12" A="0.005169" C="0.00798" G="0.978334" T="0.008518"/>
				<pos i="13" A="0.11571" C="0.200514" G="0.226485" T="0.457291"/>
				<pos i="14" A="0.032392" C="0.527196" G="0.128372" T="0.312041"/>
				<pos i="15" A="0.202049" C="0.384912" G="0.106488" T="0.306551"/>
				<pos i="16" A="0.181994" C="0.192975" G="0.425582" T="0.199448"/>
			</motif>
			<motif id="t_2_UP00043_2" name="UP00043_2" alt="Bcl6b_secondary" length="16" evalue="0.0e+000" nsites="20" url="http://the_brain.bwh.harvard.edu/uniprobe/details2.php?id=00043">
				<pos i="1" A="0.316572" C="0.278382" G="0.152556" T="0.25249"/>
				<pos i="2" A="0.167141" C="0.257034" G="0.259894" T="0.315931"/>
				<pos i="3" A="0.175523" C="0.325956" G="0.259996" T="0.238525"/>
				<pos i="4" A="0.165052" C="0.385677" G="0.239449" T="0.209822"/>
				<pos i="5" A="0.069489" C="0.782718" G="0.072454" T="0.075339"/>
				<pos i="6" A="0.049943" C="0.800636" G="0.031988" T="0.117433"/>
				<pos i="7" A="0.223382" C="0.060306" G="0.552691" T="0.163621"/>
				<pos i="8" A="0.072944" C="0.818252" G="0.034406" T="0.074398"/>
				<pos i="9" A="0.070535" C="0.845127" G="0.062712" T="0.021626"/>
				<pos i="10" A="0.031035" C="0.859354" G="0.055424" T="0.054187"/>
				<pos i="11" A="0.063668" C="0.798503" G="0.067274" T="0.070554"/>
				<pos i="12" A="0.348488" C="0.030697" G="0.197179" T="0.423636"/>
				<pos i="13" A="0.30722" C="0.25647" G="0.181009" T="0.255301"/>
				<pos i="14" A="0.460933" C="0.285057" G="0.090258" T="0.163752"/>
				<pos i="15" A="0.315798" C="0.228431" G="0.171135" T="0.284637"/>
				<pos i="16" A="0.374527" C="0.268328" G="0.19881" T="0.158335"/>
			</motif>
			<motif id="t_2_UP00046_1" name="UP00046_1" alt="Tcfe2a_primary" length="17" evalue="0.0e+000" nsites="20" url="http://the_brain.bwh.harvard.edu/uniprobe/details2.php?id=00046">
				<pos i="1" A="0.306209" C="0.232705" G="0.244475" T="0.216611"/>
				<pos i="2" A="0.165668" C="0.17148" G="0.222584" T="0.440269"/>
				<pos i="3" A="0.213008" C="0.429038" G="0.156385" T="0.201569"/>
				<pos i="4" A="0.283226" C="0.329518" G="0.160795" T="0.226461"/>
				<pos i="5" A="0.439156" C="0.283517" G="0.25127" T="0.026056"/>
				<pos i="6" A="0.014994" C="0.980987" G="0.000714" T="0.003304"/>
				<pos i="7" A="0.975741" C="0.020182" G="0.002909" T="0.001168"/>
				<pos i="8" A="0.000926" C="0.191353" G="0.801648" T="0.006073"/>
				<pos i="9" A="0.015382" C="0.090853" G="0.893043" T="0.000721"/>
				<pos i="10" A="0.001549" C="0.005912" G="0.001713" T="0.990826"/>
				<pos i="11" A="0.004" C="0.000857" G="0.989667" T="0.005475"/>
				<pos i="12" A="0.016957" C="0.663726" G="0.148127" T="0.17119"/>
				<pos i="13" A="0.299047" C="0.091156" G="0.448649" T="0.161148"/>
				<pos i="14" A="0.354701" C="0.214677" G="0.236757" T="0.193865"/>
				<pos i="15" A="0.399446" C="0.174508" G="0.200036" T="0.226009"/>
				<pos i="16" A="0.303545" C="0.277435" G="0.200094" T="0.218926"/>
				<pos i="17" A="0.380242" C="0.148876" G="0.163367" T="0.307514"/>
			</motif>
			<motif id="t_2_UP00048_1" name="UP00048_1" alt="Rara_primary" length="16" evalue="0.0e+000" nsites="20" url="http://the_brain.bwh.harvard.edu/uniprobe/details2.php?id=00048">
				<pos i="1" A="0.222478" C="0.177331" G="0.266395" T="0.333797"/>
				<pos i="2" A="0.276222" C="0.360097" G="0.118354" T="0.245327"/>
				<pos i="3" A="0.106047" C="0.268455" G="0.234217" T="0.391281"/>
				<pos i="4" A="0.244163" C="0.407141" G="0.146864" T="0.201832"/>
				<pos i="5" A="0.852083" C="0.050643" G="0.039941" T="0.057332"/>
				<pos i="6" A="0.814108" C="0.012894" G="0.165984" T="0.007015"/>
				<pos i="7" A="0.905198" C="0.005648" G="0.088378" T="0.000776"/>
				<pos i="8" A="0.002783" C="0.000555" G="0.988205" T="0.008457"/>
				<pos i="9" A="0.001289" C="0.000626" G="0.898209" T="0.099877"/>
				<pos i="10" A="0.002878" C="0.001631" G="0.00891" T="0.986582"/>
				<pos i="11" A="0.000499" C="0.97555" G="0.005264" T="0.018687"/>
				<pos i="12" A="0.963627" C="0.000883" G="0.034432" T="0.001058"/>
				<pos i="13" A="0.18149" C="0.517766" G="0.077094" T="0.22365"/>
				<pos i="14" A="0.183789" C="0.38479" G="0.30835" T="0.123071"/>
				<pos i="15" A="0.229801" C="0.228801" G="0.224468" T="0.31693"/>
				<pos i="16" A="0.218244" C="0.170273" G="0.366746" T="0.244736"/>
			</motif>
			<motif id="t_2_UP00048_2" name="UP00048_2" alt="Rara_secondary" length="16" evalue="0.0e+000" nsites="20" url="http://the_brain.bwh.harvard.edu/uniprobe/details2.php?id=00048">
				<pos i="1" A="0.452791" C="0.238473" G="0.150608" T="0.158129"/>
				<pos i="2" A="0.126444" C="0.094012" G="0.487076" T="0.292468"/>
				<pos i="3" A="0.434627" C="0.239256" G="0.156125" T="0.169991"/>
				<pos i="4" A="0.155278" C="0.149228" G="0.515565" T="0.179929"/>
				<pos i="5" A="0.022266" C="0.469314" G="0.05924" T="0.44918"/>
				<pos i="6" A="0.015036" C="0.36366" G="0.451594" T="0.16971"/>
				<pos i="7" A="0.045189" C="0.09976" G="0.821516" T="0.033536"/>
				<pos i="8" A="0.007763" C="0.009857" G="0.907047" T="0.075332"/>
				<pos i="9" A="0.013453" C="0.003952" G="0.90317" T="0.079425"/>
				<pos i="10" A="0.040714" C="0.027371" G="0.027997" T="0.903918"/>
				<pos i="11" A="0.017023" C="0.852075" G="0.039656" T="0.091246"/>
				<pos i="12" A="0.801114" C="0.004391" G="0.164886" T="0.029609"/>
				<pos i="13" A="0.394695" C="0.235752" G="0.18258" T="0.186973"/>
				<pos i="14" A="0.087654" C="0.156911" G="0.450591" T="0.304844"/>
				<pos i="15" A="0.118927" C="0.22273" G="0.28421" T="0.374133"/>
				<pos i="16" A="0.308787" C="0.296358" G="0.197868" T="0.196986"/>
			</motif>
			<motif id="t_2_UP00057_2" name="UP00057_2" alt="Zic2_secondary" length="15" evalue="0.0e+000" nsites="20" url="http://the_brain.bwh.harvard.edu/uniprobe/details2.php?id=00057">
				<pos i="1" A="0.201522" C="0.336845" G="0.18374" T="0.277892"/>
				<pos i="2" A="0.238705" C="0.354378" G="0.165332" T="0.241585"/>
				<pos i="3" A="0.350858" C="0.031427" G="0.308482" T="0.309233"/>
				<pos i="4" A="0.104423" C="0.870794" G="0.018676" T="0.006107"/>
				<pos i="5" A="0.313246" C="0.259944" G="0.27757" T="0.149241"/>
				<pos i="6" A="0.00359" C="0.973377" G="0.00252" T="0.020513"/>
				<pos i="7" A="0.899716" C="0.025489" G="0.015458" T="0.059336"/>
				<pos i="8" A="0.049224" C="0.006415" G="0.938214" T="0.006147"/>
				<pos i="9" A="0.002021" C="0.859631" G="0.007903" T="0.130445"/>
				<pos i="10" A="0.772818" C="0.002659" G="0.187334" T="0.03719"/>
				<pos i="11" A="0.008456" C="0.01517" G="0.594695" T="0.381679"/>
				<pos i="12" A="0.004118" C="0.009188" G="0.961506" T="0.025188"/>
				<pos i="13" A="0.367151" C="0.230955" G="0.204475" T="0.197419"/>
				<pos i="14" A="0.267508" C="0.19366" G="0.43007" T="0.108762"/>
				<pos i="15" A="0.444449" C="0.099127" G="0.212182" T="0.244241"/>
			</motif>
			<motif id="t_2_UP00079_1" name="UP00079_1" alt="Esrra_primary" length="17" evalue="0.0e+000" nsites="20" url="http://the_brain.bwh.harvard.edu/uniprobe/details2.php?id=00079">
				<pos i="1" A="0.212524" C="0.177958" G="0.293723" T="0.315796"/>
				<pos i="2" A="0.420838" C="0.28314" G="0.144938" T="0.151084"/>
				<pos i="3" A="0.198119" C="0.196347" G="0.260353" T="0.345181"/>
				<pos i="4" A="0.117752" C="0.282184" G="0.137207" T="0.462857"/>
				<pos i="5" A="0.070125" C="0.781439" G="0.138093" T="0.010344"/>
				<pos i="6" A="0.965989" C="0.000956" G="0.023828" T="0.009227"/>
				<pos i="7" A="0.977263" C="0.003066" G="0.019255" T="0.000416"/>
				<pos i="8" A="0.007404" C="0.000267" G="0.938934" T="0.053395"/>
				<pos i="9" A="0.007147" C="0.000287" G="0.983377" T="0.00919"/>
				<pos i="10" A="0.039608" C="0.00073" G="0.040682" T="0.918981"/>
				<pos i="11" A="0.000685" C="0.905345" G="0.02193" T="0.07204"/>
				<pos i="12" A="0.800961" C="0.001126" G="0.195791" T="0.002121"/>
				<pos i="13" A="0.245039" C="0.241263" G="0.038084" T="0.475614"/>
				<pos i="14" A="0.265397" C="0.238316" G="0.304963" T="0.191325"/>
				<pos i="15" A="0.203742" C="0.286208" G="0.231002" T="0.279048"/>
				<pos i="16" A="0.194132" C="0.188854" G="0.346693" T="0.270322"/>
				<pos i="17" A="0.310711" C="0.26384" G="0.184317" T="0.241132"/>
			</motif>
			<motif id="t_2_UP00081_2" name="UP00081_2" alt="Mybl1_secondary" length="15" evalue="0.0e+000" nsites="20" url="http://the_brain.bwh.harvard.edu/uniprobe/details2.php?id=00081">
				<pos i="1" A="0.205989" C="0.268359" G="0.263479" T="0.262174"/>
				<pos i="2" A="0.149858" C="0.330201" G="0.339741" T="0.180201"/>
				<pos i="3" A="0.440045" C="0.213697" G="0.179742" T="0.166516"/>
				<pos i="4" A="0.055722" C="0.767204" G="0.049077" T="0.127997"/>
				<pos i="5" A="0.060389" C="0.768239" G="0.011175" T="0.160197"/>
				<pos i="6" A="0.980265" C="0.008906" G="0.004964" T="0.005865"/>
				<pos i="7" A="0.976251" C="0.015501" G="0.004122" T="0.004126"/>
				<pos i="8" A="0.006449" C="0.982888" G="0.0052" T="0.005463"/>
				<pos i="9" A="0.025776" C="0.139679" G="0.048415" T="0.786131"/>
				<pos i="10" A="0.009775" C="0.008352" G="0.975178" T="0.006695"/>
				<pos i="11" A="0.18759" C="0.568007" G="0.036604" T="0.207799"/>
				<pos i="12" A="0.10889" C="0.808175" G="0.017705" T="0.065231"/>
				<pos i="13" A="0.242101" C="0.097932" G="0.555551" T="0.104417"/>
				<pos i="14" A="0.281058" C="0.212523" G="0.104136" T="0.402283"/>
				<pos i="15" A="0.150908" C="0.188201" G="0.411156" T="0.249734"/>
			</motif>
			<motif id="t_2_UP00088_2" name="UP00088_2" alt="Plagl1_secondary" length="17" evalue="0.0e+000" nsites="20" url="http://the_brain.bwh.harvard.edu/uniprobe/details2.php?id=00088">
				<pos i="1" A="0.289171" C="0.173201" G="0.327701" T="0.209927"/>
				<pos i="2" A="0.214498" C="0.351146" G="0.21658" T="0.217776"/>
				<pos i="3" A="0.195842" C="0.158571" G="0.147255" T="0.498332"/>
				<pos i="4" A="0.193177" C="0.050535" G="0.597112" T="0.159176"/>
				<pos i="5" A="0.090067" C="0.011082" G="0.813242" T="0.085609"/>
				<pos i="6" A="0.009711" C="0.005858" G="0.976345" T="0.008085"/>
				<pos i="7" A="0.02832" C="0.003003" G="0.964413" T="0.004264"/>
				<pos i="8" A="0.004384" C="0.005577" G="0.976902" T="0.013137"/>
				<pos i="9" A="0.005407" C="0.01048" G="0.969224" T="0.014889"/>
				<pos i="10" A="0.013126" C="0.014728" G="0.008018" T="0.964128"/>
				<pos i="11" A="0.878962" C="0.009528" G="0.080106" T="0.031404"/>
				<pos i="12" A="0.050698" C="0.888663" G="0.014145" T="0.046494"/>
				<pos i="13" A="0.220252" C="0.630703" G="0.057244" T="0.091801"/>
				<pos i="14" A="0.229911" C="0.340631" G="0.21245" T="0.217008"/>
				<pos i="15" A="0.241118" C="0.325264" G="0.145213" T="0.288405"/>
				<pos i="16" A="0.200246" C="0.235974" G="0.19038" T="0.373401"/>
				<pos i="17" A="0.271001" C="0.126532" G="0.246343" T="0.356123"/>
			</motif>
			<motif id="t_2_UP00092_2" name="UP00092_2" alt="Myb_secondary" length="16" evalue="0.0e+000" nsites="20" url="http://the_brain.bwh.harvard.edu/uniprobe/details2.php?id=00092">
				<pos i="1" A="0.205499" C="0.277575" G="0.259453" T="0.257473"/>
				<pos i="2" A="0.195121" C="0.188791" G="0.391777" T="0.224311"/>
				<pos i="3" A="0.514704" C="0.191753" G="0.122477" T="0.171066"/>
				<pos i="4" A="0.063609" C="0.633099" G="0.088173" T="0.21512"/>
				<pos i="5" A="0.125737" C="0.620566" G="0.012681" T="0.241016"/>
				<pos i="6" A="0.985342" C="0.002529" G="0.005984" T="0.006145"/>
				<pos i="7" A="0.986092" C="0.007796" G="0.003341" T="0.002771"/>
				<pos i="8" A="0.004947" C="0.985867" G="0.004474" T="0.004712"/>
				<pos i="9" A="0.023351" C="0.140013" G="0.015937" T="0.820699"/>
				<pos i="10" A="0.020749" C="0.006802" G="0.969227" T="0.003223"/>
				<pos i="11" A="0.150942" C="0.638406" G="0.020813" T="0.189838"/>
				<pos i="12" A="0.030781" C="0.907267" G="0.014632" T="0.04732"/>
				<pos i="13" A="0.502947" C="0.055027" G="0.326515" T="0.115511"/>
				<pos i="14" A="0.204781" C="0.281209" G="0.218985" T="0.295024"/>
				<pos i="15" A="0.191705" C="0.247567" G="0.338912" T="0.221816"/>
				<pos i="16" A="0.224641" C="0.309544" G="0.218985" T="0.246831"/>
			</motif>
			<motif id="t_2_UP00093_1" name="UP00093_1" alt="Klf7_primary" length="16" evalue="0.0e+000" nsites="20" url="http://the_brain.bwh.harvard.edu/uniprobe/details2.php?id=00093">
				<pos i="1" A="0.204514" C="0.198353" G="0.171218" T="0.425915"/>
				<pos i="2" A="0.167188" C="0.296785" G="0.246082" T="0.289946"/>
				<pos i="3" A="0.26733" C="0.148001" G="0.398674" T="0.185994"/>
				<pos i="4" A="0.549386" C="0.060167" G="0.3371" T="0.053347"/>
				<pos i="5" A="0.050746" C="0.900013" G="0.022169" T="0.027073"/>
				<pos i="6" A="0.037905" C="0.920332" G="0.00836" T="0.033403"/>
				<pos i="7" A="0.410356" C="0.566702" G="0.016267" T="0.006675"/>
				<pos i="8" A="0.009526" C="0.982354" G="0.00106" T="0.00706"/>
				<pos i="9" A="0.204292" C="0.001084" G="0.748567" T="0.046056"/>
				<pos i="10" A="0.003955" C="0.98849" G="0.002821" T="0.004735"/>
				<pos i="11" A="0.004264" C="0.988826" G="0.004311" T="0.002598"/>
				<pos i="12" A="0.002758" C="0.929549" G="0.001244" T="0.066448"/>
				<pos i="13" A="0.260332" C="0.421683" G="0.02472" T="0.293265"/>
				<pos i="14" A="0.184798" C="0.247697" G="0.085237" T="0.482268"/>
				<pos i="15" A="0.347537" C="0.197344" G="0.139961" T="0.315159"/>
				<pos i="16" A="0.255281" C="0.16662" G="0.242297" T="0.335802"/>
			</motif>
			<motif id="t_2_UP00096_2" name="UP00096_2" alt="Sox13_secondary" length="17" evalue="0.0e+000" nsites="20" url="http://the_brain.bwh.harvard.edu/uniprobe/details2.php?id=00096">
				<pos i="1" A="0.262581" C="0.115233" G="0.405525" T="0.216661"/>
				<pos i="2" A="0.246681" C="0.142854" G="0.145056" T="0.465409"/>
				<pos i="3" A="0.341041" C="0.154355" G="0.306628" T="0.197976"/>
				<pos i="4" A="0.242211" C="0.263918" G="0.113187" T="0.380684"/>
				<pos i="5" A="0.119326" C="0.241913" G="0.117198" T="0.521563"/>
				<pos i="6" A="0.05412" C="0.036135" G="0.784219" T="0.125525"/>
				<pos i="7" A="0.076634" C="0.048399" G="0.788586" T="0.086381"/>
				<pos i="8" A="0.215316" C="0.044119" G="0.663927" T="0.076638"/>
				<pos i="9" A="0.248538" C="0.159141" G="0.015452" T="0.576869"/>
				<pos i="10" A="0.047049" C="0.08357" G="0.788798" T="0.080583"/>
				<pos i="11" A="0.071948" C="0.035098" G="0.768849" T="0.124105"/>
				<pos i="12" A="0.123777" C="0.030383" G="0.713425" T="0.132415"/>
				<pos i="13" A="0.29476" C="0.182119" G="0.181553" T="0.341567"/>
				<pos i="14" A="0.516589" C="0.129377" G="0.116698" T="0.237336"/>
				<pos i="15" A="0.350326" C="0.186505" G="0.112598" T="0.350571"/>
				<pos i="16" A="0.311469" C="0.198085" G="0.147986" T="0.34246"/>
				<pos i="17" A="0.185126" C="0.130721" G="0.242572" T="0.441582"/>
			</motif>
			<motif id="t_2_UP00097_2" name="UP00097_2" alt="Mtf1_secondary" length="14" evalue="0.0e+000" nsites="20" url="http://the_brain.bwh.harvard.edu/uniprobe/details2.php?id=00097">
				<pos i="1" A="0.492974" C="0.180918" G="0.148012" T="0.178096"/>
				<pos i="2" A="0.368251" C="0.203899" G="0.207777" T="0.220074"/>
				<pos i="3" A="0.507882" C="0.155465" G="0.113772" T="0.222882"/>
				<pos i="4" A="0.123798" C="0.114285" G="0.153584" T="0.608334"/>
				<pos i="5" A="0.587677" C="0.127243" G="0.066116" T="0.218964"/>
				<pos i="6" A="0.403397" C="0.15041" G="0.140817" T="0.305376"/>
				<pos i="7" A="0.186086" C="0.147802" G="0.466164" T="0.199948"/>
				<pos i="8" A="0.681097" C="0.135011" G="0.082959" T="0.100934"/>
				<pos i="9" A="0.717748" C="0.075425" G="0.052584" T="0.154243"/>
				<pos i="10" A="0.649784" C="0.103313" G="0.082872" T="0.164031"/>
				<pos i="11" A="0.424054" C="0.187232" G="0.138687" T="0.250027"/>
				<pos i="12" A="0.583515" C="0.181222" G="0.122887" T="0.112376"/>
				<pos i="13" A="0.353266" C="0.175583" G="0.217918" T="0.253234"/>
				<pos i="14" A="0.312794" C="0.344669" G="0.278065" T="0.064473"/>
			</motif>
			<motif id="t_2_UP00099_1" name="UP00099_1" alt="Ascl2_primary" length="17" evalue="0.0e+000" nsites="20" url="http://the_brain.bwh.harvard.edu/uniprobe/details2.php?id=00099">
				<pos i="1" A="0.168852" C="0.325948" G="0.188604" T="0.316596"/>
				<pos i="2" A="0.150343" C="0.193286" G="0.241301" T="0.415069"/>
				<pos i="3" A="0.091518" C="0.482905" G="0.122928" T="0.302648"/>
				<pos i="4" A="0.472493" C="0.198776" G="0.225796" T="0.102935"/>
				<pos i="5" A="0.294513" C="0.179919" G="0.44725" T="0.078318"/>
				<pos i="6" A="0.01466" C="0.97208" G="0.005591" T="0.007668"/>
				<pos i="7" A="0.954848" C="0.008107" G="0.008474" T="0.028571"/>
				<pos i="8" A="0.006076" C="0.178912" G="0.760021" T="0.054991"/>
				<pos i="9" A="0.052082" C="0.817415" G="0.124797" T="0.005707"/>
				<pos i="10" A="0.019342" C="0.010406" G="0.008905" T="0.961347"/>
				<pos i="11" A="0.005455" C="0.008073" G="0.977684" T="0.008788"/>
				<pos i="12" A="0.042946" C="0.715551" G="0.08702" T="0.154483"/>
				<pos i="13" A="0.116888" C="0.241739" G="0.170073" T="0.4713"/>
				<pos i="14" A="0.315931" C="0.324343" G="0.291451" T="0.068274"/>
				<pos i="15" A="0.199164" C="0.366921" G="0.16369" T="0.270226"/>
				<pos i="16" A="0.218561" C="0.211076" G="0.187732" T="0.382631"/>
				<pos i="17" A="0.145317" C="0.139808" G="0.389262" T="0.325614"/>
			</motif>
			<motif id="t_2_UP00099_2" name="UP00099_2" alt="Ascl2_secondary" length="16" evalue="0.0e+000" nsites="20" url="http://the_brain.bwh.harvard.edu/uniprobe/details2.php?id=00099">
				<pos i="1" A="0.114462" C="0.345602" G="0.289353" T="0.250583"/>
				<pos i="2" A="0.192593" C="0.250844" G="0.11625" T="0.440313"/>
				<pos i="3" A="0.338838" C="0.304929" G="0.195843" T="0.16039"/>
				<pos i="4" A="0.312051" C="0.115094" G="0.162465" T="0.41039"/>
				<pos i="5" A="0.143975" C="0.600492" G="0.123348" T="0.132185"/>
				<pos i="6" A="0.078751" C="0.715072" G="0.135182" T="0.070995"/>
				<pos i="7" A="0.146191" C="0.685571" G="0.069799" T="0.098439"/>
				<pos i="8" A="0.137287" C="0.646078" G="0.126428" T="0.090207"/>
				<pos i="9" A="0.335099" C="0.09226" G="0.37151" T="0.201131"/>
				<pos i="10" A="0.03309" C="0.631176" G="0.074278" T="0.261456"/>
				<pos i="11" A="0.117516" C="0.619336" G="0.100946" T="0.162202"/>
				<pos i="12" A="0.114769" C="0.627362" G="0.089839" T="0.168031"/>
				<pos i="13" A="0.195787" C="0.252057" G="0.220803" T="0.331353"/>
				<pos i="14" A="0.415355" C="0.120731" G="0.281372" T="0.182542"/>
				<pos i="15" A="0.111178" C="0.217079" G="0.245769" T="0.425974"/>
				<pos i="16" A="0.191517" C="0.296952" G="0.15337" T="0.358162"/>
			</motif>
			<motif id="t_2_UP00122_1" name="UP00122_1" alt="Tgif1_2342.2" length="17" evalue="0.0e+000" nsites="20" url="http://the_brain.bwh.harvard.edu/uniprobe/details2.php?id=00122">
				<pos i="1" A="0.272977" C="0.158875" G="0.284742" T="0.283406"/>
				<pos i="2" A="0.550609" C="0.12411" G="0.169608" T="0.155673"/>
				<pos i="3" A="0.114568" C="0.20716" G="0.282464" T="0.395807"/>
				<pos i="4" A="0.560868" C="0.052907" G="0.053508" T="0.332716"/>
				<pos i="5" A="0.3365" C="0.068048" G="0.11405" T="0.481403"/>
				<pos i="6" A="0.007736" C="0.003722" G="0.000495" T="0.988048"/>
				<pos i="7" A="0.004489" C="0.000729" G="0.992211" T="0.002571"/>
				<pos i="8" A="0.956618" C="0.000414" G="0.00089" T="0.042078"/>
				<pos i="9" A="0.004381" C="0.990925" G="0.000538" T="0.004156"/>
				<pos i="10" A="0.982797" C="0.000366" G="0.015539" T="0.001298"/>
				<pos i="11" A="0.01676" C="0.00298" G="0.969991" T="0.010269"/>
				<pos i="12" A="0.036013" C="0.725983" G="0.200022" T="0.037982"/>
				<pos i="13" A="0.064755" C="0.104386" G="0.133891" T="0.696968"/>
				<pos i="14" A="0.199404" C="0.26352" G="0.410228" T="0.126848"/>
				<pos i="15" A="0.222648" C="0.35139" G="0.272575" T="0.153387"/>
				<pos i="16" A="0.087778" C="0.206043" G="0.395671" T="0.310507"/>
				<pos i="17" A="0.319643" C="0.144216" G="0.196041" T="0.3401"/>
			</motif>
			<motif id="t_2_UP00197_1" name="UP00197_1" alt="Hoxc9_2367.2" length="16" evalue="0.0e+000" nsites="20" url="http://the_brain.bwh.harvard.edu/uniprobe/details2.php?id=00197">
				<pos i="1" A="0.279588" C="0.205946" G="0.337877" T="0.176588"/>
				<pos i="2" A="0.212819" C="0.121136" G="0.376165" T="0.289881"/>
				<pos i="3" A="0.371836" C="0.224291" G="0.240111" T="0.163762"/>
				<pos i="4" A="0.200999" C="0.056254" G="0.589311" T="0.153436"/>
				<pos i="5" A="0.141203" C="0.048864" G="0.796449" T="0.013484"/>
				<pos i="6" A="0.026376" C="0.197045" G="0.009146" T="0.767433"/>
				<pos i="7" A="0.286968" C="0.688278" G="0.011985" T="0.012769"/>
				<pos i="8" A="0.890619" C="0.006181" G="0.098071" T="0.005129"/>
				<pos i="9" A="0.01968" C="0.011114" G="0.002539" T="0.966668"/>
				<pos i="10" A="0.287238" C="0.007432" G="0.002166" T="0.703164"/>
				<pos i="11" A="0.97551" C="0.006204" G="0.005667" T="0.01262"/>
				<pos i="12" A="0.949137" C="0.017111" G="0.006224" T="0.027528"/>
				<pos i="13" A="0.241729" C="0.296577" G="0.052768" T="0.408926"/>
				<pos i="14" A="0.2124" C="0.269675" G="0.090007" T="0.427918"/>
				<pos i="15" A="0.333376" C="0.091783" G="0.259582" T="0.315259"/>
				<pos i="16" A="0.182024" C="0.203528" G="0.245531" T="0.368917"/>
			</motif>
			<motif id="t_2_UP00205_1" name="UP00205_1" alt="Pknox2_3077.2" length="16" evalue="0.0e+000" nsites="20" url="http://the_brain.bwh.harvard.edu/uniprobe/details2.php?id=00205">
				<pos i="1" A="0.428425" C="0.195557" G="0.163102" T="0.212916"/>
				<pos i="2" A="0.596487" C="0.103248" G="0.17137" T="0.128895"/>
				<pos i="3" A="0.255216" C="0.203813" G="0.424426" T="0.116546"/>
				<pos i="4" A="0.034183" C="0.441823" G="0.347767" T="0.176227"/>
				<pos i="5" A="0.61388" C="0.025627" G="0.347719" T="0.012774"/>
				<pos i="6" A="0.028636" C="0.551817" G="0.409264" T="0.010283"/>
				<pos i="7" A="0.020873" C="0.969731" G="0.003025" T="0.006371"/>
				<pos i="8" A="0.001171" C="0.039795" G="0.000323" T="0.95871"/>
				<pos i="9" A="0.004303" C="0.001241" G="0.992873" T="0.001583"/>
				<pos i="10" A="0.01449" C="0.007334" G="0.000309" T="0.977866"/>
				<pos i="11" A="0.000873" C="0.991756" G="0.00192" T="0.005451"/>
				<pos i="12" A="0.979609" C="0.00096" G="0.015793" T="0.003638"/>
				<pos i="13" A="0.586289" C="0.199905" G="0.051181" T="0.162625"/>
				<pos i="14" A="0.207586" C="0.157832" G="0.051564" T="0.583018"/>
				<pos i="15" A="0.295651" C="0.262238" G="0.182998" T="0.259112"/>
				<pos i="16" A="0.158213" C="0.267067" G="0.215259" T="0.359461"/>
			</motif>
			<motif id="t_2_UP00226_1" name="UP00226_1" alt="Mrg1_2246.2" length="16" evalue="0.0e+000" nsites="20" url="http://the_brain.bwh.harvard.edu/uniprobe/details2.php?id=00226">
				<pos i="1" A="0.378836" C="0.145096" G="0.102046" T="0.374022"/>
				<pos i="2" A="0.507161" C="0.09073" G="0.177058" T="0.225051"/>
				<pos i="3" A="0.277496" C="0.234581" G="0.275775" T="0.212149"/>
				<pos i="4" A="0.0653" C="0.339403" G="0.360939" T="0.234358"/>
				<pos i="5" A="0.918963" C="0.010948" G="0.043262" T="0.026826"/>
				<pos i="6" A="0.017295" C="0.545133" G="0.416603" T="0.020969"/>
				<pos i="7" A="0.023391" C="0.962223" G="0.007311" T="0.007075"/>
				<pos i="8" A="0.00176" C="0.020258" G="0.00036" T="0.977622"/>
				<pos i="9" A="0.013946" C="0.000586" G="0.983699" T="0.001769"/>
				<pos i="10" A="0.03591" C="0.004825" G="0.000197" T="0.959068"/>
				<pos i="11" A="0.001465" C="0.991446" G="0.001338" T="0.00575"/>
				<pos i="12" A="0.986785" C="0.001158" G="0.005848" T="0.006209"/>
				<pos i="13" A="0.715894" C="0.043046" G="0.018966" T="0.222093"/>
				<pos i="14" A="0.332332" C="0.084841" G="0.098421" T="0.484405"/>
				<pos i="15" A="0.473739" C="0.19858" G="0.152072" T="0.17561"/>
				<pos i="16" A="0.211505" C="0.325971" G="0.212211" T="0.250313"/>
			</motif>
			<motif id="t_2_UP00407_1" name="UP00407_1" alt="Elf3_primary" length="13" evalue="0.0e+000" nsites="20" url="http://the_brain.bwh.harvard.edu/uniprobe/details2.php?id=00407">
				<pos i="1" A="0.338918" C="0.138284" G="0.180304" T="0.342493"/>
				<pos i="2" A="0.614328" C="0.046536" G="0.066645" T="0.272492"/>
				<pos i="3" A="0.248636" C="0.405469" G="0.125813" T="0.220081"/>
				<pos i="4" A="0.389942" C="0.368832" G="0.198252" T="0.042975"/>
				<pos i="5" A="0.473107" C="0.443315" G="0.064884" T="0.018693"/>
				<pos i="6" A="0.032285" C="0.005365" G="0.952727" T="0.009624"/>
				<pos i="7" A="0.021365" C="0.006895" G="0.955827" T="0.015913"/>
				<pos i="8" A="0.976258" C="0.006536" G="0.010998" T="0.006209"/>
				<pos i="9" A="0.892027" C="0.007456" G="0.003678" T="0.096839"/>
				<pos i="10" A="0.433755" C="0.037682" G="0.520487" T="0.008076"/>
				<pos i="11" A="0.098931" C="0.159997" G="0.023691" T="0.717381"/>
				<pos i="12" A="0.423164" C="0.077419" G="0.201004" T="0.298413"/>
				<pos i="13" A="0.572262" C="0.158763" G="0.164963" T="0.104012"/>
			</motif>
			<motif id="t_2_UP00408_1" name="UP00408_1" alt="Gabpa_primary" length="17" evalue="0.0e+000" nsites="20" url="http://the_brain.bwh.harvard.edu/uniprobe/details2.php?id=00408">
				<pos i="1" A="0.347579" C="0.362501" G="0.122567" T="0.167353"/>
				<pos i="2" A="0.291516" C="0.289483" G="0.243331" T="0.17567"/>
				<pos i="3" A="0.444682" C="0.202283" G="0.11772" T="0.235315"/>
				<pos i="4" A="0.286823" C="0.160493" G="0.154998" T="0.397686"/>
				<pos i="5" A="0.777207" C="0.031168" G="0.138668" T="0.052958"/>
				<pos i="6" A="0.020187" C="0.935458" G="0.041166" T="0.00319"/>
				<pos i="7" A="0.044954" C="0.947416" G="0.006517" T="0.001112"/>
				<pos i="8" A="0.004962" C="0.002315" G="0.991007" T="0.001716"/>
				<pos i="9" A="0.002572" C="0.002766" G="0.992355" T="0.002307"/>
				<pos i="10" A="0.989037" C="0.001723" G="0.001769" T="0.007471"/>
				<pos i="11" A="0.898665" C="0.004213" G="0.001115" T="0.096007"/>
				<pos i="12" A="0.219936" C="0.020606" G="0.754552" T="0.004906"/>
				<pos i="13" A="0.021686" C="0.134459" G="0.014432" T="0.829423"/>
				<pos i="14" A="0.197325" C="0.176901" G="0.362465" T="0.263309"/>
				<pos i="15" A="0.245978" C="0.264865" G="0.197336" T="0.291821"/>
				<pos i="16" A="0.32334" C="0.203013" G="0.195793" T="0.277854"/>
				<pos i="17" A="0.279355" C="0.250354" G="0.250472" T="0.219819"/>
			</motif>
		</target_file>
	</targets>
	<queries>
		<query_file source="dreme_out/dreme.xml" name="dreme.xml" last_mod_date="Sat Jan 24 07:23:27 2015">
			<query>
				<motif id="q_GGAARY" name="GGAARY" alt="DREME" length="6" evalue="7.5e-023" nsites="997" >
					<pos i="1" A="0" C="0" G="1" T="0"/>
					<pos i="2" A="0" C="0" G="1" T="0"/>
					<pos i="3" A="1" C="0" G="0" T="0"/>
					<pos i="4" A="1" C="0" G="0" T="0"/>
					<pos i="5" A="0.430291" C="0" G="0.569709" T="0"/>
					<pos i="6" A="0" C="0.487462" G="0" T="0.512538"/>
				</motif>
				<match target="t_1_MA0076.2" orientation="reverse" offset="3" pvalue="1.55125e-05" evalue="0.00916786" qvalue="0.0156804"/>
				<match target="t_1_MA0475.1" orientation="forward" offset="3" pvalue="3.31173e-05" evalue="0.0195723" qvalue="0.0156804"/>
				<match target="t_2_UP00407_1" orientation="forward" offset="5" pvalue="6.23707e-05" evalue="0.0368611" qvalue="0.0156804"/>
				<match target="t_1_MA0474.1" orientation="forward" offset="3" pvalue="6.45059e-05" evalue="0.038123" qvalue="0.0156804"/>
				<match target="t_1_MA0156.1" orientation="forward" offset="2" pvalue="7.54762e-05" evalue="0.0446064" qvalue="0.0156804"/>
				<match target="t_1_MA0062.2" orientation="forward" offset="2" pvalue="8.68726e-05" evalue="0.0513417" qvalue="0.0156804"/>
				<match target="t_1_MA0136.1" orientation="reverse" offset="2" pvalue="0.000100634" evalue="0.0594745" qvalue="0.0156804"/>
				<match target="t_1_MA0098.2" orientation="reverse" offset="6" pvalue="0.000107508" evalue="0.0635369" qvalue="0.0156804"/>
				<match target="t_2_UP00015_1" orientation="forward" offset="7" pvalue="0.000192081" evalue="0.11352" qvalue="0.024903"/>
				<match target="t_2_UP00408_1" orientation="forward" offset="7" pvalue="0.000230493" evalue="0.136221" qvalue="0.0268947"/>
				<match target="t_1_MA0518.1" orientation="forward" offset="6" pvalue="0.000292789" evalue="0.173038" qvalue="0.0310578"/>
				<match target="t_1_MA0473.1" orientation="forward" offset="6" pvalue="0.000331573" evalue="0.19596" qvalue="0.0322409"/>
				<match target="t_1_MA0519.1" orientation="reverse" offset="5" pvalue="0.000474641" evalue="0.280513" qvalue="0.0426021"/>
				<match target="t_1_MA0107.1" orientation="reverse" offset="0" pvalue="0.0014891" evalue="0.880056" qvalue="0.124109"/>
				<match target="t_1_MA0080.3" orientation="forward" offset="7" pvalue="0.00165758" evalue="0.979628" qvalue="0.128941"/>
			</query>
			<query>
				<motif id="q_AVTGAAA" name="AVTGAAA" alt="DREME" length="7" evalue="1.6e-012" nsites="266" >
					<pos i="1" A="1" C="0" G="0" T="0"/>
					<pos i="2" A="0.296992" C="0.406015" G="0.296992" T="0"/>
					<pos i="3" A="0" C="0" G="0" T="1"/>
					<pos i="4" A="0" C="0" G="1" T="0"/>
					<pos i="5" A="1" C="0" G="0" T="0"/>
					<pos i="6" A="1" C="0" G="0" T="0"/>
					<pos i="7" A="1" C="0" G="0" T="0"/>
				</motif>
				<match target="t_1_MA0050.2" orientation="reverse" offset="8" pvalue="0.000184301" evalue="0.108922" qvalue="0.217844"/>
				<match target="t_1_MA0517.1" orientation="reverse" offset="4" pvalue="0.000511772" evalue="0.302457" qvalue="0.302457"/>
				<match target="t_1_MA0508.1" orientation="forward" offset="4" pvalue="0.000906342" evalue="0.535648" qvalue="0.357099"/>
			</query>
			<query>
				<motif id="q_RCAGCTGY" name="RCAGCTGY" alt="DREME" length="8" evalue="1.9e-010" nsites="92" >
					<pos i="1" A="0.434783" C="0" G="0.565217" T="0"/>
					<pos i="2" A="0" C="1" G="0" T="0"/>
					<pos i="3" A="1" C="0" G="0" T="0"/>
					<pos i="4" A="0" C="0" G="1" T="0"/>
					<pos i="5" A="0" C="1" G="0" T="0"/>
					<pos i="6" A="0" C="0" G="0" T="1"/>
					<pos i="7" A="0" C="0" G="1" T="0"/>
					<pos i="8" A="0" C="0.641304" G="0" T="0.358696"/>
				</motif>
				<match target="t_2_UP00099_1" orientation="forward" offset="4" pvalue="1.96176e-07" evalue="0.00011594" qvalue="0.00022851"/>
				<match target="t_1_MA0048.1" orientation="reverse" offset="2" pvalue="4.2903e-06" evalue="0.00253557" qvalue="0.00118021"/>
				<match target="t_1_MA0499.1" orientation="reverse" offset="4" pvalue="4.31916e-06" evalue="0.00255262" qvalue="0.00118021"/>
				<match target="t_1_MA0500.1" orientation="forward" offset="1" pvalue="7.29529e-06" evalue="0.00431152" qvalue="0.00141629"/>
				<match target="t_1_MA0521.1" orientation="forward" offset="1" pvalue="1.07009e-05" evalue="0.00632425" qvalue="0.00178067"/>
				<match target="t_1_MA0522.1" orientation="forward" offset="1" pvalue="7.91697e-05" evalue="0.0467893" qvalue="0.00838353"/>
				<match target="t_2_UP00122_1" orientation="forward" offset="7" pvalue="0.000353045" evalue="0.20865" qvalue="0.0316335"/>
				<match target="t_2_UP00205_1" orientation="reverse" offset="6" pvalue="0.00083937" evalue="0.496067" qvalue="0.069837"/>
				<match target="t_2_UP00226_1" orientation="reverse" offset="6" pvalue="0.00118725" evalue="0.701667" qvalue="0.0838432"/>
				<match target="t_2_UP00046_1" orientation="forward" offset="4" pvalue="0.00122365" evalue="0.723176" qvalue="0.0838432"/>
				<match target="t_2_UP00036_1" orientation="forward" offset="5" pvalue="0.00166758" evalue="0.985537" qvalue="0.0971216"/>
			</query>
			<query>
				<motif id="q_AKAAAH" name="AKAAAH" alt="DREME" length="6" evalue="2.3e-011" nsites="1076" >
					<pos i="1" A="1" C="0" G="0" T="0"/>
					<pos i="2" A="0" C="0" G="0.724907" T="0.275093"/>
					<pos i="3" A="1" C="0" G="0" T="0"/>
					<pos i="4" A="1" C="0" G="0" T="0"/>
					<pos i="5" A="1" C="0" G="0" T="0"/>
					<pos i="6" A="0.416357" C="0.326208" G="0" T="0.257435"/>
				</motif>
				<match target="t_2_UP00097_2" orientation="forward" offset="5" pvalue="0.000624849" evalue="0.369286" qvalue="0.738572"/>
			</query>
			<query>
				<motif id="q_RAGKTCA" name="RAGKTCA" alt="DREME" length="7" evalue="4.3e-010" nsites="328" >
					<pos i="1" A="0.439024" C="0" G="0.560976" T="0"/>
					<pos i="2" A="1" C="0" G="0" T="0"/>
					<pos i="3" A="0" C="0" G="1" T="0"/>
					<pos i="4" A="0" C="0" G="0.521341" T="0.478659"/>
					<pos i="5" A="0" C="0" G="0" T="1"/>
					<pos i="6" A="0" C="1" G="0" T="0"/>
					<pos i="7" A="1" C="0" G="0" T="0"/>
				</motif>
				<match target="t_1_MA0512.1" orientation="forward" offset="2" pvalue="8.56296e-07" evalue="0.000506071" qvalue="0.000996574"/>
				<match target="t_1_MA0504.1" orientation="forward" offset="8" pvalue="1.66639e-05" evalue="0.00984835" qvalue="0.0078608"/>
				<match target="t_1_MA0505.1" orientation="forward" offset="0" pvalue="2.06861e-05" evalue="0.0122255" qvalue="0.0078608"/>
				<match target="t_1_MA0159.1" orientation="forward" offset="10" pvalue="3.11537e-05" evalue="0.0184118" qvalue="0.0078608"/>
				<match target="t_1_MA0017.1" orientation="reverse" offset="7" pvalue="3.37716e-05" evalue="0.019959" qvalue="0.0078608"/>
				<match target="t_1_MA0160.1" orientation="forward" offset="0" pvalue="9.55753e-05" evalue="0.056485" qvalue="0.018275"/>
				<match target="t_1_MA0065.2" orientation="forward" offset="8" pvalue="0.000109918" evalue="0.0649616" qvalue="0.018275"/>
				<match target="t_2_UP00048_1" orientation="forward" offset="5" pvalue="0.000193517" evalue="0.114369" qvalue="0.0281524"/>
				<match target="t_1_MA0141.2" orientation="forward" offset="5" pvalue="0.000255573" evalue="0.151044" qvalue="0.0288078"/>
				<match target="t_1_MA0115.1" orientation="forward" offset="1" pvalue="0.000282016" evalue="0.166671" qvalue="0.0288078"/>
				<match target="t_1_MA0071.1" orientation="forward" offset="3" pvalue="0.00029166" evalue="0.172371" qvalue="0.0288078"/>
				<match target="t_1_MA0592.1" orientation="forward" offset="2" pvalue="0.000297034" evalue="0.175547" qvalue="0.0288078"/>
				<match target="t_2_UP00009_1" orientation="forward" offset="5" pvalue="0.000333701" evalue="0.197217" qvalue="0.0298744"/>
				<match target="t_1_MA0114.2" orientation="reverse" offset="0" pvalue="0.000480352" evalue="0.283888" qvalue="0.0399316"/>
				<match target="t_1_MA0484.1" orientation="forward" offset="1" pvalue="0.000593108" evalue="0.350527" qvalue="0.046018"/>
				<match target="t_2_UP00079_1" orientation="forward" offset="5" pvalue="0.000724862" evalue="0.428393" qvalue="0.0527255"/>
				<match target="t_1_MA0074.1" orientation="forward" offset="8" pvalue="0.00104609" evalue="0.618242" qvalue="0.0716156"/>
				<match target="t_2_UP00197_1" orientation="forward" offset="1" pvalue="0.00137855" evalue="0.814726" qvalue="0.084651"/>
				<match target="t_1_MA0494.1" orientation="reverse" offset="2" pvalue="0.00138197" evalue="0.816747" qvalue="0.084651"/>
			</query>
			<query>
				<motif id="q_CMCAGM" name="CMCAGM" alt="DREME" length="6" evalue="3.7e-008" nsites="1064" >
					<pos i="1" A="0" C="1" G="0" T="0"/>
					<pos i="2" A="0.433271" C="0.566729" G="0" T="0"/>
					<pos i="3" A="0" C="1" G="0" T="0"/>
					<pos i="4" A="1" C="0" G="0" T="0"/>
					<pos i="5" A="0" C="0" G="1" T="0"/>
					<pos i="6" A="0.445489" C="0.554511" G="0" T="0"/>
				</motif>
				<match target="t_1_MA0522.1" orientation="forward" offset="0" pvalue="7.72146e-05" evalue="0.0456339" qvalue="0.0911055"/>
				<match target="t_1_MA0144.2" orientation="reverse" offset="3" pvalue="0.000811677" evalue="0.479701" qvalue="0.338911"/>
				<match target="t_2_UP00057_2" orientation="forward" offset="3" pvalue="0.000861713" evalue="0.509272" qvalue="0.338911"/>
				<match target="t_2_UP00088_2" orientation="reverse" offset="11" pvalue="0.00130174" evalue="0.769328" qvalue="0.38398"/>
			</query>
			<query>
				<motif id="q_CCCCRCCC" name="CCCCRCCC" alt="DREME" length="8" evalue="1.0e-007" nsites="148" >
					<pos i="1" A="0" C="1" G="0" T="0"/>
					<pos i="2" A="0" C="1" G="0" T="0"/>
					<pos i="3" A="0" C="1" G="0" T="0"/>
					<pos i="4" A="0" C="1" G="0" T="0"/>
					<pos i="5" A="0.493243" C="0" G="0.506757" T="0"/>
					<pos i="6" A="0" C="1" G="0" T="0"/>
					<pos i="7" A="0" C="1" G="0" T="0"/>
					<pos i="8" A="0" C="1" G="0" T="0"/>
				</motif>
				<match target="t_2_UP00099_2" orientation="forward" offset="4" pvalue="1.98453e-07" evalue="0.000117286" qvalue="0.000122465"/>
				<match target="t_1_MA0599.1" orientation="forward" offset="1" pvalue="2.11183e-07" evalue="0.000124809" qvalue="0.000122465"/>
				<match target="t_1_MA0039.2" orientation="reverse" offset="1" pvalue="7.02922e-07" evalue="0.000415427" qvalue="0.000271749"/>
				<match target="t_1_MA0162.2" orientation="forward" offset="1" pvalue="9.43473e-07" evalue="0.000557592" qvalue="0.00027356"/>
				<match target="t_1_MA0472.1" orientation="forward" offset="1" pvalue="2.23388e-06" evalue="0.00132022" qvalue="0.000518169"/>
				<match target="t_2_UP00093_1" orientation="forward" offset="4" pvalue="4.25171e-06" evalue="0.00251276" qvalue="0.000704447"/>
				<match target="t_2_UP00043_2" orientation="forward" offset="2" pvalue="4.25171e-06" evalue="0.00251276" qvalue="0.000704447"/>
				<match target="t_1_MA0079.3" orientation="forward" offset="1" pvalue="5.83855e-06" evalue="0.00345059" qvalue="0.000846444"/>
				<match target="t_1_MA0516.1" orientation="forward" offset="1" pvalue="1.98816e-05" evalue="0.01175" qvalue="0.00256207"/>
				<match target="t_2_UP00033_2" orientation="forward" offset="3" pvalue="3.58747e-05" evalue="0.0212019" qvalue="0.00416074"/>
				<match target="t_1_MA0493.1" orientation="forward" offset="2" pvalue="5.70837e-05" evalue="0.0337365" qvalue="0.0060187"/>
				<match target="t_1_MA0469.1" orientation="forward" offset="7" pvalue="0.000181967" evalue="0.107542" qvalue="0.0175871"/>
				<match target="t_1_MA0470.1" orientation="reverse" offset="3" pvalue="0.000216396" evalue="0.12789" qvalue="0.0193058"/>
				<match target="t_2_UP00022_1" orientation="forward" offset="3" pvalue="0.000310421" evalue="0.183459" qvalue="0.0257161"/>
				<match target="t_2_UP00021_1" orientation="forward" offset="4" pvalue="0.000341992" evalue="0.202117" qvalue="0.0264428"/>
				<match target="t_1_MA0471.1" orientation="reverse" offset="3" pvalue="0.000453627" evalue="0.268094" qvalue="0.03128"/>
				<match target="t_2_UP00002_1" orientation="forward" offset="2" pvalue="0.000458493" evalue="0.270969" qvalue="0.03128"/>
				<match target="t_2_UP00000_2" orientation="forward" offset="4" pvalue="0.000493419" evalue="0.29161" qvalue="0.0317926"/>
				<match target="t_1_MA0024.2" orientation="reverse" offset="2" pvalue="0.000556059" evalue="0.328631" qvalue="0.033943"/>
				<match target="t_2_UP00048_2" orientation="reverse" offset="7" pvalue="0.000694972" evalue="0.410729" qvalue="0.0403014"/>
				<match target="t_2_UP00096_2" orientation="reverse" offset="4" pvalue="0.00109843" evalue="0.649173" qvalue="0.0606648"/>
				<match target="t_2_UP00007_1" orientation="forward" offset="-1" pvalue="0.00138346" evalue="0.817625" qvalue="0.0729335"/>
			</query>
			<query>
				<motif id="q_AAATR" name="AAATR" alt="DREME" length="5" evalue="5.0e-004" nsites="711" >
					<pos i="1" A="1" C="0" G="0" T="0"/>
					<pos i="2" A="1" C="0" G="0" T="0"/>
					<pos i="3" A="1" C="0" G="0" T="0"/>
					<pos i="4" A="0" C="0" G="0" T="1"/>
					<pos i="5" A="0.440225" C="0" G="0.559775" T="0"/>
				</motif>
			</query>
			<query>
				<motif id="q_GAAASCA" name="GAAASCA" alt="DREME" length="7" evalue="9.2e-004" nsites="102" >
					<pos i="1" A="0" C="0" G="1" T="0"/>
					<pos i="2" A="1" C="0" G="0" T="0"/>
					<pos i="3" A="1" C="0" G="0" T="0"/>
					<pos i="4" A="1" C="0" G="0" T="0"/>
					<pos i="5" A="0" C="0.343137" G="0.656863" T="0"/>
					<pos i="6" A="0" C="1" G="0" T="0"/>
					<pos i="7" A="1" C="0" G="0" T="0"/>
				</motif>
				<match target="t_1_MA0051.1" orientation="forward" offset="7" pvalue="4.55592e-05" evalue="0.0269255" qvalue="0.0518222"/>
				<match target="t_1_MA0463.1" orientation="forward" offset="7" pvalue="8.76924e-05" evalue="0.0518262" qvalue="0.0518222"/>
			</query>
			<query>
				<motif id="q_CCGSCTCC" name="CCGSCTCC" alt="DREME" length="8" evalue="1.6e-003" nsites="61" >
					<pos i="1" A="0" C="1" G="0" T="0"/>
					<pos i="2" A="0" C="1" G="0" T="0"/>
					<pos i="3" A="0" C="0" G="1" T="0"/>
					<pos i="4" A="0" C="0.606557" G="0.393443" T="0"/>
					<pos i="5" A="0" C="1" G="0" T="0"/>
					<pos i="6" A="0" C="0" G="0" T="1"/>
					<pos i="7" A="0" C="1" G="0" T="0"/>
					<pos i="8" A="0" C="1" G="0" T="0"/>
				</motif>
				<match target="t_1_MA0516.1" orientation="forward" offset="3" pvalue="8.18721e-05" evalue="0.0483864" qvalue="0.0611866"/>
				<match target="t_1_MA0079.3" orientation="forward" offset="3" pvalue="0.000104426" evalue="0.0617161" qvalue="0.0611866"/>
				<match target="t_2_UP00007_1" orientation="forward" offset="1" pvalue="0.000244321" evalue="0.144394" qvalue="0.0833728"/>
				<match target="t_1_MA0162.2" orientation="forward" offset="3" pvalue="0.000284583" evalue="0.168189" qvalue="0.0833728"/>
				<match target="t_1_MA0528.1" orientation="reverse" offset="13" pvalue="0.000565556" evalue="0.334244" qvalue="0.107167"/>
				<match target="t_1_MA0469.1" orientation="forward" offset="3" pvalue="0.000630752" evalue="0.372774" qvalue="0.107167"/>
				<match target="t_1_MA0057.1" orientation="reverse" offset="2" pvalue="0.000697147" evalue="0.412014" qvalue="0.107167"/>
				<match target="t_2_UP00002_1" orientation="forward" offset="4" pvalue="0.000731603" evalue="0.432377" qvalue="0.107167"/>
			</query>
			<query>
				<motif id="q_CCWCCTGC" name="CCWCCTGC" alt="DREME" length="8" evalue="1.1e-002" nsites="57" >
					<pos i="1" A="0" C="1" G="0" T="0"/>
					<pos i="2" A="0" C="1" G="0" T="0"/>
					<pos i="3" A="0.561404" C="0" G="0" T="0.438596"/>
					<pos i="4" A="0" C="1" G="0" T="0"/>
					<pos i="5" A="0" C="1" G="0" T="0"/>
					<pos i="6" A="0" C="0" G="0" T="1"/>
					<pos i="7" A="0" C="0" G="1" T="0"/>
					<pos i="8" A="0" C="1" G="0" T="0"/>
				</motif>
				<match target="t_2_UP00081_2" orientation="forward" offset="3" pvalue="0.000596169" evalue="0.352336" qvalue="0.304446"/>
				<match target="t_1_MA0522.1" orientation="forward" offset="1" pvalue="0.000679059" evalue="0.401324" qvalue="0.304446"/>
				<match target="t_2_UP00092_2" orientation="forward" offset="3" pvalue="0.000821732" evalue="0.485644" qvalue="0.304446"/>
				<match target="t_1_MA0059.1" orientation="reverse" offset="1" pvalue="0.0010783" evalue="0.637274" qvalue="0.304446"/>
			</query>
		</query_file>
	</queries>
	<runtime cycles="3840240" seconds="3.840"/>
</tomtom>
