# Supplementary material for: The MEME Suite
Source: Nucleic Acids Res. 2015 May 7;43(Web Server issue):W39–49. doi: 10.1093/nar/gkv416 (PMC4489269; doi:10.1093/nar/gkv416)
Supplement: SUPPLEMENTARY DATA [file supp_gkv416_nar-00283-web-b-2015-File005.zip › case4/meme-chip/fimo_out_1/cisml.xml]

<?xml version="1.0" encoding="UTF-8" standalone="no"?>
<?xml-stylesheet type="text/xsl" href="fimo-to-html.xsl"?>
<!-- Begin document body -->
<cis-element-search
  xmlns:xsi="http://www.w3.org/2001/XMLSchema-instance"
  xsi:schemaLocation="http://zlab.bu.edu/schema/cisml cisml.xsd"
  xmlns="http://zlab.bu.edu/schema/cisml"
  xmlns:mem="http://noble.gs.washington.edu/meme"
>
<program-name>fimo</program-name>
<parameters>
<pattern-file>meme_out/meme.xml</pattern-file>
<sequence-file>./Supplementary_Table_1.500bp.fa</sequence-file>
<site-pvalue-cutoff>0.0001</site-pvalue-cutoff>
<sequence-filtering on-off="off"/>
</parameters>
<pattern accession="1" name="1">
<scanned-sequence accession="chr1" name="chr1">
<matched-element start="177209073" stop="177209087" score="12.0549" pvalue="2.46e-05">
<sequence>AGGTCACTCAGGTTT</sequence>
<mem:qvalue>0.12</mem:qvalue>
</matched-element>
</scanned-sequence>
<scanned-sequence accession="chr1" name="chr1">
<matched-element start="1700638" stop="1700624" score="13.7802" pvalue="9.3e-06">
<sequence>AGTTCAGCAAGTGCG</sequence>
<mem:qvalue>0.0718</mem:qvalue>
</matched-element>
<matched-element start="1700486" stop="1700472" score="10.1319" pvalue="6.44e-05">
<sequence>AGGCCACCGGGTCCT</sequence>
<mem:qvalue>0.208</mem:qvalue>
</matched-element>
</scanned-sequence>
<scanned-sequence accession="chr1" name="chr1">
</scanned-sequence>
<scanned-sequence accession="chr1" name="chr1">
<matched-element start="2480906" stop="2480920" score="12.8681" pvalue="1.58e-05">
<sequence>GGGTCATAGAGTGCG</sequence>
<mem:qvalue>0.0929</mem:qvalue>
</matched-element>
<matched-element start="2481098" stop="2481112" score="11.1209" pvalue="3.99e-05">
<sequence>GGGTGACAGAGCTCC</sequence>
<mem:qvalue>0.161</mem:qvalue>
</matched-element>
<matched-element start="2480928" stop="2480942" score="10.7473" pvalue="4.79e-05">
<sequence>GGGTGGCTGAGGGCT</sequence>
<mem:qvalue>0.178</mem:qvalue>
</matched-element>
</scanned-sequence>
<scanned-sequence accession="chr1" name="chr1">
</scanned-sequence>
<scanned-sequence accession="chr1" name="chr1">
</scanned-sequence>
<scanned-sequence accession="chr1" name="chr1">
<matched-element start="8380193" stop="8380179" score="9.87912" pvalue="7.25e-05">
<sequence>GGATCAGAAAGGTTT</sequence>
<mem:qvalue>0.22</mem:qvalue>
</matched-element>
</scanned-sequence>
<scanned-sequence accession="chr1" name="chr1">
</scanned-sequence>
<scanned-sequence accession="chr1" name="chr1">
</scanned-sequence>
<scanned-sequence accession="chr1" name="chr1">
</scanned-sequence>
<scanned-sequence accession="chr1" name="chr1">
</scanned-sequence>
<scanned-sequence accession="chr1" name="chr1">
</scanned-sequence>
<scanned-sequence accession="chr1" name="chr1">
</scanned-sequence>
<scanned-sequence accession="chr1" name="chr1">
</scanned-sequence>
<scanned-sequence accession="chr1" name="chr1">
</scanned-sequence>
<scanned-sequence accession="chr1" name="chr1">
</scanned-sequence>
<scanned-sequence accession="chr1" name="chr1">
</scanned-sequence>
<scanned-sequence accession="chr1" name="chr1">
</scanned-sequence>
<scanned-sequence accession="chr1" name="chr1">
</scanned-sequence>
<scanned-sequence accession="chr1" name="chr1">
</scanned-sequence>
<scanned-sequence accession="chr1" name="chr1">
</scanned-sequence>
<scanned-sequence accession="chr1" name="chr1">
</scanned-sequence>
<scanned-sequence accession="chr1" name="chr1">
</scanned-sequence>
<scanned-sequence accession="chr1" name="chr1">
<matched-element start="21493983" stop="21493969" score="9.35165" pvalue="9.23e-05">
<sequence>CGGCCACAAAGGGCA</sequence>
<mem:qvalue>0.248</mem:qvalue>
</matched-element>
</scanned-sequence>
<scanned-sequence accession="chr1" name="chr1">
</scanned-sequence>
<scanned-sequence accession="chr1" name="chr1">
</scanned-sequence>
<scanned-sequence accession="chr1" name="chr1">
</scanned-sequence>
<scanned-sequence accession="chr1" name="chr1">
<matched-element start="23755886" stop="23755872" score="11.1868" pvalue="3.86e-05">
<sequence>GGGTGAACAGGGGCA</sequence>
<mem:qvalue>0.157</mem:qvalue>
</matched-element>
</scanned-sequence>
<scanned-sequence accession="chr1" name="chr1">
</scanned-sequence>
<scanned-sequence accession="chr1" name="chr1">
</scanned-sequence>
<scanned-sequence accession="chr1" name="chr1">
</scanned-sequence>
<scanned-sequence accession="chr1" name="chr1">
</scanned-sequence>
<scanned-sequence accession="chr1" name="chr1">
</scanned-sequence>
<scanned-sequence accession="chr1" name="chr1">
</scanned-sequence>
<scanned-sequence accession="chr1" name="chr1">
</scanned-sequence>
<scanned-sequence accession="chr1" name="chr1">
<matched-element start="26010056" stop="26010042" score="14.6923" pvalue="5.28e-06">
<sequence>GGGGCACAGAGGGCA</sequence>
<mem:qvalue>0.0563</mem:qvalue>
</matched-element>
</scanned-sequence>
<scanned-sequence accession="chr1" name="chr1">
</scanned-sequence>
<scanned-sequence accession="chr1" name="chr1">
</scanned-sequence>
<scanned-sequence accession="chr1" name="chr1">
</scanned-sequence>
<scanned-sequence accession="chr1" name="chr1">
<matched-element start="27824123" stop="27824137" score="10.9231" pvalue="4.4e-05">
<sequence>GGTTCAGGAAGGCCA</sequence>
<mem:qvalue>0.171</mem:qvalue>
</matched-element>
<matched-element start="27824206" stop="27824220" score="9.97802" pvalue="6.93e-05">
<sequence>GGGTCAGTGGGGCTG</sequence>
<mem:qvalue>0.216</mem:qvalue>
</matched-element>
</scanned-sequence>
<scanned-sequence accession="chr1" name="chr1">
</scanned-sequence>
<scanned-sequence accession="chr1" name="chr1">
</scanned-sequence>
<scanned-sequence accession="chr1" name="chr1">
<matched-element start="28372070" stop="28372056" score="12.7143" pvalue="1.73e-05">
<sequence>AGTTCATAAAGTCCA</sequence>
<mem:qvalue>0.0971</mem:qvalue>
</matched-element>
</scanned-sequence>
<scanned-sequence accession="chr1" name="chr1">
<matched-element start="28374665" stop="28374679" score="12.1868" pvalue="2.3e-05">
<sequence>AAGTGAGTGAGTGCA</sequence>
<mem:qvalue>0.117</mem:qvalue>
</matched-element>
<matched-element start="28374446" stop="28374432" score="9.76923" pvalue="7.63e-05">
<sequence>AGATGACTGGGTCCT</sequence>
<mem:qvalue>0.226</mem:qvalue>
</matched-element>
</scanned-sequence>
<scanned-sequence accession="chr1" name="chr1">
</scanned-sequence>
<scanned-sequence accession="chr1" name="chr1">
</scanned-sequence>
<scanned-sequence accession="chr1" name="chr1">
</scanned-sequence>
<scanned-sequence accession="chr1" name="chr1">
</scanned-sequence>
<scanned-sequence accession="chr1" name="chr1">
</scanned-sequence>
<scanned-sequence accession="chr1" name="chr1">
</scanned-sequence>
<scanned-sequence accession="chr1" name="chr1">
</scanned-sequence>
<scanned-sequence accession="chr1" name="chr1">
</scanned-sequence>
<scanned-sequence accession="chr1" name="chr1">
</scanned-sequence>
<scanned-sequence accession="chr1" name="chr1">
</scanned-sequence>
<scanned-sequence accession="chr1" name="chr1">
</scanned-sequence>
<scanned-sequence accession="chr1" name="chr1">
</scanned-sequence>
<scanned-sequence accession="chr1" name="chr1">
</scanned-sequence>
<scanned-sequence accession="chr1" name="chr1">
</scanned-sequence>
<scanned-sequence accession="chr1" name="chr1">
</scanned-sequence>
<scanned-sequence accession="chr1" name="chr1">
</scanned-sequence>
<scanned-sequence accession="chr1" name="chr1">
</scanned-sequence>
<scanned-sequence accession="chr1" name="chr1">
</scanned-sequence>
<scanned-sequence accession="chr1" name="chr1">
</scanned-sequence>
<scanned-sequence accession="chr1" name="chr1">
</scanned-sequence>
<scanned-sequence accession="chr1" name="chr1">
</scanned-sequence>
<scanned-sequence accession="chr1" name="chr1">
</scanned-sequence>
<scanned-sequence accession="chr1" name="chr1">
</scanned-sequence>
<scanned-sequence accession="chr1" name="chr1">
<matched-element start="36381747" stop="36381761" score="16.2198" pvalue="1.83e-06">
<sequence>AGGTCATAAAGGTCA</sequence>
<mem:qvalue>0.0343</mem:qvalue>
</matched-element>
<matched-element start="36381738" stop="36381752" score="11.7582" pvalue="2.88e-05">
<sequence>GGATCATAAAGGTCA</sequence>
<mem:qvalue>0.133</mem:qvalue>
</matched-element>
<matched-element start="36381756" stop="36381770" score="10.0769" pvalue="6.62e-05">
<sequence>AGGTCAACCAGCCCA</sequence>
<mem:qvalue>0.211</mem:qvalue>
</matched-element>
</scanned-sequence>
<scanned-sequence accession="chr1" name="chr1">
</scanned-sequence>
<scanned-sequence accession="chr1" name="chr1">
</scanned-sequence>
<scanned-sequence accession="chr1" name="chr1">
</scanned-sequence>
<scanned-sequence accession="chr1" name="chr1">
<matched-element start="39054547" stop="39054533" score="19.7692" pvalue="7.78e-08">
<sequence>AGGTGACCGAGTTCA</sequence>
<mem:qvalue>0.0103</mem:qvalue>
</matched-element>
</scanned-sequence>
<scanned-sequence accession="chr1" name="chr1">
<matched-element start="39229131" stop="39229117" score="13.9231" pvalue="8.51e-06">
<sequence>AGGTCATCAAGGGCA</sequence>
<mem:qvalue>0.0683</mem:qvalue>
</matched-element>
</scanned-sequence>
<scanned-sequence accession="chr1" name="chr1">
<matched-element start="40278385" stop="40278371" score="15.5714" pvalue="2.92e-06">
<sequence>GGGTCAGTGAGGGCG</sequence>
<mem:qvalue>0.0409</mem:qvalue>
</matched-element>
</scanned-sequence>
<scanned-sequence accession="chr1" name="chr1">
</scanned-sequence>
<scanned-sequence accession="chr1" name="chr1">
</scanned-sequence>
<scanned-sequence accession="chr1" name="chr1">
</scanned-sequence>
<scanned-sequence accession="chr1" name="chr1">
<matched-element start="41973757" stop="41973771" score="22.5165" pvalue="9.57e-10">
<sequence>AGGTCACAGAGGTCA</sequence>
<mem:qvalue>0.00205</mem:qvalue>
</matched-element>
</scanned-sequence>
<scanned-sequence accession="chr1" name="chr1">
<matched-element start="42045248" stop="42045262" score="11.956" pvalue="2.6e-05">
<sequence>GGGCCACAGGGTGCA</sequence>
<mem:qvalue>0.125</mem:qvalue>
</matched-element>
</scanned-sequence>
<scanned-sequence accession="chr1" name="chr1">
</scanned-sequence>
<scanned-sequence accession="chr1" name="chr1">
</scanned-sequence>
<scanned-sequence accession="chr1" name="chr1">
<matched-element start="45048018" stop="45048004" score="14.6813" pvalue="5.31e-06">
<sequence>GGGGCACAGAGTGCA</sequence>
<mem:qvalue>0.0563</mem:qvalue>
</matched-element>
</scanned-sequence>
<scanned-sequence accession="chr1" name="chr1">
</scanned-sequence>
<scanned-sequence accession="chr1" name="chr1">
</scanned-sequence>
<scanned-sequence accession="chr1" name="chr1">
</scanned-sequence>
<scanned-sequence accession="chr1" name="chr1">
</scanned-sequence>
<scanned-sequence accession="chr1" name="chr1">
</scanned-sequence>
<scanned-sequence accession="chr1" name="chr1">
</scanned-sequence>
<scanned-sequence accession="chr1" name="chr1">
</scanned-sequence>
<scanned-sequence accession="chr1" name="chr1">
</scanned-sequence>
<scanned-sequence accession="chr1" name="chr1">
</scanned-sequence>
<scanned-sequence accession="chr1" name="chr1">
</scanned-sequence>
<scanned-sequence accession="chr1" name="chr1">
</scanned-sequence>
<scanned-sequence accession="chr1" name="chr1">
</scanned-sequence>
<scanned-sequence accession="chr1" name="chr1">
</scanned-sequence>
<scanned-sequence accession="chr1" name="chr1">
<matched-element start="67913184" stop="67913170" score="14.4505" pvalue="6.13e-06">
<sequence>AGTTCAGGGAGTGCA</sequence>
<mem:qvalue>0.0587</mem:qvalue>
</matched-element>
</scanned-sequence>
<scanned-sequence accession="chr1" name="chr1">
</scanned-sequence>
<scanned-sequence accession="chr1" name="chr1">
<matched-element start="67924626" stop="67924612" score="12.6154" pvalue="1.82e-05">
<sequence>GGGTCGCTGGGGGCA</sequence>
<mem:qvalue>0.1</mem:qvalue>
</matched-element>
</scanned-sequence>
<scanned-sequence accession="chr1" name="chr1">
</scanned-sequence>
<scanned-sequence accession="chr1" name="chr1">
</scanned-sequence>
<scanned-sequence accession="chr1" name="chr1">
</scanned-sequence>
<scanned-sequence accession="chr1" name="chr1">
<matched-element start="76218527" stop="76218541" score="19.4286" pvalue="1.1e-07">
<sequence>GGGTCAGAGAGTTCA</sequence>
<mem:qvalue>0.0112</mem:qvalue>
</matched-element>
</scanned-sequence>
<scanned-sequence accession="chr1" name="chr1">
</scanned-sequence>
<scanned-sequence accession="chr1" name="chr1">
</scanned-sequence>
<scanned-sequence accession="chr1" name="chr1">
</scanned-sequence>
<scanned-sequence accession="chr1" name="chr1">
<matched-element start="79699205" stop="79699191" score="9.24176" pvalue="9.69e-05">
<sequence>AGGGGAATCAGTTCA</sequence>
<mem:qvalue>0.253</mem:qvalue>
</matched-element>
</scanned-sequence>
<scanned-sequence accession="chr1" name="chr1">
<matched-element start="84745001" stop="84744987" score="9.76923" pvalue="7.63e-05">
<sequence>GGGTCAGCGGGGCTG</sequence>
<mem:qvalue>0.226</mem:qvalue>
</matched-element>
</scanned-sequence>
<scanned-sequence accession="chr1" name="chr1">
</scanned-sequence>
<scanned-sequence accession="chr1" name="chr1">
<matched-element start="87344583" stop="87344597" score="14.5165" pvalue="5.89e-06">
<sequence>AGTTCAGGAAGTTCA</sequence>
<mem:qvalue>0.0584</mem:qvalue>
</matched-element>
</scanned-sequence>
<scanned-sequence accession="chr1" name="chr1">
</scanned-sequence>
<scanned-sequence accession="chr1" name="chr1">
</scanned-sequence>
<scanned-sequence accession="chr1" name="chr1">
</scanned-sequence>
<scanned-sequence accession="chr1" name="chr1">
<matched-element start="94085993" stop="94085979" score="9.69231" pvalue="7.91e-05">
<sequence>GGGCCACCGAGGCCC</sequence>
<mem:qvalue>0.229</mem:qvalue>
</matched-element>
</scanned-sequence>
<scanned-sequence accession="chr1" name="chr1">
<matched-element start="95141297" stop="95141283" score="16.4945" pvalue="1.51e-06">
<sequence>AGGTCAACGAGTCCT</sequence>
<mem:qvalue>0.032</mem:qvalue>
</matched-element>
<matched-element start="95141274" stop="95141288" score="14.5824" pvalue="5.68e-06">
<sequence>AGTTCAGTGAGGACT</sequence>
<mem:qvalue>0.057</mem:qvalue>
</matched-element>
</scanned-sequence>
<scanned-sequence accession="chr1" name="chr1">
</scanned-sequence>
<scanned-sequence accession="chr1" name="chr1">
<matched-element start="101609487" stop="101609473" score="18.2198" pvalue="3.67e-07">
<sequence>AGGTGACAGAGGCCA</sequence>
<mem:qvalue>0.018</mem:qvalue>
</matched-element>
</scanned-sequence>
<scanned-sequence accession="chr1" name="chr1">
</scanned-sequence>
<scanned-sequence accession="chr1" name="chr1">
</scanned-sequence>
<scanned-sequence accession="chr1" name="chr1">
</scanned-sequence>
<scanned-sequence accession="chr1" name="chr1">
<matched-element start="110682617" stop="110682603" score="14.8462" pvalue="4.76e-06">
<sequence>GGGGCAGAGAGTTCA</sequence>
<mem:qvalue>0.0536</mem:qvalue>
</matched-element>
</scanned-sequence>
<scanned-sequence accession="chr1" name="chr1">
<matched-element start="110751839" stop="110751825" score="11.011" pvalue="4.22e-05">
<sequence>AAGTGACTGAGGCCT</sequence>
<mem:qvalue>0.167</mem:qvalue>
</matched-element>
</scanned-sequence>
<scanned-sequence accession="chr1" name="chr1">
</scanned-sequence>
<scanned-sequence accession="chr1" name="chr1">
</scanned-sequence>
<scanned-sequence accession="chr1" name="chr1">
</scanned-sequence>
<scanned-sequence accession="chr1" name="chr1">
</scanned-sequence>
<scanned-sequence accession="chr1" name="chr1">
</scanned-sequence>
<scanned-sequence accession="chr1" name="chr1">
</scanned-sequence>
<scanned-sequence accession="chr1" name="chr1">
<matched-element start="111548710" stop="111548724" score="10.7692" pvalue="4.74e-05">
<sequence>GGGTGGAAGAGGGCG</sequence>
<mem:qvalue>0.178</mem:qvalue>
</matched-element>
</scanned-sequence>
<scanned-sequence accession="chr1" name="chr1">
<matched-element start="111560404" stop="111560418" score="11.8462" pvalue="2.75e-05">
<sequence>GGTTCCCCAAGGTCA</sequence>
<mem:qvalue>0.129</mem:qvalue>
</matched-element>
</scanned-sequence>
<scanned-sequence accession="chr1" name="chr1">
</scanned-sequence>
<scanned-sequence accession="chr1" name="chr1">
<matched-element start="111566245" stop="111566231" score="12.967" pvalue="1.49e-05">
<sequence>AGGTGAAAAAGTATA</sequence>
<mem:qvalue>0.0912</mem:qvalue>
</matched-element>
</scanned-sequence>
<scanned-sequence accession="chr1" name="chr1">
</scanned-sequence>
<scanned-sequence accession="chr1" name="chr1">
</scanned-sequence>
<scanned-sequence accession="chr1" name="chr1">
<matched-element start="112040650" stop="112040664" score="9.65934" pvalue="8.03e-05">
<sequence>GGGTGGATGAGTTTG</sequence>
<mem:qvalue>0.23</mem:qvalue>
</matched-element>
</scanned-sequence>
<scanned-sequence accession="chr1" name="chr1">
</scanned-sequence>
<scanned-sequence accession="chr1" name="chr1">
</scanned-sequence>
<scanned-sequence accession="chr1" name="chr1">
</scanned-sequence>
<scanned-sequence accession="chr1" name="chr1">
</scanned-sequence>
<scanned-sequence accession="chr1" name="chr1">
</scanned-sequence>
<scanned-sequence accession="chr1" name="chr1">
</scanned-sequence>
<scanned-sequence accession="chr1" name="chr1">
</scanned-sequence>
<scanned-sequence accession="chr1" name="chr1">
</scanned-sequence>
<scanned-sequence accession="chr1" name="chr1">
</scanned-sequence>
<scanned-sequence accession="chr1" name="chr1">
</scanned-sequence>
<scanned-sequence accession="chr1" name="chr1">
</scanned-sequence>
<scanned-sequence accession="chr1" name="chr1">
<matched-element start="120065799" stop="120065813" score="20.5824" pvalue="2.87e-08">
<sequence>AGGTCAGTGAGTTCA</sequence>
<mem:qvalue>0.01</mem:qvalue>
</matched-element>
</scanned-sequence>
<scanned-sequence accession="chr1" name="chr1">
</scanned-sequence>
<scanned-sequence accession="chr1" name="chr1">
</scanned-sequence>
<scanned-sequence accession="chr1" name="chr1">
<matched-element start="144094092" stop="144094106" score="9.50549" pvalue="8.61e-05">
<sequence>GGGGCGGAGAGTGCA</sequence>
<mem:qvalue>0.238</mem:qvalue>
</matched-element>
</scanned-sequence>
<scanned-sequence accession="chr1" name="chr1">
<matched-element start="146273159" stop="146273173" score="9.79121" pvalue="7.56e-05">
<sequence>AGAGCACTGGGGCCA</sequence>
<mem:qvalue>0.225</mem:qvalue>
</matched-element>
</scanned-sequence>
<scanned-sequence accession="chr1" name="chr1">
</scanned-sequence>
<scanned-sequence accession="chr1" name="chr1">
</scanned-sequence>
<scanned-sequence accession="chr1" name="chr1">
</scanned-sequence>
<scanned-sequence accession="chr1" name="chr1">
<matched-element start="148398460" stop="148398446" score="13.6703" pvalue="9.92e-06">
<sequence>AGAGCAATGAGTTCA</sequence>
<mem:qvalue>0.0747</mem:qvalue>
</matched-element>
</scanned-sequence>
<scanned-sequence accession="chr1" name="chr1">
</scanned-sequence>
<scanned-sequence accession="chr1" name="chr1">
<matched-element start="148801589" stop="148801603" score="18.1099" pvalue="3.94e-07">
<sequence>TGGTCACTGAGGTCA</sequence>
<mem:qvalue>0.018</mem:qvalue>
</matched-element>
</scanned-sequence>
<scanned-sequence accession="chr1" name="chr1">
</scanned-sequence>
<scanned-sequence accession="chr1" name="chr1">
</scanned-sequence>
<scanned-sequence accession="chr1" name="chr1">
<matched-element start="148818377" stop="148818363" score="10.8571" pvalue="4.55e-05">
<sequence>AGGTCCCCGACGTCA</sequence>
<mem:qvalue>0.175</mem:qvalue>
</matched-element>
</scanned-sequence>
<scanned-sequence accession="chr1" name="chr1">
</scanned-sequence>
<scanned-sequence accession="chr1" name="chr1">
</scanned-sequence>
<scanned-sequence accession="chr1" name="chr1">
</scanned-sequence>
<scanned-sequence accession="chr1" name="chr1">
</scanned-sequence>
<scanned-sequence accession="chr1" name="chr1">
</scanned-sequence>
<scanned-sequence accession="chr1" name="chr1">
</scanned-sequence>
<scanned-sequence accession="chr1" name="chr1">
</scanned-sequence>
<scanned-sequence accession="chr1" name="chr1">
<matched-element start="154212814" stop="154212800" score="14.8791" pvalue="4.66e-06">
<sequence>AGGGCAAAGAGGCCA</sequence>
<mem:qvalue>0.0534</mem:qvalue>
</matched-element>
</scanned-sequence>
<scanned-sequence accession="chr1" name="chr1">
</scanned-sequence>
<scanned-sequence accession="chr1" name="chr1">
</scanned-sequence>
<scanned-sequence accession="chr1" name="chr1">
</scanned-sequence>
<scanned-sequence accession="chr1" name="chr1">
<matched-element start="154462970" stop="154462984" score="11.3846" pvalue="3.49e-05">
<sequence>AGGGCAGTGAGGACT</sequence>
<mem:qvalue>0.15</mem:qvalue>
</matched-element>
</scanned-sequence>
<scanned-sequence accession="chr1" name="chr1">
<matched-element start="154741707" stop="154741721" score="9.49451" pvalue="8.65e-05">
<sequence>AGGACAGAAAGTTTG</sequence>
<mem:qvalue>0.239</mem:qvalue>
</matched-element>
</scanned-sequence>
<scanned-sequence accession="chr1" name="chr1">
</scanned-sequence>
<scanned-sequence accession="chr1" name="chr1">
<matched-element start="155413055" stop="155413069" score="13.2088" pvalue="1.3e-05">
<sequence>AGAGCACAGAGTGCA</sequence>
<mem:qvalue>0.0873</mem:qvalue>
</matched-element>
</scanned-sequence>
<scanned-sequence accession="chr1" name="chr1">
</scanned-sequence>
<scanned-sequence accession="chr1" name="chr1">
</scanned-sequence>
<scanned-sequence accession="chr1" name="chr1">
</scanned-sequence>
<scanned-sequence accession="chr1" name="chr1">
</scanned-sequence>
<scanned-sequence accession="chr1" name="chr1">
<matched-element start="158860135" stop="158860121" score="10.5934" pvalue="5.17e-05">
<sequence>AAGTCACCAGGGTTA</sequence>
<mem:qvalue>0.186</mem:qvalue>
</matched-element>
</scanned-sequence>
<scanned-sequence accession="chr1" name="chr1">
</scanned-sequence>
<scanned-sequence accession="chr1" name="chr1">
<matched-element start="158865084" stop="158865070" score="14.2088" pvalue="7.16e-06">
<sequence>AGTTCATCGAGTGCA</sequence>
<mem:qvalue>0.0623</mem:qvalue>
</matched-element>
</scanned-sequence>
<scanned-sequence accession="chr1" name="chr1">
</scanned-sequence>
<scanned-sequence accession="chr1" name="chr1">
</scanned-sequence>
<scanned-sequence accession="chr1" name="chr1">
</scanned-sequence>
<scanned-sequence accession="chr1" name="chr1">
</scanned-sequence>
<scanned-sequence accession="chr1" name="chr1">
</scanned-sequence>
<scanned-sequence accession="chr1" name="chr1">
</scanned-sequence>
<scanned-sequence accession="chr1" name="chr1">
</scanned-sequence>
<scanned-sequence accession="chr1" name="chr1">
</scanned-sequence>
<scanned-sequence accession="chr1" name="chr1">
</scanned-sequence>
<scanned-sequence accession="chr1" name="chr1">
</scanned-sequence>
<scanned-sequence accession="chr1" name="chr1">
</scanned-sequence>
<scanned-sequence accession="chr1" name="chr1">
</scanned-sequence>
<scanned-sequence accession="chr1" name="chr1">
</scanned-sequence>
<scanned-sequence accession="chr1" name="chr1">
</scanned-sequence>
<scanned-sequence accession="chr1" name="chr1">
</scanned-sequence>
<scanned-sequence accession="chr1" name="chr1">
<matched-element start="165898896" stop="165898910" score="14.5055" pvalue="5.94e-06">
<sequence>GGGCCAGTGAGTTCA</sequence>
<mem:qvalue>0.0585</mem:qvalue>
</matched-element>
<matched-element start="165898887" stop="165898901" score="10.8352" pvalue="4.59e-05">
<sequence>AGGTCATCAGGGCCA</sequence>
<mem:qvalue>0.175</mem:qvalue>
</matched-element>
</scanned-sequence>
<scanned-sequence accession="chr1" name="chr1">
</scanned-sequence>
<scanned-sequence accession="chr1" name="chr1">
<matched-element start="165905142" stop="165905156" score="9.31868" pvalue="9.36e-05">
<sequence>AGTGGAAAAAGTTCT</sequence>
<mem:qvalue>0.249</mem:qvalue>
</matched-element>
</scanned-sequence>
<scanned-sequence accession="chr1" name="chr1">
</scanned-sequence>
<scanned-sequence accession="chr1" name="chr1">
</scanned-sequence>
<scanned-sequence accession="chr1" name="chr1">
</scanned-sequence>
<scanned-sequence accession="chr1" name="chr1">
<matched-element start="171512866" stop="171512852" score="13.4286" pvalue="1.15e-05">
<sequence>GGTTGAATGGGTTCA</sequence>
<mem:qvalue>0.0812</mem:qvalue>
</matched-element>
</scanned-sequence>
<scanned-sequence accession="chr1" name="chr1">
<matched-element start="171646661" stop="171646647" score="9.89011" pvalue="7.22e-05">
<sequence>AGGACACTGGGTTCC</sequence>
<mem:qvalue>0.22</mem:qvalue>
</matched-element>
</scanned-sequence>
<scanned-sequence accession="chr1" name="chr1">
</scanned-sequence>
<scanned-sequence accession="chr1" name="chr1">
</scanned-sequence>
<scanned-sequence accession="chr1" name="chr1">
</scanned-sequence>
<scanned-sequence accession="chr1" name="chr1">
</scanned-sequence>
<scanned-sequence accession="chr1" name="chr1">
</scanned-sequence>
<scanned-sequence accession="chr1" name="chr1">
</scanned-sequence>
<scanned-sequence accession="chr1" name="chr1">
</scanned-sequence>
<scanned-sequence accession="chr1" name="chr1">
</scanned-sequence>
<scanned-sequence accession="chr1" name="chr1">
</scanned-sequence>
<scanned-sequence accession="chr1" name="chr1">
</scanned-sequence>
<scanned-sequence accession="chr1" name="chr1">
</scanned-sequence>
<scanned-sequence accession="chr1" name="chr1">
</scanned-sequence>
<scanned-sequence accession="chr1" name="chr1">
</scanned-sequence>
<scanned-sequence accession="chr1" name="chr1">
<matched-element start="181259716" stop="181259730" score="15.5604" pvalue="2.95e-06">
<sequence>GGGTGACCGGGGTCA</sequence>
<mem:qvalue>0.0411</mem:qvalue>
</matched-element>
<matched-element start="181259725" stop="181259739" score="14.2637" pvalue="6.92e-06">
<sequence>GGGTCACCAAGTCCT</sequence>
<mem:qvalue>0.0604</mem:qvalue>
</matched-element>
</scanned-sequence>
<scanned-sequence accession="chr1" name="chr1">
<matched-element start="181706057" stop="181706071" score="9.40659" pvalue="9e-05">
<sequence>GGGTGATTGGGGGCA</sequence>
<mem:qvalue>0.243</mem:qvalue>
</matched-element>
</scanned-sequence>
<scanned-sequence accession="chr1" name="chr1">
</scanned-sequence>
<scanned-sequence accession="chr1" name="chr1">
</scanned-sequence>
<scanned-sequence accession="chr1" name="chr1">
</scanned-sequence>
<scanned-sequence accession="chr1" name="chr1">
</scanned-sequence>
<scanned-sequence accession="chr1" name="chr1">
</scanned-sequence>
<scanned-sequence accession="chr1" name="chr1">
<matched-element start="195123754" stop="195123740" score="14.6264" pvalue="5.5e-06">
<sequence>AGTTCAGAGAGTTTT</sequence>
<mem:qvalue>0.0568</mem:qvalue>
</matched-element>
</scanned-sequence>
<scanned-sequence accession="chr1" name="chr1">
</scanned-sequence>
<scanned-sequence accession="chr1" name="chr1">
<matched-element start="201541619" stop="201541605" score="9.68132" pvalue="7.95e-05">
<sequence>GGGCCACCGAGTCCC</sequence>
<mem:qvalue>0.23</mem:qvalue>
</matched-element>
</scanned-sequence>
<scanned-sequence accession="chr1" name="chr1">
</scanned-sequence>
<scanned-sequence accession="chr1" name="chr1">
</scanned-sequence>
<scanned-sequence accession="chr1" name="chr1">
<matched-element start="201597937" stop="201597923" score="14.6484" pvalue="5.41e-06">
<sequence>AGGACACAGAGGTCT</sequence>
<mem:qvalue>0.0568</mem:qvalue>
</matched-element>
<matched-element start="201597819" stop="201597833" score="13" pvalue="1.46e-05">
<sequence>AATTCAAAGGGGTCA</sequence>
<mem:qvalue>0.0906</mem:qvalue>
</matched-element>
</scanned-sequence>
<scanned-sequence accession="chr1" name="chr1">
<matched-element start="202697626" stop="202697612" score="14.1758" pvalue="7.3e-06">
<sequence>GGGTGAGTGGGTTCA</sequence>
<mem:qvalue>0.0627</mem:qvalue>
</matched-element>
</scanned-sequence>
<scanned-sequence accession="chr1" name="chr1">
</scanned-sequence>
<scanned-sequence accession="chr1" name="chr1">
</scanned-sequence>
<scanned-sequence accession="chr1" name="chr1">
</scanned-sequence>
<scanned-sequence accession="chr1" name="chr1">
</scanned-sequence>
<scanned-sequence accession="chr1" name="chr1">
</scanned-sequence>
<scanned-sequence accession="chr1" name="chr1">
</scanned-sequence>
<scanned-sequence accession="chr1" name="chr1">
</scanned-sequence>
<scanned-sequence accession="chr1" name="chr1">
<matched-element start="204919919" stop="204919933" score="13.956" pvalue="8.37e-06">
<sequence>AGGGCACCAAGGGCA</sequence>
<mem:qvalue>0.0676</mem:qvalue>
</matched-element>
<matched-element start="204919910" stop="204919924" score="12.8462" pvalue="1.6e-05">
<sequence>AGGGCACGGAGGGCA</sequence>
<mem:qvalue>0.093</mem:qvalue>
</matched-element>
</scanned-sequence>
<scanned-sequence accession="chr1" name="chr1">
</scanned-sequence>
<scanned-sequence accession="chr1" name="chr1">
</scanned-sequence>
<scanned-sequence accession="chr1" name="chr1">
</scanned-sequence>
<scanned-sequence accession="chr1" name="chr1">
<matched-element start="207972902" stop="207972888" score="17.5824" pvalue="6.26e-07">
<sequence>AGGTCAGGGAGTTCA</sequence>
<mem:qvalue>0.0193</mem:qvalue>
</matched-element>
</scanned-sequence>
<scanned-sequence accession="chr1" name="chr1">
</scanned-sequence>
<scanned-sequence accession="chr1" name="chr1">
<matched-element start="210173058" stop="210173072" score="16.6923" pvalue="1.3e-06">
<sequence>AGTTCACTAAGTTCT</sequence>
<mem:qvalue>0.0296</mem:qvalue>
</matched-element>
<matched-element start="210172914" stop="210172928" score="15.7802" pvalue="2.52e-06">
<sequence>AGGTCATAGAGTCCA</sequence>
<mem:qvalue>0.0375</mem:qvalue>
</matched-element>
<matched-element start="210173194" stop="210173180" score="11.4615" pvalue="3.36e-05">
<sequence>GGTTCAATGGGTGCT</sequence>
<mem:qvalue>0.147</mem:qvalue>
</matched-element>
<matched-element start="210172905" stop="210172919" score="11.4286" pvalue="3.41e-05">
<sequence>AGGGCCAAGAGGTCA</sequence>
<mem:qvalue>0.148</mem:qvalue>
</matched-element>
</scanned-sequence>
<scanned-sequence accession="chr1" name="chr1">
</scanned-sequence>
<scanned-sequence accession="chr1" name="chr1">
<matched-element start="211221753" stop="211221739" score="14.3077" pvalue="6.73e-06">
<sequence>AGTTCACAGGGTTCC</sequence>
<mem:qvalue>0.0597</mem:qvalue>
</matched-element>
</scanned-sequence>
<scanned-sequence accession="chr1" name="chr1">
</scanned-sequence>
<scanned-sequence accession="chr1" name="chr1">
</scanned-sequence>
<scanned-sequence accession="chr1" name="chr1">
</scanned-sequence>
<scanned-sequence accession="chr1" name="chr1">
</scanned-sequence>
<scanned-sequence accession="chr1" name="chr1">
</scanned-sequence>
<scanned-sequence accession="chr1" name="chr1">
</scanned-sequence>
<scanned-sequence accession="chr1" name="chr1">
</scanned-sequence>
<scanned-sequence accession="chr1" name="chr1">
</scanned-sequence>
<scanned-sequence accession="chr1" name="chr1">
</scanned-sequence>
<scanned-sequence accession="chr1" name="chr1">
<matched-element start="228391085" stop="228391071" score="18.5055" pvalue="2.84e-07">
<sequence>GGGTCACAGAGTTTA</sequence>
<mem:qvalue>0.0172</mem:qvalue>
</matched-element>
</scanned-sequence>
<scanned-sequence accession="chr1" name="chr1">
</scanned-sequence>
<scanned-sequence accession="chr1" name="chr1">
<matched-element start="232576037" stop="232576051" score="9.41758" pvalue="8.96e-05">
<sequence>CGGGCAGAGAGGTCG</sequence>
<mem:qvalue>0.243</mem:qvalue>
</matched-element>
</scanned-sequence>
<scanned-sequence accession="chr1" name="chr1">
<matched-element start="232725011" stop="232725025" score="14.3516" pvalue="6.53e-06">
<sequence>GGGGCACTGAGGGCA</sequence>
<mem:qvalue>0.0592</mem:qvalue>
</matched-element>
</scanned-sequence>
<scanned-sequence accession="chr1" name="chr1">
<matched-element start="232898849" stop="232898835" score="11.3407" pvalue="3.57e-05">
<sequence>AGTTGAAAGAGGGTT</sequence>
<mem:qvalue>0.15</mem:qvalue>
</matched-element>
</scanned-sequence>
<scanned-sequence accession="chr1" name="chr1">
</scanned-sequence>
<scanned-sequence accession="chr1" name="chr1">
</scanned-sequence>
<scanned-sequence accession="chr1" name="chr1">
</scanned-sequence>
<scanned-sequence accession="chr1" name="chr1">
</scanned-sequence>
<scanned-sequence accession="chr1" name="chr1">
</scanned-sequence>
<scanned-sequence accession="chr1" name="chr1">
</scanned-sequence>
<scanned-sequence accession="chr1" name="chr1">
</scanned-sequence>
<scanned-sequence accession="chr1" name="chr1">
</scanned-sequence>
<scanned-sequence accession="chr1" name="chr1">
</scanned-sequence>
<scanned-sequence accession="chr2" name="chr2">
</scanned-sequence>
<scanned-sequence accession="chr2" name="chr2">
</scanned-sequence>
<scanned-sequence accession="chr2" name="chr2">
</scanned-sequence>
<scanned-sequence accession="chr2" name="chr2">
</scanned-sequence>
<scanned-sequence accession="chr2" name="chr2">
</scanned-sequence>
<scanned-sequence accession="chr2" name="chr2">
</scanned-sequence>
<scanned-sequence accession="chr2" name="chr2">
</scanned-sequence>
<scanned-sequence accession="chr2" name="chr2">
<matched-element start="9755731" stop="9755745" score="14.956" pvalue="4.42e-06">
<sequence>AGAGCACAGAGTTCA</sequence>
<mem:qvalue>0.0509</mem:qvalue>
</matched-element>
<matched-element start="9755806" stop="9755820" score="10.7912" pvalue="4.69e-05">
<sequence>GGGGGAAAGAGTTTA</sequence>
<mem:qvalue>0.178</mem:qvalue>
</matched-element>
</scanned-sequence>
<scanned-sequence accession="chr2" name="chr2">
</scanned-sequence>
<scanned-sequence accession="chr2" name="chr2">
<matched-element start="10140652" stop="10140666" score="13.0659" pvalue="1.41e-05">
<sequence>AGTTCACTCAGTTTA</sequence>
<mem:qvalue>0.0894</mem:qvalue>
</matched-element>
</scanned-sequence>
<scanned-sequence accession="chr2" name="chr2">
</scanned-sequence>
<scanned-sequence accession="chr2" name="chr2">
</scanned-sequence>
<scanned-sequence accession="chr2" name="chr2">
<matched-element start="12115074" stop="12115060" score="11.6374" pvalue="3.07e-05">
<sequence>AAGTCAGAGGGGCCA</sequence>
<mem:qvalue>0.139</mem:qvalue>
</matched-element>
</scanned-sequence>
<scanned-sequence accession="chr2" name="chr2">
<matched-element start="12786310" stop="12786296" score="13.4945" pvalue="1.1e-05">
<sequence>AGGCCACTGAGTTCC</sequence>
<mem:qvalue>0.0801</mem:qvalue>
</matched-element>
</scanned-sequence>
<scanned-sequence accession="chr2" name="chr2">
</scanned-sequence>
<scanned-sequence accession="chr2" name="chr2">
</scanned-sequence>
<scanned-sequence accession="chr2" name="chr2">
</scanned-sequence>
<scanned-sequence accession="chr2" name="chr2">
<matched-element start="25048015" stop="25048029" score="18.1099" pvalue="3.94e-07">
<sequence>AGGTCAAAAAGGTCG</sequence>
<mem:qvalue>0.018</mem:qvalue>
</matched-element>
</scanned-sequence>
<scanned-sequence accession="chr2" name="chr2">
</scanned-sequence>
<scanned-sequence accession="chr2" name="chr2">
</scanned-sequence>
<scanned-sequence accession="chr2" name="chr2">
</scanned-sequence>
<scanned-sequence accession="chr2" name="chr2">
</scanned-sequence>
<scanned-sequence accession="chr2" name="chr2">
</scanned-sequence>
<scanned-sequence accession="chr2" name="chr2">
</scanned-sequence>
<scanned-sequence accession="chr2" name="chr2">
</scanned-sequence>
<scanned-sequence accession="chr2" name="chr2">
<matched-element start="30413754" stop="30413740" score="12.5714" pvalue="1.86e-05">
<sequence>GGGGCACTGAGGGCG</sequence>
<mem:qvalue>0.102</mem:qvalue>
</matched-element>
</scanned-sequence>
<scanned-sequence accession="chr2" name="chr2">
</scanned-sequence>
<scanned-sequence accession="chr2" name="chr2">
</scanned-sequence>
<scanned-sequence accession="chr2" name="chr2">
</scanned-sequence>
<scanned-sequence accession="chr2" name="chr2">
<matched-element start="33557937" stop="33557923" score="10.1978" pvalue="6.25e-05">
<sequence>AGGCCAGAAGGGGCA</sequence>
<mem:qvalue>0.205</mem:qvalue>
</matched-element>
</scanned-sequence>
<scanned-sequence accession="chr2" name="chr2">
</scanned-sequence>
<scanned-sequence accession="chr2" name="chr2">
</scanned-sequence>
<scanned-sequence accession="chr2" name="chr2">
</scanned-sequence>
<scanned-sequence accession="chr2" name="chr2">
</scanned-sequence>
<scanned-sequence accession="chr2" name="chr2">
<matched-element start="38715519" stop="38715533" score="9.32967" pvalue="9.32e-05">
<sequence>AGGTCACGCAGTACT</sequence>
<mem:qvalue>0.248</mem:qvalue>
</matched-element>
</scanned-sequence>
<scanned-sequence accession="chr2" name="chr2">
</scanned-sequence>
<scanned-sequence accession="chr2" name="chr2">
</scanned-sequence>
<scanned-sequence accession="chr2" name="chr2">
</scanned-sequence>
<scanned-sequence accession="chr2" name="chr2">
</scanned-sequence>
<scanned-sequence accession="chr2" name="chr2">
<matched-element start="46310315" stop="46310329" score="9.67033" pvalue="7.99e-05">
<sequence>GGTTCGTAGAGTGCA</sequence>
<mem:qvalue>0.23</mem:qvalue>
</matched-element>
</scanned-sequence>
<scanned-sequence accession="chr2" name="chr2">
</scanned-sequence>
<scanned-sequence accession="chr2" name="chr2">
</scanned-sequence>
<scanned-sequence accession="chr2" name="chr2">
</scanned-sequence>
<scanned-sequence accession="chr2" name="chr2">
</scanned-sequence>
<scanned-sequence accession="chr2" name="chr2">
<matched-element start="54660647" stop="54660633" score="10.2857" pvalue="6e-05">
<sequence>AGGTCATACAGGTCT</sequence>
<mem:qvalue>0.201</mem:qvalue>
</matched-element>
</scanned-sequence>
<scanned-sequence accession="chr2" name="chr2">
</scanned-sequence>
<scanned-sequence accession="chr2" name="chr2">
</scanned-sequence>
<scanned-sequence accession="chr2" name="chr2">
</scanned-sequence>
<scanned-sequence accession="chr2" name="chr2">
</scanned-sequence>
<scanned-sequence accession="chr2" name="chr2">
<matched-element start="61097778" stop="61097764" score="14.2857" pvalue="6.83e-06">
<sequence>AGGTGAAGGAGTGCA</sequence>
<mem:qvalue>0.0599</mem:qvalue>
</matched-element>
</scanned-sequence>
<scanned-sequence accession="chr2" name="chr2">
</scanned-sequence>
<scanned-sequence accession="chr2" name="chr2">
<matched-element start="64998668" stop="64998682" score="14.011" pvalue="8.05e-06">
<sequence>AGTTCAATAAGGGCT</sequence>
<mem:qvalue>0.0665</mem:qvalue>
</matched-element>
</scanned-sequence>
<scanned-sequence accession="chr2" name="chr2">
</scanned-sequence>
<scanned-sequence accession="chr2" name="chr2">
</scanned-sequence>
<scanned-sequence accession="chr2" name="chr2">
</scanned-sequence>
<scanned-sequence accession="chr2" name="chr2">
</scanned-sequence>
<scanned-sequence accession="chr2" name="chr2">
</scanned-sequence>
<scanned-sequence accession="chr2" name="chr2">
</scanned-sequence>
<scanned-sequence accession="chr2" name="chr2">
</scanned-sequence>
<scanned-sequence accession="chr2" name="chr2">
</scanned-sequence>
<scanned-sequence accession="chr2" name="chr2">
</scanned-sequence>
<scanned-sequence accession="chr2" name="chr2">
<matched-element start="73365563" stop="73365549" score="16.6154" pvalue="1.37e-06">
<sequence>AGGTCGCCGAGTGCA</sequence>
<mem:qvalue>0.0306</mem:qvalue>
</matched-element>
</scanned-sequence>
<scanned-sequence accession="chr2" name="chr2">
<matched-element start="73860861" stop="73860875" score="16.022" pvalue="2.11e-06">
<sequence>AGGTCAATAAGGGCG</sequence>
<mem:qvalue>0.0343</mem:qvalue>
</matched-element>
</scanned-sequence>
<scanned-sequence accession="chr2" name="chr2">
</scanned-sequence>
<scanned-sequence accession="chr2" name="chr2">
</scanned-sequence>
<scanned-sequence accession="chr2" name="chr2">
</scanned-sequence>
<scanned-sequence accession="chr2" name="chr2">
<matched-element start="85408932" stop="85408946" score="16.022" pvalue="2.11e-06">
<sequence>AGGTCACTAGGGGCA</sequence>
<mem:qvalue>0.0343</mem:qvalue>
</matched-element>
</scanned-sequence>
<scanned-sequence accession="chr2" name="chr2">
</scanned-sequence>
<scanned-sequence accession="chr2" name="chr2">
</scanned-sequence>
<scanned-sequence accession="chr2" name="chr2">
</scanned-sequence>
<scanned-sequence accession="chr2" name="chr2">
</scanned-sequence>
<scanned-sequence accession="chr2" name="chr2">
</scanned-sequence>
<scanned-sequence accession="chr2" name="chr2">
</scanned-sequence>
<scanned-sequence accession="chr2" name="chr2">
</scanned-sequence>
<scanned-sequence accession="chr2" name="chr2">
<matched-element start="98453948" stop="98453934" score="15.0549" pvalue="4.14e-06">
<sequence>AGGTCAACAAGGTTG</sequence>
<mem:qvalue>0.0498</mem:qvalue>
</matched-element>
</scanned-sequence>
<scanned-sequence accession="chr2" name="chr2">
</scanned-sequence>
<scanned-sequence accession="chr2" name="chr2">
</scanned-sequence>
<scanned-sequence accession="chr2" name="chr2">
</scanned-sequence>
<scanned-sequence accession="chr2" name="chr2">
</scanned-sequence>
<scanned-sequence accession="chr2" name="chr2">
</scanned-sequence>
<scanned-sequence accession="chr2" name="chr2">
<matched-element start="111642870" stop="111642884" score="17.3516" pvalue="7.62e-07">
<sequence>GGGTCAAAGGGGTCA</sequence>
<mem:qvalue>0.0217</mem:qvalue>
</matched-element>
</scanned-sequence>
<scanned-sequence accession="chr2" name="chr2">
<matched-element start="111650145" stop="111650159" score="9.3956" pvalue="9.05e-05">
<sequence>AGGCCAGACAGGGCA</sequence>
<mem:qvalue>0.244</mem:qvalue>
</matched-element>
</scanned-sequence>
<scanned-sequence accession="chr2" name="chr2">
</scanned-sequence>
<scanned-sequence accession="chr2" name="chr2">
</scanned-sequence>
<scanned-sequence accession="chr2" name="chr2">
</scanned-sequence>
<scanned-sequence accession="chr2" name="chr2">
</scanned-sequence>
<scanned-sequence accession="chr2" name="chr2">
<matched-element start="122798145" stop="122798131" score="12.4286" pvalue="2.01e-05">
<sequence>AGGTCATCGAGTTTT</sequence>
<mem:qvalue>0.107</mem:qvalue>
</matched-element>
</scanned-sequence>
<scanned-sequence accession="chr2" name="chr2">
<matched-element start="125846118" stop="125846132" score="14.4286" pvalue="6.22e-06">
<sequence>AGGTGAACAGGGTCA</sequence>
<mem:qvalue>0.0587</mem:qvalue>
</matched-element>
</scanned-sequence>
<scanned-sequence accession="chr2" name="chr2">
</scanned-sequence>
<scanned-sequence accession="chr2" name="chr2">
</scanned-sequence>
<scanned-sequence accession="chr2" name="chr2">
<matched-element start="129273094" stop="129273108" score="16.1758" pvalue="1.92e-06">
<sequence>AGGCCACAGAGTGCA</sequence>
<mem:qvalue>0.0343</mem:qvalue>
</matched-element>
</scanned-sequence>
<scanned-sequence accession="chr2" name="chr2">
<matched-element start="134705793" stop="134705807" score="12.1868" pvalue="2.3e-05">
<sequence>AGATCACTGGGTTTG</sequence>
<mem:qvalue>0.117</mem:qvalue>
</matched-element>
</scanned-sequence>
<scanned-sequence accession="chr2" name="chr2">
</scanned-sequence>
<scanned-sequence accession="chr2" name="chr2">
</scanned-sequence>
<scanned-sequence accession="chr2" name="chr2">
</scanned-sequence>
<scanned-sequence accession="chr2" name="chr2">
<matched-element start="149133263" stop="149133249" score="13.4615" pvalue="1.12e-05">
<sequence>AGTTCACAGACTCCA</sequence>
<mem:qvalue>0.0806</mem:qvalue>
</matched-element>
</scanned-sequence>
<scanned-sequence accession="chr2" name="chr2">
</scanned-sequence>
<scanned-sequence accession="chr2" name="chr2">
<matched-element start="156082340" stop="156082354" score="11.3846" pvalue="3.49e-05">
<sequence>AGGGCAGCAGGTTCA</sequence>
<mem:qvalue>0.15</mem:qvalue>
</matched-element>
</scanned-sequence>
<scanned-sequence accession="chr2" name="chr2">
</scanned-sequence>
<scanned-sequence accession="chr2" name="chr2">
</scanned-sequence>
<scanned-sequence accession="chr2" name="chr2">
<matched-element start="157825953" stop="157825939" score="17.8022" pvalue="5.22e-07">
<sequence>AGGTCAATAAGGGCA</sequence>
<mem:qvalue>0.0182</mem:qvalue>
</matched-element>
</scanned-sequence>
<scanned-sequence accession="chr2" name="chr2">
</scanned-sequence>
<scanned-sequence accession="chr2" name="chr2">
</scanned-sequence>
<scanned-sequence accession="chr2" name="chr2">
</scanned-sequence>
<scanned-sequence accession="chr2" name="chr2">
</scanned-sequence>
<scanned-sequence accession="chr2" name="chr2">
<matched-element start="161268870" stop="161268856" score="17.9341" pvalue="4.72e-07">
<sequence>AGGCCACAGAGGTCA</sequence>
<mem:qvalue>0.018</mem:qvalue>
</matched-element>
</scanned-sequence>
<scanned-sequence accession="chr2" name="chr2">
<matched-element start="169060591" stop="169060577" score="9.84615" pvalue="7.36e-05">
<sequence>AGGTGCACAAGGGCA</sequence>
<mem:qvalue>0.222</mem:qvalue>
</matched-element>
</scanned-sequence>
<scanned-sequence accession="chr2" name="chr2">
</scanned-sequence>
<scanned-sequence accession="chr2" name="chr2">
</scanned-sequence>
<scanned-sequence accession="chr2" name="chr2">
<matched-element start="174538685" stop="174538671" score="9.28571" pvalue="9.5e-05">
<sequence>GAGTCACCGGGGACG</sequence>
<mem:qvalue>0.251</mem:qvalue>
</matched-element>
</scanned-sequence>
<scanned-sequence accession="chr2" name="chr2">
<matched-element start="177572628" stop="177572614" score="9.46154" pvalue="8.79e-05">
<sequence>GGTTCATTCAGTTCA</sequence>
<mem:qvalue>0.24</mem:qvalue>
</matched-element>
</scanned-sequence>
<scanned-sequence accession="chr2" name="chr2">
</scanned-sequence>
<scanned-sequence accession="chr2" name="chr2">
</scanned-sequence>
<scanned-sequence accession="chr2" name="chr2">
</scanned-sequence>
<scanned-sequence accession="chr2" name="chr2">
</scanned-sequence>
<scanned-sequence accession="chr2" name="chr2">
</scanned-sequence>
<scanned-sequence accession="chr2" name="chr2">
<matched-element start="179103533" stop="179103547" score="10.7473" pvalue="4.79e-05">
<sequence>GATTCAGTGAGGTTA</sequence>
<mem:qvalue>0.178</mem:qvalue>
</matched-element>
<matched-element start="179103806" stop="179103820" score="10.4286" pvalue="5.6e-05">
<sequence>GGGTGAGAAGGTTCT</sequence>
<mem:qvalue>0.193</mem:qvalue>
</matched-element>
</scanned-sequence>
<scanned-sequence accession="chr2" name="chr2">
<matched-element start="181885803" stop="181885817" score="9.47253" pvalue="8.74e-05">
<sequence>AAGTCACCAGGCTCA</sequence>
<mem:qvalue>0.24</mem:qvalue>
</matched-element>
</scanned-sequence>
<scanned-sequence accession="chr2" name="chr2">
</scanned-sequence>
<scanned-sequence accession="chr2" name="chr2">
</scanned-sequence>
<scanned-sequence accession="chr2" name="chr2">
</scanned-sequence>
<scanned-sequence accession="chr2" name="chr2">
</scanned-sequence>
<scanned-sequence accession="chr2" name="chr2">
<matched-element start="191243787" stop="191243773" score="17.9451" pvalue="4.7e-07">
<sequence>AGTTCAACAAGTTCA</sequence>
<mem:qvalue>0.018</mem:qvalue>
</matched-element>
</scanned-sequence>
<scanned-sequence accession="chr2" name="chr2">
<matched-element start="191453413" stop="191453399" score="16.011" pvalue="2.13e-06">
<sequence>AGGGCAGTGAGGTCA</sequence>
<mem:qvalue>0.0343</mem:qvalue>
</matched-element>
<matched-element start="191453404" stop="191453390" score="11.6813" pvalue="3e-05">
<sequence>AGGTCAGCAGGTTTG</sequence>
<mem:qvalue>0.136</mem:qvalue>
</matched-element>
</scanned-sequence>
<scanned-sequence accession="chr2" name="chr2">
</scanned-sequence>
<scanned-sequence accession="chr2" name="chr2">
</scanned-sequence>
<scanned-sequence accession="chr2" name="chr2">
</scanned-sequence>
<scanned-sequence accession="chr2" name="chr2">
</scanned-sequence>
<scanned-sequence accession="chr2" name="chr2">
</scanned-sequence>
<scanned-sequence accession="chr2" name="chr2">
<matched-element start="191586473" stop="191586459" score="13.8462" pvalue="8.91e-06">
<sequence>AGATGAATGAGTACA</sequence>
<mem:qvalue>0.0696</mem:qvalue>
</matched-element>
</scanned-sequence>
<scanned-sequence accession="chr2" name="chr2">
</scanned-sequence>
<scanned-sequence accession="chr2" name="chr2">
</scanned-sequence>
<scanned-sequence accession="chr2" name="chr2">
</scanned-sequence>
<scanned-sequence accession="chr2" name="chr2">
</scanned-sequence>
<scanned-sequence accession="chr2" name="chr2">
</scanned-sequence>
<scanned-sequence accession="chr2" name="chr2">
</scanned-sequence>
<scanned-sequence accession="chr2" name="chr2">
</scanned-sequence>
<scanned-sequence accession="chr2" name="chr2">
</scanned-sequence>
<scanned-sequence accession="chr2" name="chr2">
</scanned-sequence>
<scanned-sequence accession="chr2" name="chr2">
<matched-element start="201796364" stop="201796350" score="9.25275" pvalue="9.64e-05">
<sequence>GGGTCATTGGGGTCC</sequence>
<mem:qvalue>0.252</mem:qvalue>
</matched-element>
</scanned-sequence>
<scanned-sequence accession="chr2" name="chr2">
</scanned-sequence>
<scanned-sequence accession="chr2" name="chr2">
</scanned-sequence>
<scanned-sequence accession="chr2" name="chr2">
<matched-element start="204403318" stop="204403304" score="11.5385" pvalue="3.23e-05">
<sequence>AGGTTACTGAGTTCA</sequence>
<mem:qvalue>0.145</mem:qvalue>
</matched-element>
</scanned-sequence>
<scanned-sequence accession="chr2" name="chr2">
</scanned-sequence>
<scanned-sequence accession="chr2" name="chr2">
</scanned-sequence>
<scanned-sequence accession="chr2" name="chr2">
</scanned-sequence>
<scanned-sequence accession="chr2" name="chr2">
</scanned-sequence>
<scanned-sequence accession="chr2" name="chr2">
</scanned-sequence>
<scanned-sequence accession="chr2" name="chr2">
<matched-element start="216531533" stop="216531519" score="18.2198" pvalue="3.67e-07">
<sequence>AGGTCAAGGAGTTCA</sequence>
<mem:qvalue>0.018</mem:qvalue>
</matched-element>
<matched-element start="216531524" stop="216531510" score="12.7473" pvalue="1.69e-05">
<sequence>AGTTCATTAAGGGCA</sequence>
<mem:qvalue>0.096</mem:qvalue>
</matched-element>
</scanned-sequence>
<scanned-sequence accession="chr2" name="chr2">
</scanned-sequence>
<scanned-sequence accession="chr2" name="chr2">
</scanned-sequence>
<scanned-sequence accession="chr2" name="chr2">
</scanned-sequence>
<scanned-sequence accession="chr2" name="chr2">
</scanned-sequence>
<scanned-sequence accession="chr2" name="chr2">
</scanned-sequence>
<scanned-sequence accession="chr2" name="chr2">
</scanned-sequence>
<scanned-sequence accession="chr2" name="chr2">
<matched-element start="230989619" stop="230989605" score="15.1538" pvalue="3.9e-06">
<sequence>GGGTGAAAGGGTTCA</sequence>
<mem:qvalue>0.0485</mem:qvalue>
</matched-element>
</scanned-sequence>
<scanned-sequence accession="chr2" name="chr2">
<matched-element start="231162671" stop="231162657" score="11.6923" pvalue="2.98e-05">
<sequence>GGGTGAGTCAGTTCA</sequence>
<mem:qvalue>0.136</mem:qvalue>
</matched-element>
</scanned-sequence>
<scanned-sequence accession="chr2" name="chr2">
</scanned-sequence>
<scanned-sequence accession="chr2" name="chr2">
</scanned-sequence>
<scanned-sequence accession="chr2" name="chr2">
</scanned-sequence>
<scanned-sequence accession="chr2" name="chr2">
<matched-element start="231233665" stop="231233679" score="13.4615" pvalue="1.12e-05">
<sequence>AGGTGGCCGGGGTCA</sequence>
<mem:qvalue>0.0806</mem:qvalue>
</matched-element>
</scanned-sequence>
<scanned-sequence accession="chr2" name="chr2">
</scanned-sequence>
<scanned-sequence accession="chr2" name="chr2">
<matched-element start="231445978" stop="231445992" score="15.3956" pvalue="3.28e-06">
<sequence>AAGTCACCGAGGCCA</sequence>
<mem:qvalue>0.0441</mem:qvalue>
</matched-element>
<matched-element start="231446098" stop="231446084" score="11.3407" pvalue="3.57e-05">
<sequence>GGTTCAGCAGGTGCA</sequence>
<mem:qvalue>0.15</mem:qvalue>
</matched-element>
</scanned-sequence>
<scanned-sequence accession="chr2" name="chr2">
</scanned-sequence>
<scanned-sequence accession="chr2" name="chr2">
</scanned-sequence>
<scanned-sequence accession="chr2" name="chr2">
</scanned-sequence>
<scanned-sequence accession="chr2" name="chr2">
</scanned-sequence>
<scanned-sequence accession="chr2" name="chr2">
</scanned-sequence>
<scanned-sequence accession="chr2" name="chr2">
<matched-element start="231558519" stop="231558505" score="9.84615" pvalue="7.36e-05">
<sequence>AGGTGGGAAAGCTCA</sequence>
<mem:qvalue>0.222</mem:qvalue>
</matched-element>
</scanned-sequence>
<scanned-sequence accession="chr2" name="chr2">
</scanned-sequence>
<scanned-sequence accession="chr2" name="chr2">
</scanned-sequence>
<scanned-sequence accession="chr2" name="chr2">
</scanned-sequence>
<scanned-sequence accession="chr2" name="chr2">
</scanned-sequence>
<scanned-sequence accession="chr2" name="chr2">
</scanned-sequence>
<scanned-sequence accession="chr2" name="chr2">
</scanned-sequence>
<scanned-sequence accession="chr2" name="chr2">
</scanned-sequence>
<scanned-sequence accession="chr2" name="chr2">
<matched-element start="232287860" stop="232287874" score="10.978" pvalue="4.29e-05">
<sequence>AGGCCACACAGGGCA</sequence>
<mem:qvalue>0.168</mem:qvalue>
</matched-element>
</scanned-sequence>
<scanned-sequence accession="chr2" name="chr2">
</scanned-sequence>
<scanned-sequence accession="chr2" name="chr2">
</scanned-sequence>
<scanned-sequence accession="chr2" name="chr2">
</scanned-sequence>
<scanned-sequence accession="chr2" name="chr2">
</scanned-sequence>
<scanned-sequence accession="chr2" name="chr2">
</scanned-sequence>
<scanned-sequence accession="chr2" name="chr2">
</scanned-sequence>
<scanned-sequence accession="chr2" name="chr2">
</scanned-sequence>
<scanned-sequence accession="chr2" name="chr2">
<matched-element start="233673562" stop="233673548" score="13.0769" pvalue="1.4e-05">
<sequence>GGGTGAGCGAGCTCA</sequence>
<mem:qvalue>0.0894</mem:qvalue>
</matched-element>
</scanned-sequence>
<scanned-sequence accession="chr2" name="chr2">
</scanned-sequence>
<scanned-sequence accession="chr2" name="chr2">
</scanned-sequence>
<scanned-sequence accession="chr2" name="chr2">
</scanned-sequence>
<scanned-sequence accession="chr2" name="chr2">
<matched-element start="239891092" stop="239891078" score="10.0769" pvalue="6.62e-05">
<sequence>AGTTCAGCAGGGCCT</sequence>
<mem:qvalue>0.211</mem:qvalue>
</matched-element>
<matched-element start="239890856" stop="239890870" score="9.63736" pvalue="8.11e-05">
<sequence>AGGACACAAAGCCCA</sequence>
<mem:qvalue>0.23</mem:qvalue>
</matched-element>
</scanned-sequence>
<scanned-sequence accession="chr2" name="chr2">
</scanned-sequence>
<scanned-sequence accession="chr2" name="chr2">
</scanned-sequence>
<scanned-sequence accession="chr3" name="chr3">
</scanned-sequence>
<scanned-sequence accession="chr3" name="chr3">
</scanned-sequence>
<scanned-sequence accession="chr3" name="chr3">
</scanned-sequence>
<scanned-sequence accession="chr3" name="chr3">
<matched-element start="4994414" stop="4994428" score="15" pvalue="4.3e-06">
<sequence>AGGTCACAGAGCCCG</sequence>
<mem:qvalue>0.0509</mem:qvalue>
</matched-element>
<matched-element start="4994071" stop="4994085" score="10.3297" pvalue="5.87e-05">
<sequence>AGGTCGTCAAGGGCA</sequence>
<mem:qvalue>0.198</mem:qvalue>
</matched-element>
<matched-element start="4994271" stop="4994285" score="9.87912" pvalue="7.25e-05">
<sequence>GGAGCGCAGAGGTCA</sequence>
<mem:qvalue>0.22</mem:qvalue>
</matched-element>
</scanned-sequence>
<scanned-sequence accession="chr3" name="chr3">
</scanned-sequence>
<scanned-sequence accession="chr3" name="chr3">
</scanned-sequence>
<scanned-sequence accession="chr3" name="chr3">
</scanned-sequence>
<scanned-sequence accession="chr3" name="chr3">
</scanned-sequence>
<scanned-sequence accession="chr3" name="chr3">
<matched-element start="10237484" stop="10237498" score="17.2527" pvalue="8.3e-07">
<sequence>GGGTGAGAGAGGTCA</sequence>
<mem:qvalue>0.0221</mem:qvalue>
</matched-element>
</scanned-sequence>
<scanned-sequence accession="chr3" name="chr3">
</scanned-sequence>
<scanned-sequence accession="chr3" name="chr3">
</scanned-sequence>
<scanned-sequence accession="chr3" name="chr3">
</scanned-sequence>
<scanned-sequence accession="chr3" name="chr3">
<matched-element start="13031925" stop="13031939" score="13.3407" pvalue="1.21e-05">
<sequence>GGGTCACAGAATACA</sequence>
<mem:qvalue>0.0837</mem:qvalue>
</matched-element>
</scanned-sequence>
<scanned-sequence accession="chr3" name="chr3">
</scanned-sequence>
<scanned-sequence accession="chr3" name="chr3">
</scanned-sequence>
<scanned-sequence accession="chr3" name="chr3">
<matched-element start="13100750" stop="13100764" score="11.022" pvalue="4.2e-05">
<sequence>AGGTCACCCAGCCCA</sequence>
<mem:qvalue>0.166</mem:qvalue>
</matched-element>
</scanned-sequence>
<scanned-sequence accession="chr3" name="chr3">
</scanned-sequence>
<scanned-sequence accession="chr3" name="chr3">
</scanned-sequence>
<scanned-sequence accession="chr3" name="chr3">
<matched-element start="13108181" stop="13108167" score="15.9121" pvalue="2.29e-06">
<sequence>AGGTCAGCGGGGGCA</sequence>
<mem:qvalue>0.0358</mem:qvalue>
</matched-element>
<matched-element start="13108040" stop="13108026" score="10.9011" pvalue="4.45e-05">
<sequence>AGGGCAGGGAGGCCA</sequence>
<mem:qvalue>0.172</mem:qvalue>
</matched-element>
</scanned-sequence>
<scanned-sequence accession="chr3" name="chr3">
</scanned-sequence>
<scanned-sequence accession="chr3" name="chr3">
</scanned-sequence>
<scanned-sequence accession="chr3" name="chr3">
<matched-element start="14668149" stop="14668135" score="14.3626" pvalue="6.49e-06">
<sequence>AGGTCATAGAGTGCG</sequence>
<mem:qvalue>0.0592</mem:qvalue>
</matched-element>
</scanned-sequence>
<scanned-sequence accession="chr3" name="chr3">
</scanned-sequence>
<scanned-sequence accession="chr3" name="chr3">
</scanned-sequence>
<scanned-sequence accession="chr3" name="chr3">
</scanned-sequence>
<scanned-sequence accession="chr3" name="chr3">
</scanned-sequence>
<scanned-sequence accession="chr3" name="chr3">
</scanned-sequence>
<scanned-sequence accession="chr3" name="chr3">
</scanned-sequence>
<scanned-sequence accession="chr3" name="chr3">
</scanned-sequence>
<scanned-sequence accession="chr3" name="chr3">
</scanned-sequence>
<scanned-sequence accession="chr3" name="chr3">
<matched-element start="23670156" stop="23670142" score="15.6813" pvalue="2.7e-06">
<sequence>AGGTCAGTGAGGTTT</sequence>
<mem:qvalue>0.0386</mem:qvalue>
</matched-element>
</scanned-sequence>
<scanned-sequence accession="chr3" name="chr3">
</scanned-sequence>
<scanned-sequence accession="chr3" name="chr3">
</scanned-sequence>
<scanned-sequence accession="chr3" name="chr3">
</scanned-sequence>
<scanned-sequence accession="chr3" name="chr3">
<matched-element start="25235072" stop="25235058" score="12.1319" pvalue="2.36e-05">
<sequence>AGGTCATCCAGTTCA</sequence>
<mem:qvalue>0.118</mem:qvalue>
</matched-element>
</scanned-sequence>
<scanned-sequence accession="chr3" name="chr3">
</scanned-sequence>
<scanned-sequence accession="chr3" name="chr3">
</scanned-sequence>
<scanned-sequence accession="chr3" name="chr3">
</scanned-sequence>
<scanned-sequence accession="chr3" name="chr3">
<matched-element start="39431068" stop="39431082" score="10.0549" pvalue="6.68e-05">
<sequence>AGTTCAAACAGTTTT</sequence>
<mem:qvalue>0.211</mem:qvalue>
</matched-element>
</scanned-sequence>
<scanned-sequence accession="chr3" name="chr3">
<matched-element start="40977912" stop="40977898" score="17.8681" pvalue="5.03e-07">
<sequence>AGTTCAGAAAGGTCA</sequence>
<mem:qvalue>0.0182</mem:qvalue>
</matched-element>
</scanned-sequence>
<scanned-sequence accession="chr3" name="chr3">
<matched-element start="42029458" stop="42029444" score="14.1868" pvalue="7.25e-06">
<sequence>GGGTCATAGAGGACA</sequence>
<mem:qvalue>0.0625</mem:qvalue>
</matched-element>
</scanned-sequence>
<scanned-sequence accession="chr3" name="chr3">
</scanned-sequence>
<scanned-sequence accession="chr3" name="chr3">
<matched-element start="45001009" stop="45000995" score="17.2747" pvalue="8.15e-07">
<sequence>AGGTCACAGGGTTTA</sequence>
<mem:qvalue>0.0221</mem:qvalue>
</matched-element>
</scanned-sequence>
<scanned-sequence accession="chr3" name="chr3">
</scanned-sequence>
<scanned-sequence accession="chr3" name="chr3">
</scanned-sequence>
<scanned-sequence accession="chr3" name="chr3">
</scanned-sequence>
<scanned-sequence accession="chr3" name="chr3">
</scanned-sequence>
<scanned-sequence accession="chr3" name="chr3">
<matched-element start="45978769" stop="45978783" score="12.1429" pvalue="2.35e-05">
<sequence>AGGTCATCCAGGTCA</sequence>
<mem:qvalue>0.117</mem:qvalue>
</matched-element>
</scanned-sequence>
<scanned-sequence accession="chr3" name="chr3">
</scanned-sequence>
<scanned-sequence accession="chr3" name="chr3">
<matched-element start="47397429" stop="47397443" score="12.1648" pvalue="2.32e-05">
<sequence>GGGTGGCTGGGTTCA</sequence>
<mem:qvalue>0.117</mem:qvalue>
</matched-element>
</scanned-sequence>
<scanned-sequence accession="chr3" name="chr3">
</scanned-sequence>
<scanned-sequence accession="chr3" name="chr3">
</scanned-sequence>
<scanned-sequence accession="chr3" name="chr3">
</scanned-sequence>
<scanned-sequence accession="chr3" name="chr3">
</scanned-sequence>
<scanned-sequence accession="chr3" name="chr3">
</scanned-sequence>
<scanned-sequence accession="chr3" name="chr3">
</scanned-sequence>
<scanned-sequence accession="chr3" name="chr3">
</scanned-sequence>
<scanned-sequence accession="chr3" name="chr3">
<matched-element start="49257238" stop="49257224" score="17.7473" pvalue="5.48e-07">
<sequence>GGGTCAGAAAGTTCA</sequence>
<mem:qvalue>0.0186</mem:qvalue>
</matched-element>
</scanned-sequence>
<scanned-sequence accession="chr3" name="chr3">
</scanned-sequence>
<scanned-sequence accession="chr3" name="chr3">
</scanned-sequence>
<scanned-sequence accession="chr3" name="chr3">
</scanned-sequence>
<scanned-sequence accession="chr3" name="chr3">
</scanned-sequence>
<scanned-sequence accession="chr3" name="chr3">
</scanned-sequence>
<scanned-sequence accession="chr3" name="chr3">
</scanned-sequence>
<scanned-sequence accession="chr3" name="chr3">
</scanned-sequence>
<scanned-sequence accession="chr3" name="chr3">
<matched-element start="53112154" stop="53112140" score="11.5824" pvalue="3.16e-05">
<sequence>AGGTCATTAAGTTTG</sequence>
<mem:qvalue>0.142</mem:qvalue>
</matched-element>
</scanned-sequence>
<scanned-sequence accession="chr3" name="chr3">
</scanned-sequence>
<scanned-sequence accession="chr3" name="chr3">
</scanned-sequence>
<scanned-sequence accession="chr3" name="chr3">
<matched-element start="53780095" stop="53780109" score="19.2308" pvalue="1.34e-07">
<sequence>GGGTCACAGAGTTCG</sequence>
<mem:qvalue>0.0125</mem:qvalue>
</matched-element>
</scanned-sequence>
<scanned-sequence accession="chr3" name="chr3">
</scanned-sequence>
<scanned-sequence accession="chr3" name="chr3">
</scanned-sequence>
<scanned-sequence accession="chr3" name="chr3">
<matched-element start="58002896" stop="58002910" score="9.74725" pvalue="7.71e-05">
<sequence>GGTTGAACAAGTCCT</sequence>
<mem:qvalue>0.227</mem:qvalue>
</matched-element>
</scanned-sequence>
<scanned-sequence accession="chr3" name="chr3">
</scanned-sequence>
<scanned-sequence accession="chr3" name="chr3">
</scanned-sequence>
<scanned-sequence accession="chr3" name="chr3">
</scanned-sequence>
<scanned-sequence accession="chr3" name="chr3">
<matched-element start="72296454" stop="72296468" score="10.7473" pvalue="4.79e-05">
<sequence>AGGACAGAGAGGATA</sequence>
<mem:qvalue>0.178</mem:qvalue>
</matched-element>
</scanned-sequence>
<scanned-sequence accession="chr3" name="chr3">
</scanned-sequence>
<scanned-sequence accession="chr3" name="chr3">
<matched-element start="73104978" stop="73104992" score="11.5165" pvalue="3.27e-05">
<sequence>AGTTCAAAAGGTGTA</sequence>
<mem:qvalue>0.145</mem:qvalue>
</matched-element>
</scanned-sequence>
<scanned-sequence accession="chr3" name="chr3">
</scanned-sequence>
<scanned-sequence accession="chr3" name="chr3">
</scanned-sequence>
<scanned-sequence accession="chr3" name="chr3">
</scanned-sequence>
<scanned-sequence accession="chr3" name="chr3">
</scanned-sequence>
<scanned-sequence accession="chr3" name="chr3">
</scanned-sequence>
<scanned-sequence accession="chr3" name="chr3">
</scanned-sequence>
<scanned-sequence accession="chr3" name="chr3">
</scanned-sequence>
<scanned-sequence accession="chr3" name="chr3">
</scanned-sequence>
<scanned-sequence accession="chr3" name="chr3">
</scanned-sequence>
<scanned-sequence accession="chr3" name="chr3">
<matched-element start="109112638" stop="109112652" score="10.9451" pvalue="4.36e-05">
<sequence>GGGTCATGGAGTCCA</sequence>
<mem:qvalue>0.17</mem:qvalue>
</matched-element>
</scanned-sequence>
<scanned-sequence accession="chr3" name="chr3">
</scanned-sequence>
<scanned-sequence accession="chr3" name="chr3">
</scanned-sequence>
<scanned-sequence accession="chr3" name="chr3">
<matched-element start="109327572" stop="109327558" score="9.78022" pvalue="7.6e-05">
<sequence>AGACCACTGGGTCCA</sequence>
<mem:qvalue>0.226</mem:qvalue>
</matched-element>
<matched-element start="109327314" stop="109327328" score="9.32967" pvalue="9.32e-05">
<sequence>GGTTCACTGAAGCCT</sequence>
<mem:qvalue>0.248</mem:qvalue>
</matched-element>
</scanned-sequence>
<scanned-sequence accession="chr3" name="chr3">
<matched-element start="109590054" stop="109590040" score="15.3736" pvalue="3.34e-06">
<sequence>AGGCCACTGAGGACA</sequence>
<mem:qvalue>0.0447</mem:qvalue>
</matched-element>
</scanned-sequence>
<scanned-sequence accession="chr3" name="chr3">
</scanned-sequence>
<scanned-sequence accession="chr3" name="chr3">
<matched-element start="113529146" stop="113529160" score="16" pvalue="2.15e-06">
<sequence>AGGTCACAGAGTATG</sequence>
<mem:qvalue>0.0343</mem:qvalue>
</matched-element>
</scanned-sequence>
<scanned-sequence accession="chr3" name="chr3">
<matched-element start="113554030" stop="113554016" score="20.2747" pvalue="4.69e-08">
<sequence>AGGTCACCAAGTTCA</sequence>
<mem:qvalue>0.01</mem:qvalue>
</matched-element>
</scanned-sequence>
<scanned-sequence accession="chr3" name="chr3">
</scanned-sequence>
<scanned-sequence accession="chr3" name="chr3">
<matched-element start="113662395" stop="113662409" score="10.8352" pvalue="4.59e-05">
<sequence>GGTTCATAAAGGTTA</sequence>
<mem:qvalue>0.175</mem:qvalue>
</matched-element>
</scanned-sequence>
<scanned-sequence accession="chr3" name="chr3">
<matched-element start="113763331" stop="113763345" score="9.18681" pvalue="9.93e-05">
<sequence>AGGGCAGCGGGGCCG</sequence>
<mem:qvalue>0.256</mem:qvalue>
</matched-element>
</scanned-sequence>
<scanned-sequence accession="chr3" name="chr3">
<matched-element start="116347720" stop="116347706" score="16.1648" pvalue="1.93e-06">
<sequence>GGTTGAATGAGGTCA</sequence>
<mem:qvalue>0.0343</mem:qvalue>
</matched-element>
</scanned-sequence>
<scanned-sequence accession="chr3" name="chr3">
</scanned-sequence>
<scanned-sequence accession="chr3" name="chr3">
<matched-element start="120554077" stop="120554063" score="12.8132" pvalue="1.63e-05">
<sequence>GGGTCAGAAGGGACA</sequence>
<mem:qvalue>0.0939</mem:qvalue>
</matched-element>
</scanned-sequence>
<scanned-sequence accession="chr3" name="chr3">
</scanned-sequence>
<scanned-sequence accession="chr3" name="chr3">
<matched-element start="120781275" stop="120781261" score="13.6484" pvalue="1e-05">
<sequence>GGGTCACCGGGTTCC</sequence>
<mem:qvalue>0.0751</mem:qvalue>
</matched-element>
<matched-element start="120781307" stop="120781293" score="10.2198" pvalue="6.18e-05">
<sequence>GGGTGGACGAGGGCG</sequence>
<mem:qvalue>0.204</mem:qvalue>
</matched-element>
</scanned-sequence>
<scanned-sequence accession="chr3" name="chr3">
</scanned-sequence>
<scanned-sequence accession="chr3" name="chr3">
</scanned-sequence>
<scanned-sequence accession="chr3" name="chr3">
</scanned-sequence>
<scanned-sequence accession="chr3" name="chr3">
</scanned-sequence>
<scanned-sequence accession="chr3" name="chr3">
</scanned-sequence>
<scanned-sequence accession="chr3" name="chr3">
</scanned-sequence>
<scanned-sequence accession="chr3" name="chr3">
</scanned-sequence>
<scanned-sequence accession="chr3" name="chr3">
</scanned-sequence>
<scanned-sequence accession="chr3" name="chr3">
</scanned-sequence>
<scanned-sequence accession="chr3" name="chr3">
<matched-element start="128956995" stop="128957009" score="13.5824" pvalue="1.04e-05">
<sequence>AGGTCAATGGGTTTT</sequence>
<mem:qvalue>0.0773</mem:qvalue>
</matched-element>
</scanned-sequence>
<scanned-sequence accession="chr3" name="chr3">
</scanned-sequence>
<scanned-sequence accession="chr3" name="chr3">
</scanned-sequence>
<scanned-sequence accession="chr3" name="chr3">
</scanned-sequence>
<scanned-sequence accession="chr3" name="chr3">
</scanned-sequence>
<scanned-sequence accession="chr3" name="chr3">
</scanned-sequence>
<scanned-sequence accession="chr3" name="chr3">
<matched-element start="143427191" stop="143427205" score="11.1758" pvalue="3.88e-05">
<sequence>AGGTGAGCGGGTTTG</sequence>
<mem:qvalue>0.157</mem:qvalue>
</matched-element>
</scanned-sequence>
<scanned-sequence accession="chr3" name="chr3">
<matched-element start="144183574" stop="144183560" score="12.3297" pvalue="2.12e-05">
<sequence>GAGTCAACGGGTTCA</sequence>
<mem:qvalue>0.11</mem:qvalue>
</matched-element>
</scanned-sequence>
<scanned-sequence accession="chr3" name="chr3">
</scanned-sequence>
<scanned-sequence accession="chr3" name="chr3">
<matched-element start="151298232" stop="151298218" score="14.3956" pvalue="6.36e-06">
<sequence>AGTTCACTGAGGCTG</sequence>
<mem:qvalue>0.0587</mem:qvalue>
</matched-element>
<matched-element start="151298151" stop="151298165" score="11.2527" pvalue="3.74e-05">
<sequence>AGATGAGTAAGGTTA</sequence>
<mem:qvalue>0.154</mem:qvalue>
</matched-element>
</scanned-sequence>
<scanned-sequence accession="chr3" name="chr3">
</scanned-sequence>
<scanned-sequence accession="chr3" name="chr3">
</scanned-sequence>
<scanned-sequence accession="chr3" name="chr3">
</scanned-sequence>
<scanned-sequence accession="chr3" name="chr3">
</scanned-sequence>
<scanned-sequence accession="chr3" name="chr3">
</scanned-sequence>
<scanned-sequence accession="chr3" name="chr3">
<matched-element start="157886366" stop="157886352" score="15.0659" pvalue="4.11e-06">
<sequence>AGATCACAGGGTGCA</sequence>
<mem:qvalue>0.0497</mem:qvalue>
</matched-element>
</scanned-sequence>
<scanned-sequence accession="chr3" name="chr3">
</scanned-sequence>
<scanned-sequence accession="chr3" name="chr3">
<matched-element start="158289277" stop="158289263" score="15.1758" pvalue="3.84e-06">
<sequence>AGGTCACGGAGGACG</sequence>
<mem:qvalue>0.0483</mem:qvalue>
</matched-element>
</scanned-sequence>
<scanned-sequence accession="chr3" name="chr3">
</scanned-sequence>
<scanned-sequence accession="chr3" name="chr3">
</scanned-sequence>
<scanned-sequence accession="chr3" name="chr3">
</scanned-sequence>
<scanned-sequence accession="chr3" name="chr3">
</scanned-sequence>
<scanned-sequence accession="chr3" name="chr3">
</scanned-sequence>
<scanned-sequence accession="chr3" name="chr3">
</scanned-sequence>
<scanned-sequence accession="chr3" name="chr3">
</scanned-sequence>
<scanned-sequence accession="chr3" name="chr3">
</scanned-sequence>
<scanned-sequence accession="chr3" name="chr3">
</scanned-sequence>
<scanned-sequence accession="chr3" name="chr3">
<matched-element start="173307808" stop="173307822" score="9.27473" pvalue="9.55e-05">
<sequence>AGTTCATAGAATTCG</sequence>
<mem:qvalue>0.252</mem:qvalue>
</matched-element>
</scanned-sequence>
<scanned-sequence accession="chr3" name="chr3">
<matched-element start="178552596" stop="178552582" score="12.2088" pvalue="2.27e-05">
<sequence>AGGTGAACAGGGACA</sequence>
<mem:qvalue>0.116</mem:qvalue>
</matched-element>
</scanned-sequence>
<scanned-sequence accession="chr3" name="chr3">
</scanned-sequence>
<scanned-sequence accession="chr3" name="chr3">
</scanned-sequence>
<scanned-sequence accession="chr3" name="chr3">
</scanned-sequence>
<scanned-sequence accession="chr3" name="chr3">
</scanned-sequence>
<scanned-sequence accession="chr3" name="chr3">
</scanned-sequence>
<scanned-sequence accession="chr3" name="chr3">
<matched-element start="181479352" stop="181479366" score="18.6813" pvalue="2.4e-07">
<sequence>AGTTCACTGAGGCCA</sequence>
<mem:qvalue>0.0156</mem:qvalue>
</matched-element>
</scanned-sequence>
<scanned-sequence accession="chr3" name="chr3">
<matched-element start="184362404" stop="184362390" score="12.5604" pvalue="1.87e-05">
<sequence>AGGTGAGAAGGGTCG</sequence>
<mem:qvalue>0.102</mem:qvalue>
</matched-element>
</scanned-sequence>
<scanned-sequence accession="chr3" name="chr3">
</scanned-sequence>
<scanned-sequence accession="chr3" name="chr3">
</scanned-sequence>
<scanned-sequence accession="chr3" name="chr3">
<matched-element start="186699641" stop="186699627" score="11.9451" pvalue="2.61e-05">
<sequence>AGGACAGAGAGGGCG</sequence>
<mem:qvalue>0.125</mem:qvalue>
</matched-element>
</scanned-sequence>
<scanned-sequence accession="chr3" name="chr3">
</scanned-sequence>
<scanned-sequence accession="chr3" name="chr3">
</scanned-sequence>
<scanned-sequence accession="chr3" name="chr3">
</scanned-sequence>
<scanned-sequence accession="chr3" name="chr3">
</scanned-sequence>
<scanned-sequence accession="chr3" name="chr3">
<matched-element start="187990955" stop="187990941" score="11.0879" pvalue="4.06e-05">
<sequence>AGTTGGCAGAGTGTA</sequence>
<mem:qvalue>0.162</mem:qvalue>
</matched-element>
</scanned-sequence>
<scanned-sequence accession="chr3" name="chr3">
</scanned-sequence>
<scanned-sequence accession="chr3" name="chr3">
</scanned-sequence>
<scanned-sequence accession="chr3" name="chr3">
</scanned-sequence>
<scanned-sequence accession="chr3" name="chr3">
</scanned-sequence>
<scanned-sequence accession="chr3" name="chr3">
</scanned-sequence>
<scanned-sequence accession="chr3" name="chr3">
</scanned-sequence>
<scanned-sequence accession="chr3" name="chr3">
</scanned-sequence>
<scanned-sequence accession="chr3" name="chr3">
<matched-element start="196746167" stop="196746153" score="12.6813" pvalue="1.75e-05">
<sequence>AGGTCATACAGTTCA</sequence>
<mem:qvalue>0.098</mem:qvalue>
</matched-element>
</scanned-sequence>
<scanned-sequence accession="chr3" name="chr3">
</scanned-sequence>
<scanned-sequence accession="chr3" name="chr3">
<matched-element start="197308103" stop="197308089" score="10.7253" pvalue="4.85e-05">
<sequence>AGTTCACCAGAGTCA</sequence>
<mem:qvalue>0.179</mem:qvalue>
</matched-element>
</scanned-sequence>
<scanned-sequence accession="chr3" name="chr3">
<matched-element start="197828819" stop="197828833" score="14.033" pvalue="7.95e-06">
<sequence>AAGTCAATGGGTTCA</sequence>
<mem:qvalue>0.0662</mem:qvalue>
</matched-element>
</scanned-sequence>
<scanned-sequence accession="chr3" name="chr3">
<matched-element start="198153949" stop="198153963" score="10.4286" pvalue="5.6e-05">
<sequence>AGGGCGGCGAGGTCG</sequence>
<mem:qvalue>0.193</mem:qvalue>
</matched-element>
<matched-element start="198153695" stop="198153681" score="10.022" pvalue="6.79e-05">
<sequence>GGGTGAGGGAGGCCG</sequence>
<mem:qvalue>0.213</mem:qvalue>
</matched-element>
</scanned-sequence>
<scanned-sequence accession="chr3" name="chr3">
</scanned-sequence>
<scanned-sequence accession="chr3" name="chr3">
</scanned-sequence>
<scanned-sequence accession="chr3" name="chr3">
</scanned-sequence>
<scanned-sequence accession="chr3" name="chr3">
</scanned-sequence>
<scanned-sequence accession="chr4" name="chr4">
</scanned-sequence>
<scanned-sequence accession="chr4" name="chr4">
</scanned-sequence>
<scanned-sequence accession="chr4" name="chr4">
</scanned-sequence>
<scanned-sequence accession="chr4" name="chr4">
</scanned-sequence>
<scanned-sequence accession="chr4" name="chr4">
</scanned-sequence>
<scanned-sequence accession="chr4" name="chr4">
</scanned-sequence>
<scanned-sequence accession="chr4" name="chr4">
</scanned-sequence>
<scanned-sequence accession="chr4" name="chr4">
</scanned-sequence>
<scanned-sequence accession="chr4" name="chr4">
</scanned-sequence>
<scanned-sequence accession="chr4" name="chr4">
</scanned-sequence>
<scanned-sequence accession="chr4" name="chr4">
<matched-element start="7529620" stop="7529606" score="19.5385" pvalue="9.48e-08">
<sequence>AGGTCAATAAGTTCA</sequence>
<mem:qvalue>0.0107</mem:qvalue>
</matched-element>
</scanned-sequence>
<scanned-sequence accession="chr4" name="chr4">
<matched-element start="7824323" stop="7824309" score="13.7033" pvalue="9.72e-06">
<sequence>GGGTCACACAGGCCA</sequence>
<mem:qvalue>0.0738</mem:qvalue>
</matched-element>
</scanned-sequence>
<scanned-sequence accession="chr4" name="chr4">
<matched-element start="8281459" stop="8281445" score="10.5165" pvalue="5.37e-05">
<sequence>AGGGCAGAGAGGGCC</sequence>
<mem:qvalue>0.189</mem:qvalue>
</matched-element>
</scanned-sequence>
<scanned-sequence accession="chr4" name="chr4">
<matched-element start="14467278" stop="14467264" score="13.5934" pvalue="1.04e-05">
<sequence>AGGTCAAGGAGTACT</sequence>
<mem:qvalue>0.0773</mem:qvalue>
</matched-element>
</scanned-sequence>
<scanned-sequence accession="chr4" name="chr4">
<matched-element start="15365211" stop="15365197" score="16.0879" pvalue="2.04e-06">
<sequence>GGGGCACTGAGTTCA</sequence>
<mem:qvalue>0.0343</mem:qvalue>
</matched-element>
</scanned-sequence>
<scanned-sequence accession="chr4" name="chr4">
</scanned-sequence>
<scanned-sequence accession="chr4" name="chr4">
</scanned-sequence>
<scanned-sequence accession="chr4" name="chr4">
</scanned-sequence>
<scanned-sequence accession="chr4" name="chr4">
</scanned-sequence>
<scanned-sequence accession="chr4" name="chr4">
</scanned-sequence>
<scanned-sequence accession="chr4" name="chr4">
<matched-element start="25694756" stop="25694742" score="10.3297" pvalue="5.87e-05">
<sequence>TGGTCGCAGAGTCCT</sequence>
<mem:qvalue>0.198</mem:qvalue>
</matched-element>
</scanned-sequence>
<scanned-sequence accession="chr4" name="chr4">
</scanned-sequence>
<scanned-sequence accession="chr4" name="chr4">
</scanned-sequence>
<scanned-sequence accession="chr4" name="chr4">
</scanned-sequence>
<scanned-sequence accession="chr4" name="chr4">
</scanned-sequence>
<scanned-sequence accession="chr4" name="chr4">
</scanned-sequence>
<scanned-sequence accession="chr4" name="chr4">
<matched-element start="39924391" stop="39924405" score="14.6044" pvalue="5.59e-06">
<sequence>AGGCCAGAGAGGGCA</sequence>
<mem:qvalue>0.0569</mem:qvalue>
</matched-element>
</scanned-sequence>
<scanned-sequence accession="chr4" name="chr4">
</scanned-sequence>
<scanned-sequence accession="chr4" name="chr4">
<matched-element start="40002190" stop="40002204" score="9.45055" pvalue="8.83e-05">
<sequence>GGTTCACAGACTACT</sequence>
<mem:qvalue>0.241</mem:qvalue>
</matched-element>
</scanned-sequence>
<scanned-sequence accession="chr4" name="chr4">
</scanned-sequence>
<scanned-sequence accession="chr4" name="chr4">
</scanned-sequence>
<scanned-sequence accession="chr4" name="chr4">
<matched-element start="40545352" stop="40545338" score="10.3187" pvalue="5.9e-05">
<sequence>AGTCCAATGGGGACA</sequence>
<mem:qvalue>0.198</mem:qvalue>
</matched-element>
</scanned-sequence>
<scanned-sequence accession="chr4" name="chr4">
</scanned-sequence>
<scanned-sequence accession="chr4" name="chr4">
</scanned-sequence>
<scanned-sequence accession="chr4" name="chr4">
<matched-element start="54309388" stop="54309402" score="13.2088" pvalue="1.3e-05">
<sequence>GGGTGGCTAAGTTCA</sequence>
<mem:qvalue>0.0873</mem:qvalue>
</matched-element>
</scanned-sequence>
<scanned-sequence accession="chr4" name="chr4">
<matched-element start="55127720" stop="55127734" score="14.1319" pvalue="7.49e-06">
<sequence>AGGCCAGAGAGGACA</sequence>
<mem:qvalue>0.0636</mem:qvalue>
</matched-element>
<matched-element start="55127617" stop="55127603" score="12.3077" pvalue="2.15e-05">
<sequence>GGGTGAGAGGGGACA</sequence>
<mem:qvalue>0.111</mem:qvalue>
</matched-element>
</scanned-sequence>
<scanned-sequence accession="chr4" name="chr4">
</scanned-sequence>
<scanned-sequence accession="chr4" name="chr4">
</scanned-sequence>
<scanned-sequence accession="chr4" name="chr4">
</scanned-sequence>
<scanned-sequence accession="chr4" name="chr4">
</scanned-sequence>
<scanned-sequence accession="chr4" name="chr4">
</scanned-sequence>
<scanned-sequence accession="chr4" name="chr4">
</scanned-sequence>
<scanned-sequence accession="chr4" name="chr4">
</scanned-sequence>
<scanned-sequence accession="chr4" name="chr4">
</scanned-sequence>
<scanned-sequence accession="chr4" name="chr4">
</scanned-sequence>
<scanned-sequence accession="chr4" name="chr4">
</scanned-sequence>
<scanned-sequence accession="chr4" name="chr4">
<matched-element start="88068963" stop="88068949" score="13.4286" pvalue="1.15e-05">
<sequence>AAGTCATAGAGTTCA</sequence>
<mem:qvalue>0.0812</mem:qvalue>
</matched-element>
</scanned-sequence>
<scanned-sequence accession="chr4" name="chr4">
</scanned-sequence>
<scanned-sequence accession="chr4" name="chr4">
</scanned-sequence>
<scanned-sequence accession="chr4" name="chr4">
<matched-element start="100098404" stop="100098418" score="11.5275" pvalue="3.25e-05">
<sequence>GGGTCAACAAGTACC</sequence>
<mem:qvalue>0.145</mem:qvalue>
</matched-element>
</scanned-sequence>
<scanned-sequence accession="chr4" name="chr4">
</scanned-sequence>
<scanned-sequence accession="chr4" name="chr4">
</scanned-sequence>
<scanned-sequence accession="chr4" name="chr4">
</scanned-sequence>
<scanned-sequence accession="chr4" name="chr4">
</scanned-sequence>
<scanned-sequence accession="chr4" name="chr4">
</scanned-sequence>
<scanned-sequence accession="chr4" name="chr4">
<matched-element start="114705653" stop="114705667" score="13.1538" pvalue="1.34e-05">
<sequence>AGTTCAAAGAGTCTT</sequence>
<mem:qvalue>0.089</mem:qvalue>
</matched-element>
</scanned-sequence>
<scanned-sequence accession="chr4" name="chr4">
</scanned-sequence>
<scanned-sequence accession="chr4" name="chr4">
</scanned-sequence>
<scanned-sequence accession="chr4" name="chr4">
</scanned-sequence>
<scanned-sequence accession="chr4" name="chr4">
<matched-element start="122280312" stop="122280298" score="9.52747" pvalue="8.53e-05">
<sequence>GGTACAGTGGGGTCA</sequence>
<mem:qvalue>0.237</mem:qvalue>
</matched-element>
</scanned-sequence>
<scanned-sequence accession="chr4" name="chr4">
</scanned-sequence>
<scanned-sequence accession="chr4" name="chr4">
</scanned-sequence>
<scanned-sequence accession="chr4" name="chr4">
<matched-element start="144654255" stop="144654241" score="20.6813" pvalue="2.49e-08">
<sequence>GGGTCACTGAGGTCA</sequence>
<mem:qvalue>0.01</mem:qvalue>
</matched-element>
</scanned-sequence>
<scanned-sequence accession="chr4" name="chr4">
</scanned-sequence>
<scanned-sequence accession="chr4" name="chr4">
</scanned-sequence>
<scanned-sequence accession="chr4" name="chr4">
</scanned-sequence>
<scanned-sequence accession="chr4" name="chr4">
</scanned-sequence>
<scanned-sequence accession="chr4" name="chr4">
<matched-element start="152885429" stop="152885443" score="16.2088" pvalue="1.85e-06">
<sequence>GAGTCACTGAGTTCA</sequence>
<mem:qvalue>0.0343</mem:qvalue>
</matched-element>
<matched-element start="152885560" stop="152885574" score="14.4286" pvalue="6.22e-06">
<sequence>GGGTGACAAGGGTCA</sequence>
<mem:qvalue>0.0587</mem:qvalue>
</matched-element>
</scanned-sequence>
<scanned-sequence accession="chr4" name="chr4">
</scanned-sequence>
<scanned-sequence accession="chr4" name="chr4">
</scanned-sequence>
<scanned-sequence accession="chr4" name="chr4">
</scanned-sequence>
<scanned-sequence accession="chr4" name="chr4">
<matched-element start="154628818" stop="154628832" score="9.59341" pvalue="8.28e-05">
<sequence>GGGTGCGTGAGTGCA</sequence>
<mem:qvalue>0.232</mem:qvalue>
</matched-element>
</scanned-sequence>
<scanned-sequence accession="chr4" name="chr4">
</scanned-sequence>
<scanned-sequence accession="chr4" name="chr4">
</scanned-sequence>
<scanned-sequence accession="chr4" name="chr4">
<matched-element start="160317974" stop="160317960" score="15.3626" pvalue="3.37e-06">
<sequence>AGGTGATTGAGTTCA</sequence>
<mem:qvalue>0.0448</mem:qvalue>
</matched-element>
<matched-element start="160317817" stop="160317803" score="9.79121" pvalue="7.56e-05">
<sequence>AGTTGAATGAATTCT</sequence>
<mem:qvalue>0.225</mem:qvalue>
</matched-element>
</scanned-sequence>
<scanned-sequence accession="chr4" name="chr4">
<matched-element start="169519186" stop="169519200" score="15.1099" pvalue="4.02e-06">
<sequence>GGGTCAATGAGGACT</sequence>
<mem:qvalue>0.0494</mem:qvalue>
</matched-element>
</scanned-sequence>
<scanned-sequence accession="chr4" name="chr4">
</scanned-sequence>
<scanned-sequence accession="chr4" name="chr4">
</scanned-sequence>
<scanned-sequence accession="chr4" name="chr4">
<matched-element start="184602652" stop="184602638" score="12.8462" pvalue="1.6e-05">
<sequence>AGGCCACGGAGGGCA</sequence>
<mem:qvalue>0.093</mem:qvalue>
</matched-element>
</scanned-sequence>
<scanned-sequence accession="chr4" name="chr4">
</scanned-sequence>
<scanned-sequence accession="chr4" name="chr4">
</scanned-sequence>
<scanned-sequence accession="chr4" name="chr4">
</scanned-sequence>
<scanned-sequence accession="chr4" name="chr4">
<matched-element start="185501975" stop="185501961" score="13.3846" pvalue="1.17e-05">
<sequence>AGGTGACTGAGTTTC</sequence>
<mem:qvalue>0.0827</mem:qvalue>
</matched-element>
</scanned-sequence>
<scanned-sequence accession="chr4" name="chr4">
</scanned-sequence>
<scanned-sequence accession="chr4" name="chr4">
</scanned-sequence>
<scanned-sequence accession="chr4" name="chr4">
</scanned-sequence>
<scanned-sequence accession="chr4" name="chr4">
</scanned-sequence>
<scanned-sequence accession="chr4" name="chr4">
<matched-element start="185973598" stop="185973612" score="12.989" pvalue="1.47e-05">
<sequence>AGTTCACAGAGCCCT</sequence>
<mem:qvalue>0.0906</mem:qvalue>
</matched-element>
<matched-element start="185973881" stop="185973867" score="9.87912" pvalue="7.25e-05">
<sequence>TGGGCAGAGAGGTCT</sequence>
<mem:qvalue>0.22</mem:qvalue>
</matched-element>
</scanned-sequence>
<scanned-sequence accession="chr4" name="chr4">
<matched-element start="186013074" stop="186013060" score="13.3407" pvalue="1.21e-05">
<sequence>GGGTCCCTGAGGTCG</sequence>
<mem:qvalue>0.0837</mem:qvalue>
</matched-element>
</scanned-sequence>
<scanned-sequence accession="chr4" name="chr4">
<matched-element start="186018387" stop="186018401" score="10.2418" pvalue="6.12e-05">
<sequence>AGGCCACTGGGGACT</sequence>
<mem:qvalue>0.204</mem:qvalue>
</matched-element>
</scanned-sequence>
<scanned-sequence accession="chr4" name="chr4">
</scanned-sequence>
<scanned-sequence accession="chr5" name="chr5">
<matched-element start="1366808" stop="1366794" score="15.6264" pvalue="2.83e-06">
<sequence>GGGTCACCGGGTCCA</sequence>
<mem:qvalue>0.0401</mem:qvalue>
</matched-element>
</scanned-sequence>
<scanned-sequence accession="chr5" name="chr5">
</scanned-sequence>
<scanned-sequence accession="chr5" name="chr5">
<matched-element start="1845834" stop="1845820" score="12.9121" pvalue="1.54e-05">
<sequence>AAGTCAAAAAGTTTA</sequence>
<mem:qvalue>0.0927</mem:qvalue>
</matched-element>
</scanned-sequence>
<scanned-sequence accession="chr5" name="chr5">
<matched-element start="5414286" stop="5414272" score="16.1758" pvalue="1.92e-06">
<sequence>AGTTCACTGAGGCTA</sequence>
<mem:qvalue>0.0343</mem:qvalue>
</matched-element>
<matched-element start="5414361" stop="5414347" score="12.3626" pvalue="2.09e-05">
<sequence>AGGTCAACAGGGGTA</sequence>
<mem:qvalue>0.109</mem:qvalue>
</matched-element>
</scanned-sequence>
<scanned-sequence accession="chr5" name="chr5">
<matched-element start="6536982" stop="6536968" score="11.0989" pvalue="4.04e-05">
<sequence>AGGGCATAGAGGACA</sequence>
<mem:qvalue>0.162</mem:qvalue>
</matched-element>
</scanned-sequence>
<scanned-sequence accession="chr5" name="chr5">
</scanned-sequence>
<scanned-sequence accession="chr5" name="chr5">
</scanned-sequence>
<scanned-sequence accession="chr5" name="chr5">
<matched-element start="32212260" stop="32212274" score="17.956" pvalue="4.66e-07">
<sequence>AGTTCAAAGAGTACA</sequence>
<mem:qvalue>0.018</mem:qvalue>
</matched-element>
<matched-element start="32212323" stop="32212309" score="11.1868" pvalue="3.86e-05">
<sequence>GGGTGAACAGGGGCA</sequence>
<mem:qvalue>0.157</mem:qvalue>
</matched-element>
</scanned-sequence>
<scanned-sequence accession="chr5" name="chr5">
</scanned-sequence>
<scanned-sequence accession="chr5" name="chr5">
</scanned-sequence>
<scanned-sequence accession="chr5" name="chr5">
</scanned-sequence>
<scanned-sequence accession="chr5" name="chr5">
</scanned-sequence>
<scanned-sequence accession="chr5" name="chr5">
</scanned-sequence>
<scanned-sequence accession="chr5" name="chr5">
<matched-element start="33886073" stop="33886087" score="12.033" pvalue="2.49e-05">
<sequence>AGGTGAAAGGGGACT</sequence>
<mem:qvalue>0.121</mem:qvalue>
</matched-element>
</scanned-sequence>
<scanned-sequence accession="chr5" name="chr5">
</scanned-sequence>
<scanned-sequence accession="chr5" name="chr5">
<matched-element start="40443175" stop="40443161" score="16.1978" pvalue="1.87e-06">
<sequence>AGGTCAGCAAGGTTA</sequence>
<mem:qvalue>0.0343</mem:qvalue>
</matched-element>
<matched-element start="40443184" stop="40443170" score="9.31868" pvalue="9.36e-05">
<sequence>TGACCAGAGAGGTCA</sequence>
<mem:qvalue>0.249</mem:qvalue>
</matched-element>
</scanned-sequence>
<scanned-sequence accession="chr5" name="chr5">
</scanned-sequence>
<scanned-sequence accession="chr5" name="chr5">
</scanned-sequence>
<scanned-sequence accession="chr5" name="chr5">
</scanned-sequence>
<scanned-sequence accession="chr5" name="chr5">
<matched-element start="43639561" stop="43639575" score="13.2747" pvalue="1.25e-05">
<sequence>AGGTCATAGAGGACT</sequence>
<mem:qvalue>0.0857</mem:qvalue>
</matched-element>
<matched-element start="43639643" stop="43639657" score="9.92308" pvalue="7.11e-05">
<sequence>AGTTCGGAGAGGGTG</sequence>
<mem:qvalue>0.219</mem:qvalue>
</matched-element>
</scanned-sequence>
<scanned-sequence accession="chr5" name="chr5">
</scanned-sequence>
<scanned-sequence accession="chr5" name="chr5">
<matched-element start="55009705" stop="55009719" score="14.6484" pvalue="5.41e-06">
<sequence>AGGTGAACAAGGTTA</sequence>
<mem:qvalue>0.0568</mem:qvalue>
</matched-element>
</scanned-sequence>
<scanned-sequence accession="chr5" name="chr5">
</scanned-sequence>
<scanned-sequence accession="chr5" name="chr5">
</scanned-sequence>
<scanned-sequence accession="chr5" name="chr5">
<matched-element start="56001680" stop="56001694" score="11.7802" pvalue="2.85e-05">
<sequence>GGGCCAGTGGGTTCA</sequence>
<mem:qvalue>0.132</mem:qvalue>
</matched-element>
<matched-element start="56001651" stop="56001665" score="9.87912" pvalue="7.25e-05">
<sequence>AAATCAGAGAGCTCA</sequence>
<mem:qvalue>0.22</mem:qvalue>
</matched-element>
</scanned-sequence>
<scanned-sequence accession="chr5" name="chr5">
</scanned-sequence>
<scanned-sequence accession="chr5" name="chr5">
<matched-element start="72986310" stop="72986296" score="17.011" pvalue="1.01e-06">
<sequence>AGATGACTGAGTTCA</sequence>
<mem:qvalue>0.0249</mem:qvalue>
</matched-element>
</scanned-sequence>
<scanned-sequence accession="chr5" name="chr5">
</scanned-sequence>
<scanned-sequence accession="chr5" name="chr5">
</scanned-sequence>
<scanned-sequence accession="chr5" name="chr5">
<matched-element start="75179428" stop="75179414" score="17.7912" pvalue="5.26e-07">
<sequence>AGTTCAGAGAGTGCA</sequence>
<mem:qvalue>0.0182</mem:qvalue>
</matched-element>
</scanned-sequence>
<scanned-sequence accession="chr5" name="chr5">
</scanned-sequence>
<scanned-sequence accession="chr5" name="chr5">
</scanned-sequence>
<scanned-sequence accession="chr5" name="chr5">
</scanned-sequence>
<scanned-sequence accession="chr5" name="chr5">
</scanned-sequence>
<scanned-sequence accession="chr5" name="chr5">
</scanned-sequence>
<scanned-sequence accession="chr5" name="chr5">
</scanned-sequence>
<scanned-sequence accession="chr5" name="chr5">
<matched-element start="89741349" stop="89741335" score="12.7253" pvalue="1.71e-05">
<sequence>AGGTCCCTGAGGCCG</sequence>
<mem:qvalue>0.0968</mem:qvalue>
</matched-element>
<matched-element start="89741340" stop="89741326" score="12.2198" pvalue="2.26e-05">
<sequence>AGGCCGCTGAGGTCG</sequence>
<mem:qvalue>0.115</mem:qvalue>
</matched-element>
</scanned-sequence>
<scanned-sequence accession="chr5" name="chr5">
</scanned-sequence>
<scanned-sequence accession="chr5" name="chr5">
</scanned-sequence>
<scanned-sequence accession="chr5" name="chr5">
</scanned-sequence>
<scanned-sequence accession="chr5" name="chr5">
</scanned-sequence>
<scanned-sequence accession="chr5" name="chr5">
</scanned-sequence>
<scanned-sequence accession="chr5" name="chr5">
</scanned-sequence>
<scanned-sequence accession="chr5" name="chr5">
<matched-element start="96529034" stop="96529020" score="16.8571" pvalue="1.14e-06">
<sequence>TGGTCAGAGAGTTCA</sequence>
<mem:qvalue>0.0274</mem:qvalue>
</matched-element>
</scanned-sequence>
<scanned-sequence accession="chr5" name="chr5">
</scanned-sequence>
<scanned-sequence accession="chr5" name="chr5">
<matched-element start="98391382" stop="98391368" score="10.8242" pvalue="4.62e-05">
<sequence>AGGTCAATGGATACA</sequence>
<mem:qvalue>0.176</mem:qvalue>
</matched-element>
</scanned-sequence>
<scanned-sequence accession="chr5" name="chr5">
<matched-element start="106759279" stop="106759293" score="12.7582" pvalue="1.68e-05">
<sequence>AGGTCAGCCAGTTCT</sequence>
<mem:qvalue>0.0959</mem:qvalue>
</matched-element>
<matched-element start="106759334" stop="106759320" score="12.0549" pvalue="2.46e-05">
<sequence>AGTACAGTAAGTTCA</sequence>
<mem:qvalue>0.12</mem:qvalue>
</matched-element>
</scanned-sequence>
<scanned-sequence accession="chr5" name="chr5">
<matched-element start="106935039" stop="106935053" score="13.2198" pvalue="1.29e-05">
<sequence>AGTTCACTGAATCCA</sequence>
<mem:qvalue>0.0873</mem:qvalue>
</matched-element>
<matched-element start="106935030" stop="106935044" score="9.71429" pvalue="7.83e-05">
<sequence>CAGTCAACAAGTTCA</sequence>
<mem:qvalue>0.227</mem:qvalue>
</matched-element>
<matched-element start="106935195" stop="106935181" score="9.35165" pvalue="9.23e-05">
<sequence>AATTCAGAGAGCCCA</sequence>
<mem:qvalue>0.248</mem:qvalue>
</matched-element>
</scanned-sequence>
<scanned-sequence accession="chr5" name="chr5">
</scanned-sequence>
<scanned-sequence accession="chr5" name="chr5">
</scanned-sequence>
<scanned-sequence accession="chr5" name="chr5">
</scanned-sequence>
<scanned-sequence accession="chr5" name="chr5">
</scanned-sequence>
<scanned-sequence accession="chr5" name="chr5">
</scanned-sequence>
<scanned-sequence accession="chr5" name="chr5">
</scanned-sequence>
<scanned-sequence accession="chr5" name="chr5">
</scanned-sequence>
<scanned-sequence accession="chr5" name="chr5">
</scanned-sequence>
<scanned-sequence accession="chr5" name="chr5">
</scanned-sequence>
<scanned-sequence accession="chr5" name="chr5">
<matched-element start="131037847" stop="131037861" score="14.7473" pvalue="5.09e-06">
<sequence>AGGGCAACAAGTTCA</sequence>
<mem:qvalue>0.0561</mem:qvalue>
</matched-element>
<matched-element start="131037795" stop="131037809" score="12.9231" pvalue="1.53e-05">
<sequence>AGGCCAGAAAGGGCA</sequence>
<mem:qvalue>0.0927</mem:qvalue>
</matched-element>
</scanned-sequence>
<scanned-sequence accession="chr5" name="chr5">
<matched-element start="131786534" stop="131786548" score="10.5385" pvalue="5.31e-05">
<sequence>GGGTGAAAGGGGACT</sequence>
<mem:qvalue>0.188</mem:qvalue>
</matched-element>
</scanned-sequence>
<scanned-sequence accession="chr5" name="chr5">
</scanned-sequence>
<scanned-sequence accession="chr5" name="chr5">
</scanned-sequence>
<scanned-sequence accession="chr5" name="chr5">
<matched-element start="131845113" stop="131845099" score="9.26374" pvalue="9.6e-05">
<sequence>AGGACACTGGGGATA</sequence>
<mem:qvalue>0.252</mem:qvalue>
</matched-element>
</scanned-sequence>
<scanned-sequence accession="chr5" name="chr5">
<matched-element start="132607992" stop="132608006" score="13.4615" pvalue="1.12e-05">
<sequence>AGGTGAGTGGGGACA</sequence>
<mem:qvalue>0.0806</mem:qvalue>
</matched-element>
</scanned-sequence>
<scanned-sequence accession="chr5" name="chr5">
<matched-element start="133996518" stop="133996532" score="10.4176" pvalue="5.63e-05">
<sequence>AGTTGAGCGAGGCTG</sequence>
<mem:qvalue>0.194</mem:qvalue>
</matched-element>
</scanned-sequence>
<scanned-sequence accession="chr5" name="chr5">
</scanned-sequence>
<scanned-sequence accession="chr5" name="chr5">
</scanned-sequence>
<scanned-sequence accession="chr5" name="chr5">
</scanned-sequence>
<scanned-sequence accession="chr5" name="chr5">
<matched-element start="138748538" stop="138748552" score="10.0549" pvalue="6.68e-05">
<sequence>AGGGGGCTGAGTGCA</sequence>
<mem:qvalue>0.211</mem:qvalue>
</matched-element>
</scanned-sequence>
<scanned-sequence accession="chr5" name="chr5">
</scanned-sequence>
<scanned-sequence accession="chr5" name="chr5">
<matched-element start="138753458" stop="138753472" score="13.0549" pvalue="1.42e-05">
<sequence>AGTTCAGCAAGTGTA</sequence>
<mem:qvalue>0.0894</mem:qvalue>
</matched-element>
</scanned-sequence>
<scanned-sequence accession="chr5" name="chr5">
<matched-element start="138925440" stop="138925426" score="15.2857" pvalue="3.55e-06">
<sequence>AGTTCACAGAGCACA</sequence>
<mem:qvalue>0.046</mem:qvalue>
</matched-element>
<matched-element start="138925357" stop="138925371" score="13.4176" pvalue="1.15e-05">
<sequence>AGATCACAGAGCTTA</sequence>
<mem:qvalue>0.0815</mem:qvalue>
</matched-element>
<matched-element start="138925478" stop="138925464" score="12.3846" pvalue="2.06e-05">
<sequence>AAGTCAGAAAGGTCT</sequence>
<mem:qvalue>0.108</mem:qvalue>
</matched-element>
</scanned-sequence>
<scanned-sequence accession="chr5" name="chr5">
</scanned-sequence>
<scanned-sequence accession="chr5" name="chr5">
</scanned-sequence>
<scanned-sequence accession="chr5" name="chr5">
<matched-element start="139029901" stop="139029887" score="9.32967" pvalue="9.32e-05">
<sequence>AGGCGAGAGGGGCCA</sequence>
<mem:qvalue>0.248</mem:qvalue>
</matched-element>
</scanned-sequence>
<scanned-sequence accession="chr5" name="chr5">
<matched-element start="139205135" stop="139205149" score="14.4066" pvalue="6.31e-06">
<sequence>AGGTCAATGGGTTCC</sequence>
<mem:qvalue>0.0587</mem:qvalue>
</matched-element>
<matched-element start="139204977" stop="139204991" score="14.022" pvalue="8e-06">
<sequence>AGATCGGTGAGTTCA</sequence>
<mem:qvalue>0.0663</mem:qvalue>
</matched-element>
</scanned-sequence>
<scanned-sequence accession="chr5" name="chr5">
</scanned-sequence>
<scanned-sequence accession="chr5" name="chr5">
<matched-element start="139907467" stop="139907453" score="9.26374" pvalue="9.6e-05">
<sequence>AGGTCGAGGAGCGCA</sequence>
<mem:qvalue>0.252</mem:qvalue>
</matched-element>
</scanned-sequence>
<scanned-sequence accession="chr5" name="chr5">
</scanned-sequence>
<scanned-sequence accession="chr5" name="chr5">
</scanned-sequence>
<scanned-sequence accession="chr5" name="chr5">
<matched-element start="142763770" stop="142763784" score="9.28571" pvalue="9.5e-05">
<sequence>GGGCCACCGAGTTTC</sequence>
<mem:qvalue>0.251</mem:qvalue>
</matched-element>
</scanned-sequence>
<scanned-sequence accession="chr5" name="chr5">
</scanned-sequence>
<scanned-sequence accession="chr5" name="chr5">
<matched-element start="145542299" stop="145542285" score="13.967" pvalue="8.31e-06">
<sequence>AGGTCGCCAGGGTCA</sequence>
<mem:qvalue>0.0674</mem:qvalue>
</matched-element>
</scanned-sequence>
<scanned-sequence accession="chr5" name="chr5">
</scanned-sequence>
<scanned-sequence accession="chr5" name="chr5">
<matched-element start="149760843" stop="149760829" score="11.6484" pvalue="3.05e-05">
<sequence>GGGTCAACAAGGCCC</sequence>
<mem:qvalue>0.138</mem:qvalue>
</matched-element>
</scanned-sequence>
<scanned-sequence accession="chr5" name="chr5">
<matched-element start="149764060" stop="149764046" score="12.1099" pvalue="2.4e-05">
<sequence>AGGGCGCCAAGGTCA</sequence>
<mem:qvalue>0.118</mem:qvalue>
</matched-element>
</scanned-sequence>
<scanned-sequence accession="chr5" name="chr5">
</scanned-sequence>
<scanned-sequence accession="chr5" name="chr5">
</scanned-sequence>
<scanned-sequence accession="chr5" name="chr5">
</scanned-sequence>
<scanned-sequence accession="chr5" name="chr5">
<matched-element start="149771471" stop="149771457" score="11.3846" pvalue="3.49e-05">
<sequence>GGTTGACGGGGGTCA</sequence>
<mem:qvalue>0.15</mem:qvalue>
</matched-element>
</scanned-sequence>
<scanned-sequence accession="chr5" name="chr5">
</scanned-sequence>
<scanned-sequence accession="chr5" name="chr5">
<matched-element start="151022298" stop="151022312" score="16.4176" pvalue="1.59e-06">
<sequence>AGGTGAACGAGTTCT</sequence>
<mem:qvalue>0.0325</mem:qvalue>
</matched-element>
</scanned-sequence>
<scanned-sequence accession="chr5" name="chr5">
</scanned-sequence>
<scanned-sequence accession="chr5" name="chr5">
</scanned-sequence>
<scanned-sequence accession="chr5" name="chr5">
</scanned-sequence>
<scanned-sequence accession="chr5" name="chr5">
<matched-element start="156862329" stop="156862315" score="9.43956" pvalue="8.87e-05">
<sequence>AGGTCAAAGAGAACA</sequence>
<mem:qvalue>0.241</mem:qvalue>
</matched-element>
</scanned-sequence>
<scanned-sequence accession="chr5" name="chr5">
</scanned-sequence>
<scanned-sequence accession="chr5" name="chr5">
<matched-element start="158208446" stop="158208460" score="13.5714" pvalue="1.05e-05">
<sequence>AGATCAAGAAGTTCA</sequence>
<mem:qvalue>0.0775</mem:qvalue>
</matched-element>
<matched-element start="158208426" stop="158208440" score="9.47253" pvalue="8.74e-05">
<sequence>AGGTGACAGATGTCA</sequence>
<mem:qvalue>0.24</mem:qvalue>
</matched-element>
</scanned-sequence>
<scanned-sequence accession="chr5" name="chr5">
</scanned-sequence>
<scanned-sequence accession="chr5" name="chr5">
</scanned-sequence>
<scanned-sequence accession="chr5" name="chr5">
<matched-element start="172395141" stop="172395127" score="10.044" pvalue="6.72e-05">
<sequence>AGTTCAGACAGTTTG</sequence>
<mem:qvalue>0.212</mem:qvalue>
</matched-element>
</scanned-sequence>
<scanned-sequence accession="chr5" name="chr5">
</scanned-sequence>
<scanned-sequence accession="chr5" name="chr5">
</scanned-sequence>
<scanned-sequence accession="chr5" name="chr5">
</scanned-sequence>
<scanned-sequence accession="chr5" name="chr5">
</scanned-sequence>
<scanned-sequence accession="chr5" name="chr5">
</scanned-sequence>
<scanned-sequence accession="chr5" name="chr5">
</scanned-sequence>
<scanned-sequence accession="chr5" name="chr5">
</scanned-sequence>
<scanned-sequence accession="chr5" name="chr5">
</scanned-sequence>
<scanned-sequence accession="chr5" name="chr5">
</scanned-sequence>
<scanned-sequence accession="chr6" name="chr6">
</scanned-sequence>
<scanned-sequence accession="chr6" name="chr6">
</scanned-sequence>
<scanned-sequence accession="chr6" name="chr6">
</scanned-sequence>
<scanned-sequence accession="chr6" name="chr6">
</scanned-sequence>
<scanned-sequence accession="chr6" name="chr6">
</scanned-sequence>
<scanned-sequence accession="chr6" name="chr6">
</scanned-sequence>
<scanned-sequence accession="chr6" name="chr6">
</scanned-sequence>
<scanned-sequence accession="chr6" name="chr6">
</scanned-sequence>
<scanned-sequence accession="chr6" name="chr6">
</scanned-sequence>
<scanned-sequence accession="chr6" name="chr6">
</scanned-sequence>
<scanned-sequence accession="chr6" name="chr6">
<matched-element start="344699" stop="344685" score="10.0549" pvalue="6.68e-05">
<sequence>AGATGCCAGAGGGCA</sequence>
<mem:qvalue>0.211</mem:qvalue>
</matched-element>
</scanned-sequence>
<scanned-sequence accession="chr6" name="chr6">
</scanned-sequence>
<scanned-sequence accession="chr6" name="chr6">
<matched-element start="355171" stop="355157" score="9.91209" pvalue="7.14e-05">
<sequence>TGTCCACTGAGTACA</sequence>
<mem:qvalue>0.22</mem:qvalue>
</matched-element>
</scanned-sequence>
<scanned-sequence accession="chr6" name="chr6">
<matched-element start="2736672" stop="2736686" score="17.5495" pvalue="6.47e-07">
<sequence>AGGTCACCAGGTTCA</sequence>
<mem:qvalue>0.0193</mem:qvalue>
</matched-element>
</scanned-sequence>
<scanned-sequence accession="chr6" name="chr6">
<matched-element start="3313049" stop="3313035" score="16.1978" pvalue="1.87e-06">
<sequence>GGGTCACTGGGTGCA</sequence>
<mem:qvalue>0.0343</mem:qvalue>
</matched-element>
</scanned-sequence>
<scanned-sequence accession="chr6" name="chr6">
</scanned-sequence>
<scanned-sequence accession="chr6" name="chr6">
<matched-element start="7828117" stop="7828131" score="14.1209" pvalue="7.53e-06">
<sequence>AGGTCAAAGGGGATA</sequence>
<mem:qvalue>0.0637</mem:qvalue>
</matched-element>
</scanned-sequence>
<scanned-sequence accession="chr6" name="chr6">
</scanned-sequence>
<scanned-sequence accession="chr6" name="chr6">
</scanned-sequence>
<scanned-sequence accession="chr6" name="chr6">
</scanned-sequence>
<scanned-sequence accession="chr6" name="chr6">
</scanned-sequence>
<scanned-sequence accession="chr6" name="chr6">
</scanned-sequence>
<scanned-sequence accession="chr6" name="chr6">
</scanned-sequence>
<scanned-sequence accession="chr6" name="chr6">
</scanned-sequence>
<scanned-sequence accession="chr6" name="chr6">
</scanned-sequence>
<scanned-sequence accession="chr6" name="chr6">
</scanned-sequence>
<scanned-sequence accession="chr6" name="chr6">
</scanned-sequence>
<scanned-sequence accession="chr6" name="chr6">
</scanned-sequence>
<scanned-sequence accession="chr6" name="chr6">
</scanned-sequence>
<scanned-sequence accession="chr6" name="chr6">
</scanned-sequence>
<scanned-sequence accession="chr6" name="chr6">
</scanned-sequence>
<scanned-sequence accession="chr6" name="chr6">
</scanned-sequence>
<scanned-sequence accession="chr6" name="chr6">
</scanned-sequence>
<scanned-sequence accession="chr6" name="chr6">
</scanned-sequence>
<scanned-sequence accession="chr6" name="chr6">
</scanned-sequence>
<scanned-sequence accession="chr6" name="chr6">
<matched-element start="16612447" stop="16612433" score="10.4835" pvalue="5.45e-05">
<sequence>GAGTCAGTGAGGGCT</sequence>
<mem:qvalue>0.191</mem:qvalue>
</matched-element>
</scanned-sequence>
<scanned-sequence accession="chr6" name="chr6">
</scanned-sequence>
<scanned-sequence accession="chr6" name="chr6">
<matched-element start="18264026" stop="18264040" score="12.3626" pvalue="2.09e-05">
<sequence>GGGTCGCCGGGTTCG</sequence>
<mem:qvalue>0.109</mem:qvalue>
</matched-element>
</scanned-sequence>
<scanned-sequence accession="chr6" name="chr6">
</scanned-sequence>
<scanned-sequence accession="chr6" name="chr6">
</scanned-sequence>
<scanned-sequence accession="chr6" name="chr6">
</scanned-sequence>
<scanned-sequence accession="chr6" name="chr6">
</scanned-sequence>
<scanned-sequence accession="chr6" name="chr6">
<matched-element start="22107022" stop="22107008" score="12.8571" pvalue="1.59e-05">
<sequence>AGTTCAATGGGTGTA</sequence>
<mem:qvalue>0.093</mem:qvalue>
</matched-element>
</scanned-sequence>
<scanned-sequence accession="chr6" name="chr6">
</scanned-sequence>
<scanned-sequence accession="chr6" name="chr6">
</scanned-sequence>
<scanned-sequence accession="chr6" name="chr6">
</scanned-sequence>
<scanned-sequence accession="chr6" name="chr6">
<matched-element start="24992016" stop="24992002" score="12.8791" pvalue="1.57e-05">
<sequence>AGTGCAGTGAGGGCA</sequence>
<mem:qvalue>0.0928</mem:qvalue>
</matched-element>
</scanned-sequence>
<scanned-sequence accession="chr6" name="chr6">
<matched-element start="26070766" stop="26070752" score="9.17582" pvalue="9.98e-05">
<sequence>AGTTCACAGACTCTG</sequence>
<mem:qvalue>0.257</mem:qvalue>
</matched-element>
</scanned-sequence>
<scanned-sequence accession="chr6" name="chr6">
</scanned-sequence>
<scanned-sequence accession="chr6" name="chr6">
</scanned-sequence>
<scanned-sequence accession="chr6" name="chr6">
</scanned-sequence>
<scanned-sequence accession="chr6" name="chr6">
</scanned-sequence>
<scanned-sequence accession="chr6" name="chr6">
</scanned-sequence>
<scanned-sequence accession="chr6" name="chr6">
</scanned-sequence>
<scanned-sequence accession="chr6" name="chr6">
</scanned-sequence>
<scanned-sequence accession="chr6" name="chr6">
</scanned-sequence>
<scanned-sequence accession="chr6" name="chr6">
<matched-element start="26231771" stop="26231757" score="11.8132" pvalue="2.8e-05">
<sequence>AGGGCACCAAGGCCG</sequence>
<mem:qvalue>0.13</mem:qvalue>
</matched-element>
</scanned-sequence>
<scanned-sequence accession="chr6" name="chr6">
</scanned-sequence>
<scanned-sequence accession="chr6" name="chr6">
</scanned-sequence>
<scanned-sequence accession="chr6" name="chr6">
</scanned-sequence>
<scanned-sequence accession="chr6" name="chr6">
</scanned-sequence>
<scanned-sequence accession="chr6" name="chr6">
</scanned-sequence>
<scanned-sequence accession="chr6" name="chr6">
</scanned-sequence>
<scanned-sequence accession="chr6" name="chr6">
</scanned-sequence>
<scanned-sequence accession="chr6" name="chr6">
</scanned-sequence>
<scanned-sequence accession="chr6" name="chr6">
</scanned-sequence>
<scanned-sequence accession="chr6" name="chr6">
</scanned-sequence>
<scanned-sequence accession="chr6" name="chr6">
<matched-element start="26360198" stop="26360212" score="12.022" pvalue="2.51e-05">
<sequence>AGGGCACTAAGGCCG</sequence>
<mem:qvalue>0.121</mem:qvalue>
</matched-element>
</scanned-sequence>
<scanned-sequence accession="chr6" name="chr6">
</scanned-sequence>
<scanned-sequence accession="chr6" name="chr6">
</scanned-sequence>
<scanned-sequence accession="chr6" name="chr6">
<matched-element start="26381535" stop="26381549" score="12.9011" pvalue="1.55e-05">
<sequence>CGGTCACCAAGTACA</sequence>
<mem:qvalue>0.0927</mem:qvalue>
</matched-element>
</scanned-sequence>
<scanned-sequence accession="chr6" name="chr6">
</scanned-sequence>
<scanned-sequence accession="chr6" name="chr6">
</scanned-sequence>
<scanned-sequence accession="chr6" name="chr6">
</scanned-sequence>
<scanned-sequence accession="chr6" name="chr6">
</scanned-sequence>
<scanned-sequence accession="chr6" name="chr6">
</scanned-sequence>
<scanned-sequence accession="chr6" name="chr6">
</scanned-sequence>
<scanned-sequence accession="chr6" name="chr6">
</scanned-sequence>
<scanned-sequence accession="chr6" name="chr6">
</scanned-sequence>
<scanned-sequence accession="chr6" name="chr6">
</scanned-sequence>
<scanned-sequence accession="chr6" name="chr6">
</scanned-sequence>
<scanned-sequence accession="chr6" name="chr6">
</scanned-sequence>
<scanned-sequence accession="chr6" name="chr6">
<matched-element start="27891141" stop="27891155" score="11.8132" pvalue="2.8e-05">
<sequence>AGGGCACCAAGGCCG</sequence>
<mem:qvalue>0.13</mem:qvalue>
</matched-element>
</scanned-sequence>
<scanned-sequence accession="chr6" name="chr6">
</scanned-sequence>
<scanned-sequence accession="chr6" name="chr6">
</scanned-sequence>
<scanned-sequence accession="chr6" name="chr6">
</scanned-sequence>
<scanned-sequence accession="chr6" name="chr6">
</scanned-sequence>
<scanned-sequence accession="chr6" name="chr6">
</scanned-sequence>
<scanned-sequence accession="chr6" name="chr6">
</scanned-sequence>
<scanned-sequence accession="chr6" name="chr6">
<matched-element start="27965911" stop="27965925" score="18.8022" pvalue="2.13e-07">
<sequence>GGGTCACAGAGGACA</sequence>
<mem:qvalue>0.0151</mem:qvalue>
</matched-element>
</scanned-sequence>
<scanned-sequence accession="chr6" name="chr6">
</scanned-sequence>
<scanned-sequence accession="chr6" name="chr6">
</scanned-sequence>
<scanned-sequence accession="chr6" name="chr6">
</scanned-sequence>
<scanned-sequence accession="chr6" name="chr6">
</scanned-sequence>
<scanned-sequence accession="chr6" name="chr6">
</scanned-sequence>
<scanned-sequence accession="chr6" name="chr6">
</scanned-sequence>
<scanned-sequence accession="chr6" name="chr6">
</scanned-sequence>
<scanned-sequence accession="chr6" name="chr6">
</scanned-sequence>
<scanned-sequence accession="chr6" name="chr6">
</scanned-sequence>
<scanned-sequence accession="chr6" name="chr6">
</scanned-sequence>
<scanned-sequence accession="chr6" name="chr6">
</scanned-sequence>
<scanned-sequence accession="chr6" name="chr6">
</scanned-sequence>
<scanned-sequence accession="chr6" name="chr6">
</scanned-sequence>
<scanned-sequence accession="chr6" name="chr6">
</scanned-sequence>
<scanned-sequence accession="chr6" name="chr6">
</scanned-sequence>
<scanned-sequence accession="chr6" name="chr6">
</scanned-sequence>
<scanned-sequence accession="chr6" name="chr6">
</scanned-sequence>
<scanned-sequence accession="chr6" name="chr6">
<matched-element start="30933522" stop="30933508" score="9.76923" pvalue="7.63e-05">
<sequence>GGAGCAGTGAGGTCG</sequence>
<mem:qvalue>0.226</mem:qvalue>
</matched-element>
</scanned-sequence>
<scanned-sequence accession="chr6" name="chr6">
<matched-element start="31239875" stop="31239889" score="11.2967" pvalue="3.65e-05">
<sequence>TGGTGACTGAGTCTA</sequence>
<mem:qvalue>0.152</mem:qvalue>
</matched-element>
</scanned-sequence>
<scanned-sequence accession="chr6" name="chr6">
</scanned-sequence>
<scanned-sequence accession="chr6" name="chr6">
</scanned-sequence>
<scanned-sequence accession="chr6" name="chr6">
</scanned-sequence>
<scanned-sequence accession="chr6" name="chr6">
</scanned-sequence>
<scanned-sequence accession="chr6" name="chr6">
<matched-element start="31430878" stop="31430864" score="10.3187" pvalue="5.9e-05">
<sequence>AGGAGGAAGAGTTCA</sequence>
<mem:qvalue>0.198</mem:qvalue>
</matched-element>
</scanned-sequence>
<scanned-sequence accession="chr6" name="chr6">
<matched-element start="31430878" stop="31430864" score="10.3187" pvalue="5.9e-05">
<sequence>AGGAGGAAGAGTTCA</sequence>
<mem:qvalue>0.198</mem:qvalue>
</matched-element>
</scanned-sequence>
<scanned-sequence accession="chr6" name="chr6">
</scanned-sequence>
<scanned-sequence accession="chr6" name="chr6">
</scanned-sequence>
<scanned-sequence accession="chr6" name="chr6">
</scanned-sequence>
<scanned-sequence accession="chr6" name="chr6">
</scanned-sequence>
<scanned-sequence accession="chr6" name="chr6">
</scanned-sequence>
<scanned-sequence accession="chr6" name="chr6">
<matched-element start="32253489" stop="32253475" score="14.6923" pvalue="5.28e-06">
<sequence>GGGTCGCAGGGTTCA</sequence>
<mem:qvalue>0.0563</mem:qvalue>
</matched-element>
</scanned-sequence>
<scanned-sequence accession="chr6" name="chr6">
</scanned-sequence>
<scanned-sequence accession="chr6" name="chr6">
</scanned-sequence>
<scanned-sequence accession="chr6" name="chr6">
</scanned-sequence>
<scanned-sequence accession="chr6" name="chr6">
</scanned-sequence>
<scanned-sequence accession="chr6" name="chr6">
</scanned-sequence>
<scanned-sequence accession="chr6" name="chr6">
</scanned-sequence>
<scanned-sequence accession="chr6" name="chr6">
</scanned-sequence>
<scanned-sequence accession="chr6" name="chr6">
<matched-element start="33237279" stop="33237293" score="13.3626" pvalue="1.19e-05">
<sequence>GGGTCAGGGGGTTCA</sequence>
<mem:qvalue>0.0836</mem:qvalue>
</matched-element>
</scanned-sequence>
<scanned-sequence accession="chr6" name="chr6">
</scanned-sequence>
<scanned-sequence accession="chr6" name="chr6">
</scanned-sequence>
<scanned-sequence accession="chr6" name="chr6">
</scanned-sequence>
<scanned-sequence accession="chr6" name="chr6">
</scanned-sequence>
<scanned-sequence accession="chr6" name="chr6">
</scanned-sequence>
<scanned-sequence accession="chr6" name="chr6">
</scanned-sequence>
<scanned-sequence accession="chr6" name="chr6">
</scanned-sequence>
<scanned-sequence accession="chr6" name="chr6">
</scanned-sequence>
<scanned-sequence accession="chr6" name="chr6">
</scanned-sequence>
<scanned-sequence accession="chr6" name="chr6">
</scanned-sequence>
<scanned-sequence accession="chr6" name="chr6">
</scanned-sequence>
<scanned-sequence accession="chr6" name="chr6">
</scanned-sequence>
<scanned-sequence accession="chr6" name="chr6">
</scanned-sequence>
<scanned-sequence accession="chr6" name="chr6">
</scanned-sequence>
<scanned-sequence accession="chr6" name="chr6">
</scanned-sequence>
<scanned-sequence accession="chr6" name="chr6">
</scanned-sequence>
<scanned-sequence accession="chr6" name="chr6">
</scanned-sequence>
<scanned-sequence accession="chr6" name="chr6">
</scanned-sequence>
<scanned-sequence accession="chr6" name="chr6">
</scanned-sequence>
<scanned-sequence accession="chr6" name="chr6">
</scanned-sequence>
<scanned-sequence accession="chr6" name="chr6">
</scanned-sequence>
<scanned-sequence accession="chr6" name="chr6">
</scanned-sequence>
<scanned-sequence accession="chr6" name="chr6">
</scanned-sequence>
<scanned-sequence accession="chr6" name="chr6">
<matched-element start="43005767" stop="43005781" score="11.4615" pvalue="3.36e-05">
<sequence>GAGTCAAAGAGGGCT</sequence>
<mem:qvalue>0.147</mem:qvalue>
</matched-element>
</scanned-sequence>
<scanned-sequence accession="chr6" name="chr6">
</scanned-sequence>
<scanned-sequence accession="chr6" name="chr6">
</scanned-sequence>
<scanned-sequence accession="chr6" name="chr6">
<matched-element start="44330086" stop="44330100" score="10.8901" pvalue="4.47e-05">
<sequence>AGGTGGCAGAGCACA</sequence>
<mem:qvalue>0.172</mem:qvalue>
</matched-element>
</scanned-sequence>
<scanned-sequence accession="chr6" name="chr6">
</scanned-sequence>
<scanned-sequence accession="chr6" name="chr6">
</scanned-sequence>
<scanned-sequence accession="chr6" name="chr6">
</scanned-sequence>
<scanned-sequence accession="chr6" name="chr6">
</scanned-sequence>
<scanned-sequence accession="chr6" name="chr6">
<matched-element start="47513540" stop="47513526" score="20.3297" pvalue="4.23e-08">
<sequence>AGGTGACAGAGGTCA</sequence>
<mem:qvalue>0.01</mem:qvalue>
</matched-element>
</scanned-sequence>
<scanned-sequence accession="chr6" name="chr6">
<matched-element start="51969572" stop="51969586" score="17.5604" pvalue="6.38e-07">
<sequence>AGGTCATTGAGGTCA</sequence>
<mem:qvalue>0.0193</mem:qvalue>
</matched-element>
</scanned-sequence>
<scanned-sequence accession="chr6" name="chr6">
</scanned-sequence>
<scanned-sequence accession="chr6" name="chr6">
<matched-element start="64120759" stop="64120773" score="11.3956" pvalue="3.47e-05">
<sequence>AGTTCACAGAAGTTG</sequence>
<mem:qvalue>0.15</mem:qvalue>
</matched-element>
</scanned-sequence>
<scanned-sequence accession="chr6" name="chr6">
</scanned-sequence>
<scanned-sequence accession="chr6" name="chr6">
</scanned-sequence>
<scanned-sequence accession="chr6" name="chr6">
</scanned-sequence>
<scanned-sequence accession="chr6" name="chr6">
<matched-element start="74287316" stop="74287302" score="11.8681" pvalue="2.72e-05">
<sequence>GGGTGGGAGAGTTCG</sequence>
<mem:qvalue>0.128</mem:qvalue>
</matched-element>
</scanned-sequence>
<scanned-sequence accession="chr6" name="chr6">
<matched-element start="80381209" stop="80381223" score="15.5714" pvalue="2.92e-06">
<sequence>GGGTCACGGAGGCCA</sequence>
<mem:qvalue>0.0409</mem:qvalue>
</matched-element>
</scanned-sequence>
<scanned-sequence accession="chr6" name="chr6">
<matched-element start="80416357" stop="80416343" score="13.8132" pvalue="9.09e-06">
<sequence>AGGTCAAGAGGTTCA</sequence>
<mem:qvalue>0.0707</mem:qvalue>
</matched-element>
</scanned-sequence>
<scanned-sequence accession="chr6" name="chr6">
</scanned-sequence>
<scanned-sequence accession="chr6" name="chr6">
</scanned-sequence>
<scanned-sequence accession="chr6" name="chr6">
<matched-element start="86444891" stop="86444905" score="12.3297" pvalue="2.12e-05">
<sequence>AGGCCAGCAAGTTCG</sequence>
<mem:qvalue>0.11</mem:qvalue>
</matched-element>
</scanned-sequence>
<scanned-sequence accession="chr6" name="chr6">
<matched-element start="88670529" stop="88670543" score="10.0989" pvalue="6.55e-05">
<sequence>AGGTCACCAAATATA</sequence>
<mem:qvalue>0.211</mem:qvalue>
</matched-element>
</scanned-sequence>
<scanned-sequence accession="chr6" name="chr6">
</scanned-sequence>
<scanned-sequence accession="chr6" name="chr6">
</scanned-sequence>
<scanned-sequence accession="chr6" name="chr6">
<matched-element start="90127166" stop="90127180" score="9.84615" pvalue="7.36e-05">
<sequence>TGGCCAATGGGTTCA</sequence>
<mem:qvalue>0.222</mem:qvalue>
</matched-element>
</scanned-sequence>
<scanned-sequence accession="chr6" name="chr6">
</scanned-sequence>
<scanned-sequence accession="chr6" name="chr6">
</scanned-sequence>
<scanned-sequence accession="chr6" name="chr6">
</scanned-sequence>
<scanned-sequence accession="chr6" name="chr6">
<matched-element start="91240068" stop="91240082" score="10.1648" pvalue="6.35e-05">
<sequence>AGATGACAGAAGGCA</sequence>
<mem:qvalue>0.206</mem:qvalue>
</matched-element>
<matched-element start="91240351" stop="91240365" score="9.37363" pvalue="9.14e-05">
<sequence>AGGTGAGTAGGTCTA</sequence>
<mem:qvalue>0.246</mem:qvalue>
</matched-element>
</scanned-sequence>
<scanned-sequence accession="chr6" name="chr6">
</scanned-sequence>
<scanned-sequence accession="chr6" name="chr6">
</scanned-sequence>
<scanned-sequence accession="chr6" name="chr6">
</scanned-sequence>
<scanned-sequence accession="chr6" name="chr6">
</scanned-sequence>
<scanned-sequence accession="chr6" name="chr6">
</scanned-sequence>
<scanned-sequence accession="chr6" name="chr6">
</scanned-sequence>
<scanned-sequence accession="chr6" name="chr6">
</scanned-sequence>
<scanned-sequence accession="chr6" name="chr6">
</scanned-sequence>
<scanned-sequence accession="chr6" name="chr6">
</scanned-sequence>
<scanned-sequence accession="chr6" name="chr6">
</scanned-sequence>
<scanned-sequence accession="chr6" name="chr6">
<matched-element start="106670149" stop="106670135" score="13.1319" pvalue="1.36e-05">
<sequence>GGGTCATCGGGGTCA</sequence>
<mem:qvalue>0.089</mem:qvalue>
</matched-element>
</scanned-sequence>
<scanned-sequence accession="chr6" name="chr6">
<matched-element start="106696670" stop="106696684" score="11.4066" pvalue="3.45e-05">
<sequence>AGGTGACAAGGGCCT</sequence>
<mem:qvalue>0.15</mem:qvalue>
</matched-element>
</scanned-sequence>
<scanned-sequence accession="chr6" name="chr6">
</scanned-sequence>
<scanned-sequence accession="chr6" name="chr6">
<matched-element start="106718956" stop="106718942" score="16.4286" pvalue="1.58e-06">
<sequence>GGGCCACAGAGTTCA</sequence>
<mem:qvalue>0.0325</mem:qvalue>
</matched-element>
</scanned-sequence>
<scanned-sequence accession="chr6" name="chr6">
</scanned-sequence>
<scanned-sequence accession="chr6" name="chr6">
</scanned-sequence>
<scanned-sequence accession="chr6" name="chr6">
<matched-element start="107887409" stop="107887395" score="10.2198" pvalue="6.18e-05">
<sequence>GGGTGGCCGGGGGCA</sequence>
<mem:qvalue>0.204</mem:qvalue>
</matched-element>
</scanned-sequence>
<scanned-sequence accession="chr6" name="chr6">
<matched-element start="111019020" stop="111019006" score="15.0989" pvalue="4.04e-06">
<sequence>GGGTCAATGAGTACT</sequence>
<mem:qvalue>0.0494</mem:qvalue>
</matched-element>
</scanned-sequence>
<scanned-sequence accession="chr6" name="chr6">
</scanned-sequence>
<scanned-sequence accession="chr6" name="chr6">
</scanned-sequence>
<scanned-sequence accession="chr6" name="chr6">
</scanned-sequence>
<scanned-sequence accession="chr6" name="chr6">
</scanned-sequence>
<scanned-sequence accession="chr6" name="chr6">
<matched-element start="124403749" stop="124403763" score="16.5055" pvalue="1.49e-06">
<sequence>AGTTCATAGAGTTCA</sequence>
<mem:qvalue>0.032</mem:qvalue>
</matched-element>
</scanned-sequence>
<scanned-sequence accession="chr6" name="chr6">
</scanned-sequence>
<scanned-sequence accession="chr6" name="chr6">
<matched-element start="131991396" stop="131991382" score="10.989" pvalue="4.26e-05">
<sequence>AGGTCCAGAAGGTCA</sequence>
<mem:qvalue>0.167</mem:qvalue>
</matched-element>
</scanned-sequence>
<scanned-sequence accession="chr6" name="chr6">
</scanned-sequence>
<scanned-sequence accession="chr6" name="chr6">
</scanned-sequence>
<scanned-sequence accession="chr6" name="chr6">
</scanned-sequence>
<scanned-sequence accession="chr6" name="chr6">
<matched-element start="134610426" stop="134610440" score="9.82418" pvalue="7.44e-05">
<sequence>TGGTGGCTGAGGTTA</sequence>
<mem:qvalue>0.223</mem:qvalue>
</matched-element>
</scanned-sequence>
<scanned-sequence accession="chr6" name="chr6">
<matched-element start="135685756" stop="135685770" score="10.1868" pvalue="6.28e-05">
<sequence>GGGTCCCCGAGGATA</sequence>
<mem:qvalue>0.205</mem:qvalue>
</matched-element>
</scanned-sequence>
<scanned-sequence accession="chr6" name="chr6">
<matched-element start="135685756" stop="135685770" score="10.1868" pvalue="6.28e-05">
<sequence>GGGTCCCCGAGGATA</sequence>
<mem:qvalue>0.205</mem:qvalue>
</matched-element>
</scanned-sequence>
<scanned-sequence accession="chr6" name="chr6">
</scanned-sequence>
<scanned-sequence accession="chr6" name="chr6">
</scanned-sequence>
<scanned-sequence accession="chr6" name="chr6">
</scanned-sequence>
<scanned-sequence accession="chr6" name="chr6">
<matched-element start="138070693" stop="138070707" score="9.26374" pvalue="9.6e-05">
<sequence>AGTTCATTAGGGTTA</sequence>
<mem:qvalue>0.252</mem:qvalue>
</matched-element>
</scanned-sequence>
<scanned-sequence accession="chr6" name="chr6">
<matched-element start="138155107" stop="138155093" score="17.5604" pvalue="6.38e-07">
<sequence>AGGTCAAAGAGTACG</sequence>
<mem:qvalue>0.0193</mem:qvalue>
</matched-element>
</scanned-sequence>
<scanned-sequence accession="chr6" name="chr6">
<matched-element start="138246399" stop="138246385" score="9.18681" pvalue="9.93e-05">
<sequence>GGGCCACAGGGTCCT</sequence>
<mem:qvalue>0.256</mem:qvalue>
</matched-element>
</scanned-sequence>
<scanned-sequence accession="chr6" name="chr6">
</scanned-sequence>
<scanned-sequence accession="chr6" name="chr6">
</scanned-sequence>
<scanned-sequence accession="chr6" name="chr6">
<matched-element start="143166765" stop="143166751" score="15.2198" pvalue="3.72e-06">
<sequence>AGTTCAACAGGTTCA</sequence>
<mem:qvalue>0.0474</mem:qvalue>
</matched-element>
</scanned-sequence>
<scanned-sequence accession="chr6" name="chr6">
<matched-element start="143170181" stop="143170195" score="10.7582" pvalue="4.77e-05">
<sequence>AGTTCATCCAGGTCA</sequence>
<mem:qvalue>0.178</mem:qvalue>
</matched-element>
</scanned-sequence>
<scanned-sequence accession="chr6" name="chr6">
</scanned-sequence>
<scanned-sequence accession="chr6" name="chr6">
</scanned-sequence>
<scanned-sequence accession="chr6" name="chr6">
</scanned-sequence>
<scanned-sequence accession="chr6" name="chr6">
<matched-element start="150011542" stop="150011528" score="10.6374" pvalue="5.07e-05">
<sequence>GAGTCGCCGAGGTCG</sequence>
<mem:qvalue>0.184</mem:qvalue>
</matched-element>
</scanned-sequence>
<scanned-sequence accession="chr6" name="chr6">
</scanned-sequence>
<scanned-sequence accession="chr6" name="chr6">
</scanned-sequence>
<scanned-sequence accession="chr6" name="chr6">
</scanned-sequence>
<scanned-sequence accession="chr6" name="chr6">
</scanned-sequence>
<scanned-sequence accession="chr6" name="chr6">
</scanned-sequence>
<scanned-sequence accession="chr6" name="chr6">
</scanned-sequence>
<scanned-sequence accession="chr6" name="chr6">
</scanned-sequence>
<scanned-sequence accession="chr6" name="chr6">
</scanned-sequence>
<scanned-sequence accession="chr6" name="chr6">
<matched-element start="166675029" stop="166675015" score="13.7912" pvalue="9.22e-06">
<sequence>GGTTCAGAGAGTGTA</sequence>
<mem:qvalue>0.0715</mem:qvalue>
</matched-element>
</scanned-sequence>
<scanned-sequence accession="chr6" name="chr6">
<matched-element start="167436621" stop="167436635" score="11.5165" pvalue="3.27e-05">
<sequence>AGGTGAGTGGGTGCT</sequence>
<mem:qvalue>0.145</mem:qvalue>
</matched-element>
</scanned-sequence>
<scanned-sequence accession="chr6" name="chr6">
<matched-element start="170705377" stop="170705391" score="15.9341" pvalue="2.25e-06">
<sequence>GGTTCAGTGAGGTCG</sequence>
<mem:qvalue>0.0354</mem:qvalue>
</matched-element>
</scanned-sequence>
<scanned-sequence accession="chr7" name="chr7">
</scanned-sequence>
<scanned-sequence accession="chr7" name="chr7">
</scanned-sequence>
<scanned-sequence accession="chr7" name="chr7">
</scanned-sequence>
<scanned-sequence accession="chr7" name="chr7">
<matched-element start="2901150" stop="2901136" score="11.6484" pvalue="3.05e-05">
<sequence>GGGTCAACAAGGCCC</sequence>
<mem:qvalue>0.138</mem:qvalue>
</matched-element>
</scanned-sequence>
<scanned-sequence accession="chr7" name="chr7">
</scanned-sequence>
<scanned-sequence accession="chr7" name="chr7">
</scanned-sequence>
<scanned-sequence accession="chr7" name="chr7">
<matched-element start="4648153" stop="4648167" score="10.5055" pvalue="5.4e-05">
<sequence>AGGTCAGCGGGCGCG</sequence>
<mem:qvalue>0.19</mem:qvalue>
</matched-element>
<matched-element start="4648130" stop="4648144" score="9.31868" pvalue="9.36e-05">
<sequence>AGGGGAGTGGGGTCG</sequence>
<mem:qvalue>0.249</mem:qvalue>
</matched-element>
</scanned-sequence>
<scanned-sequence accession="chr7" name="chr7">
<matched-element start="4689662" stop="4689676" score="10.0549" pvalue="6.68e-05">
<sequence>GGGTTACTGAGGTCA</sequence>
<mem:qvalue>0.211</mem:qvalue>
</matched-element>
<matched-element start="4689511" stop="4689525" score="9.42857" pvalue="8.91e-05">
<sequence>GGATCCCTGGGGTCA</sequence>
<mem:qvalue>0.242</mem:qvalue>
</matched-element>
</scanned-sequence>
<scanned-sequence accession="chr7" name="chr7">
</scanned-sequence>
<scanned-sequence accession="chr7" name="chr7">
<matched-element start="5564268" stop="5564282" score="9.72527" pvalue="7.79e-05">
<sequence>TGGGCAGTGAGGACA</sequence>
<mem:qvalue>0.227</mem:qvalue>
</matched-element>
</scanned-sequence>
<scanned-sequence accession="chr7" name="chr7">
</scanned-sequence>
<scanned-sequence accession="chr7" name="chr7">
<matched-element start="5701263" stop="5701277" score="14.2857" pvalue="6.83e-06">
<sequence>AGTTCAATGACTTCA</sequence>
<mem:qvalue>0.0599</mem:qvalue>
</matched-element>
<matched-element start="5701197" stop="5701211" score="10.2088" pvalue="6.22e-05">
<sequence>GGGCCAATGGGGACA</sequence>
<mem:qvalue>0.204</mem:qvalue>
</matched-element>
</scanned-sequence>
<scanned-sequence accession="chr7" name="chr7">
</scanned-sequence>
<scanned-sequence accession="chr7" name="chr7">
</scanned-sequence>
<scanned-sequence accession="chr7" name="chr7">
</scanned-sequence>
<scanned-sequence accession="chr7" name="chr7">
</scanned-sequence>
<scanned-sequence accession="chr7" name="chr7">
</scanned-sequence>
<scanned-sequence accession="chr7" name="chr7">
</scanned-sequence>
<scanned-sequence accession="chr7" name="chr7">
</scanned-sequence>
<scanned-sequence accession="chr7" name="chr7">
</scanned-sequence>
<scanned-sequence accession="chr7" name="chr7">
<matched-element start="21972629" stop="21972615" score="9.63736" pvalue="8.11e-05">
<sequence>AGGTGACAGAGGTAA</sequence>
<mem:qvalue>0.23</mem:qvalue>
</matched-element>
</scanned-sequence>
<scanned-sequence accession="chr7" name="chr7">
<matched-element start="22357577" stop="22357563" score="9.63736" pvalue="8.11e-05">
<sequence>AGGGCAAAGGGTCTA</sequence>
<mem:qvalue>0.23</mem:qvalue>
</matched-element>
</scanned-sequence>
<scanned-sequence accession="chr7" name="chr7">
<matched-element start="22621430" stop="22621416" score="13.4396" pvalue="1.14e-05">
<sequence>AGTTCATTGGGTTCA</sequence>
<mem:qvalue>0.0812</mem:qvalue>
</matched-element>
<matched-element start="22621439" stop="22621425" score="12.7802" pvalue="1.66e-05">
<sequence>GGTTCATCAAGTTCA</sequence>
<mem:qvalue>0.095</mem:qvalue>
</matched-element>
<matched-element start="22621448" stop="22621434" score="11.9451" pvalue="2.61e-05">
<sequence>GGTTCATTGGGTTCA</sequence>
<mem:qvalue>0.125</mem:qvalue>
</matched-element>
</scanned-sequence>
<scanned-sequence accession="chr7" name="chr7">
</scanned-sequence>
<scanned-sequence accession="chr7" name="chr7">
<matched-element start="23025077" stop="23025091" score="12.6813" pvalue="1.75e-05">
<sequence>GGATCAATGAGGTCC</sequence>
<mem:qvalue>0.098</mem:qvalue>
</matched-element>
</scanned-sequence>
<scanned-sequence accession="chr7" name="chr7">
<matched-element start="23359460" stop="23359474" score="18.022" pvalue="4.36e-07">
<sequence>AGGTCACTGAGGGCT</sequence>
<mem:qvalue>0.018</mem:qvalue>
</matched-element>
</scanned-sequence>
<scanned-sequence accession="chr7" name="chr7">
</scanned-sequence>
<scanned-sequence accession="chr7" name="chr7">
<matched-element start="25592870" stop="25592856" score="17.967" pvalue="4.57e-07">
<sequence>AGTTCAAAGAGGACA</sequence>
<mem:qvalue>0.018</mem:qvalue>
</matched-element>
</scanned-sequence>
<scanned-sequence accession="chr7" name="chr7">
</scanned-sequence>
<scanned-sequence accession="chr7" name="chr7">
</scanned-sequence>
<scanned-sequence accession="chr7" name="chr7">
</scanned-sequence>
<scanned-sequence accession="chr7" name="chr7">
</scanned-sequence>
<scanned-sequence accession="chr7" name="chr7">
</scanned-sequence>
<scanned-sequence accession="chr7" name="chr7">
<matched-element start="30637112" stop="30637126" score="11.5165" pvalue="3.27e-05">
<sequence>TGGTCACTGAGGTTC</sequence>
<mem:qvalue>0.145</mem:qvalue>
</matched-element>
</scanned-sequence>
<scanned-sequence accession="chr7" name="chr7">
</scanned-sequence>
<scanned-sequence accession="chr7" name="chr7">
</scanned-sequence>
<scanned-sequence accession="chr7" name="chr7">
</scanned-sequence>
<scanned-sequence accession="chr7" name="chr7">
</scanned-sequence>
<scanned-sequence accession="chr7" name="chr7">
<matched-element start="41991181" stop="41991195" score="18.0549" pvalue="4.24e-07">
<sequence>AGTTCACTGGGTTCA</sequence>
<mem:qvalue>0.018</mem:qvalue>
</matched-element>
</scanned-sequence>
<scanned-sequence accession="chr7" name="chr7">
</scanned-sequence>
<scanned-sequence accession="chr7" name="chr7">
</scanned-sequence>
<scanned-sequence accession="chr7" name="chr7">
</scanned-sequence>
<scanned-sequence accession="chr7" name="chr7">
</scanned-sequence>
<scanned-sequence accession="chr7" name="chr7">
</scanned-sequence>
<scanned-sequence accession="chr7" name="chr7">
</scanned-sequence>
<scanned-sequence accession="chr7" name="chr7">
</scanned-sequence>
<scanned-sequence accession="chr7" name="chr7">
</scanned-sequence>
<scanned-sequence accession="chr7" name="chr7">
</scanned-sequence>
<scanned-sequence accession="chr7" name="chr7">
</scanned-sequence>
<scanned-sequence accession="chr7" name="chr7">
</scanned-sequence>
<scanned-sequence accession="chr7" name="chr7">
<matched-element start="47944719" stop="47944705" score="11.4725" pvalue="3.34e-05">
<sequence>AGGTCACACAGGGCC</sequence>
<mem:qvalue>0.147</mem:qvalue>
</matched-element>
</scanned-sequence>
<scanned-sequence accession="chr7" name="chr7">
</scanned-sequence>
<scanned-sequence accession="chr7" name="chr7">
</scanned-sequence>
<scanned-sequence accession="chr7" name="chr7">
</scanned-sequence>
<scanned-sequence accession="chr7" name="chr7">
</scanned-sequence>
<scanned-sequence accession="chr7" name="chr7">
</scanned-sequence>
<scanned-sequence accession="chr7" name="chr7">
<matched-element start="73269946" stop="73269960" score="11.4945" pvalue="3.3e-05">
<sequence>AGGGCAGTGGGTTCG</sequence>
<mem:qvalue>0.146</mem:qvalue>
</matched-element>
</scanned-sequence>
<scanned-sequence accession="chr7" name="chr7">
</scanned-sequence>
<scanned-sequence accession="chr7" name="chr7">
<matched-element start="75515121" stop="75515107" score="11.7912" pvalue="2.83e-05">
<sequence>AGGTGGAAGAGGACG</sequence>
<mem:qvalue>0.131</mem:qvalue>
</matched-element>
</scanned-sequence>
<scanned-sequence accession="chr7" name="chr7">
</scanned-sequence>
<scanned-sequence accession="chr7" name="chr7">
</scanned-sequence>
<scanned-sequence accession="chr7" name="chr7">
</scanned-sequence>
<scanned-sequence accession="chr7" name="chr7">
<matched-element start="92188274" stop="92188288" score="12.978" pvalue="1.48e-05">
<sequence>AGGTCAGAGAAGTTA</sequence>
<mem:qvalue>0.0909</mem:qvalue>
</matched-element>
</scanned-sequence>
<scanned-sequence accession="chr7" name="chr7">
</scanned-sequence>
<scanned-sequence accession="chr7" name="chr7">
<matched-element start="92280660" stop="92280674" score="13.033" pvalue="1.44e-05">
<sequence>AGTGCAATGAGTACA</sequence>
<mem:qvalue>0.09</mem:qvalue>
</matched-element>
</scanned-sequence>
<scanned-sequence accession="chr7" name="chr7">
</scanned-sequence>
<scanned-sequence accession="chr7" name="chr7">
</scanned-sequence>
<scanned-sequence accession="chr7" name="chr7">
</scanned-sequence>
<scanned-sequence accession="chr7" name="chr7">
<matched-element start="100019491" stop="100019505" score="13.1209" pvalue="1.37e-05">
<sequence>AGGGCACTGGGGGCA</sequence>
<mem:qvalue>0.089</mem:qvalue>
</matched-element>
</scanned-sequence>
<scanned-sequence accession="chr7" name="chr7">
</scanned-sequence>
<scanned-sequence accession="chr7" name="chr7">
<matched-element start="100515224" stop="100515210" score="15.7802" pvalue="2.52e-06">
<sequence>GGGTCACAGGGTTTA</sequence>
<mem:qvalue>0.0375</mem:qvalue>
</matched-element>
</scanned-sequence>
<scanned-sequence accession="chr7" name="chr7">
</scanned-sequence>
<scanned-sequence accession="chr7" name="chr7">
</scanned-sequence>
<scanned-sequence accession="chr7" name="chr7">
<matched-element start="101420896" stop="101420910" score="9.63736" pvalue="8.11e-05">
<sequence>AGGTCCCTGGGGGTA</sequence>
<mem:qvalue>0.23</mem:qvalue>
</matched-element>
</scanned-sequence>
<scanned-sequence accession="chr7" name="chr7">
</scanned-sequence>
<scanned-sequence accession="chr7" name="chr7">
</scanned-sequence>
<scanned-sequence accession="chr7" name="chr7">
</scanned-sequence>
<scanned-sequence accession="chr7" name="chr7">
</scanned-sequence>
<scanned-sequence accession="chr7" name="chr7">
</scanned-sequence>
<scanned-sequence accession="chr7" name="chr7">
</scanned-sequence>
<scanned-sequence accession="chr7" name="chr7">
</scanned-sequence>
<scanned-sequence accession="chr7" name="chr7">
</scanned-sequence>
<scanned-sequence accession="chr7" name="chr7">
</scanned-sequence>
<scanned-sequence accession="chr7" name="chr7">
</scanned-sequence>
<scanned-sequence accession="chr7" name="chr7">
</scanned-sequence>
<scanned-sequence accession="chr7" name="chr7">
<matched-element start="114344983" stop="114344997" score="10.5385" pvalue="5.31e-05">
<sequence>AGGTCATTGGGTTTG</sequence>
<mem:qvalue>0.188</mem:qvalue>
</matched-element>
</scanned-sequence>
<scanned-sequence accession="chr7" name="chr7">
</scanned-sequence>
<scanned-sequence accession="chr7" name="chr7">
</scanned-sequence>
<scanned-sequence accession="chr7" name="chr7">
</scanned-sequence>
<scanned-sequence accession="chr7" name="chr7">
</scanned-sequence>
<scanned-sequence accession="chr7" name="chr7">
</scanned-sequence>
<scanned-sequence accession="chr7" name="chr7">
</scanned-sequence>
<scanned-sequence accession="chr7" name="chr7">
</scanned-sequence>
<scanned-sequence accession="chr7" name="chr7">
</scanned-sequence>
<scanned-sequence accession="chr7" name="chr7">
<matched-element start="133768255" stop="133768241" score="12.1868" pvalue="2.3e-05">
<sequence>CGGTCATCGAGTTCA</sequence>
<mem:qvalue>0.117</mem:qvalue>
</matched-element>
</scanned-sequence>
<scanned-sequence accession="chr7" name="chr7">
<matched-element start="134504531" stop="134504517" score="12.1758" pvalue="2.31e-05">
<sequence>AGGTCAGAGGGCTCT</sequence>
<mem:qvalue>0.117</mem:qvalue>
</matched-element>
</scanned-sequence>
<scanned-sequence accession="chr7" name="chr7">
</scanned-sequence>
<scanned-sequence accession="chr7" name="chr7">
</scanned-sequence>
<scanned-sequence accession="chr7" name="chr7">
</scanned-sequence>
<scanned-sequence accession="chr7" name="chr7">
</scanned-sequence>
<scanned-sequence accession="chr7" name="chr7">
<matched-element start="135301025" stop="135301039" score="10.9341" pvalue="4.38e-05">
<sequence>AGTTCATTGGGTTTA</sequence>
<mem:qvalue>0.17</mem:qvalue>
</matched-element>
</scanned-sequence>
<scanned-sequence accession="chr7" name="chr7">
</scanned-sequence>
<scanned-sequence accession="chr7" name="chr7">
</scanned-sequence>
<scanned-sequence accession="chr7" name="chr7">
</scanned-sequence>
<scanned-sequence accession="chr7" name="chr7">
<matched-element start="139114114" stop="139114128" score="10.6044" pvalue="5.15e-05">
<sequence>AGGGCAACAAGGGCT</sequence>
<mem:qvalue>0.186</mem:qvalue>
</matched-element>
</scanned-sequence>
<scanned-sequence accession="chr7" name="chr7">
<matched-element start="139263176" stop="139263162" score="10.5934" pvalue="5.17e-05">
<sequence>AGTTCAAGGGGGGCG</sequence>
<mem:qvalue>0.186</mem:qvalue>
</matched-element>
</scanned-sequence>
<scanned-sequence accession="chr7" name="chr7">
</scanned-sequence>
<scanned-sequence accession="chr7" name="chr7">
</scanned-sequence>
<scanned-sequence accession="chr7" name="chr7">
</scanned-sequence>
<scanned-sequence accession="chr7" name="chr7">
</scanned-sequence>
<scanned-sequence accession="chr7" name="chr7">
<matched-element start="154720890" stop="154720876" score="14.1648" pvalue="7.36e-06">
<sequence>GGGTCATCAAGTTCA</sequence>
<mem:qvalue>0.0627</mem:qvalue>
</matched-element>
</scanned-sequence>
<scanned-sequence accession="chr7" name="chr7">
</scanned-sequence>
<scanned-sequence accession="chr7" name="chr7">
</scanned-sequence>
<scanned-sequence accession="chr8" name="chr8">
</scanned-sequence>
<scanned-sequence accession="chr8" name="chr8">
<matched-element start="144179116" stop="144179102" score="12.1209" pvalue="2.38e-05">
<sequence>GGGTGAGAGGGGTCT</sequence>
<mem:qvalue>0.118</mem:qvalue>
</matched-element>
</scanned-sequence>
<scanned-sequence accession="chr8" name="chr8">
</scanned-sequence>
<scanned-sequence accession="chr8" name="chr8">
</scanned-sequence>
<scanned-sequence accession="chr8" name="chr8">
</scanned-sequence>
<scanned-sequence accession="chr8" name="chr8">
<matched-element start="10822280" stop="10822266" score="16.5495" pvalue="1.44e-06">
<sequence>GGGTCACAGGGGGCA</sequence>
<mem:qvalue>0.0318</mem:qvalue>
</matched-element>
</scanned-sequence>
<scanned-sequence accession="chr8" name="chr8">
<matched-element start="10839373" stop="10839359" score="15.7473" pvalue="2.59e-06">
<sequence>AGGTCAGTGGGTCCA</sequence>
<mem:qvalue>0.0378</mem:qvalue>
</matched-element>
</scanned-sequence>
<scanned-sequence accession="chr8" name="chr8">
</scanned-sequence>
<scanned-sequence accession="chr8" name="chr8">
</scanned-sequence>
<scanned-sequence accession="chr8" name="chr8">
</scanned-sequence>
<scanned-sequence accession="chr8" name="chr8">
</scanned-sequence>
<scanned-sequence accession="chr8" name="chr8">
</scanned-sequence>
<scanned-sequence accession="chr8" name="chr8">
</scanned-sequence>
<scanned-sequence accession="chr8" name="chr8">
</scanned-sequence>
<scanned-sequence accession="chr8" name="chr8">
</scanned-sequence>
<scanned-sequence accession="chr8" name="chr8">
</scanned-sequence>
<scanned-sequence accession="chr8" name="chr8">
</scanned-sequence>
<scanned-sequence accession="chr8" name="chr8">
</scanned-sequence>
<scanned-sequence accession="chr8" name="chr8">
<matched-element start="28690995" stop="28691009" score="10.2308" pvalue="6.15e-05">
<sequence>GGGTGAGAGGGTTTG</sequence>
<mem:qvalue>0.204</mem:qvalue>
</matched-element>
</scanned-sequence>
<scanned-sequence accession="chr8" name="chr8">
</scanned-sequence>
<scanned-sequence accession="chr8" name="chr8">
</scanned-sequence>
<scanned-sequence accession="chr8" name="chr8">
</scanned-sequence>
<scanned-sequence accession="chr8" name="chr8">
</scanned-sequence>
<scanned-sequence accession="chr8" name="chr8">
</scanned-sequence>
<scanned-sequence accession="chr8" name="chr8">
</scanned-sequence>
<scanned-sequence accession="chr8" name="chr8">
</scanned-sequence>
<scanned-sequence accession="chr8" name="chr8">
</scanned-sequence>
<scanned-sequence accession="chr8" name="chr8">
</scanned-sequence>
<scanned-sequence accession="chr8" name="chr8">
<matched-element start="42158972" stop="42158986" score="16.4945" pvalue="1.51e-06">
<sequence>AGGACACCGAGTTCA</sequence>
<mem:qvalue>0.032</mem:qvalue>
</matched-element>
</scanned-sequence>
<scanned-sequence accession="chr8" name="chr8">
</scanned-sequence>
<scanned-sequence accession="chr8" name="chr8">
</scanned-sequence>
<scanned-sequence accession="chr8" name="chr8">
</scanned-sequence>
<scanned-sequence accession="chr8" name="chr8">
</scanned-sequence>
<scanned-sequence accession="chr8" name="chr8">
</scanned-sequence>
<scanned-sequence accession="chr8" name="chr8">
</scanned-sequence>
<scanned-sequence accession="chr8" name="chr8">
</scanned-sequence>
<scanned-sequence accession="chr8" name="chr8">
</scanned-sequence>
<scanned-sequence accession="chr8" name="chr8">
</scanned-sequence>
<scanned-sequence accession="chr8" name="chr8">
</scanned-sequence>
<scanned-sequence accession="chr8" name="chr8">
</scanned-sequence>
<scanned-sequence accession="chr8" name="chr8">
</scanned-sequence>
<scanned-sequence accession="chr8" name="chr8">
</scanned-sequence>
<scanned-sequence accession="chr8" name="chr8">
</scanned-sequence>
<scanned-sequence accession="chr8" name="chr8">
<matched-element start="67507527" stop="67507541" score="18.978" pvalue="1.75e-07">
<sequence>AGGTCACAGAGTGCG</sequence>
<mem:qvalue>0.0142</mem:qvalue>
</matched-element>
<matched-element start="67507518" stop="67507532" score="10.4615" pvalue="5.51e-05">
<sequence>GGAACAGCGAGGTCA</sequence>
<mem:qvalue>0.191</mem:qvalue>
</matched-element>
</scanned-sequence>
<scanned-sequence accession="chr8" name="chr8">
<matched-element start="67755371" stop="67755385" score="12.1758" pvalue="2.31e-05">
<sequence>GGGTCACTAGGTTCC</sequence>
<mem:qvalue>0.117</mem:qvalue>
</matched-element>
</scanned-sequence>
<scanned-sequence accession="chr8" name="chr8">
</scanned-sequence>
<scanned-sequence accession="chr8" name="chr8">
</scanned-sequence>
<scanned-sequence accession="chr8" name="chr8">
</scanned-sequence>
<scanned-sequence accession="chr8" name="chr8">
</scanned-sequence>
<scanned-sequence accession="chr8" name="chr8">
</scanned-sequence>
<scanned-sequence accession="chr8" name="chr8">
<matched-element start="72918436" stop="72918450" score="14.8132" pvalue="4.88e-06">
<sequence>GGTTCACTGGGTGCA</sequence>
<mem:qvalue>0.0547</mem:qvalue>
</matched-element>
</scanned-sequence>
<scanned-sequence accession="chr8" name="chr8">
</scanned-sequence>
<scanned-sequence accession="chr8" name="chr8">
<matched-element start="90839485" stop="90839471" score="12.4945" pvalue="1.94e-05">
<sequence>AGGTCGGCGAGTTTG</sequence>
<mem:qvalue>0.104</mem:qvalue>
</matched-element>
</scanned-sequence>
<scanned-sequence accession="chr8" name="chr8">
</scanned-sequence>
<scanned-sequence accession="chr8" name="chr8">
</scanned-sequence>
<scanned-sequence accession="chr8" name="chr8">
<matched-element start="96219176" stop="96219162" score="9.79121" pvalue="7.56e-05">
<sequence>GGGTCACCGGAGTTA</sequence>
<mem:qvalue>0.225</mem:qvalue>
</matched-element>
</scanned-sequence>
<scanned-sequence accession="chr8" name="chr8">
<matched-element start="96312892" stop="96312878" score="13.6813" pvalue="9.86e-06">
<sequence>AGGTCAGGAAGTACA</sequence>
<mem:qvalue>0.0745</mem:qvalue>
</matched-element>
<matched-element start="96313041" stop="96313027" score="10.7143" pvalue="4.88e-05">
<sequence>AGGAGAGTGAGTACA</sequence>
<mem:qvalue>0.18</mem:qvalue>
</matched-element>
</scanned-sequence>
<scanned-sequence accession="chr8" name="chr8">
<matched-element start="97316968" stop="97316982" score="11.2198" pvalue="3.8e-05">
<sequence>AAGTCATAGAGGACA</sequence>
<mem:qvalue>0.156</mem:qvalue>
</matched-element>
</scanned-sequence>
<scanned-sequence accession="chr8" name="chr8">
<matched-element start="98712790" stop="98712804" score="9.96703" pvalue="6.96e-05">
<sequence>TATTCAAAAAGTTCA</sequence>
<mem:qvalue>0.216</mem:qvalue>
</matched-element>
</scanned-sequence>
<scanned-sequence accession="chr8" name="chr8">
<matched-element start="98725255" stop="98725241" score="13.1209" pvalue="1.37e-05">
<sequence>GGGTCACCGGGTCTA</sequence>
<mem:qvalue>0.089</mem:qvalue>
</matched-element>
</scanned-sequence>
<scanned-sequence accession="chr8" name="chr8">
</scanned-sequence>
<scanned-sequence accession="chr8" name="chr8">
</scanned-sequence>
<scanned-sequence accession="chr8" name="chr8">
<matched-element start="101576250" stop="101576264" score="9.36264" pvalue="9.19e-05">
<sequence>AGGACACTGGGGACT</sequence>
<mem:qvalue>0.247</mem:qvalue>
</matched-element>
</scanned-sequence>
<scanned-sequence accession="chr8" name="chr8">
</scanned-sequence>
<scanned-sequence accession="chr8" name="chr8">
</scanned-sequence>
<scanned-sequence accession="chr8" name="chr8">
</scanned-sequence>
<scanned-sequence accession="chr8" name="chr8">
</scanned-sequence>
<scanned-sequence accession="chr8" name="chr8">
</scanned-sequence>
<scanned-sequence accession="chr8" name="chr8">
</scanned-sequence>
<scanned-sequence accession="chr8" name="chr8">
</scanned-sequence>
<scanned-sequence accession="chr8" name="chr8">
</scanned-sequence>
<scanned-sequence accession="chr8" name="chr8">
</scanned-sequence>
<scanned-sequence accession="chr8" name="chr8">
<matched-element start="103617768" stop="103617754" score="11.6813" pvalue="3e-05">
<sequence>AGGTCAGCAGGTTTG</sequence>
<mem:qvalue>0.136</mem:qvalue>
</matched-element>
<matched-element start="103617796" stop="103617782" score="9.52747" pvalue="8.53e-05">
<sequence>AGATCAGCAAGTCCC</sequence>
<mem:qvalue>0.237</mem:qvalue>
</matched-element>
</scanned-sequence>
<scanned-sequence accession="chr8" name="chr8">
</scanned-sequence>
<scanned-sequence accession="chr8" name="chr8">
</scanned-sequence>
<scanned-sequence accession="chr8" name="chr8">
<matched-element start="104021939" stop="104021953" score="14.3297" pvalue="6.62e-06">
<sequence>GAGTCACCAAGGTCA</sequence>
<mem:qvalue>0.0596</mem:qvalue>
</matched-element>
</scanned-sequence>
<scanned-sequence accession="chr8" name="chr8">
<matched-element start="105667455" stop="105667469" score="16.7363" pvalue="1.25e-06">
<sequence>AGGTGGCAGAGGTCA</sequence>
<mem:qvalue>0.029</mem:qvalue>
</matched-element>
<matched-element start="105667295" stop="105667309" score="9.95604" pvalue="7e-05">
<sequence>AGGAGACAGAGGTTT</sequence>
<mem:qvalue>0.217</mem:qvalue>
</matched-element>
</scanned-sequence>
<scanned-sequence accession="chr8" name="chr8">
<matched-element start="105750564" stop="105750578" score="20.4286" pvalue="3.44e-08">
<sequence>AGGTCACTGAGGGCA</sequence>
<mem:qvalue>0.01</mem:qvalue>
</matched-element>
</scanned-sequence>
<scanned-sequence accession="chr8" name="chr8">
<matched-element start="105768115" stop="105768101" score="17.1319" pvalue="9.12e-07">
<sequence>AGTTCAGAGAGTTCT</sequence>
<mem:qvalue>0.0232</mem:qvalue>
</matched-element>
</scanned-sequence>
<scanned-sequence accession="chr8" name="chr8">
<matched-element start="110415651" stop="110415637" score="10.3846" pvalue="5.72e-05">
<sequence>GGGTAACAGAGTTCA</sequence>
<mem:qvalue>0.197</mem:qvalue>
</matched-element>
</scanned-sequence>
<scanned-sequence accession="chr8" name="chr8">
</scanned-sequence>
<scanned-sequence accession="chr8" name="chr8">
</scanned-sequence>
<scanned-sequence accession="chr8" name="chr8">
</scanned-sequence>
<scanned-sequence accession="chr8" name="chr8">
<matched-element start="123865036" stop="123865050" score="13.2857" pvalue="1.24e-05">
<sequence>AGGGCAGCGAGTTTA</sequence>
<mem:qvalue>0.0857</mem:qvalue>
</matched-element>
</scanned-sequence>
<scanned-sequence accession="chr8" name="chr8">
</scanned-sequence>
<scanned-sequence accession="chr8" name="chr8">
<matched-element start="125003595" stop="125003581" score="12.9011" pvalue="1.55e-05">
<sequence>AGGGCACCGGGTGCA</sequence>
<mem:qvalue>0.0927</mem:qvalue>
</matched-element>
</scanned-sequence>
<scanned-sequence accession="chr8" name="chr8">
</scanned-sequence>
<scanned-sequence accession="chr8" name="chr8">
</scanned-sequence>
<scanned-sequence accession="chr8" name="chr8">
</scanned-sequence>
<scanned-sequence accession="chr8" name="chr8">
</scanned-sequence>
<scanned-sequence accession="chr8" name="chr8">
</scanned-sequence>
<scanned-sequence accession="chr8" name="chr8">
<matched-element start="125770162" stop="125770148" score="14.6264" pvalue="5.5e-06">
<sequence>AGTTCAAGGAGGACA</sequence>
<mem:qvalue>0.0568</mem:qvalue>
</matched-element>
<matched-element start="125770171" stop="125770157" score="11.3297" pvalue="3.59e-05">
<sequence>TGGTGAGGGAGTTCA</sequence>
<mem:qvalue>0.15</mem:qvalue>
</matched-element>
</scanned-sequence>
<scanned-sequence accession="chr8" name="chr8">
</scanned-sequence>
<scanned-sequence accession="chr8" name="chr8">
</scanned-sequence>
<scanned-sequence accession="chr8" name="chr8">
</scanned-sequence>
<scanned-sequence accession="chr8" name="chr8">
</scanned-sequence>
<scanned-sequence accession="chr8" name="chr8">
</scanned-sequence>
<scanned-sequence accession="chr8" name="chr8">
</scanned-sequence>
<scanned-sequence accession="chr8" name="chr8">
</scanned-sequence>
<scanned-sequence accession="chr8" name="chr8">
<matched-element start="126683565" stop="126683551" score="10.4725" pvalue="5.48e-05">
<sequence>GGGCCACAAAGGTTG</sequence>
<mem:qvalue>0.191</mem:qvalue>
</matched-element>
<matched-element start="126683410" stop="126683424" score="9.75824" pvalue="7.67e-05">
<sequence>TGGGGAGTGAGGTCA</sequence>
<mem:qvalue>0.226</mem:qvalue>
</matched-element>
</scanned-sequence>
<scanned-sequence accession="chr8" name="chr8">
</scanned-sequence>
<scanned-sequence accession="chr8" name="chr8">
</scanned-sequence>
<scanned-sequence accession="chr8" name="chr8">
<matched-element start="126718773" stop="126718787" score="9.48352" pvalue="8.7e-05">
<sequence>AGTCCAGTGGGTTCT</sequence>
<mem:qvalue>0.24</mem:qvalue>
</matched-element>
</scanned-sequence>
<scanned-sequence accession="chr8" name="chr8">
</scanned-sequence>
<scanned-sequence accession="chr8" name="chr8">
</scanned-sequence>
<scanned-sequence accession="chr8" name="chr8">
</scanned-sequence>
<scanned-sequence accession="chr8" name="chr8">
</scanned-sequence>
<scanned-sequence accession="chr8" name="chr8">
<matched-element start="129303700" stop="129303686" score="14" pvalue="8.11e-06">
<sequence>GGGTCACAGGGTTTG</sequence>
<mem:qvalue>0.0665</mem:qvalue>
</matched-element>
</scanned-sequence>
<scanned-sequence accession="chr8" name="chr8">
</scanned-sequence>
<scanned-sequence accession="chr8" name="chr8">
</scanned-sequence>
<scanned-sequence accession="chr8" name="chr8">
</scanned-sequence>
<scanned-sequence accession="chr8" name="chr8">
</scanned-sequence>
<scanned-sequence accession="chr8" name="chr8">
<matched-element start="131329100" stop="131329114" score="15.1648" pvalue="3.87e-06">
<sequence>AGGTCACTGGGGTTG</sequence>
<mem:qvalue>0.0484</mem:qvalue>
</matched-element>
</scanned-sequence>
<scanned-sequence accession="chr8" name="chr8">
<matched-element start="134563416" stop="134563402" score="14.6264" pvalue="5.5e-06">
<sequence>GAGTCAGTGAGTTCA</sequence>
<mem:qvalue>0.0568</mem:qvalue>
</matched-element>
</scanned-sequence>
<scanned-sequence accession="chr8" name="chr8">
</scanned-sequence>
<scanned-sequence accession="chr8" name="chr8">
</scanned-sequence>
<scanned-sequence accession="chr8" name="chr8">
</scanned-sequence>
<scanned-sequence accession="chr8" name="chr8">
</scanned-sequence>
<scanned-sequence accession="chr8" name="chr8">
</scanned-sequence>
<scanned-sequence accession="chr8" name="chr8">
<matched-element start="141546779" stop="141546793" score="18.1758" pvalue="3.8e-07">
<sequence>AGGTCAGTGAGTTCT</sequence>
<mem:qvalue>0.018</mem:qvalue>
</matched-element>
</scanned-sequence>
<scanned-sequence accession="chr8" name="chr8">
</scanned-sequence>
<scanned-sequence accession="chr8" name="chr8">
</scanned-sequence>
<scanned-sequence accession="chr8" name="chr8">
<matched-element start="142065811" stop="142065797" score="14.4615" pvalue="6.09e-06">
<sequence>AGTGCACTGAGGGCA</sequence>
<mem:qvalue>0.0587</mem:qvalue>
</matched-element>
</scanned-sequence>
<scanned-sequence accession="chr8" name="chr8">
<matched-element start="142197568" stop="142197582" score="14.3077" pvalue="6.73e-06">
<sequence>AGTTGACTGAGTTTG</sequence>
<mem:qvalue>0.0597</mem:qvalue>
</matched-element>
</scanned-sequence>
<scanned-sequence accession="chr8" name="chr8">
</scanned-sequence>
<scanned-sequence accession="chr8" name="chr8">
</scanned-sequence>
<scanned-sequence accession="chr8" name="chr8">
</scanned-sequence>
<scanned-sequence accession="chr8" name="chr8">
</scanned-sequence>
<scanned-sequence accession="chr8" name="chr8">
<matched-element start="146074897" stop="146074883" score="18.011" pvalue="4.38e-07">
<sequence>AGGTCACTGAGTGCT</sequence>
<mem:qvalue>0.018</mem:qvalue>
</matched-element>
<matched-element start="146074807" stop="146074793" score="12.6154" pvalue="1.82e-05">
<sequence>AGATCACTGAGGTTC</sequence>
<mem:qvalue>0.1</mem:qvalue>
</matched-element>
<matched-element start="146075124" stop="146075110" score="9.81319" pvalue="7.48e-05">
<sequence>AGATCACTGGGTGTT</sequence>
<mem:qvalue>0.224</mem:qvalue>
</matched-element>
</scanned-sequence>
<scanned-sequence accession="chr9" name="chr9">
</scanned-sequence>
<scanned-sequence accession="chr9" name="chr9">
</scanned-sequence>
<scanned-sequence accession="chr9" name="chr9">
<matched-element start="4752988" stop="4753002" score="12.8791" pvalue="1.57e-05">
<sequence>AGGTCATGAAGGTCA</sequence>
<mem:qvalue>0.0928</mem:qvalue>
</matched-element>
</scanned-sequence>
<scanned-sequence accession="chr9" name="chr9">
<matched-element start="5548518" stop="5548504" score="14.4176" pvalue="6.27e-06">
<sequence>AGTTCATTGAGTGCA</sequence>
<mem:qvalue>0.0587</mem:qvalue>
</matched-element>
</scanned-sequence>
<scanned-sequence accession="chr9" name="chr9">
</scanned-sequence>
<scanned-sequence accession="chr9" name="chr9">
</scanned-sequence>
<scanned-sequence accession="chr9" name="chr9">
</scanned-sequence>
<scanned-sequence accession="chr9" name="chr9">
</scanned-sequence>
<scanned-sequence accession="chr9" name="chr9">
</scanned-sequence>
<scanned-sequence accession="chr9" name="chr9">
</scanned-sequence>
<scanned-sequence accession="chr9" name="chr9">
<matched-element start="33294566" stop="33294552" score="17.0989" pvalue="9.39e-07">
<sequence>AAGTCAAAGAGTTCA</sequence>
<mem:qvalue>0.0236</mem:qvalue>
</matched-element>
</scanned-sequence>
<scanned-sequence accession="chr9" name="chr9">
<matched-element start="35832910" stop="35832924" score="14.3187" pvalue="6.68e-06">
<sequence>GGGTCAACCAGGTCA</sequence>
<mem:qvalue>0.0597</mem:qvalue>
</matched-element>
</scanned-sequence>
<scanned-sequence accession="chr9" name="chr9">
</scanned-sequence>
<scanned-sequence accession="chr9" name="chr9">
</scanned-sequence>
<scanned-sequence accession="chr9" name="chr9">
</scanned-sequence>
<scanned-sequence accession="chr9" name="chr9">
</scanned-sequence>
<scanned-sequence accession="chr9" name="chr9">
<matched-element start="36995968" stop="36995982" score="16.5055" pvalue="1.49e-06">
<sequence>AGTTCATAGAGTTCA</sequence>
<mem:qvalue>0.032</mem:qvalue>
</matched-element>
</scanned-sequence>
<scanned-sequence accession="chr9" name="chr9">
</scanned-sequence>
<scanned-sequence accession="chr9" name="chr9">
</scanned-sequence>
<scanned-sequence accession="chr9" name="chr9">
</scanned-sequence>
<scanned-sequence accession="chr9" name="chr9">
</scanned-sequence>
<scanned-sequence accession="chr9" name="chr9">
</scanned-sequence>
<scanned-sequence accession="chr9" name="chr9">
</scanned-sequence>
<scanned-sequence accession="chr9" name="chr9">
</scanned-sequence>
<scanned-sequence accession="chr9" name="chr9">
</scanned-sequence>
<scanned-sequence accession="chr9" name="chr9">
</scanned-sequence>
<scanned-sequence accession="chr9" name="chr9">
</scanned-sequence>
<scanned-sequence accession="chr9" name="chr9">
</scanned-sequence>
<scanned-sequence accession="chr9" name="chr9">
</scanned-sequence>
<scanned-sequence accession="chr9" name="chr9">
<matched-element start="86499374" stop="86499360" score="9.81319" pvalue="7.48e-05">
<sequence>TGGTCCCTGGGTTCA</sequence>
<mem:qvalue>0.224</mem:qvalue>
</matched-element>
</scanned-sequence>
<scanned-sequence accession="chr9" name="chr9">
<matched-element start="89269532" stop="89269518" score="10.7363" pvalue="4.82e-05">
<sequence>AGTTCACAGGAGACA</sequence>
<mem:qvalue>0.179</mem:qvalue>
</matched-element>
</scanned-sequence>
<scanned-sequence accession="chr9" name="chr9">
</scanned-sequence>
<scanned-sequence accession="chr9" name="chr9">
</scanned-sequence>
<scanned-sequence accession="chr9" name="chr9">
</scanned-sequence>
<scanned-sequence accession="chr9" name="chr9">
<matched-element start="91269339" stop="91269353" score="13" pvalue="1.46e-05">
<sequence>GGGACACTGAGGACA</sequence>
<mem:qvalue>0.0906</mem:qvalue>
</matched-element>
<matched-element start="91269419" stop="91269433" score="12.9011" pvalue="1.55e-05">
<sequence>CAGTCACAGAGGTCA</sequence>
<mem:qvalue>0.0927</mem:qvalue>
</matched-element>
</scanned-sequence>
<scanned-sequence accession="chr9" name="chr9">
</scanned-sequence>
<scanned-sequence accession="chr9" name="chr9">
</scanned-sequence>
<scanned-sequence accession="chr9" name="chr9">
<matched-element start="92950095" stop="92950081" score="13.2088" pvalue="1.3e-05">
<sequence>AGTGCAGAGAGTGCA</sequence>
<mem:qvalue>0.0873</mem:qvalue>
</matched-element>
</scanned-sequence>
<scanned-sequence accession="chr9" name="chr9">
</scanned-sequence>
<scanned-sequence accession="chr9" name="chr9">
</scanned-sequence>
<scanned-sequence accession="chr9" name="chr9">
</scanned-sequence>
<scanned-sequence accession="chr9" name="chr9">
</scanned-sequence>
<scanned-sequence accession="chr9" name="chr9">
</scanned-sequence>
<scanned-sequence accession="chr9" name="chr9">
</scanned-sequence>
<scanned-sequence accession="chr9" name="chr9">
</scanned-sequence>
<scanned-sequence accession="chr9" name="chr9">
<matched-element start="111946271" stop="111946257" score="10.4396" pvalue="5.57e-05">
<sequence>GGAGCAATGAGGGCA</sequence>
<mem:qvalue>0.193</mem:qvalue>
</matched-element>
</scanned-sequence>
<scanned-sequence accession="chr9" name="chr9">
<matched-element start="113767932" stop="113767946" score="12.5055" pvalue="1.93e-05">
<sequence>GGGGGACAGAGGGCA</sequence>
<mem:qvalue>0.104</mem:qvalue>
</matched-element>
<matched-element start="113767710" stop="113767724" score="10.3626" pvalue="5.78e-05">
<sequence>AGGTCACTCAGTTTC</sequence>
<mem:qvalue>0.198</mem:qvalue>
</matched-element>
</scanned-sequence>
<scanned-sequence accession="chr9" name="chr9">
</scanned-sequence>
<scanned-sequence accession="chr9" name="chr9">
<matched-element start="113789194" stop="113789208" score="9.32967" pvalue="9.32e-05">
<sequence>AGGTCATGGGGGTTA</sequence>
<mem:qvalue>0.248</mem:qvalue>
</matched-element>
</scanned-sequence>
<scanned-sequence accession="chr9" name="chr9">
</scanned-sequence>
<scanned-sequence accession="chr9" name="chr9">
<matched-element start="114586017" stop="114586003" score="17.2198" pvalue="8.59e-07">
<sequence>AGGTCACTGGGTACA</sequence>
<mem:qvalue>0.0221</mem:qvalue>
</matched-element>
</scanned-sequence>
<scanned-sequence accession="chr9" name="chr9">
</scanned-sequence>
<scanned-sequence accession="chr9" name="chr9">
<matched-element start="114698278" stop="114698292" score="10.1538" pvalue="6.38e-05">
<sequence>AAGTCACTGAAGCCA</sequence>
<mem:qvalue>0.207</mem:qvalue>
</matched-element>
</scanned-sequence>
<scanned-sequence accession="chr9" name="chr9">
</scanned-sequence>
<scanned-sequence accession="chr9" name="chr9">
<matched-element start="115319535" stop="115319549" score="14.2967" pvalue="6.78e-06">
<sequence>GGGTCAGAGGGTTCT</sequence>
<mem:qvalue>0.0599</mem:qvalue>
</matched-element>
</scanned-sequence>
<scanned-sequence accession="chr9" name="chr9">
</scanned-sequence>
<scanned-sequence accession="chr9" name="chr9">
<matched-element start="115384021" stop="115384007" score="10.5714" pvalue="5.22e-05">
<sequence>AGGTCGGGAAGGGCA</sequence>
<mem:qvalue>0.187</mem:qvalue>
</matched-element>
<matched-element start="115383943" stop="115383957" score="9.85714" pvalue="7.33e-05">
<sequence>AGGGCAAGAAGGCCA</sequence>
<mem:qvalue>0.222</mem:qvalue>
</matched-element>
</scanned-sequence>
<scanned-sequence accession="chr9" name="chr9">
<matched-element start="116151120" stop="116151134" score="9.18681" pvalue="9.93e-05">
<sequence>AGGGCAGTGGGTTCC</sequence>
<mem:qvalue>0.256</mem:qvalue>
</matched-element>
</scanned-sequence>
<scanned-sequence accession="chr9" name="chr9">
<matched-element start="116483891" stop="116483905" score="16.0769" pvalue="2.05e-06">
<sequence>AGATGAATGAGGTCA</sequence>
<mem:qvalue>0.0343</mem:qvalue>
</matched-element>
<matched-element start="116483877" stop="116483863" score="12.5385" pvalue="1.89e-05">
<sequence>AGTGCAATGGGGTCA</sequence>
<mem:qvalue>0.103</mem:qvalue>
</matched-element>
<matched-element start="116483935" stop="116483949" score="10.3187" pvalue="5.9e-05">
<sequence>GGGTGGGGGAGGTCA</sequence>
<mem:qvalue>0.198</mem:qvalue>
</matched-element>
</scanned-sequence>
<scanned-sequence accession="chr9" name="chr9">
<matched-element start="121838738" stop="121838724" score="10.3187" pvalue="5.9e-05">
<sequence>AGTGCAATGGGGACA</sequence>
<mem:qvalue>0.198</mem:qvalue>
</matched-element>
</scanned-sequence>
<scanned-sequence accession="chr9" name="chr9">
</scanned-sequence>
<scanned-sequence accession="chr9" name="chr9">
</scanned-sequence>
<scanned-sequence accession="chr9" name="chr9">
</scanned-sequence>
<scanned-sequence accession="chr9" name="chr9">
</scanned-sequence>
<scanned-sequence accession="chr9" name="chr9">
<matched-element start="125141646" stop="125141632" score="11.4286" pvalue="3.41e-05">
<sequence>AAGTGACCGAGGCCG</sequence>
<mem:qvalue>0.148</mem:qvalue>
</matched-element>
</scanned-sequence>
<scanned-sequence accession="chr9" name="chr9">
</scanned-sequence>
<scanned-sequence accession="chr9" name="chr9">
<matched-element start="126002387" stop="126002401" score="12.7253" pvalue="1.71e-05">
<sequence>CGGTCACTGAGTTTG</sequence>
<mem:qvalue>0.0968</mem:qvalue>
</matched-element>
</scanned-sequence>
<scanned-sequence accession="chr9" name="chr9">
</scanned-sequence>
<scanned-sequence accession="chr9" name="chr9">
</scanned-sequence>
<scanned-sequence accession="chr9" name="chr9">
</scanned-sequence>
<scanned-sequence accession="chr9" name="chr9">
</scanned-sequence>
<scanned-sequence accession="chr9" name="chr9">
</scanned-sequence>
<scanned-sequence accession="chr9" name="chr9">
</scanned-sequence>
<scanned-sequence accession="chr9" name="chr9">
</scanned-sequence>
<scanned-sequence accession="chr9" name="chr9">
</scanned-sequence>
<scanned-sequence accession="chr9" name="chr9">
</scanned-sequence>
<scanned-sequence accession="chr9" name="chr9">
</scanned-sequence>
<scanned-sequence accession="chr9" name="chr9">
<matched-element start="130685061" stop="130685075" score="13.0549" pvalue="1.42e-05">
<sequence>GGGTCATGGAGTTCA</sequence>
<mem:qvalue>0.0894</mem:qvalue>
</matched-element>
</scanned-sequence>
<scanned-sequence accession="chr9" name="chr9">
</scanned-sequence>
<scanned-sequence accession="chr9" name="chr9">
</scanned-sequence>
<scanned-sequence accession="chr9" name="chr9">
</scanned-sequence>
<scanned-sequence accession="chr9" name="chr9">
</scanned-sequence>
<scanned-sequence accession="chr9" name="chr9">
</scanned-sequence>
<scanned-sequence accession="chr9" name="chr9">
</scanned-sequence>
<scanned-sequence accession="chr9" name="chr9">
</scanned-sequence>
<scanned-sequence accession="chr9" name="chr9">
</scanned-sequence>
<scanned-sequence accession="chr9" name="chr9">
<matched-element start="134847948" stop="134847962" score="16.0989" pvalue="2.02e-06">
<sequence>AGTTCACCGGGTGCA</sequence>
<mem:qvalue>0.0343</mem:qvalue>
</matched-element>
</scanned-sequence>
<scanned-sequence accession="chr9" name="chr9">
<matched-element start="135193048" stop="135193034" score="9.52747" pvalue="8.53e-05">
<sequence>GAGGCACTGAGGCCA</sequence>
<mem:qvalue>0.237</mem:qvalue>
</matched-element>
</scanned-sequence>
<scanned-sequence accession="chr9" name="chr9">
</scanned-sequence>
<scanned-sequence accession="chr9" name="chr9">
</scanned-sequence>
<scanned-sequence accession="chrX" name="chrX">
<matched-element start="7012100" stop="7012086" score="9.50549" pvalue="8.61e-05">
<sequence>GGGTGACAGGGTTTC</sequence>
<mem:qvalue>0.238</mem:qvalue>
</matched-element>
</scanned-sequence>
<scanned-sequence accession="chrX" name="chrX">
</scanned-sequence>
<scanned-sequence accession="chrX" name="chrX">
<matched-element start="7043392" stop="7043378" score="18.0659" pvalue="4.16e-07">
<sequence>AGGTCACCAAGGACA</sequence>
<mem:qvalue>0.018</mem:qvalue>
</matched-element>
<matched-element start="7043740" stop="7043754" score="9.62637" pvalue="8.15e-05">
<sequence>AGGTCACTGTGGGCA</sequence>
<mem:qvalue>0.23</mem:qvalue>
</matched-element>
</scanned-sequence>
<scanned-sequence accession="chrX" name="chrX">
</scanned-sequence>
<scanned-sequence accession="chrX" name="chrX">
</scanned-sequence>
<scanned-sequence accession="chrX" name="chrX">
</scanned-sequence>
<scanned-sequence accession="chrX" name="chrX">
</scanned-sequence>
<scanned-sequence accession="chrX" name="chrX">
<matched-element start="38545496" stop="38545510" score="13.8901" pvalue="8.69e-06">
<sequence>GGGTGAAAGAGGACG</sequence>
<mem:qvalue>0.0686</mem:qvalue>
</matched-element>
</scanned-sequence>
<scanned-sequence accession="chrX" name="chrX">
</scanned-sequence>
<scanned-sequence accession="chrX" name="chrX">
</scanned-sequence>
<scanned-sequence accession="chrX" name="chrX">
</scanned-sequence>
<scanned-sequence accession="chrX" name="chrX">
</scanned-sequence>
<scanned-sequence accession="chrX" name="chrX">
<matched-element start="46373253" stop="46373267" score="12.1099" pvalue="2.4e-05">
<sequence>TGGCCACAGAGTGCA</sequence>
<mem:qvalue>0.118</mem:qvalue>
</matched-element>
</scanned-sequence>
<scanned-sequence accession="chrX" name="chrX">
<matched-element start="46382470" stop="46382484" score="19.7912" pvalue="7.3e-08">
<sequence>AGGTCACAGGGGTCA</sequence>
<mem:qvalue>0.0103</mem:qvalue>
</matched-element>
</scanned-sequence>
<scanned-sequence accession="chrX" name="chrX">
</scanned-sequence>
<scanned-sequence accession="chrX" name="chrX">
</scanned-sequence>
<scanned-sequence accession="chrX" name="chrX">
</scanned-sequence>
<scanned-sequence accession="chrX" name="chrX">
</scanned-sequence>
<scanned-sequence accession="chrX" name="chrX">
</scanned-sequence>
<scanned-sequence accession="chrX" name="chrX">
</scanned-sequence>
<scanned-sequence accession="chrX" name="chrX">
<matched-element start="54087966" stop="54087952" score="16" pvalue="2.15e-06">
<sequence>GAGTCACCGAGTTCA</sequence>
<mem:qvalue>0.0343</mem:qvalue>
</matched-element>
</scanned-sequence>
<scanned-sequence accession="chrX" name="chrX">
</scanned-sequence>
<scanned-sequence accession="chrX" name="chrX">
</scanned-sequence>
<scanned-sequence accession="chrX" name="chrX">
<matched-element start="96468363" stop="96468349" score="14.4615" pvalue="6.09e-06">
<sequence>GAGTCACTGAGTGCA</sequence>
<mem:qvalue>0.0587</mem:qvalue>
</matched-element>
</scanned-sequence>
<scanned-sequence accession="chrX" name="chrX">
</scanned-sequence>
<scanned-sequence accession="chrX" name="chrX">
<matched-element start="119643327" stop="119643313" score="17.3187" pvalue="7.96e-07">
<sequence>GGGTCAATGAGTTCT</sequence>
<mem:qvalue>0.0218</mem:qvalue>
</matched-element>
</scanned-sequence>
<scanned-sequence accession="chrX" name="chrX">
<matched-element start="129054001" stop="129054015" score="15.8352" pvalue="2.43e-06">
<sequence>AGGTCAGGGAGTGCA</sequence>
<mem:qvalue>0.0369</mem:qvalue>
</matched-element>
</scanned-sequence>
<scanned-sequence accession="chrX" name="chrX">
<matched-element start="134483601" stop="134483587" score="14.6813" pvalue="5.31e-06">
<sequence>AGGCCAACGAGTGCA</sequence>
<mem:qvalue>0.0563</mem:qvalue>
</matched-element>
</scanned-sequence>
<scanned-sequence accession="chrX" name="chrX">
<matched-element start="138635646" stop="138635660" score="10.2198" pvalue="6.18e-05">
<sequence>AGGACAGTGAGGTTT</sequence>
<mem:qvalue>0.204</mem:qvalue>
</matched-element>
</scanned-sequence>
<scanned-sequence accession="chrX" name="chrX">
</scanned-sequence>
<scanned-sequence accession="chrX" name="chrX">
<matched-element start="151750258" stop="151750272" score="14.7253" pvalue="5.16e-06">
<sequence>AGTTCAGTGGGTGCA</sequence>
<mem:qvalue>0.0561</mem:qvalue>
</matched-element>
</scanned-sequence>
<scanned-sequence accession="chrX" name="chrX">
</scanned-sequence>
<scanned-sequence accession="chrX" name="chrX">
</scanned-sequence>
<scanned-sequence accession="chr10" name="chr10">
</scanned-sequence>
<scanned-sequence accession="chr10" name="chr10">
</scanned-sequence>
<scanned-sequence accession="chr10" name="chr10">
<matched-element start="2980913" stop="2980899" score="11.4835" pvalue="3.32e-05">
<sequence>AGTTCATGAAGTTCA</sequence>
<mem:qvalue>0.146</mem:qvalue>
</matched-element>
</scanned-sequence>
<scanned-sequence accession="chr10" name="chr10">
</scanned-sequence>
<scanned-sequence accession="chr10" name="chr10">
</scanned-sequence>
<scanned-sequence accession="chr10" name="chr10">
</scanned-sequence>
<scanned-sequence accession="chr10" name="chr10">
</scanned-sequence>
<scanned-sequence accession="chr10" name="chr10">
</scanned-sequence>
<scanned-sequence accession="chr10" name="chr10">
</scanned-sequence>
<scanned-sequence accession="chr10" name="chr10">
<matched-element start="7560141" stop="7560127" score="12.033" pvalue="2.49e-05">
<sequence>AGTTCAGCCAGTGCA</sequence>
<mem:qvalue>0.121</mem:qvalue>
</matched-element>
</scanned-sequence>
<scanned-sequence accession="chr10" name="chr10">
</scanned-sequence>
<scanned-sequence accession="chr10" name="chr10">
</scanned-sequence>
<scanned-sequence accession="chr10" name="chr10">
</scanned-sequence>
<scanned-sequence accession="chr10" name="chr10">
</scanned-sequence>
<scanned-sequence accession="chr10" name="chr10">
<matched-element start="11368656" stop="11368642" score="9.96703" pvalue="6.96e-05">
<sequence>GGGTCACACAGTGCC</sequence>
<mem:qvalue>0.216</mem:qvalue>
</matched-element>
</scanned-sequence>
<scanned-sequence accession="chr10" name="chr10">
<matched-element start="11691650" stop="11691636" score="16.6374" pvalue="1.35e-06">
<sequence>AGGCCAATGAGTTCA</sequence>
<mem:qvalue>0.0304</mem:qvalue>
</matched-element>
</scanned-sequence>
<scanned-sequence accession="chr10" name="chr10">
</scanned-sequence>
<scanned-sequence accession="chr10" name="chr10">
</scanned-sequence>
<scanned-sequence accession="chr10" name="chr10">
</scanned-sequence>
<scanned-sequence accession="chr10" name="chr10">
</scanned-sequence>
<scanned-sequence accession="chr10" name="chr10">
</scanned-sequence>
<scanned-sequence accession="chr10" name="chr10">
</scanned-sequence>
<scanned-sequence accession="chr10" name="chr10">
</scanned-sequence>
<scanned-sequence accession="chr10" name="chr10">
<matched-element start="24715963" stop="24715977" score="19.5385" pvalue="9.48e-08">
<sequence>AGGTCAATAAGTTCA</sequence>
<mem:qvalue>0.0107</mem:qvalue>
</matched-element>
</scanned-sequence>
<scanned-sequence accession="chr10" name="chr10">
<matched-element start="26816688" stop="26816702" score="10.0659" pvalue="6.65e-05">
<sequence>GGTTCAGTGGGTTTT</sequence>
<mem:qvalue>0.211</mem:qvalue>
</matched-element>
</scanned-sequence>
<scanned-sequence accession="chr10" name="chr10">
</scanned-sequence>
<scanned-sequence accession="chr10" name="chr10">
</scanned-sequence>
<scanned-sequence accession="chr10" name="chr10">
</scanned-sequence>
<scanned-sequence accession="chr10" name="chr10">
</scanned-sequence>
<scanned-sequence accession="chr10" name="chr10">
</scanned-sequence>
<scanned-sequence accession="chr10" name="chr10">
</scanned-sequence>
<scanned-sequence accession="chr10" name="chr10">
</scanned-sequence>
<scanned-sequence accession="chr10" name="chr10">
</scanned-sequence>
<scanned-sequence accession="chr10" name="chr10">
</scanned-sequence>
<scanned-sequence accession="chr10" name="chr10">
<matched-element start="43212732" stop="43212746" score="13.1978" pvalue="1.31e-05">
<sequence>GGGTCACGGGGTGCA</sequence>
<mem:qvalue>0.0876</mem:qvalue>
</matched-element>
</scanned-sequence>
<scanned-sequence accession="chr10" name="chr10">
</scanned-sequence>
<scanned-sequence accession="chr10" name="chr10">
</scanned-sequence>
<scanned-sequence accession="chr10" name="chr10">
<matched-element start="45236561" stop="45236547" score="10.1429" pvalue="6.41e-05">
<sequence>AAGCCAGAGAGGGCA</sequence>
<mem:qvalue>0.207</mem:qvalue>
</matched-element>
</scanned-sequence>
<scanned-sequence accession="chr10" name="chr10">
</scanned-sequence>
<scanned-sequence accession="chr10" name="chr10">
</scanned-sequence>
<scanned-sequence accession="chr10" name="chr10">
</scanned-sequence>
<scanned-sequence accession="chr10" name="chr10">
</scanned-sequence>
<scanned-sequence accession="chr10" name="chr10">
</scanned-sequence>
<scanned-sequence accession="chr10" name="chr10">
</scanned-sequence>
<scanned-sequence accession="chr10" name="chr10">
</scanned-sequence>
<scanned-sequence accession="chr10" name="chr10">
</scanned-sequence>
<scanned-sequence accession="chr10" name="chr10">
</scanned-sequence>
<scanned-sequence accession="chr10" name="chr10">
<matched-element start="70495688" stop="70495702" score="9.61538" pvalue="8.19e-05">
<sequence>TGGTCAGTAGGGTTA</sequence>
<mem:qvalue>0.231</mem:qvalue>
</matched-element>
</scanned-sequence>
<scanned-sequence accession="chr10" name="chr10">
<matched-element start="71164636" stop="71164650" score="12.0989" pvalue="2.41e-05">
<sequence>AGGTGGCTGAGTTTG</sequence>
<mem:qvalue>0.118</mem:qvalue>
</matched-element>
</scanned-sequence>
<scanned-sequence accession="chr10" name="chr10">
</scanned-sequence>
<scanned-sequence accession="chr10" name="chr10">
<matched-element start="73404508" stop="73404494" score="16.0989" pvalue="2.02e-06">
<sequence>GGGGCACTGAGGTCA</sequence>
<mem:qvalue>0.0343</mem:qvalue>
</matched-element>
</scanned-sequence>
<scanned-sequence accession="chr10" name="chr10">
<matched-element start="73603903" stop="73603917" score="20.5714" pvalue="2.96e-08">
<sequence>AGTTCACCGAGTTCA</sequence>
<mem:qvalue>0.01</mem:qvalue>
</matched-element>
</scanned-sequence>
<scanned-sequence accession="chr10" name="chr10">
</scanned-sequence>
<scanned-sequence accession="chr10" name="chr10">
</scanned-sequence>
<scanned-sequence accession="chr10" name="chr10">
</scanned-sequence>
<scanned-sequence accession="chr10" name="chr10">
</scanned-sequence>
<scanned-sequence accession="chr10" name="chr10">
</scanned-sequence>
<scanned-sequence accession="chr10" name="chr10">
</scanned-sequence>
<scanned-sequence accession="chr10" name="chr10">
</scanned-sequence>
<scanned-sequence accession="chr10" name="chr10">
</scanned-sequence>
<scanned-sequence accession="chr10" name="chr10">
<matched-element start="80514230" stop="80514244" score="18.3297" pvalue="3.33e-07">
<sequence>GGGTCAAAGAGGGCA</sequence>
<mem:qvalue>0.0178</mem:qvalue>
</matched-element>
</scanned-sequence>
<scanned-sequence accession="chr10" name="chr10">
<matched-element start="81946405" stop="81946419" score="9.94505" pvalue="7.03e-05">
<sequence>AAGTCACCGAAGCCA</sequence>
<mem:qvalue>0.217</mem:qvalue>
</matched-element>
<matched-element start="81946231" stop="81946245" score="9.2967" pvalue="9.46e-05">
<sequence>GGGGCAGGGAGGACA</sequence>
<mem:qvalue>0.25</mem:qvalue>
</matched-element>
</scanned-sequence>
<scanned-sequence accession="chr10" name="chr10">
<matched-element start="82002478" stop="82002464" score="19.7363" pvalue="8.16e-08">
<sequence>GGGTCAATGAGGTCA</sequence>
<mem:qvalue>0.0103</mem:qvalue>
</matched-element>
<matched-element start="82002505" stop="82002491" score="15.4505" pvalue="3.18e-06">
<sequence>AGGTGGATGAGGTCA</sequence>
<mem:qvalue>0.0431</mem:qvalue>
</matched-element>
<matched-element start="82002541" stop="82002527" score="14.956" pvalue="4.42e-06">
<sequence>AGGTGAATGAGGTCC</sequence>
<mem:qvalue>0.0509</mem:qvalue>
</matched-element>
<matched-element start="82002685" stop="82002671" score="14.956" pvalue="4.42e-06">
<sequence>AGGTGAATGAGGTCC</sequence>
<mem:qvalue>0.0509</mem:qvalue>
</matched-element>
<matched-element start="82002370" stop="82002356" score="11.3626" pvalue="3.53e-05">
<sequence>AGGTGGATGAGGTCC</sequence>
<mem:qvalue>0.15</mem:qvalue>
</matched-element>
<matched-element start="82002577" stop="82002563" score="11.3626" pvalue="3.53e-05">
<sequence>AGGTGGATGAGGTCC</sequence>
<mem:qvalue>0.15</mem:qvalue>
</matched-element>
<matched-element start="82002649" stop="82002635" score="11.3626" pvalue="3.53e-05">
<sequence>AGGTGGATGAGGTCC</sequence>
<mem:qvalue>0.15</mem:qvalue>
</matched-element>
<matched-element start="82002757" stop="82002743" score="11.3626" pvalue="3.53e-05">
<sequence>AGGTGGATGAGGTCC</sequence>
<mem:qvalue>0.15</mem:qvalue>
</matched-element>
<matched-element start="82002442" stop="82002428" score="11.2857" pvalue="3.67e-05">
<sequence>AGGTGATTGAGGTCC</sequence>
<mem:qvalue>0.152</mem:qvalue>
</matched-element>
</scanned-sequence>
<scanned-sequence accession="chr10" name="chr10">
<matched-element start="85889312" stop="85889326" score="10.7473" pvalue="4.79e-05">
<sequence>AGGTGACCGGGGACC</sequence>
<mem:qvalue>0.178</mem:qvalue>
</matched-element>
</scanned-sequence>
<scanned-sequence accession="chr10" name="chr10">
</scanned-sequence>
<scanned-sequence accession="chr10" name="chr10">
</scanned-sequence>
<scanned-sequence accession="chr10" name="chr10">
</scanned-sequence>
<scanned-sequence accession="chr10" name="chr10">
</scanned-sequence>
<scanned-sequence accession="chr10" name="chr10">
<matched-element start="89912836" stop="89912850" score="14.5934" pvalue="5.63e-06">
<sequence>GGGTCAATGGGTTCT</sequence>
<mem:qvalue>0.0569</mem:qvalue>
</matched-element>
</scanned-sequence>
<scanned-sequence accession="chr10" name="chr10">
</scanned-sequence>
<scanned-sequence accession="chr10" name="chr10">
</scanned-sequence>
<scanned-sequence accession="chr10" name="chr10">
<matched-element start="90165775" stop="90165761" score="11.3846" pvalue="3.49e-05">
<sequence>GGGTCATGAAGGTCA</sequence>
<mem:qvalue>0.15</mem:qvalue>
</matched-element>
</scanned-sequence>
<scanned-sequence accession="chr10" name="chr10">
</scanned-sequence>
<scanned-sequence accession="chr10" name="chr10">
</scanned-sequence>
<scanned-sequence accession="chr10" name="chr10">
</scanned-sequence>
<scanned-sequence accession="chr10" name="chr10">
</scanned-sequence>
<scanned-sequence accession="chr10" name="chr10">
</scanned-sequence>
<scanned-sequence accession="chr10" name="chr10">
</scanned-sequence>
<scanned-sequence accession="chr10" name="chr10">
</scanned-sequence>
<scanned-sequence accession="chr10" name="chr10">
<matched-element start="97582161" stop="97582147" score="9.87912" pvalue="7.25e-05">
<sequence>AGTTCATTAAGGCTA</sequence>
<mem:qvalue>0.22</mem:qvalue>
</matched-element>
</scanned-sequence>
<scanned-sequence accession="chr10" name="chr10">
</scanned-sequence>
<scanned-sequence accession="chr10" name="chr10">
<matched-element start="101407297" stop="101407311" score="15.4505" pvalue="3.18e-06">
<sequence>AGTTCAACAAGGTTA</sequence>
<mem:qvalue>0.0431</mem:qvalue>
</matched-element>
</scanned-sequence>
<scanned-sequence accession="chr10" name="chr10">
</scanned-sequence>
<scanned-sequence accession="chr10" name="chr10">
<matched-element start="103805946" stop="103805932" score="10.7253" pvalue="4.85e-05">
<sequence>GGGTCGGGGAGGTCG</sequence>
<mem:qvalue>0.179</mem:qvalue>
</matched-element>
</scanned-sequence>
<scanned-sequence accession="chr10" name="chr10">
<matched-element start="104144020" stop="104144034" score="9.84615" pvalue="7.36e-05">
<sequence>GGGTCAGCGGGTACC</sequence>
<mem:qvalue>0.222</mem:qvalue>
</matched-element>
</scanned-sequence>
<scanned-sequence accession="chr10" name="chr10">
</scanned-sequence>
<scanned-sequence accession="chr10" name="chr10">
</scanned-sequence>
<scanned-sequence accession="chr10" name="chr10">
</scanned-sequence>
<scanned-sequence accession="chr10" name="chr10">
</scanned-sequence>
<scanned-sequence accession="chr10" name="chr10">
</scanned-sequence>
<scanned-sequence accession="chr10" name="chr10">
</scanned-sequence>
<scanned-sequence accession="chr10" name="chr10">
</scanned-sequence>
<scanned-sequence accession="chr10" name="chr10">
<matched-element start="112145656" stop="112145642" score="9.71429" pvalue="7.83e-05">
<sequence>GATACACAGAGGTCA</sequence>
<mem:qvalue>0.227</mem:qvalue>
</matched-element>
</scanned-sequence>
<scanned-sequence accession="chr10" name="chr10">
</scanned-sequence>
<scanned-sequence accession="chr10" name="chr10">
<matched-element start="112524139" stop="112524153" score="11.8791" pvalue="2.7e-05">
<sequence>TAGTCACAGAGGCCA</sequence>
<mem:qvalue>0.128</mem:qvalue>
</matched-element>
</scanned-sequence>
<scanned-sequence accession="chr10" name="chr10">
</scanned-sequence>
<scanned-sequence accession="chr10" name="chr10">
</scanned-sequence>
<scanned-sequence accession="chr10" name="chr10">
</scanned-sequence>
<scanned-sequence accession="chr10" name="chr10">
</scanned-sequence>
<scanned-sequence accession="chr10" name="chr10">
<matched-element start="121239200" stop="121239186" score="10.989" pvalue="4.26e-05">
<sequence>AGTTCAGGCAGTTCA</sequence>
<mem:qvalue>0.167</mem:qvalue>
</matched-element>
</scanned-sequence>
<scanned-sequence accession="chr10" name="chr10">
</scanned-sequence>
<scanned-sequence accession="chr10" name="chr10">
</scanned-sequence>
<scanned-sequence accession="chr10" name="chr10">
</scanned-sequence>
<scanned-sequence accession="chr10" name="chr10">
</scanned-sequence>
<scanned-sequence accession="chr10" name="chr10">
</scanned-sequence>
<scanned-sequence accession="chr10" name="chr10">
</scanned-sequence>
<scanned-sequence accession="chr10" name="chr10">
<matched-element start="126375415" stop="126375401" score="12.1429" pvalue="2.35e-05">
<sequence>GGGCCAAGGAGTTCA</sequence>
<mem:qvalue>0.117</mem:qvalue>
</matched-element>
<matched-element start="126375517" stop="126375531" score="11.9231" pvalue="2.64e-05">
<sequence>AGGCCAACGAGGCCT</sequence>
<mem:qvalue>0.126</mem:qvalue>
</matched-element>
</scanned-sequence>
<scanned-sequence accession="chr10" name="chr10">
</scanned-sequence>
<scanned-sequence accession="chr10" name="chr10">
<matched-element start="126879745" stop="126879759" score="16.033" pvalue="2.1e-06">
<sequence>AGGTGAAGGAGTTCA</sequence>
<mem:qvalue>0.0343</mem:qvalue>
</matched-element>
</scanned-sequence>
<scanned-sequence accession="chr10" name="chr10">
<matched-element start="135052918" stop="135052932" score="9.41758" pvalue="8.96e-05">
<sequence>GGGTCAGAGGCGGCA</sequence>
<mem:qvalue>0.243</mem:qvalue>
</matched-element>
</scanned-sequence>
<scanned-sequence accession="chr11" name="chr11">
</scanned-sequence>
<scanned-sequence accession="chr11" name="chr11">
<matched-element start="601443" stop="601429" score="9.25275" pvalue="9.64e-05">
<sequence>AGGCCACTGAGGGTC</sequence>
<mem:qvalue>0.252</mem:qvalue>
</matched-element>
</scanned-sequence>
<scanned-sequence accession="chr11" name="chr11">
</scanned-sequence>
<scanned-sequence accession="chr11" name="chr11">
</scanned-sequence>
<scanned-sequence accession="chr11" name="chr11">
</scanned-sequence>
<scanned-sequence accession="chr11" name="chr11">
</scanned-sequence>
<scanned-sequence accession="chr11" name="chr11">
</scanned-sequence>
<scanned-sequence accession="chr11" name="chr11">
<matched-element start="2987497" stop="2987483" score="13.9121" pvalue="8.56e-06">
<sequence>AGGGCAATGGGTTCA</sequence>
<mem:qvalue>0.0683</mem:qvalue>
</matched-element>
</scanned-sequence>
<scanned-sequence accession="chr11" name="chr11">
</scanned-sequence>
<scanned-sequence accession="chr11" name="chr11">
</scanned-sequence>
<scanned-sequence accession="chr11" name="chr11">
</scanned-sequence>
<scanned-sequence accession="chr11" name="chr11">
<matched-element start="8660852" stop="8660838" score="13.4725" pvalue="1.11e-05">
<sequence>CGGTCACAGAGGCCG</sequence>
<mem:qvalue>0.0806</mem:qvalue>
</matched-element>
<matched-element start="8661017" stop="8661003" score="9.37363" pvalue="9.14e-05">
<sequence>GGATGACTAGGGGCA</sequence>
<mem:qvalue>0.246</mem:qvalue>
</matched-element>
</scanned-sequence>
<scanned-sequence accession="chr11" name="chr11">
</scanned-sequence>
<scanned-sequence accession="chr11" name="chr11">
</scanned-sequence>
<scanned-sequence accession="chr11" name="chr11">
</scanned-sequence>
<scanned-sequence accession="chr11" name="chr11">
</scanned-sequence>
<scanned-sequence accession="chr11" name="chr11">
</scanned-sequence>
<scanned-sequence accession="chr11" name="chr11">
</scanned-sequence>
<scanned-sequence accession="chr11" name="chr11">
</scanned-sequence>
<scanned-sequence accession="chr11" name="chr11">
</scanned-sequence>
<scanned-sequence accession="chr11" name="chr11">
<matched-element start="33665872" stop="33665886" score="15.2637" pvalue="3.61e-06">
<sequence>GAGTCAATGAGTTCA</sequence>
<mem:qvalue>0.0465</mem:qvalue>
</matched-element>
</scanned-sequence>
<scanned-sequence accession="chr11" name="chr11">
</scanned-sequence>
<scanned-sequence accession="chr11" name="chr11">
</scanned-sequence>
<scanned-sequence accession="chr11" name="chr11">
<matched-element start="34219118" stop="34219132" score="13.4835" pvalue="1.11e-05">
<sequence>AGTTCACAGGGTTTT</sequence>
<mem:qvalue>0.0804</mem:qvalue>
</matched-element>
</scanned-sequence>
<scanned-sequence accession="chr11" name="chr11">
</scanned-sequence>
<scanned-sequence accession="chr11" name="chr11">
</scanned-sequence>
<scanned-sequence accession="chr11" name="chr11">
<matched-element start="34761786" stop="34761772" score="9.46154" pvalue="8.79e-05">
<sequence>GGTTCATTCAGTTCA</sequence>
<mem:qvalue>0.24</mem:qvalue>
</matched-element>
</scanned-sequence>
<scanned-sequence accession="chr11" name="chr11">
</scanned-sequence>
<scanned-sequence accession="chr11" name="chr11">
</scanned-sequence>
<scanned-sequence accession="chr11" name="chr11">
<matched-element start="35105628" stop="35105614" score="17.2198" pvalue="8.59e-07">
<sequence>GGGTCAATGAGTTTA</sequence>
<mem:qvalue>0.0221</mem:qvalue>
</matched-element>
</scanned-sequence>
<scanned-sequence accession="chr11" name="chr11">
<matched-element start="36722206" stop="36722192" score="14.0989" pvalue="7.64e-06">
<sequence>AGTTCAGGGAGGCCA</sequence>
<mem:qvalue>0.0641</mem:qvalue>
</matched-element>
<matched-element start="36722135" stop="36722149" score="13.5824" pvalue="1.04e-05">
<sequence>AGGTCAGAGGGGACT</sequence>
<mem:qvalue>0.0773</mem:qvalue>
</matched-element>
</scanned-sequence>
<scanned-sequence accession="chr11" name="chr11">
</scanned-sequence>
<scanned-sequence accession="chr11" name="chr11">
</scanned-sequence>
<scanned-sequence accession="chr11" name="chr11">
</scanned-sequence>
<scanned-sequence accession="chr11" name="chr11">
</scanned-sequence>
<scanned-sequence accession="chr11" name="chr11">
</scanned-sequence>
<scanned-sequence accession="chr11" name="chr11">
</scanned-sequence>
<scanned-sequence accession="chr11" name="chr11">
</scanned-sequence>
<scanned-sequence accession="chr11" name="chr11">
<matched-element start="59979942" stop="59979928" score="14.7253" pvalue="5.16e-06">
<sequence>AGTTCAGTGGGTGCA</sequence>
<mem:qvalue>0.0561</mem:qvalue>
</matched-element>
<matched-element start="59979641" stop="59979627" score="14.3956" pvalue="6.36e-06">
<sequence>AGGTCCCTGAGGACA</sequence>
<mem:qvalue>0.0587</mem:qvalue>
</matched-element>
</scanned-sequence>
<scanned-sequence accession="chr11" name="chr11">
</scanned-sequence>
<scanned-sequence accession="chr11" name="chr11">
</scanned-sequence>
<scanned-sequence accession="chr11" name="chr11">
</scanned-sequence>
<scanned-sequence accession="chr11" name="chr11">
</scanned-sequence>
<scanned-sequence accession="chr11" name="chr11">
</scanned-sequence>
<scanned-sequence accession="chr11" name="chr11">
</scanned-sequence>
<scanned-sequence accession="chr11" name="chr11">
</scanned-sequence>
<scanned-sequence accession="chr11" name="chr11">
</scanned-sequence>
<scanned-sequence accession="chr11" name="chr11">
<matched-element start="62329676" stop="62329662" score="10.2527" pvalue="6.09e-05">
<sequence>GGTTCCGCAAGTTCA</sequence>
<mem:qvalue>0.203</mem:qvalue>
</matched-element>
</scanned-sequence>
<scanned-sequence accession="chr11" name="chr11">
</scanned-sequence>
<scanned-sequence accession="chr11" name="chr11">
</scanned-sequence>
<scanned-sequence accession="chr11" name="chr11">
</scanned-sequence>
<scanned-sequence accession="chr11" name="chr11">
</scanned-sequence>
<scanned-sequence accession="chr11" name="chr11">
</scanned-sequence>
<scanned-sequence accession="chr11" name="chr11">
</scanned-sequence>
<scanned-sequence accession="chr11" name="chr11">
<matched-element start="62413686" stop="62413700" score="9.17582" pvalue="9.98e-05">
<sequence>GGTGCAGAGAGTTTG</sequence>
<mem:qvalue>0.257</mem:qvalue>
</matched-element>
</scanned-sequence>
<scanned-sequence accession="chr11" name="chr11">
</scanned-sequence>
<scanned-sequence accession="chr11" name="chr11">
<matched-element start="63750902" stop="63750888" score="13.1429" pvalue="1.35e-05">
<sequence>GGGTGGCTGAGTGCA</sequence>
<mem:qvalue>0.089</mem:qvalue>
</matched-element>
</scanned-sequence>
<scanned-sequence accession="chr11" name="chr11">
</scanned-sequence>
<scanned-sequence accession="chr11" name="chr11">
</scanned-sequence>
<scanned-sequence accession="chr11" name="chr11">
</scanned-sequence>
<scanned-sequence accession="chr11" name="chr11">
</scanned-sequence>
<scanned-sequence accession="chr11" name="chr11">
</scanned-sequence>
<scanned-sequence accession="chr11" name="chr11">
</scanned-sequence>
<scanned-sequence accession="chr11" name="chr11">
</scanned-sequence>
<scanned-sequence accession="chr11" name="chr11">
<matched-element start="64651025" stop="64651039" score="11.7253" pvalue="2.93e-05">
<sequence>GAGTCACAGGGGCCA</sequence>
<mem:qvalue>0.135</mem:qvalue>
</matched-element>
<matched-element start="64650757" stop="64650771" score="10.5934" pvalue="5.17e-05">
<sequence>GGGGCACAGAGTGCC</sequence>
<mem:qvalue>0.186</mem:qvalue>
</matched-element>
</scanned-sequence>
<scanned-sequence accession="chr11" name="chr11">
<matched-element start="64656507" stop="64656493" score="10.7802" pvalue="4.71e-05">
<sequence>AGATCGCTGGGGCCA</sequence>
<mem:qvalue>0.178</mem:qvalue>
</matched-element>
<matched-element start="64656550" stop="64656536" score="9.73626" pvalue="7.75e-05">
<sequence>AGTTCCCAGAGGGCC</sequence>
<mem:qvalue>0.227</mem:qvalue>
</matched-element>
</scanned-sequence>
<scanned-sequence accession="chr11" name="chr11">
</scanned-sequence>
<scanned-sequence accession="chr11" name="chr11">
<matched-element start="64945791" stop="64945805" score="11.8791" pvalue="2.7e-05">
<sequence>AGTTCACCAGGTTTG</sequence>
<mem:qvalue>0.128</mem:qvalue>
</matched-element>
</scanned-sequence>
<scanned-sequence accession="chr11" name="chr11">
</scanned-sequence>
<scanned-sequence accession="chr11" name="chr11">
</scanned-sequence>
<scanned-sequence accession="chr11" name="chr11">
</scanned-sequence>
<scanned-sequence accession="chr11" name="chr11">
<matched-element start="65076379" stop="65076393" score="9.63736" pvalue="8.11e-05">
<sequence>TGGTCAGTGGGTGCT</sequence>
<mem:qvalue>0.23</mem:qvalue>
</matched-element>
</scanned-sequence>
<scanned-sequence accession="chr11" name="chr11">
<matched-element start="65076639" stop="65076625" score="12.5495" pvalue="1.88e-05">
<sequence>GAGTCAATGGGGTCA</sequence>
<mem:qvalue>0.103</mem:qvalue>
</matched-element>
<matched-element start="65076379" stop="65076393" score="9.63736" pvalue="8.11e-05">
<sequence>TGGTCAGTGGGTGCT</sequence>
<mem:qvalue>0.23</mem:qvalue>
</matched-element>
</scanned-sequence>
<scanned-sequence accession="chr11" name="chr11">
<matched-element start="65098704" stop="65098718" score="11.3516" pvalue="3.55e-05">
<sequence>GGGTGGCAGAGGCCG</sequence>
<mem:qvalue>0.15</mem:qvalue>
</matched-element>
</scanned-sequence>
<scanned-sequence accession="chr11" name="chr11">
<matched-element start="65112262" stop="65112276" score="9.47253" pvalue="8.74e-05">
<sequence>GGGTCGTGGAGGTCA</sequence>
<mem:qvalue>0.24</mem:qvalue>
</matched-element>
<matched-element start="65112562" stop="65112576" score="9.21978" pvalue="9.78e-05">
<sequence>AGGCCAGAGAGGATT</sequence>
<mem:qvalue>0.254</mem:qvalue>
</matched-element>
</scanned-sequence>
<scanned-sequence accession="chr11" name="chr11">
</scanned-sequence>
<scanned-sequence accession="chr11" name="chr11">
<matched-element start="65384136" stop="65384122" score="10.9451" pvalue="4.36e-05">
<sequence>AGGGCAAAGAGTGTG</sequence>
<mem:qvalue>0.17</mem:qvalue>
</matched-element>
</scanned-sequence>
<scanned-sequence accession="chr11" name="chr11">
</scanned-sequence>
<scanned-sequence accession="chr11" name="chr11">
</scanned-sequence>
<scanned-sequence accession="chr11" name="chr11">
</scanned-sequence>
<scanned-sequence accession="chr11" name="chr11">
</scanned-sequence>
<scanned-sequence accession="chr11" name="chr11">
</scanned-sequence>
<scanned-sequence accession="chr11" name="chr11">
<matched-element start="68580523" stop="68580537" score="14.4945" pvalue="5.98e-06">
<sequence>AGGTGAGAGAGGGTA</sequence>
<mem:qvalue>0.0587</mem:qvalue>
</matched-element>
</scanned-sequence>
<scanned-sequence accession="chr11" name="chr11">
</scanned-sequence>
<scanned-sequence accession="chr11" name="chr11">
<matched-element start="69209948" stop="69209934" score="14.3407" pvalue="6.57e-06">
<sequence>GGGTCAGGGAGTGCA</sequence>
<mem:qvalue>0.0593</mem:qvalue>
</matched-element>
</scanned-sequence>
<scanned-sequence accession="chr11" name="chr11">
</scanned-sequence>
<scanned-sequence accession="chr11" name="chr11">
</scanned-sequence>
<scanned-sequence accession="chr11" name="chr11">
</scanned-sequence>
<scanned-sequence accession="chr11" name="chr11">
</scanned-sequence>
<scanned-sequence accession="chr11" name="chr11">
<matched-element start="72765802" stop="72765816" score="17.956" pvalue="4.66e-07">
<sequence>GGGTCACTGGGGTCA</sequence>
<mem:qvalue>0.018</mem:qvalue>
</matched-element>
<matched-element start="72765811" stop="72765825" score="12.4615" pvalue="1.98e-05">
<sequence>GGGTCACGAAGTGCG</sequence>
<mem:qvalue>0.105</mem:qvalue>
</matched-element>
</scanned-sequence>
<scanned-sequence accession="chr11" name="chr11">
</scanned-sequence>
<scanned-sequence accession="chr11" name="chr11">
</scanned-sequence>
<scanned-sequence accession="chr11" name="chr11">
<matched-element start="73644698" stop="73644712" score="10.0549" pvalue="6.68e-05">
<sequence>GGTTCATCAGGTTCA</sequence>
<mem:qvalue>0.211</mem:qvalue>
</matched-element>
</scanned-sequence>
<scanned-sequence accession="chr11" name="chr11">
</scanned-sequence>
<scanned-sequence accession="chr11" name="chr11">
</scanned-sequence>
<scanned-sequence accession="chr11" name="chr11">
</scanned-sequence>
<scanned-sequence accession="chr11" name="chr11">
</scanned-sequence>
<scanned-sequence accession="chr11" name="chr11">
</scanned-sequence>
<scanned-sequence accession="chr11" name="chr11">
</scanned-sequence>
<scanned-sequence accession="chr11" name="chr11">
<matched-element start="85336752" stop="85336738" score="9.68132" pvalue="7.95e-05">
<sequence>AGGTCAGCGAGTTGA</sequence>
<mem:qvalue>0.23</mem:qvalue>
</matched-element>
</scanned-sequence>
<scanned-sequence accession="chr11" name="chr11">
<matched-element start="85603463" stop="85603477" score="9.63736" pvalue="8.11e-05">
<sequence>AGGGCAGCAGGTGCA</sequence>
<mem:qvalue>0.23</mem:qvalue>
</matched-element>
</scanned-sequence>
<scanned-sequence accession="chr11" name="chr11">
<matched-element start="85835765" stop="85835751" score="20.4725" pvalue="3.24e-08">
<sequence>GGGTCACCGAGGTCA</sequence>
<mem:qvalue>0.01</mem:qvalue>
</matched-element>
<matched-element start="85835391" stop="85835405" score="9.63736" pvalue="8.11e-05">
<sequence>AGGTGATGGGGTTCA</sequence>
<mem:qvalue>0.23</mem:qvalue>
</matched-element>
</scanned-sequence>
<scanned-sequence accession="chr11" name="chr11">
<matched-element start="86826002" stop="86825988" score="18.9341" pvalue="1.78e-07">
<sequence>AGTTGACAGAGTTCA</sequence>
<mem:qvalue>0.0142</mem:qvalue>
</matched-element>
</scanned-sequence>
<scanned-sequence accession="chr11" name="chr11">
</scanned-sequence>
<scanned-sequence accession="chr11" name="chr11">
</scanned-sequence>
<scanned-sequence accession="chr11" name="chr11">
</scanned-sequence>
<scanned-sequence accession="chr11" name="chr11">
</scanned-sequence>
<scanned-sequence accession="chr11" name="chr11">
</scanned-sequence>
<scanned-sequence accession="chr11" name="chr11">
</scanned-sequence>
<scanned-sequence accession="chr11" name="chr11">
</scanned-sequence>
<scanned-sequence accession="chr11" name="chr11">
</scanned-sequence>
<scanned-sequence accession="chr11" name="chr11">
</scanned-sequence>
<scanned-sequence accession="chr11" name="chr11">
</scanned-sequence>
<scanned-sequence accession="chr11" name="chr11">
</scanned-sequence>
<scanned-sequence accession="chr11" name="chr11">
</scanned-sequence>
<scanned-sequence accession="chr11" name="chr11">
</scanned-sequence>
<scanned-sequence accession="chr11" name="chr11">
</scanned-sequence>
<scanned-sequence accession="chr11" name="chr11">
</scanned-sequence>
<scanned-sequence accession="chr11" name="chr11">
<matched-element start="116973238" stop="116973224" score="16.0989" pvalue="2.02e-06">
<sequence>AGGTGACTGAGGCCG</sequence>
<mem:qvalue>0.0343</mem:qvalue>
</matched-element>
</scanned-sequence>
<scanned-sequence accession="chr11" name="chr11">
<matched-element start="117387036" stop="117387050" score="9.71429" pvalue="7.83e-05">
<sequence>AGGGGACAGAGGGTG</sequence>
<mem:qvalue>0.227</mem:qvalue>
</matched-element>
</scanned-sequence>
<scanned-sequence accession="chr11" name="chr11">
</scanned-sequence>
<scanned-sequence accession="chr11" name="chr11">
<matched-element start="118068488" stop="118068502" score="11.8571" pvalue="2.74e-05">
<sequence>GAGTCACCGAGGGCT</sequence>
<mem:qvalue>0.129</mem:qvalue>
</matched-element>
</scanned-sequence>
<scanned-sequence accession="chr11" name="chr11">
</scanned-sequence>
<scanned-sequence accession="chr11" name="chr11">
</scanned-sequence>
<scanned-sequence accession="chr11" name="chr11">
<matched-element start="120943214" stop="120943228" score="13.8791" pvalue="8.75e-06">
<sequence>GGGTCAAAGAGGCCC</sequence>
<mem:qvalue>0.0686</mem:qvalue>
</matched-element>
</scanned-sequence>
<scanned-sequence accession="chr11" name="chr11">
</scanned-sequence>
<scanned-sequence accession="chr11" name="chr11">
</scanned-sequence>
<scanned-sequence accession="chr11" name="chr11">
</scanned-sequence>
<scanned-sequence accession="chr11" name="chr11">
</scanned-sequence>
<scanned-sequence accession="chr11" name="chr11">
</scanned-sequence>
<scanned-sequence accession="chr11" name="chr11">
</scanned-sequence>
<scanned-sequence accession="chr11" name="chr11">
</scanned-sequence>
<scanned-sequence accession="chr11" name="chr11">
</scanned-sequence>
<scanned-sequence accession="chr11" name="chr11">
<matched-element start="128217012" stop="128216998" score="18.8462" pvalue="1.97e-07">
<sequence>AGGTCAGTGAGGGCA</sequence>
<mem:qvalue>0.0151</mem:qvalue>
</matched-element>
</scanned-sequence>
<scanned-sequence accession="chr11" name="chr11">
</scanned-sequence>
<scanned-sequence accession="chr12" name="chr12">
</scanned-sequence>
<scanned-sequence accession="chr12" name="chr12">
<matched-element start="122999" stop="123013" score="13.2637" pvalue="1.26e-05">
<sequence>GGGTGCCAGAGTTCA</sequence>
<mem:qvalue>0.0857</mem:qvalue>
</matched-element>
<matched-element start="123029" stop="123043" score="13.2637" pvalue="1.26e-05">
<sequence>GGGTGCCAGAGTTCA</sequence>
<mem:qvalue>0.0857</mem:qvalue>
</matched-element>
<matched-element start="123119" stop="123133" score="10.5385" pvalue="5.31e-05">
<sequence>GGGTGCCAGGGTTCA</sequence>
<mem:qvalue>0.188</mem:qvalue>
</matched-element>
<matched-element start="123149" stop="123163" score="10.5385" pvalue="5.31e-05">
<sequence>GGGTGCCAGGGTTCA</sequence>
<mem:qvalue>0.188</mem:qvalue>
</matched-element>
</scanned-sequence>
<scanned-sequence accession="chr12" name="chr12">
</scanned-sequence>
<scanned-sequence accession="chr12" name="chr12">
</scanned-sequence>
<scanned-sequence accession="chr12" name="chr12">
</scanned-sequence>
<scanned-sequence accession="chr12" name="chr12">
<matched-element start="2335615" stop="2335601" score="17.0659" pvalue="9.58e-07">
<sequence>AGGTCACGGAGGCCA</sequence>
<mem:qvalue>0.0238</mem:qvalue>
</matched-element>
</scanned-sequence>
<scanned-sequence accession="chr12" name="chr12">
</scanned-sequence>
<scanned-sequence accession="chr12" name="chr12">
</scanned-sequence>
<scanned-sequence accession="chr12" name="chr12">
</scanned-sequence>
<scanned-sequence accession="chr12" name="chr12">
</scanned-sequence>
<scanned-sequence accession="chr12" name="chr12">
<matched-element start="6425317" stop="6425331" score="9.74725" pvalue="7.71e-05">
<sequence>TGTTCCCAGAGTGCA</sequence>
<mem:qvalue>0.227</mem:qvalue>
</matched-element>
</scanned-sequence>
<scanned-sequence accession="chr12" name="chr12">
</scanned-sequence>
<scanned-sequence accession="chr12" name="chr12">
</scanned-sequence>
<scanned-sequence accession="chr12" name="chr12">
</scanned-sequence>
<scanned-sequence accession="chr12" name="chr12">
</scanned-sequence>
<scanned-sequence accession="chr12" name="chr12">
</scanned-sequence>
<scanned-sequence accession="chr12" name="chr12">
</scanned-sequence>
<scanned-sequence accession="chr12" name="chr12">
</scanned-sequence>
<scanned-sequence accession="chr12" name="chr12">
</scanned-sequence>
<scanned-sequence accession="chr12" name="chr12">
</scanned-sequence>
<scanned-sequence accession="chr12" name="chr12">
<matched-element start="6941620" stop="6941634" score="9.53846" pvalue="8.48e-05">
<sequence>AGGTCCCAAAGCCCA</sequence>
<mem:qvalue>0.236</mem:qvalue>
</matched-element>
<matched-element start="6941717" stop="6941703" score="9.50549" pvalue="8.61e-05">
<sequence>AGTTCCAGGAGGTCG</sequence>
<mem:qvalue>0.238</mem:qvalue>
</matched-element>
</scanned-sequence>
<scanned-sequence accession="chr12" name="chr12">
</scanned-sequence>
<scanned-sequence accession="chr12" name="chr12">
</scanned-sequence>
<scanned-sequence accession="chr12" name="chr12">
</scanned-sequence>
<scanned-sequence accession="chr12" name="chr12">
</scanned-sequence>
<scanned-sequence accession="chr12" name="chr12">
</scanned-sequence>
<scanned-sequence accession="chr12" name="chr12">
</scanned-sequence>
<scanned-sequence accession="chr12" name="chr12">
</scanned-sequence>
<scanned-sequence accession="chr12" name="chr12">
</scanned-sequence>
<scanned-sequence accession="chr12" name="chr12">
</scanned-sequence>
<scanned-sequence accession="chr12" name="chr12">
</scanned-sequence>
<scanned-sequence accession="chr12" name="chr12">
</scanned-sequence>
<scanned-sequence accession="chr12" name="chr12">
</scanned-sequence>
<scanned-sequence accession="chr12" name="chr12">
<matched-element start="14814370" stop="14814356" score="14.4725" pvalue="6.05e-06">
<sequence>AGGTGACCAAGCTCA</sequence>
<mem:qvalue>0.0587</mem:qvalue>
</matched-element>
</scanned-sequence>
<scanned-sequence accession="chr12" name="chr12">
</scanned-sequence>
<scanned-sequence accession="chr12" name="chr12">
</scanned-sequence>
<scanned-sequence accession="chr12" name="chr12">
<matched-element start="15832706" stop="15832720" score="10.7802" pvalue="4.71e-05">
<sequence>AGGGCAGGGAGTACA</sequence>
<mem:qvalue>0.178</mem:qvalue>
</matched-element>
</scanned-sequence>
<scanned-sequence accession="chr12" name="chr12">
</scanned-sequence>
<scanned-sequence accession="chr12" name="chr12">
</scanned-sequence>
<scanned-sequence accession="chr12" name="chr12">
<matched-element start="26343051" stop="26343065" score="19.4396" pvalue="1.09e-07">
<sequence>AGGTCACTGGGTTCA</sequence>
<mem:qvalue>0.0112</mem:qvalue>
</matched-element>
</scanned-sequence>
<scanned-sequence accession="chr12" name="chr12">
<matched-element start="26843927" stop="26843913" score="14.4066" pvalue="6.31e-06">
<sequence>GGTTCAAAGAGGTTG</sequence>
<mem:qvalue>0.0587</mem:qvalue>
</matched-element>
</scanned-sequence>
<scanned-sequence accession="chr12" name="chr12">
</scanned-sequence>
<scanned-sequence accession="chr12" name="chr12">
<matched-element start="27297419" stop="27297405" score="17.4505" pvalue="7e-07">
<sequence>AGTTCAAAGGGTTCA</sequence>
<mem:qvalue>0.0202</mem:qvalue>
</matched-element>
</scanned-sequence>
<scanned-sequence accession="chr12" name="chr12">
<matched-element start="29196570" stop="29196556" score="13.5055" pvalue="1.09e-05">
<sequence>AGGTCACTAGGTGTA</sequence>
<mem:qvalue>0.0799</mem:qvalue>
</matched-element>
</scanned-sequence>
<scanned-sequence accession="chr12" name="chr12">
</scanned-sequence>
<scanned-sequence accession="chr12" name="chr12">
<matched-element start="37455714" stop="37455728" score="10.7912" pvalue="4.69e-05">
<sequence>GAGTCAATGGGTGCA</sequence>
<mem:qvalue>0.178</mem:qvalue>
</matched-element>
</scanned-sequence>
<scanned-sequence accession="chr12" name="chr12">
</scanned-sequence>
<scanned-sequence accession="chr12" name="chr12">
</scanned-sequence>
<scanned-sequence accession="chr12" name="chr12">
</scanned-sequence>
<scanned-sequence accession="chr12" name="chr12">
</scanned-sequence>
<scanned-sequence accession="chr12" name="chr12">
</scanned-sequence>
<scanned-sequence accession="chr12" name="chr12">
<matched-element start="46550582" stop="46550596" score="15.033" pvalue="4.21e-06">
<sequence>GGGTGAGAGAGGACA</sequence>
<mem:qvalue>0.0503</mem:qvalue>
</matched-element>
<matched-element start="46550489" stop="46550475" score="11.022" pvalue="4.2e-05">
<sequence>GGATGACAGGGTCCA</sequence>
<mem:qvalue>0.166</mem:qvalue>
</matched-element>
</scanned-sequence>
<scanned-sequence accession="chr12" name="chr12">
</scanned-sequence>
<scanned-sequence accession="chr12" name="chr12">
</scanned-sequence>
<scanned-sequence accession="chr12" name="chr12">
</scanned-sequence>
<scanned-sequence accession="chr12" name="chr12">
</scanned-sequence>
<scanned-sequence accession="chr12" name="chr12">
</scanned-sequence>
<scanned-sequence accession="chr12" name="chr12">
</scanned-sequence>
<scanned-sequence accession="chr12" name="chr12">
<matched-element start="52132102" stop="52132116" score="10.2198" pvalue="6.18e-05">
<sequence>GGGTCGAAGGGTGCG</sequence>
<mem:qvalue>0.204</mem:qvalue>
</matched-element>
</scanned-sequence>
<scanned-sequence accession="chr12" name="chr12">
</scanned-sequence>
<scanned-sequence accession="chr12" name="chr12">
</scanned-sequence>
<scanned-sequence accession="chr12" name="chr12">
</scanned-sequence>
<scanned-sequence accession="chr12" name="chr12">
<matched-element start="53664778" stop="53664764" score="17.6484" pvalue="5.96e-07">
<sequence>AGTTGAATGAGTTCA</sequence>
<mem:qvalue>0.0193</mem:qvalue>
</matched-element>
</scanned-sequence>
<scanned-sequence accession="chr12" name="chr12">
</scanned-sequence>
<scanned-sequence accession="chr12" name="chr12">
<matched-element start="55014482" stop="55014468" score="10.5385" pvalue="5.31e-05">
<sequence>GGGGCAACAGGGTCA</sequence>
<mem:qvalue>0.188</mem:qvalue>
</matched-element>
</scanned-sequence>
<scanned-sequence accession="chr12" name="chr12">
</scanned-sequence>
<scanned-sequence accession="chr12" name="chr12">
</scanned-sequence>
<scanned-sequence accession="chr12" name="chr12">
</scanned-sequence>
<scanned-sequence accession="chr12" name="chr12">
</scanned-sequence>
<scanned-sequence accession="chr12" name="chr12">
<matched-element start="67488815" stop="67488829" score="12.5604" pvalue="1.87e-05">
<sequence>AGGTCACGGGGGCCG</sequence>
<mem:qvalue>0.102</mem:qvalue>
</matched-element>
</scanned-sequence>
<scanned-sequence accession="chr12" name="chr12">
<matched-element start="67521220" stop="67521206" score="9.54945" pvalue="8.44e-05">
<sequence>GGATCAGAAGGTTTA</sequence>
<mem:qvalue>0.235</mem:qvalue>
</matched-element>
</scanned-sequence>
<scanned-sequence accession="chr12" name="chr12">
</scanned-sequence>
<scanned-sequence accession="chr12" name="chr12">
</scanned-sequence>
<scanned-sequence accession="chr12" name="chr12">
</scanned-sequence>
<scanned-sequence accession="chr12" name="chr12">
</scanned-sequence>
<scanned-sequence accession="chr12" name="chr12">
<matched-element start="74640224" stop="74640210" score="10.2308" pvalue="6.15e-05">
<sequence>AGGTCAGAGAGTTAA</sequence>
<mem:qvalue>0.204</mem:qvalue>
</matched-element>
</scanned-sequence>
<scanned-sequence accession="chr12" name="chr12">
</scanned-sequence>
<scanned-sequence accession="chr12" name="chr12">
</scanned-sequence>
<scanned-sequence accession="chr12" name="chr12">
</scanned-sequence>
<scanned-sequence accession="chr12" name="chr12">
</scanned-sequence>
<scanned-sequence accession="chr12" name="chr12">
</scanned-sequence>
<scanned-sequence accession="chr12" name="chr12">
</scanned-sequence>
<scanned-sequence accession="chr12" name="chr12">
</scanned-sequence>
<scanned-sequence accession="chr12" name="chr12">
</scanned-sequence>
<scanned-sequence accession="chr12" name="chr12">
</scanned-sequence>
<scanned-sequence accession="chr12" name="chr12">
</scanned-sequence>
<scanned-sequence accession="chr12" name="chr12">
</scanned-sequence>
<scanned-sequence accession="chr12" name="chr12">
<matched-element start="91457265" stop="91457251" score="13.7033" pvalue="9.72e-06">
<sequence>AGGTCACAAAGGATT</sequence>
<mem:qvalue>0.0738</mem:qvalue>
</matched-element>
<matched-element start="91457393" stop="91457379" score="9.43956" pvalue="8.87e-05">
<sequence>GGGAGGCTGAGGTCA</sequence>
<mem:qvalue>0.241</mem:qvalue>
</matched-element>
</scanned-sequence>
<scanned-sequence accession="chr12" name="chr12">
</scanned-sequence>
<scanned-sequence accession="chr12" name="chr12">
</scanned-sequence>
<scanned-sequence accession="chr12" name="chr12">
</scanned-sequence>
<scanned-sequence accession="chr12" name="chr12">
</scanned-sequence>
<scanned-sequence accession="chr12" name="chr12">
</scanned-sequence>
<scanned-sequence accession="chr12" name="chr12">
</scanned-sequence>
<scanned-sequence accession="chr12" name="chr12">
</scanned-sequence>
<scanned-sequence accession="chr12" name="chr12">
</scanned-sequence>
<scanned-sequence accession="chr12" name="chr12">
</scanned-sequence>
<scanned-sequence accession="chr12" name="chr12">
</scanned-sequence>
<scanned-sequence accession="chr12" name="chr12">
</scanned-sequence>
<scanned-sequence accession="chr12" name="chr12">
</scanned-sequence>
<scanned-sequence accession="chr12" name="chr12">
<matched-element start="93480130" stop="93480144" score="14.3956" pvalue="6.36e-06">
<sequence>AGTTCACTGAGGCTG</sequence>
<mem:qvalue>0.0587</mem:qvalue>
</matched-element>
<matched-element start="93480121" stop="93480135" score="12.5275" pvalue="1.91e-05">
<sequence>AGTAGAAAGAGTTCA</sequence>
<mem:qvalue>0.103</mem:qvalue>
</matched-element>
<matched-element start="93480222" stop="93480208" score="11.7253" pvalue="2.93e-05">
<sequence>GGTTCACAGAGCTTG</sequence>
<mem:qvalue>0.135</mem:qvalue>
</matched-element>
<matched-element start="93480231" stop="93480245" score="9.59341" pvalue="8.28e-05">
<sequence>AGAAGACCGAGTGCA</sequence>
<mem:qvalue>0.232</mem:qvalue>
</matched-element>
</scanned-sequence>
<scanned-sequence accession="chr12" name="chr12">
</scanned-sequence>
<scanned-sequence accession="chr12" name="chr12">
</scanned-sequence>
<scanned-sequence accession="chr12" name="chr12">
<matched-element start="97421827" stop="97421841" score="10.6374" pvalue="5.07e-05">
<sequence>AGGGGAGAGAGGGCG</sequence>
<mem:qvalue>0.184</mem:qvalue>
</matched-element>
</scanned-sequence>
<scanned-sequence accession="chr12" name="chr12">
</scanned-sequence>
<scanned-sequence accession="chr12" name="chr12">
</scanned-sequence>
<scanned-sequence accession="chr12" name="chr12">
</scanned-sequence>
<scanned-sequence accession="chr12" name="chr12">
</scanned-sequence>
<scanned-sequence accession="chr12" name="chr12">
</scanned-sequence>
<scanned-sequence accession="chr12" name="chr12">
</scanned-sequence>
<scanned-sequence accession="chr12" name="chr12">
</scanned-sequence>
<scanned-sequence accession="chr12" name="chr12">
</scanned-sequence>
<scanned-sequence accession="chr12" name="chr12">
</scanned-sequence>
<scanned-sequence accession="chr12" name="chr12">
</scanned-sequence>
<scanned-sequence accession="chr12" name="chr12">
<matched-element start="103617457" stop="103617471" score="18.4615" pvalue="2.94e-07">
<sequence>GGGTCACTGAGGACA</sequence>
<mem:qvalue>0.0172</mem:qvalue>
</matched-element>
</scanned-sequence>
<scanned-sequence accession="chr12" name="chr12">
</scanned-sequence>
<scanned-sequence accession="chr12" name="chr12">
</scanned-sequence>
<scanned-sequence accession="chr12" name="chr12">
</scanned-sequence>
<scanned-sequence accession="chr12" name="chr12">
</scanned-sequence>
<scanned-sequence accession="chr12" name="chr12">
</scanned-sequence>
<scanned-sequence accession="chr12" name="chr12">
<matched-element start="107535426" stop="107535440" score="9.58242" pvalue="8.32e-05">
<sequence>AGGTCAGCAGGGCTG</sequence>
<mem:qvalue>0.233</mem:qvalue>
</matched-element>
</scanned-sequence>
<scanned-sequence accession="chr12" name="chr12">
</scanned-sequence>
<scanned-sequence accession="chr12" name="chr12">
</scanned-sequence>
<scanned-sequence accession="chr12" name="chr12">
</scanned-sequence>
<scanned-sequence accession="chr12" name="chr12">
</scanned-sequence>
<scanned-sequence accession="chr12" name="chr12">
</scanned-sequence>
<scanned-sequence accession="chr12" name="chr12">
</scanned-sequence>
<scanned-sequence accession="chr12" name="chr12">
<matched-element start="109584197" stop="109584183" score="11.033" pvalue="4.17e-05">
<sequence>AGTGGAGAGAGGGCA</sequence>
<mem:qvalue>0.166</mem:qvalue>
</matched-element>
<matched-element start="109584126" stop="109584140" score="9.62637" pvalue="8.15e-05">
<sequence>AGTTCAGCCAGTGCT</sequence>
<mem:qvalue>0.23</mem:qvalue>
</matched-element>
</scanned-sequence>
<scanned-sequence accession="chr12" name="chr12">
</scanned-sequence>
<scanned-sequence accession="chr12" name="chr12">
</scanned-sequence>
<scanned-sequence accession="chr12" name="chr12">
<matched-element start="111997861" stop="111997847" score="10.5714" pvalue="5.22e-05">
<sequence>AGGGCACTGAGGCTT</sequence>
<mem:qvalue>0.187</mem:qvalue>
</matched-element>
</scanned-sequence>
<scanned-sequence accession="chr12" name="chr12">
<matched-element start="112095656" stop="112095642" score="9.96703" pvalue="6.96e-05">
<sequence>GGTTCACTGGGTTTC</sequence>
<mem:qvalue>0.216</mem:qvalue>
</matched-element>
</scanned-sequence>
<scanned-sequence accession="chr12" name="chr12">
</scanned-sequence>
<scanned-sequence accession="chr12" name="chr12">
</scanned-sequence>
<scanned-sequence accession="chr12" name="chr12">
<matched-element start="115844683" stop="115844669" score="14.7692" pvalue="5.01e-06">
<sequence>AGGGCAAAGAGGACA</sequence>
<mem:qvalue>0.0559</mem:qvalue>
</matched-element>
<matched-element start="115844427" stop="115844413" score="9.21978" pvalue="9.78e-05">
<sequence>GGGGGAAAAAGGTCT</sequence>
<mem:qvalue>0.254</mem:qvalue>
</matched-element>
</scanned-sequence>
<scanned-sequence accession="chr12" name="chr12">
</scanned-sequence>
<scanned-sequence accession="chr12" name="chr12">
</scanned-sequence>
<scanned-sequence accession="chr12" name="chr12">
</scanned-sequence>
<scanned-sequence accession="chr12" name="chr12">
</scanned-sequence>
<scanned-sequence accession="chr12" name="chr12">
</scanned-sequence>
<scanned-sequence accession="chr12" name="chr12">
</scanned-sequence>
<scanned-sequence accession="chr12" name="chr12">
<matched-element start="120951390" stop="120951404" score="12.0769" pvalue="2.44e-05">
<sequence>GGGAGAATGAGTTCA</sequence>
<mem:qvalue>0.119</mem:qvalue>
</matched-element>
<matched-element start="120951740" stop="120951754" score="10.1758" pvalue="6.32e-05">
<sequence>TGGGCAGAGAGGCCA</sequence>
<mem:qvalue>0.205</mem:qvalue>
</matched-element>
</scanned-sequence>
<scanned-sequence accession="chr12" name="chr12">
<matched-element start="121914767" stop="121914753" score="9.97802" pvalue="6.93e-05">
<sequence>AGGTCCAAGAGGGTG</sequence>
<mem:qvalue>0.216</mem:qvalue>
</matched-element>
</scanned-sequence>
<scanned-sequence accession="chr12" name="chr12">
</scanned-sequence>
<scanned-sequence accession="chr12" name="chr12">
</scanned-sequence>
<scanned-sequence accession="chr12" name="chr12">
</scanned-sequence>
<scanned-sequence accession="chr12" name="chr12">
</scanned-sequence>
<scanned-sequence accession="chr12" name="chr12">
<matched-element start="122134408" stop="122134394" score="9.62637" pvalue="8.15e-05">
<sequence>GGGTGAAGGAGTTTT</sequence>
<mem:qvalue>0.23</mem:qvalue>
</matched-element>
</scanned-sequence>
<scanned-sequence accession="chr12" name="chr12">
</scanned-sequence>
<scanned-sequence accession="chr12" name="chr12">
</scanned-sequence>
<scanned-sequence accession="chr12" name="chr12">
</scanned-sequence>
<scanned-sequence accession="chr12" name="chr12">
</scanned-sequence>
<scanned-sequence accession="chr12" name="chr12">
</scanned-sequence>
<scanned-sequence accession="chr12" name="chr12">
</scanned-sequence>
<scanned-sequence accession="chr12" name="chr12">
</scanned-sequence>
<scanned-sequence accession="chr12" name="chr12">
</scanned-sequence>
<scanned-sequence accession="chr12" name="chr12">
</scanned-sequence>
<scanned-sequence accession="chr12" name="chr12">
</scanned-sequence>
<scanned-sequence accession="chr12" name="chr12">
</scanned-sequence>
<scanned-sequence accession="chr12" name="chr12">
<matched-element start="127881192" stop="127881178" score="10.0989" pvalue="6.55e-05">
<sequence>AGGTGGAAAAGTACG</sequence>
<mem:qvalue>0.211</mem:qvalue>
</matched-element>
</scanned-sequence>
<scanned-sequence accession="chr12" name="chr12">
</scanned-sequence>
<scanned-sequence accession="chr12" name="chr12">
<matched-element start="132124208" stop="132124222" score="16.6923" pvalue="1.3e-06">
<sequence>AGTTCAGTGAGTTTA</sequence>
<mem:qvalue>0.0296</mem:qvalue>
</matched-element>
</scanned-sequence>
<scanned-sequence accession="chr13" name="chr13">
</scanned-sequence>
<scanned-sequence accession="chr13" name="chr13">
</scanned-sequence>
<scanned-sequence accession="chr13" name="chr13">
</scanned-sequence>
<scanned-sequence accession="chr13" name="chr13">
</scanned-sequence>
<scanned-sequence accession="chr13" name="chr13">
</scanned-sequence>
<scanned-sequence accession="chr13" name="chr13">
<matched-element start="29630951" stop="29630965" score="17.989" pvalue="4.47e-07">
<sequence>GGGTCAATGAGGGCA</sequence>
<mem:qvalue>0.018</mem:qvalue>
</matched-element>
</scanned-sequence>
<scanned-sequence accession="chr13" name="chr13">
</scanned-sequence>
<scanned-sequence accession="chr13" name="chr13">
</scanned-sequence>
<scanned-sequence accession="chr13" name="chr13">
</scanned-sequence>
<scanned-sequence accession="chr13" name="chr13">
<matched-element start="33201086" stop="33201072" score="12.8901" pvalue="1.56e-05">
<sequence>AAATGACAGAGTTCA</sequence>
<mem:qvalue>0.0927</mem:qvalue>
</matched-element>
</scanned-sequence>
<scanned-sequence accession="chr13" name="chr13">
<matched-element start="35519060" stop="35519046" score="12.8681" pvalue="1.58e-05">
<sequence>AGGTCATGAAGTTCA</sequence>
<mem:qvalue>0.0929</mem:qvalue>
</matched-element>
</scanned-sequence>
<scanned-sequence accession="chr13" name="chr13">
</scanned-sequence>
<scanned-sequence accession="chr13" name="chr13">
</scanned-sequence>
<scanned-sequence accession="chr13" name="chr13">
</scanned-sequence>
<scanned-sequence accession="chr13" name="chr13">
</scanned-sequence>
<scanned-sequence accession="chr13" name="chr13">
</scanned-sequence>
<scanned-sequence accession="chr13" name="chr13">
</scanned-sequence>
<scanned-sequence accession="chr13" name="chr13">
</scanned-sequence>
<scanned-sequence accession="chr13" name="chr13">
<matched-element start="46123389" stop="46123403" score="17.8571" pvalue="5.1e-07">
<sequence>AGTTCAGAAAGTTCA</sequence>
<mem:qvalue>0.0182</mem:qvalue>
</matched-element>
</scanned-sequence>
<scanned-sequence accession="chr13" name="chr13">
</scanned-sequence>
<scanned-sequence accession="chr13" name="chr13">
</scanned-sequence>
<scanned-sequence accession="chr13" name="chr13">
</scanned-sequence>
<scanned-sequence accession="chr13" name="chr13">
</scanned-sequence>
<scanned-sequence accession="chr13" name="chr13">
</scanned-sequence>
<scanned-sequence accession="chr13" name="chr13">
</scanned-sequence>
<scanned-sequence accession="chr13" name="chr13">
</scanned-sequence>
<scanned-sequence accession="chr13" name="chr13">
</scanned-sequence>
<scanned-sequence accession="chr13" name="chr13">
</scanned-sequence>
<scanned-sequence accession="chr13" name="chr13">
</scanned-sequence>
<scanned-sequence accession="chr13" name="chr13">
</scanned-sequence>
<scanned-sequence accession="chr13" name="chr13">
</scanned-sequence>
<scanned-sequence accession="chr13" name="chr13">
</scanned-sequence>
<scanned-sequence accession="chr13" name="chr13">
</scanned-sequence>
<scanned-sequence accession="chr13" name="chr13">
</scanned-sequence>
<scanned-sequence accession="chr13" name="chr13">
<matched-element start="96725071" stop="96725057" score="10.3736" pvalue="5.75e-05">
<sequence>TAGTCAGTAAGTTCA</sequence>
<mem:qvalue>0.197</mem:qvalue>
</matched-element>
</scanned-sequence>
<scanned-sequence accession="chr13" name="chr13">
<matched-element start="97939251" stop="97939265" score="11.3736" pvalue="3.51e-05">
<sequence>GGGTCACAGACTTCC</sequence>
<mem:qvalue>0.15</mem:qvalue>
</matched-element>
</scanned-sequence>
<scanned-sequence accession="chr13" name="chr13">
</scanned-sequence>
<scanned-sequence accession="chr13" name="chr13">
<matched-element start="98870852" stop="98870838" score="10.8681" pvalue="4.52e-05">
<sequence>GGGTGAGTGAGTGTG</sequence>
<mem:qvalue>0.174</mem:qvalue>
</matched-element>
</scanned-sequence>
<scanned-sequence accession="chr13" name="chr13">
</scanned-sequence>
<scanned-sequence accession="chr13" name="chr13">
</scanned-sequence>
<scanned-sequence accession="chr13" name="chr13">
<matched-element start="101837001" stop="101836987" score="10.8462" pvalue="4.57e-05">
<sequence>GGGTCATTCAGTTCA</sequence>
<mem:qvalue>0.175</mem:qvalue>
</matched-element>
</scanned-sequence>
<scanned-sequence accession="chr13" name="chr13">
<matched-element start="108612867" stop="108612853" score="11.3846" pvalue="3.49e-05">
<sequence>AGGTCCATGAGGTTG</sequence>
<mem:qvalue>0.15</mem:qvalue>
</matched-element>
<matched-element start="108612876" stop="108612862" score="10.7253" pvalue="4.85e-05">
<sequence>AGGTGGGTGAGGTCC</sequence>
<mem:qvalue>0.179</mem:qvalue>
</matched-element>
</scanned-sequence>
<scanned-sequence accession="chr13" name="chr13">
</scanned-sequence>
<scanned-sequence accession="chr13" name="chr13">
</scanned-sequence>
<scanned-sequence accession="chr13" name="chr13">
</scanned-sequence>
<scanned-sequence accession="chr14" name="chr14">
</scanned-sequence>
<scanned-sequence accession="chr14" name="chr14">
</scanned-sequence>
<scanned-sequence accession="chr14" name="chr14">
</scanned-sequence>
<scanned-sequence accession="chr14" name="chr14">
</scanned-sequence>
<scanned-sequence accession="chr14" name="chr14">
</scanned-sequence>
<scanned-sequence accession="chr14" name="chr14">
</scanned-sequence>
<scanned-sequence accession="chr14" name="chr14">
<matched-element start="21715758" stop="21715772" score="13.0879" pvalue="1.39e-05">
<sequence>AAGTCATTGAGTTCA</sequence>
<mem:qvalue>0.0894</mem:qvalue>
</matched-element>
</scanned-sequence>
<scanned-sequence accession="chr14" name="chr14">
</scanned-sequence>
<scanned-sequence accession="chr14" name="chr14">
</scanned-sequence>
<scanned-sequence accession="chr14" name="chr14">
</scanned-sequence>
<scanned-sequence accession="chr14" name="chr14">
</scanned-sequence>
<scanned-sequence accession="chr14" name="chr14">
</scanned-sequence>
<scanned-sequence accession="chr14" name="chr14">
</scanned-sequence>
<scanned-sequence accession="chr14" name="chr14">
</scanned-sequence>
<scanned-sequence accession="chr14" name="chr14">
</scanned-sequence>
<scanned-sequence accession="chr14" name="chr14">
</scanned-sequence>
<scanned-sequence accession="chr14" name="chr14">
</scanned-sequence>
<scanned-sequence accession="chr14" name="chr14">
<matched-element start="34942667" stop="34942681" score="10.2308" pvalue="6.15e-05">
<sequence>AGTTGAGGAAGGCCA</sequence>
<mem:qvalue>0.204</mem:qvalue>
</matched-element>
</scanned-sequence>
<scanned-sequence accession="chr14" name="chr14">
</scanned-sequence>
<scanned-sequence accession="chr14" name="chr14">
</scanned-sequence>
<scanned-sequence accession="chr14" name="chr14">
</scanned-sequence>
<scanned-sequence accession="chr14" name="chr14">
</scanned-sequence>
<scanned-sequence accession="chr14" name="chr14">
<matched-element start="50358418" stop="50358432" score="12.9011" pvalue="1.55e-05">
<sequence>AGGTCGGTGAGTTCC</sequence>
<mem:qvalue>0.0927</mem:qvalue>
</matched-element>
</scanned-sequence>
<scanned-sequence accession="chr14" name="chr14">
</scanned-sequence>
<scanned-sequence accession="chr14" name="chr14">
</scanned-sequence>
<scanned-sequence accession="chr14" name="chr14">
</scanned-sequence>
<scanned-sequence accession="chr14" name="chr14">
</scanned-sequence>
<scanned-sequence accession="chr14" name="chr14">
<matched-element start="58712103" stop="58712089" score="10.1758" pvalue="6.32e-05">
<sequence>AGTGCATAGAGTGCA</sequence>
<mem:qvalue>0.205</mem:qvalue>
</matched-element>
</scanned-sequence>
<scanned-sequence accession="chr14" name="chr14">
</scanned-sequence>
<scanned-sequence accession="chr14" name="chr14">
</scanned-sequence>
<scanned-sequence accession="chr14" name="chr14">
</scanned-sequence>
<scanned-sequence accession="chr14" name="chr14">
</scanned-sequence>
<scanned-sequence accession="chr14" name="chr14">
</scanned-sequence>
<scanned-sequence accession="chr14" name="chr14">
</scanned-sequence>
<scanned-sequence accession="chr14" name="chr14">
</scanned-sequence>
<scanned-sequence accession="chr14" name="chr14">
</scanned-sequence>
<scanned-sequence accession="chr14" name="chr14">
</scanned-sequence>
<scanned-sequence accession="chr14" name="chr14">
</scanned-sequence>
<scanned-sequence accession="chr14" name="chr14">
</scanned-sequence>
<scanned-sequence accession="chr14" name="chr14">
</scanned-sequence>
<scanned-sequence accession="chr14" name="chr14">
</scanned-sequence>
<scanned-sequence accession="chr14" name="chr14">
</scanned-sequence>
<scanned-sequence accession="chr14" name="chr14">
</scanned-sequence>
<scanned-sequence accession="chr14" name="chr14">
</scanned-sequence>
<scanned-sequence accession="chr14" name="chr14">
</scanned-sequence>
<scanned-sequence accession="chr14" name="chr14">
</scanned-sequence>
<scanned-sequence accession="chr14" name="chr14">
</scanned-sequence>
<scanned-sequence accession="chr14" name="chr14">
</scanned-sequence>
<scanned-sequence accession="chr14" name="chr14">
</scanned-sequence>
<scanned-sequence accession="chr14" name="chr14">
</scanned-sequence>
<scanned-sequence accession="chr14" name="chr14">
</scanned-sequence>
<scanned-sequence accession="chr14" name="chr14">
</scanned-sequence>
<scanned-sequence accession="chr14" name="chr14">
<matched-element start="72013264" stop="72013250" score="11.2857" pvalue="3.67e-05">
<sequence>GGTTGGCTGAGTACA</sequence>
<mem:qvalue>0.152</mem:qvalue>
</matched-element>
</scanned-sequence>
<scanned-sequence accession="chr14" name="chr14">
<matched-element start="75016630" stop="75016616" score="13.1209" pvalue="1.37e-05">
<sequence>AAGTCAGGGAGTTCA</sequence>
<mem:qvalue>0.089</mem:qvalue>
</matched-element>
</scanned-sequence>
<scanned-sequence accession="chr14" name="chr14">
</scanned-sequence>
<scanned-sequence accession="chr14" name="chr14">
</scanned-sequence>
<scanned-sequence accession="chr14" name="chr14">
</scanned-sequence>
<scanned-sequence accession="chr14" name="chr14">
<matched-element start="80991016" stop="80991002" score="10.3407" pvalue="5.84e-05">
<sequence>GGGTCATGGGGGTCA</sequence>
<mem:qvalue>0.198</mem:qvalue>
</matched-element>
</scanned-sequence>
<scanned-sequence accession="chr14" name="chr14">
</scanned-sequence>
<scanned-sequence accession="chr14" name="chr14">
</scanned-sequence>
<scanned-sequence accession="chr14" name="chr14">
</scanned-sequence>
<scanned-sequence accession="chr14" name="chr14">
</scanned-sequence>
<scanned-sequence accession="chr14" name="chr14">
</scanned-sequence>
<scanned-sequence accession="chr14" name="chr14">
</scanned-sequence>
<scanned-sequence accession="chr14" name="chr14">
<matched-element start="91410039" stop="91410025" score="11.8242" pvalue="2.78e-05">
<sequence>AGGTCATGGGGTTCA</sequence>
<mem:qvalue>0.13</mem:qvalue>
</matched-element>
</scanned-sequence>
<scanned-sequence accession="chr14" name="chr14">
<matched-element start="92240492" stop="92240478" score="14.989" pvalue="4.33e-06">
<sequence>GGTTCACCAAGTTCT</sequence>
<mem:qvalue>0.0509</mem:qvalue>
</matched-element>
<matched-element start="92240501" stop="92240487" score="11" pvalue="4.24e-05">
<sequence>AGTTGACACGGTTCA</sequence>
<mem:qvalue>0.167</mem:qvalue>
</matched-element>
</scanned-sequence>
<scanned-sequence accession="chr14" name="chr14">
</scanned-sequence>
<scanned-sequence accession="chr14" name="chr14">
<matched-element start="93495394" stop="93495408" score="12.5604" pvalue="1.87e-05">
<sequence>GAGTCACAGAGGACG</sequence>
<mem:qvalue>0.102</mem:qvalue>
</matched-element>
</scanned-sequence>
<scanned-sequence accession="chr14" name="chr14">
<matched-element start="93499271" stop="93499257" score="9.71429" pvalue="7.83e-05">
<sequence>AGTTGACAGGGGATG</sequence>
<mem:qvalue>0.227</mem:qvalue>
</matched-element>
</scanned-sequence>
<scanned-sequence accession="chr14" name="chr14">
<matched-element start="94798341" stop="94798355" score="14.3736" pvalue="6.44e-06">
<sequence>GGTTCACTGAGTTTT</sequence>
<mem:qvalue>0.0592</mem:qvalue>
</matched-element>
</scanned-sequence>
<scanned-sequence accession="chr14" name="chr14">
</scanned-sequence>
<scanned-sequence accession="chr14" name="chr14">
</scanned-sequence>
<scanned-sequence accession="chr14" name="chr14">
</scanned-sequence>
<scanned-sequence accession="chr14" name="chr14">
</scanned-sequence>
<scanned-sequence accession="chr14" name="chr14">
</scanned-sequence>
<scanned-sequence accession="chr14" name="chr14">
</scanned-sequence>
<scanned-sequence accession="chr14" name="chr14">
</scanned-sequence>
<scanned-sequence accession="chr14" name="chr14">
<matched-element start="96437438" stop="96437452" score="11.2967" pvalue="3.65e-05">
<sequence>AGTTCATACAGTTCA</sequence>
<mem:qvalue>0.152</mem:qvalue>
</matched-element>
</scanned-sequence>
<scanned-sequence accession="chr14" name="chr14">
</scanned-sequence>
<scanned-sequence accession="chr14" name="chr14">
</scanned-sequence>
<scanned-sequence accession="chr14" name="chr14">
</scanned-sequence>
<scanned-sequence accession="chr14" name="chr14">
</scanned-sequence>
<scanned-sequence accession="chr14" name="chr14">
<matched-element start="102304471" stop="102304457" score="13.4505" pvalue="1.13e-05">
<sequence>AGGACAACGAGGCCA</sequence>
<mem:qvalue>0.0809</mem:qvalue>
</matched-element>
</scanned-sequence>
<scanned-sequence accession="chr14" name="chr14">
</scanned-sequence>
<scanned-sequence accession="chr14" name="chr14">
</scanned-sequence>
<scanned-sequence accession="chr14" name="chr14">
</scanned-sequence>
<scanned-sequence accession="chr14" name="chr14">
<matched-element start="104463975" stop="104463961" score="16.4615" pvalue="1.55e-06">
<sequence>AGGTCAGAGGGGGCA</sequence>
<mem:qvalue>0.0322</mem:qvalue>
</matched-element>
</scanned-sequence>
<scanned-sequence accession="chr14" name="chr14">
</scanned-sequence>
<scanned-sequence accession="chr14" name="chr14">
</scanned-sequence>
<scanned-sequence accession="chr14" name="chr14">
</scanned-sequence>
<scanned-sequence accession="chr14" name="chr14">
</scanned-sequence>
<scanned-sequence accession="chr14" name="chr14">
</scanned-sequence>
<scanned-sequence accession="chr14" name="chr14">
</scanned-sequence>
<scanned-sequence accession="chr14" name="chr14">
</scanned-sequence>
<scanned-sequence accession="chr14" name="chr14">
</scanned-sequence>
<scanned-sequence accession="chr14" name="chr14">
</scanned-sequence>
<scanned-sequence accession="chr14" name="chr14">
</scanned-sequence>
<scanned-sequence accession="chr14" name="chr14">
</scanned-sequence>
<scanned-sequence accession="chr14" name="chr14">
<matched-element start="105536849" stop="105536835" score="13.8791" pvalue="8.75e-06">
<sequence>GGGGCACTGAGGACA</sequence>
<mem:qvalue>0.0686</mem:qvalue>
</matched-element>
<matched-element start="105536927" stop="105536913" score="13.044" pvalue="1.43e-05">
<sequence>GGGTCACCCAGGACA</sequence>
<mem:qvalue>0.0897</mem:qvalue>
</matched-element>
</scanned-sequence>
<scanned-sequence accession="chr14" name="chr14">
</scanned-sequence>
<scanned-sequence accession="chr14" name="chr14">
<matched-element start="106218702" stop="106218688" score="12.2418" pvalue="2.23e-05">
<sequence>AGGACACTGGGGGCA</sequence>
<mem:qvalue>0.114</mem:qvalue>
</matched-element>
</scanned-sequence>
<scanned-sequence accession="chr14" name="chr14">
<matched-element start="106240902" stop="106240888" score="12.1319" pvalue="2.36e-05">
<sequence>AGATGACAGGGGTTA</sequence>
<mem:qvalue>0.118</mem:qvalue>
</matched-element>
</scanned-sequence>
<scanned-sequence accession="chr15" name="chr15">
<matched-element start="19249014" stop="19249000" score="18.7802" pvalue="2.18e-07">
<sequence>GGGTCACCAAGTTCA</sequence>
<mem:qvalue>0.0151</mem:qvalue>
</matched-element>
</scanned-sequence>
<scanned-sequence accession="chr15" name="chr15">
<matched-element start="19962615" stop="19962601" score="13.8791" pvalue="8.75e-06">
<sequence>GGGGCACTGAGGACA</sequence>
<mem:qvalue>0.0686</mem:qvalue>
</matched-element>
</scanned-sequence>
<scanned-sequence accession="chr15" name="chr15">
</scanned-sequence>
<scanned-sequence accession="chr15" name="chr15">
</scanned-sequence>
<scanned-sequence accession="chr15" name="chr15">
<matched-element start="29296365" stop="29296351" score="9.35165" pvalue="9.23e-05">
<sequence>GGGTGAACAAGGACC</sequence>
<mem:qvalue>0.248</mem:qvalue>
</matched-element>
</scanned-sequence>
<scanned-sequence accession="chr15" name="chr15">
</scanned-sequence>
<scanned-sequence accession="chr15" name="chr15">
</scanned-sequence>
<scanned-sequence accession="chr15" name="chr15">
</scanned-sequence>
<scanned-sequence accession="chr15" name="chr15">
</scanned-sequence>
<scanned-sequence accession="chr15" name="chr15">
</scanned-sequence>
<scanned-sequence accession="chr15" name="chr15">
</scanned-sequence>
<scanned-sequence accession="chr15" name="chr15">
</scanned-sequence>
<scanned-sequence accession="chr15" name="chr15">
</scanned-sequence>
<scanned-sequence accession="chr15" name="chr15">
</scanned-sequence>
<scanned-sequence accession="chr15" name="chr15">
</scanned-sequence>
<scanned-sequence accession="chr15" name="chr15">
</scanned-sequence>
<scanned-sequence accession="chr15" name="chr15">
</scanned-sequence>
<scanned-sequence accession="chr15" name="chr15">
</scanned-sequence>
<scanned-sequence accession="chr15" name="chr15">
</scanned-sequence>
<scanned-sequence accession="chr15" name="chr15">
<matched-element start="37877236" stop="37877250" score="10.6484" pvalue="5.04e-05">
<sequence>CGGTCATTGAGTGCA</sequence>
<mem:qvalue>0.184</mem:qvalue>
</matched-element>
</scanned-sequence>
<scanned-sequence accession="chr15" name="chr15">
</scanned-sequence>
<scanned-sequence accession="chr15" name="chr15">
<matched-element start="38191520" stop="38191534" score="16.0989" pvalue="2.02e-06">
<sequence>GGGTCAGGGAGGTCA</sequence>
<mem:qvalue>0.0343</mem:qvalue>
</matched-element>
</scanned-sequence>
<scanned-sequence accession="chr15" name="chr15">
</scanned-sequence>
<scanned-sequence accession="chr15" name="chr15">
</scanned-sequence>
<scanned-sequence accession="chr15" name="chr15">
</scanned-sequence>
<scanned-sequence accession="chr15" name="chr15">
<matched-element start="42791165" stop="42791151" score="10.4066" pvalue="5.66e-05">
<sequence>GGGCCACAGAGGGTG</sequence>
<mem:qvalue>0.195</mem:qvalue>
</matched-element>
</scanned-sequence>
<scanned-sequence accession="chr15" name="chr15">
</scanned-sequence>
<scanned-sequence accession="chr15" name="chr15">
</scanned-sequence>
<scanned-sequence accession="chr15" name="chr15">
</scanned-sequence>
<scanned-sequence accession="chr15" name="chr15">
</scanned-sequence>
<scanned-sequence accession="chr15" name="chr15">
<matched-element start="42808649" stop="42808635" score="11.2637" pvalue="3.72e-05">
<sequence>AGGCCAGGGAGGGCA</sequence>
<mem:qvalue>0.154</mem:qvalue>
</matched-element>
</scanned-sequence>
<scanned-sequence accession="chr15" name="chr15">
</scanned-sequence>
<scanned-sequence accession="chr15" name="chr15">
</scanned-sequence>
<scanned-sequence accession="chr15" name="chr15">
<matched-element start="43534645" stop="43534631" score="14.4176" pvalue="6.27e-06">
<sequence>GGGTGACAAGGTTCA</sequence>
<mem:qvalue>0.0587</mem:qvalue>
</matched-element>
</scanned-sequence>
<scanned-sequence accession="chr15" name="chr15">
<matched-element start="49308123" stop="49308137" score="18.6044" pvalue="2.59e-07">
<sequence>GGGTCACAGAGTTCT</sequence>
<mem:qvalue>0.0163</mem:qvalue>
</matched-element>
</scanned-sequence>
<scanned-sequence accession="chr15" name="chr15">
</scanned-sequence>
<scanned-sequence accession="chr15" name="chr15">
<matched-element start="55210595" stop="55210609" score="11.0769" pvalue="4.08e-05">
<sequence>GGGGCAAAAGGTTCA</sequence>
<mem:qvalue>0.163</mem:qvalue>
</matched-element>
</scanned-sequence>
<scanned-sequence accession="chr15" name="chr15">
</scanned-sequence>
<scanned-sequence accession="chr15" name="chr15">
</scanned-sequence>
<scanned-sequence accession="chr15" name="chr15">
<matched-element start="57492381" stop="57492395" score="10.0989" pvalue="6.55e-05">
<sequence>GGTTGAGAAAGGTCC</sequence>
<mem:qvalue>0.211</mem:qvalue>
</matched-element>
</scanned-sequence>
<scanned-sequence accession="chr15" name="chr15">
</scanned-sequence>
<scanned-sequence accession="chr15" name="chr15">
</scanned-sequence>
<scanned-sequence accession="chr15" name="chr15">
</scanned-sequence>
<scanned-sequence accession="chr15" name="chr15">
</scanned-sequence>
<scanned-sequence accession="chr15" name="chr15">
<matched-element start="61757295" stop="61757309" score="18.2747" pvalue="3.52e-07">
<sequence>AGGTCAGCGAGGCCA</sequence>
<mem:qvalue>0.018</mem:qvalue>
</matched-element>
<matched-element start="61757157" stop="61757143" score="15.7582" pvalue="2.57e-06">
<sequence>TGGTCAAAGAGGGCA</sequence>
<mem:qvalue>0.0377</mem:qvalue>
</matched-element>
</scanned-sequence>
<scanned-sequence accession="chr15" name="chr15">
</scanned-sequence>
<scanned-sequence accession="chr15" name="chr15">
</scanned-sequence>
<scanned-sequence accession="chr15" name="chr15">
</scanned-sequence>
<scanned-sequence accession="chr15" name="chr15">
</scanned-sequence>
<scanned-sequence accession="chr15" name="chr15">
</scanned-sequence>
<scanned-sequence accession="chr15" name="chr15">
<matched-element start="62747039" stop="62747025" score="13.0549" pvalue="1.42e-05">
<sequence>AGGTCAGCCAGTCCA</sequence>
<mem:qvalue>0.0894</mem:qvalue>
</matched-element>
</scanned-sequence>
<scanned-sequence accession="chr15" name="chr15">
<matched-element start="62962578" stop="62962592" score="15.3297" pvalue="3.44e-06">
<sequence>GGTTCAGAGGGGTCA</sequence>
<mem:qvalue>0.0451</mem:qvalue>
</matched-element>
</scanned-sequence>
<scanned-sequence accession="chr15" name="chr15">
</scanned-sequence>
<scanned-sequence accession="chr15" name="chr15">
</scanned-sequence>
<scanned-sequence accession="chr15" name="chr15">
</scanned-sequence>
<scanned-sequence accession="chr15" name="chr15">
</scanned-sequence>
<scanned-sequence accession="chr15" name="chr15">
</scanned-sequence>
<scanned-sequence accession="chr15" name="chr15">
</scanned-sequence>
<scanned-sequence accession="chr15" name="chr15">
</scanned-sequence>
<scanned-sequence accession="chr15" name="chr15">
<matched-element start="66048571" stop="66048557" score="10.044" pvalue="6.72e-05">
<sequence>AGGTCATGGGGTTCG</sequence>
<mem:qvalue>0.212</mem:qvalue>
</matched-element>
</scanned-sequence>
<scanned-sequence accession="chr15" name="chr15">
<matched-element start="66874923" stop="66874909" score="12.8132" pvalue="1.63e-05">
<sequence>AAGTCACAGGGTTTA</sequence>
<mem:qvalue>0.0939</mem:qvalue>
</matched-element>
</scanned-sequence>
<scanned-sequence accession="chr15" name="chr15">
</scanned-sequence>
<scanned-sequence accession="chr15" name="chr15">
</scanned-sequence>
<scanned-sequence accession="chr15" name="chr15">
</scanned-sequence>
<scanned-sequence accession="chr15" name="chr15">
</scanned-sequence>
<scanned-sequence accession="chr15" name="chr15">
<matched-element start="68543062" stop="68543048" score="14.1978" pvalue="7.2e-06">
<sequence>GGGTCACAGGGTTCC</sequence>
<mem:qvalue>0.0624</mem:qvalue>
</matched-element>
</scanned-sequence>
<scanned-sequence accession="chr15" name="chr15">
</scanned-sequence>
<scanned-sequence accession="chr15" name="chr15">
</scanned-sequence>
<scanned-sequence accession="chr15" name="chr15">
<matched-element start="70554390" stop="70554404" score="21.022" pvalue="1.28e-08">
<sequence>AGGTCAACGAGGTCA</sequence>
<mem:qvalue>0.01</mem:qvalue>
</matched-element>
</scanned-sequence>
<scanned-sequence accession="chr15" name="chr15">
</scanned-sequence>
<scanned-sequence accession="chr15" name="chr15">
</scanned-sequence>
<scanned-sequence accession="chr15" name="chr15">
</scanned-sequence>
<scanned-sequence accession="chr15" name="chr15">
</scanned-sequence>
<scanned-sequence accession="chr15" name="chr15">
<matched-element start="72879855" stop="72879869" score="12.8132" pvalue="1.63e-05">
<sequence>AGGTCATGGAGGGCA</sequence>
<mem:qvalue>0.0939</mem:qvalue>
</matched-element>
</scanned-sequence>
<scanned-sequence accession="chr15" name="chr15">
<matched-element start="73017180" stop="73017194" score="14.0769" pvalue="7.75e-06">
<sequence>CGGTCACCGGGTTCA</sequence>
<mem:qvalue>0.0648</mem:qvalue>
</matched-element>
</scanned-sequence>
<scanned-sequence accession="chr15" name="chr15">
</scanned-sequence>
<scanned-sequence accession="chr15" name="chr15">
</scanned-sequence>
<scanned-sequence accession="chr15" name="chr15">
</scanned-sequence>
<scanned-sequence accession="chr15" name="chr15">
<matched-element start="73184352" stop="73184366" score="9.23077" pvalue="9.74e-05">
<sequence>AGTTGAAAGGGTGTG</sequence>
<mem:qvalue>0.253</mem:qvalue>
</matched-element>
</scanned-sequence>
<scanned-sequence accession="chr15" name="chr15">
</scanned-sequence>
<scanned-sequence accession="chr15" name="chr15">
</scanned-sequence>
<scanned-sequence accession="chr15" name="chr15">
</scanned-sequence>
<scanned-sequence accession="chr15" name="chr15">
</scanned-sequence>
<scanned-sequence accession="chr15" name="chr15">
</scanned-sequence>
<scanned-sequence accession="chr15" name="chr15">
</scanned-sequence>
<scanned-sequence accession="chr15" name="chr15">
</scanned-sequence>
<scanned-sequence accession="chr15" name="chr15">
</scanned-sequence>
<scanned-sequence accession="chr15" name="chr15">
</scanned-sequence>
<scanned-sequence accession="chr15" name="chr15">
<matched-element start="86983765" stop="86983779" score="16.1648" pvalue="1.93e-06">
<sequence>GGGTCAGCGGGGTCA</sequence>
<mem:qvalue>0.0343</mem:qvalue>
</matched-element>
</scanned-sequence>
<scanned-sequence accession="chr15" name="chr15">
</scanned-sequence>
<scanned-sequence accession="chr15" name="chr15">
</scanned-sequence>
<scanned-sequence accession="chr15" name="chr15">
</scanned-sequence>
<scanned-sequence accession="chr15" name="chr15">
<matched-element start="88444305" stop="88444319" score="12.0989" pvalue="2.41e-05">
<sequence>GGGCCAGTGAGTTCT</sequence>
<mem:qvalue>0.118</mem:qvalue>
</matched-element>
</scanned-sequence>
<scanned-sequence accession="chr15" name="chr15">
</scanned-sequence>
<scanned-sequence accession="chr15" name="chr15">
</scanned-sequence>
<scanned-sequence accession="chr15" name="chr15">
</scanned-sequence>
<scanned-sequence accession="chr15" name="chr15">
</scanned-sequence>
<scanned-sequence accession="chr15" name="chr15">
</scanned-sequence>
<scanned-sequence accession="chr15" name="chr15">
</scanned-sequence>
<scanned-sequence accession="chr15" name="chr15">
</scanned-sequence>
<scanned-sequence accession="chr15" name="chr15">
</scanned-sequence>
<scanned-sequence accession="chr15" name="chr15">
</scanned-sequence>
<scanned-sequence accession="chr16" name="chr16">
</scanned-sequence>
<scanned-sequence accession="chr16" name="chr16">
</scanned-sequence>
<scanned-sequence accession="chr16" name="chr16">
</scanned-sequence>
<scanned-sequence accession="chr16" name="chr16">
</scanned-sequence>
<scanned-sequence accession="chr16" name="chr16">
</scanned-sequence>
<scanned-sequence accession="chr16" name="chr16">
<matched-element start="2195184" stop="2195198" score="14.3516" pvalue="6.53e-06">
<sequence>GGGTCAGGGAGGGCA</sequence>
<mem:qvalue>0.0592</mem:qvalue>
</matched-element>
</scanned-sequence>
<scanned-sequence accession="chr16" name="chr16">
</scanned-sequence>
<scanned-sequence accession="chr16" name="chr16">
</scanned-sequence>
<scanned-sequence accession="chr16" name="chr16">
</scanned-sequence>
<scanned-sequence accession="chr16" name="chr16">
<matched-element start="3161570" stop="3161556" score="12.9451" pvalue="1.51e-05">
<sequence>AGGTCACTGGGGATG</sequence>
<mem:qvalue>0.0921</mem:qvalue>
</matched-element>
<matched-element start="3161905" stop="3161919" score="12.2747" pvalue="2.19e-05">
<sequence>GGTTCACCAGGGTCT</sequence>
<mem:qvalue>0.113</mem:qvalue>
</matched-element>
<matched-element start="3161579" stop="3161565" score="11.2857" pvalue="3.67e-05">
<sequence>AGTTCCAGGAGGTCA</sequence>
<mem:qvalue>0.152</mem:qvalue>
</matched-element>
</scanned-sequence>
<scanned-sequence accession="chr16" name="chr16">
</scanned-sequence>
<scanned-sequence accession="chr16" name="chr16">
</scanned-sequence>
<scanned-sequence accession="chr16" name="chr16">
</scanned-sequence>
<scanned-sequence accession="chr16" name="chr16">
</scanned-sequence>
<scanned-sequence accession="chr16" name="chr16">
</scanned-sequence>
<scanned-sequence accession="chr16" name="chr16">
</scanned-sequence>
<scanned-sequence accession="chr16" name="chr16">
</scanned-sequence>
<scanned-sequence accession="chr16" name="chr16">
<matched-element start="10767363" stop="10767377" score="17.2308" pvalue="8.48e-07">
<sequence>AGGTCACTGGGGACA</sequence>
<mem:qvalue>0.0221</mem:qvalue>
</matched-element>
</scanned-sequence>
<scanned-sequence accession="chr16" name="chr16">
<matched-element start="10967022" stop="10967036" score="9.65934" pvalue="8.03e-05">
<sequence>AAGTGACAGAGTCCC</sequence>
<mem:qvalue>0.23</mem:qvalue>
</matched-element>
<matched-element start="10967021" stop="10967007" score="9.20879" pvalue="9.83e-05">
<sequence>AGGTCACTAACCCCA</sequence>
<mem:qvalue>0.254</mem:qvalue>
</matched-element>
</scanned-sequence>
<scanned-sequence accession="chr16" name="chr16">
<matched-element start="11253428" stop="11253414" score="9.74725" pvalue="7.71e-05">
<sequence>GGGTGAGCCAGGGCA</sequence>
<mem:qvalue>0.227</mem:qvalue>
</matched-element>
</scanned-sequence>
<scanned-sequence accession="chr16" name="chr16">
</scanned-sequence>
<scanned-sequence accession="chr16" name="chr16">
<matched-element start="11330380" stop="11330366" score="9.85714" pvalue="7.33e-05">
<sequence>AGGGCAGTAGGGGCA</sequence>
<mem:qvalue>0.222</mem:qvalue>
</matched-element>
</scanned-sequence>
<scanned-sequence accession="chr16" name="chr16">
<matched-element start="11363591" stop="11363605" score="9.7033" pvalue="7.87e-05">
<sequence>AGATGCCTGAGTGCA</sequence>
<mem:qvalue>0.228</mem:qvalue>
</matched-element>
</scanned-sequence>
<scanned-sequence accession="chr16" name="chr16">
<matched-element start="11364722" stop="11364708" score="13.2747" pvalue="1.25e-05">
<sequence>GGGTGACTCAGTTCA</sequence>
<mem:qvalue>0.0857</mem:qvalue>
</matched-element>
</scanned-sequence>
<scanned-sequence accession="chr16" name="chr16">
<matched-element start="11671915" stop="11671901" score="13.2637" pvalue="1.26e-05">
<sequence>AGGTCACCAGGTTTG</sequence>
<mem:qvalue>0.0857</mem:qvalue>
</matched-element>
</scanned-sequence>
<scanned-sequence accession="chr16" name="chr16">
</scanned-sequence>
<scanned-sequence accession="chr16" name="chr16">
</scanned-sequence>
<scanned-sequence accession="chr16" name="chr16">
</scanned-sequence>
<scanned-sequence accession="chr16" name="chr16">
</scanned-sequence>
<scanned-sequence accession="chr16" name="chr16">
</scanned-sequence>
<scanned-sequence accession="chr16" name="chr16">
</scanned-sequence>
<scanned-sequence accession="chr16" name="chr16">
<matched-element start="11743042" stop="11743056" score="10.8352" pvalue="4.59e-05">
<sequence>GGAGCAAAAAGTTCA</sequence>
<mem:qvalue>0.175</mem:qvalue>
</matched-element>
</scanned-sequence>
<scanned-sequence accession="chr16" name="chr16">
<matched-element start="11743407" stop="11743421" score="14.7253" pvalue="5.16e-06">
<sequence>AGATCAATGAGTGCG</sequence>
<mem:qvalue>0.0561</mem:qvalue>
</matched-element>
</scanned-sequence>
<scanned-sequence accession="chr16" name="chr16">
</scanned-sequence>
<scanned-sequence accession="chr16" name="chr16">
</scanned-sequence>
<scanned-sequence accession="chr16" name="chr16">
</scanned-sequence>
<scanned-sequence accession="chr16" name="chr16">
</scanned-sequence>
<scanned-sequence accession="chr16" name="chr16">
</scanned-sequence>
<scanned-sequence accession="chr16" name="chr16">
</scanned-sequence>
<scanned-sequence accession="chr16" name="chr16">
</scanned-sequence>
<scanned-sequence accession="chr16" name="chr16">
<matched-element start="14358785" stop="14358799" score="15.8132" pvalue="2.47e-06">
<sequence>AAGTCACCAAGTTCA</sequence>
<mem:qvalue>0.0372</mem:qvalue>
</matched-element>
</scanned-sequence>
<scanned-sequence accession="chr16" name="chr16">
</scanned-sequence>
<scanned-sequence accession="chr16" name="chr16">
<matched-element start="17226487" stop="17226473" score="15.0879" pvalue="4.08e-06">
<sequence>AGGTCACACAGGACA</sequence>
<mem:qvalue>0.0496</mem:qvalue>
</matched-element>
</scanned-sequence>
<scanned-sequence accession="chr16" name="chr16">
</scanned-sequence>
<scanned-sequence accession="chr16" name="chr16">
<matched-element start="18720514" stop="18720528" score="11.1758" pvalue="3.88e-05">
<sequence>AGGTCAAAGGAGACA</sequence>
<mem:qvalue>0.157</mem:qvalue>
</matched-element>
</scanned-sequence>
<scanned-sequence accession="chr16" name="chr16">
</scanned-sequence>
<scanned-sequence accession="chr16" name="chr16">
<matched-element start="20793691" stop="20793705" score="10.1429" pvalue="6.41e-05">
<sequence>AGGCCCCAGAGTACA</sequence>
<mem:qvalue>0.207</mem:qvalue>
</matched-element>
</scanned-sequence>
<scanned-sequence accession="chr16" name="chr16">
</scanned-sequence>
<scanned-sequence accession="chr16" name="chr16">
</scanned-sequence>
<scanned-sequence accession="chr16" name="chr16">
</scanned-sequence>
<scanned-sequence accession="chr16" name="chr16">
</scanned-sequence>
<scanned-sequence accession="chr16" name="chr16">
</scanned-sequence>
<scanned-sequence accession="chr16" name="chr16">
</scanned-sequence>
<scanned-sequence accession="chr16" name="chr16">
</scanned-sequence>
<scanned-sequence accession="chr16" name="chr16">
</scanned-sequence>
<scanned-sequence accession="chr16" name="chr16">
</scanned-sequence>
<scanned-sequence accession="chr16" name="chr16">
</scanned-sequence>
<scanned-sequence accession="chr16" name="chr16">
</scanned-sequence>
<scanned-sequence accession="chr16" name="chr16">
</scanned-sequence>
<scanned-sequence accession="chr16" name="chr16">
</scanned-sequence>
<scanned-sequence accession="chr16" name="chr16">
<matched-element start="28765034" stop="28765020" score="10" pvalue="6.87e-05">
<sequence>TGGTCAGGGAGGGCG</sequence>
<mem:qvalue>0.215</mem:qvalue>
</matched-element>
<matched-element start="28765367" stop="28765381" score="9.2967" pvalue="9.46e-05">
<sequence>CGGTCGCAGGGGGCA</sequence>
<mem:qvalue>0.25</mem:qvalue>
</matched-element>
</scanned-sequence>
<scanned-sequence accession="chr16" name="chr16">
</scanned-sequence>
<scanned-sequence accession="chr16" name="chr16">
</scanned-sequence>
<scanned-sequence accession="chr16" name="chr16">
<matched-element start="29973991" stop="29973977" score="19.7802" pvalue="7.59e-08">
<sequence>AGGTCACAGGGTTCA</sequence>
<mem:qvalue>0.0103</mem:qvalue>
</matched-element>
</scanned-sequence>
<scanned-sequence accession="chr16" name="chr16">
</scanned-sequence>
<scanned-sequence accession="chr16" name="chr16">
</scanned-sequence>
<scanned-sequence accession="chr16" name="chr16">
<matched-element start="30377555" stop="30377569" score="10.6264" pvalue="5.1e-05">
<sequence>AGATCACAAGGGCCT</sequence>
<mem:qvalue>0.184</mem:qvalue>
</matched-element>
</scanned-sequence>
<scanned-sequence accession="chr16" name="chr16">
<matched-element start="30490813" stop="30490799" score="10.9011" pvalue="4.45e-05">
<sequence>AGGCCAGAGAAGTCA</sequence>
<mem:qvalue>0.172</mem:qvalue>
</matched-element>
</scanned-sequence>
<scanned-sequence accession="chr16" name="chr16">
<matched-element start="30569369" stop="30569383" score="13.5165" pvalue="1.08e-05">
<sequence>GGTTCAACGAGGACT</sequence>
<mem:qvalue>0.0797</mem:qvalue>
</matched-element>
</scanned-sequence>
<scanned-sequence accession="chr16" name="chr16">
</scanned-sequence>
<scanned-sequence accession="chr16" name="chr16">
</scanned-sequence>
<scanned-sequence accession="chr16" name="chr16">
</scanned-sequence>
<scanned-sequence accession="chr16" name="chr16">
</scanned-sequence>
<scanned-sequence accession="chr16" name="chr16">
<matched-element start="45510569" stop="45510555" score="11.4615" pvalue="3.36e-05">
<sequence>AGGTCACACAGTGCC</sequence>
<mem:qvalue>0.147</mem:qvalue>
</matched-element>
</scanned-sequence>
<scanned-sequence accession="chr16" name="chr16">
<matched-element start="49704986" stop="49705000" score="15.2857" pvalue="3.55e-06">
<sequence>AGGTCACGGAGGCCG</sequence>
<mem:qvalue>0.046</mem:qvalue>
</matched-element>
</scanned-sequence>
<scanned-sequence accession="chr16" name="chr16">
</scanned-sequence>
<scanned-sequence accession="chr16" name="chr16">
<matched-element start="51685888" stop="51685874" score="13.7363" pvalue="9.53e-06">
<sequence>GGGTCACCGGGTACG</sequence>
<mem:qvalue>0.0731</mem:qvalue>
</matched-element>
<matched-element start="51685601" stop="51685587" score="10.4835" pvalue="5.45e-05">
<sequence>TGGTCACCAAGCCCA</sequence>
<mem:qvalue>0.191</mem:qvalue>
</matched-element>
</scanned-sequence>
<scanned-sequence accession="chr16" name="chr16">
</scanned-sequence>
<scanned-sequence accession="chr16" name="chr16">
</scanned-sequence>
<scanned-sequence accession="chr16" name="chr16">
<matched-element start="55523423" stop="55523409" score="11.7143" pvalue="2.95e-05">
<sequence>GGGTGGCAGAGGGCG</sequence>
<mem:qvalue>0.135</mem:qvalue>
</matched-element>
<matched-element start="55523254" stop="55523240" score="11.3736" pvalue="3.51e-05">
<sequence>GGGTGGCTGAGGGCG</sequence>
<mem:qvalue>0.15</mem:qvalue>
</matched-element>
<matched-element start="55523138" stop="55523152" score="10.1758" pvalue="6.32e-05">
<sequence>GGGTGAAAAAGGGTG</sequence>
<mem:qvalue>0.205</mem:qvalue>
</matched-element>
</scanned-sequence>
<scanned-sequence accession="chr16" name="chr16">
</scanned-sequence>
<scanned-sequence accession="chr16" name="chr16">
</scanned-sequence>
<scanned-sequence accession="chr16" name="chr16">
</scanned-sequence>
<scanned-sequence accession="chr16" name="chr16">
</scanned-sequence>
<scanned-sequence accession="chr16" name="chr16">
<matched-element start="55891785" stop="55891771" score="15.7582" pvalue="2.57e-06">
<sequence>AGATCAATGAGGTTA</sequence>
<mem:qvalue>0.0377</mem:qvalue>
</matched-element>
<matched-element start="55891861" stop="55891847" score="15.1209" pvalue="3.99e-06">
<sequence>AGATCAGTGAGGTTA</sequence>
<mem:qvalue>0.0494</mem:qvalue>
</matched-element>
</scanned-sequence>
<scanned-sequence accession="chr16" name="chr16">
</scanned-sequence>
<scanned-sequence accession="chr16" name="chr16">
<matched-element start="66109643" stop="66109657" score="13.9121" pvalue="8.56e-06">
<sequence>GGGTGAGGGAGGTCA</sequence>
<mem:qvalue>0.0683</mem:qvalue>
</matched-element>
</scanned-sequence>
<scanned-sequence accession="chr16" name="chr16">
<matched-element start="66464591" stop="66464605" score="10.6703" pvalue="4.98e-05">
<sequence>GGGTGAGCGAGGGTG</sequence>
<mem:qvalue>0.183</mem:qvalue>
</matched-element>
</scanned-sequence>
<scanned-sequence accession="chr16" name="chr16">
</scanned-sequence>
<scanned-sequence accession="chr16" name="chr16">
<matched-element start="66666530" stop="66666516" score="9.27473" pvalue="9.55e-05">
<sequence>GGGTGGCAAAGGTTG</sequence>
<mem:qvalue>0.252</mem:qvalue>
</matched-element>
</scanned-sequence>
<scanned-sequence accession="chr16" name="chr16">
</scanned-sequence>
<scanned-sequence accession="chr16" name="chr16">
</scanned-sequence>
<scanned-sequence accession="chr16" name="chr16">
</scanned-sequence>
<scanned-sequence accession="chr16" name="chr16">
</scanned-sequence>
<scanned-sequence accession="chr16" name="chr16">
<matched-element start="79267840" stop="79267826" score="9.87912" pvalue="7.25e-05">
<sequence>AGGTCAGGAAGGGTG</sequence>
<mem:qvalue>0.22</mem:qvalue>
</matched-element>
</scanned-sequence>
<scanned-sequence accession="chr16" name="chr16">
</scanned-sequence>
<scanned-sequence accession="chr16" name="chr16">
</scanned-sequence>
<scanned-sequence accession="chr16" name="chr16">
</scanned-sequence>
<scanned-sequence accession="chr16" name="chr16">
</scanned-sequence>
<scanned-sequence accession="chr16" name="chr16">
</scanned-sequence>
<scanned-sequence accession="chr16" name="chr16">
</scanned-sequence>
<scanned-sequence accession="chr16" name="chr16">
</scanned-sequence>
<scanned-sequence accession="chr16" name="chr16">
</scanned-sequence>
<scanned-sequence accession="chr16" name="chr16">
</scanned-sequence>
<scanned-sequence accession="chr16" name="chr16">
</scanned-sequence>
<scanned-sequence accession="chr16" name="chr16">
</scanned-sequence>
<scanned-sequence accession="chr16" name="chr16">
</scanned-sequence>
<scanned-sequence accession="chr16" name="chr16">
</scanned-sequence>
<scanned-sequence accession="chr16" name="chr16">
</scanned-sequence>
<scanned-sequence accession="chr16" name="chr16">
</scanned-sequence>
<scanned-sequence accession="chr16" name="chr16">
</scanned-sequence>
<scanned-sequence accession="chr16" name="chr16">
</scanned-sequence>
<scanned-sequence accession="chr17" name="chr17">
</scanned-sequence>
<scanned-sequence accession="chr17" name="chr17">
</scanned-sequence>
<scanned-sequence accession="chr17" name="chr17">
<matched-element start="1457489" stop="1457475" score="18.3736" pvalue="3.21e-07">
<sequence>AGGTCAGTGAGGACA</sequence>
<mem:qvalue>0.0176</mem:qvalue>
</matched-element>
</scanned-sequence>
<scanned-sequence accession="chr17" name="chr17">
<matched-element start="1567330" stop="1567316" score="14.978" pvalue="4.37e-06">
<sequence>AAGTCACTGGGTTCA</sequence>
<mem:qvalue>0.0509</mem:qvalue>
</matched-element>
</scanned-sequence>
<scanned-sequence accession="chr17" name="chr17">
</scanned-sequence>
<scanned-sequence accession="chr17" name="chr17">
</scanned-sequence>
<scanned-sequence accession="chr17" name="chr17">
</scanned-sequence>
<scanned-sequence accession="chr17" name="chr17">
<matched-element start="2116772" stop="2116786" score="15.7143" pvalue="2.65e-06">
<sequence>TGGTGACCGAGGTCA</sequence>
<mem:qvalue>0.0381</mem:qvalue>
</matched-element>
</scanned-sequence>
<scanned-sequence accession="chr17" name="chr17">
</scanned-sequence>
<scanned-sequence accession="chr17" name="chr17">
</scanned-sequence>
<scanned-sequence accession="chr17" name="chr17">
<matched-element start="3561024" stop="3561038" score="10.0659" pvalue="6.65e-05">
<sequence>AGTTCAGCGGGTCCC</sequence>
<mem:qvalue>0.211</mem:qvalue>
</matched-element>
</scanned-sequence>
<scanned-sequence accession="chr17" name="chr17">
<matched-element start="3811733" stop="3811719" score="9.72527" pvalue="7.79e-05">
<sequence>AGGGCAGAAGGGACA</sequence>
<mem:qvalue>0.227</mem:qvalue>
</matched-element>
</scanned-sequence>
<scanned-sequence accession="chr17" name="chr17">
</scanned-sequence>
<scanned-sequence accession="chr17" name="chr17">
</scanned-sequence>
<scanned-sequence accession="chr17" name="chr17">
</scanned-sequence>
<scanned-sequence accession="chr17" name="chr17">
</scanned-sequence>
<scanned-sequence accession="chr17" name="chr17">
</scanned-sequence>
<scanned-sequence accession="chr17" name="chr17">
</scanned-sequence>
<scanned-sequence accession="chr17" name="chr17">
</scanned-sequence>
<scanned-sequence accession="chr17" name="chr17">
</scanned-sequence>
<scanned-sequence accession="chr17" name="chr17">
</scanned-sequence>
<scanned-sequence accession="chr17" name="chr17">
</scanned-sequence>
<scanned-sequence accession="chr17" name="chr17">
</scanned-sequence>
<scanned-sequence accession="chr17" name="chr17">
</scanned-sequence>
<scanned-sequence accession="chr17" name="chr17">
</scanned-sequence>
<scanned-sequence accession="chr17" name="chr17">
</scanned-sequence>
<scanned-sequence accession="chr17" name="chr17">
</scanned-sequence>
<scanned-sequence accession="chr17" name="chr17">
<matched-element start="9300475" stop="9300489" score="18.6813" pvalue="2.4e-07">
<sequence>AGTTCACTGAGGCCA</sequence>
<mem:qvalue>0.0156</mem:qvalue>
</matched-element>
<matched-element start="9300450" stop="9300436" score="15.8571" pvalue="2.39e-06">
<sequence>AGATCAGAGAGGCCA</sequence>
<mem:qvalue>0.0369</mem:qvalue>
</matched-element>
</scanned-sequence>
<scanned-sequence accession="chr17" name="chr17">
</scanned-sequence>
<scanned-sequence accession="chr17" name="chr17">
<matched-element start="16225394" stop="16225380" score="13.1429" pvalue="1.35e-05">
<sequence>AGGTCAACAAGGCCC</sequence>
<mem:qvalue>0.089</mem:qvalue>
</matched-element>
</scanned-sequence>
<scanned-sequence accession="chr17" name="chr17">
</scanned-sequence>
<scanned-sequence accession="chr17" name="chr17">
</scanned-sequence>
<scanned-sequence accession="chr17" name="chr17">
<matched-element start="20543001" stop="20542987" score="13.0549" pvalue="1.42e-05">
<sequence>AGGTCACTGGGGCTG</sequence>
<mem:qvalue>0.0894</mem:qvalue>
</matched-element>
</scanned-sequence>
<scanned-sequence accession="chr17" name="chr17">
</scanned-sequence>
<scanned-sequence accession="chr17" name="chr17">
</scanned-sequence>
<scanned-sequence accession="chr17" name="chr17">
</scanned-sequence>
<scanned-sequence accession="chr17" name="chr17">
</scanned-sequence>
<scanned-sequence accession="chr17" name="chr17">
<matched-element start="24320398" stop="24320412" score="12.7802" pvalue="1.66e-05">
<sequence>AGTTCAGGAAGGGCA</sequence>
<mem:qvalue>0.095</mem:qvalue>
</matched-element>
<matched-element start="24320389" stop="24320403" score="9.32967" pvalue="9.32e-05">
<sequence>GGGTGAAGCAGTTCA</sequence>
<mem:qvalue>0.248</mem:qvalue>
</matched-element>
</scanned-sequence>
<scanned-sequence accession="chr17" name="chr17">
</scanned-sequence>
<scanned-sequence accession="chr17" name="chr17">
</scanned-sequence>
<scanned-sequence accession="chr17" name="chr17">
<matched-element start="25714959" stop="25714945" score="12.1538" pvalue="2.34e-05">
<sequence>AGGTGAATGGGTGCT</sequence>
<mem:qvalue>0.117</mem:qvalue>
</matched-element>
</scanned-sequence>
<scanned-sequence accession="chr17" name="chr17">
</scanned-sequence>
<scanned-sequence accession="chr17" name="chr17">
</scanned-sequence>
<scanned-sequence accession="chr17" name="chr17">
</scanned-sequence>
<scanned-sequence accession="chr17" name="chr17">
<matched-element start="30415271" stop="30415257" score="13.1099" pvalue="1.38e-05">
<sequence>AGTTCCCTGAGTCCA</sequence>
<mem:qvalue>0.0892</mem:qvalue>
</matched-element>
</scanned-sequence>
<scanned-sequence accession="chr17" name="chr17">
<matched-element start="30724269" stop="30724255" score="15.8352" pvalue="2.43e-06">
<sequence>AGGCCACTGAGTGCA</sequence>
<mem:qvalue>0.0369</mem:qvalue>
</matched-element>
<matched-element start="30724006" stop="30723992" score="10.0769" pvalue="6.62e-05">
<sequence>AGGACAAAGAGCTCT</sequence>
<mem:qvalue>0.211</mem:qvalue>
</matched-element>
</scanned-sequence>
<scanned-sequence accession="chr17" name="chr17">
<matched-element start="30929815" stop="30929801" score="13.989" pvalue="8.19e-06">
<sequence>GGGTCATAGAGTTCT</sequence>
<mem:qvalue>0.0666</mem:qvalue>
</matched-element>
</scanned-sequence>
<scanned-sequence accession="chr17" name="chr17">
</scanned-sequence>
<scanned-sequence accession="chr17" name="chr17">
</scanned-sequence>
<scanned-sequence accession="chr17" name="chr17">
</scanned-sequence>
<scanned-sequence accession="chr17" name="chr17">
</scanned-sequence>
<scanned-sequence accession="chr17" name="chr17">
<matched-element start="34278814" stop="34278800" score="12.4396" pvalue="2e-05">
<sequence>GGGTCAGACAGTTCG</sequence>
<mem:qvalue>0.106</mem:qvalue>
</matched-element>
</scanned-sequence>
<scanned-sequence accession="chr17" name="chr17">
</scanned-sequence>
<scanned-sequence accession="chr17" name="chr17">
</scanned-sequence>
<scanned-sequence accession="chr17" name="chr17">
</scanned-sequence>
<scanned-sequence accession="chr17" name="chr17">
</scanned-sequence>
<scanned-sequence accession="chr17" name="chr17">
</scanned-sequence>
<scanned-sequence accession="chr17" name="chr17">
</scanned-sequence>
<scanned-sequence accession="chr17" name="chr17">
</scanned-sequence>
<scanned-sequence accession="chr17" name="chr17">
</scanned-sequence>
<scanned-sequence accession="chr17" name="chr17">
</scanned-sequence>
<scanned-sequence accession="chr17" name="chr17">
</scanned-sequence>
<scanned-sequence accession="chr17" name="chr17">
<matched-element start="35964007" stop="35964021" score="13.7582" pvalue="9.42e-06">
<sequence>GGTTCAGAGAGTTTG</sequence>
<mem:qvalue>0.0725</mem:qvalue>
</matched-element>
<matched-element start="35964139" stop="35964153" score="11.9341" pvalue="2.62e-05">
<sequence>AGGCCAGAAGGTTCA</sequence>
<mem:qvalue>0.126</mem:qvalue>
</matched-element>
</scanned-sequence>
<scanned-sequence accession="chr17" name="chr17">
</scanned-sequence>
<scanned-sequence accession="chr17" name="chr17">
<matched-element start="35992416" stop="35992430" score="12.9121" pvalue="1.54e-05">
<sequence>GGGTGAGTGAGGACG</sequence>
<mem:qvalue>0.0927</mem:qvalue>
</matched-element>
</scanned-sequence>
<scanned-sequence accession="chr17" name="chr17">
</scanned-sequence>
<scanned-sequence accession="chr17" name="chr17">
</scanned-sequence>
<scanned-sequence accession="chr17" name="chr17">
</scanned-sequence>
<scanned-sequence accession="chr17" name="chr17">
</scanned-sequence>
<scanned-sequence accession="chr17" name="chr17">
</scanned-sequence>
<scanned-sequence accession="chr17" name="chr17">
<matched-element start="38024502" stop="38024488" score="12.3956" pvalue="2.05e-05">
<sequence>GGGTCCCTGGGGTCA</sequence>
<mem:qvalue>0.108</mem:qvalue>
</matched-element>
</scanned-sequence>
<scanned-sequence accession="chr17" name="chr17">
</scanned-sequence>
<scanned-sequence accession="chr17" name="chr17">
<matched-element start="38114327" stop="38114341" score="16.0879" pvalue="2.04e-06">
<sequence>GGGTCAACAAGTGCA</sequence>
<mem:qvalue>0.0343</mem:qvalue>
</matched-element>
</scanned-sequence>
<scanned-sequence accession="chr17" name="chr17">
<matched-element start="38793877" stop="38793863" score="10.9011" pvalue="4.45e-05">
<sequence>GGATCACTGGGGTCC</sequence>
<mem:qvalue>0.172</mem:qvalue>
</matched-element>
</scanned-sequence>
<scanned-sequence accession="chr17" name="chr17">
<matched-element start="38801079" stop="38801093" score="9.25275" pvalue="9.64e-05">
<sequence>AGTTCACACAGTGTT</sequence>
<mem:qvalue>0.252</mem:qvalue>
</matched-element>
</scanned-sequence>
<scanned-sequence accession="chr17" name="chr17">
</scanned-sequence>
<scanned-sequence accession="chr17" name="chr17">
<matched-element start="39936551" stop="39936565" score="16.4615" pvalue="1.55e-06">
<sequence>AGGTCAGAGGGGGCA</sequence>
<mem:qvalue>0.0322</mem:qvalue>
</matched-element>
</scanned-sequence>
<scanned-sequence accession="chr17" name="chr17">
</scanned-sequence>
<scanned-sequence accession="chr17" name="chr17">
</scanned-sequence>
<scanned-sequence accession="chr17" name="chr17">
</scanned-sequence>
<scanned-sequence accession="chr17" name="chr17">
</scanned-sequence>
<scanned-sequence accession="chr17" name="chr17">
<matched-element start="44625048" stop="44625034" score="15.978" pvalue="2.19e-06">
<sequence>AGGTCAGTGAGGCTA</sequence>
<mem:qvalue>0.0346</mem:qvalue>
</matched-element>
</scanned-sequence>
<scanned-sequence accession="chr17" name="chr17">
<matched-element start="44645930" stop="44645944" score="14.5934" pvalue="5.63e-06">
<sequence>GGTTGACTGAGTTTA</sequence>
<mem:qvalue>0.0569</mem:qvalue>
</matched-element>
</scanned-sequence>
<scanned-sequence accession="chr17" name="chr17">
<matched-element start="44650781" stop="44650795" score="17.5055" pvalue="6.68e-07">
<sequence>AGGTCAGAAAGGGCA</sequence>
<mem:qvalue>0.0196</mem:qvalue>
</matched-element>
</scanned-sequence>
<scanned-sequence accession="chr17" name="chr17">
</scanned-sequence>
<scanned-sequence accession="chr17" name="chr17">
</scanned-sequence>
<scanned-sequence accession="chr17" name="chr17">
</scanned-sequence>
<scanned-sequence accession="chr17" name="chr17">
</scanned-sequence>
<scanned-sequence accession="chr17" name="chr17">
</scanned-sequence>
<scanned-sequence accession="chr17" name="chr17">
</scanned-sequence>
<scanned-sequence accession="chr17" name="chr17">
<matched-element start="46585682" stop="46585668" score="9.75824" pvalue="7.67e-05">
<sequence>AGTCCAAAGAGTGCC</sequence>
<mem:qvalue>0.226</mem:qvalue>
</matched-element>
</scanned-sequence>
<scanned-sequence accession="chr17" name="chr17">
</scanned-sequence>
<scanned-sequence accession="chr17" name="chr17">
<matched-element start="52790277" stop="52790263" score="16.033" pvalue="2.1e-06">
<sequence>AAGTCACTAAGGTCA</sequence>
<mem:qvalue>0.0343</mem:qvalue>
</matched-element>
<matched-element start="52790379" stop="52790365" score="10.4725" pvalue="5.48e-05">
<sequence>GGTTCACTGAGTATC</sequence>
<mem:qvalue>0.191</mem:qvalue>
</matched-element>
</scanned-sequence>
<scanned-sequence accession="chr17" name="chr17">
</scanned-sequence>
<scanned-sequence accession="chr17" name="chr17">
</scanned-sequence>
<scanned-sequence accession="chr17" name="chr17">
</scanned-sequence>
<scanned-sequence accession="chr17" name="chr17">
</scanned-sequence>
<scanned-sequence accession="chr17" name="chr17">
</scanned-sequence>
<scanned-sequence accession="chr17" name="chr17">
</scanned-sequence>
<scanned-sequence accession="chr17" name="chr17">
</scanned-sequence>
<scanned-sequence accession="chr17" name="chr17">
</scanned-sequence>
<scanned-sequence accession="chr17" name="chr17">
</scanned-sequence>
<scanned-sequence accession="chr17" name="chr17">
</scanned-sequence>
<scanned-sequence accession="chr17" name="chr17">
</scanned-sequence>
<scanned-sequence accession="chr17" name="chr17">
</scanned-sequence>
<scanned-sequence accession="chr17" name="chr17">
<matched-element start="57526149" stop="57526135" score="11.3297" pvalue="3.59e-05">
<sequence>AAGGCAGCGAGTTCA</sequence>
<mem:qvalue>0.15</mem:qvalue>
</matched-element>
<matched-element start="57526140" stop="57526126" score="11" pvalue="4.24e-05">
<sequence>AGTTCACAGAGCATG</sequence>
<mem:qvalue>0.167</mem:qvalue>
</matched-element>
</scanned-sequence>
<scanned-sequence accession="chr17" name="chr17">
</scanned-sequence>
<scanned-sequence accession="chr17" name="chr17">
<matched-element start="58156325" stop="58156311" score="14.967" pvalue="4.39e-06">
<sequence>GGGTCAGAGGGGGCA</sequence>
<mem:qvalue>0.0509</mem:qvalue>
</matched-element>
</scanned-sequence>
<scanned-sequence accession="chr17" name="chr17">
</scanned-sequence>
<scanned-sequence accession="chr17" name="chr17">
<matched-element start="59274076" stop="59274062" score="9.72527" pvalue="7.79e-05">
<sequence>GGGGCAGGGAGTTCG</sequence>
<mem:qvalue>0.227</mem:qvalue>
</matched-element>
</scanned-sequence>
<scanned-sequence accession="chr17" name="chr17">
<matched-element start="59451670" stop="59451684" score="12.3846" pvalue="2.06e-05">
<sequence>AGGTGACAAGGTGCG</sequence>
<mem:qvalue>0.108</mem:qvalue>
</matched-element>
</scanned-sequence>
<scanned-sequence accession="chr17" name="chr17">
</scanned-sequence>
<scanned-sequence accession="chr17" name="chr17">
</scanned-sequence>
<scanned-sequence accession="chr17" name="chr17">
</scanned-sequence>
<scanned-sequence accession="chr17" name="chr17">
</scanned-sequence>
<scanned-sequence accession="chr17" name="chr17">
</scanned-sequence>
<scanned-sequence accession="chr17" name="chr17">
<matched-element start="60411596" stop="60411582" score="13.3516" pvalue="1.2e-05">
<sequence>GGGTGACTGGGTTCT</sequence>
<mem:qvalue>0.0837</mem:qvalue>
</matched-element>
</scanned-sequence>
<scanned-sequence accession="chr17" name="chr17">
<matched-element start="60412745" stop="60412731" score="13.0549" pvalue="1.42e-05">
<sequence>AGGACACAGAGGACG</sequence>
<mem:qvalue>0.0894</mem:qvalue>
</matched-element>
<matched-element start="60412917" stop="60412903" score="11.6923" pvalue="2.98e-05">
<sequence>GGGTCCCTAAGGGCA</sequence>
<mem:qvalue>0.136</mem:qvalue>
</matched-element>
</scanned-sequence>
<scanned-sequence accession="chr17" name="chr17">
</scanned-sequence>
<scanned-sequence accession="chr17" name="chr17">
<matched-element start="60549940" stop="60549926" score="11.9121" pvalue="2.65e-05">
<sequence>AGTGCACTGAGTTTG</sequence>
<mem:qvalue>0.127</mem:qvalue>
</matched-element>
</scanned-sequence>
<scanned-sequence accession="chr17" name="chr17">
</scanned-sequence>
<scanned-sequence accession="chr17" name="chr17">
<matched-element start="63745630" stop="63745644" score="13.0549" pvalue="1.42e-05">
<sequence>AGGACACAGAGGACG</sequence>
<mem:qvalue>0.0894</mem:qvalue>
</matched-element>
</scanned-sequence>
<scanned-sequence accession="chr17" name="chr17">
</scanned-sequence>
<scanned-sequence accession="chr17" name="chr17">
<matched-element start="63746779" stop="63746793" score="13.3516" pvalue="1.2e-05">
<sequence>GGGTGACTGGGTTCT</sequence>
<mem:qvalue>0.0837</mem:qvalue>
</matched-element>
</scanned-sequence>
<scanned-sequence accession="chr17" name="chr17">
</scanned-sequence>
<scanned-sequence accession="chr17" name="chr17">
<matched-element start="63846569" stop="63846555" score="10.4835" pvalue="5.45e-05">
<sequence>AGTCCAAGGAGGTCG</sequence>
<mem:qvalue>0.191</mem:qvalue>
</matched-element>
</scanned-sequence>
<scanned-sequence accession="chr17" name="chr17">
</scanned-sequence>
<scanned-sequence accession="chr17" name="chr17">
</scanned-sequence>
<scanned-sequence accession="chr17" name="chr17">
<matched-element start="70246209" stop="70246195" score="14.7582" pvalue="5.05e-06">
<sequence>AGGGCAACAAGGTCA</sequence>
<mem:qvalue>0.056</mem:qvalue>
</matched-element>
</scanned-sequence>
<scanned-sequence accession="chr17" name="chr17">
</scanned-sequence>
<scanned-sequence accession="chr17" name="chr17">
</scanned-sequence>
<scanned-sequence accession="chr17" name="chr17">
</scanned-sequence>
<scanned-sequence accession="chr17" name="chr17">
</scanned-sequence>
<scanned-sequence accession="chr17" name="chr17">
</scanned-sequence>
<scanned-sequence accession="chr17" name="chr17">
</scanned-sequence>
<scanned-sequence accession="chr17" name="chr17">
</scanned-sequence>
<scanned-sequence accession="chr17" name="chr17">
<matched-element start="71989156" stop="71989170" score="10.7692" pvalue="4.74e-05">
<sequence>TGGACACAGAGGACA</sequence>
<mem:qvalue>0.178</mem:qvalue>
</matched-element>
</scanned-sequence>
<scanned-sequence accession="chr17" name="chr17">
</scanned-sequence>
<scanned-sequence accession="chr17" name="chr17">
</scanned-sequence>
<scanned-sequence accession="chr17" name="chr17">
</scanned-sequence>
<scanned-sequence accession="chr17" name="chr17">
</scanned-sequence>
<scanned-sequence accession="chr17" name="chr17">
<matched-element start="72006596" stop="72006610" score="9.56044" pvalue="8.4e-05">
<sequence>GAGTCACTGAGGGTT</sequence>
<mem:qvalue>0.235</mem:qvalue>
</matched-element>
</scanned-sequence>
<scanned-sequence accession="chr17" name="chr17">
</scanned-sequence>
<scanned-sequence accession="chr17" name="chr17">
</scanned-sequence>
<scanned-sequence accession="chr17" name="chr17">
<matched-element start="72615390" stop="72615376" score="12.022" pvalue="2.51e-05">
<sequence>AAGTCAAGGAGGGCA</sequence>
<mem:qvalue>0.121</mem:qvalue>
</matched-element>
</scanned-sequence>
<scanned-sequence accession="chr17" name="chr17">
</scanned-sequence>
<scanned-sequence accession="chr17" name="chr17">
</scanned-sequence>
<scanned-sequence accession="chr17" name="chr17">
<matched-element start="73629179" stop="73629193" score="11.2747" pvalue="3.69e-05">
<sequence>GAGTCACTGGGGACA</sequence>
<mem:qvalue>0.153</mem:qvalue>
</matched-element>
</scanned-sequence>
<scanned-sequence accession="chr17" name="chr17">
</scanned-sequence>
<scanned-sequence accession="chr17" name="chr17">
</scanned-sequence>
<scanned-sequence accession="chr17" name="chr17">
</scanned-sequence>
<scanned-sequence accession="chr17" name="chr17">
</scanned-sequence>
<scanned-sequence accession="chr17" name="chr17">
</scanned-sequence>
<scanned-sequence accession="chr17" name="chr17">
<matched-element start="73652495" stop="73652509" score="9.8022" pvalue="7.52e-05">
<sequence>TGGTCAGCAGGGCCA</sequence>
<mem:qvalue>0.225</mem:qvalue>
</matched-element>
</scanned-sequence>
<scanned-sequence accession="chr17" name="chr17">
</scanned-sequence>
<scanned-sequence accession="chr17" name="chr17">
</scanned-sequence>
<scanned-sequence accession="chr17" name="chr17">
</scanned-sequence>
<scanned-sequence accession="chr17" name="chr17">
</scanned-sequence>
<scanned-sequence accession="chr17" name="chr17">
</scanned-sequence>
<scanned-sequence accession="chr17" name="chr17">
</scanned-sequence>
<scanned-sequence accession="chr17" name="chr17">
</scanned-sequence>
<scanned-sequence accession="chr17" name="chr17">
<matched-element start="74225773" stop="74225787" score="13.6484" pvalue="1e-05">
<sequence>AGGCCAAGGAGGTCA</sequence>
<mem:qvalue>0.0751</mem:qvalue>
</matched-element>
</scanned-sequence>
<scanned-sequence accession="chr17" name="chr17">
<matched-element start="75843115" stop="75843101" score="11.4835" pvalue="3.32e-05">
<sequence>AGGTCAGAAACGACA</sequence>
<mem:qvalue>0.146</mem:qvalue>
</matched-element>
</scanned-sequence>
<scanned-sequence accession="chr17" name="chr17">
</scanned-sequence>
<scanned-sequence accession="chr17" name="chr17">
</scanned-sequence>
<scanned-sequence accession="chr17" name="chr17">
</scanned-sequence>
<scanned-sequence accession="chr17" name="chr17">
<matched-element start="77779586" stop="77779600" score="12.6813" pvalue="1.75e-05">
<sequence>AGTTCAGGGAGGGCG</sequence>
<mem:qvalue>0.098</mem:qvalue>
</matched-element>
</scanned-sequence>
<scanned-sequence accession="chr17" name="chr17">
</scanned-sequence>
<scanned-sequence accession="chr17" name="chr17">
</scanned-sequence>
<scanned-sequence accession="chr17" name="chr17">
<matched-element start="78000945" stop="78000931" score="10.7033" pvalue="4.91e-05">
<sequence>AGGTGGAGGAGGGCA</sequence>
<mem:qvalue>0.181</mem:qvalue>
</matched-element>
<matched-element start="78001094" stop="78001080" score="10.2857" pvalue="6e-05">
<sequence>GGGTCCCTGGGGCCA</sequence>
<mem:qvalue>0.201</mem:qvalue>
</matched-element>
</scanned-sequence>
<scanned-sequence accession="chr18" name="chr18">
<matched-element start="667402" stop="667416" score="19.022" pvalue="1.63e-07">
<sequence>AGTTCACAGAGGCCA</sequence>
<mem:qvalue>0.0142</mem:qvalue>
</matched-element>
</scanned-sequence>
<scanned-sequence accession="chr18" name="chr18">
</scanned-sequence>
<scanned-sequence accession="chr18" name="chr18">
</scanned-sequence>
<scanned-sequence accession="chr18" name="chr18">
<matched-element start="3583985" stop="3583999" score="17.6484" pvalue="5.96e-07">
<sequence>GGGTCAGAGAGTTCG</sequence>
<mem:qvalue>0.0193</mem:qvalue>
</matched-element>
</scanned-sequence>
<scanned-sequence accession="chr18" name="chr18">
<matched-element start="4115859" stop="4115873" score="14.8571" pvalue="4.73e-06">
<sequence>AGGGCACTGGGTTCA</sequence>
<mem:qvalue>0.0535</mem:qvalue>
</matched-element>
</scanned-sequence>
<scanned-sequence accession="chr18" name="chr18">
</scanned-sequence>
<scanned-sequence accession="chr18" name="chr18">
</scanned-sequence>
<scanned-sequence accession="chr18" name="chr18">
</scanned-sequence>
<scanned-sequence accession="chr18" name="chr18">
</scanned-sequence>
<scanned-sequence accession="chr18" name="chr18">
</scanned-sequence>
<scanned-sequence accession="chr18" name="chr18">
</scanned-sequence>
<scanned-sequence accession="chr18" name="chr18">
<matched-element start="12410382" stop="12410368" score="9.95604" pvalue="7e-05">
<sequence>GGTTCATCGGGTTCG</sequence>
<mem:qvalue>0.217</mem:qvalue>
</matched-element>
</scanned-sequence>
<scanned-sequence accession="chr18" name="chr18">
</scanned-sequence>
<scanned-sequence accession="chr18" name="chr18">
<matched-element start="12857934" stop="12857920" score="12.8462" pvalue="1.6e-05">
<sequence>AGATCATTGAGGGCA</sequence>
<mem:qvalue>0.093</mem:qvalue>
</matched-element>
</scanned-sequence>
<scanned-sequence accession="chr18" name="chr18">
</scanned-sequence>
<scanned-sequence accession="chr18" name="chr18">
<matched-element start="17966510" stop="17966496" score="17.9011" pvalue="4.81e-07">
<sequence>AGGTCATAGAGGTCA</sequence>
<mem:qvalue>0.018</mem:qvalue>
</matched-element>
<matched-element start="17966735" stop="17966721" score="11.1099" pvalue="4.01e-05">
<sequence>AGTTCACCCAGTGTA</sequence>
<mem:qvalue>0.161</mem:qvalue>
</matched-element>
</scanned-sequence>
<scanned-sequence accession="chr18" name="chr18">
</scanned-sequence>
<scanned-sequence accession="chr18" name="chr18">
</scanned-sequence>
<scanned-sequence accession="chr18" name="chr18">
</scanned-sequence>
<scanned-sequence accession="chr18" name="chr18">
</scanned-sequence>
<scanned-sequence accession="chr18" name="chr18">
<matched-element start="19187597" stop="19187583" score="11.044" pvalue="4.15e-05">
<sequence>AGGTCATTAGGGCCA</sequence>
<mem:qvalue>0.165</mem:qvalue>
</matched-element>
</scanned-sequence>
<scanned-sequence accession="chr18" name="chr18">
<matched-element start="19735197" stop="19735183" score="17.8791" pvalue="4.97e-07">
<sequence>AGGTCACTGAGTTTG</sequence>
<mem:qvalue>0.0182</mem:qvalue>
</matched-element>
</scanned-sequence>
<scanned-sequence accession="chr18" name="chr18">
<matched-element start="19994289" stop="19994275" score="19.978" pvalue="6.2e-08">
<sequence>AGGTGACTGAGTTCA</sequence>
<mem:qvalue>0.0103</mem:qvalue>
</matched-element>
</scanned-sequence>
<scanned-sequence accession="chr18" name="chr18">
</scanned-sequence>
<scanned-sequence accession="chr18" name="chr18">
</scanned-sequence>
<scanned-sequence accession="chr18" name="chr18">
<matched-element start="22257074" stop="22257088" score="9.21978" pvalue="9.78e-05">
<sequence>GGGAGACAGAGGGCT</sequence>
<mem:qvalue>0.254</mem:qvalue>
</matched-element>
</scanned-sequence>
<scanned-sequence accession="chr18" name="chr18">
</scanned-sequence>
<scanned-sequence accession="chr18" name="chr18">
<matched-element start="44733434" stop="44733448" score="12.4615" pvalue="1.98e-05">
<sequence>GAGTCAGAGAGTTTA</sequence>
<mem:qvalue>0.105</mem:qvalue>
</matched-element>
<matched-element start="44733325" stop="44733311" score="9.49451" pvalue="8.65e-05">
<sequence>GGGTGGCGGAGGTCT</sequence>
<mem:qvalue>0.239</mem:qvalue>
</matched-element>
</scanned-sequence>
<scanned-sequence accession="chr18" name="chr18">
</scanned-sequence>
<scanned-sequence accession="chr18" name="chr18">
</scanned-sequence>
<scanned-sequence accession="chr18" name="chr18">
<matched-element start="47227848" stop="47227862" score="16.989" pvalue="1.03e-06">
<sequence>AGGTCGGTGAGTTCA</sequence>
<mem:qvalue>0.025</mem:qvalue>
</matched-element>
<matched-element start="47227683" stop="47227669" score="9.59341" pvalue="8.28e-05">
<sequence>AGGTGCCTGGGGCCA</sequence>
<mem:qvalue>0.232</mem:qvalue>
</matched-element>
</scanned-sequence>
<scanned-sequence accession="chr18" name="chr18">
</scanned-sequence>
<scanned-sequence accession="chr18" name="chr18">
<matched-element start="54888804" stop="54888818" score="11.8681" pvalue="2.72e-05">
<sequence>AGTTCATCGAGTTCC</sequence>
<mem:qvalue>0.128</mem:qvalue>
</matched-element>
<matched-element start="54888864" stop="54888850" score="11.5495" pvalue="3.21e-05">
<sequence>AAGTGAGAGGGTTCA</sequence>
<mem:qvalue>0.144</mem:qvalue>
</matched-element>
</scanned-sequence>
<scanned-sequence accession="chr18" name="chr18">
<matched-element start="55220849" stop="55220863" score="16.0989" pvalue="2.02e-06">
<sequence>AGGTGACTGAGGCCG</sequence>
<mem:qvalue>0.0343</mem:qvalue>
</matched-element>
</scanned-sequence>
<scanned-sequence accession="chr18" name="chr18">
<matched-element start="55568348" stop="55568362" score="15.3407" pvalue="3.42e-06">
<sequence>AGGTCATTGAGGACA</sequence>
<mem:qvalue>0.0451</mem:qvalue>
</matched-element>
</scanned-sequence>
<scanned-sequence accession="chr18" name="chr18">
</scanned-sequence>
<scanned-sequence accession="chr18" name="chr18">
</scanned-sequence>
<scanned-sequence accession="chr18" name="chr18">
</scanned-sequence>
<scanned-sequence accession="chr18" name="chr18">
</scanned-sequence>
<scanned-sequence accession="chr18" name="chr18">
</scanned-sequence>
<scanned-sequence accession="chr18" name="chr18">
</scanned-sequence>
<scanned-sequence accession="chr18" name="chr18">
</scanned-sequence>
<scanned-sequence accession="chr18" name="chr18">
</scanned-sequence>
<scanned-sequence accession="chr18" name="chr18">
</scanned-sequence>
<scanned-sequence accession="chr18" name="chr18">
<matched-element start="59136425" stop="59136411" score="12.8901" pvalue="1.56e-05">
<sequence>AGTTCGGTGGGGTCA</sequence>
<mem:qvalue>0.0927</mem:qvalue>
</matched-element>
<matched-element start="59136353" stop="59136339" score="9.20879" pvalue="9.83e-05">
<sequence>GGATGACTGAGTACC</sequence>
<mem:qvalue>0.254</mem:qvalue>
</matched-element>
</scanned-sequence>
<scanned-sequence accession="chr18" name="chr18">
<matched-element start="59755527" stop="59755513" score="14.5165" pvalue="5.89e-06">
<sequence>GGATCACAGAGTGCG</sequence>
<mem:qvalue>0.0584</mem:qvalue>
</matched-element>
<matched-element start="59755546" stop="59755532" score="12.3956" pvalue="2.05e-05">
<sequence>AGATGACCAGGTTCA</sequence>
<mem:qvalue>0.108</mem:qvalue>
</matched-element>
</scanned-sequence>
<scanned-sequence accession="chr18" name="chr18">
<matched-element start="64811374" stop="64811388" score="16.2967" pvalue="1.75e-06">
<sequence>GGTTCACGGAGGTCA</sequence>
<mem:qvalue>0.0343</mem:qvalue>
</matched-element>
</scanned-sequence>
<scanned-sequence accession="chr18" name="chr18">
</scanned-sequence>
<scanned-sequence accession="chr18" name="chr18">
</scanned-sequence>
<scanned-sequence accession="chr18" name="chr18">
</scanned-sequence>
<scanned-sequence accession="chr19" name="chr19">
</scanned-sequence>
<scanned-sequence accession="chr19" name="chr19">
</scanned-sequence>
<scanned-sequence accession="chr19" name="chr19">
</scanned-sequence>
<scanned-sequence accession="chr19" name="chr19">
</scanned-sequence>
<scanned-sequence accession="chr19" name="chr19">
</scanned-sequence>
<scanned-sequence accession="chr19" name="chr19">
</scanned-sequence>
<scanned-sequence accession="chr19" name="chr19">
</scanned-sequence>
<scanned-sequence accession="chr19" name="chr19">
<matched-element start="1599732" stop="1599718" score="15.1868" pvalue="3.81e-06">
<sequence>AGGCCACTGAGGTCT</sequence>
<mem:qvalue>0.0482</mem:qvalue>
</matched-element>
<matched-element start="1600031" stop="1600017" score="12.8352" pvalue="1.61e-05">
<sequence>AAGTCACACAGTTCA</sequence>
<mem:qvalue>0.0935</mem:qvalue>
</matched-element>
</scanned-sequence>
<scanned-sequence accession="chr19" name="chr19">
</scanned-sequence>
<scanned-sequence accession="chr19" name="chr19">
<matched-element start="2036152" stop="2036138" score="10.5385" pvalue="5.31e-05">
<sequence>GGGACAACGAGGGCG</sequence>
<mem:qvalue>0.188</mem:qvalue>
</matched-element>
</scanned-sequence>
<scanned-sequence accession="chr19" name="chr19">
</scanned-sequence>
<scanned-sequence accession="chr19" name="chr19">
</scanned-sequence>
<scanned-sequence accession="chr19" name="chr19">
</scanned-sequence>
<scanned-sequence accession="chr19" name="chr19">
</scanned-sequence>
<scanned-sequence accession="chr19" name="chr19">
</scanned-sequence>
<scanned-sequence accession="chr19" name="chr19">
</scanned-sequence>
<scanned-sequence accession="chr19" name="chr19">
<matched-element start="2561836" stop="2561822" score="11.2308" pvalue="3.78e-05">
<sequence>GGGTCCCTGAGGCCG</sequence>
<mem:qvalue>0.155</mem:qvalue>
</matched-element>
</scanned-sequence>
<scanned-sequence accession="chr19" name="chr19">
</scanned-sequence>
<scanned-sequence accession="chr19" name="chr19">
</scanned-sequence>
<scanned-sequence accession="chr19" name="chr19">
<matched-element start="2734450" stop="2734436" score="18.9231" pvalue="1.8e-07">
<sequence>AGGTCGCAGAGGTCA</sequence>
<mem:qvalue>0.0142</mem:qvalue>
</matched-element>
</scanned-sequence>
<scanned-sequence accession="chr19" name="chr19">
</scanned-sequence>
<scanned-sequence accession="chr19" name="chr19">
<matched-element start="4218775" stop="4218789" score="18.4176" pvalue="3.06e-07">
<sequence>AGGTCACAGAGTTCC</sequence>
<mem:qvalue>0.0172</mem:qvalue>
</matched-element>
</scanned-sequence>
<scanned-sequence accession="chr19" name="chr19">
<matched-element start="4293690" stop="4293704" score="10.1758" pvalue="6.32e-05">
<sequence>AGGGGACAAAGGCCG</sequence>
<mem:qvalue>0.205</mem:qvalue>
</matched-element>
</scanned-sequence>
<scanned-sequence accession="chr19" name="chr19">
</scanned-sequence>
<scanned-sequence accession="chr19" name="chr19">
</scanned-sequence>
<scanned-sequence accession="chr19" name="chr19">
</scanned-sequence>
<scanned-sequence accession="chr19" name="chr19">
</scanned-sequence>
<scanned-sequence accession="chr19" name="chr19">
</scanned-sequence>
<scanned-sequence accession="chr19" name="chr19">
</scanned-sequence>
<scanned-sequence accession="chr19" name="chr19">
</scanned-sequence>
<scanned-sequence accession="chr19" name="chr19">
</scanned-sequence>
<scanned-sequence accession="chr19" name="chr19">
</scanned-sequence>
<scanned-sequence accession="chr19" name="chr19">
</scanned-sequence>
<scanned-sequence accession="chr19" name="chr19">
</scanned-sequence>
<scanned-sequence accession="chr19" name="chr19">
</scanned-sequence>
<scanned-sequence accession="chr19" name="chr19">
</scanned-sequence>
<scanned-sequence accession="chr19" name="chr19">
</scanned-sequence>
<scanned-sequence accession="chr19" name="chr19">
</scanned-sequence>
<scanned-sequence accession="chr19" name="chr19">
<matched-element start="8292538" stop="8292552" score="16.1978" pvalue="1.87e-06">
<sequence>AGGTCACCAAGGTCC</sequence>
<mem:qvalue>0.0343</mem:qvalue>
</matched-element>
</scanned-sequence>
<scanned-sequence accession="chr19" name="chr19">
</scanned-sequence>
<scanned-sequence accession="chr19" name="chr19">
</scanned-sequence>
<scanned-sequence accession="chr19" name="chr19">
</scanned-sequence>
<scanned-sequence accession="chr19" name="chr19">
<matched-element start="10091720" stop="10091734" score="9.83516" pvalue="7.4e-05">
<sequence>GGGCCAGCGGGGGCA</sequence>
<mem:qvalue>0.222</mem:qvalue>
</matched-element>
</scanned-sequence>
<scanned-sequence accession="chr19" name="chr19">
</scanned-sequence>
<scanned-sequence accession="chr19" name="chr19">
</scanned-sequence>
<scanned-sequence accession="chr19" name="chr19">
</scanned-sequence>
<scanned-sequence accession="chr19" name="chr19">
</scanned-sequence>
<scanned-sequence accession="chr19" name="chr19">
<matched-element start="10900229" stop="10900215" score="10.4615" pvalue="5.51e-05">
<sequence>GGGACGACGAGTTCA</sequence>
<mem:qvalue>0.191</mem:qvalue>
</matched-element>
</scanned-sequence>
<scanned-sequence accession="chr19" name="chr19">
</scanned-sequence>
<scanned-sequence accession="chr19" name="chr19">
</scanned-sequence>
<scanned-sequence accession="chr19" name="chr19">
</scanned-sequence>
<scanned-sequence accession="chr19" name="chr19">
</scanned-sequence>
<scanned-sequence accession="chr19" name="chr19">
<matched-element start="12754247" stop="12754261" score="15.8352" pvalue="2.43e-06">
<sequence>AAGTCACAGAGGACA</sequence>
<mem:qvalue>0.0369</mem:qvalue>
</matched-element>
</scanned-sequence>
<scanned-sequence accession="chr19" name="chr19">
</scanned-sequence>
<scanned-sequence accession="chr19" name="chr19">
</scanned-sequence>
<scanned-sequence accession="chr19" name="chr19">
</scanned-sequence>
<scanned-sequence accession="chr19" name="chr19">
</scanned-sequence>
<scanned-sequence accession="chr19" name="chr19">
</scanned-sequence>
<scanned-sequence accession="chr19" name="chr19">
</scanned-sequence>
<scanned-sequence accession="chr19" name="chr19">
</scanned-sequence>
<scanned-sequence accession="chr19" name="chr19">
</scanned-sequence>
<scanned-sequence accession="chr19" name="chr19">
</scanned-sequence>
<scanned-sequence accession="chr19" name="chr19">
<matched-element start="13139491" stop="13139505" score="9.73626" pvalue="7.75e-05">
<sequence>AGGCCAGAGGGGCCG</sequence>
<mem:qvalue>0.227</mem:qvalue>
</matched-element>
</scanned-sequence>
<scanned-sequence accession="chr19" name="chr19">
<matched-element start="14352990" stop="14353004" score="12.4725" pvalue="1.97e-05">
<sequence>AGGCCAAAGGGTTCG</sequence>
<mem:qvalue>0.105</mem:qvalue>
</matched-element>
</scanned-sequence>
<scanned-sequence accession="chr19" name="chr19">
</scanned-sequence>
<scanned-sequence accession="chr19" name="chr19">
<matched-element start="16050543" stop="16050557" score="12.4945" pvalue="1.94e-05">
<sequence>AGTTCGAAAAGTTCT</sequence>
<mem:qvalue>0.104</mem:qvalue>
</matched-element>
</scanned-sequence>
<scanned-sequence accession="chr19" name="chr19">
</scanned-sequence>
<scanned-sequence accession="chr19" name="chr19">
</scanned-sequence>
<scanned-sequence accession="chr19" name="chr19">
</scanned-sequence>
<scanned-sequence accession="chr19" name="chr19">
</scanned-sequence>
<scanned-sequence accession="chr19" name="chr19">
</scanned-sequence>
<scanned-sequence accession="chr19" name="chr19">
</scanned-sequence>
<scanned-sequence accession="chr19" name="chr19">
</scanned-sequence>
<scanned-sequence accession="chr19" name="chr19">
</scanned-sequence>
<scanned-sequence accession="chr19" name="chr19">
</scanned-sequence>
<scanned-sequence accession="chr19" name="chr19">
<matched-element start="16604027" stop="16604013" score="16.1538" pvalue="1.94e-06">
<sequence>GGTTGAATGAGTTCA</sequence>
<mem:qvalue>0.0343</mem:qvalue>
</matched-element>
</scanned-sequence>
<scanned-sequence accession="chr19" name="chr19">
<matched-element start="17081991" stop="17081977" score="11.6154" pvalue="3.1e-05">
<sequence>GGGTCAGGGGGTGCA</sequence>
<mem:qvalue>0.14</mem:qvalue>
</matched-element>
</scanned-sequence>
<scanned-sequence accession="chr19" name="chr19">
</scanned-sequence>
<scanned-sequence accession="chr19" name="chr19">
</scanned-sequence>
<scanned-sequence accession="chr19" name="chr19">
</scanned-sequence>
<scanned-sequence accession="chr19" name="chr19">
<matched-element start="17366834" stop="17366848" score="11.3407" pvalue="3.57e-05">
<sequence>GGTTGGCAGAGTTTA</sequence>
<mem:qvalue>0.15</mem:qvalue>
</matched-element>
</scanned-sequence>
<scanned-sequence accession="chr19" name="chr19">
</scanned-sequence>
<scanned-sequence accession="chr19" name="chr19">
</scanned-sequence>
<scanned-sequence accession="chr19" name="chr19">
</scanned-sequence>
<scanned-sequence accession="chr19" name="chr19">
</scanned-sequence>
<scanned-sequence accession="chr19" name="chr19">
</scanned-sequence>
<scanned-sequence accession="chr19" name="chr19">
</scanned-sequence>
<scanned-sequence accession="chr19" name="chr19">
</scanned-sequence>
<scanned-sequence accession="chr19" name="chr19">
</scanned-sequence>
<scanned-sequence accession="chr19" name="chr19">
</scanned-sequence>
<scanned-sequence accession="chr19" name="chr19">
<matched-element start="33312931" stop="33312917" score="10.6593" pvalue="5.01e-05">
<sequence>GGTTGAGACAGGTCA</sequence>
<mem:qvalue>0.184</mem:qvalue>
</matched-element>
<matched-element start="33312899" stop="33312913" score="10.6374" pvalue="5.07e-05">
<sequence>GGGTCATAAAGGTCC</sequence>
<mem:qvalue>0.184</mem:qvalue>
</matched-element>
</scanned-sequence>
<scanned-sequence accession="chr19" name="chr19">
</scanned-sequence>
<scanned-sequence accession="chr19" name="chr19">
</scanned-sequence>
<scanned-sequence accession="chr19" name="chr19">
</scanned-sequence>
<scanned-sequence accession="chr19" name="chr19">
</scanned-sequence>
<scanned-sequence accession="chr19" name="chr19">
</scanned-sequence>
<scanned-sequence accession="chr19" name="chr19">
</scanned-sequence>
<scanned-sequence accession="chr19" name="chr19">
</scanned-sequence>
<scanned-sequence accession="chr19" name="chr19">
<matched-element start="43228933" stop="43228919" score="13.9011" pvalue="8.62e-06">
<sequence>AGGTCAAAGACTCCA</sequence>
<mem:qvalue>0.0686</mem:qvalue>
</matched-element>
</scanned-sequence>
<scanned-sequence accession="chr19" name="chr19">
</scanned-sequence>
<scanned-sequence accession="chr19" name="chr19">
</scanned-sequence>
<scanned-sequence accession="chr19" name="chr19">
</scanned-sequence>
<scanned-sequence accession="chr19" name="chr19">
</scanned-sequence>
<scanned-sequence accession="chr19" name="chr19">
<matched-element start="44591461" stop="44591447" score="9.93407" pvalue="7.07e-05">
<sequence>GGGGGAGAGGGTTCA</sequence>
<mem:qvalue>0.218</mem:qvalue>
</matched-element>
</scanned-sequence>
<scanned-sequence accession="chr19" name="chr19">
<matched-element start="44592732" stop="44592718" score="11.1758" pvalue="3.88e-05">
<sequence>GGGTCGCAGGGGGCG</sequence>
<mem:qvalue>0.157</mem:qvalue>
</matched-element>
</scanned-sequence>
<scanned-sequence accession="chr19" name="chr19">
</scanned-sequence>
<scanned-sequence accession="chr19" name="chr19">
</scanned-sequence>
<scanned-sequence accession="chr19" name="chr19">
</scanned-sequence>
<scanned-sequence accession="chr19" name="chr19">
</scanned-sequence>
<scanned-sequence accession="chr19" name="chr19">
</scanned-sequence>
<scanned-sequence accession="chr19" name="chr19">
</scanned-sequence>
<scanned-sequence accession="chr19" name="chr19">
</scanned-sequence>
<scanned-sequence accession="chr19" name="chr19">
<matched-element start="45996582" stop="45996568" score="14.0989" pvalue="7.64e-06">
<sequence>GGGGCACCGAGTTCG</sequence>
<mem:qvalue>0.0641</mem:qvalue>
</matched-element>
</scanned-sequence>
<scanned-sequence accession="chr19" name="chr19">
</scanned-sequence>
<scanned-sequence accession="chr19" name="chr19">
</scanned-sequence>
<scanned-sequence accession="chr19" name="chr19">
</scanned-sequence>
<scanned-sequence accession="chr19" name="chr19">
</scanned-sequence>
<scanned-sequence accession="chr19" name="chr19">
</scanned-sequence>
<scanned-sequence accession="chr19" name="chr19">
<matched-element start="47141367" stop="47141353" score="10.6593" pvalue="5.01e-05">
<sequence>GGGTCACTGAGCCTG</sequence>
<mem:qvalue>0.184</mem:qvalue>
</matched-element>
<matched-element start="47141461" stop="47141447" score="10.3407" pvalue="5.84e-05">
<sequence>CGGTGACCGAGGTTG</sequence>
<mem:qvalue>0.198</mem:qvalue>
</matched-element>
<matched-element start="47141520" stop="47141506" score="9.91209" pvalue="7.14e-05">
<sequence>GGGTGAGTCAGTTCG</sequence>
<mem:qvalue>0.22</mem:qvalue>
</matched-element>
</scanned-sequence>
<scanned-sequence accession="chr19" name="chr19">
</scanned-sequence>
<scanned-sequence accession="chr19" name="chr19">
</scanned-sequence>
<scanned-sequence accession="chr19" name="chr19">
</scanned-sequence>
<scanned-sequence accession="chr19" name="chr19">
<matched-element start="48959641" stop="48959627" score="11.7253" pvalue="2.93e-05">
<sequence>GGTCCAGAGAGGGCA</sequence>
<mem:qvalue>0.135</mem:qvalue>
</matched-element>
</scanned-sequence>
<scanned-sequence accession="chr19" name="chr19">
</scanned-sequence>
<scanned-sequence accession="chr19" name="chr19">
</scanned-sequence>
<scanned-sequence accession="chr19" name="chr19">
</scanned-sequence>
<scanned-sequence accession="chr19" name="chr19">
</scanned-sequence>
<scanned-sequence accession="chr19" name="chr19">
</scanned-sequence>
<scanned-sequence accession="chr19" name="chr19">
</scanned-sequence>
<scanned-sequence accession="chr19" name="chr19">
</scanned-sequence>
<scanned-sequence accession="chr19" name="chr19">
</scanned-sequence>
<scanned-sequence accession="chr19" name="chr19">
</scanned-sequence>
<scanned-sequence accession="chr19" name="chr19">
</scanned-sequence>
<scanned-sequence accession="chr19" name="chr19">
<matched-element start="51914391" stop="51914405" score="10.5495" pvalue="5.28e-05">
<sequence>GGGACAGAAAGGGCA</sequence>
<mem:qvalue>0.188</mem:qvalue>
</matched-element>
<matched-element start="51914583" stop="51914569" score="10.2418" pvalue="6.12e-05">
<sequence>AGGGCACTGGGGACT</sequence>
<mem:qvalue>0.204</mem:qvalue>
</matched-element>
</scanned-sequence>
<scanned-sequence accession="chr19" name="chr19">
<matched-element start="52153998" stop="52154012" score="9.25275" pvalue="9.64e-05">
<sequence>AGGTCACAGATGTCT</sequence>
<mem:qvalue>0.252</mem:qvalue>
</matched-element>
</scanned-sequence>
<scanned-sequence accession="chr19" name="chr19">
</scanned-sequence>
<scanned-sequence accession="chr19" name="chr19">
</scanned-sequence>
<scanned-sequence accession="chr19" name="chr19">
</scanned-sequence>
<scanned-sequence accession="chr19" name="chr19">
</scanned-sequence>
<scanned-sequence accession="chr19" name="chr19">
<matched-element start="53809610" stop="53809596" score="10.6264" pvalue="5.1e-05">
<sequence>GGGTCCCCGAGGTTG</sequence>
<mem:qvalue>0.184</mem:qvalue>
</matched-element>
<matched-element start="53809899" stop="53809885" score="9.26374" pvalue="9.6e-05">
<sequence>TGATGAGTGAGGCCA</sequence>
<mem:qvalue>0.252</mem:qvalue>
</matched-element>
</scanned-sequence>
<scanned-sequence accession="chr19" name="chr19">
</scanned-sequence>
<scanned-sequence accession="chr19" name="chr19">
</scanned-sequence>
<scanned-sequence accession="chr19" name="chr19">
</scanned-sequence>
<scanned-sequence accession="chr19" name="chr19">
</scanned-sequence>
<scanned-sequence accession="chr19" name="chr19">
</scanned-sequence>
<scanned-sequence accession="chr19" name="chr19">
</scanned-sequence>
<scanned-sequence accession="chr19" name="chr19">
</scanned-sequence>
<scanned-sequence accession="chr19" name="chr19">
<matched-element start="55071984" stop="55071970" score="10.5495" pvalue="5.28e-05">
<sequence>GGGTCAGGGACGTCA</sequence>
<mem:qvalue>0.188</mem:qvalue>
</matched-element>
</scanned-sequence>
<scanned-sequence accession="chr19" name="chr19">
<matched-element start="55091140" stop="55091154" score="12.5165" pvalue="1.92e-05">
<sequence>GGGTCAACGGGGTTG</sequence>
<mem:qvalue>0.104</mem:qvalue>
</matched-element>
</scanned-sequence>
<scanned-sequence accession="chr19" name="chr19">
</scanned-sequence>
<scanned-sequence accession="chr19" name="chr19">
</scanned-sequence>
<scanned-sequence accession="chr19" name="chr19">
</scanned-sequence>
<scanned-sequence accession="chr19" name="chr19">
</scanned-sequence>
<scanned-sequence accession="chr19" name="chr19">
<matched-element start="55990310" stop="55990296" score="10.4945" pvalue="5.43e-05">
<sequence>AAGTCACAGAAGCCA</sequence>
<mem:qvalue>0.191</mem:qvalue>
</matched-element>
</scanned-sequence>
<scanned-sequence accession="chr19" name="chr19">
</scanned-sequence>
<scanned-sequence accession="chr19" name="chr19">
<matched-element start="56072018" stop="56072032" score="20.3187" pvalue="4.32e-08">
<sequence>AGGTGACAGAGTTCA</sequence>
<mem:qvalue>0.01</mem:qvalue>
</matched-element>
</scanned-sequence>
<scanned-sequence accession="chr19" name="chr19">
</scanned-sequence>
<scanned-sequence accession="chr19" name="chr19">
</scanned-sequence>
<scanned-sequence accession="chr19" name="chr19">
</scanned-sequence>
<scanned-sequence accession="chr19" name="chr19">
</scanned-sequence>
<scanned-sequence accession="chr19" name="chr19">
</scanned-sequence>
<scanned-sequence accession="chr19" name="chr19">
</scanned-sequence>
<scanned-sequence accession="chr19" name="chr19">
</scanned-sequence>
<scanned-sequence accession="chr19" name="chr19">
</scanned-sequence>
<scanned-sequence accession="chr19" name="chr19">
</scanned-sequence>
<scanned-sequence accession="chr19" name="chr19">
</scanned-sequence>
<scanned-sequence accession="chr19" name="chr19">
</scanned-sequence>
<scanned-sequence accession="chr19" name="chr19">
</scanned-sequence>
<scanned-sequence accession="chr19" name="chr19">
</scanned-sequence>
<scanned-sequence accession="chr19" name="chr19">
<matched-element start="62885001" stop="62885015" score="17.5385" pvalue="6.5e-07">
<sequence>AGTTCGCAGAGGTCA</sequence>
<mem:qvalue>0.0193</mem:qvalue>
</matched-element>
</scanned-sequence>
<scanned-sequence accession="chr19" name="chr19">
</scanned-sequence>
<scanned-sequence accession="chr19" name="chr19">
<matched-element start="63611500" stop="63611514" score="12.6484" pvalue="1.79e-05">
<sequence>AGGTCACCGGGGTTC</sequence>
<mem:qvalue>0.0995</mem:qvalue>
</matched-element>
</scanned-sequence>
<scanned-sequence accession="chr19" name="chr19">
</scanned-sequence>
<scanned-sequence accession="chr19" name="chr19">
</scanned-sequence>
<scanned-sequence accession="chr20" name="chr20">
</scanned-sequence>
<scanned-sequence accession="chr20" name="chr20">
</scanned-sequence>
<scanned-sequence accession="chr20" name="chr20">
</scanned-sequence>
<scanned-sequence accession="chr20" name="chr20">
</scanned-sequence>
<scanned-sequence accession="chr20" name="chr20">
<matched-element start="5689580" stop="5689594" score="10.2747" pvalue="6.03e-05">
<sequence>GGGTGGTTGAGTTCA</sequence>
<mem:qvalue>0.201</mem:qvalue>
</matched-element>
</scanned-sequence>
<scanned-sequence accession="chr20" name="chr20">
</scanned-sequence>
<scanned-sequence accession="chr20" name="chr20">
</scanned-sequence>
<scanned-sequence accession="chr20" name="chr20">
</scanned-sequence>
<scanned-sequence accession="chr20" name="chr20">
</scanned-sequence>
<scanned-sequence accession="chr20" name="chr20">
</scanned-sequence>
<scanned-sequence accession="chr20" name="chr20">
</scanned-sequence>
<scanned-sequence accession="chr20" name="chr20">
<matched-element start="23263230" stop="23263244" score="19.2418" pvalue="1.31e-07">
<sequence>AGGTCAGAAAGTTCA</sequence>
<mem:qvalue>0.0125</mem:qvalue>
</matched-element>
<matched-element start="23262834" stop="23262848" score="18.8132" pvalue="2.09e-07">
<sequence>AGGTCAGAGAGTCCA</sequence>
<mem:qvalue>0.0151</mem:qvalue>
</matched-element>
<matched-element start="23263270" stop="23263284" score="18.4176" pvalue="3.06e-07">
<sequence>AGGTCAGAGAGTTTA</sequence>
<mem:qvalue>0.0172</mem:qvalue>
</matched-element>
<matched-element start="23262874" stop="23262888" score="17.5824" pvalue="6.26e-07">
<sequence>AGGTCAGGGAGTTCA</sequence>
<mem:qvalue>0.0193</mem:qvalue>
</matched-element>
<matched-element start="23263190" stop="23263204" score="16.3077" pvalue="1.73e-06">
<sequence>AGGTCAGAGAGTCTA</sequence>
<mem:qvalue>0.0343</mem:qvalue>
</matched-element>
<matched-element start="23262854" stop="23262868" score="15.4725" pvalue="3.13e-06">
<sequence>AGGTCAGGGAGTCCA</sequence>
<mem:qvalue>0.0431</mem:qvalue>
</matched-element>
<matched-element start="23262894" stop="23262908" score="13.989" pvalue="8.19e-06">
<sequence>AGGTCGGGGAGTTCA</sequence>
<mem:qvalue>0.0666</mem:qvalue>
</matched-element>
<matched-element start="23263170" stop="23263184" score="12.7473" pvalue="1.69e-05">
<sequence>AGGTCAGGGGGTCCA</sequence>
<mem:qvalue>0.096</mem:qvalue>
</matched-element>
<matched-element start="23262973" stop="23262987" score="12.3736" pvalue="2.08e-05">
<sequence>AGGTCAGGCAGTTCA</sequence>
<mem:qvalue>0.109</mem:qvalue>
</matched-element>
<matched-element start="23263053" stop="23263067" score="11.9011" pvalue="2.67e-05">
<sequence>GGGTCAGGAAGTTTA</sequence>
<mem:qvalue>0.127</mem:qvalue>
</matched-element>
<matched-element start="23262993" stop="23263007" score="11.8132" pvalue="2.8e-05">
<sequence>AGGTCAGGAAGTTCC</sequence>
<mem:qvalue>0.13</mem:qvalue>
</matched-element>
<matched-element start="23263210" stop="23263224" score="10.022" pvalue="6.79e-05">
<sequence>AGGTCAGGGAATCCA</sequence>
<mem:qvalue>0.213</mem:qvalue>
</matched-element>
<matched-element start="23263033" stop="23263047" score="9.40659" pvalue="9e-05">
<sequence>AGGTCAGGGGATTCA</sequence>
<mem:qvalue>0.243</mem:qvalue>
</matched-element>
</scanned-sequence>
<scanned-sequence accession="chr20" name="chr20">
</scanned-sequence>
<scanned-sequence accession="chr20" name="chr20">
</scanned-sequence>
<scanned-sequence accession="chr20" name="chr20">
</scanned-sequence>
<scanned-sequence accession="chr20" name="chr20">
</scanned-sequence>
<scanned-sequence accession="chr20" name="chr20">
</scanned-sequence>
<scanned-sequence accession="chr20" name="chr20">
</scanned-sequence>
<scanned-sequence accession="chr20" name="chr20">
</scanned-sequence>
<scanned-sequence accession="chr20" name="chr20">
<matched-element start="31934933" stop="31934919" score="11.1648" pvalue="3.91e-05">
<sequence>AGGTCACCAGGGCTG</sequence>
<mem:qvalue>0.158</mem:qvalue>
</matched-element>
</scanned-sequence>
<scanned-sequence accession="chr20" name="chr20">
</scanned-sequence>
<scanned-sequence accession="chr20" name="chr20">
</scanned-sequence>
<scanned-sequence accession="chr20" name="chr20">
</scanned-sequence>
<scanned-sequence accession="chr20" name="chr20">
</scanned-sequence>
<scanned-sequence accession="chr20" name="chr20">
<matched-element start="36896492" stop="36896506" score="12.6154" pvalue="1.82e-05">
<sequence>AGTTCATAGAGTCCG</sequence>
<mem:qvalue>0.1</mem:qvalue>
</matched-element>
</scanned-sequence>
<scanned-sequence accession="chr20" name="chr20">
</scanned-sequence>
<scanned-sequence accession="chr20" name="chr20">
</scanned-sequence>
<scanned-sequence accession="chr20" name="chr20">
</scanned-sequence>
<scanned-sequence accession="chr20" name="chr20">
</scanned-sequence>
<scanned-sequence accession="chr20" name="chr20">
</scanned-sequence>
<scanned-sequence accession="chr20" name="chr20">
</scanned-sequence>
<scanned-sequence accession="chr20" name="chr20">
</scanned-sequence>
<scanned-sequence accession="chr20" name="chr20">
</scanned-sequence>
<scanned-sequence accession="chr20" name="chr20">
</scanned-sequence>
<scanned-sequence accession="chr20" name="chr20">
</scanned-sequence>
<scanned-sequence accession="chr20" name="chr20">
</scanned-sequence>
<scanned-sequence accession="chr20" name="chr20">
</scanned-sequence>
<scanned-sequence accession="chr20" name="chr20">
</scanned-sequence>
<scanned-sequence accession="chr20" name="chr20">
<matched-element start="45820726" stop="45820712" score="16.7473" pvalue="1.24e-06">
<sequence>GGGTGACTGAGGGCA</sequence>
<mem:qvalue>0.029</mem:qvalue>
</matched-element>
</scanned-sequence>
<scanned-sequence accession="chr20" name="chr20">
<matched-element start="45847127" stop="45847141" score="15.7363" pvalue="2.62e-06">
<sequence>GGGTCAACAAGGCCA</sequence>
<mem:qvalue>0.0378</mem:qvalue>
</matched-element>
<matched-element start="45847260" stop="45847274" score="14.8681" pvalue="4.7e-06">
<sequence>GGGTCAAACAGGTCA</sequence>
<mem:qvalue>0.0535</mem:qvalue>
</matched-element>
</scanned-sequence>
<scanned-sequence accession="chr20" name="chr20">
</scanned-sequence>
<scanned-sequence accession="chr20" name="chr20">
</scanned-sequence>
<scanned-sequence accession="chr20" name="chr20">
</scanned-sequence>
<scanned-sequence accession="chr20" name="chr20">
</scanned-sequence>
<scanned-sequence accession="chr20" name="chr20">
<matched-element start="47339075" stop="47339089" score="9.89011" pvalue="7.22e-05">
<sequence>AGTTCCACAAGGTTA</sequence>
<mem:qvalue>0.22</mem:qvalue>
</matched-element>
</scanned-sequence>
<scanned-sequence accession="chr20" name="chr20">
</scanned-sequence>
<scanned-sequence accession="chr20" name="chr20">
</scanned-sequence>
<scanned-sequence accession="chr20" name="chr20">
<matched-element start="47735371" stop="47735357" score="16.0989" pvalue="2.02e-06">
<sequence>GGGTCACAGAGTTTT</sequence>
<mem:qvalue>0.0343</mem:qvalue>
</matched-element>
</scanned-sequence>
<scanned-sequence accession="chr20" name="chr20">
<matched-element start="47800942" stop="47800956" score="9.57143" pvalue="8.36e-05">
<sequence>AGGGCAGGAAGTGCA</sequence>
<mem:qvalue>0.234</mem:qvalue>
</matched-element>
</scanned-sequence>
<scanned-sequence accession="chr20" name="chr20">
</scanned-sequence>
<scanned-sequence accession="chr20" name="chr20">
</scanned-sequence>
<scanned-sequence accession="chr20" name="chr20">
</scanned-sequence>
<scanned-sequence accession="chr20" name="chr20">
<matched-element start="48981443" stop="48981457" score="9.57143" pvalue="8.36e-05">
<sequence>GGGGCAGTGGGGACA</sequence>
<mem:qvalue>0.234</mem:qvalue>
</matched-element>
</scanned-sequence>
<scanned-sequence accession="chr20" name="chr20">
<matched-element start="49437149" stop="49437163" score="10.3187" pvalue="5.9e-05">
<sequence>GGGTGAGTGAGGTTC</sequence>
<mem:qvalue>0.198</mem:qvalue>
</matched-element>
</scanned-sequence>
<scanned-sequence accession="chr20" name="chr20">
<matched-element start="51632180" stop="51632166" score="11.1209" pvalue="3.99e-05">
<sequence>CGATCAACGAGGTCG</sequence>
<mem:qvalue>0.161</mem:qvalue>
</matched-element>
</scanned-sequence>
<scanned-sequence accession="chr20" name="chr20">
<matched-element start="51702609" stop="51702595" score="14.7033" pvalue="5.24e-06">
<sequence>AGATCAAAAAGGACA</sequence>
<mem:qvalue>0.0563</mem:qvalue>
</matched-element>
<matched-element start="51702473" stop="51702459" score="10.3187" pvalue="5.9e-05">
<sequence>AGACCAGTGGGGTCA</sequence>
<mem:qvalue>0.198</mem:qvalue>
</matched-element>
</scanned-sequence>
<scanned-sequence accession="chr20" name="chr20">
<matched-element start="51889590" stop="51889604" score="13.1319" pvalue="1.36e-05">
<sequence>AAGCCACTGAGGTCA</sequence>
<mem:qvalue>0.089</mem:qvalue>
</matched-element>
</scanned-sequence>
<scanned-sequence accession="chr20" name="chr20">
</scanned-sequence>
<scanned-sequence accession="chr20" name="chr20">
</scanned-sequence>
<scanned-sequence accession="chr20" name="chr20">
<matched-element start="57013456" stop="57013442" score="10.7692" pvalue="4.74e-05">
<sequence>AGGTCAACAGGTGCC</sequence>
<mem:qvalue>0.178</mem:qvalue>
</matched-element>
</scanned-sequence>
<scanned-sequence accession="chr20" name="chr20">
</scanned-sequence>
<scanned-sequence accession="chr20" name="chr20">
</scanned-sequence>
<scanned-sequence accession="chr20" name="chr20">
</scanned-sequence>
<scanned-sequence accession="chr20" name="chr20">
</scanned-sequence>
<scanned-sequence accession="chr20" name="chr20">
</scanned-sequence>
<scanned-sequence accession="chr20" name="chr20">
</scanned-sequence>
<scanned-sequence accession="chr20" name="chr20">
<matched-element start="62053494" stop="62053508" score="12.989" pvalue="1.47e-05">
<sequence>AGGGCACAGGGGACA</sequence>
<mem:qvalue>0.0906</mem:qvalue>
</matched-element>
<matched-element start="62053536" stop="62053550" score="12.989" pvalue="1.47e-05">
<sequence>AGGGCACAGGGGACA</sequence>
<mem:qvalue>0.0906</mem:qvalue>
</matched-element>
<matched-element start="62053578" stop="62053592" score="12.989" pvalue="1.47e-05">
<sequence>AGGGCACAGGGGACA</sequence>
<mem:qvalue>0.0906</mem:qvalue>
</matched-element>
<matched-element start="62053452" stop="62053466" score="10.022" pvalue="6.79e-05">
<sequence>AGAGCACAGGGGACA</sequence>
<mem:qvalue>0.213</mem:qvalue>
</matched-element>
<matched-element start="62053696" stop="62053710" score="9.64835" pvalue="8.07e-05">
<sequence>GGGGCAGACAGGTCA</sequence>
<mem:qvalue>0.23</mem:qvalue>
</matched-element>
</scanned-sequence>
<scanned-sequence accession="chr21" name="chr21">
</scanned-sequence>
<scanned-sequence accession="chr21" name="chr21">
</scanned-sequence>
<scanned-sequence accession="chr21" name="chr21">
<matched-element start="15500865" stop="15500879" score="13.0549" pvalue="1.42e-05">
<sequence>GGGTCAGCAAGGGCT</sequence>
<mem:qvalue>0.0894</mem:qvalue>
</matched-element>
</scanned-sequence>
<scanned-sequence accession="chr21" name="chr21">
<matched-element start="15516392" stop="15516406" score="19.7912" pvalue="7.3e-08">
<sequence>AGGTCACAGGGGTCA</sequence>
<mem:qvalue>0.0103</mem:qvalue>
</matched-element>
</scanned-sequence>
<scanned-sequence accession="chr21" name="chr21">
</scanned-sequence>
<scanned-sequence accession="chr21" name="chr21">
</scanned-sequence>
<scanned-sequence accession="chr21" name="chr21">
</scanned-sequence>
<scanned-sequence accession="chr21" name="chr21">
</scanned-sequence>
<scanned-sequence accession="chr21" name="chr21">
</scanned-sequence>
<scanned-sequence accession="chr21" name="chr21">
</scanned-sequence>
<scanned-sequence accession="chr21" name="chr21">
</scanned-sequence>
<scanned-sequence accession="chr21" name="chr21">
</scanned-sequence>
<scanned-sequence accession="chr21" name="chr21">
</scanned-sequence>
<scanned-sequence accession="chr21" name="chr21">
<matched-element start="25880590" stop="25880576" score="10.6484" pvalue="5.04e-05">
<sequence>AGGTCCTAAAGTTCA</sequence>
<mem:qvalue>0.184</mem:qvalue>
</matched-element>
</scanned-sequence>
<scanned-sequence accession="chr21" name="chr21">
</scanned-sequence>
<scanned-sequence accession="chr21" name="chr21">
</scanned-sequence>
<scanned-sequence accession="chr21" name="chr21">
</scanned-sequence>
<scanned-sequence accession="chr21" name="chr21">
<matched-element start="33373363" stop="33373377" score="12.0989" pvalue="2.41e-05">
<sequence>GGGTGAATGAAGTCA</sequence>
<mem:qvalue>0.118</mem:qvalue>
</matched-element>
</scanned-sequence>
<scanned-sequence accession="chr21" name="chr21">
</scanned-sequence>
<scanned-sequence accession="chr21" name="chr21">
</scanned-sequence>
<scanned-sequence accession="chr21" name="chr21">
<matched-element start="34270228" stop="34270242" score="16.3407" pvalue="1.68e-06">
<sequence>TGGTCACAGAGGCCA</sequence>
<mem:qvalue>0.034</mem:qvalue>
</matched-element>
</scanned-sequence>
<scanned-sequence accession="chr21" name="chr21">
</scanned-sequence>
<scanned-sequence accession="chr21" name="chr21">
</scanned-sequence>
<scanned-sequence accession="chr21" name="chr21">
</scanned-sequence>
<scanned-sequence accession="chr21" name="chr21">
</scanned-sequence>
<scanned-sequence accession="chr21" name="chr21">
</scanned-sequence>
<scanned-sequence accession="chr21" name="chr21">
</scanned-sequence>
<scanned-sequence accession="chr21" name="chr21">
<matched-element start="41739521" stop="41739535" score="11.2527" pvalue="3.74e-05">
<sequence>AGGGCAGGGAGTGCA</sequence>
<mem:qvalue>0.154</mem:qvalue>
</matched-element>
</scanned-sequence>
<scanned-sequence accession="chr21" name="chr21">
</scanned-sequence>
<scanned-sequence accession="chr21" name="chr21">
<matched-element start="42157767" stop="42157753" score="14.1648" pvalue="7.36e-06">
<sequence>AGGCGAGAGAGGTCA</sequence>
<mem:qvalue>0.0627</mem:qvalue>
</matched-element>
</scanned-sequence>
<scanned-sequence accession="chr21" name="chr21">
<matched-element start="44388408" stop="44388394" score="10.3516" pvalue="5.81e-05">
<sequence>AGGGGACCGGGTCCA</sequence>
<mem:qvalue>0.198</mem:qvalue>
</matched-element>
</scanned-sequence>
<scanned-sequence accession="chr21" name="chr21">
</scanned-sequence>
<scanned-sequence accession="chr21" name="chr21">
</scanned-sequence>
<scanned-sequence accession="chr21" name="chr21">
</scanned-sequence>
<scanned-sequence accession="chr21" name="chr21">
</scanned-sequence>
<scanned-sequence accession="chr22" name="chr22">
</scanned-sequence>
<scanned-sequence accession="chr22" name="chr22">
</scanned-sequence>
<scanned-sequence accession="chr22" name="chr22">
</scanned-sequence>
<scanned-sequence accession="chr22" name="chr22">
</scanned-sequence>
<scanned-sequence accession="chr22" name="chr22">
</scanned-sequence>
<scanned-sequence accession="chr22" name="chr22">
</scanned-sequence>
<scanned-sequence accession="chr22" name="chr22">
</scanned-sequence>
<scanned-sequence accession="chr22" name="chr22">
<matched-element start="20715139" stop="20715153" score="14.4615" pvalue="6.09e-06">
<sequence>GGTTCACTGGGGCCA</sequence>
<mem:qvalue>0.0587</mem:qvalue>
</matched-element>
</scanned-sequence>
<scanned-sequence accession="chr22" name="chr22">
</scanned-sequence>
<scanned-sequence accession="chr22" name="chr22">
</scanned-sequence>
<scanned-sequence accession="chr22" name="chr22">
</scanned-sequence>
<scanned-sequence accession="chr22" name="chr22">
</scanned-sequence>
<scanned-sequence accession="chr22" name="chr22">
</scanned-sequence>
<scanned-sequence accession="chr22" name="chr22">
<matched-element start="21608152" stop="21608166" score="10.6154" pvalue="5.12e-05">
<sequence>GGGTCCCAGGGTCCA</sequence>
<mem:qvalue>0.185</mem:qvalue>
</matched-element>
</scanned-sequence>
<scanned-sequence accession="chr22" name="chr22">
<matched-element start="23160301" stop="23160315" score="11.1978" pvalue="3.84e-05">
<sequence>AAGTCACCAAGGACT</sequence>
<mem:qvalue>0.157</mem:qvalue>
</matched-element>
</scanned-sequence>
<scanned-sequence accession="chr22" name="chr22">
</scanned-sequence>
<scanned-sequence accession="chr22" name="chr22">
</scanned-sequence>
<scanned-sequence accession="chr22" name="chr22">
</scanned-sequence>
<scanned-sequence accession="chr22" name="chr22">
</scanned-sequence>
<scanned-sequence accession="chr22" name="chr22">
</scanned-sequence>
<scanned-sequence accession="chr22" name="chr22">
</scanned-sequence>
<scanned-sequence accession="chr22" name="chr22">
</scanned-sequence>
<scanned-sequence accession="chr22" name="chr22">
</scanned-sequence>
<scanned-sequence accession="chr22" name="chr22">
</scanned-sequence>
<scanned-sequence accession="chr22" name="chr22">
</scanned-sequence>
<scanned-sequence accession="chr22" name="chr22">
</scanned-sequence>
<scanned-sequence accession="chr22" name="chr22">
</scanned-sequence>
<scanned-sequence accession="chr22" name="chr22">
</scanned-sequence>
<scanned-sequence accession="chr22" name="chr22">
</scanned-sequence>
<scanned-sequence accession="chr22" name="chr22">
</scanned-sequence>
<scanned-sequence accession="chr22" name="chr22">
</scanned-sequence>
<scanned-sequence accession="chr22" name="chr22">
<matched-element start="35971621" stop="35971635" score="17.3297" pvalue="7.87e-07">
<sequence>GGGTCAGAGAGGCCA</sequence>
<mem:qvalue>0.0218</mem:qvalue>
</matched-element>
</scanned-sequence>
<scanned-sequence accession="chr22" name="chr22">
<matched-element start="36010180" stop="36010194" score="14.5934" pvalue="5.63e-06">
<sequence>GGGTCAATGGGTTCT</sequence>
<mem:qvalue>0.0569</mem:qvalue>
</matched-element>
</scanned-sequence>
<scanned-sequence accession="chr22" name="chr22">
</scanned-sequence>
<scanned-sequence accession="chr22" name="chr22">
<matched-element start="36334688" stop="36334674" score="11.033" pvalue="4.17e-05">
<sequence>AGGCCAACGAGCTCG</sequence>
<mem:qvalue>0.166</mem:qvalue>
</matched-element>
</scanned-sequence>
<scanned-sequence accession="chr22" name="chr22">
</scanned-sequence>
<scanned-sequence accession="chr22" name="chr22">
<matched-element start="37208279" stop="37208293" score="9.6044" pvalue="8.23e-05">
<sequence>GGATCAGTAGGTCCA</sequence>
<mem:qvalue>0.232</mem:qvalue>
</matched-element>
</scanned-sequence>
<scanned-sequence accession="chr22" name="chr22">
<matched-element start="38038035" stop="38038049" score="19.7912" pvalue="7.3e-08">
<sequence>AGGTCACAGGGGTCA</sequence>
<mem:qvalue>0.0103</mem:qvalue>
</matched-element>
</scanned-sequence>
<scanned-sequence accession="chr22" name="chr22">
</scanned-sequence>
<scanned-sequence accession="chr22" name="chr22">
</scanned-sequence>
<scanned-sequence accession="chr22" name="chr22">
</scanned-sequence>
<scanned-sequence accession="chr22" name="chr22">
<matched-element start="38246947" stop="38246961" score="10.3297" pvalue="5.87e-05">
<sequence>GGGTCCCAGGGGTCT</sequence>
<mem:qvalue>0.198</mem:qvalue>
</matched-element>
</scanned-sequence>
<scanned-sequence accession="chr22" name="chr22">
</scanned-sequence>
<scanned-sequence accession="chr22" name="chr22">
</scanned-sequence>
<scanned-sequence accession="chr22" name="chr22">
</scanned-sequence>
<scanned-sequence accession="chr22" name="chr22">
<matched-element start="39140919" stop="39140905" score="15.2308" pvalue="3.69e-06">
<sequence>AGGGCAAAGAGTGCA</sequence>
<mem:qvalue>0.0473</mem:qvalue>
</matched-element>
</scanned-sequence>
<scanned-sequence accession="chr22" name="chr22">
</scanned-sequence>
<scanned-sequence accession="chr22" name="chr22">
<matched-element start="39363550" stop="39363536" score="11.4835" pvalue="3.32e-05">
<sequence>AGGTGCCCGGGTTCA</sequence>
<mem:qvalue>0.146</mem:qvalue>
</matched-element>
</scanned-sequence>
<scanned-sequence accession="chr22" name="chr22">
</scanned-sequence>
<scanned-sequence accession="chr22" name="chr22">
<matched-element start="40139927" stop="40139913" score="12.3407" pvalue="2.11e-05">
<sequence>GGGTCGCGGAGGGCA</sequence>
<mem:qvalue>0.11</mem:qvalue>
</matched-element>
</scanned-sequence>
<scanned-sequence accession="chr22" name="chr22">
</scanned-sequence>
<scanned-sequence accession="chr22" name="chr22">
<matched-element start="40195131" stop="40195145" score="14.5714" pvalue="5.71e-06">
<sequence>AGGTGAGCGAGCTCA</sequence>
<mem:qvalue>0.0571</mem:qvalue>
</matched-element>
<matched-element start="40195152" stop="40195138" score="11.2088" pvalue="3.82e-05">
<sequence>AGGTCCCTGAGCTCG</sequence>
<mem:qvalue>0.156</mem:qvalue>
</matched-element>
<matched-element start="40194954" stop="40194968" score="10.8352" pvalue="4.59e-05">
<sequence>CGTTCACAGGGTTCT</sequence>
<mem:qvalue>0.175</mem:qvalue>
</matched-element>
</scanned-sequence>
<scanned-sequence accession="chr22" name="chr22">
</scanned-sequence>
<scanned-sequence accession="chr22" name="chr22">
<matched-element start="40588441" stop="40588427" score="12.6264" pvalue="1.81e-05">
<sequence>AGGCCACAAAGCTCA</sequence>
<mem:qvalue>0.1</mem:qvalue>
</matched-element>
</scanned-sequence>
<scanned-sequence accession="chr22" name="chr22">
<matched-element start="40588924" stop="40588910" score="13.1209" pvalue="1.37e-05">
<sequence>AGGTCAGAAAGCTTA</sequence>
<mem:qvalue>0.089</mem:qvalue>
</matched-element>
</scanned-sequence>
<scanned-sequence accession="chr22" name="chr22">
</scanned-sequence>
<scanned-sequence accession="chr22" name="chr22">
</scanned-sequence>
<scanned-sequence accession="chr22" name="chr22">
<matched-element start="41993737" stop="41993723" score="14.6044" pvalue="5.59e-06">
<sequence>AGGGCAGAGAGGGCA</sequence>
<mem:qvalue>0.0569</mem:qvalue>
</matched-element>
</scanned-sequence>
<scanned-sequence accession="chr22" name="chr22">
</scanned-sequence>
<scanned-sequence accession="chr22" name="chr22">
</scanned-sequence>
<scanned-sequence accession="chr22" name="chr22">
</scanned-sequence>
<scanned-sequence accession="chr22" name="chr22">
</scanned-sequence>
<scanned-sequence accession="chr22" name="chr22">
</scanned-sequence>
<scanned-sequence accession="chr22" name="chr22">
</scanned-sequence>
<scanned-sequence accession="chr22" name="chr22">
<matched-element start="46872410" stop="46872396" score="10.022" pvalue="6.79e-05">
<sequence>GGGGCAGAGGGGCCA</sequence>
<mem:qvalue>0.213</mem:qvalue>
</matched-element>
</scanned-sequence>
<scanned-sequence accession="chr22" name="chr22">
<matched-element start="48052038" stop="48052052" score="17.6813" pvalue="5.74e-07">
<sequence>GGGTCAGAGAGTGCA</sequence>
<mem:qvalue>0.0192</mem:qvalue>
</matched-element>
<matched-element start="48051971" stop="48051985" score="17.3407" pvalue="7.74e-07">
<sequence>GGGTCAGTGAGTGCA</sequence>
<mem:qvalue>0.0218</mem:qvalue>
</matched-element>
<matched-element start="48052240" stop="48052254" score="15.4505" pvalue="3.18e-06">
<sequence>GGGTCAGCAAGTGCA</sequence>
<mem:qvalue>0.0431</mem:qvalue>
</matched-element>
<matched-element start="48052112" stop="48052126" score="13.7033" pvalue="9.72e-06">
<sequence>AGGTCCACGAGTGCA</sequence>
<mem:qvalue>0.0738</mem:qvalue>
</matched-element>
</scanned-sequence>
<scanned-sequence accession="chr22" name="chr22">
</scanned-sequence>
<scanned-sequence accession="chr22" name="chr22">
</scanned-sequence>
<scanned-sequence accession="chr22" name="chr22">
<matched-element start="49095639" stop="49095625" score="16.8352" pvalue="1.16e-06">
<sequence>AGTTCAAGGAGTTCA</sequence>
<mem:qvalue>0.0275</mem:qvalue>
</matched-element>
<matched-element start="49095939" stop="49095953" score="14" pvalue="8.11e-06">
<sequence>AGGTCGGGGAGGTCA</sequence>
<mem:qvalue>0.0665</mem:qvalue>
</matched-element>
</scanned-sequence>
<scanned-sequence accession="chr22" name="chr22">
<matched-element start="49310713" stop="49310727" score="9.89011" pvalue="7.22e-05">
<sequence>AGTCCAGCGAGTCCT</sequence>
<mem:qvalue>0.22</mem:qvalue>
</matched-element>
</scanned-sequence>
<scanned-sequence accession="chr22" name="chr22">
</scanned-sequence>
<scanned-sequence accession="chr22" name="chr22">
<matched-element start="49314178" stop="49314192" score="9.67033" pvalue="7.99e-05">
<sequence>AGGGGAAAGGGGTCT</sequence>
<mem:qvalue>0.23</mem:qvalue>
</matched-element>
</scanned-sequence>
<scanned-sequence accession="chr22" name="chr22">
</scanned-sequence>
<scanned-sequence accession="chr22" name="chr22">
<matched-element start="49316155" stop="49316169" score="9.46154" pvalue="8.79e-05">
<sequence>AGGGCAGAGGGTGCT</sequence>
<mem:qvalue>0.24</mem:qvalue>
</matched-element>
</scanned-sequence>
<scanned-sequence accession="chr7_random" name="chr7_random">
</scanned-sequence>
<scanned-sequence accession="chr17_random" name="chr17_random">
<matched-element start="85911" stop="85925" score="10.033" pvalue="6.75e-05">
<sequence>AGGAGAAAGAGGCCG</sequence>
<mem:qvalue>0.213</mem:qvalue>
</matched-element>
</scanned-sequence>
<scanned-sequence accession="chr17_random" name="chr17_random">
</scanned-sequence>
</pattern>
</cis-element-search>
