# Supplementary material for: The MEME Suite
Source: Nucleic Acids Res. 2015 May 7;43(Web Server issue):W39–49. doi: 10.1093/nar/gkv416 (PMC4489269; doi:10.1093/nar/gkv416)
Supplement: SUPPLEMENTARY DATA [file supp_gkv416_nar-00283-web-b-2015-File005.zip › case4/meme-chip/fimo_out_1/fimo.gff]

##gff-version 3
chr1	fimo	nucleotide_motif	1700472	1700486	41.9	-	.	Name=1;ID=1-2-chr1;pvalue=6.44e-05;qvalue=0.208;sequence=AGGCCACCGGGTCCT;
chr1	fimo	nucleotide_motif	1700624	1700638	50.3	-	.	Name=1;ID=1-1-chr1;pvalue=9.3e-06;qvalue=0.0718;sequence=AGTTCAGCAAGTGCG;
chr1	fimo	nucleotide_motif	2480906	2480920	48.0	+	.	Name=1;ID=1-1-chr1;pvalue=1.58e-05;qvalue=0.0929;sequence=GGGTCATAGAGTGCG;
chr1	fimo	nucleotide_motif	2480928	2480942	43.2	+	.	Name=1;ID=1-3-chr1;pvalue=4.79e-05;qvalue=0.178;sequence=GGGTGGCTGAGGGCT;
chr1	fimo	nucleotide_motif	2481098	2481112	44.0	+	.	Name=1;ID=1-2-chr1;pvalue=3.99e-05;qvalue=0.161;sequence=GGGTGACAGAGCTCC;
chr1	fimo	nucleotide_motif	8380179	8380193	41.4	-	.	Name=1;ID=1-1-chr1;pvalue=7.25e-05;qvalue=0.22;sequence=GGATCAGAAAGGTTT;
chr1	fimo	nucleotide_motif	21493969	21493983	40.3	-	.	Name=1;ID=1-1-chr1;pvalue=9.23e-05;qvalue=0.248;sequence=CGGCCACAAAGGGCA;
chr1	fimo	nucleotide_motif	23755872	23755886	44.1	-	.	Name=1;ID=1-1-chr1;pvalue=3.86e-05;qvalue=0.157;sequence=GGGTGAACAGGGGCA;
chr1	fimo	nucleotide_motif	26010042	26010056	52.8	-	.	Name=1;ID=1-1-chr1;pvalue=5.28e-06;qvalue=0.0563;sequence=GGGGCACAGAGGGCA;
chr1	fimo	nucleotide_motif	27824123	27824137	43.6	+	.	Name=1;ID=1-1-chr1;pvalue=4.4e-05;qvalue=0.171;sequence=GGTTCAGGAAGGCCA;
chr1	fimo	nucleotide_motif	27824206	27824220	41.6	+	.	Name=1;ID=1-2-chr1;pvalue=6.93e-05;qvalue=0.216;sequence=GGGTCAGTGGGGCTG;
chr1	fimo	nucleotide_motif	28372056	28372070	47.6	-	.	Name=1;ID=1-1-chr1;pvalue=1.73e-05;qvalue=0.0971;sequence=AGTTCATAAAGTCCA;
chr1	fimo	nucleotide_motif	28374432	28374446	41.2	-	.	Name=1;ID=1-2-chr1;pvalue=7.63e-05;qvalue=0.226;sequence=AGATGACTGGGTCCT;
chr1	fimo	nucleotide_motif	28374665	28374679	46.4	+	.	Name=1;ID=1-1-chr1;pvalue=2.3e-05;qvalue=0.117;sequence=AAGTGAGTGAGTGCA;
chr1	fimo	nucleotide_motif	36381738	36381752	45.4	+	.	Name=1;ID=1-2-chr1;pvalue=2.88e-05;qvalue=0.133;sequence=GGATCATAAAGGTCA;
chr1	fimo	nucleotide_motif	36381747	36381761	57.4	+	.	Name=1;ID=1-1-chr1;pvalue=1.83e-06;qvalue=0.0343;sequence=AGGTCATAAAGGTCA;
chr1	fimo	nucleotide_motif	36381756	36381770	41.8	+	.	Name=1;ID=1-3-chr1;pvalue=6.62e-05;qvalue=0.211;sequence=AGGTCAACCAGCCCA;
chr1	fimo	nucleotide_motif	39054533	39054547	71.1	-	.	Name=1;ID=1-1-chr1;pvalue=7.78e-08;qvalue=0.0103;sequence=AGGTGACCGAGTTCA;
chr1	fimo	nucleotide_motif	39229117	39229131	50.7	-	.	Name=1;ID=1-1-chr1;pvalue=8.51e-06;qvalue=0.0683;sequence=AGGTCATCAAGGGCA;
chr1	fimo	nucleotide_motif	40278371	40278385	55.3	-	.	Name=1;ID=1-1-chr1;pvalue=2.92e-06;qvalue=0.0409;sequence=GGGTCAGTGAGGGCG;
chr1	fimo	nucleotide_motif	41973757	41973771	90.2	+	.	Name=1;ID=1-1-chr1;pvalue=9.57e-10;qvalue=0.00205;sequence=AGGTCACAGAGGTCA;
chr1	fimo	nucleotide_motif	42045248	42045262	45.8	+	.	Name=1;ID=1-1-chr1;pvalue=2.6e-05;qvalue=0.125;sequence=GGGCCACAGGGTGCA;
chr1	fimo	nucleotide_motif	45048004	45048018	52.7	-	.	Name=1;ID=1-1-chr1;pvalue=5.31e-06;qvalue=0.0563;sequence=GGGGCACAGAGTGCA;
chr1	fimo	nucleotide_motif	67913170	67913184	52.1	-	.	Name=1;ID=1-1-chr1;pvalue=6.13e-06;qvalue=0.0587;sequence=AGTTCAGGGAGTGCA;
chr1	fimo	nucleotide_motif	67924612	67924626	47.4	-	.	Name=1;ID=1-1-chr1;pvalue=1.82e-05;qvalue=0.1;sequence=GGGTCGCTGGGGGCA;
chr1	fimo	nucleotide_motif	76218527	76218541	69.6	+	.	Name=1;ID=1-1-chr1;pvalue=1.1e-07;qvalue=0.0112;sequence=GGGTCAGAGAGTTCA;
chr1	fimo	nucleotide_motif	79699191	79699205	40.1	-	.	Name=1;ID=1-1-chr1;pvalue=9.69e-05;qvalue=0.253;sequence=AGGGGAATCAGTTCA;
chr1	fimo	nucleotide_motif	84744987	84745001	41.2	-	.	Name=1;ID=1-1-chr1;pvalue=7.63e-05;qvalue=0.226;sequence=GGGTCAGCGGGGCTG;
chr1	fimo	nucleotide_motif	87344583	87344597	52.3	+	.	Name=1;ID=1-1-chr1;pvalue=5.89e-06;qvalue=0.0584;sequence=AGTTCAGGAAGTTCA;
chr1	fimo	nucleotide_motif	94085979	94085993	41.0	-	.	Name=1;ID=1-1-chr1;pvalue=7.91e-05;qvalue=0.229;sequence=GGGCCACCGAGGCCC;
chr1	fimo	nucleotide_motif	95141274	95141288	52.4	+	.	Name=1;ID=1-2-chr1;pvalue=5.68e-06;qvalue=0.057;sequence=AGTTCAGTGAGGACT;
chr1	fimo	nucleotide_motif	95141283	95141297	58.2	-	.	Name=1;ID=1-1-chr1;pvalue=1.51e-06;qvalue=0.032;sequence=AGGTCAACGAGTCCT;
chr1	fimo	nucleotide_motif	101609473	101609487	64.3	-	.	Name=1;ID=1-1-chr1;pvalue=3.67e-07;qvalue=0.018;sequence=AGGTGACAGAGGCCA;
chr1	fimo	nucleotide_motif	110682603	110682617	53.2	-	.	Name=1;ID=1-1-chr1;pvalue=4.76e-06;qvalue=0.0536;sequence=GGGGCAGAGAGTTCA;
chr1	fimo	nucleotide_motif	110751825	110751839	43.7	-	.	Name=1;ID=1-1-chr1;pvalue=4.22e-05;qvalue=0.167;sequence=AAGTGACTGAGGCCT;
chr1	fimo	nucleotide_motif	111548710	111548724	43.2	+	.	Name=1;ID=1-1-chr1;pvalue=4.74e-05;qvalue=0.178;sequence=GGGTGGAAGAGGGCG;
chr1	fimo	nucleotide_motif	111560404	111560418	45.6	+	.	Name=1;ID=1-1-chr1;pvalue=2.75e-05;qvalue=0.129;sequence=GGTTCCCCAAGGTCA;
chr1	fimo	nucleotide_motif	111566231	111566245	48.3	-	.	Name=1;ID=1-1-chr1;pvalue=1.49e-05;qvalue=0.0912;sequence=AGGTGAAAAAGTATA;
chr1	fimo	nucleotide_motif	112040650	112040664	40.9	+	.	Name=1;ID=1-1-chr1;pvalue=8.03e-05;qvalue=0.23;sequence=GGGTGGATGAGTTTG;
chr1	fimo	nucleotide_motif	120065799	120065813	75.4	+	.	Name=1;ID=1-1-chr1;pvalue=2.87e-08;qvalue=0.01;sequence=AGGTCAGTGAGTTCA;
chr1	fimo	nucleotide_motif	144094092	144094106	40.6	+	.	Name=1;ID=1-1-chr1;pvalue=8.61e-05;qvalue=0.238;sequence=GGGGCGGAGAGTGCA;
chr1	fimo	nucleotide_motif	146273159	146273173	41.2	+	.	Name=1;ID=1-1-chr1;pvalue=7.56e-05;qvalue=0.225;sequence=AGAGCACTGGGGCCA;
chr1	fimo	nucleotide_motif	148398446	148398460	50.0	-	.	Name=1;ID=1-1-chr1;pvalue=9.92e-06;qvalue=0.0747;sequence=AGAGCAATGAGTTCA;
chr1	fimo	nucleotide_motif	148801589	148801603	64.0	+	.	Name=1;ID=1-1-chr1;pvalue=3.94e-07;qvalue=0.018;sequence=TGGTCACTGAGGTCA;
chr1	fimo	nucleotide_motif	148818363	148818377	43.4	-	.	Name=1;ID=1-1-chr1;pvalue=4.55e-05;qvalue=0.175;sequence=AGGTCCCCGACGTCA;
chr1	fimo	nucleotide_motif	154212800	154212814	53.3	-	.	Name=1;ID=1-1-chr1;pvalue=4.66e-06;qvalue=0.0534;sequence=AGGGCAAAGAGGCCA;
chr1	fimo	nucleotide_motif	154462970	154462984	44.6	+	.	Name=1;ID=1-1-chr1;pvalue=3.49e-05;qvalue=0.15;sequence=AGGGCAGTGAGGACT;
chr1	fimo	nucleotide_motif	154741707	154741721	40.6	+	.	Name=1;ID=1-1-chr1;pvalue=8.65e-05;qvalue=0.239;sequence=AGGACAGAAAGTTTG;
chr1	fimo	nucleotide_motif	155413055	155413069	48.8	+	.	Name=1;ID=1-1-chr1;pvalue=1.3e-05;qvalue=0.0873;sequence=AGAGCACAGAGTGCA;
chr1	fimo	nucleotide_motif	158860121	158860135	42.9	-	.	Name=1;ID=1-1-chr1;pvalue=5.17e-05;qvalue=0.186;sequence=AAGTCACCAGGGTTA;
chr1	fimo	nucleotide_motif	158865070	158865084	51.4	-	.	Name=1;ID=1-1-chr1;pvalue=7.16e-06;qvalue=0.0623;sequence=AGTTCATCGAGTGCA;
chr1	fimo	nucleotide_motif	165898887	165898901	43.4	+	.	Name=1;ID=1-2-chr1;pvalue=4.59e-05;qvalue=0.175;sequence=AGGTCATCAGGGCCA;
chr1	fimo	nucleotide_motif	165898896	165898910	52.3	+	.	Name=1;ID=1-1-chr1;pvalue=5.94e-06;qvalue=0.0585;sequence=GGGCCAGTGAGTTCA;
chr1	fimo	nucleotide_motif	165905142	165905156	40.3	+	.	Name=1;ID=1-1-chr1;pvalue=9.36e-05;qvalue=0.249;sequence=AGTGGAAAAAGTTCT;
chr1	fimo	nucleotide_motif	171512852	171512866	49.4	-	.	Name=1;ID=1-1-chr1;pvalue=1.15e-05;qvalue=0.0812;sequence=GGTTGAATGGGTTCA;
chr1	fimo	nucleotide_motif	171646647	171646661	41.4	-	.	Name=1;ID=1-1-chr1;pvalue=7.22e-05;qvalue=0.22;sequence=AGGACACTGGGTTCC;
chr1	fimo	nucleotide_motif	177209073	177209087	46.1	+	.	Name=1;ID=1-1-chr1;pvalue=2.46e-05;qvalue=0.12;sequence=AGGTCACTCAGGTTT;
chr1	fimo	nucleotide_motif	181259716	181259730	55.3	+	.	Name=1;ID=1-1-chr1;pvalue=2.95e-06;qvalue=0.0411;sequence=GGGTGACCGGGGTCA;
chr1	fimo	nucleotide_motif	181259725	181259739	51.6	+	.	Name=1;ID=1-2-chr1;pvalue=6.92e-06;qvalue=0.0604;sequence=GGGTCACCAAGTCCT;
chr1	fimo	nucleotide_motif	181706057	181706071	40.4	+	.	Name=1;ID=1-1-chr1;pvalue=9e-05;qvalue=0.243;sequence=GGGTGATTGGGGGCA;
chr1	fimo	nucleotide_motif	195123740	195123754	52.6	-	.	Name=1;ID=1-1-chr1;pvalue=5.5e-06;qvalue=0.0568;sequence=AGTTCAGAGAGTTTT;
chr1	fimo	nucleotide_motif	201541605	201541619	41.0	-	.	Name=1;ID=1-1-chr1;pvalue=7.95e-05;qvalue=0.23;sequence=GGGCCACCGAGTCCC;
chr1	fimo	nucleotide_motif	201597819	201597833	48.3	+	.	Name=1;ID=1-2-chr1;pvalue=1.46e-05;qvalue=0.0906;sequence=AATTCAAAGGGGTCA;
chr1	fimo	nucleotide_motif	201597923	201597937	52.7	-	.	Name=1;ID=1-1-chr1;pvalue=5.41e-06;qvalue=0.0568;sequence=AGGACACAGAGGTCT;
chr1	fimo	nucleotide_motif	202697612	202697626	51.4	-	.	Name=1;ID=1-1-chr1;pvalue=7.3e-06;qvalue=0.0627;sequence=GGGTGAGTGGGTTCA;
chr1	fimo	nucleotide_motif	204919910	204919924	47.9	+	.	Name=1;ID=1-2-chr1;pvalue=1.6e-05;qvalue=0.093;sequence=AGGGCACGGAGGGCA;
chr1	fimo	nucleotide_motif	204919919	204919933	50.8	+	.	Name=1;ID=1-1-chr1;pvalue=8.37e-06;qvalue=0.0676;sequence=AGGGCACCAAGGGCA;
chr1	fimo	nucleotide_motif	207972888	207972902	62.0	-	.	Name=1;ID=1-1-chr1;pvalue=6.26e-07;qvalue=0.0193;sequence=AGGTCAGGGAGTTCA;
chr1	fimo	nucleotide_motif	210172905	210172919	44.7	+	.	Name=1;ID=1-4-chr1;pvalue=3.41e-05;qvalue=0.148;sequence=AGGGCCAAGAGGTCA;
chr1	fimo	nucleotide_motif	210172914	210172928	56.0	+	.	Name=1;ID=1-2-chr1;pvalue=2.52e-06;qvalue=0.0375;sequence=AGGTCATAGAGTCCA;
chr1	fimo	nucleotide_motif	210173058	210173072	58.8	+	.	Name=1;ID=1-1-chr1;pvalue=1.3e-06;qvalue=0.0296;sequence=AGTTCACTAAGTTCT;
chr1	fimo	nucleotide_motif	210173180	210173194	44.7	-	.	Name=1;ID=1-3-chr1;pvalue=3.36e-05;qvalue=0.147;sequence=GGTTCAATGGGTGCT;
chr1	fimo	nucleotide_motif	211221739	211221753	51.7	-	.	Name=1;ID=1-1-chr1;pvalue=6.73e-06;qvalue=0.0597;sequence=AGTTCACAGGGTTCC;
chr1	fimo	nucleotide_motif	228391071	228391085	65.5	-	.	Name=1;ID=1-1-chr1;pvalue=2.84e-07;qvalue=0.0172;sequence=GGGTCACAGAGTTTA;
chr1	fimo	nucleotide_motif	232576037	232576051	40.5	+	.	Name=1;ID=1-1-chr1;pvalue=8.96e-05;qvalue=0.243;sequence=CGGGCAGAGAGGTCG;
chr1	fimo	nucleotide_motif	232725011	232725025	51.8	+	.	Name=1;ID=1-1-chr1;pvalue=6.53e-06;qvalue=0.0592;sequence=GGGGCACTGAGGGCA;
chr1	fimo	nucleotide_motif	232898835	232898849	44.5	-	.	Name=1;ID=1-1-chr1;pvalue=3.57e-05;qvalue=0.15;sequence=AGTTGAAAGAGGGTT;
chr10	fimo	nucleotide_motif	2980899	2980913	44.8	-	.	Name=1;ID=1-1-chr10;pvalue=3.32e-05;qvalue=0.146;sequence=AGTTCATGAAGTTCA;
chr10	fimo	nucleotide_motif	7560127	7560141	46.0	-	.	Name=1;ID=1-1-chr10;pvalue=2.49e-05;qvalue=0.121;sequence=AGTTCAGCCAGTGCA;
chr10	fimo	nucleotide_motif	11368642	11368656	41.6	-	.	Name=1;ID=1-1-chr10;pvalue=6.96e-05;qvalue=0.216;sequence=GGGTCACACAGTGCC;
chr10	fimo	nucleotide_motif	11691636	11691650	58.7	-	.	Name=1;ID=1-1-chr10;pvalue=1.35e-06;qvalue=0.0304;sequence=AGGCCAATGAGTTCA;
chr10	fimo	nucleotide_motif	24715963	24715977	70.2	+	.	Name=1;ID=1-1-chr10;pvalue=9.48e-08;qvalue=0.0107;sequence=AGGTCAATAAGTTCA;
chr10	fimo	nucleotide_motif	26816688	26816702	41.8	+	.	Name=1;ID=1-1-chr10;pvalue=6.65e-05;qvalue=0.211;sequence=GGTTCAGTGGGTTTT;
chr10	fimo	nucleotide_motif	43212732	43212746	48.8	+	.	Name=1;ID=1-1-chr10;pvalue=1.31e-05;qvalue=0.0876;sequence=GGGTCACGGGGTGCA;
chr10	fimo	nucleotide_motif	45236547	45236561	41.9	-	.	Name=1;ID=1-1-chr10;pvalue=6.41e-05;qvalue=0.207;sequence=AAGCCAGAGAGGGCA;
chr10	fimo	nucleotide_motif	70495688	70495702	40.9	+	.	Name=1;ID=1-1-chr10;pvalue=8.19e-05;qvalue=0.231;sequence=TGGTCAGTAGGGTTA;
chr10	fimo	nucleotide_motif	71164636	71164650	46.2	+	.	Name=1;ID=1-1-chr10;pvalue=2.41e-05;qvalue=0.118;sequence=AGGTGGCTGAGTTTG;
chr10	fimo	nucleotide_motif	73404494	73404508	56.9	-	.	Name=1;ID=1-1-chr10;pvalue=2.02e-06;qvalue=0.0343;sequence=GGGGCACTGAGGTCA;
chr10	fimo	nucleotide_motif	73603903	73603917	75.3	+	.	Name=1;ID=1-1-chr10;pvalue=2.96e-08;qvalue=0.01;sequence=AGTTCACCGAGTTCA;
chr10	fimo	nucleotide_motif	80514230	80514244	64.8	+	.	Name=1;ID=1-1-chr10;pvalue=3.33e-07;qvalue=0.0178;sequence=GGGTCAAAGAGGGCA;
chr10	fimo	nucleotide_motif	81946231	81946245	40.2	+	.	Name=1;ID=1-2-chr10;pvalue=9.46e-05;qvalue=0.25;sequence=GGGGCAGGGAGGACA;
chr10	fimo	nucleotide_motif	81946405	81946419	41.5	+	.	Name=1;ID=1-1-chr10;pvalue=7.03e-05;qvalue=0.217;sequence=AAGTCACCGAAGCCA;
chr10	fimo	nucleotide_motif	82002356	82002370	44.5	-	.	Name=1;ID=1-5-chr10;pvalue=3.53e-05;qvalue=0.15;sequence=AGGTGGATGAGGTCC;
chr10	fimo	nucleotide_motif	82002428	82002442	44.3	-	.	Name=1;ID=1-9-chr10;pvalue=3.67e-05;qvalue=0.152;sequence=AGGTGATTGAGGTCC;
chr10	fimo	nucleotide_motif	82002464	82002478	70.9	-	.	Name=1;ID=1-1-chr10;pvalue=8.16e-08;qvalue=0.0103;sequence=GGGTCAATGAGGTCA;
chr10	fimo	nucleotide_motif	82002491	82002505	55.0	-	.	Name=1;ID=1-2-chr10;pvalue=3.18e-06;qvalue=0.0431;sequence=AGGTGGATGAGGTCA;
chr10	fimo	nucleotide_motif	82002527	82002541	53.5	-	.	Name=1;ID=1-3-chr10;pvalue=4.42e-06;qvalue=0.0509;sequence=AGGTGAATGAGGTCC;
chr10	fimo	nucleotide_motif	82002563	82002577	44.5	-	.	Name=1;ID=1-6-chr10;pvalue=3.53e-05;qvalue=0.15;sequence=AGGTGGATGAGGTCC;
chr10	fimo	nucleotide_motif	82002635	82002649	44.5	-	.	Name=1;ID=1-7-chr10;pvalue=3.53e-05;qvalue=0.15;sequence=AGGTGGATGAGGTCC;
chr10	fimo	nucleotide_motif	82002671	82002685	53.5	-	.	Name=1;ID=1-4-chr10;pvalue=4.42e-06;qvalue=0.0509;sequence=AGGTGAATGAGGTCC;
chr10	fimo	nucleotide_motif	82002743	82002757	44.5	-	.	Name=1;ID=1-8-chr10;pvalue=3.53e-05;qvalue=0.15;sequence=AGGTGGATGAGGTCC;
chr10	fimo	nucleotide_motif	85889312	85889326	43.2	+	.	Name=1;ID=1-1-chr10;pvalue=4.79e-05;qvalue=0.178;sequence=AGGTGACCGGGGACC;
chr10	fimo	nucleotide_motif	89912836	89912850	52.5	+	.	Name=1;ID=1-1-chr10;pvalue=5.63e-06;qvalue=0.0569;sequence=GGGTCAATGGGTTCT;
chr10	fimo	nucleotide_motif	90165761	90165775	44.6	-	.	Name=1;ID=1-1-chr10;pvalue=3.49e-05;qvalue=0.15;sequence=GGGTCATGAAGGTCA;
chr10	fimo	nucleotide_motif	97582147	97582161	41.4	-	.	Name=1;ID=1-1-chr10;pvalue=7.25e-05;qvalue=0.22;sequence=AGTTCATTAAGGCTA;
chr10	fimo	nucleotide_motif	101407297	101407311	55.0	+	.	Name=1;ID=1-1-chr10;pvalue=3.18e-06;qvalue=0.0431;sequence=AGTTCAACAAGGTTA;
chr10	fimo	nucleotide_motif	103805932	103805946	43.1	-	.	Name=1;ID=1-1-chr10;pvalue=4.85e-05;qvalue=0.179;sequence=GGGTCGGGGAGGTCG;
chr10	fimo	nucleotide_motif	104144020	104144034	41.3	+	.	Name=1;ID=1-1-chr10;pvalue=7.36e-05;qvalue=0.222;sequence=GGGTCAGCGGGTACC;
chr10	fimo	nucleotide_motif	112145642	112145656	41.1	-	.	Name=1;ID=1-1-chr10;pvalue=7.83e-05;qvalue=0.227;sequence=GATACACAGAGGTCA;
chr10	fimo	nucleotide_motif	112524139	112524153	45.7	+	.	Name=1;ID=1-1-chr10;pvalue=2.7e-05;qvalue=0.128;sequence=TAGTCACAGAGGCCA;
chr10	fimo	nucleotide_motif	121239186	121239200	43.7	-	.	Name=1;ID=1-1-chr10;pvalue=4.26e-05;qvalue=0.167;sequence=AGTTCAGGCAGTTCA;
chr10	fimo	nucleotide_motif	126375401	126375415	46.3	-	.	Name=1;ID=1-1-chr10;pvalue=2.35e-05;qvalue=0.117;sequence=GGGCCAAGGAGTTCA;
chr10	fimo	nucleotide_motif	126375517	126375531	45.8	+	.	Name=1;ID=1-2-chr10;pvalue=2.64e-05;qvalue=0.126;sequence=AGGCCAACGAGGCCT;
chr10	fimo	nucleotide_motif	126879745	126879759	56.8	+	.	Name=1;ID=1-1-chr10;pvalue=2.1e-06;qvalue=0.0343;sequence=AGGTGAAGGAGTTCA;
chr10	fimo	nucleotide_motif	135052918	135052932	40.5	+	.	Name=1;ID=1-1-chr10;pvalue=8.96e-05;qvalue=0.243;sequence=GGGTCAGAGGCGGCA;
chr11	fimo	nucleotide_motif	601429	601443	40.2	-	.	Name=1;ID=1-1-chr11;pvalue=9.64e-05;qvalue=0.252;sequence=AGGCCACTGAGGGTC;
chr11	fimo	nucleotide_motif	2987483	2987497	50.7	-	.	Name=1;ID=1-1-chr11;pvalue=8.56e-06;qvalue=0.0683;sequence=AGGGCAATGGGTTCA;
chr11	fimo	nucleotide_motif	8660838	8660852	49.5	-	.	Name=1;ID=1-1-chr11;pvalue=1.11e-05;qvalue=0.0806;sequence=CGGTCACAGAGGCCG;
chr11	fimo	nucleotide_motif	8661003	8661017	40.4	-	.	Name=1;ID=1-2-chr11;pvalue=9.14e-05;qvalue=0.246;sequence=GGATGACTAGGGGCA;
chr11	fimo	nucleotide_motif	33665872	33665886	54.4	+	.	Name=1;ID=1-1-chr11;pvalue=3.61e-06;qvalue=0.0465;sequence=GAGTCAATGAGTTCA;
chr11	fimo	nucleotide_motif	34219118	34219132	49.5	+	.	Name=1;ID=1-1-chr11;pvalue=1.11e-05;qvalue=0.0804;sequence=AGTTCACAGGGTTTT;
chr11	fimo	nucleotide_motif	34761772	34761786	40.6	-	.	Name=1;ID=1-1-chr11;pvalue=8.79e-05;qvalue=0.24;sequence=GGTTCATTCAGTTCA;
chr11	fimo	nucleotide_motif	35105614	35105628	60.6	-	.	Name=1;ID=1-1-chr11;pvalue=8.59e-07;qvalue=0.0221;sequence=GGGTCAATGAGTTTA;
chr11	fimo	nucleotide_motif	36722135	36722149	49.8	+	.	Name=1;ID=1-2-chr11;pvalue=1.04e-05;qvalue=0.0773;sequence=AGGTCAGAGGGGACT;
chr11	fimo	nucleotide_motif	36722192	36722206	51.2	-	.	Name=1;ID=1-1-chr11;pvalue=7.64e-06;qvalue=0.0641;sequence=AGTTCAGGGAGGCCA;
chr11	fimo	nucleotide_motif	59979627	59979641	52.0	-	.	Name=1;ID=1-2-chr11;pvalue=6.36e-06;qvalue=0.0587;sequence=AGGTCCCTGAGGACA;
chr11	fimo	nucleotide_motif	59979928	59979942	52.9	-	.	Name=1;ID=1-1-chr11;pvalue=5.16e-06;qvalue=0.0561;sequence=AGTTCAGTGGGTGCA;
chr11	fimo	nucleotide_motif	62329662	62329676	42.1	-	.	Name=1;ID=1-1-chr11;pvalue=6.09e-05;qvalue=0.203;sequence=GGTTCCGCAAGTTCA;
chr11	fimo	nucleotide_motif	62413686	62413700	40.0	+	.	Name=1;ID=1-1-chr11;pvalue=9.98e-05;qvalue=0.257;sequence=GGTGCAGAGAGTTTG;
chr11	fimo	nucleotide_motif	63750888	63750902	48.7	-	.	Name=1;ID=1-1-chr11;pvalue=1.35e-05;qvalue=0.089;sequence=GGGTGGCTGAGTGCA;
chr11	fimo	nucleotide_motif	64650757	64650771	42.9	+	.	Name=1;ID=1-2-chr11;pvalue=5.17e-05;qvalue=0.186;sequence=GGGGCACAGAGTGCC;
chr11	fimo	nucleotide_motif	64651025	64651039	45.3	+	.	Name=1;ID=1-1-chr11;pvalue=2.93e-05;qvalue=0.135;sequence=GAGTCACAGGGGCCA;
chr11	fimo	nucleotide_motif	64656493	64656507	43.3	-	.	Name=1;ID=1-1-chr11;pvalue=4.71e-05;qvalue=0.178;sequence=AGATCGCTGGGGCCA;
chr11	fimo	nucleotide_motif	64656536	64656550	41.1	-	.	Name=1;ID=1-2-chr11;pvalue=7.75e-05;qvalue=0.227;sequence=AGTTCCCAGAGGGCC;
chr11	fimo	nucleotide_motif	64945791	64945805	45.7	+	.	Name=1;ID=1-1-chr11;pvalue=2.7e-05;qvalue=0.128;sequence=AGTTCACCAGGTTTG;
chr11	fimo	nucleotide_motif	65076379	65076393	40.9	+	.	Name=1;ID=1-1-chr11;pvalue=8.11e-05;qvalue=0.23;sequence=TGGTCAGTGGGTGCT;
chr11	fimo	nucleotide_motif	65076379	65076393	40.9	+	.	Name=1;ID=1-2-chr11;pvalue=8.11e-05;qvalue=0.23;sequence=TGGTCAGTGGGTGCT;
chr11	fimo	nucleotide_motif	65076625	65076639	47.2	-	.	Name=1;ID=1-1-chr11;pvalue=1.88e-05;qvalue=0.103;sequence=GAGTCAATGGGGTCA;
chr11	fimo	nucleotide_motif	65098704	65098718	44.5	+	.	Name=1;ID=1-1-chr11;pvalue=3.55e-05;qvalue=0.15;sequence=GGGTGGCAGAGGCCG;
chr11	fimo	nucleotide_motif	65112262	65112276	40.6	+	.	Name=1;ID=1-1-chr11;pvalue=8.74e-05;qvalue=0.24;sequence=GGGTCGTGGAGGTCA;
chr11	fimo	nucleotide_motif	65112562	65112576	40.1	+	.	Name=1;ID=1-2-chr11;pvalue=9.78e-05;qvalue=0.254;sequence=AGGCCAGAGAGGATT;
chr11	fimo	nucleotide_motif	65384122	65384136	43.6	-	.	Name=1;ID=1-1-chr11;pvalue=4.36e-05;qvalue=0.17;sequence=AGGGCAAAGAGTGTG;
chr11	fimo	nucleotide_motif	68580523	68580537	52.2	+	.	Name=1;ID=1-1-chr11;pvalue=5.98e-06;qvalue=0.0587;sequence=AGGTGAGAGAGGGTA;
chr11	fimo	nucleotide_motif	69209934	69209948	51.8	-	.	Name=1;ID=1-1-chr11;pvalue=6.57e-06;qvalue=0.0593;sequence=GGGTCAGGGAGTGCA;
chr11	fimo	nucleotide_motif	72765802	72765816	63.3	+	.	Name=1;ID=1-1-chr11;pvalue=4.66e-07;qvalue=0.018;sequence=GGGTCACTGGGGTCA;
chr11	fimo	nucleotide_motif	72765811	72765825	47.0	+	.	Name=1;ID=1-2-chr11;pvalue=1.98e-05;qvalue=0.105;sequence=GGGTCACGAAGTGCG;
chr11	fimo	nucleotide_motif	73644698	73644712	41.7	+	.	Name=1;ID=1-1-chr11;pvalue=6.68e-05;qvalue=0.211;sequence=GGTTCATCAGGTTCA;
chr11	fimo	nucleotide_motif	85336738	85336752	41.0	-	.	Name=1;ID=1-1-chr11;pvalue=7.95e-05;qvalue=0.23;sequence=AGGTCAGCGAGTTGA;
chr11	fimo	nucleotide_motif	85603463	85603477	40.9	+	.	Name=1;ID=1-1-chr11;pvalue=8.11e-05;qvalue=0.23;sequence=AGGGCAGCAGGTGCA;
chr11	fimo	nucleotide_motif	85835391	85835405	40.9	+	.	Name=1;ID=1-2-chr11;pvalue=8.11e-05;qvalue=0.23;sequence=AGGTGATGGGGTTCA;
chr11	fimo	nucleotide_motif	85835751	85835765	74.9	-	.	Name=1;ID=1-1-chr11;pvalue=3.24e-08;qvalue=0.01;sequence=GGGTCACCGAGGTCA;
chr11	fimo	nucleotide_motif	86825988	86826002	67.5	-	.	Name=1;ID=1-1-chr11;pvalue=1.78e-07;qvalue=0.0142;sequence=AGTTGACAGAGTTCA;
chr11	fimo	nucleotide_motif	116973224	116973238	56.9	-	.	Name=1;ID=1-1-chr11;pvalue=2.02e-06;qvalue=0.0343;sequence=AGGTGACTGAGGCCG;
chr11	fimo	nucleotide_motif	117387036	117387050	41.1	+	.	Name=1;ID=1-1-chr11;pvalue=7.83e-05;qvalue=0.227;sequence=AGGGGACAGAGGGTG;
chr11	fimo	nucleotide_motif	118068488	118068502	45.6	+	.	Name=1;ID=1-1-chr11;pvalue=2.74e-05;qvalue=0.129;sequence=GAGTCACCGAGGGCT;
chr11	fimo	nucleotide_motif	120943214	120943228	50.6	+	.	Name=1;ID=1-1-chr11;pvalue=8.75e-06;qvalue=0.0686;sequence=GGGTCAAAGAGGCCC;
chr11	fimo	nucleotide_motif	128216998	128217012	67.0	-	.	Name=1;ID=1-1-chr11;pvalue=1.97e-07;qvalue=0.0151;sequence=AGGTCAGTGAGGGCA;
chr12	fimo	nucleotide_motif	122999	123013	49.0	+	.	Name=1;ID=1-1-chr12;pvalue=1.26e-05;qvalue=0.0857;sequence=GGGTGCCAGAGTTCA;
chr12	fimo	nucleotide_motif	123029	123043	49.0	+	.	Name=1;ID=1-2-chr12;pvalue=1.26e-05;qvalue=0.0857;sequence=GGGTGCCAGAGTTCA;
chr12	fimo	nucleotide_motif	123119	123133	42.7	+	.	Name=1;ID=1-3-chr12;pvalue=5.31e-05;qvalue=0.188;sequence=GGGTGCCAGGGTTCA;
chr12	fimo	nucleotide_motif	123149	123163	42.7	+	.	Name=1;ID=1-4-chr12;pvalue=5.31e-05;qvalue=0.188;sequence=GGGTGCCAGGGTTCA;
chr12	fimo	nucleotide_motif	2335601	2335615	60.2	-	.	Name=1;ID=1-1-chr12;pvalue=9.58e-07;qvalue=0.0238;sequence=AGGTCACGGAGGCCA;
chr12	fimo	nucleotide_motif	6425317	6425331	41.1	+	.	Name=1;ID=1-1-chr12;pvalue=7.71e-05;qvalue=0.227;sequence=TGTTCCCAGAGTGCA;
chr12	fimo	nucleotide_motif	6941620	6941634	40.7	+	.	Name=1;ID=1-1-chr12;pvalue=8.48e-05;qvalue=0.236;sequence=AGGTCCCAAAGCCCA;
chr12	fimo	nucleotide_motif	6941703	6941717	40.6	-	.	Name=1;ID=1-2-chr12;pvalue=8.61e-05;qvalue=0.238;sequence=AGTTCCAGGAGGTCG;
chr12	fimo	nucleotide_motif	14814356	14814370	52.2	-	.	Name=1;ID=1-1-chr12;pvalue=6.05e-06;qvalue=0.0587;sequence=AGGTGACCAAGCTCA;
chr12	fimo	nucleotide_motif	15832706	15832720	43.3	+	.	Name=1;ID=1-1-chr12;pvalue=4.71e-05;qvalue=0.178;sequence=AGGGCAGGGAGTACA;
chr12	fimo	nucleotide_motif	26343051	26343065	69.6	+	.	Name=1;ID=1-1-chr12;pvalue=1.09e-07;qvalue=0.0112;sequence=AGGTCACTGGGTTCA;
chr12	fimo	nucleotide_motif	26843913	26843927	52.0	-	.	Name=1;ID=1-1-chr12;pvalue=6.31e-06;qvalue=0.0587;sequence=GGTTCAAAGAGGTTG;
chr12	fimo	nucleotide_motif	27297405	27297419	61.5	-	.	Name=1;ID=1-1-chr12;pvalue=7e-07;qvalue=0.0202;sequence=AGTTCAAAGGGTTCA;
chr12	fimo	nucleotide_motif	29196556	29196570	49.6	-	.	Name=1;ID=1-1-chr12;pvalue=1.09e-05;qvalue=0.0799;sequence=AGGTCACTAGGTGTA;
chr12	fimo	nucleotide_motif	37455714	37455728	43.3	+	.	Name=1;ID=1-1-chr12;pvalue=4.69e-05;qvalue=0.178;sequence=GAGTCAATGGGTGCA;
chr12	fimo	nucleotide_motif	46550475	46550489	43.8	-	.	Name=1;ID=1-2-chr12;pvalue=4.2e-05;qvalue=0.166;sequence=GGATGACAGGGTCCA;
chr12	fimo	nucleotide_motif	46550582	46550596	53.7	+	.	Name=1;ID=1-1-chr12;pvalue=4.21e-06;qvalue=0.0503;sequence=GGGTGAGAGAGGACA;
chr12	fimo	nucleotide_motif	52132102	52132116	42.1	+	.	Name=1;ID=1-1-chr12;pvalue=6.18e-05;qvalue=0.204;sequence=GGGTCGAAGGGTGCG;
chr12	fimo	nucleotide_motif	53664764	53664778	62.2	-	.	Name=1;ID=1-1-chr12;pvalue=5.96e-07;qvalue=0.0193;sequence=AGTTGAATGAGTTCA;
chr12	fimo	nucleotide_motif	55014468	55014482	42.7	-	.	Name=1;ID=1-1-chr12;pvalue=5.31e-05;qvalue=0.188;sequence=GGGGCAACAGGGTCA;
chr12	fimo	nucleotide_motif	67488815	67488829	47.3	+	.	Name=1;ID=1-1-chr12;pvalue=1.87e-05;qvalue=0.102;sequence=AGGTCACGGGGGCCG;
chr12	fimo	nucleotide_motif	67521206	67521220	40.7	-	.	Name=1;ID=1-1-chr12;pvalue=8.44e-05;qvalue=0.235;sequence=GGATCAGAAGGTTTA;
chr12	fimo	nucleotide_motif	74640210	74640224	42.1	-	.	Name=1;ID=1-1-chr12;pvalue=6.15e-05;qvalue=0.204;sequence=AGGTCAGAGAGTTAA;
chr12	fimo	nucleotide_motif	91457251	91457265	50.1	-	.	Name=1;ID=1-1-chr12;pvalue=9.72e-06;qvalue=0.0738;sequence=AGGTCACAAAGGATT;
chr12	fimo	nucleotide_motif	91457379	91457393	40.5	-	.	Name=1;ID=1-2-chr12;pvalue=8.87e-05;qvalue=0.241;sequence=GGGAGGCTGAGGTCA;
chr12	fimo	nucleotide_motif	93480121	93480135	47.2	+	.	Name=1;ID=1-2-chr12;pvalue=1.91e-05;qvalue=0.103;sequence=AGTAGAAAGAGTTCA;
chr12	fimo	nucleotide_motif	93480130	93480144	52.0	+	.	Name=1;ID=1-1-chr12;pvalue=6.36e-06;qvalue=0.0587;sequence=AGTTCACTGAGGCTG;
chr12	fimo	nucleotide_motif	93480208	93480222	45.3	-	.	Name=1;ID=1-3-chr12;pvalue=2.93e-05;qvalue=0.135;sequence=GGTTCACAGAGCTTG;
chr12	fimo	nucleotide_motif	93480231	93480245	40.8	+	.	Name=1;ID=1-4-chr12;pvalue=8.28e-05;qvalue=0.232;sequence=AGAAGACCGAGTGCA;
chr12	fimo	nucleotide_motif	97421827	97421841	42.9	+	.	Name=1;ID=1-1-chr12;pvalue=5.07e-05;qvalue=0.184;sequence=AGGGGAGAGAGGGCG;
chr12	fimo	nucleotide_motif	103617457	103617471	65.3	+	.	Name=1;ID=1-1-chr12;pvalue=2.94e-07;qvalue=0.0172;sequence=GGGTCACTGAGGACA;
chr12	fimo	nucleotide_motif	107535426	107535440	40.8	+	.	Name=1;ID=1-1-chr12;pvalue=8.32e-05;qvalue=0.233;sequence=AGGTCAGCAGGGCTG;
chr12	fimo	nucleotide_motif	109584126	109584140	40.9	+	.	Name=1;ID=1-2-chr12;pvalue=8.15e-05;qvalue=0.23;sequence=AGTTCAGCCAGTGCT;
chr12	fimo	nucleotide_motif	109584183	109584197	43.8	-	.	Name=1;ID=1-1-chr12;pvalue=4.17e-05;qvalue=0.166;sequence=AGTGGAGAGAGGGCA;
chr12	fimo	nucleotide_motif	111997847	111997861	42.8	-	.	Name=1;ID=1-1-chr12;pvalue=5.22e-05;qvalue=0.187;sequence=AGGGCACTGAGGCTT;
chr12	fimo	nucleotide_motif	112095642	112095656	41.6	-	.	Name=1;ID=1-1-chr12;pvalue=6.96e-05;qvalue=0.216;sequence=GGTTCACTGGGTTTC;
chr12	fimo	nucleotide_motif	115844413	115844427	40.1	-	.	Name=1;ID=1-2-chr12;pvalue=9.78e-05;qvalue=0.254;sequence=GGGGGAAAAAGGTCT;
chr12	fimo	nucleotide_motif	115844669	115844683	53.0	-	.	Name=1;ID=1-1-chr12;pvalue=5.01e-06;qvalue=0.0559;sequence=AGGGCAAAGAGGACA;
chr12	fimo	nucleotide_motif	120951390	120951404	46.1	+	.	Name=1;ID=1-1-chr12;pvalue=2.44e-05;qvalue=0.119;sequence=GGGAGAATGAGTTCA;
chr12	fimo	nucleotide_motif	120951740	120951754	42.0	+	.	Name=1;ID=1-2-chr12;pvalue=6.32e-05;qvalue=0.205;sequence=TGGGCAGAGAGGCCA;
chr12	fimo	nucleotide_motif	121914753	121914767	41.6	-	.	Name=1;ID=1-1-chr12;pvalue=6.93e-05;qvalue=0.216;sequence=AGGTCCAAGAGGGTG;
chr12	fimo	nucleotide_motif	122134394	122134408	40.9	-	.	Name=1;ID=1-1-chr12;pvalue=8.15e-05;qvalue=0.23;sequence=GGGTGAAGGAGTTTT;
chr12	fimo	nucleotide_motif	127881178	127881192	41.8	-	.	Name=1;ID=1-1-chr12;pvalue=6.55e-05;qvalue=0.211;sequence=AGGTGGAAAAGTACG;
chr12	fimo	nucleotide_motif	132124208	132124222	58.8	+	.	Name=1;ID=1-1-chr12;pvalue=1.3e-06;qvalue=0.0296;sequence=AGTTCAGTGAGTTTA;
chr13	fimo	nucleotide_motif	29630951	29630965	63.5	+	.	Name=1;ID=1-1-chr13;pvalue=4.47e-07;qvalue=0.018;sequence=GGGTCAATGAGGGCA;
chr13	fimo	nucleotide_motif	33201072	33201086	48.1	-	.	Name=1;ID=1-1-chr13;pvalue=1.56e-05;qvalue=0.0927;sequence=AAATGACAGAGTTCA;
chr13	fimo	nucleotide_motif	35519046	35519060	48.0	-	.	Name=1;ID=1-1-chr13;pvalue=1.58e-05;qvalue=0.0929;sequence=AGGTCATGAAGTTCA;
chr13	fimo	nucleotide_motif	46123389	46123403	62.9	+	.	Name=1;ID=1-1-chr13;pvalue=5.1e-07;qvalue=0.0182;sequence=AGTTCAGAAAGTTCA;
chr13	fimo	nucleotide_motif	96725057	96725071	42.4	-	.	Name=1;ID=1-1-chr13;pvalue=5.75e-05;qvalue=0.197;sequence=TAGTCAGTAAGTTCA;
chr13	fimo	nucleotide_motif	97939251	97939265	44.5	+	.	Name=1;ID=1-1-chr13;pvalue=3.51e-05;qvalue=0.15;sequence=GGGTCACAGACTTCC;
chr13	fimo	nucleotide_motif	98870838	98870852	43.4	-	.	Name=1;ID=1-1-chr13;pvalue=4.52e-05;qvalue=0.174;sequence=GGGTGAGTGAGTGTG;
chr13	fimo	nucleotide_motif	101836987	101837001	43.4	-	.	Name=1;ID=1-1-chr13;pvalue=4.57e-05;qvalue=0.175;sequence=GGGTCATTCAGTTCA;
chr13	fimo	nucleotide_motif	108612853	108612867	44.6	-	.	Name=1;ID=1-1-chr13;pvalue=3.49e-05;qvalue=0.15;sequence=AGGTCCATGAGGTTG;
chr13	fimo	nucleotide_motif	108612862	108612876	43.1	-	.	Name=1;ID=1-2-chr13;pvalue=4.85e-05;qvalue=0.179;sequence=AGGTGGGTGAGGTCC;
chr14	fimo	nucleotide_motif	21715758	21715772	48.6	+	.	Name=1;ID=1-1-chr14;pvalue=1.39e-05;qvalue=0.0894;sequence=AAGTCATTGAGTTCA;
chr14	fimo	nucleotide_motif	34942667	34942681	42.1	+	.	Name=1;ID=1-1-chr14;pvalue=6.15e-05;qvalue=0.204;sequence=AGTTGAGGAAGGCCA;
chr14	fimo	nucleotide_motif	50358418	50358432	48.1	+	.	Name=1;ID=1-1-chr14;pvalue=1.55e-05;qvalue=0.0927;sequence=AGGTCGGTGAGTTCC;
chr14	fimo	nucleotide_motif	58712089	58712103	42.0	-	.	Name=1;ID=1-1-chr14;pvalue=6.32e-05;qvalue=0.205;sequence=AGTGCATAGAGTGCA;
chr14	fimo	nucleotide_motif	72013250	72013264	44.3	-	.	Name=1;ID=1-1-chr14;pvalue=3.67e-05;qvalue=0.152;sequence=GGTTGGCTGAGTACA;
chr14	fimo	nucleotide_motif	75016616	75016630	48.6	-	.	Name=1;ID=1-1-chr14;pvalue=1.37e-05;qvalue=0.089;sequence=AAGTCAGGGAGTTCA;
chr14	fimo	nucleotide_motif	80991002	80991016	42.3	-	.	Name=1;ID=1-1-chr14;pvalue=5.84e-05;qvalue=0.198;sequence=GGGTCATGGGGGTCA;
chr14	fimo	nucleotide_motif	91410025	91410039	45.5	-	.	Name=1;ID=1-1-chr14;pvalue=2.78e-05;qvalue=0.13;sequence=AGGTCATGGGGTTCA;
chr14	fimo	nucleotide_motif	92240478	92240492	53.6	-	.	Name=1;ID=1-1-chr14;pvalue=4.33e-06;qvalue=0.0509;sequence=GGTTCACCAAGTTCT;
chr14	fimo	nucleotide_motif	92240487	92240501	43.7	-	.	Name=1;ID=1-2-chr14;pvalue=4.24e-05;qvalue=0.167;sequence=AGTTGACACGGTTCA;
chr14	fimo	nucleotide_motif	93495394	93495408	47.3	+	.	Name=1;ID=1-1-chr14;pvalue=1.87e-05;qvalue=0.102;sequence=GAGTCACAGAGGACG;
chr14	fimo	nucleotide_motif	93499257	93499271	41.1	-	.	Name=1;ID=1-1-chr14;pvalue=7.83e-05;qvalue=0.227;sequence=AGTTGACAGGGGATG;
chr14	fimo	nucleotide_motif	94798341	94798355	51.9	+	.	Name=1;ID=1-1-chr14;pvalue=6.44e-06;qvalue=0.0592;sequence=GGTTCACTGAGTTTT;
chr14	fimo	nucleotide_motif	96437438	96437452	44.4	+	.	Name=1;ID=1-1-chr14;pvalue=3.65e-05;qvalue=0.152;sequence=AGTTCATACAGTTCA;
chr14	fimo	nucleotide_motif	102304457	102304471	49.5	-	.	Name=1;ID=1-1-chr14;pvalue=1.13e-05;qvalue=0.0809;sequence=AGGACAACGAGGCCA;
chr14	fimo	nucleotide_motif	104463961	104463975	58.1	-	.	Name=1;ID=1-1-chr14;pvalue=1.55e-06;qvalue=0.0322;sequence=AGGTCAGAGGGGGCA;
chr14	fimo	nucleotide_motif	105536835	105536849	50.6	-	.	Name=1;ID=1-1-chr14;pvalue=8.75e-06;qvalue=0.0686;sequence=GGGGCACTGAGGACA;
chr14	fimo	nucleotide_motif	105536913	105536927	48.4	-	.	Name=1;ID=1-2-chr14;pvalue=1.43e-05;qvalue=0.0897;sequence=GGGTCACCCAGGACA;
chr14	fimo	nucleotide_motif	106218688	106218702	46.5	-	.	Name=1;ID=1-1-chr14;pvalue=2.23e-05;qvalue=0.114;sequence=AGGACACTGGGGGCA;
chr14	fimo	nucleotide_motif	106240888	106240902	46.3	-	.	Name=1;ID=1-1-chr14;pvalue=2.36e-05;qvalue=0.118;sequence=AGATGACAGGGGTTA;
chr15	fimo	nucleotide_motif	19249000	19249014	66.6	-	.	Name=1;ID=1-1-chr15;pvalue=2.18e-07;qvalue=0.0151;sequence=GGGTCACCAAGTTCA;
chr15	fimo	nucleotide_motif	19962601	19962615	50.6	-	.	Name=1;ID=1-1-chr15;pvalue=8.75e-06;qvalue=0.0686;sequence=GGGGCACTGAGGACA;
chr15	fimo	nucleotide_motif	29296351	29296365	40.3	-	.	Name=1;ID=1-1-chr15;pvalue=9.23e-05;qvalue=0.248;sequence=GGGTGAACAAGGACC;
chr15	fimo	nucleotide_motif	37877236	37877250	43.0	+	.	Name=1;ID=1-1-chr15;pvalue=5.04e-05;qvalue=0.184;sequence=CGGTCATTGAGTGCA;
chr15	fimo	nucleotide_motif	38191520	38191534	56.9	+	.	Name=1;ID=1-1-chr15;pvalue=2.02e-06;qvalue=0.0343;sequence=GGGTCAGGGAGGTCA;
chr15	fimo	nucleotide_motif	42791151	42791165	42.5	-	.	Name=1;ID=1-1-chr15;pvalue=5.66e-05;qvalue=0.195;sequence=GGGCCACAGAGGGTG;
chr15	fimo	nucleotide_motif	42808635	42808649	44.3	-	.	Name=1;ID=1-1-chr15;pvalue=3.72e-05;qvalue=0.154;sequence=AGGCCAGGGAGGGCA;
chr15	fimo	nucleotide_motif	43534631	43534645	52.0	-	.	Name=1;ID=1-1-chr15;pvalue=6.27e-06;qvalue=0.0587;sequence=GGGTGACAAGGTTCA;
chr15	fimo	nucleotide_motif	49308123	49308137	65.9	+	.	Name=1;ID=1-1-chr15;pvalue=2.59e-07;qvalue=0.0163;sequence=GGGTCACAGAGTTCT;
chr15	fimo	nucleotide_motif	55210595	55210609	43.9	+	.	Name=1;ID=1-1-chr15;pvalue=4.08e-05;qvalue=0.163;sequence=GGGGCAAAAGGTTCA;
chr15	fimo	nucleotide_motif	57492381	57492395	41.8	+	.	Name=1;ID=1-1-chr15;pvalue=6.55e-05;qvalue=0.211;sequence=GGTTGAGAAAGGTCC;
chr15	fimo	nucleotide_motif	61757143	61757157	55.9	-	.	Name=1;ID=1-2-chr15;pvalue=2.57e-06;qvalue=0.0377;sequence=TGGTCAAAGAGGGCA;
chr15	fimo	nucleotide_motif	61757295	61757309	64.5	+	.	Name=1;ID=1-1-chr15;pvalue=3.52e-07;qvalue=0.018;sequence=AGGTCAGCGAGGCCA;
chr15	fimo	nucleotide_motif	62747025	62747039	48.5	-	.	Name=1;ID=1-1-chr15;pvalue=1.42e-05;qvalue=0.0894;sequence=AGGTCAGCCAGTCCA;
chr15	fimo	nucleotide_motif	62962578	62962592	54.6	+	.	Name=1;ID=1-1-chr15;pvalue=3.44e-06;qvalue=0.0451;sequence=GGTTCAGAGGGGTCA;
chr15	fimo	nucleotide_motif	66048557	66048571	41.7	-	.	Name=1;ID=1-1-chr15;pvalue=6.72e-05;qvalue=0.212;sequence=AGGTCATGGGGTTCG;
chr15	fimo	nucleotide_motif	66874909	66874923	47.9	-	.	Name=1;ID=1-1-chr15;pvalue=1.63e-05;qvalue=0.0939;sequence=AAGTCACAGGGTTTA;
chr15	fimo	nucleotide_motif	68543048	68543062	51.4	-	.	Name=1;ID=1-1-chr15;pvalue=7.2e-06;qvalue=0.0624;sequence=GGGTCACAGGGTTCC;
chr15	fimo	nucleotide_motif	70554390	70554404	78.9	+	.	Name=1;ID=1-1-chr15;pvalue=1.28e-08;qvalue=0.01;sequence=AGGTCAACGAGGTCA;
chr15	fimo	nucleotide_motif	72879855	72879869	47.9	+	.	Name=1;ID=1-1-chr15;pvalue=1.63e-05;qvalue=0.0939;sequence=AGGTCATGGAGGGCA;
chr15	fimo	nucleotide_motif	73017180	73017194	51.1	+	.	Name=1;ID=1-1-chr15;pvalue=7.75e-06;qvalue=0.0648;sequence=CGGTCACCGGGTTCA;
chr15	fimo	nucleotide_motif	73184352	73184366	40.1	+	.	Name=1;ID=1-1-chr15;pvalue=9.74e-05;qvalue=0.253;sequence=AGTTGAAAGGGTGTG;
chr15	fimo	nucleotide_motif	86983765	86983779	57.1	+	.	Name=1;ID=1-1-chr15;pvalue=1.93e-06;qvalue=0.0343;sequence=GGGTCAGCGGGGTCA;
chr15	fimo	nucleotide_motif	88444305	88444319	46.2	+	.	Name=1;ID=1-1-chr15;pvalue=2.41e-05;qvalue=0.118;sequence=GGGCCAGTGAGTTCT;
chr16	fimo	nucleotide_motif	2195184	2195198	51.8	+	.	Name=1;ID=1-1-chr16;pvalue=6.53e-06;qvalue=0.0592;sequence=GGGTCAGGGAGGGCA;
chr16	fimo	nucleotide_motif	3161556	3161570	48.2	-	.	Name=1;ID=1-1-chr16;pvalue=1.51e-05;qvalue=0.0921;sequence=AGGTCACTGGGGATG;
chr16	fimo	nucleotide_motif	3161565	3161579	44.3	-	.	Name=1;ID=1-3-chr16;pvalue=3.67e-05;qvalue=0.152;sequence=AGTTCCAGGAGGTCA;
chr16	fimo	nucleotide_motif	3161905	3161919	46.6	+	.	Name=1;ID=1-2-chr16;pvalue=2.19e-05;qvalue=0.113;sequence=GGTTCACCAGGGTCT;
chr16	fimo	nucleotide_motif	10767363	10767377	60.7	+	.	Name=1;ID=1-1-chr16;pvalue=8.48e-07;qvalue=0.0221;sequence=AGGTCACTGGGGACA;
chr16	fimo	nucleotide_motif	10967007	10967021	40.1	-	.	Name=1;ID=1-2-chr16;pvalue=9.83e-05;qvalue=0.254;sequence=AGGTCACTAACCCCA;
chr16	fimo	nucleotide_motif	10967022	10967036	40.9	+	.	Name=1;ID=1-1-chr16;pvalue=8.03e-05;qvalue=0.23;sequence=AAGTGACAGAGTCCC;
chr16	fimo	nucleotide_motif	11253414	11253428	41.1	-	.	Name=1;ID=1-1-chr16;pvalue=7.71e-05;qvalue=0.227;sequence=GGGTGAGCCAGGGCA;
chr16	fimo	nucleotide_motif	11330366	11330380	41.3	-	.	Name=1;ID=1-1-chr16;pvalue=7.33e-05;qvalue=0.222;sequence=AGGGCAGTAGGGGCA;
chr16	fimo	nucleotide_motif	11363591	11363605	41.0	+	.	Name=1;ID=1-1-chr16;pvalue=7.87e-05;qvalue=0.228;sequence=AGATGCCTGAGTGCA;
chr16	fimo	nucleotide_motif	11364708	11364722	49.0	-	.	Name=1;ID=1-1-chr16;pvalue=1.25e-05;qvalue=0.0857;sequence=GGGTGACTCAGTTCA;
chr16	fimo	nucleotide_motif	11671901	11671915	49.0	-	.	Name=1;ID=1-1-chr16;pvalue=1.26e-05;qvalue=0.0857;sequence=AGGTCACCAGGTTTG;
chr16	fimo	nucleotide_motif	11743042	11743056	43.4	+	.	Name=1;ID=1-1-chr16;pvalue=4.59e-05;qvalue=0.175;sequence=GGAGCAAAAAGTTCA;
chr16	fimo	nucleotide_motif	11743407	11743421	52.9	+	.	Name=1;ID=1-1-chr16;pvalue=5.16e-06;qvalue=0.0561;sequence=AGATCAATGAGTGCG;
chr16	fimo	nucleotide_motif	14358785	14358799	56.1	+	.	Name=1;ID=1-1-chr16;pvalue=2.47e-06;qvalue=0.0372;sequence=AAGTCACCAAGTTCA;
chr16	fimo	nucleotide_motif	17226473	17226487	53.9	-	.	Name=1;ID=1-1-chr16;pvalue=4.08e-06;qvalue=0.0496;sequence=AGGTCACACAGGACA;
chr16	fimo	nucleotide_motif	18720514	18720528	44.1	+	.	Name=1;ID=1-1-chr16;pvalue=3.88e-05;qvalue=0.157;sequence=AGGTCAAAGGAGACA;
chr16	fimo	nucleotide_motif	20793691	20793705	41.9	+	.	Name=1;ID=1-1-chr16;pvalue=6.41e-05;qvalue=0.207;sequence=AGGCCCCAGAGTACA;
chr16	fimo	nucleotide_motif	28765020	28765034	41.6	-	.	Name=1;ID=1-1-chr16;pvalue=6.87e-05;qvalue=0.215;sequence=TGGTCAGGGAGGGCG;
chr16	fimo	nucleotide_motif	28765367	28765381	40.2	+	.	Name=1;ID=1-2-chr16;pvalue=9.46e-05;qvalue=0.25;sequence=CGGTCGCAGGGGGCA;
chr16	fimo	nucleotide_motif	29973977	29973991	71.2	-	.	Name=1;ID=1-1-chr16;pvalue=7.59e-08;qvalue=0.0103;sequence=AGGTCACAGGGTTCA;
chr16	fimo	nucleotide_motif	30377555	30377569	42.9	+	.	Name=1;ID=1-1-chr16;pvalue=5.1e-05;qvalue=0.184;sequence=AGATCACAAGGGCCT;
chr16	fimo	nucleotide_motif	30490799	30490813	43.5	-	.	Name=1;ID=1-1-chr16;pvalue=4.45e-05;qvalue=0.172;sequence=AGGCCAGAGAAGTCA;
chr16	fimo	nucleotide_motif	30569369	30569383	49.7	+	.	Name=1;ID=1-1-chr16;pvalue=1.08e-05;qvalue=0.0797;sequence=GGTTCAACGAGGACT;
chr16	fimo	nucleotide_motif	45510555	45510569	44.7	-	.	Name=1;ID=1-1-chr16;pvalue=3.36e-05;qvalue=0.147;sequence=AGGTCACACAGTGCC;
chr16	fimo	nucleotide_motif	49704986	49705000	54.5	+	.	Name=1;ID=1-1-chr16;pvalue=3.55e-06;qvalue=0.046;sequence=AGGTCACGGAGGCCG;
chr16	fimo	nucleotide_motif	51685587	51685601	42.6	-	.	Name=1;ID=1-2-chr16;pvalue=5.45e-05;qvalue=0.191;sequence=TGGTCACCAAGCCCA;
chr16	fimo	nucleotide_motif	51685874	51685888	50.2	-	.	Name=1;ID=1-1-chr16;pvalue=9.53e-06;qvalue=0.0731;sequence=GGGTCACCGGGTACG;
chr16	fimo	nucleotide_motif	55523138	55523152	42.0	+	.	Name=1;ID=1-3-chr16;pvalue=6.32e-05;qvalue=0.205;sequence=GGGTGAAAAAGGGTG;
chr16	fimo	nucleotide_motif	55523240	55523254	44.5	-	.	Name=1;ID=1-2-chr16;pvalue=3.51e-05;qvalue=0.15;sequence=GGGTGGCTGAGGGCG;
chr16	fimo	nucleotide_motif	55523409	55523423	45.3	-	.	Name=1;ID=1-1-chr16;pvalue=2.95e-05;qvalue=0.135;sequence=GGGTGGCAGAGGGCG;
chr16	fimo	nucleotide_motif	55891771	55891785	55.9	-	.	Name=1;ID=1-1-chr16;pvalue=2.57e-06;qvalue=0.0377;sequence=AGATCAATGAGGTTA;
chr16	fimo	nucleotide_motif	55891847	55891861	54.0	-	.	Name=1;ID=1-2-chr16;pvalue=3.99e-06;qvalue=0.0494;sequence=AGATCAGTGAGGTTA;
chr16	fimo	nucleotide_motif	66109643	66109657	50.7	+	.	Name=1;ID=1-1-chr16;pvalue=8.56e-06;qvalue=0.0683;sequence=GGGTGAGGGAGGTCA;
chr16	fimo	nucleotide_motif	66464591	66464605	43.0	+	.	Name=1;ID=1-1-chr16;pvalue=4.98e-05;qvalue=0.183;sequence=GGGTGAGCGAGGGTG;
chr16	fimo	nucleotide_motif	66666516	66666530	40.2	-	.	Name=1;ID=1-1-chr16;pvalue=9.55e-05;qvalue=0.252;sequence=GGGTGGCAAAGGTTG;
chr16	fimo	nucleotide_motif	79267826	79267840	41.4	-	.	Name=1;ID=1-1-chr16;pvalue=7.25e-05;qvalue=0.22;sequence=AGGTCAGGAAGGGTG;
chr17	fimo	nucleotide_motif	1457475	1457489	64.9	-	.	Name=1;ID=1-1-chr17;pvalue=3.21e-07;qvalue=0.0176;sequence=AGGTCAGTGAGGACA;
chr17	fimo	nucleotide_motif	1567316	1567330	53.6	-	.	Name=1;ID=1-1-chr17;pvalue=4.37e-06;qvalue=0.0509;sequence=AAGTCACTGGGTTCA;
chr17	fimo	nucleotide_motif	2116772	2116786	55.8	+	.	Name=1;ID=1-1-chr17;pvalue=2.65e-06;qvalue=0.0381;sequence=TGGTGACCGAGGTCA;
chr17	fimo	nucleotide_motif	3561024	3561038	41.8	+	.	Name=1;ID=1-1-chr17;pvalue=6.65e-05;qvalue=0.211;sequence=AGTTCAGCGGGTCCC;
chr17	fimo	nucleotide_motif	3811719	3811733	41.1	-	.	Name=1;ID=1-1-chr17;pvalue=7.79e-05;qvalue=0.227;sequence=AGGGCAGAAGGGACA;
chr17	fimo	nucleotide_motif	9300436	9300450	56.2	-	.	Name=1;ID=1-2-chr17;pvalue=2.39e-06;qvalue=0.0369;sequence=AGATCAGAGAGGCCA;
chr17	fimo	nucleotide_motif	9300475	9300489	66.2	+	.	Name=1;ID=1-1-chr17;pvalue=2.4e-07;qvalue=0.0156;sequence=AGTTCACTGAGGCCA;
chr17	fimo	nucleotide_motif	16225380	16225394	48.7	-	.	Name=1;ID=1-1-chr17;pvalue=1.35e-05;qvalue=0.089;sequence=AGGTCAACAAGGCCC;
chr17	fimo	nucleotide_motif	20542987	20543001	48.5	-	.	Name=1;ID=1-1-chr17;pvalue=1.42e-05;qvalue=0.0894;sequence=AGGTCACTGGGGCTG;
chr17	fimo	nucleotide_motif	24320389	24320403	40.3	+	.	Name=1;ID=1-2-chr17;pvalue=9.32e-05;qvalue=0.248;sequence=GGGTGAAGCAGTTCA;
chr17	fimo	nucleotide_motif	24320398	24320412	47.8	+	.	Name=1;ID=1-1-chr17;pvalue=1.66e-05;qvalue=0.095;sequence=AGTTCAGGAAGGGCA;
chr17	fimo	nucleotide_motif	25714945	25714959	46.3	-	.	Name=1;ID=1-1-chr17;pvalue=2.34e-05;qvalue=0.117;sequence=AGGTGAATGGGTGCT;
chr17	fimo	nucleotide_motif	30415257	30415271	48.6	-	.	Name=1;ID=1-1-chr17;pvalue=1.38e-05;qvalue=0.0892;sequence=AGTTCCCTGAGTCCA;
chr17	fimo	nucleotide_motif	30723992	30724006	41.8	-	.	Name=1;ID=1-2-chr17;pvalue=6.62e-05;qvalue=0.211;sequence=AGGACAAAGAGCTCT;
chr17	fimo	nucleotide_motif	30724255	30724269	56.1	-	.	Name=1;ID=1-1-chr17;pvalue=2.43e-06;qvalue=0.0369;sequence=AGGCCACTGAGTGCA;
chr17	fimo	nucleotide_motif	30929801	30929815	50.9	-	.	Name=1;ID=1-1-chr17;pvalue=8.19e-06;qvalue=0.0666;sequence=GGGTCATAGAGTTCT;
chr17	fimo	nucleotide_motif	34278800	34278814	47.0	-	.	Name=1;ID=1-1-chr17;pvalue=2e-05;qvalue=0.106;sequence=GGGTCAGACAGTTCG;
chr17	fimo	nucleotide_motif	35964007	35964021	50.2	+	.	Name=1;ID=1-1-chr17;pvalue=9.42e-06;qvalue=0.0725;sequence=GGTTCAGAGAGTTTG;
chr17	fimo	nucleotide_motif	35964139	35964153	45.8	+	.	Name=1;ID=1-2-chr17;pvalue=2.62e-05;qvalue=0.126;sequence=AGGCCAGAAGGTTCA;
chr17	fimo	nucleotide_motif	35992416	35992430	48.1	+	.	Name=1;ID=1-1-chr17;pvalue=1.54e-05;qvalue=0.0927;sequence=GGGTGAGTGAGGACG;
chr17	fimo	nucleotide_motif	38024488	38024502	46.9	-	.	Name=1;ID=1-1-chr17;pvalue=2.05e-05;qvalue=0.108;sequence=GGGTCCCTGGGGTCA;
chr17	fimo	nucleotide_motif	38114327	38114341	56.9	+	.	Name=1;ID=1-1-chr17;pvalue=2.04e-06;qvalue=0.0343;sequence=GGGTCAACAAGTGCA;
chr17	fimo	nucleotide_motif	38793863	38793877	43.5	-	.	Name=1;ID=1-1-chr17;pvalue=4.45e-05;qvalue=0.172;sequence=GGATCACTGGGGTCC;
chr17	fimo	nucleotide_motif	38801079	38801093	40.2	+	.	Name=1;ID=1-1-chr17;pvalue=9.64e-05;qvalue=0.252;sequence=AGTTCACACAGTGTT;
chr17	fimo	nucleotide_motif	39936551	39936565	58.1	+	.	Name=1;ID=1-1-chr17;pvalue=1.55e-06;qvalue=0.0322;sequence=AGGTCAGAGGGGGCA;
chr17	fimo	nucleotide_motif	44625034	44625048	56.6	-	.	Name=1;ID=1-1-chr17;pvalue=2.19e-06;qvalue=0.0346;sequence=AGGTCAGTGAGGCTA;
chr17	fimo	nucleotide_motif	44645930	44645944	52.5	+	.	Name=1;ID=1-1-chr17;pvalue=5.63e-06;qvalue=0.0569;sequence=GGTTGACTGAGTTTA;
chr17	fimo	nucleotide_motif	44650781	44650795	61.7	+	.	Name=1;ID=1-1-chr17;pvalue=6.68e-07;qvalue=0.0196;sequence=AGGTCAGAAAGGGCA;
chr17	fimo	nucleotide_motif	46585668	46585682	41.1	-	.	Name=1;ID=1-1-chr17;pvalue=7.67e-05;qvalue=0.226;sequence=AGTCCAAAGAGTGCC;
chr17	fimo	nucleotide_motif	52790263	52790277	56.8	-	.	Name=1;ID=1-1-chr17;pvalue=2.1e-06;qvalue=0.0343;sequence=AAGTCACTAAGGTCA;
chr17	fimo	nucleotide_motif	52790365	52790379	42.6	-	.	Name=1;ID=1-2-chr17;pvalue=5.48e-05;qvalue=0.191;sequence=GGTTCACTGAGTATC;
chr17	fimo	nucleotide_motif	57526126	57526140	43.7	-	.	Name=1;ID=1-2-chr17;pvalue=4.24e-05;qvalue=0.167;sequence=AGTTCACAGAGCATG;
chr17	fimo	nucleotide_motif	57526135	57526149	44.4	-	.	Name=1;ID=1-1-chr17;pvalue=3.59e-05;qvalue=0.15;sequence=AAGGCAGCGAGTTCA;
chr17	fimo	nucleotide_motif	58156311	58156325	53.6	-	.	Name=1;ID=1-1-chr17;pvalue=4.39e-06;qvalue=0.0509;sequence=GGGTCAGAGGGGGCA;
chr17	fimo	nucleotide_motif	59274062	59274076	41.1	-	.	Name=1;ID=1-1-chr17;pvalue=7.79e-05;qvalue=0.227;sequence=GGGGCAGGGAGTTCG;
chr17	fimo	nucleotide_motif	59451670	59451684	46.9	+	.	Name=1;ID=1-1-chr17;pvalue=2.06e-05;qvalue=0.108;sequence=AGGTGACAAGGTGCG;
chr17	fimo	nucleotide_motif	60411582	60411596	49.2	-	.	Name=1;ID=1-1-chr17;pvalue=1.2e-05;qvalue=0.0837;sequence=GGGTGACTGGGTTCT;
chr17	fimo	nucleotide_motif	60412731	60412745	48.5	-	.	Name=1;ID=1-1-chr17;pvalue=1.42e-05;qvalue=0.0894;sequence=AGGACACAGAGGACG;
chr17	fimo	nucleotide_motif	60412903	60412917	45.2	-	.	Name=1;ID=1-2-chr17;pvalue=2.98e-05;qvalue=0.136;sequence=GGGTCCCTAAGGGCA;
chr17	fimo	nucleotide_motif	60549926	60549940	45.8	-	.	Name=1;ID=1-1-chr17;pvalue=2.65e-05;qvalue=0.127;sequence=AGTGCACTGAGTTTG;
chr17	fimo	nucleotide_motif	63745630	63745644	48.5	+	.	Name=1;ID=1-1-chr17;pvalue=1.42e-05;qvalue=0.0894;sequence=AGGACACAGAGGACG;
chr17	fimo	nucleotide_motif	63746779	63746793	49.2	+	.	Name=1;ID=1-1-chr17;pvalue=1.2e-05;qvalue=0.0837;sequence=GGGTGACTGGGTTCT;
chr17	fimo	nucleotide_motif	63846555	63846569	42.6	-	.	Name=1;ID=1-1-chr17;pvalue=5.45e-05;qvalue=0.191;sequence=AGTCCAAGGAGGTCG;
chr17	fimo	nucleotide_motif	70246195	70246209	53.0	-	.	Name=1;ID=1-1-chr17;pvalue=5.05e-06;qvalue=0.056;sequence=AGGGCAACAAGGTCA;
chr17	fimo	nucleotide_motif	71989156	71989170	43.2	+	.	Name=1;ID=1-1-chr17;pvalue=4.74e-05;qvalue=0.178;sequence=TGGACACAGAGGACA;
chr17	fimo	nucleotide_motif	72006596	72006610	40.7	+	.	Name=1;ID=1-1-chr17;pvalue=8.4e-05;qvalue=0.235;sequence=GAGTCACTGAGGGTT;
chr17	fimo	nucleotide_motif	72615376	72615390	46.0	-	.	Name=1;ID=1-1-chr17;pvalue=2.51e-05;qvalue=0.121;sequence=AAGTCAAGGAGGGCA;
chr17	fimo	nucleotide_motif	73629179	73629193	44.3	+	.	Name=1;ID=1-1-chr17;pvalue=3.69e-05;qvalue=0.153;sequence=GAGTCACTGGGGACA;
chr17	fimo	nucleotide_motif	73652495	73652509	41.2	+	.	Name=1;ID=1-1-chr17;pvalue=7.52e-05;qvalue=0.225;sequence=TGGTCAGCAGGGCCA;
chr17	fimo	nucleotide_motif	74225773	74225787	50.0	+	.	Name=1;ID=1-1-chr17;pvalue=1e-05;qvalue=0.0751;sequence=AGGCCAAGGAGGTCA;
chr17	fimo	nucleotide_motif	75843101	75843115	44.8	-	.	Name=1;ID=1-1-chr17;pvalue=3.32e-05;qvalue=0.146;sequence=AGGTCAGAAACGACA;
chr17	fimo	nucleotide_motif	77779586	77779600	47.6	+	.	Name=1;ID=1-1-chr17;pvalue=1.75e-05;qvalue=0.098;sequence=AGTTCAGGGAGGGCG;
chr17	fimo	nucleotide_motif	78000931	78000945	43.1	-	.	Name=1;ID=1-1-chr17;pvalue=4.91e-05;qvalue=0.181;sequence=AGGTGGAGGAGGGCA;
chr17	fimo	nucleotide_motif	78001080	78001094	42.2	-	.	Name=1;ID=1-2-chr17;pvalue=6e-05;qvalue=0.201;sequence=GGGTCCCTGGGGCCA;
chr17_random	fimo	nucleotide_motif	85911	85925	41.7	+	.	Name=1;ID=1-1-chr17_random;pvalue=6.75e-05;qvalue=0.213;sequence=AGGAGAAAGAGGCCG;
chr18	fimo	nucleotide_motif	667402	667416	67.9	+	.	Name=1;ID=1-1-chr18;pvalue=1.63e-07;qvalue=0.0142;sequence=AGTTCACAGAGGCCA;
chr18	fimo	nucleotide_motif	3583985	3583999	62.2	+	.	Name=1;ID=1-1-chr18;pvalue=5.96e-07;qvalue=0.0193;sequence=GGGTCAGAGAGTTCG;
chr18	fimo	nucleotide_motif	4115859	4115873	53.2	+	.	Name=1;ID=1-1-chr18;pvalue=4.73e-06;qvalue=0.0535;sequence=AGGGCACTGGGTTCA;
chr18	fimo	nucleotide_motif	12410368	12410382	41.5	-	.	Name=1;ID=1-1-chr18;pvalue=7e-05;qvalue=0.217;sequence=GGTTCATCGGGTTCG;
chr18	fimo	nucleotide_motif	12857920	12857934	47.9	-	.	Name=1;ID=1-1-chr18;pvalue=1.6e-05;qvalue=0.093;sequence=AGATCATTGAGGGCA;
chr18	fimo	nucleotide_motif	17966496	17966510	63.2	-	.	Name=1;ID=1-1-chr18;pvalue=4.81e-07;qvalue=0.018;sequence=AGGTCATAGAGGTCA;
chr18	fimo	nucleotide_motif	17966721	17966735	44.0	-	.	Name=1;ID=1-2-chr18;pvalue=4.01e-05;qvalue=0.161;sequence=AGTTCACCCAGTGTA;
chr18	fimo	nucleotide_motif	19187583	19187597	43.8	-	.	Name=1;ID=1-1-chr18;pvalue=4.15e-05;qvalue=0.165;sequence=AGGTCATTAGGGCCA;
chr18	fimo	nucleotide_motif	19735183	19735197	63.0	-	.	Name=1;ID=1-1-chr18;pvalue=4.97e-07;qvalue=0.0182;sequence=AGGTCACTGAGTTTG;
chr18	fimo	nucleotide_motif	19994275	19994289	72.1	-	.	Name=1;ID=1-1-chr18;pvalue=6.2e-08;qvalue=0.0103;sequence=AGGTGACTGAGTTCA;
chr18	fimo	nucleotide_motif	22257074	22257088	40.1	+	.	Name=1;ID=1-1-chr18;pvalue=9.78e-05;qvalue=0.254;sequence=GGGAGACAGAGGGCT;
chr18	fimo	nucleotide_motif	44733311	44733325	40.6	-	.	Name=1;ID=1-2-chr18;pvalue=8.65e-05;qvalue=0.239;sequence=GGGTGGCGGAGGTCT;
chr18	fimo	nucleotide_motif	44733434	44733448	47.0	+	.	Name=1;ID=1-1-chr18;pvalue=1.98e-05;qvalue=0.105;sequence=GAGTCAGAGAGTTTA;
chr18	fimo	nucleotide_motif	47227669	47227683	40.8	-	.	Name=1;ID=1-2-chr18;pvalue=8.28e-05;qvalue=0.232;sequence=AGGTGCCTGGGGCCA;
chr18	fimo	nucleotide_motif	47227848	47227862	59.9	+	.	Name=1;ID=1-1-chr18;pvalue=1.03e-06;qvalue=0.025;sequence=AGGTCGGTGAGTTCA;
chr18	fimo	nucleotide_motif	54888804	54888818	45.6	+	.	Name=1;ID=1-1-chr18;pvalue=2.72e-05;qvalue=0.128;sequence=AGTTCATCGAGTTCC;
chr18	fimo	nucleotide_motif	54888850	54888864	44.9	-	.	Name=1;ID=1-2-chr18;pvalue=3.21e-05;qvalue=0.144;sequence=AAGTGAGAGGGTTCA;
chr18	fimo	nucleotide_motif	55220849	55220863	56.9	+	.	Name=1;ID=1-1-chr18;pvalue=2.02e-06;qvalue=0.0343;sequence=AGGTGACTGAGGCCG;
chr18	fimo	nucleotide_motif	55568348	55568362	54.6	+	.	Name=1;ID=1-1-chr18;pvalue=3.42e-06;qvalue=0.0451;sequence=AGGTCATTGAGGACA;
chr18	fimo	nucleotide_motif	59136339	59136353	40.1	-	.	Name=1;ID=1-2-chr18;pvalue=9.83e-05;qvalue=0.254;sequence=GGATGACTGAGTACC;
chr18	fimo	nucleotide_motif	59136411	59136425	48.1	-	.	Name=1;ID=1-1-chr18;pvalue=1.56e-05;qvalue=0.0927;sequence=AGTTCGGTGGGGTCA;
chr18	fimo	nucleotide_motif	59755513	59755527	52.3	-	.	Name=1;ID=1-1-chr18;pvalue=5.89e-06;qvalue=0.0584;sequence=GGATCACAGAGTGCG;
chr18	fimo	nucleotide_motif	59755532	59755546	46.9	-	.	Name=1;ID=1-2-chr18;pvalue=2.05e-05;qvalue=0.108;sequence=AGATGACCAGGTTCA;
chr18	fimo	nucleotide_motif	64811374	64811388	57.6	+	.	Name=1;ID=1-1-chr18;pvalue=1.75e-06;qvalue=0.0343;sequence=GGTTCACGGAGGTCA;
chr19	fimo	nucleotide_motif	1599718	1599732	54.2	-	.	Name=1;ID=1-1-chr19;pvalue=3.81e-06;qvalue=0.0482;sequence=AGGCCACTGAGGTCT;
chr19	fimo	nucleotide_motif	1600017	1600031	47.9	-	.	Name=1;ID=1-2-chr19;pvalue=1.61e-05;qvalue=0.0935;sequence=AAGTCACACAGTTCA;
chr19	fimo	nucleotide_motif	2036138	2036152	42.7	-	.	Name=1;ID=1-1-chr19;pvalue=5.31e-05;qvalue=0.188;sequence=GGGACAACGAGGGCG;
chr19	fimo	nucleotide_motif	2561822	2561836	44.2	-	.	Name=1;ID=1-1-chr19;pvalue=3.78e-05;qvalue=0.155;sequence=GGGTCCCTGAGGCCG;
chr19	fimo	nucleotide_motif	2734436	2734450	67.4	-	.	Name=1;ID=1-1-chr19;pvalue=1.8e-07;qvalue=0.0142;sequence=AGGTCGCAGAGGTCA;
chr19	fimo	nucleotide_motif	4218775	4218789	65.1	+	.	Name=1;ID=1-1-chr19;pvalue=3.06e-07;qvalue=0.0172;sequence=AGGTCACAGAGTTCC;
chr19	fimo	nucleotide_motif	4293690	4293704	42.0	+	.	Name=1;ID=1-1-chr19;pvalue=6.32e-05;qvalue=0.205;sequence=AGGGGACAAAGGCCG;
chr19	fimo	nucleotide_motif	8292538	8292552	57.3	+	.	Name=1;ID=1-1-chr19;pvalue=1.87e-06;qvalue=0.0343;sequence=AGGTCACCAAGGTCC;
chr19	fimo	nucleotide_motif	10091720	10091734	41.3	+	.	Name=1;ID=1-1-chr19;pvalue=7.4e-05;qvalue=0.222;sequence=GGGCCAGCGGGGGCA;
chr19	fimo	nucleotide_motif	10900215	10900229	42.6	-	.	Name=1;ID=1-1-chr19;pvalue=5.51e-05;qvalue=0.191;sequence=GGGACGACGAGTTCA;
chr19	fimo	nucleotide_motif	12754247	12754261	56.1	+	.	Name=1;ID=1-1-chr19;pvalue=2.43e-06;qvalue=0.0369;sequence=AAGTCACAGAGGACA;
chr19	fimo	nucleotide_motif	13139491	13139505	41.1	+	.	Name=1;ID=1-1-chr19;pvalue=7.75e-05;qvalue=0.227;sequence=AGGCCAGAGGGGCCG;
chr19	fimo	nucleotide_motif	14352990	14353004	47.0	+	.	Name=1;ID=1-1-chr19;pvalue=1.97e-05;qvalue=0.105;sequence=AGGCCAAAGGGTTCG;
chr19	fimo	nucleotide_motif	16050543	16050557	47.1	+	.	Name=1;ID=1-1-chr19;pvalue=1.94e-05;qvalue=0.104;sequence=AGTTCGAAAAGTTCT;
chr19	fimo	nucleotide_motif	16604013	16604027	57.1	-	.	Name=1;ID=1-1-chr19;pvalue=1.94e-06;qvalue=0.0343;sequence=GGTTGAATGAGTTCA;
chr19	fimo	nucleotide_motif	17081977	17081991	45.1	-	.	Name=1;ID=1-1-chr19;pvalue=3.1e-05;qvalue=0.14;sequence=GGGTCAGGGGGTGCA;
chr19	fimo	nucleotide_motif	17366834	17366848	44.5	+	.	Name=1;ID=1-1-chr19;pvalue=3.57e-05;qvalue=0.15;sequence=GGTTGGCAGAGTTTA;
chr19	fimo	nucleotide_motif	33312899	33312913	42.9	+	.	Name=1;ID=1-2-chr19;pvalue=5.07e-05;qvalue=0.184;sequence=GGGTCATAAAGGTCC;
chr19	fimo	nucleotide_motif	33312917	33312931	43.0	-	.	Name=1;ID=1-1-chr19;pvalue=5.01e-05;qvalue=0.184;sequence=GGTTGAGACAGGTCA;
chr19	fimo	nucleotide_motif	43228919	43228933	50.6	-	.	Name=1;ID=1-1-chr19;pvalue=8.62e-06;qvalue=0.0686;sequence=AGGTCAAAGACTCCA;
chr19	fimo	nucleotide_motif	44591447	44591461	41.5	-	.	Name=1;ID=1-1-chr19;pvalue=7.07e-05;qvalue=0.218;sequence=GGGGGAGAGGGTTCA;
chr19	fimo	nucleotide_motif	44592718	44592732	44.1	-	.	Name=1;ID=1-1-chr19;pvalue=3.88e-05;qvalue=0.157;sequence=GGGTCGCAGGGGGCG;
chr19	fimo	nucleotide_motif	45996568	45996582	51.2	-	.	Name=1;ID=1-1-chr19;pvalue=7.64e-06;qvalue=0.0641;sequence=GGGGCACCGAGTTCG;
chr19	fimo	nucleotide_motif	47141353	47141367	43.0	-	.	Name=1;ID=1-1-chr19;pvalue=5.01e-05;qvalue=0.184;sequence=GGGTCACTGAGCCTG;
chr19	fimo	nucleotide_motif	47141447	47141461	42.3	-	.	Name=1;ID=1-2-chr19;pvalue=5.84e-05;qvalue=0.198;sequence=CGGTGACCGAGGTTG;
chr19	fimo	nucleotide_motif	47141506	47141520	41.5	-	.	Name=1;ID=1-3-chr19;pvalue=7.14e-05;qvalue=0.22;sequence=GGGTGAGTCAGTTCG;
chr19	fimo	nucleotide_motif	48959627	48959641	45.3	-	.	Name=1;ID=1-1-chr19;pvalue=2.93e-05;qvalue=0.135;sequence=GGTCCAGAGAGGGCA;
chr19	fimo	nucleotide_motif	51914391	51914405	42.8	+	.	Name=1;ID=1-1-chr19;pvalue=5.28e-05;qvalue=0.188;sequence=GGGACAGAAAGGGCA;
chr19	fimo	nucleotide_motif	51914569	51914583	42.1	-	.	Name=1;ID=1-2-chr19;pvalue=6.12e-05;qvalue=0.204;sequence=AGGGCACTGGGGACT;
chr19	fimo	nucleotide_motif	52153998	52154012	40.2	+	.	Name=1;ID=1-1-chr19;pvalue=9.64e-05;qvalue=0.252;sequence=AGGTCACAGATGTCT;
chr19	fimo	nucleotide_motif	53809596	53809610	42.9	-	.	Name=1;ID=1-1-chr19;pvalue=5.1e-05;qvalue=0.184;sequence=GGGTCCCCGAGGTTG;
chr19	fimo	nucleotide_motif	53809885	53809899	40.2	-	.	Name=1;ID=1-2-chr19;pvalue=9.6e-05;qvalue=0.252;sequence=TGATGAGTGAGGCCA;
chr19	fimo	nucleotide_motif	55071970	55071984	42.8	-	.	Name=1;ID=1-1-chr19;pvalue=5.28e-05;qvalue=0.188;sequence=GGGTCAGGGACGTCA;
chr19	fimo	nucleotide_motif	55091140	55091154	47.2	+	.	Name=1;ID=1-1-chr19;pvalue=1.92e-05;qvalue=0.104;sequence=GGGTCAACGGGGTTG;
chr19	fimo	nucleotide_motif	55990296	55990310	42.6	-	.	Name=1;ID=1-1-chr19;pvalue=5.43e-05;qvalue=0.191;sequence=AAGTCACAGAAGCCA;
chr19	fimo	nucleotide_motif	56072018	56072032	73.6	+	.	Name=1;ID=1-1-chr19;pvalue=4.32e-08;qvalue=0.01;sequence=AGGTGACAGAGTTCA;
chr19	fimo	nucleotide_motif	62885001	62885015	61.9	+	.	Name=1;ID=1-1-chr19;pvalue=6.5e-07;qvalue=0.0193;sequence=AGTTCGCAGAGGTCA;
chr19	fimo	nucleotide_motif	63611500	63611514	47.5	+	.	Name=1;ID=1-1-chr19;pvalue=1.79e-05;qvalue=0.0995;sequence=AGGTCACCGGGGTTC;
chr2	fimo	nucleotide_motif	9755731	9755745	53.5	+	.	Name=1;ID=1-1-chr2;pvalue=4.42e-06;qvalue=0.0509;sequence=AGAGCACAGAGTTCA;
chr2	fimo	nucleotide_motif	9755806	9755820	43.3	+	.	Name=1;ID=1-2-chr2;pvalue=4.69e-05;qvalue=0.178;sequence=GGGGGAAAGAGTTTA;
chr2	fimo	nucleotide_motif	10140652	10140666	48.5	+	.	Name=1;ID=1-1-chr2;pvalue=1.41e-05;qvalue=0.0894;sequence=AGTTCACTCAGTTTA;
chr2	fimo	nucleotide_motif	12115060	12115074	45.1	-	.	Name=1;ID=1-1-chr2;pvalue=3.07e-05;qvalue=0.139;sequence=AAGTCAGAGGGGCCA;
chr2	fimo	nucleotide_motif	12786296	12786310	49.6	-	.	Name=1;ID=1-1-chr2;pvalue=1.1e-05;qvalue=0.0801;sequence=AGGCCACTGAGTTCC;
chr2	fimo	nucleotide_motif	25048015	25048029	64.0	+	.	Name=1;ID=1-1-chr2;pvalue=3.94e-07;qvalue=0.018;sequence=AGGTCAAAAAGGTCG;
chr2	fimo	nucleotide_motif	30413740	30413754	47.3	-	.	Name=1;ID=1-1-chr2;pvalue=1.86e-05;qvalue=0.102;sequence=GGGGCACTGAGGGCG;
chr2	fimo	nucleotide_motif	33557923	33557937	42.0	-	.	Name=1;ID=1-1-chr2;pvalue=6.25e-05;qvalue=0.205;sequence=AGGCCAGAAGGGGCA;
chr2	fimo	nucleotide_motif	38715519	38715533	40.3	+	.	Name=1;ID=1-1-chr2;pvalue=9.32e-05;qvalue=0.248;sequence=AGGTCACGCAGTACT;
chr2	fimo	nucleotide_motif	46310315	46310329	41.0	+	.	Name=1;ID=1-1-chr2;pvalue=7.99e-05;qvalue=0.23;sequence=GGTTCGTAGAGTGCA;
chr2	fimo	nucleotide_motif	54660633	54660647	42.2	-	.	Name=1;ID=1-1-chr2;pvalue=6e-05;qvalue=0.201;sequence=AGGTCATACAGGTCT;
chr2	fimo	nucleotide_motif	61097764	61097778	51.6	-	.	Name=1;ID=1-1-chr2;pvalue=6.83e-06;qvalue=0.0599;sequence=AGGTGAAGGAGTGCA;
chr2	fimo	nucleotide_motif	64998668	64998682	50.9	+	.	Name=1;ID=1-1-chr2;pvalue=8.05e-06;qvalue=0.0665;sequence=AGTTCAATAAGGGCT;
chr2	fimo	nucleotide_motif	73365549	73365563	58.6	-	.	Name=1;ID=1-1-chr2;pvalue=1.37e-06;qvalue=0.0306;sequence=AGGTCGCCGAGTGCA;
chr2	fimo	nucleotide_motif	73860861	73860875	56.7	+	.	Name=1;ID=1-1-chr2;pvalue=2.11e-06;qvalue=0.0343;sequence=AGGTCAATAAGGGCG;
chr2	fimo	nucleotide_motif	85408932	85408946	56.7	+	.	Name=1;ID=1-1-chr2;pvalue=2.11e-06;qvalue=0.0343;sequence=AGGTCACTAGGGGCA;
chr2	fimo	nucleotide_motif	98453934	98453948	53.8	-	.	Name=1;ID=1-1-chr2;pvalue=4.14e-06;qvalue=0.0498;sequence=AGGTCAACAAGGTTG;
chr2	fimo	nucleotide_motif	111642870	111642884	61.2	+	.	Name=1;ID=1-1-chr2;pvalue=7.62e-07;qvalue=0.0217;sequence=GGGTCAAAGGGGTCA;
chr2	fimo	nucleotide_motif	111650145	111650159	40.4	+	.	Name=1;ID=1-1-chr2;pvalue=9.05e-05;qvalue=0.244;sequence=AGGCCAGACAGGGCA;
chr2	fimo	nucleotide_motif	122798131	122798145	47.0	-	.	Name=1;ID=1-1-chr2;pvalue=2.01e-05;qvalue=0.107;sequence=AGGTCATCGAGTTTT;
chr2	fimo	nucleotide_motif	125846118	125846132	52.1	+	.	Name=1;ID=1-1-chr2;pvalue=6.22e-06;qvalue=0.0587;sequence=AGGTGAACAGGGTCA;
chr2	fimo	nucleotide_motif	129273094	129273108	57.2	+	.	Name=1;ID=1-1-chr2;pvalue=1.92e-06;qvalue=0.0343;sequence=AGGCCACAGAGTGCA;
chr2	fimo	nucleotide_motif	134705793	134705807	46.4	+	.	Name=1;ID=1-1-chr2;pvalue=2.3e-05;qvalue=0.117;sequence=AGATCACTGGGTTTG;
chr2	fimo	nucleotide_motif	149133249	149133263	49.5	-	.	Name=1;ID=1-1-chr2;pvalue=1.12e-05;qvalue=0.0806;sequence=AGTTCACAGACTCCA;
chr2	fimo	nucleotide_motif	156082340	156082354	44.6	+	.	Name=1;ID=1-1-chr2;pvalue=3.49e-05;qvalue=0.15;sequence=AGGGCAGCAGGTTCA;
chr2	fimo	nucleotide_motif	157825939	157825953	62.8	-	.	Name=1;ID=1-1-chr2;pvalue=5.22e-07;qvalue=0.0182;sequence=AGGTCAATAAGGGCA;
chr2	fimo	nucleotide_motif	161268856	161268870	63.2	-	.	Name=1;ID=1-1-chr2;pvalue=4.72e-07;qvalue=0.018;sequence=AGGCCACAGAGGTCA;
chr2	fimo	nucleotide_motif	169060577	169060591	41.3	-	.	Name=1;ID=1-1-chr2;pvalue=7.36e-05;qvalue=0.222;sequence=AGGTGCACAAGGGCA;
chr2	fimo	nucleotide_motif	174538671	174538685	40.2	-	.	Name=1;ID=1-1-chr2;pvalue=9.5e-05;qvalue=0.251;sequence=GAGTCACCGGGGACG;
chr2	fimo	nucleotide_motif	177572614	177572628	40.6	-	.	Name=1;ID=1-1-chr2;pvalue=8.79e-05;qvalue=0.24;sequence=GGTTCATTCAGTTCA;
chr2	fimo	nucleotide_motif	179103533	179103547	43.2	+	.	Name=1;ID=1-1-chr2;pvalue=4.79e-05;qvalue=0.178;sequence=GATTCAGTGAGGTTA;
chr2	fimo	nucleotide_motif	179103806	179103820	42.5	+	.	Name=1;ID=1-2-chr2;pvalue=5.6e-05;qvalue=0.193;sequence=GGGTGAGAAGGTTCT;
chr2	fimo	nucleotide_motif	181885803	181885817	40.6	+	.	Name=1;ID=1-1-chr2;pvalue=8.74e-05;qvalue=0.24;sequence=AAGTCACCAGGCTCA;
chr2	fimo	nucleotide_motif	191243773	191243787	63.3	-	.	Name=1;ID=1-1-chr2;pvalue=4.7e-07;qvalue=0.018;sequence=AGTTCAACAAGTTCA;
chr2	fimo	nucleotide_motif	191453390	191453404	45.2	-	.	Name=1;ID=1-2-chr2;pvalue=3e-05;qvalue=0.136;sequence=AGGTCAGCAGGTTTG;
chr2	fimo	nucleotide_motif	191453399	191453413	56.7	-	.	Name=1;ID=1-1-chr2;pvalue=2.13e-06;qvalue=0.0343;sequence=AGGGCAGTGAGGTCA;
chr2	fimo	nucleotide_motif	191586459	191586473	50.5	-	.	Name=1;ID=1-1-chr2;pvalue=8.91e-06;qvalue=0.0696;sequence=AGATGAATGAGTACA;
chr2	fimo	nucleotide_motif	201796350	201796364	40.2	-	.	Name=1;ID=1-1-chr2;pvalue=9.64e-05;qvalue=0.252;sequence=GGGTCATTGGGGTCC;
chr2	fimo	nucleotide_motif	204403304	204403318	44.9	-	.	Name=1;ID=1-1-chr2;pvalue=3.23e-05;qvalue=0.145;sequence=AGGTTACTGAGTTCA;
chr2	fimo	nucleotide_motif	216531510	216531524	47.7	-	.	Name=1;ID=1-2-chr2;pvalue=1.69e-05;qvalue=0.096;sequence=AGTTCATTAAGGGCA;
chr2	fimo	nucleotide_motif	216531519	216531533	64.3	-	.	Name=1;ID=1-1-chr2;pvalue=3.67e-07;qvalue=0.018;sequence=AGGTCAAGGAGTTCA;
chr2	fimo	nucleotide_motif	230989605	230989619	54.1	-	.	Name=1;ID=1-1-chr2;pvalue=3.9e-06;qvalue=0.0485;sequence=GGGTGAAAGGGTTCA;
chr2	fimo	nucleotide_motif	231162657	231162671	45.2	-	.	Name=1;ID=1-1-chr2;pvalue=2.98e-05;qvalue=0.136;sequence=GGGTGAGTCAGTTCA;
chr2	fimo	nucleotide_motif	231233665	231233679	49.5	+	.	Name=1;ID=1-1-chr2;pvalue=1.12e-05;qvalue=0.0806;sequence=AGGTGGCCGGGGTCA;
chr2	fimo	nucleotide_motif	231445978	231445992	54.8	+	.	Name=1;ID=1-1-chr2;pvalue=3.28e-06;qvalue=0.0441;sequence=AAGTCACCGAGGCCA;
chr2	fimo	nucleotide_motif	231446084	231446098	44.5	-	.	Name=1;ID=1-2-chr2;pvalue=3.57e-05;qvalue=0.15;sequence=GGTTCAGCAGGTGCA;
chr2	fimo	nucleotide_motif	231558505	231558519	41.3	-	.	Name=1;ID=1-1-chr2;pvalue=7.36e-05;qvalue=0.222;sequence=AGGTGGGAAAGCTCA;
chr2	fimo	nucleotide_motif	232287860	232287874	43.7	+	.	Name=1;ID=1-1-chr2;pvalue=4.29e-05;qvalue=0.168;sequence=AGGCCACACAGGGCA;
chr2	fimo	nucleotide_motif	233673548	233673562	48.5	-	.	Name=1;ID=1-1-chr2;pvalue=1.4e-05;qvalue=0.0894;sequence=GGGTGAGCGAGCTCA;
chr2	fimo	nucleotide_motif	239890856	239890870	40.9	+	.	Name=1;ID=1-2-chr2;pvalue=8.11e-05;qvalue=0.23;sequence=AGGACACAAAGCCCA;
chr2	fimo	nucleotide_motif	239891078	239891092	41.8	-	.	Name=1;ID=1-1-chr2;pvalue=6.62e-05;qvalue=0.211;sequence=AGTTCAGCAGGGCCT;
chr20	fimo	nucleotide_motif	5689580	5689594	42.2	+	.	Name=1;ID=1-1-chr20;pvalue=6.03e-05;qvalue=0.201;sequence=GGGTGGTTGAGTTCA;
chr20	fimo	nucleotide_motif	23262834	23262848	66.8	+	.	Name=1;ID=1-2-chr20;pvalue=2.09e-07;qvalue=0.0151;sequence=AGGTCAGAGAGTCCA;
chr20	fimo	nucleotide_motif	23262854	23262868	55.0	+	.	Name=1;ID=1-6-chr20;pvalue=3.13e-06;qvalue=0.0431;sequence=AGGTCAGGGAGTCCA;
chr20	fimo	nucleotide_motif	23262874	23262888	62.0	+	.	Name=1;ID=1-4-chr20;pvalue=6.26e-07;qvalue=0.0193;sequence=AGGTCAGGGAGTTCA;
chr20	fimo	nucleotide_motif	23262894	23262908	50.9	+	.	Name=1;ID=1-7-chr20;pvalue=8.19e-06;qvalue=0.0666;sequence=AGGTCGGGGAGTTCA;
chr20	fimo	nucleotide_motif	23262973	23262987	46.8	+	.	Name=1;ID=1-9-chr20;pvalue=2.08e-05;qvalue=0.109;sequence=AGGTCAGGCAGTTCA;
chr20	fimo	nucleotide_motif	23262993	23263007	45.5	+	.	Name=1;ID=1-11-chr20;pvalue=2.8e-05;qvalue=0.13;sequence=AGGTCAGGAAGTTCC;
chr20	fimo	nucleotide_motif	23263033	23263047	40.4	+	.	Name=1;ID=1-13-chr20;pvalue=9e-05;qvalue=0.243;sequence=AGGTCAGGGGATTCA;
chr20	fimo	nucleotide_motif	23263053	23263067	45.7	+	.	Name=1;ID=1-10-chr20;pvalue=2.67e-05;qvalue=0.127;sequence=GGGTCAGGAAGTTTA;
chr20	fimo	nucleotide_motif	23263170	23263184	47.7	+	.	Name=1;ID=1-8-chr20;pvalue=1.69e-05;qvalue=0.096;sequence=AGGTCAGGGGGTCCA;
chr20	fimo	nucleotide_motif	23263190	23263204	57.6	+	.	Name=1;ID=1-5-chr20;pvalue=1.73e-06;qvalue=0.0343;sequence=AGGTCAGAGAGTCTA;
chr20	fimo	nucleotide_motif	23263210	23263224	41.7	+	.	Name=1;ID=1-12-chr20;pvalue=6.79e-05;qvalue=0.213;sequence=AGGTCAGGGAATCCA;
chr20	fimo	nucleotide_motif	23263230	23263244	68.8	+	.	Name=1;ID=1-1-chr20;pvalue=1.31e-07;qvalue=0.0125;sequence=AGGTCAGAAAGTTCA;
chr20	fimo	nucleotide_motif	23263270	23263284	65.1	+	.	Name=1;ID=1-3-chr20;pvalue=3.06e-07;qvalue=0.0172;sequence=AGGTCAGAGAGTTTA;
chr20	fimo	nucleotide_motif	31934919	31934933	44.1	-	.	Name=1;ID=1-1-chr20;pvalue=3.91e-05;qvalue=0.158;sequence=AGGTCACCAGGGCTG;
chr20	fimo	nucleotide_motif	36896492	36896506	47.4	+	.	Name=1;ID=1-1-chr20;pvalue=1.82e-05;qvalue=0.1;sequence=AGTTCATAGAGTCCG;
chr20	fimo	nucleotide_motif	45820712	45820726	59.1	-	.	Name=1;ID=1-1-chr20;pvalue=1.24e-06;qvalue=0.029;sequence=GGGTGACTGAGGGCA;
chr20	fimo	nucleotide_motif	45847127	45847141	55.8	+	.	Name=1;ID=1-1-chr20;pvalue=2.62e-06;qvalue=0.0378;sequence=GGGTCAACAAGGCCA;
chr20	fimo	nucleotide_motif	45847260	45847274	53.3	+	.	Name=1;ID=1-2-chr20;pvalue=4.7e-06;qvalue=0.0535;sequence=GGGTCAAACAGGTCA;
chr20	fimo	nucleotide_motif	47339075	47339089	41.4	+	.	Name=1;ID=1-1-chr20;pvalue=7.22e-05;qvalue=0.22;sequence=AGTTCCACAAGGTTA;
chr20	fimo	nucleotide_motif	47735357	47735371	56.9	-	.	Name=1;ID=1-1-chr20;pvalue=2.02e-06;qvalue=0.0343;sequence=GGGTCACAGAGTTTT;
chr20	fimo	nucleotide_motif	47800942	47800956	40.8	+	.	Name=1;ID=1-1-chr20;pvalue=8.36e-05;qvalue=0.234;sequence=AGGGCAGGAAGTGCA;
chr20	fimo	nucleotide_motif	48981443	48981457	40.8	+	.	Name=1;ID=1-1-chr20;pvalue=8.36e-05;qvalue=0.234;sequence=GGGGCAGTGGGGACA;
chr20	fimo	nucleotide_motif	49437149	49437163	42.3	+	.	Name=1;ID=1-1-chr20;pvalue=5.9e-05;qvalue=0.198;sequence=GGGTGAGTGAGGTTC;
chr20	fimo	nucleotide_motif	51632166	51632180	44.0	-	.	Name=1;ID=1-1-chr20;pvalue=3.99e-05;qvalue=0.161;sequence=CGATCAACGAGGTCG;
chr20	fimo	nucleotide_motif	51702459	51702473	42.3	-	.	Name=1;ID=1-2-chr20;pvalue=5.9e-05;qvalue=0.198;sequence=AGACCAGTGGGGTCA;
chr20	fimo	nucleotide_motif	51702595	51702609	52.8	-	.	Name=1;ID=1-1-chr20;pvalue=5.24e-06;qvalue=0.0563;sequence=AGATCAAAAAGGACA;
chr20	fimo	nucleotide_motif	51889590	51889604	48.7	+	.	Name=1;ID=1-1-chr20;pvalue=1.36e-05;qvalue=0.089;sequence=AAGCCACTGAGGTCA;
chr20	fimo	nucleotide_motif	57013442	57013456	43.2	-	.	Name=1;ID=1-1-chr20;pvalue=4.74e-05;qvalue=0.178;sequence=AGGTCAACAGGTGCC;
chr20	fimo	nucleotide_motif	62053452	62053466	41.7	+	.	Name=1;ID=1-4-chr20;pvalue=6.79e-05;qvalue=0.213;sequence=AGAGCACAGGGGACA;
chr20	fimo	nucleotide_motif	62053494	62053508	48.3	+	.	Name=1;ID=1-1-chr20;pvalue=1.47e-05;qvalue=0.0906;sequence=AGGGCACAGGGGACA;
chr20	fimo	nucleotide_motif	62053536	62053550	48.3	+	.	Name=1;ID=1-2-chr20;pvalue=1.47e-05;qvalue=0.0906;sequence=AGGGCACAGGGGACA;
chr20	fimo	nucleotide_motif	62053578	62053592	48.3	+	.	Name=1;ID=1-3-chr20;pvalue=1.47e-05;qvalue=0.0906;sequence=AGGGCACAGGGGACA;
chr20	fimo	nucleotide_motif	62053696	62053710	40.9	+	.	Name=1;ID=1-5-chr20;pvalue=8.07e-05;qvalue=0.23;sequence=GGGGCAGACAGGTCA;
chr21	fimo	nucleotide_motif	15500865	15500879	48.5	+	.	Name=1;ID=1-1-chr21;pvalue=1.42e-05;qvalue=0.0894;sequence=GGGTCAGCAAGGGCT;
chr21	fimo	nucleotide_motif	15516392	15516406	71.4	+	.	Name=1;ID=1-1-chr21;pvalue=7.3e-08;qvalue=0.0103;sequence=AGGTCACAGGGGTCA;
chr21	fimo	nucleotide_motif	25880576	25880590	43.0	-	.	Name=1;ID=1-1-chr21;pvalue=5.04e-05;qvalue=0.184;sequence=AGGTCCTAAAGTTCA;
chr21	fimo	nucleotide_motif	33373363	33373377	46.2	+	.	Name=1;ID=1-1-chr21;pvalue=2.41e-05;qvalue=0.118;sequence=GGGTGAATGAAGTCA;
chr21	fimo	nucleotide_motif	34270228	34270242	57.7	+	.	Name=1;ID=1-1-chr21;pvalue=1.68e-06;qvalue=0.034;sequence=TGGTCACAGAGGCCA;
chr21	fimo	nucleotide_motif	41739521	41739535	44.3	+	.	Name=1;ID=1-1-chr21;pvalue=3.74e-05;qvalue=0.154;sequence=AGGGCAGGGAGTGCA;
chr21	fimo	nucleotide_motif	42157753	42157767	51.3	-	.	Name=1;ID=1-1-chr21;pvalue=7.36e-06;qvalue=0.0627;sequence=AGGCGAGAGAGGTCA;
chr21	fimo	nucleotide_motif	44388394	44388408	42.3	-	.	Name=1;ID=1-1-chr21;pvalue=5.81e-05;qvalue=0.198;sequence=AGGGGACCGGGTCCA;
chr22	fimo	nucleotide_motif	20715139	20715153	52.1	+	.	Name=1;ID=1-1-chr22;pvalue=6.09e-06;qvalue=0.0587;sequence=GGTTCACTGGGGCCA;
chr22	fimo	nucleotide_motif	21608152	21608166	42.9	+	.	Name=1;ID=1-1-chr22;pvalue=5.12e-05;qvalue=0.185;sequence=GGGTCCCAGGGTCCA;
chr22	fimo	nucleotide_motif	23160301	23160315	44.1	+	.	Name=1;ID=1-1-chr22;pvalue=3.84e-05;qvalue=0.157;sequence=AAGTCACCAAGGACT;
chr22	fimo	nucleotide_motif	35971621	35971635	61.0	+	.	Name=1;ID=1-1-chr22;pvalue=7.87e-07;qvalue=0.0218;sequence=GGGTCAGAGAGGCCA;
chr22	fimo	nucleotide_motif	36010180	36010194	52.5	+	.	Name=1;ID=1-1-chr22;pvalue=5.63e-06;qvalue=0.0569;sequence=GGGTCAATGGGTTCT;
chr22	fimo	nucleotide_motif	36334674	36334688	43.8	-	.	Name=1;ID=1-1-chr22;pvalue=4.17e-05;qvalue=0.166;sequence=AGGCCAACGAGCTCG;
chr22	fimo	nucleotide_motif	37208279	37208293	40.8	+	.	Name=1;ID=1-1-chr22;pvalue=8.23e-05;qvalue=0.232;sequence=GGATCAGTAGGTCCA;
chr22	fimo	nucleotide_motif	38038035	38038049	71.4	+	.	Name=1;ID=1-1-chr22;pvalue=7.3e-08;qvalue=0.0103;sequence=AGGTCACAGGGGTCA;
chr22	fimo	nucleotide_motif	38246947	38246961	42.3	+	.	Name=1;ID=1-1-chr22;pvalue=5.87e-05;qvalue=0.198;sequence=GGGTCCCAGGGGTCT;
chr22	fimo	nucleotide_motif	39140905	39140919	54.3	-	.	Name=1;ID=1-1-chr22;pvalue=3.69e-06;qvalue=0.0473;sequence=AGGGCAAAGAGTGCA;
chr22	fimo	nucleotide_motif	39363536	39363550	44.8	-	.	Name=1;ID=1-1-chr22;pvalue=3.32e-05;qvalue=0.146;sequence=AGGTGCCCGGGTTCA;
chr22	fimo	nucleotide_motif	40139913	40139927	46.7	-	.	Name=1;ID=1-1-chr22;pvalue=2.11e-05;qvalue=0.11;sequence=GGGTCGCGGAGGGCA;
chr22	fimo	nucleotide_motif	40194954	40194968	43.4	+	.	Name=1;ID=1-3-chr22;pvalue=4.59e-05;qvalue=0.175;sequence=CGTTCACAGGGTTCT;
chr22	fimo	nucleotide_motif	40195131	40195145	52.4	+	.	Name=1;ID=1-1-chr22;pvalue=5.71e-06;qvalue=0.0571;sequence=AGGTGAGCGAGCTCA;
chr22	fimo	nucleotide_motif	40195138	40195152	44.2	-	.	Name=1;ID=1-2-chr22;pvalue=3.82e-05;qvalue=0.156;sequence=AGGTCCCTGAGCTCG;
chr22	fimo	nucleotide_motif	40588427	40588441	47.4	-	.	Name=1;ID=1-1-chr22;pvalue=1.81e-05;qvalue=0.1;sequence=AGGCCACAAAGCTCA;
chr22	fimo	nucleotide_motif	40588910	40588924	48.6	-	.	Name=1;ID=1-1-chr22;pvalue=1.37e-05;qvalue=0.089;sequence=AGGTCAGAAAGCTTA;
chr22	fimo	nucleotide_motif	41993723	41993737	52.5	-	.	Name=1;ID=1-1-chr22;pvalue=5.59e-06;qvalue=0.0569;sequence=AGGGCAGAGAGGGCA;
chr22	fimo	nucleotide_motif	46872396	46872410	41.7	-	.	Name=1;ID=1-1-chr22;pvalue=6.79e-05;qvalue=0.213;sequence=GGGGCAGAGGGGCCA;
chr22	fimo	nucleotide_motif	48051971	48051985	61.1	+	.	Name=1;ID=1-2-chr22;pvalue=7.74e-07;qvalue=0.0218;sequence=GGGTCAGTGAGTGCA;
chr22	fimo	nucleotide_motif	48052038	48052052	62.4	+	.	Name=1;ID=1-1-chr22;pvalue=5.74e-07;qvalue=0.0192;sequence=GGGTCAGAGAGTGCA;
chr22	fimo	nucleotide_motif	48052112	48052126	50.1	+	.	Name=1;ID=1-4-chr22;pvalue=9.72e-06;qvalue=0.0738;sequence=AGGTCCACGAGTGCA;
chr22	fimo	nucleotide_motif	48052240	48052254	55.0	+	.	Name=1;ID=1-3-chr22;pvalue=3.18e-06;qvalue=0.0431;sequence=GGGTCAGCAAGTGCA;
chr22	fimo	nucleotide_motif	49095625	49095639	59.3	-	.	Name=1;ID=1-1-chr22;pvalue=1.16e-06;qvalue=0.0275;sequence=AGTTCAAGGAGTTCA;
chr22	fimo	nucleotide_motif	49095939	49095953	50.9	+	.	Name=1;ID=1-2-chr22;pvalue=8.11e-06;qvalue=0.0665;sequence=AGGTCGGGGAGGTCA;
chr22	fimo	nucleotide_motif	49310713	49310727	41.4	+	.	Name=1;ID=1-1-chr22;pvalue=7.22e-05;qvalue=0.22;sequence=AGTCCAGCGAGTCCT;
chr22	fimo	nucleotide_motif	49314178	49314192	41.0	+	.	Name=1;ID=1-1-chr22;pvalue=7.99e-05;qvalue=0.23;sequence=AGGGGAAAGGGGTCT;
chr22	fimo	nucleotide_motif	49316155	49316169	40.6	+	.	Name=1;ID=1-1-chr22;pvalue=8.79e-05;qvalue=0.24;sequence=AGGGCAGAGGGTGCT;
chr3	fimo	nucleotide_motif	4994071	4994085	42.3	+	.	Name=1;ID=1-2-chr3;pvalue=5.87e-05;qvalue=0.198;sequence=AGGTCGTCAAGGGCA;
chr3	fimo	nucleotide_motif	4994271	4994285	41.4	+	.	Name=1;ID=1-3-chr3;pvalue=7.25e-05;qvalue=0.22;sequence=GGAGCGCAGAGGTCA;
chr3	fimo	nucleotide_motif	4994414	4994428	53.7	+	.	Name=1;ID=1-1-chr3;pvalue=4.3e-06;qvalue=0.0509;sequence=AGGTCACAGAGCCCG;
chr3	fimo	nucleotide_motif	10237484	10237498	60.8	+	.	Name=1;ID=1-1-chr3;pvalue=8.3e-07;qvalue=0.0221;sequence=GGGTGAGAGAGGTCA;
chr3	fimo	nucleotide_motif	13031925	13031939	49.2	+	.	Name=1;ID=1-1-chr3;pvalue=1.21e-05;qvalue=0.0837;sequence=GGGTCACAGAATACA;
chr3	fimo	nucleotide_motif	13100750	13100764	43.8	+	.	Name=1;ID=1-1-chr3;pvalue=4.2e-05;qvalue=0.166;sequence=AGGTCACCCAGCCCA;
chr3	fimo	nucleotide_motif	13108026	13108040	43.5	-	.	Name=1;ID=1-2-chr3;pvalue=4.45e-05;qvalue=0.172;sequence=AGGGCAGGGAGGCCA;
chr3	fimo	nucleotide_motif	13108167	13108181	56.4	-	.	Name=1;ID=1-1-chr3;pvalue=2.29e-06;qvalue=0.0358;sequence=AGGTCAGCGGGGGCA;
chr3	fimo	nucleotide_motif	14668135	14668149	51.9	-	.	Name=1;ID=1-1-chr3;pvalue=6.49e-06;qvalue=0.0592;sequence=AGGTCATAGAGTGCG;
chr3	fimo	nucleotide_motif	23670142	23670156	55.7	-	.	Name=1;ID=1-1-chr3;pvalue=2.7e-06;qvalue=0.0386;sequence=AGGTCAGTGAGGTTT;
chr3	fimo	nucleotide_motif	25235058	25235072	46.3	-	.	Name=1;ID=1-1-chr3;pvalue=2.36e-05;qvalue=0.118;sequence=AGGTCATCCAGTTCA;
chr3	fimo	nucleotide_motif	39431068	39431082	41.7	+	.	Name=1;ID=1-1-chr3;pvalue=6.68e-05;qvalue=0.211;sequence=AGTTCAAACAGTTTT;
chr3	fimo	nucleotide_motif	40977898	40977912	63.0	-	.	Name=1;ID=1-1-chr3;pvalue=5.03e-07;qvalue=0.0182;sequence=AGTTCAGAAAGGTCA;
chr3	fimo	nucleotide_motif	42029444	42029458	51.4	-	.	Name=1;ID=1-1-chr3;pvalue=7.25e-06;qvalue=0.0625;sequence=GGGTCATAGAGGACA;
chr3	fimo	nucleotide_motif	45000995	45001009	60.9	-	.	Name=1;ID=1-1-chr3;pvalue=8.15e-07;qvalue=0.0221;sequence=AGGTCACAGGGTTTA;
chr3	fimo	nucleotide_motif	45978769	45978783	46.3	+	.	Name=1;ID=1-1-chr3;pvalue=2.35e-05;qvalue=0.117;sequence=AGGTCATCCAGGTCA;
chr3	fimo	nucleotide_motif	47397429	47397443	46.3	+	.	Name=1;ID=1-1-chr3;pvalue=2.32e-05;qvalue=0.117;sequence=GGGTGGCTGGGTTCA;
chr3	fimo	nucleotide_motif	49257224	49257238	62.6	-	.	Name=1;ID=1-1-chr3;pvalue=5.48e-07;qvalue=0.0186;sequence=GGGTCAGAAAGTTCA;
chr3	fimo	nucleotide_motif	53112140	53112154	45.0	-	.	Name=1;ID=1-1-chr3;pvalue=3.16e-05;qvalue=0.142;sequence=AGGTCATTAAGTTTG;
chr3	fimo	nucleotide_motif	53780095	53780109	68.7	+	.	Name=1;ID=1-1-chr3;pvalue=1.34e-07;qvalue=0.0125;sequence=GGGTCACAGAGTTCG;
chr3	fimo	nucleotide_motif	58002896	58002910	41.1	+	.	Name=1;ID=1-1-chr3;pvalue=7.71e-05;qvalue=0.227;sequence=GGTTGAACAAGTCCT;
chr3	fimo	nucleotide_motif	72296454	72296468	43.2	+	.	Name=1;ID=1-1-chr3;pvalue=4.79e-05;qvalue=0.178;sequence=AGGACAGAGAGGATA;
chr3	fimo	nucleotide_motif	73104978	73104992	44.8	+	.	Name=1;ID=1-1-chr3;pvalue=3.27e-05;qvalue=0.145;sequence=AGTTCAAAAGGTGTA;
chr3	fimo	nucleotide_motif	109112638	109112652	43.6	+	.	Name=1;ID=1-1-chr3;pvalue=4.36e-05;qvalue=0.17;sequence=GGGTCATGGAGTCCA;
chr3	fimo	nucleotide_motif	109327314	109327328	40.3	+	.	Name=1;ID=1-2-chr3;pvalue=9.32e-05;qvalue=0.248;sequence=GGTTCACTGAAGCCT;
chr3	fimo	nucleotide_motif	109327558	109327572	41.2	-	.	Name=1;ID=1-1-chr3;pvalue=7.6e-05;qvalue=0.226;sequence=AGACCACTGGGTCCA;
chr3	fimo	nucleotide_motif	109590040	109590054	54.8	-	.	Name=1;ID=1-1-chr3;pvalue=3.34e-06;qvalue=0.0447;sequence=AGGCCACTGAGGACA;
chr3	fimo	nucleotide_motif	113529146	113529160	56.7	+	.	Name=1;ID=1-1-chr3;pvalue=2.15e-06;qvalue=0.0343;sequence=AGGTCACAGAGTATG;
chr3	fimo	nucleotide_motif	113554016	113554030	73.3	-	.	Name=1;ID=1-1-chr3;pvalue=4.69e-08;qvalue=0.01;sequence=AGGTCACCAAGTTCA;
chr3	fimo	nucleotide_motif	113662395	113662409	43.4	+	.	Name=1;ID=1-1-chr3;pvalue=4.59e-05;qvalue=0.175;sequence=GGTTCATAAAGGTTA;
chr3	fimo	nucleotide_motif	113763331	113763345	40.0	+	.	Name=1;ID=1-1-chr3;pvalue=9.93e-05;qvalue=0.256;sequence=AGGGCAGCGGGGCCG;
chr3	fimo	nucleotide_motif	116347706	116347720	57.1	-	.	Name=1;ID=1-1-chr3;pvalue=1.93e-06;qvalue=0.0343;sequence=GGTTGAATGAGGTCA;
chr3	fimo	nucleotide_motif	120554063	120554077	47.9	-	.	Name=1;ID=1-1-chr3;pvalue=1.63e-05;qvalue=0.0939;sequence=GGGTCAGAAGGGACA;
chr3	fimo	nucleotide_motif	120781261	120781275	50.0	-	.	Name=1;ID=1-1-chr3;pvalue=1e-05;qvalue=0.0751;sequence=GGGTCACCGGGTTCC;
chr3	fimo	nucleotide_motif	120781293	120781307	42.1	-	.	Name=1;ID=1-2-chr3;pvalue=6.18e-05;qvalue=0.204;sequence=GGGTGGACGAGGGCG;
chr3	fimo	nucleotide_motif	128956995	128957009	49.8	+	.	Name=1;ID=1-1-chr3;pvalue=1.04e-05;qvalue=0.0773;sequence=AGGTCAATGGGTTTT;
chr3	fimo	nucleotide_motif	143427191	143427205	44.1	+	.	Name=1;ID=1-1-chr3;pvalue=3.88e-05;qvalue=0.157;sequence=AGGTGAGCGGGTTTG;
chr3	fimo	nucleotide_motif	144183560	144183574	46.7	-	.	Name=1;ID=1-1-chr3;pvalue=2.12e-05;qvalue=0.11;sequence=GAGTCAACGGGTTCA;
chr3	fimo	nucleotide_motif	151298151	151298165	44.3	+	.	Name=1;ID=1-2-chr3;pvalue=3.74e-05;qvalue=0.154;sequence=AGATGAGTAAGGTTA;
chr3	fimo	nucleotide_motif	151298218	151298232	52.0	-	.	Name=1;ID=1-1-chr3;pvalue=6.36e-06;qvalue=0.0587;sequence=AGTTCACTGAGGCTG;
chr3	fimo	nucleotide_motif	157886352	157886366	53.8	-	.	Name=1;ID=1-1-chr3;pvalue=4.11e-06;qvalue=0.0497;sequence=AGATCACAGGGTGCA;
chr3	fimo	nucleotide_motif	158289263	158289277	54.1	-	.	Name=1;ID=1-1-chr3;pvalue=3.84e-06;qvalue=0.0483;sequence=AGGTCACGGAGGACG;
chr3	fimo	nucleotide_motif	173307808	173307822	40.2	+	.	Name=1;ID=1-1-chr3;pvalue=9.55e-05;qvalue=0.252;sequence=AGTTCATAGAATTCG;
chr3	fimo	nucleotide_motif	178552582	178552596	46.4	-	.	Name=1;ID=1-1-chr3;pvalue=2.27e-05;qvalue=0.116;sequence=AGGTGAACAGGGACA;
chr3	fimo	nucleotide_motif	181479352	181479366	66.2	+	.	Name=1;ID=1-1-chr3;pvalue=2.4e-07;qvalue=0.0156;sequence=AGTTCACTGAGGCCA;
chr3	fimo	nucleotide_motif	184362390	184362404	47.3	-	.	Name=1;ID=1-1-chr3;pvalue=1.87e-05;qvalue=0.102;sequence=AGGTGAGAAGGGTCG;
chr3	fimo	nucleotide_motif	186699627	186699641	45.8	-	.	Name=1;ID=1-1-chr3;pvalue=2.61e-05;qvalue=0.125;sequence=AGGACAGAGAGGGCG;
chr3	fimo	nucleotide_motif	187990941	187990955	43.9	-	.	Name=1;ID=1-1-chr3;pvalue=4.06e-05;qvalue=0.162;sequence=AGTTGGCAGAGTGTA;
chr3	fimo	nucleotide_motif	196746153	196746167	47.6	-	.	Name=1;ID=1-1-chr3;pvalue=1.75e-05;qvalue=0.098;sequence=AGGTCATACAGTTCA;
chr3	fimo	nucleotide_motif	197308089	197308103	43.1	-	.	Name=1;ID=1-1-chr3;pvalue=4.85e-05;qvalue=0.179;sequence=AGTTCACCAGAGTCA;
chr3	fimo	nucleotide_motif	197828819	197828833	51.0	+	.	Name=1;ID=1-1-chr3;pvalue=7.95e-06;qvalue=0.0662;sequence=AAGTCAATGGGTTCA;
chr3	fimo	nucleotide_motif	198153681	198153695	41.7	-	.	Name=1;ID=1-2-chr3;pvalue=6.79e-05;qvalue=0.213;sequence=GGGTGAGGGAGGCCG;
chr3	fimo	nucleotide_motif	198153949	198153963	42.5	+	.	Name=1;ID=1-1-chr3;pvalue=5.6e-05;qvalue=0.193;sequence=AGGGCGGCGAGGTCG;
chr4	fimo	nucleotide_motif	7529606	7529620	70.2	-	.	Name=1;ID=1-1-chr4;pvalue=9.48e-08;qvalue=0.0107;sequence=AGGTCAATAAGTTCA;
chr4	fimo	nucleotide_motif	7824309	7824323	50.1	-	.	Name=1;ID=1-1-chr4;pvalue=9.72e-06;qvalue=0.0738;sequence=GGGTCACACAGGCCA;
chr4	fimo	nucleotide_motif	8281445	8281459	42.7	-	.	Name=1;ID=1-1-chr4;pvalue=5.37e-05;qvalue=0.189;sequence=AGGGCAGAGAGGGCC;
chr4	fimo	nucleotide_motif	14467264	14467278	49.8	-	.	Name=1;ID=1-1-chr4;pvalue=1.04e-05;qvalue=0.0773;sequence=AGGTCAAGGAGTACT;
chr4	fimo	nucleotide_motif	15365197	15365211	56.9	-	.	Name=1;ID=1-1-chr4;pvalue=2.04e-06;qvalue=0.0343;sequence=GGGGCACTGAGTTCA;
chr4	fimo	nucleotide_motif	25694742	25694756	42.3	-	.	Name=1;ID=1-1-chr4;pvalue=5.87e-05;qvalue=0.198;sequence=TGGTCGCAGAGTCCT;
chr4	fimo	nucleotide_motif	39924391	39924405	52.5	+	.	Name=1;ID=1-1-chr4;pvalue=5.59e-06;qvalue=0.0569;sequence=AGGCCAGAGAGGGCA;
chr4	fimo	nucleotide_motif	40002190	40002204	40.5	+	.	Name=1;ID=1-1-chr4;pvalue=8.83e-05;qvalue=0.241;sequence=GGTTCACAGACTACT;
chr4	fimo	nucleotide_motif	40545338	40545352	42.3	-	.	Name=1;ID=1-1-chr4;pvalue=5.9e-05;qvalue=0.198;sequence=AGTCCAATGGGGACA;
chr4	fimo	nucleotide_motif	54309388	54309402	48.8	+	.	Name=1;ID=1-1-chr4;pvalue=1.3e-05;qvalue=0.0873;sequence=GGGTGGCTAAGTTCA;
chr4	fimo	nucleotide_motif	55127603	55127617	46.7	-	.	Name=1;ID=1-2-chr4;pvalue=2.15e-05;qvalue=0.111;sequence=GGGTGAGAGGGGACA;
chr4	fimo	nucleotide_motif	55127720	55127734	51.2	+	.	Name=1;ID=1-1-chr4;pvalue=7.49e-06;qvalue=0.0636;sequence=AGGCCAGAGAGGACA;
chr4	fimo	nucleotide_motif	88068949	88068963	49.4	-	.	Name=1;ID=1-1-chr4;pvalue=1.15e-05;qvalue=0.0812;sequence=AAGTCATAGAGTTCA;
chr4	fimo	nucleotide_motif	100098404	100098418	44.9	+	.	Name=1;ID=1-1-chr4;pvalue=3.25e-05;qvalue=0.145;sequence=GGGTCAACAAGTACC;
chr4	fimo	nucleotide_motif	114705653	114705667	48.7	+	.	Name=1;ID=1-1-chr4;pvalue=1.34e-05;qvalue=0.089;sequence=AGTTCAAAGAGTCTT;
chr4	fimo	nucleotide_motif	122280298	122280312	40.7	-	.	Name=1;ID=1-1-chr4;pvalue=8.53e-05;qvalue=0.237;sequence=GGTACAGTGGGGTCA;
chr4	fimo	nucleotide_motif	144654241	144654255	76.0	-	.	Name=1;ID=1-1-chr4;pvalue=2.49e-08;qvalue=0.01;sequence=GGGTCACTGAGGTCA;
chr4	fimo	nucleotide_motif	152885429	152885443	57.3	+	.	Name=1;ID=1-1-chr4;pvalue=1.85e-06;qvalue=0.0343;sequence=GAGTCACTGAGTTCA;
chr4	fimo	nucleotide_motif	152885560	152885574	52.1	+	.	Name=1;ID=1-2-chr4;pvalue=6.22e-06;qvalue=0.0587;sequence=GGGTGACAAGGGTCA;
chr4	fimo	nucleotide_motif	154628818	154628832	40.8	+	.	Name=1;ID=1-1-chr4;pvalue=8.28e-05;qvalue=0.232;sequence=GGGTGCGTGAGTGCA;
chr4	fimo	nucleotide_motif	160317803	160317817	41.2	-	.	Name=1;ID=1-2-chr4;pvalue=7.56e-05;qvalue=0.225;sequence=AGTTGAATGAATTCT;
chr4	fimo	nucleotide_motif	160317960	160317974	54.7	-	.	Name=1;ID=1-1-chr4;pvalue=3.37e-06;qvalue=0.0448;sequence=AGGTGATTGAGTTCA;
chr4	fimo	nucleotide_motif	169519186	169519200	53.9	+	.	Name=1;ID=1-1-chr4;pvalue=4.02e-06;qvalue=0.0494;sequence=GGGTCAATGAGGACT;
chr4	fimo	nucleotide_motif	184602638	184602652	47.9	-	.	Name=1;ID=1-1-chr4;pvalue=1.6e-05;qvalue=0.093;sequence=AGGCCACGGAGGGCA;
chr4	fimo	nucleotide_motif	185501961	185501975	49.3	-	.	Name=1;ID=1-1-chr4;pvalue=1.17e-05;qvalue=0.0827;sequence=AGGTGACTGAGTTTC;
chr4	fimo	nucleotide_motif	185973598	185973612	48.3	+	.	Name=1;ID=1-1-chr4;pvalue=1.47e-05;qvalue=0.0906;sequence=AGTTCACAGAGCCCT;
chr4	fimo	nucleotide_motif	185973867	185973881	41.4	-	.	Name=1;ID=1-2-chr4;pvalue=7.25e-05;qvalue=0.22;sequence=TGGGCAGAGAGGTCT;
chr4	fimo	nucleotide_motif	186013060	186013074	49.2	-	.	Name=1;ID=1-1-chr4;pvalue=1.21e-05;qvalue=0.0837;sequence=GGGTCCCTGAGGTCG;
chr4	fimo	nucleotide_motif	186018387	186018401	42.1	+	.	Name=1;ID=1-1-chr4;pvalue=6.12e-05;qvalue=0.204;sequence=AGGCCACTGGGGACT;
chr5	fimo	nucleotide_motif	1366794	1366808	55.5	-	.	Name=1;ID=1-1-chr5;pvalue=2.83e-06;qvalue=0.0401;sequence=GGGTCACCGGGTCCA;
chr5	fimo	nucleotide_motif	1845820	1845834	48.1	-	.	Name=1;ID=1-1-chr5;pvalue=1.54e-05;qvalue=0.0927;sequence=AAGTCAAAAAGTTTA;
chr5	fimo	nucleotide_motif	5414272	5414286	57.2	-	.	Name=1;ID=1-1-chr5;pvalue=1.92e-06;qvalue=0.0343;sequence=AGTTCACTGAGGCTA;
chr5	fimo	nucleotide_motif	5414347	5414361	46.8	-	.	Name=1;ID=1-2-chr5;pvalue=2.09e-05;qvalue=0.109;sequence=AGGTCAACAGGGGTA;
chr5	fimo	nucleotide_motif	6536968	6536982	43.9	-	.	Name=1;ID=1-1-chr5;pvalue=4.04e-05;qvalue=0.162;sequence=AGGGCATAGAGGACA;
chr5	fimo	nucleotide_motif	32212260	32212274	63.3	+	.	Name=1;ID=1-1-chr5;pvalue=4.66e-07;qvalue=0.018;sequence=AGTTCAAAGAGTACA;
chr5	fimo	nucleotide_motif	32212309	32212323	44.1	-	.	Name=1;ID=1-2-chr5;pvalue=3.86e-05;qvalue=0.157;sequence=GGGTGAACAGGGGCA;
chr5	fimo	nucleotide_motif	33886073	33886087	46.0	+	.	Name=1;ID=1-1-chr5;pvalue=2.49e-05;qvalue=0.121;sequence=AGGTGAAAGGGGACT;
chr5	fimo	nucleotide_motif	40443161	40443175	57.3	-	.	Name=1;ID=1-1-chr5;pvalue=1.87e-06;qvalue=0.0343;sequence=AGGTCAGCAAGGTTA;
chr5	fimo	nucleotide_motif	40443170	40443184	40.3	-	.	Name=1;ID=1-2-chr5;pvalue=9.36e-05;qvalue=0.249;sequence=TGACCAGAGAGGTCA;
chr5	fimo	nucleotide_motif	43639561	43639575	49.0	+	.	Name=1;ID=1-1-chr5;pvalue=1.25e-05;qvalue=0.0857;sequence=AGGTCATAGAGGACT;
chr5	fimo	nucleotide_motif	43639643	43639657	41.5	+	.	Name=1;ID=1-2-chr5;pvalue=7.11e-05;qvalue=0.219;sequence=AGTTCGGAGAGGGTG;
chr5	fimo	nucleotide_motif	55009705	55009719	52.7	+	.	Name=1;ID=1-1-chr5;pvalue=5.41e-06;qvalue=0.0568;sequence=AGGTGAACAAGGTTA;
chr5	fimo	nucleotide_motif	56001651	56001665	41.4	+	.	Name=1;ID=1-2-chr5;pvalue=7.25e-05;qvalue=0.22;sequence=AAATCAGAGAGCTCA;
chr5	fimo	nucleotide_motif	56001680	56001694	45.4	+	.	Name=1;ID=1-1-chr5;pvalue=2.85e-05;qvalue=0.132;sequence=GGGCCAGTGGGTTCA;
chr5	fimo	nucleotide_motif	72986296	72986310	59.9	-	.	Name=1;ID=1-1-chr5;pvalue=1.01e-06;qvalue=0.0249;sequence=AGATGACTGAGTTCA;
chr5	fimo	nucleotide_motif	75179414	75179428	62.8	-	.	Name=1;ID=1-1-chr5;pvalue=5.26e-07;qvalue=0.0182;sequence=AGTTCAGAGAGTGCA;
chr5	fimo	nucleotide_motif	89741326	89741340	46.4	-	.	Name=1;ID=1-2-chr5;pvalue=2.26e-05;qvalue=0.115;sequence=AGGCCGCTGAGGTCG;
chr5	fimo	nucleotide_motif	89741335	89741349	47.7	-	.	Name=1;ID=1-1-chr5;pvalue=1.71e-05;qvalue=0.0968;sequence=AGGTCCCTGAGGCCG;
chr5	fimo	nucleotide_motif	96529020	96529034	59.4	-	.	Name=1;ID=1-1-chr5;pvalue=1.14e-06;qvalue=0.0274;sequence=TGGTCAGAGAGTTCA;
chr5	fimo	nucleotide_motif	98391368	98391382	43.3	-	.	Name=1;ID=1-1-chr5;pvalue=4.62e-05;qvalue=0.176;sequence=AGGTCAATGGATACA;
chr5	fimo	nucleotide_motif	106759279	106759293	47.7	+	.	Name=1;ID=1-1-chr5;pvalue=1.68e-05;qvalue=0.0959;sequence=AGGTCAGCCAGTTCT;
chr5	fimo	nucleotide_motif	106759320	106759334	46.1	-	.	Name=1;ID=1-2-chr5;pvalue=2.46e-05;qvalue=0.12;sequence=AGTACAGTAAGTTCA;
chr5	fimo	nucleotide_motif	106935030	106935044	41.1	+	.	Name=1;ID=1-2-chr5;pvalue=7.83e-05;qvalue=0.227;sequence=CAGTCAACAAGTTCA;
chr5	fimo	nucleotide_motif	106935039	106935053	48.9	+	.	Name=1;ID=1-1-chr5;pvalue=1.29e-05;qvalue=0.0873;sequence=AGTTCACTGAATCCA;
chr5	fimo	nucleotide_motif	106935181	106935195	40.3	-	.	Name=1;ID=1-3-chr5;pvalue=9.23e-05;qvalue=0.248;sequence=AATTCAGAGAGCCCA;
chr5	fimo	nucleotide_motif	131037795	131037809	48.1	+	.	Name=1;ID=1-2-chr5;pvalue=1.53e-05;qvalue=0.0927;sequence=AGGCCAGAAAGGGCA;
chr5	fimo	nucleotide_motif	131037847	131037861	52.9	+	.	Name=1;ID=1-1-chr5;pvalue=5.09e-06;qvalue=0.0561;sequence=AGGGCAACAAGTTCA;
chr5	fimo	nucleotide_motif	131786534	131786548	42.7	+	.	Name=1;ID=1-1-chr5;pvalue=5.31e-05;qvalue=0.188;sequence=GGGTGAAAGGGGACT;
chr5	fimo	nucleotide_motif	131845099	131845113	40.2	-	.	Name=1;ID=1-1-chr5;pvalue=9.6e-05;qvalue=0.252;sequence=AGGACACTGGGGATA;
chr5	fimo	nucleotide_motif	132607992	132608006	49.5	+	.	Name=1;ID=1-1-chr5;pvalue=1.12e-05;qvalue=0.0806;sequence=AGGTGAGTGGGGACA;
chr5	fimo	nucleotide_motif	133996518	133996532	42.5	+	.	Name=1;ID=1-1-chr5;pvalue=5.63e-05;qvalue=0.194;sequence=AGTTGAGCGAGGCTG;
chr5	fimo	nucleotide_motif	138748538	138748552	41.7	+	.	Name=1;ID=1-1-chr5;pvalue=6.68e-05;qvalue=0.211;sequence=AGGGGGCTGAGTGCA;
chr5	fimo	nucleotide_motif	138753458	138753472	48.5	+	.	Name=1;ID=1-1-chr5;pvalue=1.42e-05;qvalue=0.0894;sequence=AGTTCAGCAAGTGTA;
chr5	fimo	nucleotide_motif	138925357	138925371	49.4	+	.	Name=1;ID=1-2-chr5;pvalue=1.15e-05;qvalue=0.0815;sequence=AGATCACAGAGCTTA;
chr5	fimo	nucleotide_motif	138925426	138925440	54.5	-	.	Name=1;ID=1-1-chr5;pvalue=3.55e-06;qvalue=0.046;sequence=AGTTCACAGAGCACA;
chr5	fimo	nucleotide_motif	138925464	138925478	46.9	-	.	Name=1;ID=1-3-chr5;pvalue=2.06e-05;qvalue=0.108;sequence=AAGTCAGAAAGGTCT;
chr5	fimo	nucleotide_motif	139029887	139029901	40.3	-	.	Name=1;ID=1-1-chr5;pvalue=9.32e-05;qvalue=0.248;sequence=AGGCGAGAGGGGCCA;
chr5	fimo	nucleotide_motif	139204977	139204991	51.0	+	.	Name=1;ID=1-2-chr5;pvalue=8e-06;qvalue=0.0663;sequence=AGATCGGTGAGTTCA;
chr5	fimo	nucleotide_motif	139205135	139205149	52.0	+	.	Name=1;ID=1-1-chr5;pvalue=6.31e-06;qvalue=0.0587;sequence=AGGTCAATGGGTTCC;
chr5	fimo	nucleotide_motif	139907453	139907467	40.2	-	.	Name=1;ID=1-1-chr5;pvalue=9.6e-05;qvalue=0.252;sequence=AGGTCGAGGAGCGCA;
chr5	fimo	nucleotide_motif	142763770	142763784	40.2	+	.	Name=1;ID=1-1-chr5;pvalue=9.5e-05;qvalue=0.251;sequence=GGGCCACCGAGTTTC;
chr5	fimo	nucleotide_motif	145542285	145542299	50.8	-	.	Name=1;ID=1-1-chr5;pvalue=8.31e-06;qvalue=0.0674;sequence=AGGTCGCCAGGGTCA;
chr5	fimo	nucleotide_motif	149760829	149760843	45.1	-	.	Name=1;ID=1-1-chr5;pvalue=3.05e-05;qvalue=0.138;sequence=GGGTCAACAAGGCCC;
chr5	fimo	nucleotide_motif	149764046	149764060	46.2	-	.	Name=1;ID=1-1-chr5;pvalue=2.4e-05;qvalue=0.118;sequence=AGGGCGCCAAGGTCA;
chr5	fimo	nucleotide_motif	149771457	149771471	44.6	-	.	Name=1;ID=1-1-chr5;pvalue=3.49e-05;qvalue=0.15;sequence=GGTTGACGGGGGTCA;
chr5	fimo	nucleotide_motif	151022298	151022312	58.0	+	.	Name=1;ID=1-1-chr5;pvalue=1.59e-06;qvalue=0.0325;sequence=AGGTGAACGAGTTCT;
chr5	fimo	nucleotide_motif	156862315	156862329	40.5	-	.	Name=1;ID=1-1-chr5;pvalue=8.87e-05;qvalue=0.241;sequence=AGGTCAAAGAGAACA;
chr5	fimo	nucleotide_motif	158208426	158208440	40.6	+	.	Name=1;ID=1-2-chr5;pvalue=8.74e-05;qvalue=0.24;sequence=AGGTGACAGATGTCA;
chr5	fimo	nucleotide_motif	158208446	158208460	49.8	+	.	Name=1;ID=1-1-chr5;pvalue=1.05e-05;qvalue=0.0775;sequence=AGATCAAGAAGTTCA;
chr5	fimo	nucleotide_motif	172395127	172395141	41.7	-	.	Name=1;ID=1-1-chr5;pvalue=6.72e-05;qvalue=0.212;sequence=AGTTCAGACAGTTTG;
chr6	fimo	nucleotide_motif	344685	344699	41.7	-	.	Name=1;ID=1-1-chr6;pvalue=6.68e-05;qvalue=0.211;sequence=AGATGCCAGAGGGCA;
chr6	fimo	nucleotide_motif	355157	355171	41.5	-	.	Name=1;ID=1-1-chr6;pvalue=7.14e-05;qvalue=0.22;sequence=TGTCCACTGAGTACA;
chr6	fimo	nucleotide_motif	2736672	2736686	61.9	+	.	Name=1;ID=1-1-chr6;pvalue=6.47e-07;qvalue=0.0193;sequence=AGGTCACCAGGTTCA;
chr6	fimo	nucleotide_motif	3313035	3313049	57.3	-	.	Name=1;ID=1-1-chr6;pvalue=1.87e-06;qvalue=0.0343;sequence=GGGTCACTGGGTGCA;
chr6	fimo	nucleotide_motif	7828117	7828131	51.2	+	.	Name=1;ID=1-1-chr6;pvalue=7.53e-06;qvalue=0.0637;sequence=AGGTCAAAGGGGATA;
chr6	fimo	nucleotide_motif	16612433	16612447	42.6	-	.	Name=1;ID=1-1-chr6;pvalue=5.45e-05;qvalue=0.191;sequence=GAGTCAGTGAGGGCT;
chr6	fimo	nucleotide_motif	18264026	18264040	46.8	+	.	Name=1;ID=1-1-chr6;pvalue=2.09e-05;qvalue=0.109;sequence=GGGTCGCCGGGTTCG;
chr6	fimo	nucleotide_motif	22107008	22107022	48.0	-	.	Name=1;ID=1-1-chr6;pvalue=1.59e-05;qvalue=0.093;sequence=AGTTCAATGGGTGTA;
chr6	fimo	nucleotide_motif	24992002	24992016	48.0	-	.	Name=1;ID=1-1-chr6;pvalue=1.57e-05;qvalue=0.0928;sequence=AGTGCAGTGAGGGCA;
chr6	fimo	nucleotide_motif	26070752	26070766	40.0	-	.	Name=1;ID=1-1-chr6;pvalue=9.98e-05;qvalue=0.257;sequence=AGTTCACAGACTCTG;
chr6	fimo	nucleotide_motif	26231757	26231771	45.5	-	.	Name=1;ID=1-1-chr6;pvalue=2.8e-05;qvalue=0.13;sequence=AGGGCACCAAGGCCG;
chr6	fimo	nucleotide_motif	26360198	26360212	46.0	+	.	Name=1;ID=1-1-chr6;pvalue=2.51e-05;qvalue=0.121;sequence=AGGGCACTAAGGCCG;
chr6	fimo	nucleotide_motif	26381535	26381549	48.1	+	.	Name=1;ID=1-1-chr6;pvalue=1.55e-05;qvalue=0.0927;sequence=CGGTCACCAAGTACA;
chr6	fimo	nucleotide_motif	27891141	27891155	45.5	+	.	Name=1;ID=1-1-chr6;pvalue=2.8e-05;qvalue=0.13;sequence=AGGGCACCAAGGCCG;
chr6	fimo	nucleotide_motif	27965911	27965925	66.7	+	.	Name=1;ID=1-1-chr6;pvalue=2.13e-07;qvalue=0.0151;sequence=GGGTCACAGAGGACA;
chr6	fimo	nucleotide_motif	30933508	30933522	41.2	-	.	Name=1;ID=1-1-chr6;pvalue=7.63e-05;qvalue=0.226;sequence=GGAGCAGTGAGGTCG;
chr6	fimo	nucleotide_motif	31239875	31239889	44.4	+	.	Name=1;ID=1-1-chr6;pvalue=3.65e-05;qvalue=0.152;sequence=TGGTGACTGAGTCTA;
chr6	fimo	nucleotide_motif	31430864	31430878	42.3	-	.	Name=1;ID=1-1-chr6;pvalue=5.9e-05;qvalue=0.198;sequence=AGGAGGAAGAGTTCA;
chr6	fimo	nucleotide_motif	31430864	31430878	42.3	-	.	Name=1;ID=1-1-chr6;pvalue=5.9e-05;qvalue=0.198;sequence=AGGAGGAAGAGTTCA;
chr6	fimo	nucleotide_motif	32253475	32253489	52.8	-	.	Name=1;ID=1-1-chr6;pvalue=5.28e-06;qvalue=0.0563;sequence=GGGTCGCAGGGTTCA;
chr6	fimo	nucleotide_motif	33237279	33237293	49.2	+	.	Name=1;ID=1-1-chr6;pvalue=1.19e-05;qvalue=0.0836;sequence=GGGTCAGGGGGTTCA;
chr6	fimo	nucleotide_motif	43005767	43005781	44.7	+	.	Name=1;ID=1-1-chr6;pvalue=3.36e-05;qvalue=0.147;sequence=GAGTCAAAGAGGGCT;
chr6	fimo	nucleotide_motif	44330086	44330100	43.5	+	.	Name=1;ID=1-1-chr6;pvalue=4.47e-05;qvalue=0.172;sequence=AGGTGGCAGAGCACA;
chr6	fimo	nucleotide_motif	47513526	47513540	73.7	-	.	Name=1;ID=1-1-chr6;pvalue=4.23e-08;qvalue=0.01;sequence=AGGTGACAGAGGTCA;
chr6	fimo	nucleotide_motif	51969572	51969586	61.9	+	.	Name=1;ID=1-1-chr6;pvalue=6.38e-07;qvalue=0.0193;sequence=AGGTCATTGAGGTCA;
chr6	fimo	nucleotide_motif	64120759	64120773	44.6	+	.	Name=1;ID=1-1-chr6;pvalue=3.47e-05;qvalue=0.15;sequence=AGTTCACAGAAGTTG;
chr6	fimo	nucleotide_motif	74287302	74287316	45.6	-	.	Name=1;ID=1-1-chr6;pvalue=2.72e-05;qvalue=0.128;sequence=GGGTGGGAGAGTTCG;
chr6	fimo	nucleotide_motif	80381209	80381223	55.3	+	.	Name=1;ID=1-1-chr6;pvalue=2.92e-06;qvalue=0.0409;sequence=GGGTCACGGAGGCCA;
chr6	fimo	nucleotide_motif	80416343	80416357	50.4	-	.	Name=1;ID=1-1-chr6;pvalue=9.09e-06;qvalue=0.0707;sequence=AGGTCAAGAGGTTCA;
chr6	fimo	nucleotide_motif	86444891	86444905	46.7	+	.	Name=1;ID=1-1-chr6;pvalue=2.12e-05;qvalue=0.11;sequence=AGGCCAGCAAGTTCG;
chr6	fimo	nucleotide_motif	88670529	88670543	41.8	+	.	Name=1;ID=1-1-chr6;pvalue=6.55e-05;qvalue=0.211;sequence=AGGTCACCAAATATA;
chr6	fimo	nucleotide_motif	90127166	90127180	41.3	+	.	Name=1;ID=1-1-chr6;pvalue=7.36e-05;qvalue=0.222;sequence=TGGCCAATGGGTTCA;
chr6	fimo	nucleotide_motif	91240068	91240082	42.0	+	.	Name=1;ID=1-1-chr6;pvalue=6.35e-05;qvalue=0.206;sequence=AGATGACAGAAGGCA;
chr6	fimo	nucleotide_motif	91240351	91240365	40.4	+	.	Name=1;ID=1-2-chr6;pvalue=9.14e-05;qvalue=0.246;sequence=AGGTGAGTAGGTCTA;
chr6	fimo	nucleotide_motif	106670135	106670149	48.7	-	.	Name=1;ID=1-1-chr6;pvalue=1.36e-05;qvalue=0.089;sequence=GGGTCATCGGGGTCA;
chr6	fimo	nucleotide_motif	106696670	106696684	44.6	+	.	Name=1;ID=1-1-chr6;pvalue=3.45e-05;qvalue=0.15;sequence=AGGTGACAAGGGCCT;
chr6	fimo	nucleotide_motif	106718942	106718956	58.0	-	.	Name=1;ID=1-1-chr6;pvalue=1.58e-06;qvalue=0.0325;sequence=GGGCCACAGAGTTCA;
chr6	fimo	nucleotide_motif	107887395	107887409	42.1	-	.	Name=1;ID=1-1-chr6;pvalue=6.18e-05;qvalue=0.204;sequence=GGGTGGCCGGGGGCA;
chr6	fimo	nucleotide_motif	111019006	111019020	53.9	-	.	Name=1;ID=1-1-chr6;pvalue=4.04e-06;qvalue=0.0494;sequence=GGGTCAATGAGTACT;
chr6	fimo	nucleotide_motif	124403749	124403763	58.3	+	.	Name=1;ID=1-1-chr6;pvalue=1.49e-06;qvalue=0.032;sequence=AGTTCATAGAGTTCA;
chr6	fimo	nucleotide_motif	131991382	131991396	43.7	-	.	Name=1;ID=1-1-chr6;pvalue=4.26e-05;qvalue=0.167;sequence=AGGTCCAGAAGGTCA;
chr6	fimo	nucleotide_motif	134610426	134610440	41.3	+	.	Name=1;ID=1-1-chr6;pvalue=7.44e-05;qvalue=0.223;sequence=TGGTGGCTGAGGTTA;
chr6	fimo	nucleotide_motif	135685756	135685770	42.0	+	.	Name=1;ID=1-1-chr6;pvalue=6.28e-05;qvalue=0.205;sequence=GGGTCCCCGAGGATA;
chr6	fimo	nucleotide_motif	135685756	135685770	42.0	+	.	Name=1;ID=1-1-chr6;pvalue=6.28e-05;qvalue=0.205;sequence=GGGTCCCCGAGGATA;
chr6	fimo	nucleotide_motif	138070693	138070707	40.2	+	.	Name=1;ID=1-1-chr6;pvalue=9.6e-05;qvalue=0.252;sequence=AGTTCATTAGGGTTA;
chr6	fimo	nucleotide_motif	138155093	138155107	61.9	-	.	Name=1;ID=1-1-chr6;pvalue=6.38e-07;qvalue=0.0193;sequence=AGGTCAAAGAGTACG;
chr6	fimo	nucleotide_motif	138246385	138246399	40.0	-	.	Name=1;ID=1-1-chr6;pvalue=9.93e-05;qvalue=0.256;sequence=GGGCCACAGGGTCCT;
chr6	fimo	nucleotide_motif	143166751	143166765	54.3	-	.	Name=1;ID=1-1-chr6;pvalue=3.72e-06;qvalue=0.0474;sequence=AGTTCAACAGGTTCA;
chr6	fimo	nucleotide_motif	143170181	143170195	43.2	+	.	Name=1;ID=1-1-chr6;pvalue=4.77e-05;qvalue=0.178;sequence=AGTTCATCCAGGTCA;
chr6	fimo	nucleotide_motif	150011528	150011542	42.9	-	.	Name=1;ID=1-1-chr6;pvalue=5.07e-05;qvalue=0.184;sequence=GAGTCGCCGAGGTCG;
chr6	fimo	nucleotide_motif	166675015	166675029	50.3	-	.	Name=1;ID=1-1-chr6;pvalue=9.22e-06;qvalue=0.0715;sequence=GGTTCAGAGAGTGTA;
chr6	fimo	nucleotide_motif	167436621	167436635	44.8	+	.	Name=1;ID=1-1-chr6;pvalue=3.27e-05;qvalue=0.145;sequence=AGGTGAGTGGGTGCT;
chr6	fimo	nucleotide_motif	170705377	170705391	56.5	+	.	Name=1;ID=1-1-chr6;pvalue=2.25e-06;qvalue=0.0354;sequence=GGTTCAGTGAGGTCG;
chr7	fimo	nucleotide_motif	2901136	2901150	45.1	-	.	Name=1;ID=1-1-chr7;pvalue=3.05e-05;qvalue=0.138;sequence=GGGTCAACAAGGCCC;
chr7	fimo	nucleotide_motif	4648130	4648144	40.3	+	.	Name=1;ID=1-2-chr7;pvalue=9.36e-05;qvalue=0.249;sequence=AGGGGAGTGGGGTCG;
chr7	fimo	nucleotide_motif	4648153	4648167	42.7	+	.	Name=1;ID=1-1-chr7;pvalue=5.4e-05;qvalue=0.19;sequence=AGGTCAGCGGGCGCG;
chr7	fimo	nucleotide_motif	4689511	4689525	40.5	+	.	Name=1;ID=1-2-chr7;pvalue=8.91e-05;qvalue=0.242;sequence=GGATCCCTGGGGTCA;
chr7	fimo	nucleotide_motif	4689662	4689676	41.7	+	.	Name=1;ID=1-1-chr7;pvalue=6.68e-05;qvalue=0.211;sequence=GGGTTACTGAGGTCA;
chr7	fimo	nucleotide_motif	5564268	5564282	41.1	+	.	Name=1;ID=1-1-chr7;pvalue=7.79e-05;qvalue=0.227;sequence=TGGGCAGTGAGGACA;
chr7	fimo	nucleotide_motif	5701197	5701211	42.1	+	.	Name=1;ID=1-2-chr7;pvalue=6.22e-05;qvalue=0.204;sequence=GGGCCAATGGGGACA;
chr7	fimo	nucleotide_motif	5701263	5701277	51.6	+	.	Name=1;ID=1-1-chr7;pvalue=6.83e-06;qvalue=0.0599;sequence=AGTTCAATGACTTCA;
chr7	fimo	nucleotide_motif	21972615	21972629	40.9	-	.	Name=1;ID=1-1-chr7;pvalue=8.11e-05;qvalue=0.23;sequence=AGGTGACAGAGGTAA;
chr7	fimo	nucleotide_motif	22357563	22357577	40.9	-	.	Name=1;ID=1-1-chr7;pvalue=8.11e-05;qvalue=0.23;sequence=AGGGCAAAGGGTCTA;
chr7	fimo	nucleotide_motif	22621416	22621430	49.4	-	.	Name=1;ID=1-1-chr7;pvalue=1.14e-05;qvalue=0.0812;sequence=AGTTCATTGGGTTCA;
chr7	fimo	nucleotide_motif	22621425	22621439	47.8	-	.	Name=1;ID=1-2-chr7;pvalue=1.66e-05;qvalue=0.095;sequence=GGTTCATCAAGTTCA;
chr7	fimo	nucleotide_motif	22621434	22621448	45.8	-	.	Name=1;ID=1-3-chr7;pvalue=2.61e-05;qvalue=0.125;sequence=GGTTCATTGGGTTCA;
chr7	fimo	nucleotide_motif	23025077	23025091	47.6	+	.	Name=1;ID=1-1-chr7;pvalue=1.75e-05;qvalue=0.098;sequence=GGATCAATGAGGTCC;
chr7	fimo	nucleotide_motif	23359460	23359474	63.6	+	.	Name=1;ID=1-1-chr7;pvalue=4.36e-07;qvalue=0.018;sequence=AGGTCACTGAGGGCT;
chr7	fimo	nucleotide_motif	25592856	25592870	63.4	-	.	Name=1;ID=1-1-chr7;pvalue=4.57e-07;qvalue=0.018;sequence=AGTTCAAAGAGGACA;
chr7	fimo	nucleotide_motif	30637112	30637126	44.8	+	.	Name=1;ID=1-1-chr7;pvalue=3.27e-05;qvalue=0.145;sequence=TGGTCACTGAGGTTC;
chr7	fimo	nucleotide_motif	41991181	41991195	63.7	+	.	Name=1;ID=1-1-chr7;pvalue=4.24e-07;qvalue=0.018;sequence=AGTTCACTGGGTTCA;
chr7	fimo	nucleotide_motif	47944705	47944719	44.8	-	.	Name=1;ID=1-1-chr7;pvalue=3.34e-05;qvalue=0.147;sequence=AGGTCACACAGGGCC;
chr7	fimo	nucleotide_motif	73269946	73269960	44.8	+	.	Name=1;ID=1-1-chr7;pvalue=3.3e-05;qvalue=0.146;sequence=AGGGCAGTGGGTTCG;
chr7	fimo	nucleotide_motif	75515107	75515121	45.5	-	.	Name=1;ID=1-1-chr7;pvalue=2.83e-05;qvalue=0.131;sequence=AGGTGGAAGAGGACG;
chr7	fimo	nucleotide_motif	92188274	92188288	48.3	+	.	Name=1;ID=1-1-chr7;pvalue=1.48e-05;qvalue=0.0909;sequence=AGGTCAGAGAAGTTA;
chr7	fimo	nucleotide_motif	92280660	92280674	48.4	+	.	Name=1;ID=1-1-chr7;pvalue=1.44e-05;qvalue=0.09;sequence=AGTGCAATGAGTACA;
chr7	fimo	nucleotide_motif	100019491	100019505	48.6	+	.	Name=1;ID=1-1-chr7;pvalue=1.37e-05;qvalue=0.089;sequence=AGGGCACTGGGGGCA;
chr7	fimo	nucleotide_motif	100515210	100515224	56.0	-	.	Name=1;ID=1-1-chr7;pvalue=2.52e-06;qvalue=0.0375;sequence=GGGTCACAGGGTTTA;
chr7	fimo	nucleotide_motif	101420896	101420910	40.9	+	.	Name=1;ID=1-1-chr7;pvalue=8.11e-05;qvalue=0.23;sequence=AGGTCCCTGGGGGTA;
chr7	fimo	nucleotide_motif	114344983	114344997	42.7	+	.	Name=1;ID=1-1-chr7;pvalue=5.31e-05;qvalue=0.188;sequence=AGGTCATTGGGTTTG;
chr7	fimo	nucleotide_motif	133768241	133768255	46.4	-	.	Name=1;ID=1-1-chr7;pvalue=2.3e-05;qvalue=0.117;sequence=CGGTCATCGAGTTCA;
chr7	fimo	nucleotide_motif	134504517	134504531	46.4	-	.	Name=1;ID=1-1-chr7;pvalue=2.31e-05;qvalue=0.117;sequence=AGGTCAGAGGGCTCT;
chr7	fimo	nucleotide_motif	135301025	135301039	43.6	+	.	Name=1;ID=1-1-chr7;pvalue=4.38e-05;qvalue=0.17;sequence=AGTTCATTGGGTTTA;
chr7	fimo	nucleotide_motif	139114114	139114128	42.9	+	.	Name=1;ID=1-1-chr7;pvalue=5.15e-05;qvalue=0.186;sequence=AGGGCAACAAGGGCT;
chr7	fimo	nucleotide_motif	139263162	139263176	42.9	-	.	Name=1;ID=1-1-chr7;pvalue=5.17e-05;qvalue=0.186;sequence=AGTTCAAGGGGGGCG;
chr7	fimo	nucleotide_motif	154720876	154720890	51.3	-	.	Name=1;ID=1-1-chr7;pvalue=7.36e-06;qvalue=0.0627;sequence=GGGTCATCAAGTTCA;
chr8	fimo	nucleotide_motif	10822266	10822280	58.4	-	.	Name=1;ID=1-1-chr8;pvalue=1.44e-06;qvalue=0.0318;sequence=GGGTCACAGGGGGCA;
chr8	fimo	nucleotide_motif	10839359	10839373	55.9	-	.	Name=1;ID=1-1-chr8;pvalue=2.59e-06;qvalue=0.0378;sequence=AGGTCAGTGGGTCCA;
chr8	fimo	nucleotide_motif	28690995	28691009	42.1	+	.	Name=1;ID=1-1-chr8;pvalue=6.15e-05;qvalue=0.204;sequence=GGGTGAGAGGGTTTG;
chr8	fimo	nucleotide_motif	42158972	42158986	58.2	+	.	Name=1;ID=1-1-chr8;pvalue=1.51e-06;qvalue=0.032;sequence=AGGACACCGAGTTCA;
chr8	fimo	nucleotide_motif	67507518	67507532	42.6	+	.	Name=1;ID=1-2-chr8;pvalue=5.51e-05;qvalue=0.191;sequence=GGAACAGCGAGGTCA;
chr8	fimo	nucleotide_motif	67507527	67507541	67.6	+	.	Name=1;ID=1-1-chr8;pvalue=1.75e-07;qvalue=0.0142;sequence=AGGTCACAGAGTGCG;
chr8	fimo	nucleotide_motif	67755371	67755385	46.4	+	.	Name=1;ID=1-1-chr8;pvalue=2.31e-05;qvalue=0.117;sequence=GGGTCACTAGGTTCC;
chr8	fimo	nucleotide_motif	72918436	72918450	53.1	+	.	Name=1;ID=1-1-chr8;pvalue=4.88e-06;qvalue=0.0547;sequence=GGTTCACTGGGTGCA;
chr8	fimo	nucleotide_motif	90839471	90839485	47.1	-	.	Name=1;ID=1-1-chr8;pvalue=1.94e-05;qvalue=0.104;sequence=AGGTCGGCGAGTTTG;
chr8	fimo	nucleotide_motif	96219162	96219176	41.2	-	.	Name=1;ID=1-1-chr8;pvalue=7.56e-05;qvalue=0.225;sequence=GGGTCACCGGAGTTA;
chr8	fimo	nucleotide_motif	96312878	96312892	50.1	-	.	Name=1;ID=1-1-chr8;pvalue=9.86e-06;qvalue=0.0745;sequence=AGGTCAGGAAGTACA;
chr8	fimo	nucleotide_motif	96313027	96313041	43.1	-	.	Name=1;ID=1-2-chr8;pvalue=4.88e-05;qvalue=0.18;sequence=AGGAGAGTGAGTACA;
chr8	fimo	nucleotide_motif	97316968	97316982	44.2	+	.	Name=1;ID=1-1-chr8;pvalue=3.8e-05;qvalue=0.156;sequence=AAGTCATAGAGGACA;
chr8	fimo	nucleotide_motif	98712790	98712804	41.6	+	.	Name=1;ID=1-1-chr8;pvalue=6.96e-05;qvalue=0.216;sequence=TATTCAAAAAGTTCA;
chr8	fimo	nucleotide_motif	98725241	98725255	48.6	-	.	Name=1;ID=1-1-chr8;pvalue=1.37e-05;qvalue=0.089;sequence=GGGTCACCGGGTCTA;
chr8	fimo	nucleotide_motif	101576250	101576264	40.4	+	.	Name=1;ID=1-1-chr8;pvalue=9.19e-05;qvalue=0.247;sequence=AGGACACTGGGGACT;
chr8	fimo	nucleotide_motif	103617754	103617768	45.2	-	.	Name=1;ID=1-1-chr8;pvalue=3e-05;qvalue=0.136;sequence=AGGTCAGCAGGTTTG;
chr8	fimo	nucleotide_motif	103617782	103617796	40.7	-	.	Name=1;ID=1-2-chr8;pvalue=8.53e-05;qvalue=0.237;sequence=AGATCAGCAAGTCCC;
chr8	fimo	nucleotide_motif	104021939	104021953	51.8	+	.	Name=1;ID=1-1-chr8;pvalue=6.62e-06;qvalue=0.0596;sequence=GAGTCACCAAGGTCA;
chr8	fimo	nucleotide_motif	105667295	105667309	41.5	+	.	Name=1;ID=1-2-chr8;pvalue=7e-05;qvalue=0.217;sequence=AGGAGACAGAGGTTT;
chr8	fimo	nucleotide_motif	105667455	105667469	59.0	+	.	Name=1;ID=1-1-chr8;pvalue=1.25e-06;qvalue=0.029;sequence=AGGTGGCAGAGGTCA;
chr8	fimo	nucleotide_motif	105750564	105750578	74.6	+	.	Name=1;ID=1-1-chr8;pvalue=3.44e-08;qvalue=0.01;sequence=AGGTCACTGAGGGCA;
chr8	fimo	nucleotide_motif	105768101	105768115	60.4	-	.	Name=1;ID=1-1-chr8;pvalue=9.12e-07;qvalue=0.0232;sequence=AGTTCAGAGAGTTCT;
chr8	fimo	nucleotide_motif	110415637	110415651	42.4	-	.	Name=1;ID=1-1-chr8;pvalue=5.72e-05;qvalue=0.197;sequence=GGGTAACAGAGTTCA;
chr8	fimo	nucleotide_motif	123865036	123865050	49.1	+	.	Name=1;ID=1-1-chr8;pvalue=1.24e-05;qvalue=0.0857;sequence=AGGGCAGCGAGTTTA;
chr8	fimo	nucleotide_motif	125003581	125003595	48.1	-	.	Name=1;ID=1-1-chr8;pvalue=1.55e-05;qvalue=0.0927;sequence=AGGGCACCGGGTGCA;
chr8	fimo	nucleotide_motif	125770148	125770162	52.6	-	.	Name=1;ID=1-1-chr8;pvalue=5.5e-06;qvalue=0.0568;sequence=AGTTCAAGGAGGACA;
chr8	fimo	nucleotide_motif	125770157	125770171	44.4	-	.	Name=1;ID=1-2-chr8;pvalue=3.59e-05;qvalue=0.15;sequence=TGGTGAGGGAGTTCA;
chr8	fimo	nucleotide_motif	126683410	126683424	41.1	+	.	Name=1;ID=1-2-chr8;pvalue=7.67e-05;qvalue=0.226;sequence=TGGGGAGTGAGGTCA;
chr8	fimo	nucleotide_motif	126683551	126683565	42.6	-	.	Name=1;ID=1-1-chr8;pvalue=5.48e-05;qvalue=0.191;sequence=GGGCCACAAAGGTTG;
chr8	fimo	nucleotide_motif	126718773	126718787	40.6	+	.	Name=1;ID=1-1-chr8;pvalue=8.7e-05;qvalue=0.24;sequence=AGTCCAGTGGGTTCT;
chr8	fimo	nucleotide_motif	129303686	129303700	50.9	-	.	Name=1;ID=1-1-chr8;pvalue=8.11e-06;qvalue=0.0665;sequence=GGGTCACAGGGTTTG;
chr8	fimo	nucleotide_motif	131329100	131329114	54.1	+	.	Name=1;ID=1-1-chr8;pvalue=3.87e-06;qvalue=0.0484;sequence=AGGTCACTGGGGTTG;
chr8	fimo	nucleotide_motif	134563402	134563416	52.6	-	.	Name=1;ID=1-1-chr8;pvalue=5.5e-06;qvalue=0.0568;sequence=GAGTCAGTGAGTTCA;
chr8	fimo	nucleotide_motif	141546779	141546793	64.2	+	.	Name=1;ID=1-1-chr8;pvalue=3.8e-07;qvalue=0.018;sequence=AGGTCAGTGAGTTCT;
chr8	fimo	nucleotide_motif	142065797	142065811	52.1	-	.	Name=1;ID=1-1-chr8;pvalue=6.09e-06;qvalue=0.0587;sequence=AGTGCACTGAGGGCA;
chr8	fimo	nucleotide_motif	142197568	142197582	51.7	+	.	Name=1;ID=1-1-chr8;pvalue=6.73e-06;qvalue=0.0597;sequence=AGTTGACTGAGTTTG;
chr8	fimo	nucleotide_motif	144179102	144179116	46.2	-	.	Name=1;ID=1-1-chr8;pvalue=2.38e-05;qvalue=0.118;sequence=GGGTGAGAGGGGTCT;
chr8	fimo	nucleotide_motif	146074793	146074807	47.4	-	.	Name=1;ID=1-2-chr8;pvalue=1.82e-05;qvalue=0.1;sequence=AGATCACTGAGGTTC;
chr8	fimo	nucleotide_motif	146074883	146074897	63.6	-	.	Name=1;ID=1-1-chr8;pvalue=4.38e-07;qvalue=0.018;sequence=AGGTCACTGAGTGCT;
chr8	fimo	nucleotide_motif	146075110	146075124	41.3	-	.	Name=1;ID=1-3-chr8;pvalue=7.48e-05;qvalue=0.224;sequence=AGATCACTGGGTGTT;
chr9	fimo	nucleotide_motif	4752988	4753002	48.0	+	.	Name=1;ID=1-1-chr9;pvalue=1.57e-05;qvalue=0.0928;sequence=AGGTCATGAAGGTCA;
chr9	fimo	nucleotide_motif	5548504	5548518	52.0	-	.	Name=1;ID=1-1-chr9;pvalue=6.27e-06;qvalue=0.0587;sequence=AGTTCATTGAGTGCA;
chr9	fimo	nucleotide_motif	33294552	33294566	60.3	-	.	Name=1;ID=1-1-chr9;pvalue=9.39e-07;qvalue=0.0236;sequence=AAGTCAAAGAGTTCA;
chr9	fimo	nucleotide_motif	35832910	35832924	51.7	+	.	Name=1;ID=1-1-chr9;pvalue=6.68e-06;qvalue=0.0597;sequence=GGGTCAACCAGGTCA;
chr9	fimo	nucleotide_motif	36995968	36995982	58.3	+	.	Name=1;ID=1-1-chr9;pvalue=1.49e-06;qvalue=0.032;sequence=AGTTCATAGAGTTCA;
chr9	fimo	nucleotide_motif	86499360	86499374	41.3	-	.	Name=1;ID=1-1-chr9;pvalue=7.48e-05;qvalue=0.224;sequence=TGGTCCCTGGGTTCA;
chr9	fimo	nucleotide_motif	89269518	89269532	43.2	-	.	Name=1;ID=1-1-chr9;pvalue=4.82e-05;qvalue=0.179;sequence=AGTTCACAGGAGACA;
chr9	fimo	nucleotide_motif	91269339	91269353	48.3	+	.	Name=1;ID=1-1-chr9;pvalue=1.46e-05;qvalue=0.0906;sequence=GGGACACTGAGGACA;
chr9	fimo	nucleotide_motif	91269419	91269433	48.1	+	.	Name=1;ID=1-2-chr9;pvalue=1.55e-05;qvalue=0.0927;sequence=CAGTCACAGAGGTCA;
chr9	fimo	nucleotide_motif	92950081	92950095	48.8	-	.	Name=1;ID=1-1-chr9;pvalue=1.3e-05;qvalue=0.0873;sequence=AGTGCAGAGAGTGCA;
chr9	fimo	nucleotide_motif	111946257	111946271	42.5	-	.	Name=1;ID=1-1-chr9;pvalue=5.57e-05;qvalue=0.193;sequence=GGAGCAATGAGGGCA;
chr9	fimo	nucleotide_motif	113767710	113767724	42.4	+	.	Name=1;ID=1-2-chr9;pvalue=5.78e-05;qvalue=0.198;sequence=AGGTCACTCAGTTTC;
chr9	fimo	nucleotide_motif	113767932	113767946	47.1	+	.	Name=1;ID=1-1-chr9;pvalue=1.93e-05;qvalue=0.104;sequence=GGGGGACAGAGGGCA;
chr9	fimo	nucleotide_motif	113789194	113789208	40.3	+	.	Name=1;ID=1-1-chr9;pvalue=9.32e-05;qvalue=0.248;sequence=AGGTCATGGGGGTTA;
chr9	fimo	nucleotide_motif	114586003	114586017	60.6	-	.	Name=1;ID=1-1-chr9;pvalue=8.59e-07;qvalue=0.0221;sequence=AGGTCACTGGGTACA;
chr9	fimo	nucleotide_motif	114698278	114698292	41.9	+	.	Name=1;ID=1-1-chr9;pvalue=6.38e-05;qvalue=0.207;sequence=AAGTCACTGAAGCCA;
chr9	fimo	nucleotide_motif	115319535	115319549	51.7	+	.	Name=1;ID=1-1-chr9;pvalue=6.78e-06;qvalue=0.0599;sequence=GGGTCAGAGGGTTCT;
chr9	fimo	nucleotide_motif	115383943	115383957	41.3	+	.	Name=1;ID=1-2-chr9;pvalue=7.33e-05;qvalue=0.222;sequence=AGGGCAAGAAGGCCA;
chr9	fimo	nucleotide_motif	115384007	115384021	42.8	-	.	Name=1;ID=1-1-chr9;pvalue=5.22e-05;qvalue=0.187;sequence=AGGTCGGGAAGGGCA;
chr9	fimo	nucleotide_motif	116151120	116151134	40.0	+	.	Name=1;ID=1-1-chr9;pvalue=9.93e-05;qvalue=0.256;sequence=AGGGCAGTGGGTTCC;
chr9	fimo	nucleotide_motif	116483863	116483877	47.2	-	.	Name=1;ID=1-2-chr9;pvalue=1.89e-05;qvalue=0.103;sequence=AGTGCAATGGGGTCA;
chr9	fimo	nucleotide_motif	116483891	116483905	56.9	+	.	Name=1;ID=1-1-chr9;pvalue=2.05e-06;qvalue=0.0343;sequence=AGATGAATGAGGTCA;
chr9	fimo	nucleotide_motif	116483935	116483949	42.3	+	.	Name=1;ID=1-3-chr9;pvalue=5.9e-05;qvalue=0.198;sequence=GGGTGGGGGAGGTCA;
chr9	fimo	nucleotide_motif	121838724	121838738	42.3	-	.	Name=1;ID=1-1-chr9;pvalue=5.9e-05;qvalue=0.198;sequence=AGTGCAATGGGGACA;
chr9	fimo	nucleotide_motif	125141632	125141646	44.7	-	.	Name=1;ID=1-1-chr9;pvalue=3.41e-05;qvalue=0.148;sequence=AAGTGACCGAGGCCG;
chr9	fimo	nucleotide_motif	126002387	126002401	47.7	+	.	Name=1;ID=1-1-chr9;pvalue=1.71e-05;qvalue=0.0968;sequence=CGGTCACTGAGTTTG;
chr9	fimo	nucleotide_motif	130685061	130685075	48.5	+	.	Name=1;ID=1-1-chr9;pvalue=1.42e-05;qvalue=0.0894;sequence=GGGTCATGGAGTTCA;
chr9	fimo	nucleotide_motif	134847948	134847962	56.9	+	.	Name=1;ID=1-1-chr9;pvalue=2.02e-06;qvalue=0.0343;sequence=AGTTCACCGGGTGCA;
chr9	fimo	nucleotide_motif	135193034	135193048	40.7	-	.	Name=1;ID=1-1-chr9;pvalue=8.53e-05;qvalue=0.237;sequence=GAGGCACTGAGGCCA;
chrX	fimo	nucleotide_motif	7012086	7012100	40.6	-	.	Name=1;ID=1-1-chrX;pvalue=8.61e-05;qvalue=0.238;sequence=GGGTGACAGGGTTTC;
chrX	fimo	nucleotide_motif	7043378	7043392	63.8	-	.	Name=1;ID=1-1-chrX;pvalue=4.16e-07;qvalue=0.018;sequence=AGGTCACCAAGGACA;
chrX	fimo	nucleotide_motif	7043740	7043754	40.9	+	.	Name=1;ID=1-2-chrX;pvalue=8.15e-05;qvalue=0.23;sequence=AGGTCACTGTGGGCA;
chrX	fimo	nucleotide_motif	38545496	38545510	50.6	+	.	Name=1;ID=1-1-chrX;pvalue=8.69e-06;qvalue=0.0686;sequence=GGGTGAAAGAGGACG;
chrX	fimo	nucleotide_motif	46373253	46373267	46.2	+	.	Name=1;ID=1-1-chrX;pvalue=2.4e-05;qvalue=0.118;sequence=TGGCCACAGAGTGCA;
chrX	fimo	nucleotide_motif	46382470	46382484	71.4	+	.	Name=1;ID=1-1-chrX;pvalue=7.3e-08;qvalue=0.0103;sequence=AGGTCACAGGGGTCA;
chrX	fimo	nucleotide_motif	54087952	54087966	56.7	-	.	Name=1;ID=1-1-chrX;pvalue=2.15e-06;qvalue=0.0343;sequence=GAGTCACCGAGTTCA;
chrX	fimo	nucleotide_motif	96468349	96468363	52.1	-	.	Name=1;ID=1-1-chrX;pvalue=6.09e-06;qvalue=0.0587;sequence=GAGTCACTGAGTGCA;
chrX	fimo	nucleotide_motif	119643313	119643327	61.0	-	.	Name=1;ID=1-1-chrX;pvalue=7.96e-07;qvalue=0.0218;sequence=GGGTCAATGAGTTCT;
chrX	fimo	nucleotide_motif	129054001	129054015	56.1	+	.	Name=1;ID=1-1-chrX;pvalue=2.43e-06;qvalue=0.0369;sequence=AGGTCAGGGAGTGCA;
chrX	fimo	nucleotide_motif	134483587	134483601	52.7	-	.	Name=1;ID=1-1-chrX;pvalue=5.31e-06;qvalue=0.0563;sequence=AGGCCAACGAGTGCA;
chrX	fimo	nucleotide_motif	138635646	138635660	42.1	+	.	Name=1;ID=1-1-chrX;pvalue=6.18e-05;qvalue=0.204;sequence=AGGACAGTGAGGTTT;
chrX	fimo	nucleotide_motif	151750258	151750272	52.9	+	.	Name=1;ID=1-1-chrX;pvalue=5.16e-06;qvalue=0.0561;sequence=AGTTCAGTGGGTGCA;
