# Supplementary material for: The MEME Suite
Source: Nucleic Acids Res. 2015 May 7;43(Web Server issue):W39–49. doi: 10.1093/nar/gkv416 (PMC4489269; doi:10.1093/nar/gkv416)
Supplement: SUPPLEMENTARY DATA [file supp_gkv416_nar-00283-web-b-2015-File005.zip › case4/meme-chip/fimo_out_1/fimo.txt]

#pattern name	sequence name	start	stop	strand	score	p-value	q-value	matched sequence
1	chr1	41973757	41973771	+	22.5165	9.57e-10	0.00205	AGGTCACAGAGGTCA
1	chr15	70554390	70554404	+	21.022	1.28e-08	0.01	AGGTCAACGAGGTCA
1	chr4	144654241	144654255	-	20.6813	2.49e-08	0.01	GGGTCACTGAGGTCA
1	chr1	120065799	120065813	+	20.5824	2.87e-08	0.01	AGGTCAGTGAGTTCA
1	chr10	73603903	73603917	+	20.5714	2.96e-08	0.01	AGTTCACCGAGTTCA
1	chr11	85835751	85835765	-	20.4725	3.24e-08	0.01	GGGTCACCGAGGTCA
1	chr8	105750564	105750578	+	20.4286	3.44e-08	0.01	AGGTCACTGAGGGCA
1	chr6	47513526	47513540	-	20.3297	4.23e-08	0.01	AGGTGACAGAGGTCA
1	chr19	56072018	56072032	+	20.3187	4.32e-08	0.01	AGGTGACAGAGTTCA
1	chr3	113554016	113554030	-	20.2747	4.69e-08	0.01	AGGTCACCAAGTTCA
1	chr18	19994275	19994289	-	19.978	6.2e-08	0.0103	AGGTGACTGAGTTCA
1	chrX	46382470	46382484	+	19.7912	7.3e-08	0.0103	AGGTCACAGGGGTCA
1	chr21	15516392	15516406	+	19.7912	7.3e-08	0.0103	AGGTCACAGGGGTCA
1	chr22	38038035	38038049	+	19.7912	7.3e-08	0.0103	AGGTCACAGGGGTCA
1	chr16	29973977	29973991	-	19.7802	7.59e-08	0.0103	AGGTCACAGGGTTCA
1	chr1	39054533	39054547	-	19.7692	7.78e-08	0.0103	AGGTGACCGAGTTCA
1	chr10	82002464	82002478	-	19.7363	8.16e-08	0.0103	GGGTCAATGAGGTCA
1	chr4	7529606	7529620	-	19.5385	9.48e-08	0.0107	AGGTCAATAAGTTCA
1	chr10	24715963	24715977	+	19.5385	9.48e-08	0.0107	AGGTCAATAAGTTCA
1	chr12	26343051	26343065	+	19.4396	1.09e-07	0.0112	AGGTCACTGGGTTCA
1	chr1	76218527	76218541	+	19.4286	1.1e-07	0.0112	GGGTCAGAGAGTTCA
1	chr20	23263230	23263244	+	19.2418	1.31e-07	0.0125	AGGTCAGAAAGTTCA
1	chr3	53780095	53780109	+	19.2308	1.34e-07	0.0125	GGGTCACAGAGTTCG
1	chr18	667402	667416	+	19.022	1.63e-07	0.0142	AGTTCACAGAGGCCA
1	chr8	67507527	67507541	+	18.978	1.75e-07	0.0142	AGGTCACAGAGTGCG
1	chr11	86825988	86826002	-	18.9341	1.78e-07	0.0142	AGTTGACAGAGTTCA
1	chr19	2734436	2734450	-	18.9231	1.8e-07	0.0142	AGGTCGCAGAGGTCA
1	chr11	128216998	128217012	-	18.8462	1.97e-07	0.0151	AGGTCAGTGAGGGCA
1	chr20	23262834	23262848	+	18.8132	2.09e-07	0.0151	AGGTCAGAGAGTCCA
1	chr6	27965911	27965925	+	18.8022	2.13e-07	0.0151	GGGTCACAGAGGACA
1	chr15	19249000	19249014	-	18.7802	2.18e-07	0.0151	GGGTCACCAAGTTCA
1	chr3	181479352	181479366	+	18.6813	2.4e-07	0.0156	AGTTCACTGAGGCCA
1	chr17	9300475	9300489	+	18.6813	2.4e-07	0.0156	AGTTCACTGAGGCCA
1	chr15	49308123	49308137	+	18.6044	2.59e-07	0.0163	GGGTCACAGAGTTCT
1	chr1	228391071	228391085	-	18.5055	2.84e-07	0.0172	GGGTCACAGAGTTTA
1	chr12	103617457	103617471	+	18.4615	2.94e-07	0.0172	GGGTCACTGAGGACA
1	chr19	4218775	4218789	+	18.4176	3.06e-07	0.0172	AGGTCACAGAGTTCC
1	chr20	23263270	23263284	+	18.4176	3.06e-07	0.0172	AGGTCAGAGAGTTTA
1	chr17	1457475	1457489	-	18.3736	3.21e-07	0.0176	AGGTCAGTGAGGACA
1	chr10	80514230	80514244	+	18.3297	3.33e-07	0.0178	GGGTCAAAGAGGGCA
1	chr15	61757295	61757309	+	18.2747	3.52e-07	0.018	AGGTCAGCGAGGCCA
1	chr1	101609473	101609487	-	18.2198	3.67e-07	0.018	AGGTGACAGAGGCCA
1	chr2	216531519	216531533	-	18.2198	3.67e-07	0.018	AGGTCAAGGAGTTCA
1	chr8	141546779	141546793	+	18.1758	3.8e-07	0.018	AGGTCAGTGAGTTCT
1	chr1	148801589	148801603	+	18.1099	3.94e-07	0.018	TGGTCACTGAGGTCA
1	chr2	25048015	25048029	+	18.1099	3.94e-07	0.018	AGGTCAAAAAGGTCG
1	chrX	7043378	7043392	-	18.0659	4.16e-07	0.018	AGGTCACCAAGGACA
1	chr7	41991181	41991195	+	18.0549	4.24e-07	0.018	AGTTCACTGGGTTCA
1	chr7	23359460	23359474	+	18.022	4.36e-07	0.018	AGGTCACTGAGGGCT
1	chr8	146074883	146074897	-	18.011	4.38e-07	0.018	AGGTCACTGAGTGCT
1	chr13	29630951	29630965	+	17.989	4.47e-07	0.018	GGGTCAATGAGGGCA
1	chr7	25592856	25592870	-	17.967	4.57e-07	0.018	AGTTCAAAGAGGACA
1	chr5	32212260	32212274	+	17.956	4.66e-07	0.018	AGTTCAAAGAGTACA
1	chr11	72765802	72765816	+	17.956	4.66e-07	0.018	GGGTCACTGGGGTCA
1	chr2	191243773	191243787	-	17.9451	4.7e-07	0.018	AGTTCAACAAGTTCA
1	chr2	161268856	161268870	-	17.9341	4.72e-07	0.018	AGGCCACAGAGGTCA
1	chr18	17966496	17966510	-	17.9011	4.81e-07	0.018	AGGTCATAGAGGTCA
1	chr18	19735183	19735197	-	17.8791	4.97e-07	0.0182	AGGTCACTGAGTTTG
1	chr3	40977898	40977912	-	17.8681	5.03e-07	0.0182	AGTTCAGAAAGGTCA
1	chr13	46123389	46123403	+	17.8571	5.1e-07	0.0182	AGTTCAGAAAGTTCA
1	chr2	157825939	157825953	-	17.8022	5.22e-07	0.0182	AGGTCAATAAGGGCA
1	chr5	75179414	75179428	-	17.7912	5.26e-07	0.0182	AGTTCAGAGAGTGCA
1	chr3	49257224	49257238	-	17.7473	5.48e-07	0.0186	GGGTCAGAAAGTTCA
1	chr22	48052038	48052052	+	17.6813	5.74e-07	0.0192	GGGTCAGAGAGTGCA
1	chr12	53664764	53664778	-	17.6484	5.96e-07	0.0193	AGTTGAATGAGTTCA
1	chr18	3583985	3583999	+	17.6484	5.96e-07	0.0193	GGGTCAGAGAGTTCG
1	chr1	207972888	207972902	-	17.5824	6.26e-07	0.0193	AGGTCAGGGAGTTCA
1	chr20	23262874	23262888	+	17.5824	6.26e-07	0.0193	AGGTCAGGGAGTTCA
1	chr6	51969572	51969586	+	17.5604	6.38e-07	0.0193	AGGTCATTGAGGTCA
1	chr6	138155093	138155107	-	17.5604	6.38e-07	0.0193	AGGTCAAAGAGTACG
1	chr6	2736672	2736686	+	17.5495	6.47e-07	0.0193	AGGTCACCAGGTTCA
1	chr19	62885001	62885015	+	17.5385	6.5e-07	0.0193	AGTTCGCAGAGGTCA
1	chr17	44650781	44650795	+	17.5055	6.68e-07	0.0196	AGGTCAGAAAGGGCA
1	chr12	27297405	27297419	-	17.4505	7e-07	0.0202	AGTTCAAAGGGTTCA
1	chr2	111642870	111642884	+	17.3516	7.62e-07	0.0217	GGGTCAAAGGGGTCA
1	chr22	48051971	48051985	+	17.3407	7.74e-07	0.0218	GGGTCAGTGAGTGCA
1	chr22	35971621	35971635	+	17.3297	7.87e-07	0.0218	GGGTCAGAGAGGCCA
1	chrX	119643313	119643327	-	17.3187	7.96e-07	0.0218	GGGTCAATGAGTTCT
1	chr3	45000995	45001009	-	17.2747	8.15e-07	0.0221	AGGTCACAGGGTTTA
1	chr3	10237484	10237498	+	17.2527	8.3e-07	0.0221	GGGTGAGAGAGGTCA
1	chr16	10767363	10767377	+	17.2308	8.48e-07	0.0221	AGGTCACTGGGGACA
1	chr9	114586003	114586017	-	17.2198	8.59e-07	0.0221	AGGTCACTGGGTACA
1	chr11	35105614	35105628	-	17.2198	8.59e-07	0.0221	GGGTCAATGAGTTTA
1	chr8	105768101	105768115	-	17.1319	9.12e-07	0.0232	AGTTCAGAGAGTTCT
1	chr9	33294552	33294566	-	17.0989	9.39e-07	0.0236	AAGTCAAAGAGTTCA
1	chr12	2335601	2335615	-	17.0659	9.58e-07	0.0238	AGGTCACGGAGGCCA
1	chr5	72986296	72986310	-	17.011	1.01e-06	0.0249	AGATGACTGAGTTCA
1	chr18	47227848	47227862	+	16.989	1.03e-06	0.025	AGGTCGGTGAGTTCA
1	chr5	96529020	96529034	-	16.8571	1.14e-06	0.0274	TGGTCAGAGAGTTCA
1	chr22	49095625	49095639	-	16.8352	1.16e-06	0.0275	AGTTCAAGGAGTTCA
1	chr20	45820712	45820726	-	16.7473	1.24e-06	0.029	GGGTGACTGAGGGCA
1	chr8	105667455	105667469	+	16.7363	1.25e-06	0.029	AGGTGGCAGAGGTCA
1	chr1	210173058	210173072	+	16.6923	1.3e-06	0.0296	AGTTCACTAAGTTCT
1	chr12	132124208	132124222	+	16.6923	1.3e-06	0.0296	AGTTCAGTGAGTTTA
1	chr10	11691636	11691650	-	16.6374	1.35e-06	0.0304	AGGCCAATGAGTTCA
1	chr2	73365549	73365563	-	16.6154	1.37e-06	0.0306	AGGTCGCCGAGTGCA
1	chr8	10822266	10822280	-	16.5495	1.44e-06	0.0318	GGGTCACAGGGGGCA
1	chr6	124403749	124403763	+	16.5055	1.49e-06	0.032	AGTTCATAGAGTTCA
1	chr9	36995968	36995982	+	16.5055	1.49e-06	0.032	AGTTCATAGAGTTCA
1	chr1	95141283	95141297	-	16.4945	1.51e-06	0.032	AGGTCAACGAGTCCT
1	chr8	42158972	42158986	+	16.4945	1.51e-06	0.032	AGGACACCGAGTTCA
1	chr14	104463961	104463975	-	16.4615	1.55e-06	0.0322	AGGTCAGAGGGGGCA
1	chr17	39936551	39936565	+	16.4615	1.55e-06	0.0322	AGGTCAGAGGGGGCA
1	chr6	106718942	106718956	-	16.4286	1.58e-06	0.0325	GGGCCACAGAGTTCA
1	chr5	151022298	151022312	+	16.4176	1.59e-06	0.0325	AGGTGAACGAGTTCT
1	chr21	34270228	34270242	+	16.3407	1.68e-06	0.034	TGGTCACAGAGGCCA
1	chr20	23263190	23263204	+	16.3077	1.73e-06	0.0343	AGGTCAGAGAGTCTA
1	chr18	64811374	64811388	+	16.2967	1.75e-06	0.0343	GGTTCACGGAGGTCA
1	chr1	36381747	36381761	+	16.2198	1.83e-06	0.0343	AGGTCATAAAGGTCA
1	chr4	152885429	152885443	+	16.2088	1.85e-06	0.0343	GAGTCACTGAGTTCA
1	chr5	40443161	40443175	-	16.1978	1.87e-06	0.0343	AGGTCAGCAAGGTTA
1	chr6	3313035	3313049	-	16.1978	1.87e-06	0.0343	GGGTCACTGGGTGCA
1	chr19	8292538	8292552	+	16.1978	1.87e-06	0.0343	AGGTCACCAAGGTCC
1	chr2	129273094	129273108	+	16.1758	1.92e-06	0.0343	AGGCCACAGAGTGCA
1	chr5	5414272	5414286	-	16.1758	1.92e-06	0.0343	AGTTCACTGAGGCTA
1	chr3	116347706	116347720	-	16.1648	1.93e-06	0.0343	GGTTGAATGAGGTCA
1	chr15	86983765	86983779	+	16.1648	1.93e-06	0.0343	GGGTCAGCGGGGTCA
1	chr19	16604013	16604027	-	16.1538	1.94e-06	0.0343	GGTTGAATGAGTTCA
1	chr9	134847948	134847962	+	16.0989	2.02e-06	0.0343	AGTTCACCGGGTGCA
1	chr10	73404494	73404508	-	16.0989	2.02e-06	0.0343	GGGGCACTGAGGTCA
1	chr11	116973224	116973238	-	16.0989	2.02e-06	0.0343	AGGTGACTGAGGCCG
1	chr15	38191520	38191534	+	16.0989	2.02e-06	0.0343	GGGTCAGGGAGGTCA
1	chr18	55220849	55220863	+	16.0989	2.02e-06	0.0343	AGGTGACTGAGGCCG
1	chr20	47735357	47735371	-	16.0989	2.02e-06	0.0343	GGGTCACAGAGTTTT
1	chr4	15365197	15365211	-	16.0879	2.04e-06	0.0343	GGGGCACTGAGTTCA
1	chr17	38114327	38114341	+	16.0879	2.04e-06	0.0343	GGGTCAACAAGTGCA
1	chr9	116483891	116483905	+	16.0769	2.05e-06	0.0343	AGATGAATGAGGTCA
1	chr10	126879745	126879759	+	16.033	2.1e-06	0.0343	AGGTGAAGGAGTTCA
1	chr17	52790263	52790277	-	16.033	2.1e-06	0.0343	AAGTCACTAAGGTCA
1	chr2	73860861	73860875	+	16.022	2.11e-06	0.0343	AGGTCAATAAGGGCG
1	chr2	85408932	85408946	+	16.022	2.11e-06	0.0343	AGGTCACTAGGGGCA
1	chr2	191453399	191453413	-	16.011	2.13e-06	0.0343	AGGGCAGTGAGGTCA
1	chr3	113529146	113529160	+	16	2.15e-06	0.0343	AGGTCACAGAGTATG
1	chrX	54087952	54087966	-	16	2.15e-06	0.0343	GAGTCACCGAGTTCA
1	chr17	44625034	44625048	-	15.978	2.19e-06	0.0346	AGGTCAGTGAGGCTA
1	chr6	170705377	170705391	+	15.9341	2.25e-06	0.0354	GGTTCAGTGAGGTCG
1	chr3	13108167	13108181	-	15.9121	2.29e-06	0.0358	AGGTCAGCGGGGGCA
1	chr17	9300436	9300450	-	15.8571	2.39e-06	0.0369	AGATCAGAGAGGCCA
1	chrX	129054001	129054015	+	15.8352	2.43e-06	0.0369	AGGTCAGGGAGTGCA
1	chr17	30724255	30724269	-	15.8352	2.43e-06	0.0369	AGGCCACTGAGTGCA
1	chr19	12754247	12754261	+	15.8352	2.43e-06	0.0369	AAGTCACAGAGGACA
1	chr16	14358785	14358799	+	15.8132	2.47e-06	0.0372	AAGTCACCAAGTTCA
1	chr1	210172914	210172928	+	15.7802	2.52e-06	0.0375	AGGTCATAGAGTCCA
1	chr7	100515210	100515224	-	15.7802	2.52e-06	0.0375	GGGTCACAGGGTTTA
1	chr15	61757143	61757157	-	15.7582	2.57e-06	0.0377	TGGTCAAAGAGGGCA
1	chr16	55891771	55891785	-	15.7582	2.57e-06	0.0377	AGATCAATGAGGTTA
1	chr8	10839359	10839373	-	15.7473	2.59e-06	0.0378	AGGTCAGTGGGTCCA
1	chr20	45847127	45847141	+	15.7363	2.62e-06	0.0378	GGGTCAACAAGGCCA
1	chr17	2116772	2116786	+	15.7143	2.65e-06	0.0381	TGGTGACCGAGGTCA
1	chr3	23670142	23670156	-	15.6813	2.7e-06	0.0386	AGGTCAGTGAGGTTT
1	chr5	1366794	1366808	-	15.6264	2.83e-06	0.0401	GGGTCACCGGGTCCA
1	chr1	40278371	40278385	-	15.5714	2.92e-06	0.0409	GGGTCAGTGAGGGCG
1	chr6	80381209	80381223	+	15.5714	2.92e-06	0.0409	GGGTCACGGAGGCCA
1	chr1	181259716	181259730	+	15.5604	2.95e-06	0.0411	GGGTGACCGGGGTCA
1	chr20	23262854	23262868	+	15.4725	3.13e-06	0.0431	AGGTCAGGGAGTCCA
1	chr10	82002491	82002505	-	15.4505	3.18e-06	0.0431	AGGTGGATGAGGTCA
1	chr10	101407297	101407311	+	15.4505	3.18e-06	0.0431	AGTTCAACAAGGTTA
1	chr22	48052240	48052254	+	15.4505	3.18e-06	0.0431	GGGTCAGCAAGTGCA
1	chr2	231445978	231445992	+	15.3956	3.28e-06	0.0441	AAGTCACCGAGGCCA
1	chr3	109590040	109590054	-	15.3736	3.34e-06	0.0447	AGGCCACTGAGGACA
1	chr4	160317960	160317974	-	15.3626	3.37e-06	0.0448	AGGTGATTGAGTTCA
1	chr18	55568348	55568362	+	15.3407	3.42e-06	0.0451	AGGTCATTGAGGACA
1	chr15	62962578	62962592	+	15.3297	3.44e-06	0.0451	GGTTCAGAGGGGTCA
1	chr5	138925426	138925440	-	15.2857	3.55e-06	0.046	AGTTCACAGAGCACA
1	chr16	49704986	49705000	+	15.2857	3.55e-06	0.046	AGGTCACGGAGGCCG
1	chr11	33665872	33665886	+	15.2637	3.61e-06	0.0465	GAGTCAATGAGTTCA
1	chr22	39140905	39140919	-	15.2308	3.69e-06	0.0473	AGGGCAAAGAGTGCA
1	chr6	143166751	143166765	-	15.2198	3.72e-06	0.0474	AGTTCAACAGGTTCA
1	chr19	1599718	1599732	-	15.1868	3.81e-06	0.0482	AGGCCACTGAGGTCT
1	chr3	158289263	158289277	-	15.1758	3.84e-06	0.0483	AGGTCACGGAGGACG
1	chr8	131329100	131329114	+	15.1648	3.87e-06	0.0484	AGGTCACTGGGGTTG
1	chr2	230989605	230989619	-	15.1538	3.9e-06	0.0485	GGGTGAAAGGGTTCA
1	chr16	55891847	55891861	-	15.1209	3.99e-06	0.0494	AGATCAGTGAGGTTA
1	chr4	169519186	169519200	+	15.1099	4.02e-06	0.0494	GGGTCAATGAGGACT
1	chr6	111019006	111019020	-	15.0989	4.04e-06	0.0494	GGGTCAATGAGTACT
1	chr16	17226473	17226487	-	15.0879	4.08e-06	0.0496	AGGTCACACAGGACA
1	chr3	157886352	157886366	-	15.0659	4.11e-06	0.0497	AGATCACAGGGTGCA
1	chr2	98453934	98453948	-	15.0549	4.14e-06	0.0498	AGGTCAACAAGGTTG
1	chr12	46550582	46550596	+	15.033	4.21e-06	0.0503	GGGTGAGAGAGGACA
1	chr3	4994414	4994428	+	15	4.3e-06	0.0509	AGGTCACAGAGCCCG
1	chr14	92240478	92240492	-	14.989	4.33e-06	0.0509	GGTTCACCAAGTTCT
1	chr17	1567316	1567330	-	14.978	4.37e-06	0.0509	AAGTCACTGGGTTCA
1	chr17	58156311	58156325	-	14.967	4.39e-06	0.0509	GGGTCAGAGGGGGCA
1	chr2	9755731	9755745	+	14.956	4.42e-06	0.0509	AGAGCACAGAGTTCA
1	chr10	82002527	82002541	-	14.956	4.42e-06	0.0509	AGGTGAATGAGGTCC
1	chr10	82002671	82002685	-	14.956	4.42e-06	0.0509	AGGTGAATGAGGTCC
1	chr1	154212800	154212814	-	14.8791	4.66e-06	0.0534	AGGGCAAAGAGGCCA
1	chr20	45847260	45847274	+	14.8681	4.7e-06	0.0535	GGGTCAAACAGGTCA
1	chr18	4115859	4115873	+	14.8571	4.73e-06	0.0535	AGGGCACTGGGTTCA
1	chr1	110682603	110682617	-	14.8462	4.76e-06	0.0536	GGGGCAGAGAGTTCA
1	chr8	72918436	72918450	+	14.8132	4.88e-06	0.0547	GGTTCACTGGGTGCA
1	chr12	115844669	115844683	-	14.7692	5.01e-06	0.0559	AGGGCAAAGAGGACA
1	chr17	70246195	70246209	-	14.7582	5.05e-06	0.056	AGGGCAACAAGGTCA
1	chr5	131037847	131037861	+	14.7473	5.09e-06	0.0561	AGGGCAACAAGTTCA
1	chrX	151750258	151750272	+	14.7253	5.16e-06	0.0561	AGTTCAGTGGGTGCA
1	chr11	59979928	59979942	-	14.7253	5.16e-06	0.0561	AGTTCAGTGGGTGCA
1	chr16	11743407	11743421	+	14.7253	5.16e-06	0.0561	AGATCAATGAGTGCG
1	chr20	51702595	51702609	-	14.7033	5.24e-06	0.0563	AGATCAAAAAGGACA
1	chr1	26010042	26010056	-	14.6923	5.28e-06	0.0563	GGGGCACAGAGGGCA
1	chr6	32253475	32253489	-	14.6923	5.28e-06	0.0563	GGGTCGCAGGGTTCA
1	chr1	45048004	45048018	-	14.6813	5.31e-06	0.0563	GGGGCACAGAGTGCA
1	chrX	134483587	134483601	-	14.6813	5.31e-06	0.0563	AGGCCAACGAGTGCA
1	chr1	201597923	201597937	-	14.6484	5.41e-06	0.0568	AGGACACAGAGGTCT
1	chr5	55009705	55009719	+	14.6484	5.41e-06	0.0568	AGGTGAACAAGGTTA
1	chr1	195123740	195123754	-	14.6264	5.5e-06	0.0568	AGTTCAGAGAGTTTT
1	chr8	125770148	125770162	-	14.6264	5.5e-06	0.0568	AGTTCAAGGAGGACA
1	chr8	134563402	134563416	-	14.6264	5.5e-06	0.0568	GAGTCAGTGAGTTCA
1	chr4	39924391	39924405	+	14.6044	5.59e-06	0.0569	AGGCCAGAGAGGGCA
1	chr22	41993723	41993737	-	14.6044	5.59e-06	0.0569	AGGGCAGAGAGGGCA
1	chr10	89912836	89912850	+	14.5934	5.63e-06	0.0569	GGGTCAATGGGTTCT
1	chr17	44645930	44645944	+	14.5934	5.63e-06	0.0569	GGTTGACTGAGTTTA
1	chr22	36010180	36010194	+	14.5934	5.63e-06	0.0569	GGGTCAATGGGTTCT
1	chr1	95141274	95141288	+	14.5824	5.68e-06	0.057	AGTTCAGTGAGGACT
1	chr22	40195131	40195145	+	14.5714	5.71e-06	0.0571	AGGTGAGCGAGCTCA
1	chr1	87344583	87344597	+	14.5165	5.89e-06	0.0584	AGTTCAGGAAGTTCA
1	chr18	59755513	59755527	-	14.5165	5.89e-06	0.0584	GGATCACAGAGTGCG
1	chr1	165898896	165898910	+	14.5055	5.94e-06	0.0585	GGGCCAGTGAGTTCA
1	chr11	68580523	68580537	+	14.4945	5.98e-06	0.0587	AGGTGAGAGAGGGTA
1	chr12	14814356	14814370	-	14.4725	6.05e-06	0.0587	AGGTGACCAAGCTCA
1	chr8	142065797	142065811	-	14.4615	6.09e-06	0.0587	AGTGCACTGAGGGCA
1	chrX	96468349	96468363	-	14.4615	6.09e-06	0.0587	GAGTCACTGAGTGCA
1	chr22	20715139	20715153	+	14.4615	6.09e-06	0.0587	GGTTCACTGGGGCCA
1	chr1	67913170	67913184	-	14.4505	6.13e-06	0.0587	AGTTCAGGGAGTGCA
1	chr2	125846118	125846132	+	14.4286	6.22e-06	0.0587	AGGTGAACAGGGTCA
1	chr4	152885560	152885574	+	14.4286	6.22e-06	0.0587	GGGTGACAAGGGTCA
1	chr9	5548504	5548518	-	14.4176	6.27e-06	0.0587	AGTTCATTGAGTGCA
1	chr15	43534631	43534645	-	14.4176	6.27e-06	0.0587	GGGTGACAAGGTTCA
1	chr5	139205135	139205149	+	14.4066	6.31e-06	0.0587	AGGTCAATGGGTTCC
1	chr12	26843913	26843927	-	14.4066	6.31e-06	0.0587	GGTTCAAAGAGGTTG
1	chr3	151298218	151298232	-	14.3956	6.36e-06	0.0587	AGTTCACTGAGGCTG
1	chr11	59979627	59979641	-	14.3956	6.36e-06	0.0587	AGGTCCCTGAGGACA
1	chr12	93480130	93480144	+	14.3956	6.36e-06	0.0587	AGTTCACTGAGGCTG
1	chr14	94798341	94798355	+	14.3736	6.44e-06	0.0592	GGTTCACTGAGTTTT
1	chr3	14668135	14668149	-	14.3626	6.49e-06	0.0592	AGGTCATAGAGTGCG
1	chr1	232725011	232725025	+	14.3516	6.53e-06	0.0592	GGGGCACTGAGGGCA
1	chr16	2195184	2195198	+	14.3516	6.53e-06	0.0592	GGGTCAGGGAGGGCA
1	chr11	69209934	69209948	-	14.3407	6.57e-06	0.0593	GGGTCAGGGAGTGCA
1	chr8	104021939	104021953	+	14.3297	6.62e-06	0.0596	GAGTCACCAAGGTCA
1	chr9	35832910	35832924	+	14.3187	6.68e-06	0.0597	GGGTCAACCAGGTCA
1	chr1	211221739	211221753	-	14.3077	6.73e-06	0.0597	AGTTCACAGGGTTCC
1	chr8	142197568	142197582	+	14.3077	6.73e-06	0.0597	AGTTGACTGAGTTTG
1	chr9	115319535	115319549	+	14.2967	6.78e-06	0.0599	GGGTCAGAGGGTTCT
1	chr2	61097764	61097778	-	14.2857	6.83e-06	0.0599	AGGTGAAGGAGTGCA
1	chr7	5701263	5701277	+	14.2857	6.83e-06	0.0599	AGTTCAATGACTTCA
1	chr1	181259725	181259739	+	14.2637	6.92e-06	0.0604	GGGTCACCAAGTCCT
1	chr1	158865070	158865084	-	14.2088	7.16e-06	0.0623	AGTTCATCGAGTGCA
1	chr15	68543048	68543062	-	14.1978	7.2e-06	0.0624	GGGTCACAGGGTTCC
1	chr3	42029444	42029458	-	14.1868	7.25e-06	0.0625	GGGTCATAGAGGACA
1	chr1	202697612	202697626	-	14.1758	7.3e-06	0.0627	GGGTGAGTGGGTTCA
1	chr7	154720876	154720890	-	14.1648	7.36e-06	0.0627	GGGTCATCAAGTTCA
1	chr21	42157753	42157767	-	14.1648	7.36e-06	0.0627	AGGCGAGAGAGGTCA
1	chr4	55127720	55127734	+	14.1319	7.49e-06	0.0636	AGGCCAGAGAGGACA
1	chr6	7828117	7828131	+	14.1209	7.53e-06	0.0637	AGGTCAAAGGGGATA
1	chr11	36722192	36722206	-	14.0989	7.64e-06	0.0641	AGTTCAGGGAGGCCA
1	chr19	45996568	45996582	-	14.0989	7.64e-06	0.0641	GGGGCACCGAGTTCG
1	chr15	73017180	73017194	+	14.0769	7.75e-06	0.0648	CGGTCACCGGGTTCA
1	chr3	197828819	197828833	+	14.033	7.95e-06	0.0662	AAGTCAATGGGTTCA
1	chr5	139204977	139204991	+	14.022	8e-06	0.0663	AGATCGGTGAGTTCA
1	chr2	64998668	64998682	+	14.011	8.05e-06	0.0665	AGTTCAATAAGGGCT
1	chr8	129303686	129303700	-	14	8.11e-06	0.0665	GGGTCACAGGGTTTG
1	chr22	49095939	49095953	+	14	8.11e-06	0.0665	AGGTCGGGGAGGTCA
1	chr17	30929801	30929815	-	13.989	8.19e-06	0.0666	GGGTCATAGAGTTCT
1	chr20	23262894	23262908	+	13.989	8.19e-06	0.0666	AGGTCGGGGAGTTCA
1	chr5	145542285	145542299	-	13.967	8.31e-06	0.0674	AGGTCGCCAGGGTCA
1	chr1	204919919	204919933	+	13.956	8.37e-06	0.0676	AGGGCACCAAGGGCA
1	chr1	39229117	39229131	-	13.9231	8.51e-06	0.0683	AGGTCATCAAGGGCA
1	chr11	2987483	2987497	-	13.9121	8.56e-06	0.0683	AGGGCAATGGGTTCA
1	chr16	66109643	66109657	+	13.9121	8.56e-06	0.0683	GGGTGAGGGAGGTCA
1	chr19	43228919	43228933	-	13.9011	8.62e-06	0.0686	AGGTCAAAGACTCCA
1	chrX	38545496	38545510	+	13.8901	8.69e-06	0.0686	GGGTGAAAGAGGACG
1	chr11	120943214	120943228	+	13.8791	8.75e-06	0.0686	GGGTCAAAGAGGCCC
1	chr14	105536835	105536849	-	13.8791	8.75e-06	0.0686	GGGGCACTGAGGACA
1	chr15	19962601	19962615	-	13.8791	8.75e-06	0.0686	GGGGCACTGAGGACA
1	chr2	191586459	191586473	-	13.8462	8.91e-06	0.0696	AGATGAATGAGTACA
1	chr6	80416343	80416357	-	13.8132	9.09e-06	0.0707	AGGTCAAGAGGTTCA
1	chr6	166675015	166675029	-	13.7912	9.22e-06	0.0715	GGTTCAGAGAGTGTA
1	chr1	1700624	1700638	-	13.7802	9.3e-06	0.0718	AGTTCAGCAAGTGCG
1	chr17	35964007	35964021	+	13.7582	9.42e-06	0.0725	GGTTCAGAGAGTTTG
1	chr16	51685874	51685888	-	13.7363	9.53e-06	0.0731	GGGTCACCGGGTACG
1	chr4	7824309	7824323	-	13.7033	9.72e-06	0.0738	GGGTCACACAGGCCA
1	chr12	91457251	91457265	-	13.7033	9.72e-06	0.0738	AGGTCACAAAGGATT
1	chr22	48052112	48052126	+	13.7033	9.72e-06	0.0738	AGGTCCACGAGTGCA
1	chr8	96312878	96312892	-	13.6813	9.86e-06	0.0745	AGGTCAGGAAGTACA
1	chr1	148398446	148398460	-	13.6703	9.92e-06	0.0747	AGAGCAATGAGTTCA
1	chr3	120781261	120781275	-	13.6484	1e-05	0.0751	GGGTCACCGGGTTCC
1	chr17	74225773	74225787	+	13.6484	1e-05	0.0751	AGGCCAAGGAGGTCA
1	chr3	128956995	128957009	+	13.5824	1.04e-05	0.0773	AGGTCAATGGGTTTT
1	chr4	14467264	14467278	-	13.5934	1.04e-05	0.0773	AGGTCAAGGAGTACT
1	chr11	36722135	36722149	+	13.5824	1.04e-05	0.0773	AGGTCAGAGGGGACT
1	chr5	158208446	158208460	+	13.5714	1.05e-05	0.0775	AGATCAAGAAGTTCA
1	chr16	30569369	30569383	+	13.5165	1.08e-05	0.0797	GGTTCAACGAGGACT
1	chr12	29196556	29196570	-	13.5055	1.09e-05	0.0799	AGGTCACTAGGTGTA
1	chr2	12786296	12786310	-	13.4945	1.1e-05	0.0801	AGGCCACTGAGTTCC
1	chr11	8660838	8660852	-	13.4725	1.11e-05	0.0806	CGGTCACAGAGGCCG
1	chr11	34219118	34219132	+	13.4835	1.11e-05	0.0804	AGTTCACAGGGTTTT
1	chr2	149133249	149133263	-	13.4615	1.12e-05	0.0806	AGTTCACAGACTCCA
1	chr2	231233665	231233679	+	13.4615	1.12e-05	0.0806	AGGTGGCCGGGGTCA
1	chr5	132607992	132608006	+	13.4615	1.12e-05	0.0806	AGGTGAGTGGGGACA
1	chr14	102304457	102304471	-	13.4505	1.13e-05	0.0809	AGGACAACGAGGCCA
1	chr7	22621416	22621430	-	13.4396	1.14e-05	0.0812	AGTTCATTGGGTTCA
1	chr1	171512852	171512866	-	13.4286	1.15e-05	0.0812	GGTTGAATGGGTTCA
1	chr4	88068949	88068963	-	13.4286	1.15e-05	0.0812	AAGTCATAGAGTTCA
1	chr5	138925357	138925371	+	13.4176	1.15e-05	0.0815	AGATCACAGAGCTTA
1	chr4	185501961	185501975	-	13.3846	1.17e-05	0.0827	AGGTGACTGAGTTTC
1	chr6	33237279	33237293	+	13.3626	1.19e-05	0.0836	GGGTCAGGGGGTTCA
1	chr17	60411582	60411596	-	13.3516	1.2e-05	0.0837	GGGTGACTGGGTTCT
1	chr17	63746779	63746793	+	13.3516	1.2e-05	0.0837	GGGTGACTGGGTTCT
1	chr3	13031925	13031939	+	13.3407	1.21e-05	0.0837	GGGTCACAGAATACA
1	chr4	186013060	186013074	-	13.3407	1.21e-05	0.0837	GGGTCCCTGAGGTCG
1	chr8	123865036	123865050	+	13.2857	1.24e-05	0.0857	AGGGCAGCGAGTTTA
1	chr5	43639561	43639575	+	13.2747	1.25e-05	0.0857	AGGTCATAGAGGACT
1	chr16	11364708	11364722	-	13.2747	1.25e-05	0.0857	GGGTGACTCAGTTCA
1	chr12	122999	123013	+	13.2637	1.26e-05	0.0857	GGGTGCCAGAGTTCA
1	chr12	123029	123043	+	13.2637	1.26e-05	0.0857	GGGTGCCAGAGTTCA
1	chr16	11671901	11671915	-	13.2637	1.26e-05	0.0857	AGGTCACCAGGTTTG
1	chr5	106935039	106935053	+	13.2198	1.29e-05	0.0873	AGTTCACTGAATCCA
1	chr1	155413055	155413069	+	13.2088	1.3e-05	0.0873	AGAGCACAGAGTGCA
1	chr4	54309388	54309402	+	13.2088	1.3e-05	0.0873	GGGTGGCTAAGTTCA
1	chr9	92950081	92950095	-	13.2088	1.3e-05	0.0873	AGTGCAGAGAGTGCA
1	chr10	43212732	43212746	+	13.1978	1.31e-05	0.0876	GGGTCACGGGGTGCA
1	chr4	114705653	114705667	+	13.1538	1.34e-05	0.089	AGTTCAAAGAGTCTT
1	chr11	63750888	63750902	-	13.1429	1.35e-05	0.089	GGGTGGCTGAGTGCA
1	chr17	16225380	16225394	-	13.1429	1.35e-05	0.089	AGGTCAACAAGGCCC
1	chr6	106670135	106670149	-	13.1319	1.36e-05	0.089	GGGTCATCGGGGTCA
1	chr20	51889590	51889604	+	13.1319	1.36e-05	0.089	AAGCCACTGAGGTCA
1	chr7	100019491	100019505	+	13.1209	1.37e-05	0.089	AGGGCACTGGGGGCA
1	chr8	98725241	98725255	-	13.1209	1.37e-05	0.089	GGGTCACCGGGTCTA
1	chr14	75016616	75016630	-	13.1209	1.37e-05	0.089	AAGTCAGGGAGTTCA
1	chr22	40588910	40588924	-	13.1209	1.37e-05	0.089	AGGTCAGAAAGCTTA
1	chr17	30415257	30415271	-	13.1099	1.38e-05	0.0892	AGTTCCCTGAGTCCA
1	chr14	21715758	21715772	+	13.0879	1.39e-05	0.0894	AAGTCATTGAGTTCA
1	chr2	233673548	233673562	-	13.0769	1.4e-05	0.0894	GGGTGAGCGAGCTCA
1	chr2	10140652	10140666	+	13.0659	1.41e-05	0.0894	AGTTCACTCAGTTTA
1	chr5	138753458	138753472	+	13.0549	1.42e-05	0.0894	AGTTCAGCAAGTGTA
1	chr9	130685061	130685075	+	13.0549	1.42e-05	0.0894	GGGTCATGGAGTTCA
1	chr15	62747025	62747039	-	13.0549	1.42e-05	0.0894	AGGTCAGCCAGTCCA
1	chr17	20542987	20543001	-	13.0549	1.42e-05	0.0894	AGGTCACTGGGGCTG
1	chr17	60412731	60412745	-	13.0549	1.42e-05	0.0894	AGGACACAGAGGACG
1	chr17	63745630	63745644	+	13.0549	1.42e-05	0.0894	AGGACACAGAGGACG
1	chr21	15500865	15500879	+	13.0549	1.42e-05	0.0894	GGGTCAGCAAGGGCT
1	chr14	105536913	105536927	-	13.044	1.43e-05	0.0897	GGGTCACCCAGGACA
1	chr7	92280660	92280674	+	13.033	1.44e-05	0.09	AGTGCAATGAGTACA
1	chr1	201597819	201597833	+	13	1.46e-05	0.0906	AATTCAAAGGGGTCA
1	chr9	91269339	91269353	+	13	1.46e-05	0.0906	GGGACACTGAGGACA
1	chr4	185973598	185973612	+	12.989	1.47e-05	0.0906	AGTTCACAGAGCCCT
1	chr20	62053494	62053508	+	12.989	1.47e-05	0.0906	AGGGCACAGGGGACA
1	chr20	62053536	62053550	+	12.989	1.47e-05	0.0906	AGGGCACAGGGGACA
1	chr20	62053578	62053592	+	12.989	1.47e-05	0.0906	AGGGCACAGGGGACA
1	chr7	92188274	92188288	+	12.978	1.48e-05	0.0909	AGGTCAGAGAAGTTA
1	chr1	111566231	111566245	-	12.967	1.49e-05	0.0912	AGGTGAAAAAGTATA
1	chr16	3161556	3161570	-	12.9451	1.51e-05	0.0921	AGGTCACTGGGGATG
1	chr5	131037795	131037809	+	12.9231	1.53e-05	0.0927	AGGCCAGAAAGGGCA
1	chr5	1845820	1845834	-	12.9121	1.54e-05	0.0927	AAGTCAAAAAGTTTA
1	chr17	35992416	35992430	+	12.9121	1.54e-05	0.0927	GGGTGAGTGAGGACG
1	chr6	26381535	26381549	+	12.9011	1.55e-05	0.0927	CGGTCACCAAGTACA
1	chr8	125003581	125003595	-	12.9011	1.55e-05	0.0927	AGGGCACCGGGTGCA
1	chr9	91269419	91269433	+	12.9011	1.55e-05	0.0927	CAGTCACAGAGGTCA
1	chr14	50358418	50358432	+	12.9011	1.55e-05	0.0927	AGGTCGGTGAGTTCC
1	chr13	33201072	33201086	-	12.8901	1.56e-05	0.0927	AAATGACAGAGTTCA
1	chr18	59136411	59136425	-	12.8901	1.56e-05	0.0927	AGTTCGGTGGGGTCA
1	chr6	24992002	24992016	-	12.8791	1.57e-05	0.0928	AGTGCAGTGAGGGCA
1	chr9	4752988	4753002	+	12.8791	1.57e-05	0.0928	AGGTCATGAAGGTCA
1	chr1	2480906	2480920	+	12.8681	1.58e-05	0.0929	GGGTCATAGAGTGCG
1	chr13	35519046	35519060	-	12.8681	1.58e-05	0.0929	AGGTCATGAAGTTCA
1	chr6	22107008	22107022	-	12.8571	1.59e-05	0.093	AGTTCAATGGGTGTA
1	chr1	204919910	204919924	+	12.8462	1.6e-05	0.093	AGGGCACGGAGGGCA
1	chr4	184602638	184602652	-	12.8462	1.6e-05	0.093	AGGCCACGGAGGGCA
1	chr18	12857920	12857934	-	12.8462	1.6e-05	0.093	AGATCATTGAGGGCA
1	chr19	1600017	1600031	-	12.8352	1.61e-05	0.0935	AAGTCACACAGTTCA
1	chr3	120554063	120554077	-	12.8132	1.63e-05	0.0939	GGGTCAGAAGGGACA
1	chr15	66874909	66874923	-	12.8132	1.63e-05	0.0939	AAGTCACAGGGTTTA
1	chr15	72879855	72879869	+	12.8132	1.63e-05	0.0939	AGGTCATGGAGGGCA
1	chr7	22621425	22621439	-	12.7802	1.66e-05	0.095	GGTTCATCAAGTTCA
1	chr17	24320398	24320412	+	12.7802	1.66e-05	0.095	AGTTCAGGAAGGGCA
1	chr5	106759279	106759293	+	12.7582	1.68e-05	0.0959	AGGTCAGCCAGTTCT
1	chr2	216531510	216531524	-	12.7473	1.69e-05	0.096	AGTTCATTAAGGGCA
1	chr20	23263170	23263184	+	12.7473	1.69e-05	0.096	AGGTCAGGGGGTCCA
1	chr5	89741335	89741349	-	12.7253	1.71e-05	0.0968	AGGTCCCTGAGGCCG
1	chr9	126002387	126002401	+	12.7253	1.71e-05	0.0968	CGGTCACTGAGTTTG
1	chr1	28372056	28372070	-	12.7143	1.73e-05	0.0971	AGTTCATAAAGTCCA
1	chr3	196746153	196746167	-	12.6813	1.75e-05	0.098	AGGTCATACAGTTCA
1	chr7	23025077	23025091	+	12.6813	1.75e-05	0.098	GGATCAATGAGGTCC
1	chr17	77779586	77779600	+	12.6813	1.75e-05	0.098	AGTTCAGGGAGGGCG
1	chr19	63611500	63611514	+	12.6484	1.79e-05	0.0995	AGGTCACCGGGGTTC
1	chr22	40588427	40588441	-	12.6264	1.81e-05	0.1	AGGCCACAAAGCTCA
1	chr1	67924612	67924626	-	12.6154	1.82e-05	0.1	GGGTCGCTGGGGGCA
1	chr8	146074793	146074807	-	12.6154	1.82e-05	0.1	AGATCACTGAGGTTC
1	chr20	36896492	36896506	+	12.6154	1.82e-05	0.1	AGTTCATAGAGTCCG
1	chr2	30413740	30413754	-	12.5714	1.86e-05	0.102	GGGGCACTGAGGGCG
1	chr3	184362390	184362404	-	12.5604	1.87e-05	0.102	AGGTGAGAAGGGTCG
1	chr12	67488815	67488829	+	12.5604	1.87e-05	0.102	AGGTCACGGGGGCCG
1	chr14	93495394	93495408	+	12.5604	1.87e-05	0.102	GAGTCACAGAGGACG
1	chr11	65076625	65076639	-	12.5495	1.88e-05	0.103	GAGTCAATGGGGTCA
1	chr9	116483863	116483877	-	12.5385	1.89e-05	0.103	AGTGCAATGGGGTCA
1	chr12	93480121	93480135	+	12.5275	1.91e-05	0.103	AGTAGAAAGAGTTCA
1	chr19	55091140	55091154	+	12.5165	1.92e-05	0.104	GGGTCAACGGGGTTG
1	chr9	113767932	113767946	+	12.5055	1.93e-05	0.104	GGGGGACAGAGGGCA
1	chr8	90839471	90839485	-	12.4945	1.94e-05	0.104	AGGTCGGCGAGTTTG
1	chr19	16050543	16050557	+	12.4945	1.94e-05	0.104	AGTTCGAAAAGTTCT
1	chr19	14352990	14353004	+	12.4725	1.97e-05	0.105	AGGCCAAAGGGTTCG
1	chr11	72765811	72765825	+	12.4615	1.98e-05	0.105	GGGTCACGAAGTGCG
1	chr18	44733434	44733448	+	12.4615	1.98e-05	0.105	GAGTCAGAGAGTTTA
1	chr17	34278800	34278814	-	12.4396	2e-05	0.106	GGGTCAGACAGTTCG
1	chr2	122798131	122798145	-	12.4286	2.01e-05	0.107	AGGTCATCGAGTTTT
1	chr17	38024488	38024502	-	12.3956	2.05e-05	0.108	GGGTCCCTGGGGTCA
1	chr18	59755532	59755546	-	12.3956	2.05e-05	0.108	AGATGACCAGGTTCA
1	chr5	138925464	138925478	-	12.3846	2.06e-05	0.108	AAGTCAGAAAGGTCT
1	chr17	59451670	59451684	+	12.3846	2.06e-05	0.108	AGGTGACAAGGTGCG
1	chr20	23262973	23262987	+	12.3736	2.08e-05	0.109	AGGTCAGGCAGTTCA
1	chr5	5414347	5414361	-	12.3626	2.09e-05	0.109	AGGTCAACAGGGGTA
1	chr6	18264026	18264040	+	12.3626	2.09e-05	0.109	GGGTCGCCGGGTTCG
1	chr22	40139913	40139927	-	12.3407	2.11e-05	0.11	GGGTCGCGGAGGGCA
1	chr3	144183560	144183574	-	12.3297	2.12e-05	0.11	GAGTCAACGGGTTCA
1	chr6	86444891	86444905	+	12.3297	2.12e-05	0.11	AGGCCAGCAAGTTCG
1	chr4	55127603	55127617	-	12.3077	2.15e-05	0.111	GGGTGAGAGGGGACA
1	chr16	3161905	3161919	+	12.2747	2.19e-05	0.113	GGTTCACCAGGGTCT
1	chr14	106218688	106218702	-	12.2418	2.23e-05	0.114	AGGACACTGGGGGCA
1	chr5	89741326	89741340	-	12.2198	2.26e-05	0.115	AGGCCGCTGAGGTCG
1	chr3	178552582	178552596	-	12.2088	2.27e-05	0.116	AGGTGAACAGGGACA
1	chr1	28374665	28374679	+	12.1868	2.3e-05	0.117	AAGTGAGTGAGTGCA
1	chr2	134705793	134705807	+	12.1868	2.3e-05	0.117	AGATCACTGGGTTTG
1	chr7	133768241	133768255	-	12.1868	2.3e-05	0.117	CGGTCATCGAGTTCA
1	chr7	134504517	134504531	-	12.1758	2.31e-05	0.117	AGGTCAGAGGGCTCT
1	chr8	67755371	67755385	+	12.1758	2.31e-05	0.117	GGGTCACTAGGTTCC
1	chr3	47397429	47397443	+	12.1648	2.32e-05	0.117	GGGTGGCTGGGTTCA
1	chr17	25714945	25714959	-	12.1538	2.34e-05	0.117	AGGTGAATGGGTGCT
1	chr3	45978769	45978783	+	12.1429	2.35e-05	0.117	AGGTCATCCAGGTCA
1	chr10	126375401	126375415	-	12.1429	2.35e-05	0.117	GGGCCAAGGAGTTCA
1	chr3	25235058	25235072	-	12.1319	2.36e-05	0.118	AGGTCATCCAGTTCA
1	chr14	106240888	106240902	-	12.1319	2.36e-05	0.118	AGATGACAGGGGTTA
1	chr8	144179102	144179116	-	12.1209	2.38e-05	0.118	GGGTGAGAGGGGTCT
1	chr5	149764046	149764060	-	12.1099	2.4e-05	0.118	AGGGCGCCAAGGTCA
1	chrX	46373253	46373267	+	12.1099	2.4e-05	0.118	TGGCCACAGAGTGCA
1	chr10	71164636	71164650	+	12.0989	2.41e-05	0.118	AGGTGGCTGAGTTTG
1	chr15	88444305	88444319	+	12.0989	2.41e-05	0.118	GGGCCAGTGAGTTCT
1	chr21	33373363	33373377	+	12.0989	2.41e-05	0.118	GGGTGAATGAAGTCA
1	chr12	120951390	120951404	+	12.0769	2.44e-05	0.119	GGGAGAATGAGTTCA
1	chr1	177209073	177209087	+	12.0549	2.46e-05	0.12	AGGTCACTCAGGTTT
1	chr5	106759320	106759334	-	12.0549	2.46e-05	0.12	AGTACAGTAAGTTCA
1	chr5	33886073	33886087	+	12.033	2.49e-05	0.121	AGGTGAAAGGGGACT
1	chr10	7560127	7560141	-	12.033	2.49e-05	0.121	AGTTCAGCCAGTGCA
1	chr6	26360198	26360212	+	12.022	2.51e-05	0.121	AGGGCACTAAGGCCG
1	chr17	72615376	72615390	-	12.022	2.51e-05	0.121	AAGTCAAGGAGGGCA
1	chr1	42045248	42045262	+	11.956	2.6e-05	0.125	GGGCCACAGGGTGCA
1	chr3	186699627	186699641	-	11.9451	2.61e-05	0.125	AGGACAGAGAGGGCG
1	chr7	22621434	22621448	-	11.9451	2.61e-05	0.125	GGTTCATTGGGTTCA
1	chr17	35964139	35964153	+	11.9341	2.62e-05	0.126	AGGCCAGAAGGTTCA
1	chr10	126375517	126375531	+	11.9231	2.64e-05	0.126	AGGCCAACGAGGCCT
1	chr17	60549926	60549940	-	11.9121	2.65e-05	0.127	AGTGCACTGAGTTTG
1	chr20	23263053	23263067	+	11.9011	2.67e-05	0.127	GGGTCAGGAAGTTTA
1	chr10	112524139	112524153	+	11.8791	2.7e-05	0.128	TAGTCACAGAGGCCA
1	chr11	64945791	64945805	+	11.8791	2.7e-05	0.128	AGTTCACCAGGTTTG
1	chr6	74287302	74287316	-	11.8681	2.72e-05	0.128	GGGTGGGAGAGTTCG
1	chr18	54888804	54888818	+	11.8681	2.72e-05	0.128	AGTTCATCGAGTTCC
1	chr11	118068488	118068502	+	11.8571	2.74e-05	0.129	GAGTCACCGAGGGCT
1	chr1	111560404	111560418	+	11.8462	2.75e-05	0.129	GGTTCCCCAAGGTCA
1	chr14	91410025	91410039	-	11.8242	2.78e-05	0.13	AGGTCATGGGGTTCA
1	chr6	26231757	26231771	-	11.8132	2.8e-05	0.13	AGGGCACCAAGGCCG
1	chr6	27891141	27891155	+	11.8132	2.8e-05	0.13	AGGGCACCAAGGCCG
1	chr20	23262993	23263007	+	11.8132	2.8e-05	0.13	AGGTCAGGAAGTTCC
1	chr7	75515107	75515121	-	11.7912	2.83e-05	0.131	AGGTGGAAGAGGACG
1	chr5	56001680	56001694	+	11.7802	2.85e-05	0.132	GGGCCAGTGGGTTCA
1	chr1	36381738	36381752	+	11.7582	2.88e-05	0.133	GGATCATAAAGGTCA
1	chr11	64651025	64651039	+	11.7253	2.93e-05	0.135	GAGTCACAGGGGCCA
1	chr12	93480208	93480222	-	11.7253	2.93e-05	0.135	GGTTCACAGAGCTTG
1	chr19	48959627	48959641	-	11.7253	2.93e-05	0.135	GGTCCAGAGAGGGCA
1	chr16	55523409	55523423	-	11.7143	2.95e-05	0.135	GGGTGGCAGAGGGCG
1	chr2	231162657	231162671	-	11.6923	2.98e-05	0.136	GGGTGAGTCAGTTCA
1	chr17	60412903	60412917	-	11.6923	2.98e-05	0.136	GGGTCCCTAAGGGCA
1	chr2	191453390	191453404	-	11.6813	3e-05	0.136	AGGTCAGCAGGTTTG
1	chr8	103617754	103617768	-	11.6813	3e-05	0.136	AGGTCAGCAGGTTTG
1	chr5	149760829	149760843	-	11.6484	3.05e-05	0.138	GGGTCAACAAGGCCC
1	chr7	2901136	2901150	-	11.6484	3.05e-05	0.138	GGGTCAACAAGGCCC
1	chr2	12115060	12115074	-	11.6374	3.07e-05	0.139	AAGTCAGAGGGGCCA
1	chr19	17081977	17081991	-	11.6154	3.1e-05	0.14	GGGTCAGGGGGTGCA
1	chr3	53112140	53112154	-	11.5824	3.16e-05	0.142	AGGTCATTAAGTTTG
1	chr18	54888850	54888864	-	11.5495	3.21e-05	0.144	AAGTGAGAGGGTTCA
1	chr2	204403304	204403318	-	11.5385	3.23e-05	0.145	AGGTTACTGAGTTCA
1	chr4	100098404	100098418	+	11.5275	3.25e-05	0.145	GGGTCAACAAGTACC
1	chr3	73104978	73104992	+	11.5165	3.27e-05	0.145	AGTTCAAAAGGTGTA
1	chr6	167436621	167436635	+	11.5165	3.27e-05	0.145	AGGTGAGTGGGTGCT
1	chr7	30637112	30637126	+	11.5165	3.27e-05	0.145	TGGTCACTGAGGTTC
1	chr7	73269946	73269960	+	11.4945	3.3e-05	0.146	AGGGCAGTGGGTTCG
1	chr10	2980899	2980913	-	11.4835	3.32e-05	0.146	AGTTCATGAAGTTCA
1	chr17	75843101	75843115	-	11.4835	3.32e-05	0.146	AGGTCAGAAACGACA
1	chr22	39363536	39363550	-	11.4835	3.32e-05	0.146	AGGTGCCCGGGTTCA
1	chr7	47944705	47944719	-	11.4725	3.34e-05	0.147	AGGTCACACAGGGCC
1	chr1	210173180	210173194	-	11.4615	3.36e-05	0.147	GGTTCAATGGGTGCT
1	chr6	43005767	43005781	+	11.4615	3.36e-05	0.147	GAGTCAAAGAGGGCT
1	chr16	45510555	45510569	-	11.4615	3.36e-05	0.147	AGGTCACACAGTGCC
1	chr1	210172905	210172919	+	11.4286	3.41e-05	0.148	AGGGCCAAGAGGTCA
1	chr9	125141632	125141646	-	11.4286	3.41e-05	0.148	AAGTGACCGAGGCCG
1	chr6	106696670	106696684	+	11.4066	3.45e-05	0.15	AGGTGACAAGGGCCT
1	chr6	64120759	64120773	+	11.3956	3.47e-05	0.15	AGTTCACAGAAGTTG
1	chr1	154462970	154462984	+	11.3846	3.49e-05	0.15	AGGGCAGTGAGGACT
1	chr2	156082340	156082354	+	11.3846	3.49e-05	0.15	AGGGCAGCAGGTTCA
1	chr5	149771457	149771471	-	11.3846	3.49e-05	0.15	GGTTGACGGGGGTCA
1	chr10	90165761	90165775	-	11.3846	3.49e-05	0.15	GGGTCATGAAGGTCA
1	chr13	108612853	108612867	-	11.3846	3.49e-05	0.15	AGGTCCATGAGGTTG
1	chr13	97939251	97939265	+	11.3736	3.51e-05	0.15	GGGTCACAGACTTCC
1	chr16	55523240	55523254	-	11.3736	3.51e-05	0.15	GGGTGGCTGAGGGCG
1	chr10	82002356	82002370	-	11.3626	3.53e-05	0.15	AGGTGGATGAGGTCC
1	chr10	82002563	82002577	-	11.3626	3.53e-05	0.15	AGGTGGATGAGGTCC
1	chr10	82002635	82002649	-	11.3626	3.53e-05	0.15	AGGTGGATGAGGTCC
1	chr10	82002743	82002757	-	11.3626	3.53e-05	0.15	AGGTGGATGAGGTCC
1	chr11	65098704	65098718	+	11.3516	3.55e-05	0.15	GGGTGGCAGAGGCCG
1	chr1	232898835	232898849	-	11.3407	3.57e-05	0.15	AGTTGAAAGAGGGTT
1	chr2	231446084	231446098	-	11.3407	3.57e-05	0.15	GGTTCAGCAGGTGCA
1	chr19	17366834	17366848	+	11.3407	3.57e-05	0.15	GGTTGGCAGAGTTTA
1	chr8	125770157	125770171	-	11.3297	3.59e-05	0.15	TGGTGAGGGAGTTCA
1	chr17	57526135	57526149	-	11.3297	3.59e-05	0.15	AAGGCAGCGAGTTCA
1	chr6	31239875	31239889	+	11.2967	3.65e-05	0.152	TGGTGACTGAGTCTA
1	chr14	96437438	96437452	+	11.2967	3.65e-05	0.152	AGTTCATACAGTTCA
1	chr10	82002428	82002442	-	11.2857	3.67e-05	0.152	AGGTGATTGAGGTCC
1	chr14	72013250	72013264	-	11.2857	3.67e-05	0.152	GGTTGGCTGAGTACA
1	chr16	3161565	3161579	-	11.2857	3.67e-05	0.152	AGTTCCAGGAGGTCA
1	chr17	73629179	73629193	+	11.2747	3.69e-05	0.153	GAGTCACTGGGGACA
1	chr15	42808635	42808649	-	11.2637	3.72e-05	0.154	AGGCCAGGGAGGGCA
1	chr3	151298151	151298165	+	11.2527	3.74e-05	0.154	AGATGAGTAAGGTTA
1	chr21	41739521	41739535	+	11.2527	3.74e-05	0.154	AGGGCAGGGAGTGCA
1	chr19	2561822	2561836	-	11.2308	3.78e-05	0.155	GGGTCCCTGAGGCCG
1	chr8	97316968	97316982	+	11.2198	3.8e-05	0.156	AAGTCATAGAGGACA
1	chr22	40195138	40195152	-	11.2088	3.82e-05	0.156	AGGTCCCTGAGCTCG
1	chr22	23160301	23160315	+	11.1978	3.84e-05	0.157	AAGTCACCAAGGACT
1	chr1	23755872	23755886	-	11.1868	3.86e-05	0.157	GGGTGAACAGGGGCA
1	chr5	32212309	32212323	-	11.1868	3.86e-05	0.157	GGGTGAACAGGGGCA
1	chr3	143427191	143427205	+	11.1758	3.88e-05	0.157	AGGTGAGCGGGTTTG
1	chr16	18720514	18720528	+	11.1758	3.88e-05	0.157	AGGTCAAAGGAGACA
1	chr19	44592718	44592732	-	11.1758	3.88e-05	0.157	GGGTCGCAGGGGGCG
1	chr20	31934919	31934933	-	11.1648	3.91e-05	0.158	AGGTCACCAGGGCTG
1	chr1	2481098	2481112	+	11.1209	3.99e-05	0.161	GGGTGACAGAGCTCC
1	chr20	51632166	51632180	-	11.1209	3.99e-05	0.161	CGATCAACGAGGTCG
1	chr18	17966721	17966735	-	11.1099	4.01e-05	0.161	AGTTCACCCAGTGTA
1	chr5	6536968	6536982	-	11.0989	4.04e-05	0.162	AGGGCATAGAGGACA
1	chr3	187990941	187990955	-	11.0879	4.06e-05	0.162	AGTTGGCAGAGTGTA
1	chr15	55210595	55210609	+	11.0769	4.08e-05	0.163	GGGGCAAAAGGTTCA
1	chr18	19187583	19187597	-	11.044	4.15e-05	0.165	AGGTCATTAGGGCCA
1	chr12	109584183	109584197	-	11.033	4.17e-05	0.166	AGTGGAGAGAGGGCA
1	chr22	36334674	36334688	-	11.033	4.17e-05	0.166	AGGCCAACGAGCTCG
1	chr3	13100750	13100764	+	11.022	4.2e-05	0.166	AGGTCACCCAGCCCA
1	chr12	46550475	46550489	-	11.022	4.2e-05	0.166	GGATGACAGGGTCCA
1	chr1	110751825	110751839	-	11.011	4.22e-05	0.167	AAGTGACTGAGGCCT
1	chr14	92240487	92240501	-	11	4.24e-05	0.167	AGTTGACACGGTTCA
1	chr17	57526126	57526140	-	11	4.24e-05	0.167	AGTTCACAGAGCATG
1	chr6	131991382	131991396	-	10.989	4.26e-05	0.167	AGGTCCAGAAGGTCA
1	chr10	121239186	121239200	-	10.989	4.26e-05	0.167	AGTTCAGGCAGTTCA
1	chr2	232287860	232287874	+	10.978	4.29e-05	0.168	AGGCCACACAGGGCA
1	chr3	109112638	109112652	+	10.9451	4.36e-05	0.17	GGGTCATGGAGTCCA
1	chr11	65384122	65384136	-	10.9451	4.36e-05	0.17	AGGGCAAAGAGTGTG
1	chr7	135301025	135301039	+	10.9341	4.38e-05	0.17	AGTTCATTGGGTTTA
1	chr1	27824123	27824137	+	10.9231	4.4e-05	0.171	GGTTCAGGAAGGCCA
1	chr3	13108026	13108040	-	10.9011	4.45e-05	0.172	AGGGCAGGGAGGCCA
1	chr16	30490799	30490813	-	10.9011	4.45e-05	0.172	AGGCCAGAGAAGTCA
1	chr17	38793863	38793877	-	10.9011	4.45e-05	0.172	GGATCACTGGGGTCC
1	chr6	44330086	44330100	+	10.8901	4.47e-05	0.172	AGGTGGCAGAGCACA
1	chr13	98870838	98870852	-	10.8681	4.52e-05	0.174	GGGTGAGTGAGTGTG
1	chr1	148818363	148818377	-	10.8571	4.55e-05	0.175	AGGTCCCCGACGTCA
1	chr13	101836987	101837001	-	10.8462	4.57e-05	0.175	GGGTCATTCAGTTCA
1	chr1	165898887	165898901	+	10.8352	4.59e-05	0.175	AGGTCATCAGGGCCA
1	chr3	113662395	113662409	+	10.8352	4.59e-05	0.175	GGTTCATAAAGGTTA
1	chr16	11743042	11743056	+	10.8352	4.59e-05	0.175	GGAGCAAAAAGTTCA
1	chr22	40194954	40194968	+	10.8352	4.59e-05	0.175	CGTTCACAGGGTTCT
1	chr5	98391368	98391382	-	10.8242	4.62e-05	0.176	AGGTCAATGGATACA
1	chr2	9755806	9755820	+	10.7912	4.69e-05	0.178	GGGGGAAAGAGTTTA
1	chr12	37455714	37455728	+	10.7912	4.69e-05	0.178	GAGTCAATGGGTGCA
1	chr11	64656493	64656507	-	10.7802	4.71e-05	0.178	AGATCGCTGGGGCCA
1	chr12	15832706	15832720	+	10.7802	4.71e-05	0.178	AGGGCAGGGAGTACA
1	chr1	111548710	111548724	+	10.7692	4.74e-05	0.178	GGGTGGAAGAGGGCG
1	chr17	71989156	71989170	+	10.7692	4.74e-05	0.178	TGGACACAGAGGACA
1	chr20	57013442	57013456	-	10.7692	4.74e-05	0.178	AGGTCAACAGGTGCC
1	chr6	143170181	143170195	+	10.7582	4.77e-05	0.178	AGTTCATCCAGGTCA
1	chr1	2480928	2480942	+	10.7473	4.79e-05	0.178	GGGTGGCTGAGGGCT
1	chr2	179103533	179103547	+	10.7473	4.79e-05	0.178	GATTCAGTGAGGTTA
1	chr3	72296454	72296468	+	10.7473	4.79e-05	0.178	AGGACAGAGAGGATA
1	chr10	85889312	85889326	+	10.7473	4.79e-05	0.178	AGGTGACCGGGGACC
1	chr9	89269518	89269532	-	10.7363	4.82e-05	0.179	AGTTCACAGGAGACA
1	chr3	197308089	197308103	-	10.7253	4.85e-05	0.179	AGTTCACCAGAGTCA
1	chr10	103805932	103805946	-	10.7253	4.85e-05	0.179	GGGTCGGGGAGGTCG
1	chr13	108612862	108612876	-	10.7253	4.85e-05	0.179	AGGTGGGTGAGGTCC
1	chr8	96313027	96313041	-	10.7143	4.88e-05	0.18	AGGAGAGTGAGTACA
1	chr17	78000931	78000945	-	10.7033	4.91e-05	0.181	AGGTGGAGGAGGGCA
1	chr16	66464591	66464605	+	10.6703	4.98e-05	0.183	GGGTGAGCGAGGGTG
1	chr19	33312917	33312931	-	10.6593	5.01e-05	0.184	GGTTGAGACAGGTCA
1	chr19	47141353	47141367	-	10.6593	5.01e-05	0.184	GGGTCACTGAGCCTG
1	chr15	37877236	37877250	+	10.6484	5.04e-05	0.184	CGGTCATTGAGTGCA
1	chr21	25880576	25880590	-	10.6484	5.04e-05	0.184	AGGTCCTAAAGTTCA
1	chr6	150011528	150011542	-	10.6374	5.07e-05	0.184	GAGTCGCCGAGGTCG
1	chr12	97421827	97421841	+	10.6374	5.07e-05	0.184	AGGGGAGAGAGGGCG
1	chr19	33312899	33312913	+	10.6374	5.07e-05	0.184	GGGTCATAAAGGTCC
1	chr16	30377555	30377569	+	10.6264	5.1e-05	0.184	AGATCACAAGGGCCT
1	chr19	53809596	53809610	-	10.6264	5.1e-05	0.184	GGGTCCCCGAGGTTG
1	chr22	21608152	21608166	+	10.6154	5.12e-05	0.185	GGGTCCCAGGGTCCA
1	chr7	139114114	139114128	+	10.6044	5.15e-05	0.186	AGGGCAACAAGGGCT
1	chr1	158860121	158860135	-	10.5934	5.17e-05	0.186	AAGTCACCAGGGTTA
1	chr7	139263162	139263176	-	10.5934	5.17e-05	0.186	AGTTCAAGGGGGGCG
1	chr11	64650757	64650771	+	10.5934	5.17e-05	0.186	GGGGCACAGAGTGCC
1	chr9	115384007	115384021	-	10.5714	5.22e-05	0.187	AGGTCGGGAAGGGCA
1	chr12	111997847	111997861	-	10.5714	5.22e-05	0.187	AGGGCACTGAGGCTT
1	chr19	51914391	51914405	+	10.5495	5.28e-05	0.188	GGGACAGAAAGGGCA
1	chr19	55071970	55071984	-	10.5495	5.28e-05	0.188	GGGTCAGGGACGTCA
1	chr5	131786534	131786548	+	10.5385	5.31e-05	0.188	GGGTGAAAGGGGACT
1	chr7	114344983	114344997	+	10.5385	5.31e-05	0.188	AGGTCATTGGGTTTG
1	chr12	123119	123133	+	10.5385	5.31e-05	0.188	GGGTGCCAGGGTTCA
1	chr12	123149	123163	+	10.5385	5.31e-05	0.188	GGGTGCCAGGGTTCA
1	chr12	55014468	55014482	-	10.5385	5.31e-05	0.188	GGGGCAACAGGGTCA
1	chr19	2036138	2036152	-	10.5385	5.31e-05	0.188	GGGACAACGAGGGCG
1	chr4	8281445	8281459	-	10.5165	5.37e-05	0.189	AGGGCAGAGAGGGCC
1	chr7	4648153	4648167	+	10.5055	5.4e-05	0.19	AGGTCAGCGGGCGCG
1	chr19	55990296	55990310	-	10.4945	5.43e-05	0.191	AAGTCACAGAAGCCA
1	chr6	16612433	16612447	-	10.4835	5.45e-05	0.191	GAGTCAGTGAGGGCT
1	chr16	51685587	51685601	-	10.4835	5.45e-05	0.191	TGGTCACCAAGCCCA
1	chr17	63846555	63846569	-	10.4835	5.45e-05	0.191	AGTCCAAGGAGGTCG
1	chr8	126683551	126683565	-	10.4725	5.48e-05	0.191	GGGCCACAAAGGTTG
1	chr17	52790365	52790379	-	10.4725	5.48e-05	0.191	GGTTCACTGAGTATC
1	chr8	67507518	67507532	+	10.4615	5.51e-05	0.191	GGAACAGCGAGGTCA
1	chr19	10900215	10900229	-	10.4615	5.51e-05	0.191	GGGACGACGAGTTCA
1	chr9	111946257	111946271	-	10.4396	5.57e-05	0.193	GGAGCAATGAGGGCA
1	chr2	179103806	179103820	+	10.4286	5.6e-05	0.193	GGGTGAGAAGGTTCT
1	chr3	198153949	198153963	+	10.4286	5.6e-05	0.193	AGGGCGGCGAGGTCG
1	chr5	133996518	133996532	+	10.4176	5.63e-05	0.194	AGTTGAGCGAGGCTG
1	chr15	42791151	42791165	-	10.4066	5.66e-05	0.195	GGGCCACAGAGGGTG
1	chr8	110415637	110415651	-	10.3846	5.72e-05	0.197	GGGTAACAGAGTTCA
1	chr13	96725057	96725071	-	10.3736	5.75e-05	0.197	TAGTCAGTAAGTTCA
1	chr9	113767710	113767724	+	10.3626	5.78e-05	0.198	AGGTCACTCAGTTTC
1	chr21	44388394	44388408	-	10.3516	5.81e-05	0.198	AGGGGACCGGGTCCA
1	chr14	80991002	80991016	-	10.3407	5.84e-05	0.198	GGGTCATGGGGGTCA
1	chr19	47141447	47141461	-	10.3407	5.84e-05	0.198	CGGTGACCGAGGTTG
1	chr3	4994071	4994085	+	10.3297	5.87e-05	0.198	AGGTCGTCAAGGGCA
1	chr4	25694742	25694756	-	10.3297	5.87e-05	0.198	TGGTCGCAGAGTCCT
1	chr22	38246947	38246961	+	10.3297	5.87e-05	0.198	GGGTCCCAGGGGTCT
1	chr4	40545338	40545352	-	10.3187	5.9e-05	0.198	AGTCCAATGGGGACA
1	chr6	31430864	31430878	-	10.3187	5.9e-05	0.198	AGGAGGAAGAGTTCA
1	chr6	31430864	31430878	-	10.3187	5.9e-05	0.198	AGGAGGAAGAGTTCA
1	chr9	116483935	116483949	+	10.3187	5.9e-05	0.198	GGGTGGGGGAGGTCA
1	chr9	121838724	121838738	-	10.3187	5.9e-05	0.198	AGTGCAATGGGGACA
1	chr20	49437149	49437163	+	10.3187	5.9e-05	0.198	GGGTGAGTGAGGTTC
1	chr20	51702459	51702473	-	10.3187	5.9e-05	0.198	AGACCAGTGGGGTCA
1	chr2	54660633	54660647	-	10.2857	6e-05	0.201	AGGTCATACAGGTCT
1	chr17	78001080	78001094	-	10.2857	6e-05	0.201	GGGTCCCTGGGGCCA
1	chr20	5689580	5689594	+	10.2747	6.03e-05	0.201	GGGTGGTTGAGTTCA
1	chr11	62329662	62329676	-	10.2527	6.09e-05	0.203	GGTTCCGCAAGTTCA
1	chr4	186018387	186018401	+	10.2418	6.12e-05	0.204	AGGCCACTGGGGACT
1	chr19	51914569	51914583	-	10.2418	6.12e-05	0.204	AGGGCACTGGGGACT
1	chr8	28690995	28691009	+	10.2308	6.15e-05	0.204	GGGTGAGAGGGTTTG
1	chr12	74640210	74640224	-	10.2308	6.15e-05	0.204	AGGTCAGAGAGTTAA
1	chr14	34942667	34942681	+	10.2308	6.15e-05	0.204	AGTTGAGGAAGGCCA
1	chr3	120781293	120781307	-	10.2198	6.18e-05	0.204	GGGTGGACGAGGGCG
1	chr6	107887395	107887409	-	10.2198	6.18e-05	0.204	GGGTGGCCGGGGGCA
1	chrX	138635646	138635660	+	10.2198	6.18e-05	0.204	AGGACAGTGAGGTTT
1	chr12	52132102	52132116	+	10.2198	6.18e-05	0.204	GGGTCGAAGGGTGCG
1	chr7	5701197	5701211	+	10.2088	6.22e-05	0.204	GGGCCAATGGGGACA
1	chr2	33557923	33557937	-	10.1978	6.25e-05	0.205	AGGCCAGAAGGGGCA
1	chr6	135685756	135685770	+	10.1868	6.28e-05	0.205	GGGTCCCCGAGGATA
1	chr6	135685756	135685770	+	10.1868	6.28e-05	0.205	GGGTCCCCGAGGATA
1	chr12	120951740	120951754	+	10.1758	6.32e-05	0.205	TGGGCAGAGAGGCCA
1	chr14	58712089	58712103	-	10.1758	6.32e-05	0.205	AGTGCATAGAGTGCA
1	chr16	55523138	55523152	+	10.1758	6.32e-05	0.205	GGGTGAAAAAGGGTG
1	chr19	4293690	4293704	+	10.1758	6.32e-05	0.205	AGGGGACAAAGGCCG
1	chr6	91240068	91240082	+	10.1648	6.35e-05	0.206	AGATGACAGAAGGCA
1	chr9	114698278	114698292	+	10.1538	6.38e-05	0.207	AAGTCACTGAAGCCA
1	chr10	45236547	45236561	-	10.1429	6.41e-05	0.207	AAGCCAGAGAGGGCA
1	chr16	20793691	20793705	+	10.1429	6.41e-05	0.207	AGGCCCCAGAGTACA
1	chr1	1700472	1700486	-	10.1319	6.44e-05	0.208	AGGCCACCGGGTCCT
1	chr6	88670529	88670543	+	10.0989	6.55e-05	0.211	AGGTCACCAAATATA
1	chr12	127881178	127881192	-	10.0989	6.55e-05	0.211	AGGTGGAAAAGTACG
1	chr15	57492381	57492395	+	10.0989	6.55e-05	0.211	GGTTGAGAAAGGTCC
1	chr1	36381756	36381770	+	10.0769	6.62e-05	0.211	AGGTCAACCAGCCCA
1	chr2	239891078	239891092	-	10.0769	6.62e-05	0.211	AGTTCAGCAGGGCCT
1	chr17	30723992	30724006	-	10.0769	6.62e-05	0.211	AGGACAAAGAGCTCT
1	chr10	26816688	26816702	+	10.0659	6.65e-05	0.211	GGTTCAGTGGGTTTT
1	chr17	3561024	3561038	+	10.0659	6.65e-05	0.211	AGTTCAGCGGGTCCC
1	chr3	39431068	39431082	+	10.0549	6.68e-05	0.211	AGTTCAAACAGTTTT
1	chr5	138748538	138748552	+	10.0549	6.68e-05	0.211	AGGGGGCTGAGTGCA
1	chr6	344685	344699	-	10.0549	6.68e-05	0.211	AGATGCCAGAGGGCA
1	chr7	4689662	4689676	+	10.0549	6.68e-05	0.211	GGGTTACTGAGGTCA
1	chr11	73644698	73644712	+	10.0549	6.68e-05	0.211	GGTTCATCAGGTTCA
1	chr5	172395127	172395141	-	10.044	6.72e-05	0.212	AGTTCAGACAGTTTG
1	chr15	66048557	66048571	-	10.044	6.72e-05	0.212	AGGTCATGGGGTTCG
1	chr17_random	85911	85925	+	10.033	6.75e-05	0.213	AGGAGAAAGAGGCCG
1	chr3	198153681	198153695	-	10.022	6.79e-05	0.213	GGGTGAGGGAGGCCG
1	chr20	23263210	23263224	+	10.022	6.79e-05	0.213	AGGTCAGGGAATCCA
1	chr20	62053452	62053466	+	10.022	6.79e-05	0.213	AGAGCACAGGGGACA
1	chr22	46872396	46872410	-	10.022	6.79e-05	0.213	GGGGCAGAGGGGCCA
1	chr16	28765020	28765034	-	10	6.87e-05	0.215	TGGTCAGGGAGGGCG
1	chr1	27824206	27824220	+	9.97802	6.93e-05	0.216	GGGTCAGTGGGGCTG
1	chr12	121914753	121914767	-	9.97802	6.93e-05	0.216	AGGTCCAAGAGGGTG
1	chr8	98712790	98712804	+	9.96703	6.96e-05	0.216	TATTCAAAAAGTTCA
1	chr10	11368642	11368656	-	9.96703	6.96e-05	0.216	GGGTCACACAGTGCC
1	chr12	112095642	112095656	-	9.96703	6.96e-05	0.216	GGTTCACTGGGTTTC
1	chr8	105667295	105667309	+	9.95604	7e-05	0.217	AGGAGACAGAGGTTT
1	chr18	12410368	12410382	-	9.95604	7e-05	0.217	GGTTCATCGGGTTCG
1	chr10	81946405	81946419	+	9.94505	7.03e-05	0.217	AAGTCACCGAAGCCA
1	chr19	44591447	44591461	-	9.93407	7.07e-05	0.218	GGGGGAGAGGGTTCA
1	chr5	43639643	43639657	+	9.92308	7.11e-05	0.219	AGTTCGGAGAGGGTG
1	chr6	355157	355171	-	9.91209	7.14e-05	0.22	TGTCCACTGAGTACA
1	chr19	47141506	47141520	-	9.91209	7.14e-05	0.22	GGGTGAGTCAGTTCG
1	chr1	171646647	171646661	-	9.89011	7.22e-05	0.22	AGGACACTGGGTTCC
1	chr20	47339075	47339089	+	9.89011	7.22e-05	0.22	AGTTCCACAAGGTTA
1	chr22	49310713	49310727	+	9.89011	7.22e-05	0.22	AGTCCAGCGAGTCCT
1	chr1	8380179	8380193	-	9.87912	7.25e-05	0.22	GGATCAGAAAGGTTT
1	chr3	4994271	4994285	+	9.87912	7.25e-05	0.22	GGAGCGCAGAGGTCA
1	chr4	185973867	185973881	-	9.87912	7.25e-05	0.22	TGGGCAGAGAGGTCT
1	chr5	56001651	56001665	+	9.87912	7.25e-05	0.22	AAATCAGAGAGCTCA
1	chr10	97582147	97582161	-	9.87912	7.25e-05	0.22	AGTTCATTAAGGCTA
1	chr16	79267826	79267840	-	9.87912	7.25e-05	0.22	AGGTCAGGAAGGGTG
1	chr9	115383943	115383957	+	9.85714	7.33e-05	0.222	AGGGCAAGAAGGCCA
1	chr16	11330366	11330380	-	9.85714	7.33e-05	0.222	AGGGCAGTAGGGGCA
1	chr2	169060577	169060591	-	9.84615	7.36e-05	0.222	AGGTGCACAAGGGCA
1	chr2	231558505	231558519	-	9.84615	7.36e-05	0.222	AGGTGGGAAAGCTCA
1	chr6	90127166	90127180	+	9.84615	7.36e-05	0.222	TGGCCAATGGGTTCA
1	chr10	104144020	104144034	+	9.84615	7.36e-05	0.222	GGGTCAGCGGGTACC
1	chr19	10091720	10091734	+	9.83516	7.4e-05	0.222	GGGCCAGCGGGGGCA
1	chr6	134610426	134610440	+	9.82418	7.44e-05	0.223	TGGTGGCTGAGGTTA
1	chr8	146075110	146075124	-	9.81319	7.48e-05	0.224	AGATCACTGGGTGTT
1	chr9	86499360	86499374	-	9.81319	7.48e-05	0.224	TGGTCCCTGGGTTCA
1	chr17	73652495	73652509	+	9.8022	7.52e-05	0.225	TGGTCAGCAGGGCCA
1	chr1	146273159	146273173	+	9.79121	7.56e-05	0.225	AGAGCACTGGGGCCA
1	chr4	160317803	160317817	-	9.79121	7.56e-05	0.225	AGTTGAATGAATTCT
1	chr8	96219162	96219176	-	9.79121	7.56e-05	0.225	GGGTCACCGGAGTTA
1	chr3	109327558	109327572	-	9.78022	7.6e-05	0.226	AGACCACTGGGTCCA
1	chr1	28374432	28374446	-	9.76923	7.63e-05	0.226	AGATGACTGGGTCCT
1	chr1	84744987	84745001	-	9.76923	7.63e-05	0.226	GGGTCAGCGGGGCTG
1	chr6	30933508	30933522	-	9.76923	7.63e-05	0.226	GGAGCAGTGAGGTCG
1	chr8	126683410	126683424	+	9.75824	7.67e-05	0.226	TGGGGAGTGAGGTCA
1	chr17	46585668	46585682	-	9.75824	7.67e-05	0.226	AGTCCAAAGAGTGCC
1	chr3	58002896	58002910	+	9.74725	7.71e-05	0.227	GGTTGAACAAGTCCT
1	chr12	6425317	6425331	+	9.74725	7.71e-05	0.227	TGTTCCCAGAGTGCA
1	chr16	11253414	11253428	-	9.74725	7.71e-05	0.227	GGGTGAGCCAGGGCA
1	chr11	64656536	64656550	-	9.73626	7.75e-05	0.227	AGTTCCCAGAGGGCC
1	chr19	13139491	13139505	+	9.73626	7.75e-05	0.227	AGGCCAGAGGGGCCG
1	chr7	5564268	5564282	+	9.72527	7.79e-05	0.227	TGGGCAGTGAGGACA
1	chr17	3811719	3811733	-	9.72527	7.79e-05	0.227	AGGGCAGAAGGGACA
1	chr17	59274062	59274076	-	9.72527	7.79e-05	0.227	GGGGCAGGGAGTTCG
1	chr5	106935030	106935044	+	9.71429	7.83e-05	0.227	CAGTCAACAAGTTCA
1	chr10	112145642	112145656	-	9.71429	7.83e-05	0.227	GATACACAGAGGTCA
1	chr11	117387036	117387050	+	9.71429	7.83e-05	0.227	AGGGGACAGAGGGTG
1	chr14	93499257	93499271	-	9.71429	7.83e-05	0.227	AGTTGACAGGGGATG
1	chr16	11363591	11363605	+	9.7033	7.87e-05	0.228	AGATGCCTGAGTGCA
1	chr1	94085979	94085993	-	9.69231	7.91e-05	0.229	GGGCCACCGAGGCCC
1	chr1	201541605	201541619	-	9.68132	7.95e-05	0.23	GGGCCACCGAGTCCC
1	chr11	85336738	85336752	-	9.68132	7.95e-05	0.23	AGGTCAGCGAGTTGA
1	chr2	46310315	46310329	+	9.67033	7.99e-05	0.23	GGTTCGTAGAGTGCA
1	chr22	49314178	49314192	+	9.67033	7.99e-05	0.23	AGGGGAAAGGGGTCT
1	chr1	112040650	112040664	+	9.65934	8.03e-05	0.23	GGGTGGATGAGTTTG
1	chr16	10967022	10967036	+	9.65934	8.03e-05	0.23	AAGTGACAGAGTCCC
1	chr20	62053696	62053710	+	9.64835	8.07e-05	0.23	GGGGCAGACAGGTCA
1	chr2	239890856	239890870	+	9.63736	8.11e-05	0.23	AGGACACAAAGCCCA
1	chr7	21972615	21972629	-	9.63736	8.11e-05	0.23	AGGTGACAGAGGTAA
1	chr7	22357563	22357577	-	9.63736	8.11e-05	0.23	AGGGCAAAGGGTCTA
1	chr7	101420896	101420910	+	9.63736	8.11e-05	0.23	AGGTCCCTGGGGGTA
1	chr11	65076379	65076393	+	9.63736	8.11e-05	0.23	TGGTCAGTGGGTGCT
1	chr11	65076379	65076393	+	9.63736	8.11e-05	0.23	TGGTCAGTGGGTGCT
1	chr11	85603463	85603477	+	9.63736	8.11e-05	0.23	AGGGCAGCAGGTGCA
1	chr11	85835391	85835405	+	9.63736	8.11e-05	0.23	AGGTGATGGGGTTCA
1	chrX	7043740	7043754	+	9.62637	8.15e-05	0.23	AGGTCACTGTGGGCA
1	chr12	109584126	109584140	+	9.62637	8.15e-05	0.23	AGTTCAGCCAGTGCT
1	chr12	122134394	122134408	-	9.62637	8.15e-05	0.23	GGGTGAAGGAGTTTT
1	chr10	70495688	70495702	+	9.61538	8.19e-05	0.231	TGGTCAGTAGGGTTA
1	chr22	37208279	37208293	+	9.6044	8.23e-05	0.232	GGATCAGTAGGTCCA
1	chr4	154628818	154628832	+	9.59341	8.28e-05	0.232	GGGTGCGTGAGTGCA
1	chr12	93480231	93480245	+	9.59341	8.28e-05	0.232	AGAAGACCGAGTGCA
1	chr18	47227669	47227683	-	9.59341	8.28e-05	0.232	AGGTGCCTGGGGCCA
1	chr12	107535426	107535440	+	9.58242	8.32e-05	0.233	AGGTCAGCAGGGCTG
1	chr20	47800942	47800956	+	9.57143	8.36e-05	0.234	AGGGCAGGAAGTGCA
1	chr20	48981443	48981457	+	9.57143	8.36e-05	0.234	GGGGCAGTGGGGACA
1	chr17	72006596	72006610	+	9.56044	8.4e-05	0.235	GAGTCACTGAGGGTT
1	chr12	67521206	67521220	-	9.54945	8.44e-05	0.235	GGATCAGAAGGTTTA
1	chr12	6941620	6941634	+	9.53846	8.48e-05	0.236	AGGTCCCAAAGCCCA
1	chr4	122280298	122280312	-	9.52747	8.53e-05	0.237	GGTACAGTGGGGTCA
1	chr8	103617782	103617796	-	9.52747	8.53e-05	0.237	AGATCAGCAAGTCCC
1	chr9	135193034	135193048	-	9.52747	8.53e-05	0.237	GAGGCACTGAGGCCA
1	chr1	144094092	144094106	+	9.50549	8.61e-05	0.238	GGGGCGGAGAGTGCA
1	chrX	7012086	7012100	-	9.50549	8.61e-05	0.238	GGGTGACAGGGTTTC
1	chr12	6941703	6941717	-	9.50549	8.61e-05	0.238	AGTTCCAGGAGGTCG
1	chr1	154741707	154741721	+	9.49451	8.65e-05	0.239	AGGACAGAAAGTTTG
1	chr18	44733311	44733325	-	9.49451	8.65e-05	0.239	GGGTGGCGGAGGTCT
1	chr8	126718773	126718787	+	9.48352	8.7e-05	0.24	AGTCCAGTGGGTTCT
1	chr2	181885803	181885817	+	9.47253	8.74e-05	0.24	AAGTCACCAGGCTCA
1	chr5	158208426	158208440	+	9.47253	8.74e-05	0.24	AGGTGACAGATGTCA
1	chr11	65112262	65112276	+	9.47253	8.74e-05	0.24	GGGTCGTGGAGGTCA
1	chr2	177572614	177572628	-	9.46154	8.79e-05	0.24	GGTTCATTCAGTTCA
1	chr11	34761772	34761786	-	9.46154	8.79e-05	0.24	GGTTCATTCAGTTCA
1	chr22	49316155	49316169	+	9.46154	8.79e-05	0.24	AGGGCAGAGGGTGCT
1	chr4	40002190	40002204	+	9.45055	8.83e-05	0.241	GGTTCACAGACTACT
1	chr5	156862315	156862329	-	9.43956	8.87e-05	0.241	AGGTCAAAGAGAACA
1	chr12	91457379	91457393	-	9.43956	8.87e-05	0.241	GGGAGGCTGAGGTCA
1	chr7	4689511	4689525	+	9.42857	8.91e-05	0.242	GGATCCCTGGGGTCA
1	chr1	232576037	232576051	+	9.41758	8.96e-05	0.243	CGGGCAGAGAGGTCG
1	chr10	135052918	135052932	+	9.41758	8.96e-05	0.243	GGGTCAGAGGCGGCA
1	chr1	181706057	181706071	+	9.40659	9e-05	0.243	GGGTGATTGGGGGCA
1	chr20	23263033	23263047	+	9.40659	9e-05	0.243	AGGTCAGGGGATTCA
1	chr2	111650145	111650159	+	9.3956	9.05e-05	0.244	AGGCCAGACAGGGCA
1	chr6	91240351	91240365	+	9.37363	9.14e-05	0.246	AGGTGAGTAGGTCTA
1	chr11	8661003	8661017	-	9.37363	9.14e-05	0.246	GGATGACTAGGGGCA
1	chr8	101576250	101576264	+	9.36264	9.19e-05	0.247	AGGACACTGGGGACT
1	chr1	21493969	21493983	-	9.35165	9.23e-05	0.248	CGGCCACAAAGGGCA
1	chr5	106935181	106935195	-	9.35165	9.23e-05	0.248	AATTCAGAGAGCCCA
1	chr15	29296351	29296365	-	9.35165	9.23e-05	0.248	GGGTGAACAAGGACC
1	chr2	38715519	38715533	+	9.32967	9.32e-05	0.248	AGGTCACGCAGTACT
1	chr3	109327314	109327328	+	9.32967	9.32e-05	0.248	GGTTCACTGAAGCCT
1	chr5	139029887	139029901	-	9.32967	9.32e-05	0.248	AGGCGAGAGGGGCCA
1	chr9	113789194	113789208	+	9.32967	9.32e-05	0.248	AGGTCATGGGGGTTA
1	chr17	24320389	24320403	+	9.32967	9.32e-05	0.248	GGGTGAAGCAGTTCA
1	chr1	165905142	165905156	+	9.31868	9.36e-05	0.249	AGTGGAAAAAGTTCT
1	chr5	40443170	40443184	-	9.31868	9.36e-05	0.249	TGACCAGAGAGGTCA
1	chr7	4648130	4648144	+	9.31868	9.36e-05	0.249	AGGGGAGTGGGGTCG
1	chr10	81946231	81946245	+	9.2967	9.46e-05	0.25	GGGGCAGGGAGGACA
1	chr16	28765367	28765381	+	9.2967	9.46e-05	0.25	CGGTCGCAGGGGGCA
1	chr2	174538671	174538685	-	9.28571	9.5e-05	0.251	GAGTCACCGGGGACG
1	chr5	142763770	142763784	+	9.28571	9.5e-05	0.251	GGGCCACCGAGTTTC
1	chr3	173307808	173307822	+	9.27473	9.55e-05	0.252	AGTTCATAGAATTCG
1	chr16	66666516	66666530	-	9.27473	9.55e-05	0.252	GGGTGGCAAAGGTTG
1	chr5	131845099	131845113	-	9.26374	9.6e-05	0.252	AGGACACTGGGGATA
1	chr5	139907453	139907467	-	9.26374	9.6e-05	0.252	AGGTCGAGGAGCGCA
1	chr6	138070693	138070707	+	9.26374	9.6e-05	0.252	AGTTCATTAGGGTTA
1	chr19	53809885	53809899	-	9.26374	9.6e-05	0.252	TGATGAGTGAGGCCA
1	chr2	201796350	201796364	-	9.25275	9.64e-05	0.252	GGGTCATTGGGGTCC
1	chr11	601429	601443	-	9.25275	9.64e-05	0.252	AGGCCACTGAGGGTC
1	chr17	38801079	38801093	+	9.25275	9.64e-05	0.252	AGTTCACACAGTGTT
1	chr19	52153998	52154012	+	9.25275	9.64e-05	0.252	AGGTCACAGATGTCT
1	chr1	79699191	79699205	-	9.24176	9.69e-05	0.253	AGGGGAATCAGTTCA
1	chr15	73184352	73184366	+	9.23077	9.74e-05	0.253	AGTTGAAAGGGTGTG
1	chr11	65112562	65112576	+	9.21978	9.78e-05	0.254	AGGCCAGAGAGGATT
1	chr12	115844413	115844427	-	9.21978	9.78e-05	0.254	GGGGGAAAAAGGTCT
1	chr18	22257074	22257088	+	9.21978	9.78e-05	0.254	GGGAGACAGAGGGCT
1	chr16	10967007	10967021	-	9.20879	9.83e-05	0.254	AGGTCACTAACCCCA
1	chr18	59136339	59136353	-	9.20879	9.83e-05	0.254	GGATGACTGAGTACC
1	chr3	113763331	113763345	+	9.18681	9.93e-05	0.256	AGGGCAGCGGGGCCG
1	chr6	138246385	138246399	-	9.18681	9.93e-05	0.256	GGGCCACAGGGTCCT
1	chr9	116151120	116151134	+	9.18681	9.93e-05	0.256	AGGGCAGTGGGTTCC
1	chr6	26070752	26070766	-	9.17582	9.98e-05	0.257	AGTTCACAGACTCTG
1	chr11	62413686	62413700	+	9.17582	9.98e-05	0.257	GGTGCAGAGAGTTTG
