# Supplementary material for: The MEME Suite
Source: Nucleic Acids Res. 2015 May 7;43(Web Server issue):W39–49. doi: 10.1093/nar/gkv416 (PMC4489269; doi:10.1093/nar/gkv416)
Supplement: SUPPLEMENTARY DATA [file supp_gkv416_nar-00283-web-b-2015-File005.zip › case4/meme-chip/fimo_out_10/cisml.xml]

<?xml version="1.0" encoding="UTF-8" standalone="no"?>
<?xml-stylesheet type="text/xsl" href="fimo-to-html.xsl"?>
<!-- Begin document body -->
<cis-element-search
  xmlns:xsi="http://www.w3.org/2001/XMLSchema-instance"
  xsi:schemaLocation="http://zlab.bu.edu/schema/cisml cisml.xsd"
  xmlns="http://zlab.bu.edu/schema/cisml"
  xmlns:mem="http://noble.gs.washington.edu/meme"
>
<program-name>fimo</program-name>
<parameters>
<pattern-file>dreme_out/dreme.xml</pattern-file>
<sequence-file>./Supplementary_Table_1.500bp.fa</sequence-file>
<site-pvalue-cutoff>0.0001</site-pvalue-cutoff>
<sequence-filtering on-off="off"/>
</parameters>
<pattern accession="CCCCRCCC" name="CCCCRCCC">
<scanned-sequence accession="chr1" name="chr1">
</scanned-sequence>
<scanned-sequence accession="chr1" name="chr1">
<matched-element start="1700216" stop="1700223" score="14.5974" pvalue="3.95e-05">
<sequence>CCCCGCCC</sequence>
<mem:qvalue>0.117</mem:qvalue>
</matched-element>
</scanned-sequence>
<scanned-sequence accession="chr1" name="chr1">
</scanned-sequence>
<scanned-sequence accession="chr1" name="chr1">
</scanned-sequence>
<scanned-sequence accession="chr1" name="chr1">
<matched-element start="3583543" stop="3583550" score="3.1039" pvalue="7.9e-05">
<sequence>CCCCTCCC</sequence>
<mem:qvalue>0.145</mem:qvalue>
</matched-element>
</scanned-sequence>
<scanned-sequence accession="chr1" name="chr1">
</scanned-sequence>
<scanned-sequence accession="chr1" name="chr1">
</scanned-sequence>
<scanned-sequence accession="chr1" name="chr1">
</scanned-sequence>
<scanned-sequence accession="chr1" name="chr1">
</scanned-sequence>
<scanned-sequence accession="chr1" name="chr1">
</scanned-sequence>
<scanned-sequence accession="chr1" name="chr1">
</scanned-sequence>
<scanned-sequence accession="chr1" name="chr1">
</scanned-sequence>
<scanned-sequence accession="chr1" name="chr1">
<matched-element start="12034749" stop="12034756" score="3.1039" pvalue="7.9e-05">
<sequence>CCCCTCCC</sequence>
<mem:qvalue>0.145</mem:qvalue>
</matched-element>
</scanned-sequence>
<scanned-sequence accession="chr1" name="chr1">
</scanned-sequence>
<scanned-sequence accession="chr1" name="chr1">
<matched-element start="12061678" stop="12061671" score="3.1039" pvalue="7.9e-05">
<sequence>CCCCTCCC</sequence>
<mem:qvalue>0.145</mem:qvalue>
</matched-element>
<matched-element start="12061683" stop="12061676" score="3.1039" pvalue="7.9e-05">
<sequence>CCCCTCCC</sequence>
<mem:qvalue>0.145</mem:qvalue>
</matched-element>
</scanned-sequence>
<scanned-sequence accession="chr1" name="chr1">
<matched-element start="16034166" stop="16034173" score="14.5974" pvalue="3.95e-05">
<sequence>CCCCGCCC</sequence>
<mem:qvalue>0.117</mem:qvalue>
</matched-element>
<matched-element start="16034198" stop="16034205" score="14.5974" pvalue="3.95e-05">
<sequence>CCCCGCCC</sequence>
<mem:qvalue>0.117</mem:qvalue>
</matched-element>
</scanned-sequence>
<scanned-sequence accession="chr1" name="chr1">
</scanned-sequence>
<scanned-sequence accession="chr1" name="chr1">
</scanned-sequence>
<scanned-sequence accession="chr1" name="chr1">
</scanned-sequence>
<scanned-sequence accession="chr1" name="chr1">
</scanned-sequence>
<scanned-sequence accession="chr1" name="chr1">
<matched-element start="21489667" stop="21489674" score="3.1039" pvalue="7.9e-05">
<sequence>CCCCTCCC</sequence>
<mem:qvalue>0.145</mem:qvalue>
</matched-element>
</scanned-sequence>
<scanned-sequence accession="chr1" name="chr1">
</scanned-sequence>
<scanned-sequence accession="chr1" name="chr1">
<matched-element start="21492956" stop="21492949" score="3.1039" pvalue="7.9e-05">
<sequence>CCCCTCCC</sequence>
<mem:qvalue>0.145</mem:qvalue>
</matched-element>
</scanned-sequence>
<scanned-sequence accession="chr1" name="chr1">
</scanned-sequence>
<scanned-sequence accession="chr1" name="chr1">
</scanned-sequence>
<scanned-sequence accession="chr1" name="chr1">
<matched-element start="21982843" stop="21982836" score="14.5974" pvalue="3.95e-05">
<sequence>CCCCGCCC</sequence>
<mem:qvalue>0.117</mem:qvalue>
</matched-element>
</scanned-sequence>
<scanned-sequence accession="chr1" name="chr1">
</scanned-sequence>
<scanned-sequence accession="chr1" name="chr1">
</scanned-sequence>
<scanned-sequence accession="chr1" name="chr1">
</scanned-sequence>
<scanned-sequence accession="chr1" name="chr1">
</scanned-sequence>
<scanned-sequence accession="chr1" name="chr1">
<matched-element start="25099426" stop="25099419" score="14.6753" pvalue="1.9e-05">
<sequence>CCCCACCC</sequence>
<mem:qvalue>0.111</mem:qvalue>
</matched-element>
</scanned-sequence>
<scanned-sequence accession="chr1" name="chr1">
</scanned-sequence>
<scanned-sequence accession="chr1" name="chr1">
</scanned-sequence>
<scanned-sequence accession="chr1" name="chr1">
</scanned-sequence>
<scanned-sequence accession="chr1" name="chr1">
</scanned-sequence>
<scanned-sequence accession="chr1" name="chr1">
<matched-element start="26010192" stop="26010199" score="14.6753" pvalue="1.9e-05">
<sequence>CCCCACCC</sequence>
<mem:qvalue>0.111</mem:qvalue>
</matched-element>
</scanned-sequence>
<scanned-sequence accession="chr1" name="chr1">
<matched-element start="26819639" stop="26819632" score="14.5974" pvalue="3.95e-05">
<sequence>CCCCGCCC</sequence>
<mem:qvalue>0.117</mem:qvalue>
</matched-element>
<matched-element start="26819687" stop="26819694" score="3.1039" pvalue="7.9e-05">
<sequence>CCCCTCCC</sequence>
<mem:qvalue>0.145</mem:qvalue>
</matched-element>
</scanned-sequence>
<scanned-sequence accession="chr1" name="chr1">
<matched-element start="26892507" stop="26892514" score="3.1039" pvalue="7.9e-05">
<sequence>CCCCTCCC</sequence>
<mem:qvalue>0.145</mem:qvalue>
</matched-element>
</scanned-sequence>
<scanned-sequence accession="chr1" name="chr1">
<matched-element start="27521141" stop="27521134" score="14.5974" pvalue="3.95e-05">
<sequence>CCCCGCCC</sequence>
<mem:qvalue>0.117</mem:qvalue>
</matched-element>
<matched-element start="27521325" stop="27521332" score="14.5974" pvalue="3.95e-05">
<sequence>CCCCGCCC</sequence>
<mem:qvalue>0.117</mem:qvalue>
</matched-element>
</scanned-sequence>
<scanned-sequence accession="chr1" name="chr1">
<matched-element start="27824139" stop="27824146" score="14.6753" pvalue="1.9e-05">
<sequence>CCCCACCC</sequence>
<mem:qvalue>0.111</mem:qvalue>
</matched-element>
<matched-element start="27824241" stop="27824234" score="3.1039" pvalue="7.9e-05">
<sequence>CCCCTCCC</sequence>
<mem:qvalue>0.145</mem:qvalue>
</matched-element>
</scanned-sequence>
<scanned-sequence accession="chr1" name="chr1">
<matched-element start="27825401" stop="27825394" score="14.6753" pvalue="1.9e-05">
<sequence>CCCCACCC</sequence>
<mem:qvalue>0.111</mem:qvalue>
</matched-element>
</scanned-sequence>
<scanned-sequence accession="chr1" name="chr1">
<matched-element start="28083407" stop="28083400" score="3.1039" pvalue="7.9e-05">
<sequence>CCCCTCCC</sequence>
<mem:qvalue>0.145</mem:qvalue>
</matched-element>
</scanned-sequence>
<scanned-sequence accession="chr1" name="chr1">
</scanned-sequence>
<scanned-sequence accession="chr1" name="chr1">
</scanned-sequence>
<scanned-sequence accession="chr1" name="chr1">
</scanned-sequence>
<scanned-sequence accession="chr1" name="chr1">
</scanned-sequence>
<scanned-sequence accession="chr1" name="chr1">
</scanned-sequence>
<scanned-sequence accession="chr1" name="chr1">
</scanned-sequence>
<scanned-sequence accession="chr1" name="chr1">
</scanned-sequence>
<scanned-sequence accession="chr1" name="chr1">
</scanned-sequence>
<scanned-sequence accession="chr1" name="chr1">
</scanned-sequence>
<scanned-sequence accession="chr1" name="chr1">
</scanned-sequence>
<scanned-sequence accession="chr1" name="chr1">
<matched-element start="29957697" stop="29957690" score="3.1039" pvalue="7.9e-05">
<sequence>CCCCTCCC</sequence>
<mem:qvalue>0.145</mem:qvalue>
</matched-element>
</scanned-sequence>
<scanned-sequence accession="chr1" name="chr1">
</scanned-sequence>
<scanned-sequence accession="chr1" name="chr1">
</scanned-sequence>
<scanned-sequence accession="chr1" name="chr1">
</scanned-sequence>
<scanned-sequence accession="chr1" name="chr1">
<matched-element start="30995363" stop="30995356" score="14.6753" pvalue="1.9e-05">
<sequence>CCCCACCC</sequence>
<mem:qvalue>0.111</mem:qvalue>
</matched-element>
</scanned-sequence>
<scanned-sequence accession="chr1" name="chr1">
</scanned-sequence>
<scanned-sequence accession="chr1" name="chr1">
</scanned-sequence>
<scanned-sequence accession="chr1" name="chr1">
</scanned-sequence>
<scanned-sequence accession="chr1" name="chr1">
</scanned-sequence>
<scanned-sequence accession="chr1" name="chr1">
</scanned-sequence>
<scanned-sequence accession="chr1" name="chr1">
<matched-element start="32488371" stop="32488378" score="3.1039" pvalue="7.9e-05">
<sequence>CCCCTCCC</sequence>
<mem:qvalue>0.145</mem:qvalue>
</matched-element>
</scanned-sequence>
<scanned-sequence accession="chr1" name="chr1">
<matched-element start="33055685" stop="33055678" score="14.5974" pvalue="3.95e-05">
<sequence>CCCCGCCC</sequence>
<mem:qvalue>0.117</mem:qvalue>
</matched-element>
<matched-element start="33055808" stop="33055801" score="3.1039" pvalue="7.9e-05">
<sequence>CCCCTCCC</sequence>
<mem:qvalue>0.145</mem:qvalue>
</matched-element>
</scanned-sequence>
<scanned-sequence accession="chr1" name="chr1">
</scanned-sequence>
<scanned-sequence accession="chr1" name="chr1">
</scanned-sequence>
<scanned-sequence accession="chr1" name="chr1">
</scanned-sequence>
<scanned-sequence accession="chr1" name="chr1">
</scanned-sequence>
<scanned-sequence accession="chr1" name="chr1">
</scanned-sequence>
<scanned-sequence accession="chr1" name="chr1">
</scanned-sequence>
<scanned-sequence accession="chr1" name="chr1">
</scanned-sequence>
<scanned-sequence accession="chr1" name="chr1">
</scanned-sequence>
<scanned-sequence accession="chr1" name="chr1">
<matched-element start="39228996" stop="39229003" score="14.6753" pvalue="1.9e-05">
<sequence>CCCCACCC</sequence>
<mem:qvalue>0.111</mem:qvalue>
</matched-element>
<matched-element start="39229338" stop="39229331" score="14.6753" pvalue="1.9e-05">
<sequence>CCCCACCC</sequence>
<mem:qvalue>0.111</mem:qvalue>
</matched-element>
<matched-element start="39229344" stop="39229337" score="14.6753" pvalue="1.9e-05">
<sequence>CCCCACCC</sequence>
<mem:qvalue>0.111</mem:qvalue>
</matched-element>
<matched-element start="39229332" stop="39229325" score="14.5974" pvalue="3.95e-05">
<sequence>CCCCGCCC</sequence>
<mem:qvalue>0.117</mem:qvalue>
</matched-element>
<matched-element start="39229232" stop="39229239" score="3.1039" pvalue="7.9e-05">
<sequence>CCCCTCCC</sequence>
<mem:qvalue>0.145</mem:qvalue>
</matched-element>
<matched-element start="39229327" stop="39229320" score="3.1039" pvalue="7.9e-05">
<sequence>CCCCTCCC</sequence>
<mem:qvalue>0.145</mem:qvalue>
</matched-element>
</scanned-sequence>
<scanned-sequence accession="chr1" name="chr1">
</scanned-sequence>
<scanned-sequence accession="chr1" name="chr1">
<matched-element start="40496267" stop="40496274" score="14.5974" pvalue="3.95e-05">
<sequence>CCCCGCCC</sequence>
<mem:qvalue>0.117</mem:qvalue>
</matched-element>
</scanned-sequence>
<scanned-sequence accession="chr1" name="chr1">
<matched-element start="40929779" stop="40929772" score="14.5974" pvalue="3.95e-05">
<sequence>CCCCGCCC</sequence>
<mem:qvalue>0.117</mem:qvalue>
</matched-element>
<matched-element start="40929817" stop="40929810" score="14.5974" pvalue="3.95e-05">
<sequence>CCCCGCCC</sequence>
<mem:qvalue>0.117</mem:qvalue>
</matched-element>
<matched-element start="40929941" stop="40929934" score="3.1039" pvalue="7.9e-05">
<sequence>CCCCTCCC</sequence>
<mem:qvalue>0.145</mem:qvalue>
</matched-element>
<matched-element start="40930035" stop="40930042" score="3.1039" pvalue="7.9e-05">
<sequence>CCCCTCCC</sequence>
<mem:qvalue>0.145</mem:qvalue>
</matched-element>
</scanned-sequence>
<scanned-sequence accession="chr1" name="chr1">
</scanned-sequence>
<scanned-sequence accession="chr1" name="chr1">
</scanned-sequence>
<scanned-sequence accession="chr1" name="chr1">
<matched-element start="42045168" stop="42045175" score="14.6753" pvalue="1.9e-05">
<sequence>CCCCACCC</sequence>
<mem:qvalue>0.111</mem:qvalue>
</matched-element>
<matched-element start="42045278" stop="42045285" score="14.5974" pvalue="3.95e-05">
<sequence>CCCCGCCC</sequence>
<mem:qvalue>0.117</mem:qvalue>
</matched-element>
</scanned-sequence>
<scanned-sequence accession="chr1" name="chr1">
<matched-element start="44960008" stop="44960015" score="14.6753" pvalue="1.9e-05">
<sequence>CCCCACCC</sequence>
<mem:qvalue>0.111</mem:qvalue>
</matched-element>
</scanned-sequence>
<scanned-sequence accession="chr1" name="chr1">
</scanned-sequence>
<scanned-sequence accession="chr1" name="chr1">
</scanned-sequence>
<scanned-sequence accession="chr1" name="chr1">
</scanned-sequence>
<scanned-sequence accession="chr1" name="chr1">
</scanned-sequence>
<scanned-sequence accession="chr1" name="chr1">
<matched-element start="45759984" stop="45759991" score="14.6753" pvalue="1.9e-05">
<sequence>CCCCACCC</sequence>
<mem:qvalue>0.111</mem:qvalue>
</matched-element>
<matched-element start="45760324" stop="45760331" score="14.6753" pvalue="1.9e-05">
<sequence>CCCCACCC</sequence>
<mem:qvalue>0.111</mem:qvalue>
</matched-element>
</scanned-sequence>
<scanned-sequence accession="chr1" name="chr1">
<matched-element start="45925454" stop="45925461" score="14.5974" pvalue="3.95e-05">
<sequence>CCCCGCCC</sequence>
<mem:qvalue>0.117</mem:qvalue>
</matched-element>
</scanned-sequence>
<scanned-sequence accession="chr1" name="chr1">
</scanned-sequence>
<scanned-sequence accession="chr1" name="chr1">
</scanned-sequence>
<scanned-sequence accession="chr1" name="chr1">
<matched-element start="51198440" stop="51198433" score="14.5974" pvalue="3.95e-05">
<sequence>CCCCGCCC</sequence>
<mem:qvalue>0.117</mem:qvalue>
</matched-element>
</scanned-sequence>
<scanned-sequence accession="chr1" name="chr1">
</scanned-sequence>
<scanned-sequence accession="chr1" name="chr1">
</scanned-sequence>
<scanned-sequence accession="chr1" name="chr1">
<matched-element start="59206981" stop="59206974" score="3.1039" pvalue="7.9e-05">
<sequence>CCCCTCCC</sequence>
<mem:qvalue>0.145</mem:qvalue>
</matched-element>
</scanned-sequence>
<scanned-sequence accession="chr1" name="chr1">
</scanned-sequence>
<scanned-sequence accession="chr1" name="chr1">
</scanned-sequence>
<scanned-sequence accession="chr1" name="chr1">
</scanned-sequence>
<scanned-sequence accession="chr1" name="chr1">
<matched-element start="67913042" stop="67913035" score="3.1039" pvalue="7.9e-05">
<sequence>CCCCTCCC</sequence>
<mem:qvalue>0.145</mem:qvalue>
</matched-element>
</scanned-sequence>
<scanned-sequence accession="chr1" name="chr1">
<matched-element start="67923575" stop="67923568" score="3.1039" pvalue="7.9e-05">
<sequence>CCCCTCCC</sequence>
<mem:qvalue>0.145</mem:qvalue>
</matched-element>
</scanned-sequence>
<scanned-sequence accession="chr1" name="chr1">
<matched-element start="67924602" stop="67924609" score="14.5974" pvalue="3.95e-05">
<sequence>CCCCGCCC</sequence>
<mem:qvalue>0.117</mem:qvalue>
</matched-element>
</scanned-sequence>
<scanned-sequence accession="chr1" name="chr1">
</scanned-sequence>
<scanned-sequence accession="chr1" name="chr1">
</scanned-sequence>
<scanned-sequence accession="chr1" name="chr1">
</scanned-sequence>
<scanned-sequence accession="chr1" name="chr1">
</scanned-sequence>
<scanned-sequence accession="chr1" name="chr1">
</scanned-sequence>
<scanned-sequence accession="chr1" name="chr1">
</scanned-sequence>
<scanned-sequence accession="chr1" name="chr1">
</scanned-sequence>
<scanned-sequence accession="chr1" name="chr1">
</scanned-sequence>
<scanned-sequence accession="chr1" name="chr1">
<matched-element start="84744912" stop="84744919" score="14.5974" pvalue="3.95e-05">
<sequence>CCCCGCCC</sequence>
<mem:qvalue>0.117</mem:qvalue>
</matched-element>
<matched-element start="84745061" stop="84745054" score="14.5974" pvalue="3.95e-05">
<sequence>CCCCGCCC</sequence>
<mem:qvalue>0.117</mem:qvalue>
</matched-element>
</scanned-sequence>
<scanned-sequence accession="chr1" name="chr1">
</scanned-sequence>
<scanned-sequence accession="chr1" name="chr1">
</scanned-sequence>
<scanned-sequence accession="chr1" name="chr1">
</scanned-sequence>
<scanned-sequence accession="chr1" name="chr1">
</scanned-sequence>
<scanned-sequence accession="chr1" name="chr1">
<matched-element start="93070457" stop="93070450" score="3.1039" pvalue="7.9e-05">
<sequence>CCCCTCCC</sequence>
<mem:qvalue>0.145</mem:qvalue>
</matched-element>
</scanned-sequence>
<scanned-sequence accession="chr1" name="chr1">
</scanned-sequence>
<scanned-sequence accession="chr1" name="chr1">
</scanned-sequence>
<scanned-sequence accession="chr1" name="chr1">
</scanned-sequence>
<scanned-sequence accession="chr1" name="chr1">
</scanned-sequence>
<scanned-sequence accession="chr1" name="chr1">
</scanned-sequence>
<scanned-sequence accession="chr1" name="chr1">
</scanned-sequence>
<scanned-sequence accession="chr1" name="chr1">
</scanned-sequence>
<scanned-sequence accession="chr1" name="chr1">
<matched-element start="110682777" stop="110682784" score="14.5974" pvalue="3.95e-05">
<sequence>CCCCGCCC</sequence>
<mem:qvalue>0.117</mem:qvalue>
</matched-element>
</scanned-sequence>
<scanned-sequence accession="chr1" name="chr1">
</scanned-sequence>
<scanned-sequence accession="chr1" name="chr1">
</scanned-sequence>
<scanned-sequence accession="chr1" name="chr1">
</scanned-sequence>
<scanned-sequence accession="chr1" name="chr1">
</scanned-sequence>
<scanned-sequence accession="chr1" name="chr1">
</scanned-sequence>
<scanned-sequence accession="chr1" name="chr1">
</scanned-sequence>
<scanned-sequence accession="chr1" name="chr1">
<matched-element start="111548056" stop="111548049" score="14.5974" pvalue="3.95e-05">
<sequence>CCCCGCCC</sequence>
<mem:qvalue>0.117</mem:qvalue>
</matched-element>
<matched-element start="111548239" stop="111548246" score="14.5974" pvalue="3.95e-05">
<sequence>CCCCGCCC</sequence>
<mem:qvalue>0.117</mem:qvalue>
</matched-element>
</scanned-sequence>
<scanned-sequence accession="chr1" name="chr1">
<matched-element start="111548541" stop="111548548" score="14.5974" pvalue="3.95e-05">
<sequence>CCCCGCCC</sequence>
<mem:qvalue>0.117</mem:qvalue>
</matched-element>
</scanned-sequence>
<scanned-sequence accession="chr1" name="chr1">
</scanned-sequence>
<scanned-sequence accession="chr1" name="chr1">
</scanned-sequence>
<scanned-sequence accession="chr1" name="chr1">
<matched-element start="111565979" stop="111565986" score="14.6753" pvalue="1.9e-05">
<sequence>CCCCACCC</sequence>
<mem:qvalue>0.111</mem:qvalue>
</matched-element>
</scanned-sequence>
<scanned-sequence accession="chr1" name="chr1">
<matched-element start="111936955" stop="111936962" score="14.6753" pvalue="1.9e-05">
<sequence>CCCCACCC</sequence>
<mem:qvalue>0.111</mem:qvalue>
</matched-element>
<matched-element start="111937239" stop="111937232" score="14.5974" pvalue="3.95e-05">
<sequence>CCCCGCCC</sequence>
<mem:qvalue>0.117</mem:qvalue>
</matched-element>
<matched-element start="111936961" stop="111936968" score="3.1039" pvalue="7.9e-05">
<sequence>CCCCTCCC</sequence>
<mem:qvalue>0.145</mem:qvalue>
</matched-element>
</scanned-sequence>
<scanned-sequence accession="chr1" name="chr1">
</scanned-sequence>
<scanned-sequence accession="chr1" name="chr1">
</scanned-sequence>
<scanned-sequence accession="chr1" name="chr1">
</scanned-sequence>
<scanned-sequence accession="chr1" name="chr1">
</scanned-sequence>
<scanned-sequence accession="chr1" name="chr1">
</scanned-sequence>
<scanned-sequence accession="chr1" name="chr1">
<matched-element start="114249183" stop="114249190" score="3.1039" pvalue="7.9e-05">
<sequence>CCCCTCCC</sequence>
<mem:qvalue>0.145</mem:qvalue>
</matched-element>
</scanned-sequence>
<scanned-sequence accession="chr1" name="chr1">
</scanned-sequence>
<scanned-sequence accession="chr1" name="chr1">
</scanned-sequence>
<scanned-sequence accession="chr1" name="chr1">
<matched-element start="117976466" stop="117976459" score="14.5974" pvalue="3.95e-05">
<sequence>CCCCGCCC</sequence>
<mem:qvalue>0.117</mem:qvalue>
</matched-element>
<matched-element start="117976545" stop="117976538" score="3.1039" pvalue="7.9e-05">
<sequence>CCCCTCCC</sequence>
<mem:qvalue>0.145</mem:qvalue>
</matched-element>
</scanned-sequence>
<scanned-sequence accession="chr1" name="chr1">
</scanned-sequence>
<scanned-sequence accession="chr1" name="chr1">
</scanned-sequence>
<scanned-sequence accession="chr1" name="chr1">
<matched-element start="118002865" stop="118002858" score="3.1039" pvalue="7.9e-05">
<sequence>CCCCTCCC</sequence>
<mem:qvalue>0.145</mem:qvalue>
</matched-element>
</scanned-sequence>
<scanned-sequence accession="chr1" name="chr1">
</scanned-sequence>
<scanned-sequence accession="chr1" name="chr1">
</scanned-sequence>
<scanned-sequence accession="chr1" name="chr1">
</scanned-sequence>
<scanned-sequence accession="chr1" name="chr1">
</scanned-sequence>
<scanned-sequence accession="chr1" name="chr1">
<matched-element start="144094032" stop="144094025" score="3.1039" pvalue="7.9e-05">
<sequence>CCCCTCCC</sequence>
<mem:qvalue>0.145</mem:qvalue>
</matched-element>
</scanned-sequence>
<scanned-sequence accession="chr1" name="chr1">
</scanned-sequence>
<scanned-sequence accession="chr1" name="chr1">
<matched-element start="147490553" stop="147490546" score="14.5974" pvalue="3.95e-05">
<sequence>CCCCGCCC</sequence>
<mem:qvalue>0.117</mem:qvalue>
</matched-element>
</scanned-sequence>
<scanned-sequence accession="chr1" name="chr1">
</scanned-sequence>
<scanned-sequence accession="chr1" name="chr1">
<matched-element start="148125044" stop="148125051" score="14.6753" pvalue="1.9e-05">
<sequence>CCCCACCC</sequence>
<mem:qvalue>0.111</mem:qvalue>
</matched-element>
<matched-element start="148125283" stop="148125276" score="14.6753" pvalue="1.9e-05">
<sequence>CCCCACCC</sequence>
<mem:qvalue>0.111</mem:qvalue>
</matched-element>
</scanned-sequence>
<scanned-sequence accession="chr1" name="chr1">
<matched-element start="148398355" stop="148398348" score="14.6753" pvalue="1.9e-05">
<sequence>CCCCACCC</sequence>
<mem:qvalue>0.111</mem:qvalue>
</matched-element>
<matched-element start="148398708" stop="148398701" score="3.1039" pvalue="7.9e-05">
<sequence>CCCCTCCC</sequence>
<mem:qvalue>0.145</mem:qvalue>
</matched-element>
</scanned-sequence>
<scanned-sequence accession="chr1" name="chr1">
</scanned-sequence>
<scanned-sequence accession="chr1" name="chr1">
</scanned-sequence>
<scanned-sequence accession="chr1" name="chr1">
<matched-element start="148806955" stop="148806962" score="3.1039" pvalue="7.9e-05">
<sequence>CCCCTCCC</sequence>
<mem:qvalue>0.145</mem:qvalue>
</matched-element>
</scanned-sequence>
<scanned-sequence accession="chr1" name="chr1">
</scanned-sequence>
<scanned-sequence accession="chr1" name="chr1">
<matched-element start="148818477" stop="148818484" score="3.1039" pvalue="7.9e-05">
<sequence>CCCCTCCC</sequence>
<mem:qvalue>0.145</mem:qvalue>
</matched-element>
</scanned-sequence>
<scanned-sequence accession="chr1" name="chr1">
</scanned-sequence>
<scanned-sequence accession="chr1" name="chr1">
</scanned-sequence>
<scanned-sequence accession="chr1" name="chr1">
<matched-element start="149850945" stop="149850952" score="14.6753" pvalue="1.9e-05">
<sequence>CCCCACCC</sequence>
<mem:qvalue>0.111</mem:qvalue>
</matched-element>
<matched-element start="149851061" stop="149851068" score="14.5974" pvalue="3.95e-05">
<sequence>CCCCGCCC</sequence>
<mem:qvalue>0.117</mem:qvalue>
</matched-element>
<matched-element start="149850878" stop="149850871" score="3.1039" pvalue="7.9e-05">
<sequence>CCCCCCCC</sequence>
<mem:qvalue>0.145</mem:qvalue>
</matched-element>
<matched-element start="149850879" stop="149850872" score="3.1039" pvalue="7.9e-05">
<sequence>CCCCCCCC</sequence>
<mem:qvalue>0.145</mem:qvalue>
</matched-element>
<matched-element start="149850880" stop="149850873" score="3.1039" pvalue="7.9e-05">
<sequence>CCCCCCCC</sequence>
<mem:qvalue>0.145</mem:qvalue>
</matched-element>
</scanned-sequence>
<scanned-sequence accession="chr1" name="chr1">
</scanned-sequence>
<scanned-sequence accession="chr1" name="chr1">
</scanned-sequence>
<scanned-sequence accession="chr1" name="chr1">
<matched-element start="153176045" stop="153176052" score="14.6753" pvalue="1.9e-05">
<sequence>CCCCACCC</sequence>
<mem:qvalue>0.111</mem:qvalue>
</matched-element>
<matched-element start="153176075" stop="153176082" score="14.5974" pvalue="3.95e-05">
<sequence>CCCCGCCC</sequence>
<mem:qvalue>0.117</mem:qvalue>
</matched-element>
</scanned-sequence>
<scanned-sequence accession="chr1" name="chr1">
</scanned-sequence>
<scanned-sequence accession="chr1" name="chr1">
<matched-element start="154213128" stop="154213135" score="14.5974" pvalue="3.95e-05">
<sequence>CCCCGCCC</sequence>
<mem:qvalue>0.117</mem:qvalue>
</matched-element>
</scanned-sequence>
<scanned-sequence accession="chr1" name="chr1">
<matched-element start="154216069" stop="154216062" score="3.1039" pvalue="7.9e-05">
<sequence>CCCCTCCC</sequence>
<mem:qvalue>0.145</mem:qvalue>
</matched-element>
</scanned-sequence>
<scanned-sequence accession="chr1" name="chr1">
<matched-element start="154449298" stop="154449305" score="14.5974" pvalue="3.95e-05">
<sequence>CCCCGCCC</sequence>
<mem:qvalue>0.117</mem:qvalue>
</matched-element>
<matched-element start="154449304" stop="154449311" score="14.5974" pvalue="3.95e-05">
<sequence>CCCCGCCC</sequence>
<mem:qvalue>0.117</mem:qvalue>
</matched-element>
<matched-element start="154449706" stop="154449699" score="14.5974" pvalue="3.95e-05">
<sequence>CCCCGCCC</sequence>
<mem:qvalue>0.117</mem:qvalue>
</matched-element>
</scanned-sequence>
<scanned-sequence accession="chr1" name="chr1">
<matched-element start="154453137" stop="154453144" score="14.6753" pvalue="1.9e-05">
<sequence>CCCCACCC</sequence>
<mem:qvalue>0.111</mem:qvalue>
</matched-element>
</scanned-sequence>
<scanned-sequence accession="chr1" name="chr1">
</scanned-sequence>
<scanned-sequence accession="chr1" name="chr1">
<matched-element start="154741494" stop="154741487" score="14.6753" pvalue="1.9e-05">
<sequence>CCCCACCC</sequence>
<mem:qvalue>0.111</mem:qvalue>
</matched-element>
<matched-element start="154741806" stop="154741813" score="14.6753" pvalue="1.9e-05">
<sequence>CCCCACCC</sequence>
<mem:qvalue>0.111</mem:qvalue>
</matched-element>
<matched-element start="154741554" stop="154741561" score="3.1039" pvalue="7.9e-05">
<sequence>CCCCCCCC</sequence>
<mem:qvalue>0.145</mem:qvalue>
</matched-element>
<matched-element start="154741570" stop="154741577" score="3.1039" pvalue="7.9e-05">
<sequence>CCCCTCCC</sequence>
<mem:qvalue>0.145</mem:qvalue>
</matched-element>
</scanned-sequence>
<scanned-sequence accession="chr1" name="chr1">
<matched-element start="154977518" stop="154977525" score="3.1039" pvalue="7.9e-05">
<sequence>CCCCTCCC</sequence>
<mem:qvalue>0.145</mem:qvalue>
</matched-element>
</scanned-sequence>
<scanned-sequence accession="chr1" name="chr1">
</scanned-sequence>
<scanned-sequence accession="chr1" name="chr1">
</scanned-sequence>
<scanned-sequence accession="chr1" name="chr1">
</scanned-sequence>
<scanned-sequence accession="chr1" name="chr1">
</scanned-sequence>
<scanned-sequence accession="chr1" name="chr1">
</scanned-sequence>
<scanned-sequence accession="chr1" name="chr1">
</scanned-sequence>
<scanned-sequence accession="chr1" name="chr1">
</scanned-sequence>
<scanned-sequence accession="chr1" name="chr1">
</scanned-sequence>
<scanned-sequence accession="chr1" name="chr1">
</scanned-sequence>
<scanned-sequence accession="chr1" name="chr1">
<matched-element start="158865971" stop="158865964" score="14.6753" pvalue="1.9e-05">
<sequence>CCCCACCC</sequence>
<mem:qvalue>0.111</mem:qvalue>
</matched-element>
</scanned-sequence>
<scanned-sequence accession="chr1" name="chr1">
<matched-element start="158866966" stop="158866973" score="14.6753" pvalue="1.9e-05">
<sequence>CCCCACCC</sequence>
<mem:qvalue>0.111</mem:qvalue>
</matched-element>
</scanned-sequence>
<scanned-sequence accession="chr1" name="chr1">
</scanned-sequence>
<scanned-sequence accession="chr1" name="chr1">
</scanned-sequence>
<scanned-sequence accession="chr1" name="chr1">
</scanned-sequence>
<scanned-sequence accession="chr1" name="chr1">
</scanned-sequence>
<scanned-sequence accession="chr1" name="chr1">
</scanned-sequence>
<scanned-sequence accession="chr1" name="chr1">
<matched-element start="158910926" stop="158910919" score="3.1039" pvalue="7.9e-05">
<sequence>CCCCTCCC</sequence>
<mem:qvalue>0.145</mem:qvalue>
</matched-element>
</scanned-sequence>
<scanned-sequence accession="chr1" name="chr1">
</scanned-sequence>
<scanned-sequence accession="chr1" name="chr1">
</scanned-sequence>
<scanned-sequence accession="chr1" name="chr1">
<matched-element start="158992600" stop="158992593" score="14.6753" pvalue="1.9e-05">
<sequence>CCCCACCC</sequence>
<mem:qvalue>0.111</mem:qvalue>
</matched-element>
</scanned-sequence>
<scanned-sequence accession="chr1" name="chr1">
</scanned-sequence>
<scanned-sequence accession="chr1" name="chr1">
</scanned-sequence>
<scanned-sequence accession="chr1" name="chr1">
</scanned-sequence>
<scanned-sequence accession="chr1" name="chr1">
</scanned-sequence>
<scanned-sequence accession="chr1" name="chr1">
</scanned-sequence>
<scanned-sequence accession="chr1" name="chr1">
</scanned-sequence>
<scanned-sequence accession="chr1" name="chr1">
</scanned-sequence>
<scanned-sequence accession="chr1" name="chr1">
</scanned-sequence>
<scanned-sequence accession="chr1" name="chr1">
</scanned-sequence>
<scanned-sequence accession="chr1" name="chr1">
</scanned-sequence>
<scanned-sequence accession="chr1" name="chr1">
<matched-element start="171647046" stop="171647039" score="14.5974" pvalue="3.95e-05">
<sequence>CCCCGCCC</sequence>
<mem:qvalue>0.117</mem:qvalue>
</matched-element>
</scanned-sequence>
<scanned-sequence accession="chr1" name="chr1">
</scanned-sequence>
<scanned-sequence accession="chr1" name="chr1">
</scanned-sequence>
<scanned-sequence accession="chr1" name="chr1">
</scanned-sequence>
<scanned-sequence accession="chr1" name="chr1">
</scanned-sequence>
<scanned-sequence accession="chr1" name="chr1">
</scanned-sequence>
<scanned-sequence accession="chr1" name="chr1">
</scanned-sequence>
<scanned-sequence accession="chr1" name="chr1">
</scanned-sequence>
<scanned-sequence accession="chr1" name="chr1">
<matched-element start="176817390" stop="176817397" score="3.1039" pvalue="7.9e-05">
<sequence>CCCCTCCC</sequence>
<mem:qvalue>0.145</mem:qvalue>
</matched-element>
</scanned-sequence>
<scanned-sequence accession="chr1" name="chr1">
</scanned-sequence>
<scanned-sequence accession="chr1" name="chr1">
</scanned-sequence>
<scanned-sequence accession="chr1" name="chr1">
<matched-element start="179370792" stop="179370785" score="3.1039" pvalue="7.9e-05">
<sequence>CCCCTCCC</sequence>
<mem:qvalue>0.145</mem:qvalue>
</matched-element>
</scanned-sequence>
<scanned-sequence accession="chr1" name="chr1">
<matched-element start="179634457" stop="179634464" score="14.6753" pvalue="1.9e-05">
<sequence>CCCCACCC</sequence>
<mem:qvalue>0.111</mem:qvalue>
</matched-element>
</scanned-sequence>
<scanned-sequence accession="chr1" name="chr1">
</scanned-sequence>
<scanned-sequence accession="chr1" name="chr1">
</scanned-sequence>
<scanned-sequence accession="chr1" name="chr1">
<matched-element start="181706055" stop="181706048" score="14.5974" pvalue="3.95e-05">
<sequence>CCCCGCCC</sequence>
<mem:qvalue>0.117</mem:qvalue>
</matched-element>
</scanned-sequence>
<scanned-sequence accession="chr1" name="chr1">
<matched-element start="181707671" stop="181707664" score="3.1039" pvalue="7.9e-05">
<sequence>CCCCTCCC</sequence>
<mem:qvalue>0.145</mem:qvalue>
</matched-element>
</scanned-sequence>
<scanned-sequence accession="chr1" name="chr1">
</scanned-sequence>
<scanned-sequence accession="chr1" name="chr1">
</scanned-sequence>
<scanned-sequence accession="chr1" name="chr1">
</scanned-sequence>
<scanned-sequence accession="chr1" name="chr1">
<matched-element start="191357651" stop="191357644" score="3.1039" pvalue="7.9e-05">
<sequence>CCCCTCCC</sequence>
<mem:qvalue>0.145</mem:qvalue>
</matched-element>
<matched-element start="191357950" stop="191357943" score="3.1039" pvalue="7.9e-05">
<sequence>CCCCCCCC</sequence>
<mem:qvalue>0.145</mem:qvalue>
</matched-element>
</scanned-sequence>
<scanned-sequence accession="chr1" name="chr1">
</scanned-sequence>
<scanned-sequence accession="chr1" name="chr1">
</scanned-sequence>
<scanned-sequence accession="chr1" name="chr1">
</scanned-sequence>
<scanned-sequence accession="chr1" name="chr1">
<matched-element start="201543875" stop="201543868" score="3.1039" pvalue="7.9e-05">
<sequence>CCCCCCCC</sequence>
<mem:qvalue>0.145</mem:qvalue>
</matched-element>
<matched-element start="201544178" stop="201544185" score="3.1039" pvalue="7.9e-05">
<sequence>CCCCTCCC</sequence>
<mem:qvalue>0.145</mem:qvalue>
</matched-element>
</scanned-sequence>
<scanned-sequence accession="chr1" name="chr1">
<matched-element start="201557107" stop="201557100" score="14.6753" pvalue="1.9e-05">
<sequence>CCCCACCC</sequence>
<mem:qvalue>0.111</mem:qvalue>
</matched-element>
<matched-element start="201556710" stop="201556717" score="3.1039" pvalue="7.9e-05">
<sequence>CCCCTCCC</sequence>
<mem:qvalue>0.145</mem:qvalue>
</matched-element>
</scanned-sequence>
<scanned-sequence accession="chr1" name="chr1">
</scanned-sequence>
<scanned-sequence accession="chr1" name="chr1">
</scanned-sequence>
<scanned-sequence accession="chr1" name="chr1">
</scanned-sequence>
<scanned-sequence accession="chr1" name="chr1">
</scanned-sequence>
<scanned-sequence accession="chr1" name="chr1">
</scanned-sequence>
<scanned-sequence accession="chr1" name="chr1">
</scanned-sequence>
<scanned-sequence accession="chr1" name="chr1">
</scanned-sequence>
<scanned-sequence accession="chr1" name="chr1">
</scanned-sequence>
<scanned-sequence accession="chr1" name="chr1">
</scanned-sequence>
<scanned-sequence accession="chr1" name="chr1">
<matched-element start="204919945" stop="204919938" score="14.6753" pvalue="1.9e-05">
<sequence>CCCCACCC</sequence>
<mem:qvalue>0.111</mem:qvalue>
</matched-element>
</scanned-sequence>
<scanned-sequence accession="chr1" name="chr1">
</scanned-sequence>
<scanned-sequence accession="chr1" name="chr1">
<matched-element start="205170448" stop="205170441" score="3.1039" pvalue="7.9e-05">
<sequence>CCCCTCCC</sequence>
<mem:qvalue>0.145</mem:qvalue>
</matched-element>
</scanned-sequence>
<scanned-sequence accession="chr1" name="chr1">
</scanned-sequence>
<scanned-sequence accession="chr1" name="chr1">
</scanned-sequence>
<scanned-sequence accession="chr1" name="chr1">
</scanned-sequence>
<scanned-sequence accession="chr1" name="chr1">
</scanned-sequence>
<scanned-sequence accession="chr1" name="chr1">
<matched-element start="211219706" stop="211219713" score="14.6753" pvalue="1.9e-05">
<sequence>CCCCACCC</sequence>
<mem:qvalue>0.111</mem:qvalue>
</matched-element>
</scanned-sequence>
<scanned-sequence accession="chr1" name="chr1">
</scanned-sequence>
<scanned-sequence accession="chr1" name="chr1">
</scanned-sequence>
<scanned-sequence accession="chr1" name="chr1">
</scanned-sequence>
<scanned-sequence accession="chr1" name="chr1">
</scanned-sequence>
<scanned-sequence accession="chr1" name="chr1">
</scanned-sequence>
<scanned-sequence accession="chr1" name="chr1">
</scanned-sequence>
<scanned-sequence accession="chr1" name="chr1">
</scanned-sequence>
<scanned-sequence accession="chr1" name="chr1">
</scanned-sequence>
<scanned-sequence accession="chr1" name="chr1">
</scanned-sequence>
<scanned-sequence accession="chr1" name="chr1">
</scanned-sequence>
<scanned-sequence accession="chr1" name="chr1">
<matched-element start="228391021" stop="228391028" score="14.6753" pvalue="1.9e-05">
<sequence>CCCCACCC</sequence>
<mem:qvalue>0.111</mem:qvalue>
</matched-element>
</scanned-sequence>
<scanned-sequence accession="chr1" name="chr1">
</scanned-sequence>
<scanned-sequence accession="chr1" name="chr1">
<matched-element start="232576075" stop="232576068" score="14.6753" pvalue="1.9e-05">
<sequence>CCCCACCC</sequence>
<mem:qvalue>0.111</mem:qvalue>
</matched-element>
</scanned-sequence>
<scanned-sequence accession="chr1" name="chr1">
<matched-element start="232725014" stop="232725007" score="3.1039" pvalue="7.9e-05">
<sequence>CCCCTCCC</sequence>
<mem:qvalue>0.145</mem:qvalue>
</matched-element>
</scanned-sequence>
<scanned-sequence accession="chr1" name="chr1">
</scanned-sequence>
<scanned-sequence accession="chr1" name="chr1">
</scanned-sequence>
<scanned-sequence accession="chr1" name="chr1">
</scanned-sequence>
<scanned-sequence accession="chr1" name="chr1">
</scanned-sequence>
<scanned-sequence accession="chr1" name="chr1">
</scanned-sequence>
<scanned-sequence accession="chr1" name="chr1">
<matched-element start="234228915" stop="234228922" score="14.5974" pvalue="3.95e-05">
<sequence>CCCCGCCC</sequence>
<mem:qvalue>0.117</mem:qvalue>
</matched-element>
</scanned-sequence>
<scanned-sequence accession="chr1" name="chr1">
</scanned-sequence>
<scanned-sequence accession="chr1" name="chr1">
</scanned-sequence>
<scanned-sequence accession="chr1" name="chr1">
</scanned-sequence>
<scanned-sequence accession="chr1" name="chr1">
</scanned-sequence>
<scanned-sequence accession="chr2" name="chr2">
<matched-element start="9699533" stop="9699526" score="14.6753" pvalue="1.9e-05">
<sequence>CCCCACCC</sequence>
<mem:qvalue>0.111</mem:qvalue>
</matched-element>
</scanned-sequence>
<scanned-sequence accession="chr2" name="chr2">
<matched-element start="3600919" stop="3600912" score="14.6753" pvalue="1.9e-05">
<sequence>CCCCACCC</sequence>
<mem:qvalue>0.111</mem:qvalue>
</matched-element>
</scanned-sequence>
<scanned-sequence accession="chr2" name="chr2">
</scanned-sequence>
<scanned-sequence accession="chr2" name="chr2">
</scanned-sequence>
<scanned-sequence accession="chr2" name="chr2">
</scanned-sequence>
<scanned-sequence accession="chr2" name="chr2">
</scanned-sequence>
<scanned-sequence accession="chr2" name="chr2">
</scanned-sequence>
<scanned-sequence accession="chr2" name="chr2">
</scanned-sequence>
<scanned-sequence accession="chr2" name="chr2">
</scanned-sequence>
<scanned-sequence accession="chr2" name="chr2">
</scanned-sequence>
<scanned-sequence accession="chr2" name="chr2">
<matched-element start="11888260" stop="11888267" score="14.6753" pvalue="1.9e-05">
<sequence>CCCCACCC</sequence>
<mem:qvalue>0.111</mem:qvalue>
</matched-element>
</scanned-sequence>
<scanned-sequence accession="chr2" name="chr2">
</scanned-sequence>
<scanned-sequence accession="chr2" name="chr2">
</scanned-sequence>
<scanned-sequence accession="chr2" name="chr2">
<matched-element start="12786014" stop="12786007" score="14.6753" pvalue="1.9e-05">
<sequence>CCCCACCC</sequence>
<mem:qvalue>0.111</mem:qvalue>
</matched-element>
</scanned-sequence>
<scanned-sequence accession="chr2" name="chr2">
</scanned-sequence>
<scanned-sequence accession="chr2" name="chr2">
</scanned-sequence>
<scanned-sequence accession="chr2" name="chr2">
</scanned-sequence>
<scanned-sequence accession="chr2" name="chr2">
<matched-element start="25048167" stop="25048174" score="3.1039" pvalue="7.9e-05">
<sequence>CCCCTCCC</sequence>
<mem:qvalue>0.145</mem:qvalue>
</matched-element>
</scanned-sequence>
<scanned-sequence accession="chr2" name="chr2">
</scanned-sequence>
<scanned-sequence accession="chr2" name="chr2">
</scanned-sequence>
<scanned-sequence accession="chr2" name="chr2">
</scanned-sequence>
<scanned-sequence accession="chr2" name="chr2">
</scanned-sequence>
<scanned-sequence accession="chr2" name="chr2">
</scanned-sequence>
<scanned-sequence accession="chr2" name="chr2">
<matched-element start="27433209" stop="27433216" score="14.6753" pvalue="1.9e-05">
<sequence>CCCCACCC</sequence>
<mem:qvalue>0.111</mem:qvalue>
</matched-element>
</scanned-sequence>
<scanned-sequence accession="chr2" name="chr2">
</scanned-sequence>
<scanned-sequence accession="chr2" name="chr2">
</scanned-sequence>
<scanned-sequence accession="chr2" name="chr2">
</scanned-sequence>
<scanned-sequence accession="chr2" name="chr2">
</scanned-sequence>
<scanned-sequence accession="chr2" name="chr2">
<matched-element start="33556960" stop="33556953" score="3.1039" pvalue="7.9e-05">
<sequence>CCCCTCCC</sequence>
<mem:qvalue>0.145</mem:qvalue>
</matched-element>
</scanned-sequence>
<scanned-sequence accession="chr2" name="chr2">
<matched-element start="33557994" stop="33558001" score="14.6753" pvalue="1.9e-05">
<sequence>CCCCACCC</sequence>
<mem:qvalue>0.111</mem:qvalue>
</matched-element>
</scanned-sequence>
<scanned-sequence accession="chr2" name="chr2">
</scanned-sequence>
<scanned-sequence accession="chr2" name="chr2">
</scanned-sequence>
<scanned-sequence accession="chr2" name="chr2">
</scanned-sequence>
<scanned-sequence accession="chr2" name="chr2">
</scanned-sequence>
<scanned-sequence accession="chr2" name="chr2">
</scanned-sequence>
<scanned-sequence accession="chr2" name="chr2">
</scanned-sequence>
<scanned-sequence accession="chr2" name="chr2">
<matched-element start="42183036" stop="42183029" score="3.1039" pvalue="7.9e-05">
<sequence>CCCCTCCC</sequence>
<mem:qvalue>0.145</mem:qvalue>
</matched-element>
</scanned-sequence>
<scanned-sequence accession="chr2" name="chr2">
</scanned-sequence>
<scanned-sequence accession="chr2" name="chr2">
</scanned-sequence>
<scanned-sequence accession="chr2" name="chr2">
</scanned-sequence>
<scanned-sequence accession="chr2" name="chr2">
<matched-element start="47391358" stop="47391365" score="14.6753" pvalue="1.9e-05">
<sequence>CCCCACCC</sequence>
<mem:qvalue>0.111</mem:qvalue>
</matched-element>
</scanned-sequence>
<scanned-sequence accession="chr2" name="chr2">
</scanned-sequence>
<scanned-sequence accession="chr2" name="chr2">
<matched-element start="54649828" stop="54649821" score="14.6753" pvalue="1.9e-05">
<sequence>CCCCACCC</sequence>
<mem:qvalue>0.111</mem:qvalue>
</matched-element>
</scanned-sequence>
<scanned-sequence accession="chr2" name="chr2">
<matched-element start="54650522" stop="54650529" score="14.6753" pvalue="1.9e-05">
<sequence>CCCCACCC</sequence>
<mem:qvalue>0.111</mem:qvalue>
</matched-element>
<matched-element start="54650613" stop="54650620" score="3.1039" pvalue="7.9e-05">
<sequence>CCCCCCCC</sequence>
<mem:qvalue>0.145</mem:qvalue>
</matched-element>
<matched-element start="54650614" stop="54650621" score="3.1039" pvalue="7.9e-05">
<sequence>CCCCCCCC</sequence>
<mem:qvalue>0.145</mem:qvalue>
</matched-element>
<matched-element start="54650615" stop="54650622" score="3.1039" pvalue="7.9e-05">
<sequence>CCCCCCCC</sequence>
<mem:qvalue>0.145</mem:qvalue>
</matched-element>
</scanned-sequence>
<scanned-sequence accession="chr2" name="chr2">
</scanned-sequence>
<scanned-sequence accession="chr2" name="chr2">
</scanned-sequence>
<scanned-sequence accession="chr2" name="chr2">
</scanned-sequence>
<scanned-sequence accession="chr2" name="chr2">
</scanned-sequence>
<scanned-sequence accession="chr2" name="chr2">
</scanned-sequence>
<scanned-sequence accession="chr2" name="chr2">
</scanned-sequence>
<scanned-sequence accession="chr2" name="chr2">
</scanned-sequence>
<scanned-sequence accession="chr2" name="chr2">
</scanned-sequence>
<scanned-sequence accession="chr2" name="chr2">
</scanned-sequence>
<scanned-sequence accession="chr2" name="chr2">
</scanned-sequence>
<scanned-sequence accession="chr2" name="chr2">
<matched-element start="65513548" stop="65513541" score="14.5974" pvalue="3.95e-05">
<sequence>CCCCGCCC</sequence>
<mem:qvalue>0.117</mem:qvalue>
</matched-element>
<matched-element start="65513326" stop="65513333" score="3.1039" pvalue="7.9e-05">
<sequence>CCCCTCCC</sequence>
<mem:qvalue>0.145</mem:qvalue>
</matched-element>
<matched-element start="65513498" stop="65513505" score="3.1039" pvalue="7.9e-05">
<sequence>CCCCTCCC</sequence>
<mem:qvalue>0.145</mem:qvalue>
</matched-element>
</scanned-sequence>
<scanned-sequence accession="chr2" name="chr2">
</scanned-sequence>
<scanned-sequence accession="chr2" name="chr2">
<matched-element start="70167551" stop="70167544" score="14.6753" pvalue="1.9e-05">
<sequence>CCCCACCC</sequence>
<mem:qvalue>0.111</mem:qvalue>
</matched-element>
<matched-element start="70167639" stop="70167646" score="3.1039" pvalue="7.9e-05">
<sequence>CCCCTCCC</sequence>
<mem:qvalue>0.145</mem:qvalue>
</matched-element>
<matched-element start="70167666" stop="70167673" score="3.1039" pvalue="7.9e-05">
<sequence>CCCCTCCC</sequence>
<mem:qvalue>0.145</mem:qvalue>
</matched-element>
</scanned-sequence>
<scanned-sequence accession="chr2" name="chr2">
<matched-element start="70170160" stop="70170167" score="14.6753" pvalue="1.9e-05">
<sequence>CCCCACCC</sequence>
<mem:qvalue>0.111</mem:qvalue>
</matched-element>
</scanned-sequence>
<scanned-sequence accession="chr2" name="chr2">
<matched-element start="70170980" stop="70170973" score="3.1039" pvalue="7.9e-05">
<sequence>CCCCTCCC</sequence>
<mem:qvalue>0.145</mem:qvalue>
</matched-element>
</scanned-sequence>
<scanned-sequence accession="chr2" name="chr2">
</scanned-sequence>
<scanned-sequence accession="chr2" name="chr2">
<matched-element start="70223309" stop="70223316" score="14.5974" pvalue="3.95e-05">
<sequence>CCCCGCCC</sequence>
<mem:qvalue>0.117</mem:qvalue>
</matched-element>
<matched-element start="70223204" stop="70223211" score="3.1039" pvalue="7.9e-05">
<sequence>CCCCTCCC</sequence>
<mem:qvalue>0.145</mem:qvalue>
</matched-element>
</scanned-sequence>
<scanned-sequence accession="chr2" name="chr2">
<matched-element start="73365332" stop="73365339" score="14.5974" pvalue="3.95e-05">
<sequence>CCCCGCCC</sequence>
<mem:qvalue>0.117</mem:qvalue>
</matched-element>
</scanned-sequence>
<scanned-sequence accession="chr2" name="chr2">
</scanned-sequence>
<scanned-sequence accession="chr2" name="chr2">
</scanned-sequence>
<scanned-sequence accession="chr2" name="chr2">
</scanned-sequence>
<scanned-sequence accession="chr2" name="chr2">
</scanned-sequence>
<scanned-sequence accession="chr2" name="chr2">
</scanned-sequence>
<scanned-sequence accession="chr2" name="chr2">
</scanned-sequence>
<scanned-sequence accession="chr2" name="chr2">
</scanned-sequence>
<scanned-sequence accession="chr2" name="chr2">
</scanned-sequence>
<scanned-sequence accession="chr2" name="chr2">
<matched-element start="98437659" stop="98437652" score="14.5974" pvalue="3.95e-05">
<sequence>CCCCGCCC</sequence>
<mem:qvalue>0.117</mem:qvalue>
</matched-element>
</scanned-sequence>
<scanned-sequence accession="chr2" name="chr2">
</scanned-sequence>
<scanned-sequence accession="chr2" name="chr2">
</scanned-sequence>
<scanned-sequence accession="chr2" name="chr2">
</scanned-sequence>
<scanned-sequence accession="chr2" name="chr2">
</scanned-sequence>
<scanned-sequence accession="chr2" name="chr2">
</scanned-sequence>
<scanned-sequence accession="chr2" name="chr2">
</scanned-sequence>
<scanned-sequence accession="chr2" name="chr2">
</scanned-sequence>
<scanned-sequence accession="chr2" name="chr2">
</scanned-sequence>
<scanned-sequence accession="chr2" name="chr2">
</scanned-sequence>
<scanned-sequence accession="chr2" name="chr2">
<matched-element start="111642741" stop="111642734" score="14.6753" pvalue="1.9e-05">
<sequence>CCCCACCC</sequence>
<mem:qvalue>0.111</mem:qvalue>
</matched-element>
</scanned-sequence>
<scanned-sequence accession="chr2" name="chr2">
<matched-element start="111649839" stop="111649832" score="3.1039" pvalue="7.9e-05">
<sequence>CCCCTCCC</sequence>
<mem:qvalue>0.145</mem:qvalue>
</matched-element>
</scanned-sequence>
<scanned-sequence accession="chr2" name="chr2">
</scanned-sequence>
<scanned-sequence accession="chr2" name="chr2">
</scanned-sequence>
<scanned-sequence accession="chr2" name="chr2">
</scanned-sequence>
<scanned-sequence accession="chr2" name="chr2">
</scanned-sequence>
<scanned-sequence accession="chr2" name="chr2">
</scanned-sequence>
<scanned-sequence accession="chr2" name="chr2">
</scanned-sequence>
<scanned-sequence accession="chr2" name="chr2">
</scanned-sequence>
<scanned-sequence accession="chr2" name="chr2">
</scanned-sequence>
<scanned-sequence accession="chr2" name="chr2">
</scanned-sequence>
<scanned-sequence accession="chr2" name="chr2">
<matched-element start="134705842" stop="134705835" score="14.5974" pvalue="3.95e-05">
<sequence>CCCCGCCC</sequence>
<mem:qvalue>0.117</mem:qvalue>
</matched-element>
</scanned-sequence>
<scanned-sequence accession="chr2" name="chr2">
</scanned-sequence>
<scanned-sequence accession="chr2" name="chr2">
</scanned-sequence>
<scanned-sequence accession="chr2" name="chr2">
<matched-element start="136856478" stop="136856471" score="3.1039" pvalue="7.9e-05">
<sequence>CCCCTCCC</sequence>
<mem:qvalue>0.145</mem:qvalue>
</matched-element>
</scanned-sequence>
<scanned-sequence accession="chr2" name="chr2">
</scanned-sequence>
<scanned-sequence accession="chr2" name="chr2">
</scanned-sequence>
<scanned-sequence accession="chr2" name="chr2">
</scanned-sequence>
<scanned-sequence accession="chr2" name="chr2">
</scanned-sequence>
<scanned-sequence accession="chr2" name="chr2">
</scanned-sequence>
<scanned-sequence accession="chr2" name="chr2">
<matched-element start="157826053" stop="157826046" score="14.6753" pvalue="1.9e-05">
<sequence>CCCCACCC</sequence>
<mem:qvalue>0.111</mem:qvalue>
</matched-element>
</scanned-sequence>
<scanned-sequence accession="chr2" name="chr2">
</scanned-sequence>
<scanned-sequence accession="chr2" name="chr2">
</scanned-sequence>
<scanned-sequence accession="chr2" name="chr2">
</scanned-sequence>
<scanned-sequence accession="chr2" name="chr2">
<matched-element start="160276928" stop="160276921" score="14.5974" pvalue="3.95e-05">
<sequence>CCCCGCCC</sequence>
<mem:qvalue>0.117</mem:qvalue>
</matched-element>
<matched-element start="160277244" stop="160277237" score="3.1039" pvalue="7.9e-05">
<sequence>CCCCTCCC</sequence>
<mem:qvalue>0.145</mem:qvalue>
</matched-element>
</scanned-sequence>
<scanned-sequence accession="chr2" name="chr2">
</scanned-sequence>
<scanned-sequence accession="chr2" name="chr2">
</scanned-sequence>
<scanned-sequence accession="chr2" name="chr2">
</scanned-sequence>
<scanned-sequence accession="chr2" name="chr2">
</scanned-sequence>
<scanned-sequence accession="chr2" name="chr2">
</scanned-sequence>
<scanned-sequence accession="chr2" name="chr2">
</scanned-sequence>
<scanned-sequence accession="chr2" name="chr2">
</scanned-sequence>
<scanned-sequence accession="chr2" name="chr2">
</scanned-sequence>
<scanned-sequence accession="chr2" name="chr2">
</scanned-sequence>
<scanned-sequence accession="chr2" name="chr2">
<matched-element start="177837815" stop="177837822" score="14.6753" pvalue="1.9e-05">
<sequence>CCCCACCC</sequence>
<mem:qvalue>0.111</mem:qvalue>
</matched-element>
<matched-element start="177838174" stop="177838167" score="14.6753" pvalue="1.9e-05">
<sequence>CCCCACCC</sequence>
<mem:qvalue>0.111</mem:qvalue>
</matched-element>
<matched-element start="177837757" stop="177837750" score="14.5974" pvalue="3.95e-05">
<sequence>CCCCGCCC</sequence>
<mem:qvalue>0.117</mem:qvalue>
</matched-element>
<matched-element start="177838178" stop="177838171" score="3.1039" pvalue="7.9e-05">
<sequence>CCCCCCCC</sequence>
<mem:qvalue>0.145</mem:qvalue>
</matched-element>
</scanned-sequence>
<scanned-sequence accession="chr2" name="chr2">
</scanned-sequence>
<scanned-sequence accession="chr2" name="chr2">
</scanned-sequence>
<scanned-sequence accession="chr2" name="chr2">
</scanned-sequence>
<scanned-sequence accession="chr2" name="chr2">
</scanned-sequence>
<scanned-sequence accession="chr2" name="chr2">
</scanned-sequence>
<scanned-sequence accession="chr2" name="chr2">
</scanned-sequence>
<scanned-sequence accession="chr2" name="chr2">
</scanned-sequence>
<scanned-sequence accession="chr2" name="chr2">
</scanned-sequence>
<scanned-sequence accession="chr2" name="chr2">
<matched-element start="191453614" stop="191453621" score="14.5974" pvalue="3.95e-05">
<sequence>CCCCGCCC</sequence>
<mem:qvalue>0.117</mem:qvalue>
</matched-element>
<matched-element start="191453632" stop="191453639" score="14.5974" pvalue="3.95e-05">
<sequence>CCCCGCCC</sequence>
<mem:qvalue>0.117</mem:qvalue>
</matched-element>
</scanned-sequence>
<scanned-sequence accession="chr2" name="chr2">
</scanned-sequence>
<scanned-sequence accession="chr2" name="chr2">
</scanned-sequence>
<scanned-sequence accession="chr2" name="chr2">
</scanned-sequence>
<scanned-sequence accession="chr2" name="chr2">
</scanned-sequence>
<scanned-sequence accession="chr2" name="chr2">
</scanned-sequence>
<scanned-sequence accession="chr2" name="chr2">
</scanned-sequence>
<scanned-sequence accession="chr2" name="chr2">
</scanned-sequence>
<scanned-sequence accession="chr2" name="chr2">
<matched-element start="198072952" stop="198072959" score="14.5974" pvalue="3.95e-05">
<sequence>CCCCGCCC</sequence>
<mem:qvalue>0.117</mem:qvalue>
</matched-element>
<matched-element start="198072846" stop="198072853" score="3.1039" pvalue="7.9e-05">
<sequence>CCCCTCCC</sequence>
<mem:qvalue>0.145</mem:qvalue>
</matched-element>
<matched-element start="198072957" stop="198072964" score="3.1039" pvalue="7.9e-05">
<sequence>CCCCTCCC</sequence>
<mem:qvalue>0.145</mem:qvalue>
</matched-element>
<matched-element start="198073107" stop="198073100" score="3.1039" pvalue="7.9e-05">
<sequence>CCCCTCCC</sequence>
<mem:qvalue>0.145</mem:qvalue>
</matched-element>
<matched-element start="198073268" stop="198073261" score="3.1039" pvalue="7.9e-05">
<sequence>CCCCTCCC</sequence>
<mem:qvalue>0.145</mem:qvalue>
</matched-element>
</scanned-sequence>
<scanned-sequence accession="chr2" name="chr2">
</scanned-sequence>
<scanned-sequence accession="chr2" name="chr2">
<matched-element start="201689215" stop="201689208" score="14.6753" pvalue="1.9e-05">
<sequence>CCCCACCC</sequence>
<mem:qvalue>0.111</mem:qvalue>
</matched-element>
</scanned-sequence>
<scanned-sequence accession="chr2" name="chr2">
</scanned-sequence>
<scanned-sequence accession="chr2" name="chr2">
</scanned-sequence>
<scanned-sequence accession="chr2" name="chr2">
<matched-element start="201691897" stop="201691904" score="14.5974" pvalue="3.95e-05">
<sequence>CCCCGCCC</sequence>
<mem:qvalue>0.117</mem:qvalue>
</matched-element>
</scanned-sequence>
<scanned-sequence accession="chr2" name="chr2">
</scanned-sequence>
<scanned-sequence accession="chr2" name="chr2">
</scanned-sequence>
<scanned-sequence accession="chr2" name="chr2">
</scanned-sequence>
<scanned-sequence accession="chr2" name="chr2">
<matched-element start="201831443" stop="201831436" score="14.6753" pvalue="1.9e-05">
<sequence>CCCCACCC</sequence>
<mem:qvalue>0.111</mem:qvalue>
</matched-element>
</scanned-sequence>
<scanned-sequence accession="chr2" name="chr2">
<matched-element start="203811938" stop="203811945" score="14.5974" pvalue="3.95e-05">
<sequence>CCCCGCCC</sequence>
<mem:qvalue>0.117</mem:qvalue>
</matched-element>
</scanned-sequence>
<scanned-sequence accession="chr2" name="chr2">
</scanned-sequence>
<scanned-sequence accession="chr2" name="chr2">
</scanned-sequence>
<scanned-sequence accession="chr2" name="chr2">
</scanned-sequence>
<scanned-sequence accession="chr2" name="chr2">
</scanned-sequence>
<scanned-sequence accession="chr2" name="chr2">
<matched-element start="208343970" stop="208343977" score="3.1039" pvalue="7.9e-05">
<sequence>CCCCTCCC</sequence>
<mem:qvalue>0.145</mem:qvalue>
</matched-element>
</scanned-sequence>
<scanned-sequence accession="chr2" name="chr2">
</scanned-sequence>
<scanned-sequence accession="chr2" name="chr2">
</scanned-sequence>
<scanned-sequence accession="chr2" name="chr2">
</scanned-sequence>
<scanned-sequence accession="chr2" name="chr2">
</scanned-sequence>
<scanned-sequence accession="chr2" name="chr2">
<matched-element start="218979489" stop="218979496" score="14.5974" pvalue="3.95e-05">
<sequence>CCCCGCCC</sequence>
<mem:qvalue>0.117</mem:qvalue>
</matched-element>
<matched-element start="218979506" stop="218979513" score="14.5974" pvalue="3.95e-05">
<sequence>CCCCGCCC</sequence>
<mem:qvalue>0.117</mem:qvalue>
</matched-element>
</scanned-sequence>
<scanned-sequence accession="chr2" name="chr2">
<matched-element start="224530262" stop="224530269" score="14.5974" pvalue="3.95e-05">
<sequence>CCCCGCCC</sequence>
<mem:qvalue>0.117</mem:qvalue>
</matched-element>
<matched-element start="224530304" stop="224530311" score="14.5974" pvalue="3.95e-05">
<sequence>CCCCGCCC</sequence>
<mem:qvalue>0.117</mem:qvalue>
</matched-element>
</scanned-sequence>
<scanned-sequence accession="chr2" name="chr2">
</scanned-sequence>
<scanned-sequence accession="chr2" name="chr2">
</scanned-sequence>
<scanned-sequence accession="chr2" name="chr2">
</scanned-sequence>
<scanned-sequence accession="chr2" name="chr2">
</scanned-sequence>
<scanned-sequence accession="chr2" name="chr2">
</scanned-sequence>
<scanned-sequence accession="chr2" name="chr2">
</scanned-sequence>
<scanned-sequence accession="chr2" name="chr2">
</scanned-sequence>
<scanned-sequence accession="chr2" name="chr2">
<matched-element start="231233738" stop="231233731" score="14.6753" pvalue="1.9e-05">
<sequence>CCCCACCC</sequence>
<mem:qvalue>0.111</mem:qvalue>
</matched-element>
</scanned-sequence>
<scanned-sequence accession="chr2" name="chr2">
</scanned-sequence>
<scanned-sequence accession="chr2" name="chr2">
</scanned-sequence>
<scanned-sequence accession="chr2" name="chr2">
<matched-element start="231447005" stop="231447012" score="3.1039" pvalue="7.9e-05">
<sequence>CCCCTCCC</sequence>
<mem:qvalue>0.145</mem:qvalue>
</matched-element>
</scanned-sequence>
<scanned-sequence accession="chr2" name="chr2">
</scanned-sequence>
<scanned-sequence accession="chr2" name="chr2">
</scanned-sequence>
<scanned-sequence accession="chr2" name="chr2">
</scanned-sequence>
<scanned-sequence accession="chr2" name="chr2">
</scanned-sequence>
<scanned-sequence accession="chr2" name="chr2">
<matched-element start="231558429" stop="231558422" score="3.1039" pvalue="7.9e-05">
<sequence>CCCCCCCC</sequence>
<mem:qvalue>0.145</mem:qvalue>
</matched-element>
<matched-element start="231558430" stop="231558423" score="3.1039" pvalue="7.9e-05">
<sequence>CCCCCCCC</sequence>
<mem:qvalue>0.145</mem:qvalue>
</matched-element>
<matched-element start="231558431" stop="231558424" score="3.1039" pvalue="7.9e-05">
<sequence>CCCCCCCC</sequence>
<mem:qvalue>0.145</mem:qvalue>
</matched-element>
</scanned-sequence>
<scanned-sequence accession="chr2" name="chr2">
</scanned-sequence>
<scanned-sequence accession="chr2" name="chr2">
</scanned-sequence>
<scanned-sequence accession="chr2" name="chr2">
</scanned-sequence>
<scanned-sequence accession="chr2" name="chr2">
<matched-element start="232235163" stop="232235170" score="14.6753" pvalue="1.9e-05">
<sequence>CCCCACCC</sequence>
<mem:qvalue>0.111</mem:qvalue>
</matched-element>
</scanned-sequence>
<scanned-sequence accession="chr2" name="chr2">
</scanned-sequence>
<scanned-sequence accession="chr2" name="chr2">
<matched-element start="232281236" stop="232281243" score="3.1039" pvalue="7.9e-05">
<sequence>CCCCTCCC</sequence>
<mem:qvalue>0.145</mem:qvalue>
</matched-element>
</scanned-sequence>
<scanned-sequence accession="chr2" name="chr2">
</scanned-sequence>
<scanned-sequence accession="chr2" name="chr2">
</scanned-sequence>
<scanned-sequence accession="chr2" name="chr2">
</scanned-sequence>
<scanned-sequence accession="chr2" name="chr2">
</scanned-sequence>
<scanned-sequence accession="chr2" name="chr2">
</scanned-sequence>
<scanned-sequence accession="chr2" name="chr2">
<matched-element start="233632776" stop="233632769" score="14.6753" pvalue="1.9e-05">
<sequence>CCCCACCC</sequence>
<mem:qvalue>0.111</mem:qvalue>
</matched-element>
<matched-element start="233632771" stop="233632764" score="3.1039" pvalue="7.9e-05">
<sequence>CCCCTCCC</sequence>
<mem:qvalue>0.145</mem:qvalue>
</matched-element>
<matched-element start="233632786" stop="233632793" score="3.1039" pvalue="7.9e-05">
<sequence>CCCCTCCC</sequence>
<mem:qvalue>0.145</mem:qvalue>
</matched-element>
</scanned-sequence>
<scanned-sequence accession="chr2" name="chr2">
</scanned-sequence>
<scanned-sequence accession="chr2" name="chr2">
</scanned-sequence>
<scanned-sequence accession="chr2" name="chr2">
</scanned-sequence>
<scanned-sequence accession="chr2" name="chr2">
</scanned-sequence>
<scanned-sequence accession="chr2" name="chr2">
</scanned-sequence>
<scanned-sequence accession="chr2" name="chr2">
</scanned-sequence>
<scanned-sequence accession="chr2" name="chr2">
</scanned-sequence>
<scanned-sequence accession="chr2" name="chr2">
</scanned-sequence>
<scanned-sequence accession="chr2" name="chr2">
<matched-element start="241149238" stop="241149231" score="14.5974" pvalue="3.95e-05">
<sequence>CCCCGCCC</sequence>
<mem:qvalue>0.117</mem:qvalue>
</matched-element>
<matched-element start="241149336" stop="241149329" score="14.5974" pvalue="3.95e-05">
<sequence>CCCCGCCC</sequence>
<mem:qvalue>0.117</mem:qvalue>
</matched-element>
<matched-element start="241149275" stop="241149268" score="3.1039" pvalue="7.9e-05">
<sequence>CCCCTCCC</sequence>
<mem:qvalue>0.145</mem:qvalue>
</matched-element>
</scanned-sequence>
<scanned-sequence accession="chr2" name="chr2">
<matched-element start="241903770" stop="241903777" score="14.6753" pvalue="1.9e-05">
<sequence>CCCCACCC</sequence>
<mem:qvalue>0.111</mem:qvalue>
</matched-element>
<matched-element start="241903435" stop="241903442" score="14.5974" pvalue="3.95e-05">
<sequence>CCCCGCCC</sequence>
<mem:qvalue>0.117</mem:qvalue>
</matched-element>
<matched-element start="241903513" stop="241903520" score="3.1039" pvalue="7.9e-05">
<sequence>CCCCTCCC</sequence>
<mem:qvalue>0.145</mem:qvalue>
</matched-element>
<matched-element start="241903766" stop="241903773" score="3.1039" pvalue="7.9e-05">
<sequence>CCCCCCCC</sequence>
<mem:qvalue>0.145</mem:qvalue>
</matched-element>
</scanned-sequence>
<scanned-sequence accession="chr3" name="chr3">
</scanned-sequence>
<scanned-sequence accession="chr3" name="chr3">
</scanned-sequence>
<scanned-sequence accession="chr3" name="chr3">
</scanned-sequence>
<scanned-sequence accession="chr3" name="chr3">
</scanned-sequence>
<scanned-sequence accession="chr3" name="chr3">
</scanned-sequence>
<scanned-sequence accession="chr3" name="chr3">
<matched-element start="9413226" stop="9413233" score="14.6753" pvalue="1.9e-05">
<sequence>CCCCACCC</sequence>
<mem:qvalue>0.111</mem:qvalue>
</matched-element>
<matched-element start="9413089" stop="9413096" score="3.1039" pvalue="7.9e-05">
<sequence>CCCCTCCC</sequence>
<mem:qvalue>0.145</mem:qvalue>
</matched-element>
</scanned-sequence>
<scanned-sequence accession="chr3" name="chr3">
<matched-element start="9413693" stop="9413700" score="14.6753" pvalue="1.9e-05">
<sequence>CCCCACCC</sequence>
<mem:qvalue>0.111</mem:qvalue>
</matched-element>
<matched-element start="9413625" stop="9413632" score="3.1039" pvalue="7.9e-05">
<sequence>CCCCTCCC</sequence>
<mem:qvalue>0.145</mem:qvalue>
</matched-element>
</scanned-sequence>
<scanned-sequence accession="chr3" name="chr3">
<matched-element start="10209910" stop="10209917" score="3.1039" pvalue="7.9e-05">
<sequence>CCCCTCCC</sequence>
<mem:qvalue>0.145</mem:qvalue>
</matched-element>
</scanned-sequence>
<scanned-sequence accession="chr3" name="chr3">
</scanned-sequence>
<scanned-sequence accession="chr3" name="chr3">
</scanned-sequence>
<scanned-sequence accession="chr3" name="chr3">
</scanned-sequence>
<scanned-sequence accession="chr3" name="chr3">
</scanned-sequence>
<scanned-sequence accession="chr3" name="chr3">
<matched-element start="13032047" stop="13032054" score="3.1039" pvalue="7.9e-05">
<sequence>CCCCTCCC</sequence>
<mem:qvalue>0.145</mem:qvalue>
</matched-element>
</scanned-sequence>
<scanned-sequence accession="chr3" name="chr3">
</scanned-sequence>
<scanned-sequence accession="chr3" name="chr3">
</scanned-sequence>
<scanned-sequence accession="chr3" name="chr3">
<matched-element start="13100608" stop="13100601" score="14.6753" pvalue="1.9e-05">
<sequence>CCCCACCC</sequence>
<mem:qvalue>0.111</mem:qvalue>
</matched-element>
</scanned-sequence>
<scanned-sequence accession="chr3" name="chr3">
</scanned-sequence>
<scanned-sequence accession="chr3" name="chr3">
<matched-element start="13104555" stop="13104562" score="14.6753" pvalue="1.9e-05">
<sequence>CCCCACCC</sequence>
<mem:qvalue>0.111</mem:qvalue>
</matched-element>
<matched-element start="13104575" stop="13104582" score="3.1039" pvalue="7.9e-05">
<sequence>CCCCTCCC</sequence>
<mem:qvalue>0.145</mem:qvalue>
</matched-element>
</scanned-sequence>
<scanned-sequence accession="chr3" name="chr3">
</scanned-sequence>
<scanned-sequence accession="chr3" name="chr3">
</scanned-sequence>
<scanned-sequence accession="chr3" name="chr3">
</scanned-sequence>
<scanned-sequence accession="chr3" name="chr3">
<matched-element start="14668013" stop="14668020" score="14.6753" pvalue="1.9e-05">
<sequence>CCCCACCC</sequence>
<mem:qvalue>0.111</mem:qvalue>
</matched-element>
</scanned-sequence>
<scanned-sequence accession="chr3" name="chr3">
</scanned-sequence>
<scanned-sequence accession="chr3" name="chr3">
</scanned-sequence>
<scanned-sequence accession="chr3" name="chr3">
</scanned-sequence>
<scanned-sequence accession="chr3" name="chr3">
</scanned-sequence>
<scanned-sequence accession="chr3" name="chr3">
</scanned-sequence>
<scanned-sequence accession="chr3" name="chr3">
<matched-element start="17198907" stop="17198914" score="3.1039" pvalue="7.9e-05">
<sequence>CCCCTCCC</sequence>
<mem:qvalue>0.145</mem:qvalue>
</matched-element>
</scanned-sequence>
<scanned-sequence accession="chr3" name="chr3">
</scanned-sequence>
<scanned-sequence accession="chr3" name="chr3">
</scanned-sequence>
<scanned-sequence accession="chr3" name="chr3">
</scanned-sequence>
<scanned-sequence accession="chr3" name="chr3">
</scanned-sequence>
<scanned-sequence accession="chr3" name="chr3">
</scanned-sequence>
<scanned-sequence accession="chr3" name="chr3">
<matched-element start="23933962" stop="23933955" score="14.6753" pvalue="1.9e-05">
<sequence>CCCCACCC</sequence>
<mem:qvalue>0.111</mem:qvalue>
</matched-element>
</scanned-sequence>
<scanned-sequence accession="chr3" name="chr3">
</scanned-sequence>
<scanned-sequence accession="chr3" name="chr3">
</scanned-sequence>
<scanned-sequence accession="chr3" name="chr3">
</scanned-sequence>
<scanned-sequence accession="chr3" name="chr3">
</scanned-sequence>
<scanned-sequence accession="chr3" name="chr3">
</scanned-sequence>
<scanned-sequence accession="chr3" name="chr3">
<matched-element start="40977956" stop="40977949" score="14.6753" pvalue="1.9e-05">
<sequence>CCCCACCC</sequence>
<mem:qvalue>0.111</mem:qvalue>
</matched-element>
</scanned-sequence>
<scanned-sequence accession="chr3" name="chr3">
</scanned-sequence>
<scanned-sequence accession="chr3" name="chr3">
</scanned-sequence>
<scanned-sequence accession="chr3" name="chr3">
</scanned-sequence>
<scanned-sequence accession="chr3" name="chr3">
</scanned-sequence>
<scanned-sequence accession="chr3" name="chr3">
<matched-element start="45570796" stop="45570803" score="14.6753" pvalue="1.9e-05">
<sequence>CCCCACCC</sequence>
<mem:qvalue>0.111</mem:qvalue>
</matched-element>
<matched-element start="45570801" stop="45570808" score="14.6753" pvalue="1.9e-05">
<sequence>CCCCACCC</sequence>
<mem:qvalue>0.111</mem:qvalue>
</matched-element>
<matched-element start="45571142" stop="45571149" score="3.1039" pvalue="7.9e-05">
<sequence>CCCCTCCC</sequence>
<mem:qvalue>0.145</mem:qvalue>
</matched-element>
</scanned-sequence>
<scanned-sequence accession="chr3" name="chr3">
</scanned-sequence>
<scanned-sequence accession="chr3" name="chr3">
<matched-element start="45705839" stop="45705832" score="14.5974" pvalue="3.95e-05">
<sequence>CCCCGCCC</sequence>
<mem:qvalue>0.117</mem:qvalue>
</matched-element>
</scanned-sequence>
<scanned-sequence accession="chr3" name="chr3">
</scanned-sequence>
<scanned-sequence accession="chr3" name="chr3">
<matched-element start="46943699" stop="46943706" score="14.6753" pvalue="1.9e-05">
<sequence>CCCCACCC</sequence>
<mem:qvalue>0.111</mem:qvalue>
</matched-element>
<matched-element start="46943825" stop="46943818" score="14.6753" pvalue="1.9e-05">
<sequence>CCCCACCC</sequence>
<mem:qvalue>0.111</mem:qvalue>
</matched-element>
</scanned-sequence>
<scanned-sequence accession="chr3" name="chr3">
<matched-element start="47397351" stop="47397358" score="14.5974" pvalue="3.95e-05">
<sequence>CCCCGCCC</sequence>
<mem:qvalue>0.117</mem:qvalue>
</matched-element>
<matched-element start="47397518" stop="47397511" score="14.5974" pvalue="3.95e-05">
<sequence>CCCCGCCC</sequence>
<mem:qvalue>0.117</mem:qvalue>
</matched-element>
</scanned-sequence>
<scanned-sequence accession="chr3" name="chr3">
</scanned-sequence>
<scanned-sequence accession="chr3" name="chr3">
<matched-element start="48489614" stop="48489621" score="14.5974" pvalue="3.95e-05">
<sequence>CCCCGCCC</sequence>
<mem:qvalue>0.117</mem:qvalue>
</matched-element>
<matched-element start="48489658" stop="48489651" score="14.5974" pvalue="3.95e-05">
<sequence>CCCCGCCC</sequence>
<mem:qvalue>0.117</mem:qvalue>
</matched-element>
</scanned-sequence>
<scanned-sequence accession="chr3" name="chr3">
</scanned-sequence>
<scanned-sequence accession="chr3" name="chr3">
</scanned-sequence>
<scanned-sequence accession="chr3" name="chr3">
<matched-element start="49019452" stop="49019459" score="14.6753" pvalue="1.9e-05">
<sequence>CCCCACCC</sequence>
<mem:qvalue>0.111</mem:qvalue>
</matched-element>
</scanned-sequence>
<scanned-sequence accession="chr3" name="chr3">
<matched-element start="49034370" stop="49034363" score="14.5974" pvalue="3.95e-05">
<sequence>CCCCGCCC</sequence>
<mem:qvalue>0.117</mem:qvalue>
</matched-element>
</scanned-sequence>
<scanned-sequence accession="chr3" name="chr3">
<matched-element start="49133515" stop="49133522" score="14.5974" pvalue="3.95e-05">
<sequence>CCCCGCCC</sequence>
<mem:qvalue>0.117</mem:qvalue>
</matched-element>
</scanned-sequence>
<scanned-sequence accession="chr3" name="chr3">
</scanned-sequence>
<scanned-sequence accession="chr3" name="chr3">
<matched-element start="49289495" stop="49289502" score="14.5974" pvalue="3.95e-05">
<sequence>CCCCGCCC</sequence>
<mem:qvalue>0.117</mem:qvalue>
</matched-element>
</scanned-sequence>
<scanned-sequence accession="chr3" name="chr3">
<matched-element start="49370858" stop="49370865" score="14.5974" pvalue="3.95e-05">
<sequence>CCCCGCCC</sequence>
<mem:qvalue>0.117</mem:qvalue>
</matched-element>
</scanned-sequence>
<scanned-sequence accession="chr3" name="chr3">
<matched-element start="49732168" stop="49732161" score="14.5974" pvalue="3.95e-05">
<sequence>CCCCGCCC</sequence>
<mem:qvalue>0.117</mem:qvalue>
</matched-element>
</scanned-sequence>
<scanned-sequence accession="chr3" name="chr3">
</scanned-sequence>
<scanned-sequence accession="chr3" name="chr3">
</scanned-sequence>
<scanned-sequence accession="chr3" name="chr3">
</scanned-sequence>
<scanned-sequence accession="chr3" name="chr3">
</scanned-sequence>
<scanned-sequence accession="chr3" name="chr3">
</scanned-sequence>
<scanned-sequence accession="chr3" name="chr3">
</scanned-sequence>
<scanned-sequence accession="chr3" name="chr3">
</scanned-sequence>
<scanned-sequence accession="chr3" name="chr3">
</scanned-sequence>
<scanned-sequence accession="chr3" name="chr3">
<matched-element start="57077714" stop="57077721" score="14.6753" pvalue="1.9e-05">
<sequence>CCCCACCC</sequence>
<mem:qvalue>0.111</mem:qvalue>
</matched-element>
</scanned-sequence>
<scanned-sequence accession="chr3" name="chr3">
</scanned-sequence>
<scanned-sequence accession="chr3" name="chr3">
</scanned-sequence>
<scanned-sequence accession="chr3" name="chr3">
</scanned-sequence>
<scanned-sequence accession="chr3" name="chr3">
<matched-element start="72117635" stop="72117628" score="14.6753" pvalue="1.9e-05">
<sequence>CCCCACCC</sequence>
<mem:qvalue>0.111</mem:qvalue>
</matched-element>
</scanned-sequence>
<scanned-sequence accession="chr3" name="chr3">
</scanned-sequence>
<scanned-sequence accession="chr3" name="chr3">
</scanned-sequence>
<scanned-sequence accession="chr3" name="chr3">
</scanned-sequence>
<scanned-sequence accession="chr3" name="chr3">
<matched-element start="73105059" stop="73105052" score="3.1039" pvalue="7.9e-05">
<sequence>CCCCTCCC</sequence>
<mem:qvalue>0.145</mem:qvalue>
</matched-element>
</scanned-sequence>
<scanned-sequence accession="chr3" name="chr3">
</scanned-sequence>
<scanned-sequence accession="chr3" name="chr3">
</scanned-sequence>
<scanned-sequence accession="chr3" name="chr3">
<matched-element start="99724184" stop="99724177" score="14.5974" pvalue="3.95e-05">
<sequence>CCCCGCCC</sequence>
<mem:qvalue>0.117</mem:qvalue>
</matched-element>
<matched-element start="99724231" stop="99724238" score="14.5974" pvalue="3.95e-05">
<sequence>CCCCGCCC</sequence>
<mem:qvalue>0.117</mem:qvalue>
</matched-element>
</scanned-sequence>
<scanned-sequence accession="chr3" name="chr3">
</scanned-sequence>
<scanned-sequence accession="chr3" name="chr3">
</scanned-sequence>
<scanned-sequence accession="chr3" name="chr3">
</scanned-sequence>
<scanned-sequence accession="chr3" name="chr3">
</scanned-sequence>
<scanned-sequence accession="chr3" name="chr3">
</scanned-sequence>
<scanned-sequence accession="chr3" name="chr3">
</scanned-sequence>
<scanned-sequence accession="chr3" name="chr3">
<matched-element start="109112500" stop="109112507" score="14.5974" pvalue="3.95e-05">
<sequence>CCCCGCCC</sequence>
<mem:qvalue>0.117</mem:qvalue>
</matched-element>
</scanned-sequence>
<scanned-sequence accession="chr3" name="chr3">
</scanned-sequence>
<scanned-sequence accession="chr3" name="chr3">
</scanned-sequence>
<scanned-sequence accession="chr3" name="chr3">
</scanned-sequence>
<scanned-sequence accession="chr3" name="chr3">
</scanned-sequence>
<scanned-sequence accession="chr3" name="chr3">
</scanned-sequence>
<scanned-sequence accession="chr3" name="chr3">
</scanned-sequence>
<scanned-sequence accession="chr3" name="chr3">
</scanned-sequence>
<scanned-sequence accession="chr3" name="chr3">
</scanned-sequence>
<scanned-sequence accession="chr3" name="chr3">
<matched-element start="113662387" stop="113662380" score="14.6753" pvalue="1.9e-05">
<sequence>CCCCACCC</sequence>
<mem:qvalue>0.111</mem:qvalue>
</matched-element>
</scanned-sequence>
<scanned-sequence accession="chr3" name="chr3">
<matched-element start="113763678" stop="113763671" score="3.1039" pvalue="7.9e-05">
<sequence>CCCCTCCC</sequence>
<mem:qvalue>0.145</mem:qvalue>
</matched-element>
</scanned-sequence>
<scanned-sequence accession="chr3" name="chr3">
<matched-element start="116347924" stop="116347917" score="14.6753" pvalue="1.9e-05">
<sequence>CCCCACCC</sequence>
<mem:qvalue>0.111</mem:qvalue>
</matched-element>
<matched-element start="116347917" stop="116347910" score="14.5974" pvalue="3.95e-05">
<sequence>CCCCGCCC</sequence>
<mem:qvalue>0.117</mem:qvalue>
</matched-element>
</scanned-sequence>
<scanned-sequence accession="chr3" name="chr3">
<matched-element start="116349153" stop="116349160" score="3.1039" pvalue="7.9e-05">
<sequence>CCCCTCCC</sequence>
<mem:qvalue>0.145</mem:qvalue>
</matched-element>
</scanned-sequence>
<scanned-sequence accession="chr3" name="chr3">
<matched-element start="120554134" stop="120554141" score="3.1039" pvalue="7.9e-05">
<sequence>CCCCTCCC</sequence>
<mem:qvalue>0.145</mem:qvalue>
</matched-element>
</scanned-sequence>
<scanned-sequence accession="chr3" name="chr3">
<matched-element start="120700041" stop="120700048" score="14.5974" pvalue="3.95e-05">
<sequence>CCCCGCCC</sequence>
<mem:qvalue>0.117</mem:qvalue>
</matched-element>
</scanned-sequence>
<scanned-sequence accession="chr3" name="chr3">
<matched-element start="120781426" stop="120781433" score="14.5974" pvalue="3.95e-05">
<sequence>CCCCGCCC</sequence>
<mem:qvalue>0.117</mem:qvalue>
</matched-element>
<matched-element start="120781420" stop="120781427" score="3.1039" pvalue="7.9e-05">
<sequence>CCCCTCCC</sequence>
<mem:qvalue>0.145</mem:qvalue>
</matched-element>
</scanned-sequence>
<scanned-sequence accession="chr3" name="chr3">
<matched-element start="121296953" stop="121296960" score="14.6753" pvalue="1.9e-05">
<sequence>CCCCACCC</sequence>
<mem:qvalue>0.111</mem:qvalue>
</matched-element>
</scanned-sequence>
<scanned-sequence accession="chr3" name="chr3">
</scanned-sequence>
<scanned-sequence accession="chr3" name="chr3">
</scanned-sequence>
<scanned-sequence accession="chr3" name="chr3">
</scanned-sequence>
<scanned-sequence accession="chr3" name="chr3">
<matched-element start="123811906" stop="123811899" score="14.6753" pvalue="1.9e-05">
<sequence>CCCCACCC</sequence>
<mem:qvalue>0.111</mem:qvalue>
</matched-element>
</scanned-sequence>
<scanned-sequence accession="chr3" name="chr3">
</scanned-sequence>
<scanned-sequence accession="chr3" name="chr3">
<matched-element start="126342707" stop="126342700" score="14.6753" pvalue="1.9e-05">
<sequence>CCCCACCC</sequence>
<mem:qvalue>0.111</mem:qvalue>
</matched-element>
<matched-element start="126342712" stop="126342705" score="14.6753" pvalue="1.9e-05">
<sequence>CCCCACCC</sequence>
<mem:qvalue>0.111</mem:qvalue>
</matched-element>
</scanned-sequence>
<scanned-sequence accession="chr3" name="chr3">
</scanned-sequence>
<scanned-sequence accession="chr3" name="chr3">
</scanned-sequence>
<scanned-sequence accession="chr3" name="chr3">
</scanned-sequence>
<scanned-sequence accession="chr3" name="chr3">
</scanned-sequence>
<scanned-sequence accession="chr3" name="chr3">
</scanned-sequence>
<scanned-sequence accession="chr3" name="chr3">
</scanned-sequence>
<scanned-sequence accession="chr3" name="chr3">
</scanned-sequence>
<scanned-sequence accession="chr3" name="chr3">
</scanned-sequence>
<scanned-sequence accession="chr3" name="chr3">
</scanned-sequence>
<scanned-sequence accession="chr3" name="chr3">
</scanned-sequence>
<scanned-sequence accession="chr3" name="chr3">
</scanned-sequence>
<scanned-sequence accession="chr3" name="chr3">
</scanned-sequence>
<scanned-sequence accession="chr3" name="chr3">
</scanned-sequence>
<scanned-sequence accession="chr3" name="chr3">
</scanned-sequence>
<scanned-sequence accession="chr3" name="chr3">
</scanned-sequence>
<scanned-sequence accession="chr3" name="chr3">
</scanned-sequence>
<scanned-sequence accession="chr3" name="chr3">
<matched-element start="157874990" stop="157874997" score="14.6753" pvalue="1.9e-05">
<sequence>CCCCACCC</sequence>
<mem:qvalue>0.111</mem:qvalue>
</matched-element>
</scanned-sequence>
<scanned-sequence accession="chr3" name="chr3">
</scanned-sequence>
<scanned-sequence accession="chr3" name="chr3">
</scanned-sequence>
<scanned-sequence accession="chr3" name="chr3">
<matched-element start="158289242" stop="158289249" score="14.5974" pvalue="3.95e-05">
<sequence>CCCCGCCC</sequence>
<mem:qvalue>0.117</mem:qvalue>
</matched-element>
</scanned-sequence>
<scanned-sequence accession="chr3" name="chr3">
</scanned-sequence>
<scanned-sequence accession="chr3" name="chr3">
</scanned-sequence>
<scanned-sequence accession="chr3" name="chr3">
</scanned-sequence>
<scanned-sequence accession="chr3" name="chr3">
<matched-element start="158375429" stop="158375436" score="14.5974" pvalue="3.95e-05">
<sequence>CCCCGCCC</sequence>
<mem:qvalue>0.117</mem:qvalue>
</matched-element>
</scanned-sequence>
<scanned-sequence accession="chr3" name="chr3">
</scanned-sequence>
<scanned-sequence accession="chr3" name="chr3">
</scanned-sequence>
<scanned-sequence accession="chr3" name="chr3">
</scanned-sequence>
<scanned-sequence accession="chr3" name="chr3">
</scanned-sequence>
<scanned-sequence accession="chr3" name="chr3">
</scanned-sequence>
<scanned-sequence accession="chr3" name="chr3">
</scanned-sequence>
<scanned-sequence accession="chr3" name="chr3">
</scanned-sequence>
<scanned-sequence accession="chr3" name="chr3">
<matched-element start="178559196" stop="178559203" score="14.6753" pvalue="1.9e-05">
<sequence>CCCCACCC</sequence>
<mem:qvalue>0.111</mem:qvalue>
</matched-element>
<matched-element start="178559202" stop="178559209" score="14.6753" pvalue="1.9e-05">
<sequence>CCCCACCC</sequence>
<mem:qvalue>0.111</mem:qvalue>
</matched-element>
<matched-element start="178559208" stop="178559215" score="14.5974" pvalue="3.95e-05">
<sequence>CCCCGCCC</sequence>
<mem:qvalue>0.117</mem:qvalue>
</matched-element>
</scanned-sequence>
<scanned-sequence accession="chr3" name="chr3">
<matched-element start="178560512" stop="178560519" score="14.6753" pvalue="1.9e-05">
<sequence>CCCCACCC</sequence>
<mem:qvalue>0.111</mem:qvalue>
</matched-element>
<matched-element start="178560444" stop="178560451" score="3.1039" pvalue="7.9e-05">
<sequence>CCCCTCCC</sequence>
<mem:qvalue>0.145</mem:qvalue>
</matched-element>
<matched-element start="178560694" stop="178560687" score="3.1039" pvalue="7.9e-05">
<sequence>CCCCTCCC</sequence>
<mem:qvalue>0.145</mem:qvalue>
</matched-element>
</scanned-sequence>
<scanned-sequence accession="chr3" name="chr3">
</scanned-sequence>
<scanned-sequence accession="chr3" name="chr3">
</scanned-sequence>
<scanned-sequence accession="chr3" name="chr3">
<matched-element start="179737997" stop="179737990" score="3.1039" pvalue="7.9e-05">
<sequence>CCCCTCCC</sequence>
<mem:qvalue>0.145</mem:qvalue>
</matched-element>
</scanned-sequence>
<scanned-sequence accession="chr3" name="chr3">
</scanned-sequence>
<scanned-sequence accession="chr3" name="chr3">
</scanned-sequence>
<scanned-sequence accession="chr3" name="chr3">
</scanned-sequence>
<scanned-sequence accession="chr3" name="chr3">
<matched-element start="185085511" stop="185085518" score="3.1039" pvalue="7.9e-05">
<sequence>CCCCTCCC</sequence>
<mem:qvalue>0.145</mem:qvalue>
</matched-element>
</scanned-sequence>
<scanned-sequence accession="chr3" name="chr3">
<matched-element start="186699606" stop="186699613" score="14.5974" pvalue="3.95e-05">
<sequence>CCCCGCCC</sequence>
<mem:qvalue>0.117</mem:qvalue>
</matched-element>
<matched-element start="186699556" stop="186699549" score="3.1039" pvalue="7.9e-05">
<sequence>CCCCTCCC</sequence>
<mem:qvalue>0.145</mem:qvalue>
</matched-element>
</scanned-sequence>
<scanned-sequence accession="chr3" name="chr3">
<matched-element start="187138000" stop="187138007" score="3.1039" pvalue="7.9e-05">
<sequence>CCCCTCCC</sequence>
<mem:qvalue>0.145</mem:qvalue>
</matched-element>
</scanned-sequence>
<scanned-sequence accession="chr3" name="chr3">
<matched-element start="187983787" stop="187983780" score="14.5974" pvalue="3.95e-05">
<sequence>CCCCGCCC</sequence>
<mem:qvalue>0.117</mem:qvalue>
</matched-element>
</scanned-sequence>
<scanned-sequence accession="chr3" name="chr3">
</scanned-sequence>
<scanned-sequence accession="chr3" name="chr3">
</scanned-sequence>
<scanned-sequence accession="chr3" name="chr3">
</scanned-sequence>
<scanned-sequence accession="chr3" name="chr3">
</scanned-sequence>
<scanned-sequence accession="chr3" name="chr3">
</scanned-sequence>
<scanned-sequence accession="chr3" name="chr3">
</scanned-sequence>
<scanned-sequence accession="chr3" name="chr3">
</scanned-sequence>
<scanned-sequence accession="chr3" name="chr3">
</scanned-sequence>
<scanned-sequence accession="chr3" name="chr3">
</scanned-sequence>
<scanned-sequence accession="chr3" name="chr3">
</scanned-sequence>
<scanned-sequence accession="chr3" name="chr3">
<matched-element start="196746266" stop="196746273" score="14.6753" pvalue="1.9e-05">
<sequence>CCCCACCC</sequence>
<mem:qvalue>0.111</mem:qvalue>
</matched-element>
</scanned-sequence>
<scanned-sequence accession="chr3" name="chr3">
<matched-element start="197293398" stop="197293405" score="14.5974" pvalue="3.95e-05">
<sequence>CCCCGCCC</sequence>
<mem:qvalue>0.117</mem:qvalue>
</matched-element>
<matched-element start="197293487" stop="197293480" score="14.5974" pvalue="3.95e-05">
<sequence>CCCCGCCC</sequence>
<mem:qvalue>0.117</mem:qvalue>
</matched-element>
<matched-element start="197293508" stop="197293501" score="14.5974" pvalue="3.95e-05">
<sequence>CCCCGCCC</sequence>
<mem:qvalue>0.117</mem:qvalue>
</matched-element>
</scanned-sequence>
<scanned-sequence accession="chr3" name="chr3">
</scanned-sequence>
<scanned-sequence accession="chr3" name="chr3">
</scanned-sequence>
<scanned-sequence accession="chr3" name="chr3">
</scanned-sequence>
<scanned-sequence accession="chr3" name="chr3">
</scanned-sequence>
<scanned-sequence accession="chr3" name="chr3">
</scanned-sequence>
<scanned-sequence accession="chr3" name="chr3">
</scanned-sequence>
<scanned-sequence accession="chr3" name="chr3">
</scanned-sequence>
<scanned-sequence accession="chr4" name="chr4">
</scanned-sequence>
<scanned-sequence accession="chr4" name="chr4">
<matched-element start="658324" stop="658317" score="14.5974" pvalue="3.95e-05">
<sequence>CCCCGCCC</sequence>
<mem:qvalue>0.117</mem:qvalue>
</matched-element>
</scanned-sequence>
<scanned-sequence accession="chr4" name="chr4">
</scanned-sequence>
<scanned-sequence accession="chr4" name="chr4">
<matched-element start="1684171" stop="1684164" score="14.5974" pvalue="3.95e-05">
<sequence>CCCCGCCC</sequence>
<mem:qvalue>0.117</mem:qvalue>
</matched-element>
</scanned-sequence>
<scanned-sequence accession="chr4" name="chr4">
</scanned-sequence>
<scanned-sequence accession="chr4" name="chr4">
<matched-element start="2717911" stop="2717918" score="14.6753" pvalue="1.9e-05">
<sequence>CCCCACCC</sequence>
<mem:qvalue>0.111</mem:qvalue>
</matched-element>
</scanned-sequence>
<scanned-sequence accession="chr4" name="chr4">
<matched-element start="2758911" stop="2758904" score="14.6753" pvalue="1.9e-05">
<sequence>CCCCACCC</sequence>
<mem:qvalue>0.111</mem:qvalue>
</matched-element>
<matched-element start="2758952" stop="2758945" score="14.6753" pvalue="1.9e-05">
<sequence>CCCCACCC</sequence>
<mem:qvalue>0.111</mem:qvalue>
</matched-element>
</scanned-sequence>
<scanned-sequence accession="chr4" name="chr4">
</scanned-sequence>
<scanned-sequence accession="chr4" name="chr4">
</scanned-sequence>
<scanned-sequence accession="chr4" name="chr4">
</scanned-sequence>
<scanned-sequence accession="chr4" name="chr4">
<matched-element start="7529756" stop="7529749" score="3.1039" pvalue="7.9e-05">
<sequence>CCCCTCCC</sequence>
<mem:qvalue>0.145</mem:qvalue>
</matched-element>
</scanned-sequence>
<scanned-sequence accession="chr4" name="chr4">
</scanned-sequence>
<scanned-sequence accession="chr4" name="chr4">
</scanned-sequence>
<scanned-sequence accession="chr4" name="chr4">
</scanned-sequence>
<scanned-sequence accession="chr4" name="chr4">
</scanned-sequence>
<scanned-sequence accession="chr4" name="chr4">
</scanned-sequence>
<scanned-sequence accession="chr4" name="chr4">
</scanned-sequence>
<scanned-sequence accession="chr4" name="chr4">
</scanned-sequence>
<scanned-sequence accession="chr4" name="chr4">
</scanned-sequence>
<scanned-sequence accession="chr4" name="chr4">
<matched-element start="24923378" stop="24923371" score="14.5974" pvalue="3.95e-05">
<sequence>CCCCGCCC</sequence>
<mem:qvalue>0.117</mem:qvalue>
</matched-element>
<matched-element start="24923414" stop="24923421" score="14.5974" pvalue="3.95e-05">
<sequence>CCCCGCCC</sequence>
<mem:qvalue>0.117</mem:qvalue>
</matched-element>
<matched-element start="24923634" stop="24923641" score="14.5974" pvalue="3.95e-05">
<sequence>CCCCGCCC</sequence>
<mem:qvalue>0.117</mem:qvalue>
</matched-element>
</scanned-sequence>
<scanned-sequence accession="chr4" name="chr4">
</scanned-sequence>
<scanned-sequence accession="chr4" name="chr4">
</scanned-sequence>
<scanned-sequence accession="chr4" name="chr4">
</scanned-sequence>
<scanned-sequence accession="chr4" name="chr4">
</scanned-sequence>
<scanned-sequence accession="chr4" name="chr4">
</scanned-sequence>
<scanned-sequence accession="chr4" name="chr4">
</scanned-sequence>
<scanned-sequence accession="chr4" name="chr4">
<matched-element start="39924100" stop="39924093" score="3.1039" pvalue="7.9e-05">
<sequence>CCCCTCCC</sequence>
<mem:qvalue>0.145</mem:qvalue>
</matched-element>
</scanned-sequence>
<scanned-sequence accession="chr4" name="chr4">
<matched-element start="39998609" stop="39998616" score="3.1039" pvalue="7.9e-05">
<sequence>CCCCTCCC</sequence>
<mem:qvalue>0.145</mem:qvalue>
</matched-element>
</scanned-sequence>
<scanned-sequence accession="chr4" name="chr4">
</scanned-sequence>
<scanned-sequence accession="chr4" name="chr4">
</scanned-sequence>
<scanned-sequence accession="chr4" name="chr4">
</scanned-sequence>
<scanned-sequence accession="chr4" name="chr4">
</scanned-sequence>
<scanned-sequence accession="chr4" name="chr4">
</scanned-sequence>
<scanned-sequence accession="chr4" name="chr4">
</scanned-sequence>
<scanned-sequence accession="chr4" name="chr4">
</scanned-sequence>
<scanned-sequence accession="chr4" name="chr4">
</scanned-sequence>
<scanned-sequence accession="chr4" name="chr4">
</scanned-sequence>
<scanned-sequence accession="chr4" name="chr4">
</scanned-sequence>
<scanned-sequence accession="chr4" name="chr4">
</scanned-sequence>
<scanned-sequence accession="chr4" name="chr4">
</scanned-sequence>
<scanned-sequence accession="chr4" name="chr4">
</scanned-sequence>
<scanned-sequence accession="chr4" name="chr4">
<matched-element start="79002899" stop="79002906" score="14.5974" pvalue="3.95e-05">
<sequence>CCCCGCCC</sequence>
<mem:qvalue>0.117</mem:qvalue>
</matched-element>
</scanned-sequence>
<scanned-sequence accession="chr4" name="chr4">
<matched-element start="79754263" stop="79754270" score="14.6753" pvalue="1.9e-05">
<sequence>CCCCACCC</sequence>
<mem:qvalue>0.111</mem:qvalue>
</matched-element>
</scanned-sequence>
<scanned-sequence accession="chr4" name="chr4">
</scanned-sequence>
<scanned-sequence accession="chr4" name="chr4">
</scanned-sequence>
<scanned-sequence accession="chr4" name="chr4">
</scanned-sequence>
<scanned-sequence accession="chr4" name="chr4">
</scanned-sequence>
<scanned-sequence accession="chr4" name="chr4">
</scanned-sequence>
<scanned-sequence accession="chr4" name="chr4">
</scanned-sequence>
<scanned-sequence accession="chr4" name="chr4">
</scanned-sequence>
<scanned-sequence accession="chr4" name="chr4">
</scanned-sequence>
<scanned-sequence accession="chr4" name="chr4">
<matched-element start="102159482" stop="102159489" score="14.6753" pvalue="1.9e-05">
<sequence>CCCCACCC</sequence>
<mem:qvalue>0.111</mem:qvalue>
</matched-element>
</scanned-sequence>
<scanned-sequence accession="chr4" name="chr4">
<matched-element start="103968071" stop="103968064" score="14.5974" pvalue="3.95e-05">
<sequence>CCCCGCCC</sequence>
<mem:qvalue>0.117</mem:qvalue>
</matched-element>
<matched-element start="103967865" stop="103967872" score="3.1039" pvalue="7.9e-05">
<sequence>CCCCTCCC</sequence>
<mem:qvalue>0.145</mem:qvalue>
</matched-element>
<matched-element start="103968207" stop="103968214" score="3.1039" pvalue="7.9e-05">
<sequence>CCCCTCCC</sequence>
<mem:qvalue>0.145</mem:qvalue>
</matched-element>
</scanned-sequence>
<scanned-sequence accession="chr4" name="chr4">
</scanned-sequence>
<scanned-sequence accession="chr4" name="chr4">
</scanned-sequence>
<scanned-sequence accession="chr4" name="chr4">
</scanned-sequence>
<scanned-sequence accession="chr4" name="chr4">
</scanned-sequence>
<scanned-sequence accession="chr4" name="chr4">
</scanned-sequence>
<scanned-sequence accession="chr4" name="chr4">
</scanned-sequence>
<scanned-sequence accession="chr4" name="chr4">
</scanned-sequence>
<scanned-sequence accession="chr4" name="chr4">
</scanned-sequence>
<scanned-sequence accession="chr4" name="chr4">
</scanned-sequence>
<scanned-sequence accession="chr4" name="chr4">
<matched-element start="144654262" stop="144654269" score="14.5974" pvalue="3.95e-05">
<sequence>CCCCGCCC</sequence>
<mem:qvalue>0.117</mem:qvalue>
</matched-element>
</scanned-sequence>
<scanned-sequence accession="chr4" name="chr4">
</scanned-sequence>
<scanned-sequence accession="chr4" name="chr4">
</scanned-sequence>
<scanned-sequence accession="chr4" name="chr4">
<matched-element start="147240047" stop="147240054" score="14.6753" pvalue="1.9e-05">
<sequence>CCCCACCC</sequence>
<mem:qvalue>0.111</mem:qvalue>
</matched-element>
</scanned-sequence>
<scanned-sequence accession="chr4" name="chr4">
</scanned-sequence>
<scanned-sequence accession="chr4" name="chr4">
</scanned-sequence>
<scanned-sequence accession="chr4" name="chr4">
</scanned-sequence>
<scanned-sequence accession="chr4" name="chr4">
</scanned-sequence>
<scanned-sequence accession="chr4" name="chr4">
</scanned-sequence>
<scanned-sequence accession="chr4" name="chr4">
</scanned-sequence>
<scanned-sequence accession="chr4" name="chr4">
</scanned-sequence>
<scanned-sequence accession="chr4" name="chr4">
</scanned-sequence>
<scanned-sequence accession="chr4" name="chr4">
</scanned-sequence>
<scanned-sequence accession="chr4" name="chr4">
</scanned-sequence>
<scanned-sequence accession="chr4" name="chr4">
</scanned-sequence>
<scanned-sequence accession="chr4" name="chr4">
</scanned-sequence>
<scanned-sequence accession="chr4" name="chr4">
</scanned-sequence>
<scanned-sequence accession="chr4" name="chr4">
</scanned-sequence>
<scanned-sequence accession="chr4" name="chr4">
</scanned-sequence>
<scanned-sequence accession="chr4" name="chr4">
</scanned-sequence>
<scanned-sequence accession="chr4" name="chr4">
</scanned-sequence>
<scanned-sequence accession="chr4" name="chr4">
</scanned-sequence>
<scanned-sequence accession="chr4" name="chr4">
</scanned-sequence>
<scanned-sequence accession="chr4" name="chr4">
</scanned-sequence>
<scanned-sequence accession="chr4" name="chr4">
</scanned-sequence>
<scanned-sequence accession="chr4" name="chr4">
<matched-element start="185973645" stop="185973638" score="3.1039" pvalue="7.9e-05">
<sequence>CCCCCCCC</sequence>
<mem:qvalue>0.145</mem:qvalue>
</matched-element>
</scanned-sequence>
<scanned-sequence accession="chr4" name="chr4">
</scanned-sequence>
<scanned-sequence accession="chr4" name="chr4">
</scanned-sequence>
<scanned-sequence accession="chr4" name="chr4">
</scanned-sequence>
<scanned-sequence accession="chr5" name="chr5">
</scanned-sequence>
<scanned-sequence accession="chr5" name="chr5">
</scanned-sequence>
<scanned-sequence accession="chr5" name="chr5">
</scanned-sequence>
<scanned-sequence accession="chr5" name="chr5">
</scanned-sequence>
<scanned-sequence accession="chr5" name="chr5">
</scanned-sequence>
<scanned-sequence accession="chr5" name="chr5">
</scanned-sequence>
<scanned-sequence accession="chr5" name="chr5">
</scanned-sequence>
<scanned-sequence accession="chr5" name="chr5">
<matched-element start="32212559" stop="32212552" score="14.6753" pvalue="1.9e-05">
<sequence>CCCCACCC</sequence>
<mem:qvalue>0.111</mem:qvalue>
</matched-element>
</scanned-sequence>
<scanned-sequence accession="chr5" name="chr5">
</scanned-sequence>
<scanned-sequence accession="chr5" name="chr5">
</scanned-sequence>
<scanned-sequence accession="chr5" name="chr5">
</scanned-sequence>
<scanned-sequence accession="chr5" name="chr5">
</scanned-sequence>
<scanned-sequence accession="chr5" name="chr5">
<matched-element start="32622333" stop="32622340" score="14.6753" pvalue="1.9e-05">
<sequence>CCCCACCC</sequence>
<mem:qvalue>0.111</mem:qvalue>
</matched-element>
</scanned-sequence>
<scanned-sequence accession="chr5" name="chr5">
</scanned-sequence>
<scanned-sequence accession="chr5" name="chr5">
</scanned-sequence>
<scanned-sequence accession="chr5" name="chr5">
</scanned-sequence>
<scanned-sequence accession="chr5" name="chr5">
</scanned-sequence>
<scanned-sequence accession="chr5" name="chr5">
</scanned-sequence>
<scanned-sequence accession="chr5" name="chr5">
</scanned-sequence>
<scanned-sequence accession="chr5" name="chr5">
</scanned-sequence>
<scanned-sequence accession="chr5" name="chr5">
</scanned-sequence>
<scanned-sequence accession="chr5" name="chr5">
</scanned-sequence>
<scanned-sequence accession="chr5" name="chr5">
</scanned-sequence>
<scanned-sequence accession="chr5" name="chr5">
<matched-element start="55480428" stop="55480421" score="14.6753" pvalue="1.9e-05">
<sequence>CCCCACCC</sequence>
<mem:qvalue>0.111</mem:qvalue>
</matched-element>
</scanned-sequence>
<scanned-sequence accession="chr5" name="chr5">
<matched-element start="56001573" stop="56001580" score="3.1039" pvalue="7.9e-05">
<sequence>CCCCCCCC</sequence>
<mem:qvalue>0.145</mem:qvalue>
</matched-element>
</scanned-sequence>
<scanned-sequence accession="chr5" name="chr5">
</scanned-sequence>
<scanned-sequence accession="chr5" name="chr5">
</scanned-sequence>
<scanned-sequence accession="chr5" name="chr5">
</scanned-sequence>
<scanned-sequence accession="chr5" name="chr5">
</scanned-sequence>
<scanned-sequence accession="chr5" name="chr5">
</scanned-sequence>
<scanned-sequence accession="chr5" name="chr5">
</scanned-sequence>
<scanned-sequence accession="chr5" name="chr5">
</scanned-sequence>
<scanned-sequence accession="chr5" name="chr5">
<matched-element start="81082786" stop="81082793" score="3.1039" pvalue="7.9e-05">
<sequence>CCCCTCCC</sequence>
<mem:qvalue>0.145</mem:qvalue>
</matched-element>
<matched-element start="81083010" stop="81083017" score="3.1039" pvalue="7.9e-05">
<sequence>CCCCTCCC</sequence>
<mem:qvalue>0.145</mem:qvalue>
</matched-element>
</scanned-sequence>
<scanned-sequence accession="chr5" name="chr5">
</scanned-sequence>
<scanned-sequence accession="chr5" name="chr5">
</scanned-sequence>
<scanned-sequence accession="chr5" name="chr5">
</scanned-sequence>
<scanned-sequence accession="chr5" name="chr5">
</scanned-sequence>
<scanned-sequence accession="chr5" name="chr5">
<matched-element start="90712593" stop="90712600" score="14.6753" pvalue="1.9e-05">
<sequence>CCCCACCC</sequence>
<mem:qvalue>0.111</mem:qvalue>
</matched-element>
<matched-element start="90712689" stop="90712682" score="14.5974" pvalue="3.95e-05">
<sequence>CCCCGCCC</sequence>
<mem:qvalue>0.117</mem:qvalue>
</matched-element>
</scanned-sequence>
<scanned-sequence accession="chr5" name="chr5">
</scanned-sequence>
<scanned-sequence accession="chr5" name="chr5">
</scanned-sequence>
<scanned-sequence accession="chr5" name="chr5">
</scanned-sequence>
<scanned-sequence accession="chr5" name="chr5">
<matched-element start="96296806" stop="96296813" score="14.5974" pvalue="3.95e-05">
<sequence>CCCCGCCC</sequence>
<mem:qvalue>0.117</mem:qvalue>
</matched-element>
</scanned-sequence>
<scanned-sequence accession="chr5" name="chr5">
<matched-element start="96297354" stop="96297361" score="14.5974" pvalue="3.95e-05">
<sequence>CCCCGCCC</sequence>
<mem:qvalue>0.117</mem:qvalue>
</matched-element>
</scanned-sequence>
<scanned-sequence accession="chr5" name="chr5">
</scanned-sequence>
<scanned-sequence accession="chr5" name="chr5">
</scanned-sequence>
<scanned-sequence accession="chr5" name="chr5">
</scanned-sequence>
<scanned-sequence accession="chr5" name="chr5">
</scanned-sequence>
<scanned-sequence accession="chr5" name="chr5">
</scanned-sequence>
<scanned-sequence accession="chr5" name="chr5">
<matched-element start="107746351" stop="107746358" score="14.6753" pvalue="1.9e-05">
<sequence>CCCCACCC</sequence>
<mem:qvalue>0.111</mem:qvalue>
</matched-element>
</scanned-sequence>
<scanned-sequence accession="chr5" name="chr5">
</scanned-sequence>
<scanned-sequence accession="chr5" name="chr5">
</scanned-sequence>
<scanned-sequence accession="chr5" name="chr5">
</scanned-sequence>
<scanned-sequence accession="chr5" name="chr5">
</scanned-sequence>
<scanned-sequence accession="chr5" name="chr5">
</scanned-sequence>
<scanned-sequence accession="chr5" name="chr5">
</scanned-sequence>
<scanned-sequence accession="chr5" name="chr5">
</scanned-sequence>
<scanned-sequence accession="chr5" name="chr5">
</scanned-sequence>
<scanned-sequence accession="chr5" name="chr5">
<matched-element start="131037719" stop="131037726" score="14.6753" pvalue="1.9e-05">
<sequence>CCCCACCC</sequence>
<mem:qvalue>0.111</mem:qvalue>
</matched-element>
</scanned-sequence>
<scanned-sequence accession="chr5" name="chr5">
</scanned-sequence>
<scanned-sequence accession="chr5" name="chr5">
</scanned-sequence>
<scanned-sequence accession="chr5" name="chr5">
</scanned-sequence>
<scanned-sequence accession="chr5" name="chr5">
</scanned-sequence>
<scanned-sequence accession="chr5" name="chr5">
</scanned-sequence>
<scanned-sequence accession="chr5" name="chr5">
</scanned-sequence>
<scanned-sequence accession="chr5" name="chr5">
</scanned-sequence>
<scanned-sequence accession="chr5" name="chr5">
<matched-element start="134268236" stop="134268243" score="14.5974" pvalue="3.95e-05">
<sequence>CCCCGCCC</sequence>
<mem:qvalue>0.117</mem:qvalue>
</matched-element>
<matched-element start="134268455" stop="134268448" score="14.5974" pvalue="3.95e-05">
<sequence>CCCCGCCC</sequence>
<mem:qvalue>0.117</mem:qvalue>
</matched-element>
<matched-element start="134268055" stop="134268048" score="3.1039" pvalue="7.9e-05">
<sequence>CCCCTCCC</sequence>
<mem:qvalue>0.145</mem:qvalue>
</matched-element>
</scanned-sequence>
<scanned-sequence accession="chr5" name="chr5">
</scanned-sequence>
<scanned-sequence accession="chr5" name="chr5">
</scanned-sequence>
<scanned-sequence accession="chr5" name="chr5">
</scanned-sequence>
<scanned-sequence accession="chr5" name="chr5">
<matched-element start="138753566" stop="138753573" score="3.1039" pvalue="7.9e-05">
<sequence>CCCCTCCC</sequence>
<mem:qvalue>0.145</mem:qvalue>
</matched-element>
</scanned-sequence>
<scanned-sequence accession="chr5" name="chr5">
<matched-element start="138925212" stop="138925219" score="14.6753" pvalue="1.9e-05">
<sequence>CCCCACCC</sequence>
<mem:qvalue>0.111</mem:qvalue>
</matched-element>
</scanned-sequence>
<scanned-sequence accession="chr5" name="chr5">
</scanned-sequence>
<scanned-sequence accession="chr5" name="chr5">
</scanned-sequence>
<scanned-sequence accession="chr5" name="chr5">
</scanned-sequence>
<scanned-sequence accession="chr5" name="chr5">
<matched-element start="139205300" stop="139205293" score="3.1039" pvalue="7.9e-05">
<sequence>CCCCTCCC</sequence>
<mem:qvalue>0.145</mem:qvalue>
</matched-element>
</scanned-sequence>
<scanned-sequence accession="chr5" name="chr5">
</scanned-sequence>
<scanned-sequence accession="chr5" name="chr5">
<matched-element start="139907678" stop="139907671" score="14.5974" pvalue="3.95e-05">
<sequence>CCCCGCCC</sequence>
<mem:qvalue>0.117</mem:qvalue>
</matched-element>
</scanned-sequence>
<scanned-sequence accession="chr5" name="chr5">
<matched-element start="139908181" stop="139908174" score="3.1039" pvalue="7.9e-05">
<sequence>CCCCTCCC</sequence>
<mem:qvalue>0.145</mem:qvalue>
</matched-element>
</scanned-sequence>
<scanned-sequence accession="chr5" name="chr5">
</scanned-sequence>
<scanned-sequence accession="chr5" name="chr5">
<matched-element start="142763817" stop="142763824" score="14.5974" pvalue="3.95e-05">
<sequence>CCCCGCCC</sequence>
<mem:qvalue>0.117</mem:qvalue>
</matched-element>
</scanned-sequence>
<scanned-sequence accession="chr5" name="chr5">
</scanned-sequence>
<scanned-sequence accession="chr5" name="chr5">
<matched-element start="145542322" stop="145542329" score="3.1039" pvalue="7.9e-05">
<sequence>CCCCTCCC</sequence>
<mem:qvalue>0.145</mem:qvalue>
</matched-element>
</scanned-sequence>
<scanned-sequence accession="chr5" name="chr5">
</scanned-sequence>
<scanned-sequence accession="chr5" name="chr5">
</scanned-sequence>
<scanned-sequence accession="chr5" name="chr5">
<matched-element start="149764252" stop="149764245" score="3.1039" pvalue="7.9e-05">
<sequence>CCCCTCCC</sequence>
<mem:qvalue>0.145</mem:qvalue>
</matched-element>
</scanned-sequence>
<scanned-sequence accession="chr5" name="chr5">
<matched-element start="149765090" stop="149765083" score="3.1039" pvalue="7.9e-05">
<sequence>CCCCTCCC</sequence>
<mem:qvalue>0.145</mem:qvalue>
</matched-element>
<matched-element start="149765095" stop="149765088" score="3.1039" pvalue="7.9e-05">
<sequence>CCCCTCCC</sequence>
<mem:qvalue>0.145</mem:qvalue>
</matched-element>
</scanned-sequence>
<scanned-sequence accession="chr5" name="chr5">
<matched-element start="149766535" stop="149766542" score="3.1039" pvalue="7.9e-05">
<sequence>CCCCTCCC</sequence>
<mem:qvalue>0.145</mem:qvalue>
</matched-element>
<matched-element start="149766563" stop="149766570" score="3.1039" pvalue="7.9e-05">
<sequence>CCCCTCCC</sequence>
<mem:qvalue>0.145</mem:qvalue>
</matched-element>
<matched-element start="149766607" stop="149766614" score="3.1039" pvalue="7.9e-05">
<sequence>CCCCTCCC</sequence>
<mem:qvalue>0.145</mem:qvalue>
</matched-element>
</scanned-sequence>
<scanned-sequence accession="chr5" name="chr5">
</scanned-sequence>
<scanned-sequence accession="chr5" name="chr5">
</scanned-sequence>
<scanned-sequence accession="chr5" name="chr5">
<matched-element start="150455285" stop="150455292" score="14.6753" pvalue="1.9e-05">
<sequence>CCCCACCC</sequence>
<mem:qvalue>0.111</mem:qvalue>
</matched-element>
<matched-element start="150455417" stop="150455410" score="14.6753" pvalue="1.9e-05">
<sequence>CCCCACCC</sequence>
<mem:qvalue>0.111</mem:qvalue>
</matched-element>
<matched-element start="150455357" stop="150455350" score="3.1039" pvalue="7.9e-05">
<sequence>CCCCTCCC</sequence>
<mem:qvalue>0.145</mem:qvalue>
</matched-element>
</scanned-sequence>
<scanned-sequence accession="chr5" name="chr5">
</scanned-sequence>
<scanned-sequence accession="chr5" name="chr5">
</scanned-sequence>
<scanned-sequence accession="chr5" name="chr5">
</scanned-sequence>
<scanned-sequence accession="chr5" name="chr5">
</scanned-sequence>
<scanned-sequence accession="chr5" name="chr5">
</scanned-sequence>
<scanned-sequence accession="chr5" name="chr5">
</scanned-sequence>
<scanned-sequence accession="chr5" name="chr5">
</scanned-sequence>
<scanned-sequence accession="chr5" name="chr5">
</scanned-sequence>
<scanned-sequence accession="chr5" name="chr5">
</scanned-sequence>
<scanned-sequence accession="chr5" name="chr5">
</scanned-sequence>
<scanned-sequence accession="chr5" name="chr5">
<matched-element start="172504083" stop="172504076" score="14.6753" pvalue="1.9e-05">
<sequence>CCCCACCC</sequence>
<mem:qvalue>0.111</mem:qvalue>
</matched-element>
</scanned-sequence>
<scanned-sequence accession="chr5" name="chr5">
</scanned-sequence>
<scanned-sequence accession="chr5" name="chr5">
<matched-element start="180169738" stop="180169745" score="14.6753" pvalue="1.9e-05">
<sequence>CCCCACCC</sequence>
<mem:qvalue>0.111</mem:qvalue>
</matched-element>
<matched-element start="180169788" stop="180169795" score="3.1039" pvalue="7.9e-05">
<sequence>CCCCTCCC</sequence>
<mem:qvalue>0.145</mem:qvalue>
</matched-element>
<matched-element start="180170051" stop="180170044" score="3.1039" pvalue="7.9e-05">
<sequence>CCCCTCCC</sequence>
<mem:qvalue>0.145</mem:qvalue>
</matched-element>
</scanned-sequence>
<scanned-sequence accession="chr5" name="chr5">
</scanned-sequence>
<scanned-sequence accession="chr5" name="chr5">
</scanned-sequence>
<scanned-sequence accession="chr5" name="chr5">
</scanned-sequence>
<scanned-sequence accession="chr5" name="chr5">
<matched-element start="180582744" stop="180582737" score="14.6753" pvalue="1.9e-05">
<sequence>CCCCACCC</sequence>
<mem:qvalue>0.111</mem:qvalue>
</matched-element>
<matched-element start="180582781" stop="180582788" score="14.5974" pvalue="3.95e-05">
<sequence>CCCCGCCC</sequence>
<mem:qvalue>0.117</mem:qvalue>
</matched-element>
</scanned-sequence>
<scanned-sequence accession="chr5" name="chr5">
<matched-element start="180595125" stop="180595132" score="3.1039" pvalue="7.9e-05">
<sequence>CCCCTCCC</sequence>
<mem:qvalue>0.145</mem:qvalue>
</matched-element>
</scanned-sequence>
<scanned-sequence accession="chr5" name="chr5">
</scanned-sequence>
<scanned-sequence accession="chr6" name="chr6">
<matched-element start="174304" stop="174297" score="14.6753" pvalue="1.9e-05">
<sequence>CCCCACCC</sequence>
<mem:qvalue>0.111</mem:qvalue>
</matched-element>
<matched-element start="174250" stop="174257" score="3.1039" pvalue="7.9e-05">
<sequence>CCCCTCCC</sequence>
<mem:qvalue>0.145</mem:qvalue>
</matched-element>
</scanned-sequence>
<scanned-sequence accession="chr6" name="chr6">
</scanned-sequence>
<scanned-sequence accession="chr6" name="chr6">
<matched-element start="237742" stop="237749" score="14.6753" pvalue="1.9e-05">
<sequence>CCCCACCC</sequence>
<mem:qvalue>0.111</mem:qvalue>
</matched-element>
<matched-element start="237747" stop="237754" score="14.6753" pvalue="1.9e-05">
<sequence>CCCCACCC</sequence>
<mem:qvalue>0.111</mem:qvalue>
</matched-element>
<matched-element start="237691" stop="237684" score="3.1039" pvalue="7.9e-05">
<sequence>CCCCTCCC</sequence>
<mem:qvalue>0.145</mem:qvalue>
</matched-element>
<matched-element start="237942" stop="237949" score="3.1039" pvalue="7.9e-05">
<sequence>CCCCCCCC</sequence>
<mem:qvalue>0.145</mem:qvalue>
</matched-element>
</scanned-sequence>
<scanned-sequence accession="chr6" name="chr6">
<matched-element start="250654" stop="250647" score="3.1039" pvalue="7.9e-05">
<sequence>CCCCTCCC</sequence>
<mem:qvalue>0.145</mem:qvalue>
</matched-element>
</scanned-sequence>
<scanned-sequence accession="chr6" name="chr6">
</scanned-sequence>
<scanned-sequence accession="chr6" name="chr6">
</scanned-sequence>
<scanned-sequence accession="chr6" name="chr6">
<matched-element start="273587" stop="273594" score="14.5974" pvalue="3.95e-05">
<sequence>CCCCGCCC</sequence>
<mem:qvalue>0.117</mem:qvalue>
</matched-element>
</scanned-sequence>
<scanned-sequence accession="chr6" name="chr6">
<matched-element start="310003" stop="310010" score="14.6753" pvalue="1.9e-05">
<sequence>CCCCACCC</sequence>
<mem:qvalue>0.111</mem:qvalue>
</matched-element>
</scanned-sequence>
<scanned-sequence accession="chr6" name="chr6">
</scanned-sequence>
<scanned-sequence accession="chr6" name="chr6">
<matched-element start="340246" stop="340239" score="3.1039" pvalue="7.9e-05">
<sequence>CCCCCCCC</sequence>
<mem:qvalue>0.145</mem:qvalue>
</matched-element>
<matched-element start="340247" stop="340240" score="3.1039" pvalue="7.9e-05">
<sequence>CCCCCCCC</sequence>
<mem:qvalue>0.145</mem:qvalue>
</matched-element>
</scanned-sequence>
<scanned-sequence accession="chr6" name="chr6">
</scanned-sequence>
<scanned-sequence accession="chr6" name="chr6">
</scanned-sequence>
<scanned-sequence accession="chr6" name="chr6">
</scanned-sequence>
<scanned-sequence accession="chr6" name="chr6">
</scanned-sequence>
<scanned-sequence accession="chr6" name="chr6">
</scanned-sequence>
<scanned-sequence accession="chr6" name="chr6">
</scanned-sequence>
<scanned-sequence accession="chr6" name="chr6">
</scanned-sequence>
<scanned-sequence accession="chr6" name="chr6">
</scanned-sequence>
<scanned-sequence accession="chr6" name="chr6">
</scanned-sequence>
<scanned-sequence accession="chr6" name="chr6">
<matched-element start="7831562" stop="7831555" score="3.1039" pvalue="7.9e-05">
<sequence>CCCCTCCC</sequence>
<mem:qvalue>0.145</mem:qvalue>
</matched-element>
</scanned-sequence>
<scanned-sequence accession="chr6" name="chr6">
</scanned-sequence>
<scanned-sequence accession="chr6" name="chr6">
</scanned-sequence>
<scanned-sequence accession="chr6" name="chr6">
</scanned-sequence>
<scanned-sequence accession="chr6" name="chr6">
</scanned-sequence>
<scanned-sequence accession="chr6" name="chr6">
</scanned-sequence>
<scanned-sequence accession="chr6" name="chr6">
</scanned-sequence>
<scanned-sequence accession="chr6" name="chr6">
<matched-element start="7844054" stop="7844047" score="3.1039" pvalue="7.9e-05">
<sequence>CCCCTCCC</sequence>
<mem:qvalue>0.145</mem:qvalue>
</matched-element>
</scanned-sequence>
<scanned-sequence accession="chr6" name="chr6">
</scanned-sequence>
<scanned-sequence accession="chr6" name="chr6">
</scanned-sequence>
<scanned-sequence accession="chr6" name="chr6">
</scanned-sequence>
<scanned-sequence accession="chr6" name="chr6">
</scanned-sequence>
<scanned-sequence accession="chr6" name="chr6">
</scanned-sequence>
<scanned-sequence accession="chr6" name="chr6">
<matched-element start="12119542" stop="12119535" score="14.5974" pvalue="3.95e-05">
<sequence>CCCCGCCC</sequence>
<mem:qvalue>0.117</mem:qvalue>
</matched-element>
<matched-element start="12119620" stop="12119627" score="14.5974" pvalue="3.95e-05">
<sequence>CCCCGCCC</sequence>
<mem:qvalue>0.117</mem:qvalue>
</matched-element>
<matched-element start="12119173" stop="12119180" score="3.1039" pvalue="7.9e-05">
<sequence>CCCCTCCC</sequence>
<mem:qvalue>0.145</mem:qvalue>
</matched-element>
</scanned-sequence>
<scanned-sequence accession="chr6" name="chr6">
</scanned-sequence>
<scanned-sequence accession="chr6" name="chr6">
</scanned-sequence>
<scanned-sequence accession="chr6" name="chr6">
</scanned-sequence>
<scanned-sequence accession="chr6" name="chr6">
</scanned-sequence>
<scanned-sequence accession="chr6" name="chr6">
</scanned-sequence>
<scanned-sequence accession="chr6" name="chr6">
</scanned-sequence>
<scanned-sequence accession="chr6" name="chr6">
</scanned-sequence>
<scanned-sequence accession="chr6" name="chr6">
<matched-element start="21696496" stop="21696489" score="3.1039" pvalue="7.9e-05">
<sequence>CCCCTCCC</sequence>
<mem:qvalue>0.145</mem:qvalue>
</matched-element>
</scanned-sequence>
<scanned-sequence accession="chr6" name="chr6">
</scanned-sequence>
<scanned-sequence accession="chr6" name="chr6">
</scanned-sequence>
<scanned-sequence accession="chr6" name="chr6">
</scanned-sequence>
<scanned-sequence accession="chr6" name="chr6">
<matched-element start="24828317" stop="24828310" score="14.6753" pvalue="1.9e-05">
<sequence>CCCCACCC</sequence>
<mem:qvalue>0.111</mem:qvalue>
</matched-element>
<matched-element start="24828371" stop="24828364" score="14.5974" pvalue="3.95e-05">
<sequence>CCCCGCCC</sequence>
<mem:qvalue>0.117</mem:qvalue>
</matched-element>
<matched-element start="24828440" stop="24828433" score="14.5974" pvalue="3.95e-05">
<sequence>CCCCGCCC</sequence>
<mem:qvalue>0.117</mem:qvalue>
</matched-element>
<matched-element start="24828388" stop="24828395" score="3.1039" pvalue="7.9e-05">
<sequence>CCCCTCCC</sequence>
<mem:qvalue>0.145</mem:qvalue>
</matched-element>
</scanned-sequence>
<scanned-sequence accession="chr6" name="chr6">
<matched-element start="24829452" stop="24829459" score="14.5974" pvalue="3.95e-05">
<sequence>CCCCGCCC</sequence>
<mem:qvalue>0.117</mem:qvalue>
</matched-element>
<matched-element start="24829388" stop="24829381" score="3.1039" pvalue="7.9e-05">
<sequence>CCCCCCCC</sequence>
<mem:qvalue>0.145</mem:qvalue>
</matched-element>
</scanned-sequence>
<scanned-sequence accession="chr6" name="chr6">
</scanned-sequence>
<scanned-sequence accession="chr6" name="chr6">
<matched-element start="26071156" stop="26071149" score="14.6753" pvalue="1.9e-05">
<sequence>CCCCACCC</sequence>
<mem:qvalue>0.111</mem:qvalue>
</matched-element>
</scanned-sequence>
<scanned-sequence accession="chr6" name="chr6">
<matched-element start="26129684" stop="26129691" score="14.6753" pvalue="1.9e-05">
<sequence>CCCCACCC</sequence>
<mem:qvalue>0.111</mem:qvalue>
</matched-element>
</scanned-sequence>
<scanned-sequence accession="chr6" name="chr6">
</scanned-sequence>
<scanned-sequence accession="chr6" name="chr6">
</scanned-sequence>
<scanned-sequence accession="chr6" name="chr6">
</scanned-sequence>
<scanned-sequence accession="chr6" name="chr6">
<matched-element start="26152029" stop="26152022" score="14.6753" pvalue="1.9e-05">
<sequence>CCCCACCC</sequence>
<mem:qvalue>0.111</mem:qvalue>
</matched-element>
</scanned-sequence>
<scanned-sequence accession="chr6" name="chr6">
</scanned-sequence>
<scanned-sequence accession="chr6" name="chr6">
</scanned-sequence>
<scanned-sequence accession="chr6" name="chr6">
</scanned-sequence>
<scanned-sequence accession="chr6" name="chr6">
</scanned-sequence>
<scanned-sequence accession="chr6" name="chr6">
</scanned-sequence>
<scanned-sequence accession="chr6" name="chr6">
</scanned-sequence>
<scanned-sequence accession="chr6" name="chr6">
</scanned-sequence>
<scanned-sequence accession="chr6" name="chr6">
<matched-element start="26304896" stop="26304889" score="3.1039" pvalue="7.9e-05">
<sequence>CCCCTCCC</sequence>
<mem:qvalue>0.145</mem:qvalue>
</matched-element>
</scanned-sequence>
<scanned-sequence accession="chr6" name="chr6">
</scanned-sequence>
<scanned-sequence accession="chr6" name="chr6">
</scanned-sequence>
<scanned-sequence accession="chr6" name="chr6">
</scanned-sequence>
<scanned-sequence accession="chr6" name="chr6">
</scanned-sequence>
<scanned-sequence accession="chr6" name="chr6">
</scanned-sequence>
<scanned-sequence accession="chr6" name="chr6">
</scanned-sequence>
<scanned-sequence accession="chr6" name="chr6">
</scanned-sequence>
<scanned-sequence accession="chr6" name="chr6">
</scanned-sequence>
<scanned-sequence accession="chr6" name="chr6">
</scanned-sequence>
<scanned-sequence accession="chr6" name="chr6">
</scanned-sequence>
<scanned-sequence accession="chr6" name="chr6">
</scanned-sequence>
<scanned-sequence accession="chr6" name="chr6">
</scanned-sequence>
<scanned-sequence accession="chr6" name="chr6">
</scanned-sequence>
<scanned-sequence accession="chr6" name="chr6">
</scanned-sequence>
<scanned-sequence accession="chr6" name="chr6">
</scanned-sequence>
<scanned-sequence accession="chr6" name="chr6">
</scanned-sequence>
<scanned-sequence accession="chr6" name="chr6">
</scanned-sequence>
<scanned-sequence accession="chr6" name="chr6">
</scanned-sequence>
<scanned-sequence accession="chr6" name="chr6">
</scanned-sequence>
<scanned-sequence accession="chr6" name="chr6">
<matched-element start="27886683" stop="27886690" score="14.5974" pvalue="3.95e-05">
<sequence>CCCCGCCC</sequence>
<mem:qvalue>0.117</mem:qvalue>
</matched-element>
</scanned-sequence>
<scanned-sequence accession="chr6" name="chr6">
</scanned-sequence>
<scanned-sequence accession="chr6" name="chr6">
</scanned-sequence>
<scanned-sequence accession="chr6" name="chr6">
</scanned-sequence>
<scanned-sequence accession="chr6" name="chr6">
</scanned-sequence>
<scanned-sequence accession="chr6" name="chr6">
</scanned-sequence>
<scanned-sequence accession="chr6" name="chr6">
</scanned-sequence>
<scanned-sequence accession="chr6" name="chr6">
</scanned-sequence>
<scanned-sequence accession="chr6" name="chr6">
</scanned-sequence>
<scanned-sequence accession="chr6" name="chr6">
</scanned-sequence>
<scanned-sequence accession="chr6" name="chr6">
</scanned-sequence>
<scanned-sequence accession="chr6" name="chr6">
</scanned-sequence>
<scanned-sequence accession="chr6" name="chr6">
</scanned-sequence>
<scanned-sequence accession="chr6" name="chr6">
</scanned-sequence>
<scanned-sequence accession="chr6" name="chr6">
</scanned-sequence>
<scanned-sequence accession="chr6" name="chr6">
</scanned-sequence>
<scanned-sequence accession="chr6" name="chr6">
<matched-element start="30565960" stop="30565953" score="14.5974" pvalue="3.95e-05">
<sequence>CCCCGCCC</sequence>
<mem:qvalue>0.117</mem:qvalue>
</matched-element>
<matched-element start="30565991" stop="30565984" score="14.5974" pvalue="3.95e-05">
<sequence>CCCCGCCC</sequence>
<mem:qvalue>0.117</mem:qvalue>
</matched-element>
<matched-element start="30565785" stop="30565792" score="3.1039" pvalue="7.9e-05">
<sequence>CCCCTCCC</sequence>
<mem:qvalue>0.145</mem:qvalue>
</matched-element>
</scanned-sequence>
<scanned-sequence accession="chr6" name="chr6">
</scanned-sequence>
<scanned-sequence accession="chr6" name="chr6">
<matched-element start="30585277" stop="30585284" score="14.6753" pvalue="1.9e-05">
<sequence>CCCCACCC</sequence>
<mem:qvalue>0.111</mem:qvalue>
</matched-element>
</scanned-sequence>
<scanned-sequence accession="chr6" name="chr6">
</scanned-sequence>
<scanned-sequence accession="chr6" name="chr6">
</scanned-sequence>
<scanned-sequence accession="chr6" name="chr6">
<matched-element start="30793146" stop="30793153" score="14.5974" pvalue="3.95e-05">
<sequence>CCCCGCCC</sequence>
<mem:qvalue>0.117</mem:qvalue>
</matched-element>
<matched-element start="30792933" stop="30792940" score="3.1039" pvalue="7.9e-05">
<sequence>CCCCTCCC</sequence>
<mem:qvalue>0.145</mem:qvalue>
</matched-element>
</scanned-sequence>
<scanned-sequence accession="chr6" name="chr6">
<matched-element start="30796777" stop="30796770" score="14.6753" pvalue="1.9e-05">
<sequence>CCCCACCC</sequence>
<mem:qvalue>0.111</mem:qvalue>
</matched-element>
</scanned-sequence>
<scanned-sequence accession="chr6" name="chr6">
</scanned-sequence>
<scanned-sequence accession="chr6" name="chr6">
</scanned-sequence>
<scanned-sequence accession="chr6" name="chr6">
</scanned-sequence>
<scanned-sequence accession="chr6" name="chr6">
</scanned-sequence>
<scanned-sequence accession="chr6" name="chr6">
</scanned-sequence>
<scanned-sequence accession="chr6" name="chr6">
</scanned-sequence>
<scanned-sequence accession="chr6" name="chr6">
<matched-element start="31241311" stop="31241318" score="3.1039" pvalue="7.9e-05">
<sequence>CCCCTCCC</sequence>
<mem:qvalue>0.145</mem:qvalue>
</matched-element>
</scanned-sequence>
<scanned-sequence accession="chr6" name="chr6">
</scanned-sequence>
<scanned-sequence accession="chr6" name="chr6">
</scanned-sequence>
<scanned-sequence accession="chr6" name="chr6">
</scanned-sequence>
<scanned-sequence accession="chr6" name="chr6">
<matched-element start="31430839" stop="31430846" score="14.6753" pvalue="1.9e-05">
<sequence>CCCCACCC</sequence>
<mem:qvalue>0.111</mem:qvalue>
</matched-element>
</scanned-sequence>
<scanned-sequence accession="chr6" name="chr6">
<matched-element start="31430839" stop="31430846" score="14.6753" pvalue="1.9e-05">
<sequence>CCCCACCC</sequence>
<mem:qvalue>0.111</mem:qvalue>
</matched-element>
</scanned-sequence>
<scanned-sequence accession="chr6" name="chr6">
</scanned-sequence>
<scanned-sequence accession="chr6" name="chr6">
</scanned-sequence>
<scanned-sequence accession="chr6" name="chr6">
<matched-element start="31728452" stop="31728459" score="14.6753" pvalue="1.9e-05">
<sequence>CCCCACCC</sequence>
<mem:qvalue>0.111</mem:qvalue>
</matched-element>
<matched-element start="31728458" stop="31728465" score="3.1039" pvalue="7.9e-05">
<sequence>CCCCTCCC</sequence>
<mem:qvalue>0.145</mem:qvalue>
</matched-element>
</scanned-sequence>
<scanned-sequence accession="chr6" name="chr6">
</scanned-sequence>
<scanned-sequence accession="chr6" name="chr6">
<matched-element start="32047828" stop="32047821" score="14.5974" pvalue="3.95e-05">
<sequence>CCCCGCCC</sequence>
<mem:qvalue>0.117</mem:qvalue>
</matched-element>
<matched-element start="32047812" stop="32047819" score="3.1039" pvalue="7.9e-05">
<sequence>CCCCTCCC</sequence>
<mem:qvalue>0.145</mem:qvalue>
</matched-element>
<matched-element start="32047991" stop="32047998" score="3.1039" pvalue="7.9e-05">
<sequence>CCCCTCCC</sequence>
<mem:qvalue>0.145</mem:qvalue>
</matched-element>
</scanned-sequence>
<scanned-sequence accession="chr6" name="chr6">
<matched-element start="32253425" stop="32253418" score="3.1039" pvalue="7.9e-05">
<sequence>CCCCTCCC</sequence>
<mem:qvalue>0.145</mem:qvalue>
</matched-element>
</scanned-sequence>
<scanned-sequence accession="chr6" name="chr6">
<matched-element start="32266318" stop="32266325" score="3.1039" pvalue="7.9e-05">
<sequence>CCCCTCCC</sequence>
<mem:qvalue>0.145</mem:qvalue>
</matched-element>
</scanned-sequence>
<scanned-sequence accession="chr6" name="chr6">
</scanned-sequence>
<scanned-sequence accession="chr6" name="chr6">
</scanned-sequence>
<scanned-sequence accession="chr6" name="chr6">
</scanned-sequence>
<scanned-sequence accession="chr6" name="chr6">
<matched-element start="33046110" stop="33046117" score="14.5974" pvalue="3.95e-05">
<sequence>CCCCGCCC</sequence>
<mem:qvalue>0.117</mem:qvalue>
</matched-element>
<matched-element start="33045973" stop="33045966" score="3.1039" pvalue="7.9e-05">
<sequence>CCCCTCCC</sequence>
<mem:qvalue>0.145</mem:qvalue>
</matched-element>
</scanned-sequence>
<scanned-sequence accession="chr6" name="chr6">
<matched-element start="33047867" stop="33047860" score="14.6753" pvalue="1.9e-05">
<sequence>CCCCACCC</sequence>
<mem:qvalue>0.111</mem:qvalue>
</matched-element>
<matched-element start="33047447" stop="33047454" score="3.1039" pvalue="7.9e-05">
<sequence>CCCCTCCC</sequence>
<mem:qvalue>0.145</mem:qvalue>
</matched-element>
</scanned-sequence>
<scanned-sequence accession="chr6" name="chr6">
</scanned-sequence>
<scanned-sequence accession="chr6" name="chr6">
<matched-element start="33237580" stop="33237573" score="14.5974" pvalue="3.95e-05">
<sequence>CCCCGCCC</sequence>
<mem:qvalue>0.117</mem:qvalue>
</matched-element>
</scanned-sequence>
<scanned-sequence accession="chr6" name="chr6">
</scanned-sequence>
<scanned-sequence accession="chr6" name="chr6">
<matched-element start="33353027" stop="33353034" score="14.5974" pvalue="3.95e-05">
<sequence>CCCCGCCC</sequence>
<mem:qvalue>0.117</mem:qvalue>
</matched-element>
<matched-element start="33352909" stop="33352902" score="3.1039" pvalue="7.9e-05">
<sequence>CCCCTCCC</sequence>
<mem:qvalue>0.145</mem:qvalue>
</matched-element>
</scanned-sequence>
<scanned-sequence accession="chr6" name="chr6">
<matched-element start="33375196" stop="33375189" score="14.5974" pvalue="3.95e-05">
<sequence>CCCCGCCC</sequence>
<mem:qvalue>0.117</mem:qvalue>
</matched-element>
</scanned-sequence>
<scanned-sequence accession="chr6" name="chr6">
</scanned-sequence>
<scanned-sequence accession="chr6" name="chr6">
<matched-element start="33646984" stop="33646991" score="14.6753" pvalue="1.9e-05">
<sequence>CCCCACCC</sequence>
<mem:qvalue>0.111</mem:qvalue>
</matched-element>
<matched-element start="33647140" stop="33647147" score="14.5974" pvalue="3.95e-05">
<sequence>CCCCGCCC</sequence>
<mem:qvalue>0.117</mem:qvalue>
</matched-element>
</scanned-sequence>
<scanned-sequence accession="chr6" name="chr6">
</scanned-sequence>
<scanned-sequence accession="chr6" name="chr6">
</scanned-sequence>
<scanned-sequence accession="chr6" name="chr6">
</scanned-sequence>
<scanned-sequence accession="chr6" name="chr6">
<matched-element start="36103445" stop="36103452" score="14.5974" pvalue="3.95e-05">
<sequence>CCCCGCCC</sequence>
<mem:qvalue>0.117</mem:qvalue>
</matched-element>
</scanned-sequence>
<scanned-sequence accession="chr6" name="chr6">
</scanned-sequence>
<scanned-sequence accession="chr6" name="chr6">
<matched-element start="36756218" stop="36756225" score="14.6753" pvalue="1.9e-05">
<sequence>CCCCACCC</sequence>
<mem:qvalue>0.111</mem:qvalue>
</matched-element>
<matched-element start="36756199" stop="36756206" score="3.1039" pvalue="7.9e-05">
<sequence>CCCCTCCC</sequence>
<mem:qvalue>0.145</mem:qvalue>
</matched-element>
<matched-element start="36756213" stop="36756220" score="3.1039" pvalue="7.9e-05">
<sequence>CCCCTCCC</sequence>
<mem:qvalue>0.145</mem:qvalue>
</matched-element>
<matched-element start="36756371" stop="36756378" score="3.1039" pvalue="7.9e-05">
<sequence>CCCCTCCC</sequence>
<mem:qvalue>0.145</mem:qvalue>
</matched-element>
</scanned-sequence>
<scanned-sequence accession="chr6" name="chr6">
<matched-element start="36758716" stop="36758723" score="14.5974" pvalue="3.95e-05">
<sequence>CCCCGCCC</sequence>
<mem:qvalue>0.117</mem:qvalue>
</matched-element>
</scanned-sequence>
<scanned-sequence accession="chr6" name="chr6">
</scanned-sequence>
<scanned-sequence accession="chr6" name="chr6">
</scanned-sequence>
<scanned-sequence accession="chr6" name="chr6">
</scanned-sequence>
<scanned-sequence accession="chr6" name="chr6">
</scanned-sequence>
<scanned-sequence accession="chr6" name="chr6">
<matched-element start="36829240" stop="36829233" score="14.6753" pvalue="1.9e-05">
<sequence>CCCCACCC</sequence>
<mem:qvalue>0.111</mem:qvalue>
</matched-element>
</scanned-sequence>
<scanned-sequence accession="chr6" name="chr6">
</scanned-sequence>
<scanned-sequence accession="chr6" name="chr6">
</scanned-sequence>
<scanned-sequence accession="chr6" name="chr6">
<matched-element start="41781708" stop="41781701" score="14.5974" pvalue="3.95e-05">
<sequence>CCCCGCCC</sequence>
<mem:qvalue>0.117</mem:qvalue>
</matched-element>
</scanned-sequence>
<scanned-sequence accession="chr6" name="chr6">
<matched-element start="42822011" stop="42822004" score="14.6753" pvalue="1.9e-05">
<sequence>CCCCACCC</sequence>
<mem:qvalue>0.111</mem:qvalue>
</matched-element>
<matched-element start="42821961" stop="42821954" score="14.5974" pvalue="3.95e-05">
<sequence>CCCCGCCC</sequence>
<mem:qvalue>0.117</mem:qvalue>
</matched-element>
<matched-element start="42822150" stop="42822157" score="3.1039" pvalue="7.9e-05">
<sequence>CCCCTCCC</sequence>
<mem:qvalue>0.145</mem:qvalue>
</matched-element>
</scanned-sequence>
<scanned-sequence accession="chr6" name="chr6">
<matched-element start="42859149" stop="42859142" score="14.6753" pvalue="1.9e-05">
<sequence>CCCCACCC</sequence>
<mem:qvalue>0.111</mem:qvalue>
</matched-element>
</scanned-sequence>
<scanned-sequence accession="chr6" name="chr6">
</scanned-sequence>
<scanned-sequence accession="chr6" name="chr6">
<matched-element start="43005741" stop="43005734" score="3.1039" pvalue="7.9e-05">
<sequence>CCCCTCCC</sequence>
<mem:qvalue>0.145</mem:qvalue>
</matched-element>
</scanned-sequence>
<scanned-sequence accession="chr6" name="chr6">
</scanned-sequence>
<scanned-sequence accession="chr6" name="chr6">
<matched-element start="44322659" stop="44322666" score="14.5974" pvalue="3.95e-05">
<sequence>CCCCGCCC</sequence>
<mem:qvalue>0.117</mem:qvalue>
</matched-element>
</scanned-sequence>
<scanned-sequence accession="chr6" name="chr6">
</scanned-sequence>
<scanned-sequence accession="chr6" name="chr6">
</scanned-sequence>
<scanned-sequence accession="chr6" name="chr6">
</scanned-sequence>
<scanned-sequence accession="chr6" name="chr6">
<matched-element start="45996648" stop="45996655" score="3.1039" pvalue="7.9e-05">
<sequence>CCCCTCCC</sequence>
<mem:qvalue>0.145</mem:qvalue>
</matched-element>
</scanned-sequence>
<scanned-sequence accession="chr6" name="chr6">
</scanned-sequence>
<scanned-sequence accession="chr6" name="chr6">
</scanned-sequence>
<scanned-sequence accession="chr6" name="chr6">
</scanned-sequence>
<scanned-sequence accession="chr6" name="chr6">
<matched-element start="52471275" stop="52471268" score="14.6753" pvalue="1.9e-05">
<sequence>CCCCACCC</sequence>
<mem:qvalue>0.111</mem:qvalue>
</matched-element>
</scanned-sequence>
<scanned-sequence accession="chr6" name="chr6">
</scanned-sequence>
<scanned-sequence accession="chr6" name="chr6">
</scanned-sequence>
<scanned-sequence accession="chr6" name="chr6">
</scanned-sequence>
<scanned-sequence accession="chr6" name="chr6">
</scanned-sequence>
<scanned-sequence accession="chr6" name="chr6">
</scanned-sequence>
<scanned-sequence accession="chr6" name="chr6">
</scanned-sequence>
<scanned-sequence accession="chr6" name="chr6">
</scanned-sequence>
<scanned-sequence accession="chr6" name="chr6">
</scanned-sequence>
<scanned-sequence accession="chr6" name="chr6">
</scanned-sequence>
<scanned-sequence accession="chr6" name="chr6">
</scanned-sequence>
<scanned-sequence accession="chr6" name="chr6">
</scanned-sequence>
<scanned-sequence accession="chr6" name="chr6">
</scanned-sequence>
<scanned-sequence accession="chr6" name="chr6">
</scanned-sequence>
<scanned-sequence accession="chr6" name="chr6">
</scanned-sequence>
<scanned-sequence accession="chr6" name="chr6">
</scanned-sequence>
<scanned-sequence accession="chr6" name="chr6">
</scanned-sequence>
<scanned-sequence accession="chr6" name="chr6">
</scanned-sequence>
<scanned-sequence accession="chr6" name="chr6">
</scanned-sequence>
<scanned-sequence accession="chr6" name="chr6">
</scanned-sequence>
<scanned-sequence accession="chr6" name="chr6">
</scanned-sequence>
<scanned-sequence accession="chr6" name="chr6">
</scanned-sequence>
<scanned-sequence accession="chr6" name="chr6">
</scanned-sequence>
<scanned-sequence accession="chr6" name="chr6">
</scanned-sequence>
<scanned-sequence accession="chr6" name="chr6">
<matched-element start="106653383" stop="106653376" score="14.5974" pvalue="3.95e-05">
<sequence>CCCCGCCC</sequence>
<mem:qvalue>0.117</mem:qvalue>
</matched-element>
</scanned-sequence>
<scanned-sequence accession="chr6" name="chr6">
<matched-element start="106656515" stop="106656522" score="3.1039" pvalue="7.9e-05">
<sequence>CCCCTCCC</sequence>
<mem:qvalue>0.145</mem:qvalue>
</matched-element>
</scanned-sequence>
<scanned-sequence accession="chr6" name="chr6">
</scanned-sequence>
<scanned-sequence accession="chr6" name="chr6">
</scanned-sequence>
<scanned-sequence accession="chr6" name="chr6">
</scanned-sequence>
<scanned-sequence accession="chr6" name="chr6">
</scanned-sequence>
<scanned-sequence accession="chr6" name="chr6">
<matched-element start="106696408" stop="106696415" score="14.5974" pvalue="3.95e-05">
<sequence>CCCCGCCC</sequence>
<mem:qvalue>0.117</mem:qvalue>
</matched-element>
</scanned-sequence>
<scanned-sequence accession="chr6" name="chr6">
</scanned-sequence>
<scanned-sequence accession="chr6" name="chr6">
</scanned-sequence>
<scanned-sequence accession="chr6" name="chr6">
</scanned-sequence>
<scanned-sequence accession="chr6" name="chr6">
</scanned-sequence>
<scanned-sequence accession="chr6" name="chr6">
</scanned-sequence>
<scanned-sequence accession="chr6" name="chr6">
<matched-element start="111019211" stop="111019218" score="3.1039" pvalue="7.9e-05">
<sequence>CCCCTCCC</sequence>
<mem:qvalue>0.145</mem:qvalue>
</matched-element>
</scanned-sequence>
<scanned-sequence accession="chr6" name="chr6">
</scanned-sequence>
<scanned-sequence accession="chr6" name="chr6">
<matched-element start="114058917" stop="114058910" score="3.1039" pvalue="7.9e-05">
<sequence>CCCCTCCC</sequence>
<mem:qvalue>0.145</mem:qvalue>
</matched-element>
</scanned-sequence>
<scanned-sequence accession="chr6" name="chr6">
</scanned-sequence>
<scanned-sequence accession="chr6" name="chr6">
</scanned-sequence>
<scanned-sequence accession="chr6" name="chr6">
</scanned-sequence>
<scanned-sequence accession="chr6" name="chr6">
</scanned-sequence>
<scanned-sequence accession="chr6" name="chr6">
</scanned-sequence>
<scanned-sequence accession="chr6" name="chr6">
</scanned-sequence>
<scanned-sequence accession="chr6" name="chr6">
</scanned-sequence>
<scanned-sequence accession="chr6" name="chr6">
</scanned-sequence>
<scanned-sequence accession="chr6" name="chr6">
</scanned-sequence>
<scanned-sequence accession="chr6" name="chr6">
</scanned-sequence>
<scanned-sequence accession="chr6" name="chr6">
</scanned-sequence>
<scanned-sequence accession="chr6" name="chr6">
<matched-element start="136652716" stop="136652723" score="14.5974" pvalue="3.95e-05">
<sequence>CCCCGCCC</sequence>
<mem:qvalue>0.117</mem:qvalue>
</matched-element>
</scanned-sequence>
<scanned-sequence accession="chr6" name="chr6">
</scanned-sequence>
<scanned-sequence accession="chr6" name="chr6">
</scanned-sequence>
<scanned-sequence accession="chr6" name="chr6">
<matched-element start="138071017" stop="138071024" score="14.5974" pvalue="3.95e-05">
<sequence>CCCCGCCC</sequence>
<mem:qvalue>0.117</mem:qvalue>
</matched-element>
</scanned-sequence>
<scanned-sequence accession="chr6" name="chr6">
</scanned-sequence>
<scanned-sequence accession="chr6" name="chr6">
</scanned-sequence>
<scanned-sequence accession="chr6" name="chr6">
</scanned-sequence>
<scanned-sequence accession="chr6" name="chr6">
</scanned-sequence>
<scanned-sequence accession="chr6" name="chr6">
</scanned-sequence>
<scanned-sequence accession="chr6" name="chr6">
</scanned-sequence>
<scanned-sequence accession="chr6" name="chr6">
<matched-element start="143310393" stop="143310400" score="14.6753" pvalue="1.9e-05">
<sequence>CCCCACCC</sequence>
<mem:qvalue>0.111</mem:qvalue>
</matched-element>
<matched-element start="143310519" stop="143310512" score="3.1039" pvalue="7.9e-05">
<sequence>CCCCTCCC</sequence>
<mem:qvalue>0.145</mem:qvalue>
</matched-element>
</scanned-sequence>
<scanned-sequence accession="chr6" name="chr6">
</scanned-sequence>
<scanned-sequence accession="chr6" name="chr6">
</scanned-sequence>
<scanned-sequence accession="chr6" name="chr6">
</scanned-sequence>
<scanned-sequence accession="chr6" name="chr6">
<matched-element start="151753169" stop="151753176" score="14.5974" pvalue="3.95e-05">
<sequence>CCCCGCCC</sequence>
<mem:qvalue>0.117</mem:qvalue>
</matched-element>
<matched-element start="151753469" stop="151753476" score="14.5974" pvalue="3.95e-05">
<sequence>CCCCGCCC</sequence>
<mem:qvalue>0.117</mem:qvalue>
</matched-element>
<matched-element start="151753175" stop="151753182" score="3.1039" pvalue="7.9e-05">
<sequence>CCCCTCCC</sequence>
<mem:qvalue>0.145</mem:qvalue>
</matched-element>
<matched-element start="151753219" stop="151753212" score="3.1039" pvalue="7.9e-05">
<sequence>CCCCTCCC</sequence>
<mem:qvalue>0.145</mem:qvalue>
</matched-element>
</scanned-sequence>
<scanned-sequence accession="chr6" name="chr6">
</scanned-sequence>
<scanned-sequence accession="chr6" name="chr6">
</scanned-sequence>
<scanned-sequence accession="chr6" name="chr6">
</scanned-sequence>
<scanned-sequence accession="chr6" name="chr6">
</scanned-sequence>
<scanned-sequence accession="chr6" name="chr6">
<matched-element start="157061406" stop="157061413" score="14.6753" pvalue="1.9e-05">
<sequence>CCCCACCC</sequence>
<mem:qvalue>0.111</mem:qvalue>
</matched-element>
<matched-element start="157061412" stop="157061419" score="14.6753" pvalue="1.9e-05">
<sequence>CCCCACCC</sequence>
<mem:qvalue>0.111</mem:qvalue>
</matched-element>
</scanned-sequence>
<scanned-sequence accession="chr6" name="chr6">
</scanned-sequence>
<scanned-sequence accession="chr6" name="chr6">
</scanned-sequence>
<scanned-sequence accession="chr6" name="chr6">
</scanned-sequence>
<scanned-sequence accession="chr6" name="chr6">
</scanned-sequence>
<scanned-sequence accession="chr6" name="chr6">
<matched-element start="170705218" stop="170705225" score="14.5974" pvalue="3.95e-05">
<sequence>CCCCGCCC</sequence>
<mem:qvalue>0.117</mem:qvalue>
</matched-element>
</scanned-sequence>
<scanned-sequence accession="chr7" name="chr7">
<matched-element start="929574" stop="929567" score="3.1039" pvalue="7.9e-05">
<sequence>CCCCTCCC</sequence>
<mem:qvalue>0.145</mem:qvalue>
</matched-element>
</scanned-sequence>
<scanned-sequence accession="chr7" name="chr7">
<matched-element start="999347" stop="999340" score="14.5974" pvalue="3.95e-05">
<sequence>CCCCGCCC</sequence>
<mem:qvalue>0.117</mem:qvalue>
</matched-element>
</scanned-sequence>
<scanned-sequence accession="chr7" name="chr7">
</scanned-sequence>
<scanned-sequence accession="chr7" name="chr7">
</scanned-sequence>
<scanned-sequence accession="chr7" name="chr7">
<matched-element start="2984831" stop="2984824" score="14.6753" pvalue="1.9e-05">
<sequence>CCCCACCC</sequence>
<mem:qvalue>0.111</mem:qvalue>
</matched-element>
</scanned-sequence>
<scanned-sequence accession="chr7" name="chr7">
</scanned-sequence>
<scanned-sequence accession="chr7" name="chr7">
<matched-element start="4648309" stop="4648316" score="3.1039" pvalue="7.9e-05">
<sequence>CCCCTCCC</sequence>
<mem:qvalue>0.145</mem:qvalue>
</matched-element>
</scanned-sequence>
<scanned-sequence accession="chr7" name="chr7">
</scanned-sequence>
<scanned-sequence accession="chr7" name="chr7">
</scanned-sequence>
<scanned-sequence accession="chr7" name="chr7">
<matched-element start="5564415" stop="5564408" score="14.6753" pvalue="1.9e-05">
<sequence>CCCCACCC</sequence>
<mem:qvalue>0.111</mem:qvalue>
</matched-element>
</scanned-sequence>
<scanned-sequence accession="chr7" name="chr7">
</scanned-sequence>
<scanned-sequence accession="chr7" name="chr7">
</scanned-sequence>
<scanned-sequence accession="chr7" name="chr7">
</scanned-sequence>
<scanned-sequence accession="chr7" name="chr7">
</scanned-sequence>
<scanned-sequence accession="chr7" name="chr7">
</scanned-sequence>
<scanned-sequence accession="chr7" name="chr7">
</scanned-sequence>
<scanned-sequence accession="chr7" name="chr7">
</scanned-sequence>
<scanned-sequence accession="chr7" name="chr7">
<matched-element start="12217430" stop="12217437" score="3.1039" pvalue="7.9e-05">
<sequence>CCCCTCCC</sequence>
<mem:qvalue>0.145</mem:qvalue>
</matched-element>
</scanned-sequence>
<scanned-sequence accession="chr7" name="chr7">
</scanned-sequence>
<scanned-sequence accession="chr7" name="chr7">
</scanned-sequence>
<scanned-sequence accession="chr7" name="chr7">
</scanned-sequence>
<scanned-sequence accession="chr7" name="chr7">
</scanned-sequence>
<scanned-sequence accession="chr7" name="chr7">
</scanned-sequence>
<scanned-sequence accession="chr7" name="chr7">
</scanned-sequence>
<scanned-sequence accession="chr7" name="chr7">
</scanned-sequence>
<scanned-sequence accession="chr7" name="chr7">
</scanned-sequence>
<scanned-sequence accession="chr7" name="chr7">
</scanned-sequence>
<scanned-sequence accession="chr7" name="chr7">
</scanned-sequence>
<scanned-sequence accession="chr7" name="chr7">
</scanned-sequence>
<scanned-sequence accession="chr7" name="chr7">
</scanned-sequence>
<scanned-sequence accession="chr7" name="chr7">
</scanned-sequence>
<scanned-sequence accession="chr7" name="chr7">
</scanned-sequence>
<scanned-sequence accession="chr7" name="chr7">
</scanned-sequence>
<scanned-sequence accession="chr7" name="chr7">
</scanned-sequence>
<scanned-sequence accession="chr7" name="chr7">
</scanned-sequence>
<scanned-sequence accession="chr7" name="chr7">
</scanned-sequence>
<scanned-sequence accession="chr7" name="chr7">
</scanned-sequence>
<scanned-sequence accession="chr7" name="chr7">
</scanned-sequence>
<scanned-sequence accession="chr7" name="chr7">
</scanned-sequence>
<scanned-sequence accession="chr7" name="chr7">
</scanned-sequence>
<scanned-sequence accession="chr7" name="chr7">
</scanned-sequence>
<scanned-sequence accession="chr7" name="chr7">
<matched-element start="44071181" stop="44071188" score="14.6753" pvalue="1.9e-05">
<sequence>CCCCACCC</sequence>
<mem:qvalue>0.111</mem:qvalue>
</matched-element>
</scanned-sequence>
<scanned-sequence accession="chr7" name="chr7">
</scanned-sequence>
<scanned-sequence accession="chr7" name="chr7">
<matched-element start="44072824" stop="44072817" score="3.1039" pvalue="7.9e-05">
<sequence>CCCCTCCC</sequence>
<mem:qvalue>0.145</mem:qvalue>
</matched-element>
</scanned-sequence>
<scanned-sequence accession="chr7" name="chr7">
</scanned-sequence>
<scanned-sequence accession="chr7" name="chr7">
</scanned-sequence>
<scanned-sequence accession="chr7" name="chr7">
</scanned-sequence>
<scanned-sequence accession="chr7" name="chr7">
<matched-element start="44802561" stop="44802568" score="14.5974" pvalue="3.95e-05">
<sequence>CCCCGCCC</sequence>
<mem:qvalue>0.117</mem:qvalue>
</matched-element>
<matched-element start="44802763" stop="44802756" score="14.5974" pvalue="3.95e-05">
<sequence>CCCCGCCC</sequence>
<mem:qvalue>0.117</mem:qvalue>
</matched-element>
</scanned-sequence>
<scanned-sequence accession="chr7" name="chr7">
</scanned-sequence>
<scanned-sequence accession="chr7" name="chr7">
</scanned-sequence>
<scanned-sequence accession="chr7" name="chr7">
<matched-element start="47944298" stop="47944305" score="3.1039" pvalue="7.9e-05">
<sequence>CCCCTCCC</sequence>
<mem:qvalue>0.145</mem:qvalue>
</matched-element>
</scanned-sequence>
<scanned-sequence accession="chr7" name="chr7">
</scanned-sequence>
<scanned-sequence accession="chr7" name="chr7">
</scanned-sequence>
<scanned-sequence accession="chr7" name="chr7">
<matched-element start="55569798" stop="55569805" score="14.6753" pvalue="1.9e-05">
<sequence>CCCCACCC</sequence>
<mem:qvalue>0.111</mem:qvalue>
</matched-element>
</scanned-sequence>
<scanned-sequence accession="chr7" name="chr7">
</scanned-sequence>
<scanned-sequence accession="chr7" name="chr7">
<matched-element start="73263395" stop="73263402" score="14.6753" pvalue="1.9e-05">
<sequence>CCCCACCC</sequence>
<mem:qvalue>0.111</mem:qvalue>
</matched-element>
<matched-element start="73263400" stop="73263407" score="14.5974" pvalue="3.95e-05">
<sequence>CCCCGCCC</sequence>
<mem:qvalue>0.117</mem:qvalue>
</matched-element>
<matched-element start="73263158" stop="73263165" score="3.1039" pvalue="7.9e-05">
<sequence>CCCCTCCC</sequence>
<mem:qvalue>0.145</mem:qvalue>
</matched-element>
</scanned-sequence>
<scanned-sequence accession="chr7" name="chr7">
</scanned-sequence>
<scanned-sequence accession="chr7" name="chr7">
<matched-element start="73281745" stop="73281738" score="14.6753" pvalue="1.9e-05">
<sequence>CCCCACCC</sequence>
<mem:qvalue>0.111</mem:qvalue>
</matched-element>
</scanned-sequence>
<scanned-sequence accession="chr7" name="chr7">
<matched-element start="75515398" stop="75515405" score="3.1039" pvalue="7.9e-05">
<sequence>CCCCTCCC</sequence>
<mem:qvalue>0.145</mem:qvalue>
</matched-element>
</scanned-sequence>
<scanned-sequence accession="chr7" name="chr7">
</scanned-sequence>
<scanned-sequence accession="chr7" name="chr7">
<matched-element start="86686908" stop="86686901" score="14.6753" pvalue="1.9e-05">
<sequence>CCCCACCC</sequence>
<mem:qvalue>0.111</mem:qvalue>
</matched-element>
<matched-element start="86687027" stop="86687034" score="14.5974" pvalue="3.95e-05">
<sequence>CCCCGCCC</sequence>
<mem:qvalue>0.117</mem:qvalue>
</matched-element>
</scanned-sequence>
<scanned-sequence accession="chr7" name="chr7">
<matched-element start="86942094" stop="86942101" score="3.1039" pvalue="7.9e-05">
<sequence>CCCCTCCC</sequence>
<mem:qvalue>0.145</mem:qvalue>
</matched-element>
<matched-element start="86942162" stop="86942155" score="3.1039" pvalue="7.9e-05">
<sequence>CCCCTCCC</sequence>
<mem:qvalue>0.145</mem:qvalue>
</matched-element>
</scanned-sequence>
<scanned-sequence accession="chr7" name="chr7">
</scanned-sequence>
<scanned-sequence accession="chr7" name="chr7">
</scanned-sequence>
<scanned-sequence accession="chr7" name="chr7">
<matched-element start="92281010" stop="92281003" score="3.1039" pvalue="7.9e-05">
<sequence>CCCCTCCC</sequence>
<mem:qvalue>0.145</mem:qvalue>
</matched-element>
</scanned-sequence>
<scanned-sequence accession="chr7" name="chr7">
</scanned-sequence>
<scanned-sequence accession="chr7" name="chr7">
</scanned-sequence>
<scanned-sequence accession="chr7" name="chr7">
</scanned-sequence>
<scanned-sequence accession="chr7" name="chr7">
<matched-element start="100019319" stop="100019312" score="14.6753" pvalue="1.9e-05">
<sequence>CCCCACCC</sequence>
<mem:qvalue>0.111</mem:qvalue>
</matched-element>
<matched-element start="100019332" stop="100019339" score="3.1039" pvalue="7.9e-05">
<sequence>CCCCTCCC</sequence>
<mem:qvalue>0.145</mem:qvalue>
</matched-element>
<matched-element start="100019556" stop="100019563" score="3.1039" pvalue="7.9e-05">
<sequence>CCCCTCCC</sequence>
<mem:qvalue>0.145</mem:qvalue>
</matched-element>
<matched-element start="100019682" stop="100019675" score="3.1039" pvalue="7.9e-05">
<sequence>CCCCTCCC</sequence>
<mem:qvalue>0.145</mem:qvalue>
</matched-element>
</scanned-sequence>
<scanned-sequence accession="chr7" name="chr7">
<matched-element start="100310582" stop="100310589" score="14.5974" pvalue="3.95e-05">
<sequence>CCCCGCCC</sequence>
<mem:qvalue>0.117</mem:qvalue>
</matched-element>
<matched-element start="100310612" stop="100310619" score="14.5974" pvalue="3.95e-05">
<sequence>CCCCGCCC</sequence>
<mem:qvalue>0.117</mem:qvalue>
</matched-element>
</scanned-sequence>
<scanned-sequence accession="chr7" name="chr7">
<matched-element start="100515585" stop="100515578" score="14.6753" pvalue="1.9e-05">
<sequence>CCCCACCC</sequence>
<mem:qvalue>0.111</mem:qvalue>
</matched-element>
</scanned-sequence>
<scanned-sequence accession="chr7" name="chr7">
<matched-element start="100675124" stop="100675131" score="14.5974" pvalue="3.95e-05">
<sequence>CCCCGCCC</sequence>
<mem:qvalue>0.117</mem:qvalue>
</matched-element>
</scanned-sequence>
<scanned-sequence accession="chr7" name="chr7">
<matched-element start="101287141" stop="101287148" score="14.5974" pvalue="3.95e-05">
<sequence>CCCCGCCC</sequence>
<mem:qvalue>0.117</mem:qvalue>
</matched-element>
</scanned-sequence>
<scanned-sequence accession="chr7" name="chr7">
</scanned-sequence>
<scanned-sequence accession="chr7" name="chr7">
<matched-element start="101719274" stop="101719267" score="14.6753" pvalue="1.9e-05">
<sequence>CCCCACCC</sequence>
<mem:qvalue>0.111</mem:qvalue>
</matched-element>
</scanned-sequence>
<scanned-sequence accession="chr7" name="chr7">
</scanned-sequence>
<scanned-sequence accession="chr7" name="chr7">
<matched-element start="101737261" stop="101737254" score="14.5974" pvalue="3.95e-05">
<sequence>CCCCGCCC</sequence>
<mem:qvalue>0.117</mem:qvalue>
</matched-element>
</scanned-sequence>
<scanned-sequence accession="chr7" name="chr7">
</scanned-sequence>
<scanned-sequence accession="chr7" name="chr7">
</scanned-sequence>
<scanned-sequence accession="chr7" name="chr7">
<matched-element start="101854212" stop="101854219" score="14.6753" pvalue="1.9e-05">
<sequence>CCCCACCC</sequence>
<mem:qvalue>0.111</mem:qvalue>
</matched-element>
</scanned-sequence>
<scanned-sequence accession="chr7" name="chr7">
</scanned-sequence>
<scanned-sequence accession="chr7" name="chr7">
</scanned-sequence>
<scanned-sequence accession="chr7" name="chr7">
<matched-element start="104440763" stop="104440770" score="14.6753" pvalue="1.9e-05">
<sequence>CCCCACCC</sequence>
<mem:qvalue>0.111</mem:qvalue>
</matched-element>
<matched-element start="104441077" stop="104441084" score="3.1039" pvalue="7.9e-05">
<sequence>CCCCTCCC</sequence>
<mem:qvalue>0.145</mem:qvalue>
</matched-element>
</scanned-sequence>
<scanned-sequence accession="chr7" name="chr7">
</scanned-sequence>
<scanned-sequence accession="chr7" name="chr7">
<matched-element start="106597535" stop="106597528" score="14.6753" pvalue="1.9e-05">
<sequence>CCCCACCC</sequence>
<mem:qvalue>0.111</mem:qvalue>
</matched-element>
<matched-element start="106597506" stop="106597499" score="3.1039" pvalue="7.9e-05">
<sequence>CCCCTCCC</sequence>
<mem:qvalue>0.145</mem:qvalue>
</matched-element>
</scanned-sequence>
<scanned-sequence accession="chr7" name="chr7">
</scanned-sequence>
<scanned-sequence accession="chr7" name="chr7">
</scanned-sequence>
<scanned-sequence accession="chr7" name="chr7">
</scanned-sequence>
<scanned-sequence accession="chr7" name="chr7">
</scanned-sequence>
<scanned-sequence accession="chr7" name="chr7">
<matched-element start="128362308" stop="128362315" score="14.6753" pvalue="1.9e-05">
<sequence>CCCCACCC</sequence>
<mem:qvalue>0.111</mem:qvalue>
</matched-element>
</scanned-sequence>
<scanned-sequence accession="chr7" name="chr7">
</scanned-sequence>
<scanned-sequence accession="chr7" name="chr7">
</scanned-sequence>
<scanned-sequence accession="chr7" name="chr7">
</scanned-sequence>
<scanned-sequence accession="chr7" name="chr7">
</scanned-sequence>
<scanned-sequence accession="chr7" name="chr7">
</scanned-sequence>
<scanned-sequence accession="chr7" name="chr7">
</scanned-sequence>
<scanned-sequence accession="chr7" name="chr7">
</scanned-sequence>
<scanned-sequence accession="chr7" name="chr7">
</scanned-sequence>
<scanned-sequence accession="chr7" name="chr7">
</scanned-sequence>
<scanned-sequence accession="chr7" name="chr7">
</scanned-sequence>
<scanned-sequence accession="chr7" name="chr7">
</scanned-sequence>
<scanned-sequence accession="chr7" name="chr7">
<matched-element start="135312052" stop="135312059" score="3.1039" pvalue="7.9e-05">
<sequence>CCCCTCCC</sequence>
<mem:qvalue>0.145</mem:qvalue>
</matched-element>
</scanned-sequence>
<scanned-sequence accession="chr7" name="chr7">
</scanned-sequence>
<scanned-sequence accession="chr7" name="chr7">
</scanned-sequence>
<scanned-sequence accession="chr7" name="chr7">
</scanned-sequence>
<scanned-sequence accession="chr7" name="chr7">
</scanned-sequence>
<scanned-sequence accession="chr7" name="chr7">
</scanned-sequence>
<scanned-sequence accession="chr7" name="chr7">
</scanned-sequence>
<scanned-sequence accession="chr7" name="chr7">
<matched-element start="149733650" stop="149733643" score="14.6753" pvalue="1.9e-05">
<sequence>CCCCACCC</sequence>
<mem:qvalue>0.111</mem:qvalue>
</matched-element>
<matched-element start="149733601" stop="149733594" score="14.5974" pvalue="3.95e-05">
<sequence>CCCCGCCC</sequence>
<mem:qvalue>0.117</mem:qvalue>
</matched-element>
</scanned-sequence>
<scanned-sequence accession="chr7" name="chr7">
</scanned-sequence>
<scanned-sequence accession="chr7" name="chr7">
</scanned-sequence>
<scanned-sequence accession="chr7" name="chr7">
</scanned-sequence>
<scanned-sequence accession="chr7" name="chr7">
</scanned-sequence>
<scanned-sequence accession="chr8" name="chr8">
<matched-element start="6553561" stop="6553554" score="14.5974" pvalue="3.95e-05">
<sequence>CCCCGCCC</sequence>
<mem:qvalue>0.117</mem:qvalue>
</matched-element>
</scanned-sequence>
<scanned-sequence accession="chr8" name="chr8">
<matched-element start="144179114" stop="144179121" score="14.6753" pvalue="1.9e-05">
<sequence>CCCCACCC</sequence>
<mem:qvalue>0.111</mem:qvalue>
</matched-element>
</scanned-sequence>
<scanned-sequence accession="chr8" name="chr8">
</scanned-sequence>
<scanned-sequence accession="chr8" name="chr8">
</scanned-sequence>
<scanned-sequence accession="chr8" name="chr8">
</scanned-sequence>
<scanned-sequence accession="chr8" name="chr8">
</scanned-sequence>
<scanned-sequence accession="chr8" name="chr8">
</scanned-sequence>
<scanned-sequence accession="chr8" name="chr8">
</scanned-sequence>
<scanned-sequence accession="chr8" name="chr8">
</scanned-sequence>
<scanned-sequence accession="chr8" name="chr8">
</scanned-sequence>
<scanned-sequence accession="chr8" name="chr8">
</scanned-sequence>
<scanned-sequence accession="chr8" name="chr8">
</scanned-sequence>
<scanned-sequence accession="chr8" name="chr8">
</scanned-sequence>
<scanned-sequence accession="chr8" name="chr8">
<matched-element start="17824570" stop="17824563" score="14.6753" pvalue="1.9e-05">
<sequence>CCCCACCC</sequence>
<mem:qvalue>0.111</mem:qvalue>
</matched-element>
</scanned-sequence>
<scanned-sequence accession="chr8" name="chr8">
<matched-element start="21953489" stop="21953496" score="14.6753" pvalue="1.9e-05">
<sequence>CCCCACCC</sequence>
<mem:qvalue>0.111</mem:qvalue>
</matched-element>
<matched-element start="21953520" stop="21953527" score="14.6753" pvalue="1.9e-05">
<sequence>CCCCACCC</sequence>
<mem:qvalue>0.111</mem:qvalue>
</matched-element>
</scanned-sequence>
<scanned-sequence accession="chr8" name="chr8">
</scanned-sequence>
<scanned-sequence accession="chr8" name="chr8">
</scanned-sequence>
<scanned-sequence accession="chr8" name="chr8">
</scanned-sequence>
<scanned-sequence accession="chr8" name="chr8">
</scanned-sequence>
<scanned-sequence accession="chr8" name="chr8">
</scanned-sequence>
<scanned-sequence accession="chr8" name="chr8">
</scanned-sequence>
<scanned-sequence accession="chr8" name="chr8">
</scanned-sequence>
<scanned-sequence accession="chr8" name="chr8">
<matched-element start="29443410" stop="29443417" score="14.5974" pvalue="3.95e-05">
<sequence>CCCCGCCC</sequence>
<mem:qvalue>0.117</mem:qvalue>
</matched-element>
<matched-element start="29443473" stop="29443466" score="3.1039" pvalue="7.9e-05">
<sequence>CCCCTCCC</sequence>
<mem:qvalue>0.145</mem:qvalue>
</matched-element>
</scanned-sequence>
<scanned-sequence accession="chr8" name="chr8">
</scanned-sequence>
<scanned-sequence accession="chr8" name="chr8">
<matched-element start="33531549" stop="33531542" score="3.1039" pvalue="7.9e-05">
<sequence>CCCCTCCC</sequence>
<mem:qvalue>0.145</mem:qvalue>
</matched-element>
</scanned-sequence>
<scanned-sequence accession="chr8" name="chr8">
</scanned-sequence>
<scanned-sequence accession="chr8" name="chr8">
</scanned-sequence>
<scanned-sequence accession="chr8" name="chr8">
<matched-element start="41600086" stop="41600079" score="14.6753" pvalue="1.9e-05">
<sequence>CCCCACCC</sequence>
<mem:qvalue>0.111</mem:qvalue>
</matched-element>
</scanned-sequence>
<scanned-sequence accession="chr8" name="chr8">
<matched-element start="42159006" stop="42159013" score="14.6753" pvalue="1.9e-05">
<sequence>CCCCACCC</sequence>
<mem:qvalue>0.111</mem:qvalue>
</matched-element>
</scanned-sequence>
<scanned-sequence accession="chr8" name="chr8">
</scanned-sequence>
<scanned-sequence accession="chr8" name="chr8">
<matched-element start="57149813" stop="57149806" score="14.6753" pvalue="1.9e-05">
<sequence>CCCCACCC</sequence>
<mem:qvalue>0.111</mem:qvalue>
</matched-element>
</scanned-sequence>
<scanned-sequence accession="chr8" name="chr8">
</scanned-sequence>
<scanned-sequence accession="chr8" name="chr8">
</scanned-sequence>
<scanned-sequence accession="chr8" name="chr8">
</scanned-sequence>
<scanned-sequence accession="chr8" name="chr8">
<matched-element start="61985112" stop="61985119" score="3.1039" pvalue="7.9e-05">
<sequence>CCCCTCCC</sequence>
<mem:qvalue>0.145</mem:qvalue>
</matched-element>
</scanned-sequence>
<scanned-sequence accession="chr8" name="chr8">
</scanned-sequence>
<scanned-sequence accession="chr8" name="chr8">
</scanned-sequence>
<scanned-sequence accession="chr8" name="chr8">
</scanned-sequence>
<scanned-sequence accession="chr8" name="chr8">
<matched-element start="62073572" stop="62073565" score="14.6753" pvalue="1.9e-05">
<sequence>CCCCACCC</sequence>
<mem:qvalue>0.111</mem:qvalue>
</matched-element>
</scanned-sequence>
<scanned-sequence accession="chr8" name="chr8">
</scanned-sequence>
<scanned-sequence accession="chr8" name="chr8">
</scanned-sequence>
<scanned-sequence accession="chr8" name="chr8">
</scanned-sequence>
<scanned-sequence accession="chr8" name="chr8">
</scanned-sequence>
<scanned-sequence accession="chr8" name="chr8">
</scanned-sequence>
<scanned-sequence accession="chr8" name="chr8">
</scanned-sequence>
<scanned-sequence accession="chr8" name="chr8">
</scanned-sequence>
<scanned-sequence accession="chr8" name="chr8">
</scanned-sequence>
<scanned-sequence accession="chr8" name="chr8">
<matched-element start="71476869" stop="71476876" score="14.5974" pvalue="3.95e-05">
<sequence>CCCCGCCC</sequence>
<mem:qvalue>0.117</mem:qvalue>
</matched-element>
<matched-element start="71476911" stop="71476918" score="14.5974" pvalue="3.95e-05">
<sequence>CCCCGCCC</sequence>
<mem:qvalue>0.117</mem:qvalue>
</matched-element>
</scanned-sequence>
<scanned-sequence accession="chr8" name="chr8">
<matched-element start="72914176" stop="72914183" score="14.6753" pvalue="1.9e-05">
<sequence>CCCCACCC</sequence>
<mem:qvalue>0.111</mem:qvalue>
</matched-element>
</scanned-sequence>
<scanned-sequence accession="chr8" name="chr8">
</scanned-sequence>
<scanned-sequence accession="chr8" name="chr8">
<matched-element start="72918688" stop="72918681" score="3.1039" pvalue="7.9e-05">
<sequence>CCCCTCCC</sequence>
<mem:qvalue>0.145</mem:qvalue>
</matched-element>
</scanned-sequence>
<scanned-sequence accession="chr8" name="chr8">
</scanned-sequence>
<scanned-sequence accession="chr8" name="chr8">
</scanned-sequence>
<scanned-sequence accession="chr8" name="chr8">
<matched-element start="91065670" stop="91065663" score="3.1039" pvalue="7.9e-05">
<sequence>CCCCTCCC</sequence>
<mem:qvalue>0.145</mem:qvalue>
</matched-element>
<matched-element start="91065685" stop="91065678" score="3.1039" pvalue="7.9e-05">
<sequence>CCCCTCCC</sequence>
<mem:qvalue>0.145</mem:qvalue>
</matched-element>
</scanned-sequence>
<scanned-sequence accession="chr8" name="chr8">
<matched-element start="95634868" stop="95634861" score="14.5974" pvalue="3.95e-05">
<sequence>CCCCGCCC</sequence>
<mem:qvalue>0.117</mem:qvalue>
</matched-element>
</scanned-sequence>
<scanned-sequence accession="chr8" name="chr8">
</scanned-sequence>
<scanned-sequence accession="chr8" name="chr8">
</scanned-sequence>
<scanned-sequence accession="chr8" name="chr8">
</scanned-sequence>
<scanned-sequence accession="chr8" name="chr8">
</scanned-sequence>
<scanned-sequence accession="chr8" name="chr8">
<matched-element start="98725488" stop="98725495" score="14.6753" pvalue="1.9e-05">
<sequence>CCCCACCC</sequence>
<mem:qvalue>0.111</mem:qvalue>
</matched-element>
<matched-element start="98725498" stop="98725505" score="14.5974" pvalue="3.95e-05">
<sequence>CCCCGCCC</sequence>
<mem:qvalue>0.117</mem:qvalue>
</matched-element>
<matched-element start="98725392" stop="98725399" score="3.1039" pvalue="7.9e-05">
<sequence>CCCCTCCC</sequence>
<mem:qvalue>0.145</mem:qvalue>
</matched-element>
</scanned-sequence>
<scanned-sequence accession="chr8" name="chr8">
</scanned-sequence>
<scanned-sequence accession="chr8" name="chr8">
</scanned-sequence>
<scanned-sequence accession="chr8" name="chr8">
</scanned-sequence>
<scanned-sequence accession="chr8" name="chr8">
</scanned-sequence>
<scanned-sequence accession="chr8" name="chr8">
</scanned-sequence>
<scanned-sequence accession="chr8" name="chr8">
<matched-element start="101998684" stop="101998691" score="14.6753" pvalue="1.9e-05">
<sequence>CCCCACCC</sequence>
<mem:qvalue>0.111</mem:qvalue>
</matched-element>
</scanned-sequence>
<scanned-sequence accession="chr8" name="chr8">
</scanned-sequence>
<scanned-sequence accession="chr8" name="chr8">
</scanned-sequence>
<scanned-sequence accession="chr8" name="chr8">
</scanned-sequence>
<scanned-sequence accession="chr8" name="chr8">
</scanned-sequence>
<scanned-sequence accession="chr8" name="chr8">
</scanned-sequence>
<scanned-sequence accession="chr8" name="chr8">
</scanned-sequence>
<scanned-sequence accession="chr8" name="chr8">
</scanned-sequence>
<scanned-sequence accession="chr8" name="chr8">
</scanned-sequence>
<scanned-sequence accession="chr8" name="chr8">
<matched-element start="103945690" stop="103945683" score="3.1039" pvalue="7.9e-05">
<sequence>CCCCTCCC</sequence>
<mem:qvalue>0.145</mem:qvalue>
</matched-element>
<matched-element start="103945736" stop="103945729" score="3.1039" pvalue="7.9e-05">
<sequence>CCCCTCCC</sequence>
<mem:qvalue>0.145</mem:qvalue>
</matched-element>
</scanned-sequence>
<scanned-sequence accession="chr8" name="chr8">
</scanned-sequence>
<scanned-sequence accession="chr8" name="chr8">
</scanned-sequence>
<scanned-sequence accession="chr8" name="chr8">
</scanned-sequence>
<scanned-sequence accession="chr8" name="chr8">
<matched-element start="105768265" stop="105768258" score="14.6753" pvalue="1.9e-05">
<sequence>CCCCACCC</sequence>
<mem:qvalue>0.111</mem:qvalue>
</matched-element>
</scanned-sequence>
<scanned-sequence accession="chr8" name="chr8">
<matched-element start="110415720" stop="110415727" score="14.5974" pvalue="3.95e-05">
<sequence>CCCCGCCC</sequence>
<mem:qvalue>0.117</mem:qvalue>
</matched-element>
</scanned-sequence>
<scanned-sequence accession="chr8" name="chr8">
</scanned-sequence>
<scanned-sequence accession="chr8" name="chr8">
</scanned-sequence>
<scanned-sequence accession="chr8" name="chr8">
</scanned-sequence>
<scanned-sequence accession="chr8" name="chr8">
</scanned-sequence>
<scanned-sequence accession="chr8" name="chr8">
</scanned-sequence>
<scanned-sequence accession="chr8" name="chr8">
</scanned-sequence>
<scanned-sequence accession="chr8" name="chr8">
</scanned-sequence>
<scanned-sequence accession="chr8" name="chr8">
</scanned-sequence>
<scanned-sequence accession="chr8" name="chr8">
</scanned-sequence>
<scanned-sequence accession="chr8" name="chr8">
</scanned-sequence>
<scanned-sequence accession="chr8" name="chr8">
<matched-element start="125718994" stop="125718987" score="3.1039" pvalue="7.9e-05">
<sequence>CCCCTCCC</sequence>
<mem:qvalue>0.145</mem:qvalue>
</matched-element>
</scanned-sequence>
<scanned-sequence accession="chr8" name="chr8">
</scanned-sequence>
<scanned-sequence accession="chr8" name="chr8">
</scanned-sequence>
<scanned-sequence accession="chr8" name="chr8">
</scanned-sequence>
<scanned-sequence accession="chr8" name="chr8">
</scanned-sequence>
<scanned-sequence accession="chr8" name="chr8">
</scanned-sequence>
<scanned-sequence accession="chr8" name="chr8">
</scanned-sequence>
<scanned-sequence accession="chr8" name="chr8">
</scanned-sequence>
<scanned-sequence accession="chr8" name="chr8">
</scanned-sequence>
<scanned-sequence accession="chr8" name="chr8">
</scanned-sequence>
<scanned-sequence accession="chr8" name="chr8">
</scanned-sequence>
<scanned-sequence accession="chr8" name="chr8">
<matched-element start="126689580" stop="126689573" score="14.5974" pvalue="3.95e-05">
<sequence>CCCCGCCC</sequence>
<mem:qvalue>0.117</mem:qvalue>
</matched-element>
</scanned-sequence>
<scanned-sequence accession="chr8" name="chr8">
</scanned-sequence>
<scanned-sequence accession="chr8" name="chr8">
</scanned-sequence>
<scanned-sequence accession="chr8" name="chr8">
<matched-element start="126730296" stop="126730303" score="14.6753" pvalue="1.9e-05">
<sequence>CCCCACCC</sequence>
<mem:qvalue>0.111</mem:qvalue>
</matched-element>
</scanned-sequence>
<scanned-sequence accession="chr8" name="chr8">
</scanned-sequence>
<scanned-sequence accession="chr8" name="chr8">
</scanned-sequence>
<scanned-sequence accession="chr8" name="chr8">
</scanned-sequence>
<scanned-sequence accession="chr8" name="chr8">
<matched-element start="129395597" stop="129395604" score="14.6753" pvalue="1.9e-05">
<sequence>CCCCACCC</sequence>
<mem:qvalue>0.111</mem:qvalue>
</matched-element>
<matched-element start="129395376" stop="129395383" score="3.1039" pvalue="7.9e-05">
<sequence>CCCCTCCC</sequence>
<mem:qvalue>0.145</mem:qvalue>
</matched-element>
<matched-element start="129395580" stop="129395587" score="3.1039" pvalue="7.9e-05">
<sequence>CCCCTCCC</sequence>
<mem:qvalue>0.145</mem:qvalue>
</matched-element>
</scanned-sequence>
<scanned-sequence accession="chr8" name="chr8">
</scanned-sequence>
<scanned-sequence accession="chr8" name="chr8">
</scanned-sequence>
<scanned-sequence accession="chr8" name="chr8">
</scanned-sequence>
<scanned-sequence accession="chr8" name="chr8">
</scanned-sequence>
<scanned-sequence accession="chr8" name="chr8">
</scanned-sequence>
<scanned-sequence accession="chr8" name="chr8">
<matched-element start="134563958" stop="134563965" score="14.6753" pvalue="1.9e-05">
<sequence>CCCCACCC</sequence>
<mem:qvalue>0.111</mem:qvalue>
</matched-element>
</scanned-sequence>
<scanned-sequence accession="chr8" name="chr8">
<matched-element start="134581031" stop="134581024" score="14.6753" pvalue="1.9e-05">
<sequence>CCCCACCC</sequence>
<mem:qvalue>0.111</mem:qvalue>
</matched-element>
</scanned-sequence>
<scanned-sequence accession="chr8" name="chr8">
</scanned-sequence>
<scanned-sequence accession="chr8" name="chr8">
</scanned-sequence>
<scanned-sequence accession="chr8" name="chr8">
</scanned-sequence>
<scanned-sequence accession="chr8" name="chr8">
</scanned-sequence>
<scanned-sequence accession="chr8" name="chr8">
</scanned-sequence>
<scanned-sequence accession="chr8" name="chr8">
</scanned-sequence>
<scanned-sequence accession="chr8" name="chr8">
</scanned-sequence>
<scanned-sequence accession="chr8" name="chr8">
</scanned-sequence>
<scanned-sequence accession="chr8" name="chr8">
</scanned-sequence>
<scanned-sequence accession="chr8" name="chr8">
</scanned-sequence>
<scanned-sequence accession="chr8" name="chr8">
</scanned-sequence>
<scanned-sequence accession="chr8" name="chr8">
<matched-element start="145988621" stop="145988614" score="14.5974" pvalue="3.95e-05">
<sequence>CCCCGCCC</sequence>
<mem:qvalue>0.117</mem:qvalue>
</matched-element>
</scanned-sequence>
<scanned-sequence accession="chr8" name="chr8">
</scanned-sequence>
<scanned-sequence accession="chr9" name="chr9">
<matched-element start="3515996" stop="3515989" score="14.6753" pvalue="1.9e-05">
<sequence>CCCCACCC</sequence>
<mem:qvalue>0.111</mem:qvalue>
</matched-element>
<matched-element start="3516085" stop="3516078" score="14.6753" pvalue="1.9e-05">
<sequence>CCCCACCC</sequence>
<mem:qvalue>0.111</mem:qvalue>
</matched-element>
<matched-element start="3515991" stop="3515984" score="3.1039" pvalue="7.9e-05">
<sequence>CCCCTCCC</sequence>
<mem:qvalue>0.145</mem:qvalue>
</matched-element>
</scanned-sequence>
<scanned-sequence accession="chr9" name="chr9">
<matched-element start="3516948" stop="3516941" score="14.5974" pvalue="3.95e-05">
<sequence>CCCCGCCC</sequence>
<mem:qvalue>0.117</mem:qvalue>
</matched-element>
</scanned-sequence>
<scanned-sequence accession="chr9" name="chr9">
</scanned-sequence>
<scanned-sequence accession="chr9" name="chr9">
</scanned-sequence>
<scanned-sequence accession="chr9" name="chr9">
<matched-element start="6403042" stop="6403049" score="14.5974" pvalue="3.95e-05">
<sequence>CCCCGCCC</sequence>
<mem:qvalue>0.117</mem:qvalue>
</matched-element>
</scanned-sequence>
<scanned-sequence accession="chr9" name="chr9">
</scanned-sequence>
<scanned-sequence accession="chr9" name="chr9">
</scanned-sequence>
<scanned-sequence accession="chr9" name="chr9">
</scanned-sequence>
<scanned-sequence accession="chr9" name="chr9">
</scanned-sequence>
<scanned-sequence accession="chr9" name="chr9">
<matched-element start="27563736" stop="27563743" score="14.5974" pvalue="3.95e-05">
<sequence>CCCCGCCC</sequence>
<mem:qvalue>0.117</mem:qvalue>
</matched-element>
<matched-element start="27563922" stop="27563915" score="14.5974" pvalue="3.95e-05">
<sequence>CCCCGCCC</sequence>
<mem:qvalue>0.117</mem:qvalue>
</matched-element>
</scanned-sequence>
<scanned-sequence accession="chr9" name="chr9">
</scanned-sequence>
<scanned-sequence accession="chr9" name="chr9">
</scanned-sequence>
<scanned-sequence accession="chr9" name="chr9">
</scanned-sequence>
<scanned-sequence accession="chr9" name="chr9">
<matched-element start="36142068" stop="36142061" score="14.6753" pvalue="1.9e-05">
<sequence>CCCCACCC</sequence>
<mem:qvalue>0.111</mem:qvalue>
</matched-element>
</scanned-sequence>
<scanned-sequence accession="chr9" name="chr9">
<matched-element start="36983990" stop="36983983" score="14.6753" pvalue="1.9e-05">
<sequence>CCCCACCC</sequence>
<mem:qvalue>0.111</mem:qvalue>
</matched-element>
<matched-element start="36984083" stop="36984090" score="14.6753" pvalue="1.9e-05">
<sequence>CCCCACCC</sequence>
<mem:qvalue>0.111</mem:qvalue>
</matched-element>
<matched-element start="36983953" stop="36983946" score="3.1039" pvalue="7.9e-05">
<sequence>CCCCTCCC</sequence>
<mem:qvalue>0.145</mem:qvalue>
</matched-element>
</scanned-sequence>
<scanned-sequence accession="chr9" name="chr9">
</scanned-sequence>
<scanned-sequence accession="chr9" name="chr9">
</scanned-sequence>
<scanned-sequence accession="chr9" name="chr9">
</scanned-sequence>
<scanned-sequence accession="chr9" name="chr9">
</scanned-sequence>
<scanned-sequence accession="chr9" name="chr9">
</scanned-sequence>
<scanned-sequence accession="chr9" name="chr9">
</scanned-sequence>
<scanned-sequence accession="chr9" name="chr9">
</scanned-sequence>
<scanned-sequence accession="chr9" name="chr9">
</scanned-sequence>
<scanned-sequence accession="chr9" name="chr9">
<matched-element start="70788049" stop="70788056" score="14.6753" pvalue="1.9e-05">
<sequence>CCCCACCC</sequence>
<mem:qvalue>0.111</mem:qvalue>
</matched-element>
</scanned-sequence>
<scanned-sequence accession="chr9" name="chr9">
</scanned-sequence>
<scanned-sequence accession="chr9" name="chr9">
</scanned-sequence>
<scanned-sequence accession="chr9" name="chr9">
</scanned-sequence>
<scanned-sequence accession="chr9" name="chr9">
</scanned-sequence>
<scanned-sequence accession="chr9" name="chr9">
</scanned-sequence>
<scanned-sequence accession="chr9" name="chr9">
</scanned-sequence>
<scanned-sequence accession="chr9" name="chr9">
</scanned-sequence>
<scanned-sequence accession="chr9" name="chr9">
</scanned-sequence>
<scanned-sequence accession="chr9" name="chr9">
<matched-element start="91247447" stop="91247440" score="3.1039" pvalue="7.9e-05">
<sequence>CCCCTCCC</sequence>
<mem:qvalue>0.145</mem:qvalue>
</matched-element>
</scanned-sequence>
<scanned-sequence accession="chr9" name="chr9">
<matched-element start="91268853" stop="91268860" score="14.6753" pvalue="1.9e-05">
<sequence>CCCCACCC</sequence>
<mem:qvalue>0.111</mem:qvalue>
</matched-element>
<matched-element start="91269098" stop="91269091" score="14.6753" pvalue="1.9e-05">
<sequence>CCCCACCC</sequence>
<mem:qvalue>0.111</mem:qvalue>
</matched-element>
</scanned-sequence>
<scanned-sequence accession="chr9" name="chr9">
</scanned-sequence>
<scanned-sequence accession="chr9" name="chr9">
</scanned-sequence>
<scanned-sequence accession="chr9" name="chr9">
</scanned-sequence>
<scanned-sequence accession="chr9" name="chr9">
</scanned-sequence>
<scanned-sequence accession="chr9" name="chr9">
</scanned-sequence>
<scanned-sequence accession="chr9" name="chr9">
</scanned-sequence>
<scanned-sequence accession="chr9" name="chr9">
</scanned-sequence>
<scanned-sequence accession="chr9" name="chr9">
<matched-element start="97678125" stop="97678132" score="3.1039" pvalue="7.9e-05">
<sequence>CCCCTCCC</sequence>
<mem:qvalue>0.145</mem:qvalue>
</matched-element>
</scanned-sequence>
<scanned-sequence accession="chr9" name="chr9">
</scanned-sequence>
<scanned-sequence accession="chr9" name="chr9">
</scanned-sequence>
<scanned-sequence accession="chr9" name="chr9">
</scanned-sequence>
<scanned-sequence accession="chr9" name="chr9">
</scanned-sequence>
<scanned-sequence accession="chr9" name="chr9">
</scanned-sequence>
<scanned-sequence accession="chr9" name="chr9">
</scanned-sequence>
<scanned-sequence accession="chr9" name="chr9">
</scanned-sequence>
<scanned-sequence accession="chr9" name="chr9">
</scanned-sequence>
<scanned-sequence accession="chr9" name="chr9">
</scanned-sequence>
<scanned-sequence accession="chr9" name="chr9">
</scanned-sequence>
<scanned-sequence accession="chr9" name="chr9">
</scanned-sequence>
<scanned-sequence accession="chr9" name="chr9">
<matched-element start="115212660" stop="115212667" score="3.1039" pvalue="7.9e-05">
<sequence>CCCCTCCC</sequence>
<mem:qvalue>0.145</mem:qvalue>
</matched-element>
</scanned-sequence>
<scanned-sequence accession="chr9" name="chr9">
</scanned-sequence>
<scanned-sequence accession="chr9" name="chr9">
<matched-element start="115325770" stop="115325763" score="3.1039" pvalue="7.9e-05">
<sequence>CCCCTCCC</sequence>
<mem:qvalue>0.145</mem:qvalue>
</matched-element>
</scanned-sequence>
<scanned-sequence accession="chr9" name="chr9">
<matched-element start="115384054" stop="115384061" score="3.1039" pvalue="7.9e-05">
<sequence>CCCCTCCC</sequence>
<mem:qvalue>0.145</mem:qvalue>
</matched-element>
</scanned-sequence>
<scanned-sequence accession="chr9" name="chr9">
<matched-element start="116151225" stop="116151232" score="14.6753" pvalue="1.9e-05">
<sequence>CCCCACCC</sequence>
<mem:qvalue>0.111</mem:qvalue>
</matched-element>
</scanned-sequence>
<scanned-sequence accession="chr9" name="chr9">
<matched-element start="116483942" stop="116483935" score="14.6753" pvalue="1.9e-05">
<sequence>CCCCACCC</sequence>
<mem:qvalue>0.111</mem:qvalue>
</matched-element>
<matched-element start="116483936" stop="116483929" score="14.5974" pvalue="3.95e-05">
<sequence>CCCCGCCC</sequence>
<mem:qvalue>0.117</mem:qvalue>
</matched-element>
</scanned-sequence>
<scanned-sequence accession="chr9" name="chr9">
<matched-element start="121838831" stop="121838838" score="14.6753" pvalue="1.9e-05">
<sequence>CCCCACCC</sequence>
<mem:qvalue>0.111</mem:qvalue>
</matched-element>
</scanned-sequence>
<scanned-sequence accession="chr9" name="chr9">
<matched-element start="122699577" stop="122699570" score="14.6753" pvalue="1.9e-05">
<sequence>CCCCACCC</sequence>
<mem:qvalue>0.111</mem:qvalue>
</matched-element>
</scanned-sequence>
<scanned-sequence accession="chr9" name="chr9">
</scanned-sequence>
<scanned-sequence accession="chr9" name="chr9">
</scanned-sequence>
<scanned-sequence accession="chr9" name="chr9">
</scanned-sequence>
<scanned-sequence accession="chr9" name="chr9">
<matched-element start="125141365" stop="125141372" score="14.6753" pvalue="1.9e-05">
<sequence>CCCCACCC</sequence>
<mem:qvalue>0.111</mem:qvalue>
</matched-element>
</scanned-sequence>
<scanned-sequence accession="chr9" name="chr9">
</scanned-sequence>
<scanned-sequence accession="chr9" name="chr9">
</scanned-sequence>
<scanned-sequence accession="chr9" name="chr9">
</scanned-sequence>
<scanned-sequence accession="chr9" name="chr9">
<matched-element start="127043610" stop="127043617" score="3.1039" pvalue="7.9e-05">
<sequence>CCCCCCCC</sequence>
<mem:qvalue>0.145</mem:qvalue>
</matched-element>
</scanned-sequence>
<scanned-sequence accession="chr9" name="chr9">
</scanned-sequence>
<scanned-sequence accession="chr9" name="chr9">
</scanned-sequence>
<scanned-sequence accession="chr9" name="chr9">
<matched-element start="129253808" stop="129253815" score="14.5974" pvalue="3.95e-05">
<sequence>CCCCGCCC</sequence>
<mem:qvalue>0.117</mem:qvalue>
</matched-element>
<matched-element start="129253813" stop="129253820" score="3.1039" pvalue="7.9e-05">
<sequence>CCCCTCCC</sequence>
<mem:qvalue>0.145</mem:qvalue>
</matched-element>
</scanned-sequence>
<scanned-sequence accession="chr9" name="chr9">
<matched-element start="129581684" stop="129581677" score="14.5974" pvalue="3.95e-05">
<sequence>CCCCGCCC</sequence>
<mem:qvalue>0.117</mem:qvalue>
</matched-element>
</scanned-sequence>
<scanned-sequence accession="chr9" name="chr9">
</scanned-sequence>
<scanned-sequence accession="chr9" name="chr9">
</scanned-sequence>
<scanned-sequence accession="chr9" name="chr9">
</scanned-sequence>
<scanned-sequence accession="chr9" name="chr9">
<matched-element start="130684574" stop="130684581" score="3.1039" pvalue="7.9e-05">
<sequence>CCCCTCCC</sequence>
<mem:qvalue>0.145</mem:qvalue>
</matched-element>
</scanned-sequence>
<scanned-sequence accession="chr9" name="chr9">
</scanned-sequence>
<scanned-sequence accession="chr9" name="chr9">
</scanned-sequence>
<scanned-sequence accession="chr9" name="chr9">
<matched-element start="131688294" stop="131688287" score="14.6753" pvalue="1.9e-05">
<sequence>CCCCACCC</sequence>
<mem:qvalue>0.111</mem:qvalue>
</matched-element>
</scanned-sequence>
<scanned-sequence accession="chr9" name="chr9">
</scanned-sequence>
<scanned-sequence accession="chr9" name="chr9">
</scanned-sequence>
<scanned-sequence accession="chr9" name="chr9">
</scanned-sequence>
<scanned-sequence accession="chr9" name="chr9">
</scanned-sequence>
<scanned-sequence accession="chr9" name="chr9">
</scanned-sequence>
<scanned-sequence accession="chr9" name="chr9">
</scanned-sequence>
<scanned-sequence accession="chr9" name="chr9">
</scanned-sequence>
<scanned-sequence accession="chr9" name="chr9">
</scanned-sequence>
<scanned-sequence accession="chr9" name="chr9">
</scanned-sequence>
<scanned-sequence accession="chr9" name="chr9">
<matched-element start="138959166" stop="138959159" score="14.5974" pvalue="3.95e-05">
<sequence>CCCCGCCC</sequence>
<mem:qvalue>0.117</mem:qvalue>
</matched-element>
</scanned-sequence>
<scanned-sequence accession="chrX" name="chrX">
</scanned-sequence>
<scanned-sequence accession="chrX" name="chrX">
</scanned-sequence>
<scanned-sequence accession="chrX" name="chrX">
</scanned-sequence>
<scanned-sequence accession="chrX" name="chrX">
</scanned-sequence>
<scanned-sequence accession="chrX" name="chrX">
</scanned-sequence>
<scanned-sequence accession="chrX" name="chrX">
<matched-element start="24078227" stop="24078220" score="3.1039" pvalue="7.9e-05">
<sequence>CCCCCCCC</sequence>
<mem:qvalue>0.145</mem:qvalue>
</matched-element>
<matched-element start="24078228" stop="24078221" score="3.1039" pvalue="7.9e-05">
<sequence>CCCCCCCC</sequence>
<mem:qvalue>0.145</mem:qvalue>
</matched-element>
<matched-element start="24078300" stop="24078293" score="3.1039" pvalue="7.9e-05">
<sequence>CCCCTCCC</sequence>
<mem:qvalue>0.145</mem:qvalue>
</matched-element>
</scanned-sequence>
<scanned-sequence accession="chrX" name="chrX">
<matched-element start="29483894" stop="29483887" score="3.1039" pvalue="7.9e-05">
<sequence>CCCCTCCC</sequence>
<mem:qvalue>0.145</mem:qvalue>
</matched-element>
</scanned-sequence>
<scanned-sequence accession="chrX" name="chrX">
<matched-element start="38545868" stop="38545861" score="3.1039" pvalue="7.9e-05">
<sequence>CCCCTCCC</sequence>
<mem:qvalue>0.145</mem:qvalue>
</matched-element>
</scanned-sequence>
<scanned-sequence accession="chrX" name="chrX">
</scanned-sequence>
<scanned-sequence accession="chrX" name="chrX">
</scanned-sequence>
<scanned-sequence accession="chrX" name="chrX">
</scanned-sequence>
<scanned-sequence accession="chrX" name="chrX">
</scanned-sequence>
<scanned-sequence accession="chrX" name="chrX">
</scanned-sequence>
<scanned-sequence accession="chrX" name="chrX">
</scanned-sequence>
<scanned-sequence accession="chrX" name="chrX">
</scanned-sequence>
<scanned-sequence accession="chrX" name="chrX">
<matched-element start="48655497" stop="48655504" score="3.1039" pvalue="7.9e-05">
<sequence>CCCCTCCC</sequence>
<mem:qvalue>0.145</mem:qvalue>
</matched-element>
</scanned-sequence>
<scanned-sequence accession="chrX" name="chrX">
<matched-element start="48661290" stop="48661297" score="14.5974" pvalue="3.95e-05">
<sequence>CCCCGCCC</sequence>
<mem:qvalue>0.117</mem:qvalue>
</matched-element>
</scanned-sequence>
<scanned-sequence accession="chrX" name="chrX">
<matched-element start="48679384" stop="48679391" score="14.5974" pvalue="3.95e-05">
<sequence>CCCCGCCC</sequence>
<mem:qvalue>0.117</mem:qvalue>
</matched-element>
</scanned-sequence>
<scanned-sequence accession="chrX" name="chrX">
<matched-element start="48681153" stop="48681160" score="3.1039" pvalue="7.9e-05">
<sequence>CCCCTCCC</sequence>
<mem:qvalue>0.145</mem:qvalue>
</matched-element>
</scanned-sequence>
<scanned-sequence accession="chrX" name="chrX">
</scanned-sequence>
<scanned-sequence accession="chrX" name="chrX">
<matched-element start="54087698" stop="54087691" score="14.5974" pvalue="3.95e-05">
<sequence>CCCCGCCC</sequence>
<mem:qvalue>0.117</mem:qvalue>
</matched-element>
</scanned-sequence>
<scanned-sequence accession="chrX" name="chrX">
<matched-element start="70759328" stop="70759335" score="3.1039" pvalue="7.9e-05">
<sequence>CCCCTCCC</sequence>
<mem:qvalue>0.145</mem:qvalue>
</matched-element>
</scanned-sequence>
<scanned-sequence accession="chrX" name="chrX">
</scanned-sequence>
<scanned-sequence accession="chrX" name="chrX">
</scanned-sequence>
<scanned-sequence accession="chrX" name="chrX">
</scanned-sequence>
<scanned-sequence accession="chrX" name="chrX">
</scanned-sequence>
<scanned-sequence accession="chrX" name="chrX">
<matched-element start="129053982" stop="129053989" score="14.5974" pvalue="3.95e-05">
<sequence>CCCCGCCC</sequence>
<mem:qvalue>0.117</mem:qvalue>
</matched-element>
</scanned-sequence>
<scanned-sequence accession="chrX" name="chrX">
<matched-element start="134483647" stop="134483654" score="14.6753" pvalue="1.9e-05">
<sequence>CCCCACCC</sequence>
<mem:qvalue>0.111</mem:qvalue>
</matched-element>
</scanned-sequence>
<scanned-sequence accession="chrX" name="chrX">
</scanned-sequence>
<scanned-sequence accession="chrX" name="chrX">
</scanned-sequence>
<scanned-sequence accession="chrX" name="chrX">
<matched-element start="151750385" stop="151750378" score="14.6753" pvalue="1.9e-05">
<sequence>CCCCACCC</sequence>
<mem:qvalue>0.111</mem:qvalue>
</matched-element>
<matched-element start="151750098" stop="151750091" score="3.1039" pvalue="7.9e-05">
<sequence>CCCCTCCC</sequence>
<mem:qvalue>0.145</mem:qvalue>
</matched-element>
<matched-element start="151750231" stop="151750224" score="3.1039" pvalue="7.9e-05">
<sequence>CCCCTCCC</sequence>
<mem:qvalue>0.145</mem:qvalue>
</matched-element>
</scanned-sequence>
<scanned-sequence accession="chrX" name="chrX">
</scanned-sequence>
<scanned-sequence accession="chrX" name="chrX">
<matched-element start="153282950" stop="153282957" score="14.6753" pvalue="1.9e-05">
<sequence>CCCCACCC</sequence>
<mem:qvalue>0.111</mem:qvalue>
</matched-element>
</scanned-sequence>
<scanned-sequence accession="chr10" name="chr10">
</scanned-sequence>
<scanned-sequence accession="chr10" name="chr10">
<matched-element start="1085103" stop="1085110" score="14.6753" pvalue="1.9e-05">
<sequence>CCCCACCC</sequence>
<mem:qvalue>0.111</mem:qvalue>
</matched-element>
<matched-element start="1085404" stop="1085411" score="3.1039" pvalue="7.9e-05">
<sequence>CCCCCCCC</sequence>
<mem:qvalue>0.145</mem:qvalue>
</matched-element>
<matched-element start="1085408" stop="1085415" score="3.1039" pvalue="7.9e-05">
<sequence>CCCCTCCC</sequence>
<mem:qvalue>0.145</mem:qvalue>
</matched-element>
<matched-element start="1085413" stop="1085420" score="3.1039" pvalue="7.9e-05">
<sequence>CCCCCCCC</sequence>
<mem:qvalue>0.145</mem:qvalue>
</matched-element>
<matched-element start="1085414" stop="1085421" score="3.1039" pvalue="7.9e-05">
<sequence>CCCCCCCC</sequence>
<mem:qvalue>0.145</mem:qvalue>
</matched-element>
<matched-element start="1085415" stop="1085422" score="3.1039" pvalue="7.9e-05">
<sequence>CCCCCCCC</sequence>
<mem:qvalue>0.145</mem:qvalue>
</matched-element>
</scanned-sequence>
<scanned-sequence accession="chr10" name="chr10">
</scanned-sequence>
<scanned-sequence accession="chr10" name="chr10">
</scanned-sequence>
<scanned-sequence accession="chr10" name="chr10">
</scanned-sequence>
<scanned-sequence accession="chr10" name="chr10">
</scanned-sequence>
<scanned-sequence accession="chr10" name="chr10">
</scanned-sequence>
<scanned-sequence accession="chr10" name="chr10">
</scanned-sequence>
<scanned-sequence accession="chr10" name="chr10">
</scanned-sequence>
<scanned-sequence accession="chr10" name="chr10">
</scanned-sequence>
<scanned-sequence accession="chr10" name="chr10">
</scanned-sequence>
<scanned-sequence accession="chr10" name="chr10">
</scanned-sequence>
<scanned-sequence accession="chr10" name="chr10">
</scanned-sequence>
<scanned-sequence accession="chr10" name="chr10">
</scanned-sequence>
<scanned-sequence accession="chr10" name="chr10">
</scanned-sequence>
<scanned-sequence accession="chr10" name="chr10">
</scanned-sequence>
<scanned-sequence accession="chr10" name="chr10">
</scanned-sequence>
<scanned-sequence accession="chr10" name="chr10">
</scanned-sequence>
<scanned-sequence accession="chr10" name="chr10">
</scanned-sequence>
<scanned-sequence accession="chr10" name="chr10">
</scanned-sequence>
<scanned-sequence accession="chr10" name="chr10">
</scanned-sequence>
<scanned-sequence accession="chr10" name="chr10">
</scanned-sequence>
<scanned-sequence accession="chr10" name="chr10">
</scanned-sequence>
<scanned-sequence accession="chr10" name="chr10">
</scanned-sequence>
<scanned-sequence accession="chr10" name="chr10">
</scanned-sequence>
<scanned-sequence accession="chr10" name="chr10">
</scanned-sequence>
<scanned-sequence accession="chr10" name="chr10">
</scanned-sequence>
<scanned-sequence accession="chr10" name="chr10">
</scanned-sequence>
<scanned-sequence accession="chr10" name="chr10">
</scanned-sequence>
<scanned-sequence accession="chr10" name="chr10">
<matched-element start="35455893" stop="35455886" score="3.1039" pvalue="7.9e-05">
<sequence>CCCCTCCC</sequence>
<mem:qvalue>0.145</mem:qvalue>
</matched-element>
</scanned-sequence>
<scanned-sequence accession="chr10" name="chr10">
</scanned-sequence>
<scanned-sequence accession="chr10" name="chr10">
</scanned-sequence>
<scanned-sequence accession="chr10" name="chr10">
</scanned-sequence>
<scanned-sequence accession="chr10" name="chr10">
<matched-element start="42598056" stop="42598049" score="14.5974" pvalue="3.95e-05">
<sequence>CCCCGCCC</sequence>
<mem:qvalue>0.117</mem:qvalue>
</matched-element>
</scanned-sequence>
<scanned-sequence accession="chr10" name="chr10">
</scanned-sequence>
<scanned-sequence accession="chr10" name="chr10">
</scanned-sequence>
<scanned-sequence accession="chr10" name="chr10">
</scanned-sequence>
<scanned-sequence accession="chr10" name="chr10">
</scanned-sequence>
<scanned-sequence accession="chr10" name="chr10">
</scanned-sequence>
<scanned-sequence accession="chr10" name="chr10">
</scanned-sequence>
<scanned-sequence accession="chr10" name="chr10">
</scanned-sequence>
<scanned-sequence accession="chr10" name="chr10">
</scanned-sequence>
<scanned-sequence accession="chr10" name="chr10">
</scanned-sequence>
<scanned-sequence accession="chr10" name="chr10">
</scanned-sequence>
<scanned-sequence accession="chr10" name="chr10">
</scanned-sequence>
<scanned-sequence accession="chr10" name="chr10">
</scanned-sequence>
<scanned-sequence accession="chr10" name="chr10">
<matched-element start="69957299" stop="69957292" score="14.5974" pvalue="3.95e-05">
<sequence>CCCCGCCC</sequence>
<mem:qvalue>0.117</mem:qvalue>
</matched-element>
<matched-element start="69957340" stop="69957333" score="14.5974" pvalue="3.95e-05">
<sequence>CCCCGCCC</sequence>
<mem:qvalue>0.117</mem:qvalue>
</matched-element>
<matched-element start="69957335" stop="69957328" score="3.1039" pvalue="7.9e-05">
<sequence>CCCCTCCC</sequence>
<mem:qvalue>0.145</mem:qvalue>
</matched-element>
</scanned-sequence>
<scanned-sequence accession="chr10" name="chr10">
</scanned-sequence>
<scanned-sequence accession="chr10" name="chr10">
<matched-element start="71164852" stop="71164845" score="3.1039" pvalue="7.9e-05">
<sequence>CCCCTCCC</sequence>
<mem:qvalue>0.145</mem:qvalue>
</matched-element>
</scanned-sequence>
<scanned-sequence accession="chr10" name="chr10">
</scanned-sequence>
<scanned-sequence accession="chr10" name="chr10">
</scanned-sequence>
<scanned-sequence accession="chr10" name="chr10">
</scanned-sequence>
<scanned-sequence accession="chr10" name="chr10">
</scanned-sequence>
<scanned-sequence accession="chr10" name="chr10">
</scanned-sequence>
<scanned-sequence accession="chr10" name="chr10">
<matched-element start="73705642" stop="73705635" score="14.6753" pvalue="1.9e-05">
<sequence>CCCCACCC</sequence>
<mem:qvalue>0.111</mem:qvalue>
</matched-element>
<matched-element start="73705356" stop="73705349" score="3.1039" pvalue="7.9e-05">
<sequence>CCCCTCCC</sequence>
<mem:qvalue>0.145</mem:qvalue>
</matched-element>
<matched-element start="73705628" stop="73705621" score="3.1039" pvalue="7.9e-05">
<sequence>CCCCTCCC</sequence>
<mem:qvalue>0.145</mem:qvalue>
</matched-element>
<matched-element start="73705650" stop="73705657" score="3.1039" pvalue="7.9e-05">
<sequence>CCCCTCCC</sequence>
<mem:qvalue>0.145</mem:qvalue>
</matched-element>
</scanned-sequence>
<scanned-sequence accession="chr10" name="chr10">
<matched-element start="73727427" stop="73727434" score="3.1039" pvalue="7.9e-05">
<sequence>CCCCTCCC</sequence>
<mem:qvalue>0.145</mem:qvalue>
</matched-element>
</scanned-sequence>
<scanned-sequence accession="chr10" name="chr10">
</scanned-sequence>
<scanned-sequence accession="chr10" name="chr10">
<matched-element start="73761551" stop="73761544" score="14.6753" pvalue="1.9e-05">
<sequence>CCCCACCC</sequence>
<mem:qvalue>0.111</mem:qvalue>
</matched-element>
<matched-element start="73761704" stop="73761697" score="14.6753" pvalue="1.9e-05">
<sequence>CCCCACCC</sequence>
<mem:qvalue>0.111</mem:qvalue>
</matched-element>
</scanned-sequence>
<scanned-sequence accession="chr10" name="chr10">
</scanned-sequence>
<scanned-sequence accession="chr10" name="chr10">
<matched-element start="73765470" stop="73765477" score="3.1039" pvalue="7.9e-05">
<sequence>CCCCTCCC</sequence>
<mem:qvalue>0.145</mem:qvalue>
</matched-element>
</scanned-sequence>
<scanned-sequence accession="chr10" name="chr10">
</scanned-sequence>
<scanned-sequence accession="chr10" name="chr10">
<matched-element start="81946345" stop="81946338" score="14.6753" pvalue="1.9e-05">
<sequence>CCCCACCC</sequence>
<mem:qvalue>0.111</mem:qvalue>
</matched-element>
<matched-element start="81946515" stop="81946522" score="14.6753" pvalue="1.9e-05">
<sequence>CCCCACCC</sequence>
<mem:qvalue>0.111</mem:qvalue>
</matched-element>
</scanned-sequence>
<scanned-sequence accession="chr10" name="chr10">
</scanned-sequence>
<scanned-sequence accession="chr10" name="chr10">
<matched-element start="85889110" stop="85889117" score="14.5974" pvalue="3.95e-05">
<sequence>CCCCGCCC</sequence>
<mem:qvalue>0.117</mem:qvalue>
</matched-element>
</scanned-sequence>
<scanned-sequence accession="chr10" name="chr10">
<matched-element start="89612108" stop="89612115" score="14.5974" pvalue="3.95e-05">
<sequence>CCCCGCCC</sequence>
<mem:qvalue>0.117</mem:qvalue>
</matched-element>
<matched-element start="89612261" stop="89612254" score="14.5974" pvalue="3.95e-05">
<sequence>CCCCGCCC</sequence>
<mem:qvalue>0.117</mem:qvalue>
</matched-element>
</scanned-sequence>
<scanned-sequence accession="chr10" name="chr10">
</scanned-sequence>
<scanned-sequence accession="chr10" name="chr10">
</scanned-sequence>
<scanned-sequence accession="chr10" name="chr10">
</scanned-sequence>
<scanned-sequence accession="chr10" name="chr10">
<matched-element start="89912723" stop="89912730" score="3.1039" pvalue="7.9e-05">
<sequence>CCCCTCCC</sequence>
<mem:qvalue>0.145</mem:qvalue>
</matched-element>
</scanned-sequence>
<scanned-sequence accession="chr10" name="chr10">
</scanned-sequence>
<scanned-sequence accession="chr10" name="chr10">
</scanned-sequence>
<scanned-sequence accession="chr10" name="chr10">
</scanned-sequence>
<scanned-sequence accession="chr10" name="chr10">
</scanned-sequence>
<scanned-sequence accession="chr10" name="chr10">
</scanned-sequence>
<scanned-sequence accession="chr10" name="chr10">
</scanned-sequence>
<scanned-sequence accession="chr10" name="chr10">
</scanned-sequence>
<scanned-sequence accession="chr10" name="chr10">
</scanned-sequence>
<scanned-sequence accession="chr10" name="chr10">
</scanned-sequence>
<scanned-sequence accession="chr10" name="chr10">
</scanned-sequence>
<scanned-sequence accession="chr10" name="chr10">
</scanned-sequence>
<scanned-sequence accession="chr10" name="chr10">
</scanned-sequence>
<scanned-sequence accession="chr10" name="chr10">
</scanned-sequence>
<scanned-sequence accession="chr10" name="chr10">
</scanned-sequence>
<scanned-sequence accession="chr10" name="chr10">
</scanned-sequence>
<scanned-sequence accession="chr10" name="chr10">
<matched-element start="104144090" stop="104144097" score="14.5974" pvalue="3.95e-05">
<sequence>CCCCGCCC</sequence>
<mem:qvalue>0.117</mem:qvalue>
</matched-element>
</scanned-sequence>
<scanned-sequence accession="chr10" name="chr10">
</scanned-sequence>
<scanned-sequence accession="chr10" name="chr10">
<matched-element start="104411043" stop="104411036" score="14.6753" pvalue="1.9e-05">
<sequence>CCCCACCC</sequence>
<mem:qvalue>0.111</mem:qvalue>
</matched-element>
<matched-element start="104411175" stop="104411168" score="14.6753" pvalue="1.9e-05">
<sequence>CCCCACCC</sequence>
<mem:qvalue>0.111</mem:qvalue>
</matched-element>
<matched-element start="104411283" stop="104411276" score="14.6753" pvalue="1.9e-05">
<sequence>CCCCACCC</sequence>
<mem:qvalue>0.111</mem:qvalue>
</matched-element>
<matched-element start="104411135" stop="104411142" score="3.1039" pvalue="7.9e-05">
<sequence>CCCCTCCC</sequence>
<mem:qvalue>0.145</mem:qvalue>
</matched-element>
</scanned-sequence>
<scanned-sequence accession="chr10" name="chr10">
</scanned-sequence>
<scanned-sequence accession="chr10" name="chr10">
<matched-element start="105221140" stop="105221133" score="14.6753" pvalue="1.9e-05">
<sequence>CCCCACCC</sequence>
<mem:qvalue>0.111</mem:qvalue>
</matched-element>
<matched-element start="105221267" stop="105221260" score="14.6753" pvalue="1.9e-05">
<sequence>CCCCACCC</sequence>
<mem:qvalue>0.111</mem:qvalue>
</matched-element>
<matched-element start="105221304" stop="105221297" score="3.1039" pvalue="7.9e-05">
<sequence>CCCCTCCC</sequence>
<mem:qvalue>0.145</mem:qvalue>
</matched-element>
</scanned-sequence>
<scanned-sequence accession="chr10" name="chr10">
</scanned-sequence>
<scanned-sequence accession="chr10" name="chr10">
</scanned-sequence>
<scanned-sequence accession="chr10" name="chr10">
</scanned-sequence>
<scanned-sequence accession="chr10" name="chr10">
<matched-element start="112145900" stop="112145893" score="14.6753" pvalue="1.9e-05">
<sequence>CCCCACCC</sequence>
<mem:qvalue>0.111</mem:qvalue>
</matched-element>
<matched-element start="112145578" stop="112145585" score="3.1039" pvalue="7.9e-05">
<sequence>CCCCTCCC</sequence>
<mem:qvalue>0.145</mem:qvalue>
</matched-element>
</scanned-sequence>
<scanned-sequence accession="chr10" name="chr10">
<matched-element start="112164580" stop="112164587" score="14.6753" pvalue="1.9e-05">
<sequence>CCCCACCC</sequence>
<mem:qvalue>0.111</mem:qvalue>
</matched-element>
</scanned-sequence>
<scanned-sequence accession="chr10" name="chr10">
</scanned-sequence>
<scanned-sequence accession="chr10" name="chr10">
</scanned-sequence>
<scanned-sequence accession="chr10" name="chr10">
</scanned-sequence>
<scanned-sequence accession="chr10" name="chr10">
<matched-element start="115732478" stop="115732485" score="3.1039" pvalue="7.9e-05">
<sequence>CCCCTCCC</sequence>
<mem:qvalue>0.145</mem:qvalue>
</matched-element>
<matched-element start="115732909" stop="115732902" score="3.1039" pvalue="7.9e-05">
<sequence>CCCCTCCC</sequence>
<mem:qvalue>0.145</mem:qvalue>
</matched-element>
</scanned-sequence>
<scanned-sequence accession="chr10" name="chr10">
</scanned-sequence>
<scanned-sequence accession="chr10" name="chr10">
<matched-element start="121239113" stop="121239106" score="14.6753" pvalue="1.9e-05">
<sequence>CCCCACCC</sequence>
<mem:qvalue>0.111</mem:qvalue>
</matched-element>
<matched-element start="121239108" stop="121239101" score="14.5974" pvalue="3.95e-05">
<sequence>CCCCGCCC</sequence>
<mem:qvalue>0.117</mem:qvalue>
</matched-element>
<matched-element start="121239119" stop="121239112" score="14.5974" pvalue="3.95e-05">
<sequence>CCCCGCCC</sequence>
<mem:qvalue>0.117</mem:qvalue>
</matched-element>
<matched-element start="121239321" stop="121239314" score="3.1039" pvalue="7.9e-05">
<sequence>CCCCTCCC</sequence>
<mem:qvalue>0.145</mem:qvalue>
</matched-element>
</scanned-sequence>
<scanned-sequence accession="chr10" name="chr10">
</scanned-sequence>
<scanned-sequence accession="chr10" name="chr10">
</scanned-sequence>
<scanned-sequence accession="chr10" name="chr10">
</scanned-sequence>
<scanned-sequence accession="chr10" name="chr10">
</scanned-sequence>
<scanned-sequence accession="chr10" name="chr10">
</scanned-sequence>
<scanned-sequence accession="chr10" name="chr10">
</scanned-sequence>
<scanned-sequence accession="chr10" name="chr10">
<matched-element start="126375212" stop="126375219" score="3.1039" pvalue="7.9e-05">
<sequence>CCCCTCCC</sequence>
<mem:qvalue>0.145</mem:qvalue>
</matched-element>
</scanned-sequence>
<scanned-sequence accession="chr10" name="chr10">
<matched-element start="126397802" stop="126397795" score="14.6753" pvalue="1.9e-05">
<sequence>CCCCACCC</sequence>
<mem:qvalue>0.111</mem:qvalue>
</matched-element>
</scanned-sequence>
<scanned-sequence accession="chr10" name="chr10">
</scanned-sequence>
<scanned-sequence accession="chr10" name="chr10">
</scanned-sequence>
<scanned-sequence accession="chr11" name="chr11">
</scanned-sequence>
<scanned-sequence accession="chr11" name="chr11">
<matched-element start="601408" stop="601415" score="14.5974" pvalue="3.95e-05">
<sequence>CCCCGCCC</sequence>
<mem:qvalue>0.117</mem:qvalue>
</matched-element>
</scanned-sequence>
<scanned-sequence accession="chr11" name="chr11">
</scanned-sequence>
<scanned-sequence accession="chr11" name="chr11">
<matched-element start="606050" stop="606057" score="14.5974" pvalue="3.95e-05">
<sequence>CCCCGCCC</sequence>
<mem:qvalue>0.117</mem:qvalue>
</matched-element>
</scanned-sequence>
<scanned-sequence accession="chr11" name="chr11">
<matched-element start="1830856" stop="1830849" score="14.6753" pvalue="1.9e-05">
<sequence>CCCCACCC</sequence>
<mem:qvalue>0.111</mem:qvalue>
</matched-element>
<matched-element start="1830617" stop="1830624" score="3.1039" pvalue="7.9e-05">
<sequence>CCCCTCCC</sequence>
<mem:qvalue>0.145</mem:qvalue>
</matched-element>
</scanned-sequence>
<scanned-sequence accession="chr11" name="chr11">
</scanned-sequence>
<scanned-sequence accession="chr11" name="chr11">
</scanned-sequence>
<scanned-sequence accession="chr11" name="chr11">
</scanned-sequence>
<scanned-sequence accession="chr11" name="chr11">
</scanned-sequence>
<scanned-sequence accession="chr11" name="chr11">
</scanned-sequence>
<scanned-sequence accession="chr11" name="chr11">
</scanned-sequence>
<scanned-sequence accession="chr11" name="chr11">
<matched-element start="8660824" stop="8660831" score="14.5974" pvalue="3.95e-05">
<sequence>CCCCGCCC</sequence>
<mem:qvalue>0.117</mem:qvalue>
</matched-element>
<matched-element start="8660869" stop="8660876" score="14.5974" pvalue="3.95e-05">
<sequence>CCCCGCCC</sequence>
<mem:qvalue>0.117</mem:qvalue>
</matched-element>
</scanned-sequence>
<scanned-sequence accession="chr11" name="chr11">
</scanned-sequence>
<scanned-sequence accession="chr11" name="chr11">
</scanned-sequence>
<scanned-sequence accession="chr11" name="chr11">
</scanned-sequence>
<scanned-sequence accession="chr11" name="chr11">
</scanned-sequence>
<scanned-sequence accession="chr11" name="chr11">
<matched-element start="13255832" stop="13255825" score="14.5974" pvalue="3.95e-05">
<sequence>CCCCGCCC</sequence>
<mem:qvalue>0.117</mem:qvalue>
</matched-element>
</scanned-sequence>
<scanned-sequence accession="chr11" name="chr11">
<matched-element start="13441476" stop="13441469" score="14.5974" pvalue="3.95e-05">
<sequence>CCCCGCCC</sequence>
<mem:qvalue>0.117</mem:qvalue>
</matched-element>
</scanned-sequence>
<scanned-sequence accession="chr11" name="chr11">
</scanned-sequence>
<scanned-sequence accession="chr11" name="chr11">
</scanned-sequence>
<scanned-sequence accession="chr11" name="chr11">
</scanned-sequence>
<scanned-sequence accession="chr11" name="chr11">
</scanned-sequence>
<scanned-sequence accession="chr11" name="chr11">
</scanned-sequence>
<scanned-sequence accession="chr11" name="chr11">
<matched-element start="34219473" stop="34219466" score="14.6753" pvalue="1.9e-05">
<sequence>CCCCACCC</sequence>
<mem:qvalue>0.111</mem:qvalue>
</matched-element>
</scanned-sequence>
<scanned-sequence accession="chr11" name="chr11">
</scanned-sequence>
<scanned-sequence accession="chr11" name="chr11">
</scanned-sequence>
<scanned-sequence accession="chr11" name="chr11">
</scanned-sequence>
<scanned-sequence accession="chr11" name="chr11">
</scanned-sequence>
<scanned-sequence accession="chr11" name="chr11">
<matched-element start="35104850" stop="35104843" score="14.6753" pvalue="1.9e-05">
<sequence>CCCCACCC</sequence>
<mem:qvalue>0.111</mem:qvalue>
</matched-element>
<matched-element start="35104976" stop="35104969" score="3.1039" pvalue="7.9e-05">
<sequence>CCCCTCCC</sequence>
<mem:qvalue>0.145</mem:qvalue>
</matched-element>
</scanned-sequence>
<scanned-sequence accession="chr11" name="chr11">
</scanned-sequence>
<scanned-sequence accession="chr11" name="chr11">
</scanned-sequence>
<scanned-sequence accession="chr11" name="chr11">
<matched-element start="47386215" stop="47386222" score="3.1039" pvalue="7.9e-05">
<sequence>CCCCTCCC</sequence>
<mem:qvalue>0.145</mem:qvalue>
</matched-element>
</scanned-sequence>
<scanned-sequence accession="chr11" name="chr11">
<matched-element start="47556909" stop="47556902" score="3.1039" pvalue="7.9e-05">
<sequence>CCCCTCCC</sequence>
<mem:qvalue>0.145</mem:qvalue>
</matched-element>
<matched-element start="47556938" stop="47556945" score="3.1039" pvalue="7.9e-05">
<sequence>CCCCTCCC</sequence>
<mem:qvalue>0.145</mem:qvalue>
</matched-element>
</scanned-sequence>
<scanned-sequence accession="chr11" name="chr11">
<matched-element start="48088087" stop="48088094" score="14.6753" pvalue="1.9e-05">
<sequence>CCCCACCC</sequence>
<mem:qvalue>0.111</mem:qvalue>
</matched-element>
</scanned-sequence>
<scanned-sequence accession="chr11" name="chr11">
</scanned-sequence>
<scanned-sequence accession="chr11" name="chr11">
</scanned-sequence>
<scanned-sequence accession="chr11" name="chr11">
</scanned-sequence>
<scanned-sequence accession="chr11" name="chr11">
<matched-element start="59335035" stop="59335028" score="14.5974" pvalue="3.95e-05">
<sequence>CCCCGCCC</sequence>
<mem:qvalue>0.117</mem:qvalue>
</matched-element>
</scanned-sequence>
<scanned-sequence accession="chr11" name="chr11">
<matched-element start="59979669" stop="59979662" score="14.6753" pvalue="1.9e-05">
<sequence>CCCCACCC</sequence>
<mem:qvalue>0.111</mem:qvalue>
</matched-element>
</scanned-sequence>
<scanned-sequence accession="chr11" name="chr11">
</scanned-sequence>
<scanned-sequence accession="chr11" name="chr11">
</scanned-sequence>
<scanned-sequence accession="chr11" name="chr11">
</scanned-sequence>
<scanned-sequence accession="chr11" name="chr11">
<matched-element start="62081471" stop="62081478" score="3.1039" pvalue="7.9e-05">
<sequence>CCCCTCCC</sequence>
<mem:qvalue>0.145</mem:qvalue>
</matched-element>
</scanned-sequence>
<scanned-sequence accession="chr11" name="chr11">
<matched-element start="62146081" stop="62146088" score="14.5974" pvalue="3.95e-05">
<sequence>CCCCGCCC</sequence>
<mem:qvalue>0.117</mem:qvalue>
</matched-element>
</scanned-sequence>
<scanned-sequence accession="chr11" name="chr11">
</scanned-sequence>
<scanned-sequence accession="chr11" name="chr11">
<matched-element start="62189460" stop="62189453" score="14.5974" pvalue="3.95e-05">
<sequence>CCCCGCCC</sequence>
<mem:qvalue>0.117</mem:qvalue>
</matched-element>
</scanned-sequence>
<scanned-sequence accession="chr11" name="chr11">
</scanned-sequence>
<scanned-sequence accession="chr11" name="chr11">
<matched-element start="62329633" stop="62329626" score="14.5974" pvalue="3.95e-05">
<sequence>CCCCGCCC</sequence>
<mem:qvalue>0.117</mem:qvalue>
</matched-element>
<matched-element start="62329648" stop="62329655" score="14.5974" pvalue="3.95e-05">
<sequence>CCCCGCCC</sequence>
<mem:qvalue>0.117</mem:qvalue>
</matched-element>
</scanned-sequence>
<scanned-sequence accession="chr11" name="chr11">
</scanned-sequence>
<scanned-sequence accession="chr11" name="chr11">
</scanned-sequence>
<scanned-sequence accession="chr11" name="chr11">
</scanned-sequence>
<scanned-sequence accession="chr11" name="chr11">
</scanned-sequence>
<scanned-sequence accession="chr11" name="chr11">
<matched-element start="62379999" stop="62379992" score="14.5974" pvalue="3.95e-05">
<sequence>CCCCGCCC</sequence>
<mem:qvalue>0.117</mem:qvalue>
</matched-element>
</scanned-sequence>
<scanned-sequence accession="chr11" name="chr11">
</scanned-sequence>
<scanned-sequence accession="chr11" name="chr11">
</scanned-sequence>
<scanned-sequence accession="chr11" name="chr11">
</scanned-sequence>
<scanned-sequence accession="chr11" name="chr11">
<matched-element start="63750778" stop="63750785" score="14.5974" pvalue="3.95e-05">
<sequence>CCCCGCCC</sequence>
<mem:qvalue>0.117</mem:qvalue>
</matched-element>
</scanned-sequence>
<scanned-sequence accession="chr11" name="chr11">
</scanned-sequence>
<scanned-sequence accession="chr11" name="chr11">
<matched-element start="63794027" stop="63794020" score="14.5974" pvalue="3.95e-05">
<sequence>CCCCGCCC</sequence>
<mem:qvalue>0.117</mem:qvalue>
</matched-element>
<matched-element start="63794269" stop="63794262" score="3.1039" pvalue="7.9e-05">
<sequence>CCCCTCCC</sequence>
<mem:qvalue>0.145</mem:qvalue>
</matched-element>
</scanned-sequence>
<scanned-sequence accession="chr11" name="chr11">
<matched-element start="64375759" stop="64375752" score="14.6753" pvalue="1.9e-05">
<sequence>CCCCACCC</sequence>
<mem:qvalue>0.111</mem:qvalue>
</matched-element>
</scanned-sequence>
<scanned-sequence accession="chr11" name="chr11">
<matched-element start="64402783" stop="64402790" score="14.5974" pvalue="3.95e-05">
<sequence>CCCCGCCC</sequence>
<mem:qvalue>0.117</mem:qvalue>
</matched-element>
<matched-element start="64402818" stop="64402825" score="14.5974" pvalue="3.95e-05">
<sequence>CCCCGCCC</sequence>
<mem:qvalue>0.117</mem:qvalue>
</matched-element>
<matched-element start="64402891" stop="64402898" score="14.5974" pvalue="3.95e-05">
<sequence>CCCCGCCC</sequence>
<mem:qvalue>0.117</mem:qvalue>
</matched-element>
<matched-element start="64402773" stop="64402780" score="3.1039" pvalue="7.9e-05">
<sequence>CCCCTCCC</sequence>
<mem:qvalue>0.145</mem:qvalue>
</matched-element>
</scanned-sequence>
<scanned-sequence accession="chr11" name="chr11">
</scanned-sequence>
<scanned-sequence accession="chr11" name="chr11">
<matched-element start="64620948" stop="64620941" score="14.6753" pvalue="1.9e-05">
<sequence>CCCCACCC</sequence>
<mem:qvalue>0.111</mem:qvalue>
</matched-element>
</scanned-sequence>
<scanned-sequence accession="chr11" name="chr11">
<matched-element start="64641866" stop="64641873" score="14.6753" pvalue="1.9e-05">
<sequence>CCCCACCC</sequence>
<mem:qvalue>0.111</mem:qvalue>
</matched-element>
<matched-element start="64641925" stop="64641932" score="14.5974" pvalue="3.95e-05">
<sequence>CCCCGCCC</sequence>
<mem:qvalue>0.117</mem:qvalue>
</matched-element>
</scanned-sequence>
<scanned-sequence accession="chr11" name="chr11">
<matched-element start="64651051" stop="64651058" score="14.6753" pvalue="1.9e-05">
<sequence>CCCCACCC</sequence>
<mem:qvalue>0.111</mem:qvalue>
</matched-element>
<matched-element start="64650939" stop="64650932" score="3.1039" pvalue="7.9e-05">
<sequence>CCCCTCCC</sequence>
<mem:qvalue>0.145</mem:qvalue>
</matched-element>
</scanned-sequence>
<scanned-sequence accession="chr11" name="chr11">
<matched-element start="64656473" stop="64656480" score="14.6753" pvalue="1.9e-05">
<sequence>CCCCACCC</sequence>
<mem:qvalue>0.111</mem:qvalue>
</matched-element>
<matched-element start="64656564" stop="64656557" score="3.1039" pvalue="7.9e-05">
<sequence>CCCCTCCC</sequence>
<mem:qvalue>0.145</mem:qvalue>
</matched-element>
<matched-element start="64656756" stop="64656763" score="3.1039" pvalue="7.9e-05">
<sequence>CCCCTCCC</sequence>
<mem:qvalue>0.145</mem:qvalue>
</matched-element>
</scanned-sequence>
<scanned-sequence accession="chr11" name="chr11">
<matched-element start="64943225" stop="64943218" score="14.6753" pvalue="1.9e-05">
<sequence>CCCCACCC</sequence>
<mem:qvalue>0.111</mem:qvalue>
</matched-element>
<matched-element start="64943142" stop="64943135" score="3.1039" pvalue="7.9e-05">
<sequence>CCCCTCCC</sequence>
<mem:qvalue>0.145</mem:qvalue>
</matched-element>
</scanned-sequence>
<scanned-sequence accession="chr11" name="chr11">
<matched-element start="64945888" stop="64945895" score="14.6753" pvalue="1.9e-05">
<sequence>CCCCACCC</sequence>
<mem:qvalue>0.111</mem:qvalue>
</matched-element>
<matched-element start="64945894" stop="64945901" score="14.6753" pvalue="1.9e-05">
<sequence>CCCCACCC</sequence>
<mem:qvalue>0.111</mem:qvalue>
</matched-element>
</scanned-sequence>
<scanned-sequence accession="chr11" name="chr11">
</scanned-sequence>
<scanned-sequence accession="chr11" name="chr11">
<matched-element start="65021498" stop="65021505" score="14.5974" pvalue="3.95e-05">
<sequence>CCCCGCCC</sequence>
<mem:qvalue>0.117</mem:qvalue>
</matched-element>
<matched-element start="65021546" stop="65021539" score="14.5974" pvalue="3.95e-05">
<sequence>CCCCGCCC</sequence>
<mem:qvalue>0.117</mem:qvalue>
</matched-element>
<matched-element start="65021764" stop="65021771" score="14.5974" pvalue="3.95e-05">
<sequence>CCCCGCCC</sequence>
<mem:qvalue>0.117</mem:qvalue>
</matched-element>
<matched-element start="65021712" stop="65021719" score="3.1039" pvalue="7.9e-05">
<sequence>CCCCTCCC</sequence>
<mem:qvalue>0.145</mem:qvalue>
</matched-element>
</scanned-sequence>
<scanned-sequence accession="chr11" name="chr11">
</scanned-sequence>
<scanned-sequence accession="chr11" name="chr11">
</scanned-sequence>
<scanned-sequence accession="chr11" name="chr11">
</scanned-sequence>
<scanned-sequence accession="chr11" name="chr11">
<matched-element start="65098340" stop="65098347" score="14.5974" pvalue="3.95e-05">
<sequence>CCCCGCCC</sequence>
<mem:qvalue>0.117</mem:qvalue>
</matched-element>
<matched-element start="65098386" stop="65098379" score="14.5974" pvalue="3.95e-05">
<sequence>CCCCGCCC</sequence>
<mem:qvalue>0.117</mem:qvalue>
</matched-element>
<matched-element start="65098587" stop="65098580" score="14.5974" pvalue="3.95e-05">
<sequence>CCCCGCCC</sequence>
<mem:qvalue>0.117</mem:qvalue>
</matched-element>
<matched-element start="65098331" stop="65098338" score="3.1039" pvalue="7.9e-05">
<sequence>CCCCTCCC</sequence>
<mem:qvalue>0.145</mem:qvalue>
</matched-element>
<matched-element start="65098336" stop="65098343" score="3.1039" pvalue="7.9e-05">
<sequence>CCCCCCCC</sequence>
<mem:qvalue>0.145</mem:qvalue>
</matched-element>
<matched-element start="65098706" stop="65098699" score="3.1039" pvalue="7.9e-05">
<sequence>CCCCTCCC</sequence>
<mem:qvalue>0.145</mem:qvalue>
</matched-element>
</scanned-sequence>
<scanned-sequence accession="chr11" name="chr11">
</scanned-sequence>
<scanned-sequence accession="chr11" name="chr11">
</scanned-sequence>
<scanned-sequence accession="chr11" name="chr11">
</scanned-sequence>
<scanned-sequence accession="chr11" name="chr11">
</scanned-sequence>
<scanned-sequence accession="chr11" name="chr11">
</scanned-sequence>
<scanned-sequence accession="chr11" name="chr11">
</scanned-sequence>
<scanned-sequence accession="chr11" name="chr11">
<matched-element start="67796472" stop="67796465" score="14.6753" pvalue="1.9e-05">
<sequence>CCCCACCC</sequence>
<mem:qvalue>0.111</mem:qvalue>
</matched-element>
<matched-element start="67796025" stop="67796032" score="14.5974" pvalue="3.95e-05">
<sequence>CCCCGCCC</sequence>
<mem:qvalue>0.117</mem:qvalue>
</matched-element>
<matched-element start="67796064" stop="67796057" score="14.5974" pvalue="3.95e-05">
<sequence>CCCCGCCC</sequence>
<mem:qvalue>0.117</mem:qvalue>
</matched-element>
</scanned-sequence>
<scanned-sequence accession="chr11" name="chr11">
</scanned-sequence>
<scanned-sequence accession="chr11" name="chr11">
</scanned-sequence>
<scanned-sequence accession="chr11" name="chr11">
<matched-element start="68821383" stop="68821376" score="3.1039" pvalue="7.9e-05">
<sequence>CCCCTCCC</sequence>
<mem:qvalue>0.145</mem:qvalue>
</matched-element>
</scanned-sequence>
<scanned-sequence accession="chr11" name="chr11">
<matched-element start="69209824" stop="69209817" score="3.1039" pvalue="7.9e-05">
<sequence>CCCCTCCC</sequence>
<mem:qvalue>0.145</mem:qvalue>
</matched-element>
</scanned-sequence>
<scanned-sequence accession="chr11" name="chr11">
</scanned-sequence>
<scanned-sequence accession="chr11" name="chr11">
<matched-element start="72531023" stop="72531030" score="14.5974" pvalue="3.95e-05">
<sequence>CCCCGCCC</sequence>
<mem:qvalue>0.117</mem:qvalue>
</matched-element>
</scanned-sequence>
<scanned-sequence accession="chr11" name="chr11">
</scanned-sequence>
<scanned-sequence accession="chr11" name="chr11">
</scanned-sequence>
<scanned-sequence accession="chr11" name="chr11">
</scanned-sequence>
<scanned-sequence accession="chr11" name="chr11">
<matched-element start="73168157" stop="73168164" score="14.6753" pvalue="1.9e-05">
<sequence>CCCCACCC</sequence>
<mem:qvalue>0.111</mem:qvalue>
</matched-element>
<matched-element start="73168304" stop="73168297" score="14.5974" pvalue="3.95e-05">
<sequence>CCCCGCCC</sequence>
<mem:qvalue>0.117</mem:qvalue>
</matched-element>
</scanned-sequence>
<scanned-sequence accession="chr11" name="chr11">
</scanned-sequence>
<scanned-sequence accession="chr11" name="chr11">
</scanned-sequence>
<scanned-sequence accession="chr11" name="chr11">
</scanned-sequence>
<scanned-sequence accession="chr11" name="chr11">
</scanned-sequence>
<scanned-sequence accession="chr11" name="chr11">
</scanned-sequence>
<scanned-sequence accession="chr11" name="chr11">
</scanned-sequence>
<scanned-sequence accession="chr11" name="chr11">
<matched-element start="82450875" stop="82450868" score="3.1039" pvalue="7.9e-05">
<sequence>CCCCTCCC</sequence>
<mem:qvalue>0.145</mem:qvalue>
</matched-element>
</scanned-sequence>
<scanned-sequence accession="chr11" name="chr11">
</scanned-sequence>
<scanned-sequence accession="chr11" name="chr11">
</scanned-sequence>
<scanned-sequence accession="chr11" name="chr11">
<matched-element start="85603707" stop="85603714" score="14.6753" pvalue="1.9e-05">
<sequence>CCCCACCC</sequence>
<mem:qvalue>0.111</mem:qvalue>
</matched-element>
<matched-element start="85603397" stop="85603404" score="3.1039" pvalue="7.9e-05">
<sequence>CCCCTCCC</sequence>
<mem:qvalue>0.145</mem:qvalue>
</matched-element>
</scanned-sequence>
<scanned-sequence accession="chr11" name="chr11">
</scanned-sequence>
<scanned-sequence accession="chr11" name="chr11">
</scanned-sequence>
<scanned-sequence accession="chr11" name="chr11">
</scanned-sequence>
<scanned-sequence accession="chr11" name="chr11">
</scanned-sequence>
<scanned-sequence accession="chr11" name="chr11">
</scanned-sequence>
<scanned-sequence accession="chr11" name="chr11">
<matched-element start="101693379" stop="101693372" score="14.6753" pvalue="1.9e-05">
<sequence>CCCCACCC</sequence>
<mem:qvalue>0.111</mem:qvalue>
</matched-element>
</scanned-sequence>
<scanned-sequence accession="chr11" name="chr11">
</scanned-sequence>
<scanned-sequence accession="chr11" name="chr11">
</scanned-sequence>
<scanned-sequence accession="chr11" name="chr11">
</scanned-sequence>
<scanned-sequence accession="chr11" name="chr11">
</scanned-sequence>
<scanned-sequence accession="chr11" name="chr11">
<matched-element start="110723156" stop="110723149" score="14.5974" pvalue="3.95e-05">
<sequence>CCCCGCCC</sequence>
<mem:qvalue>0.117</mem:qvalue>
</matched-element>
</scanned-sequence>
<scanned-sequence accession="chr11" name="chr11">
</scanned-sequence>
<scanned-sequence accession="chr11" name="chr11">
</scanned-sequence>
<scanned-sequence accession="chr11" name="chr11">
</scanned-sequence>
<scanned-sequence accession="chr11" name="chr11">
</scanned-sequence>
<scanned-sequence accession="chr11" name="chr11">
</scanned-sequence>
<scanned-sequence accession="chr11" name="chr11">
</scanned-sequence>
<scanned-sequence accession="chr11" name="chr11">
</scanned-sequence>
<scanned-sequence accession="chr11" name="chr11">
</scanned-sequence>
<scanned-sequence accession="chr11" name="chr11">
</scanned-sequence>
<scanned-sequence accession="chr11" name="chr11">
</scanned-sequence>
<scanned-sequence accession="chr11" name="chr11">
<matched-element start="118072025" stop="118072032" score="14.6753" pvalue="1.9e-05">
<sequence>CCCCACCC</sequence>
<mem:qvalue>0.111</mem:qvalue>
</matched-element>
<matched-element start="118071651" stop="118071644" score="3.1039" pvalue="7.9e-05">
<sequence>CCCCTCCC</sequence>
<mem:qvalue>0.145</mem:qvalue>
</matched-element>
</scanned-sequence>
<scanned-sequence accession="chr11" name="chr11">
<matched-element start="118302032" stop="118302025" score="14.5974" pvalue="3.95e-05">
<sequence>CCCCGCCC</sequence>
<mem:qvalue>0.117</mem:qvalue>
</matched-element>
<matched-element start="118302037" stop="118302030" score="3.1039" pvalue="7.9e-05">
<sequence>CCCCTCCC</sequence>
<mem:qvalue>0.145</mem:qvalue>
</matched-element>
</scanned-sequence>
<scanned-sequence accession="chr11" name="chr11">
</scanned-sequence>
<scanned-sequence accession="chr11" name="chr11">
</scanned-sequence>
<scanned-sequence accession="chr11" name="chr11">
</scanned-sequence>
<scanned-sequence accession="chr11" name="chr11">
</scanned-sequence>
<scanned-sequence accession="chr11" name="chr11">
<matched-element start="122438332" stop="122438325" score="14.6753" pvalue="1.9e-05">
<sequence>CCCCACCC</sequence>
<mem:qvalue>0.111</mem:qvalue>
</matched-element>
<matched-element start="122438377" stop="122438370" score="14.5974" pvalue="3.95e-05">
<sequence>CCCCGCCC</sequence>
<mem:qvalue>0.117</mem:qvalue>
</matched-element>
<matched-element start="122438383" stop="122438376" score="3.1039" pvalue="7.9e-05">
<sequence>CCCCTCCC</sequence>
<mem:qvalue>0.145</mem:qvalue>
</matched-element>
<matched-element start="122438431" stop="122438424" score="3.1039" pvalue="7.9e-05">
<sequence>CCCCTCCC</sequence>
<mem:qvalue>0.145</mem:qvalue>
</matched-element>
</scanned-sequence>
<scanned-sequence accession="chr11" name="chr11">
<matched-element start="124445883" stop="124445890" score="14.6753" pvalue="1.9e-05">
<sequence>CCCCACCC</sequence>
<mem:qvalue>0.111</mem:qvalue>
</matched-element>
<matched-element start="124446004" stop="124445997" score="14.6753" pvalue="1.9e-05">
<sequence>CCCCACCC</sequence>
<mem:qvalue>0.111</mem:qvalue>
</matched-element>
<matched-element start="124446252" stop="124446245" score="14.6753" pvalue="1.9e-05">
<sequence>CCCCACCC</sequence>
<mem:qvalue>0.111</mem:qvalue>
</matched-element>
</scanned-sequence>
<scanned-sequence accession="chr11" name="chr11">
<matched-element start="127844610" stop="127844603" score="14.6753" pvalue="1.9e-05">
<sequence>CCCCACCC</sequence>
<mem:qvalue>0.111</mem:qvalue>
</matched-element>
<matched-element start="127844463" stop="127844470" score="3.1039" pvalue="7.9e-05">
<sequence>CCCCTCCC</sequence>
<mem:qvalue>0.145</mem:qvalue>
</matched-element>
</scanned-sequence>
<scanned-sequence accession="chr11" name="chr11">
</scanned-sequence>
<scanned-sequence accession="chr11" name="chr11">
</scanned-sequence>
<scanned-sequence accession="chr11" name="chr11">
</scanned-sequence>
<scanned-sequence accession="chr11" name="chr11">
</scanned-sequence>
<scanned-sequence accession="chr12" name="chr12">
</scanned-sequence>
<scanned-sequence accession="chr12" name="chr12">
</scanned-sequence>
<scanned-sequence accession="chr12" name="chr12">
</scanned-sequence>
<scanned-sequence accession="chr12" name="chr12">
</scanned-sequence>
<scanned-sequence accession="chr12" name="chr12">
</scanned-sequence>
<scanned-sequence accession="chr12" name="chr12">
</scanned-sequence>
<scanned-sequence accession="chr12" name="chr12">
<matched-element start="4098157" stop="4098150" score="14.6753" pvalue="1.9e-05">
<sequence>CCCCACCC</sequence>
<mem:qvalue>0.111</mem:qvalue>
</matched-element>
</scanned-sequence>
<scanned-sequence accession="chr12" name="chr12">
<matched-element start="4122370" stop="4122363" score="14.6753" pvalue="1.9e-05">
<sequence>CCCCACCC</sequence>
<mem:qvalue>0.111</mem:qvalue>
</matched-element>
<matched-element start="4122601" stop="4122608" score="14.6753" pvalue="1.9e-05">
<sequence>CCCCACCC</sequence>
<mem:qvalue>0.111</mem:qvalue>
</matched-element>
<matched-element start="4122329" stop="4122336" score="14.5974" pvalue="3.95e-05">
<sequence>CCCCGCCC</sequence>
<mem:qvalue>0.117</mem:qvalue>
</matched-element>
<matched-element start="4122637" stop="4122644" score="3.1039" pvalue="7.9e-05">
<sequence>CCCCTCCC</sequence>
<mem:qvalue>0.145</mem:qvalue>
</matched-element>
</scanned-sequence>
<scanned-sequence accession="chr12" name="chr12">
</scanned-sequence>
<scanned-sequence accession="chr12" name="chr12">
</scanned-sequence>
<scanned-sequence accession="chr12" name="chr12">
</scanned-sequence>
<scanned-sequence accession="chr12" name="chr12">
</scanned-sequence>
<scanned-sequence accession="chr12" name="chr12">
<matched-element start="6514175" stop="6514168" score="3.1039" pvalue="7.9e-05">
<sequence>CCCCTCCC</sequence>
<mem:qvalue>0.145</mem:qvalue>
</matched-element>
<matched-element start="6514180" stop="6514173" score="3.1039" pvalue="7.9e-05">
<sequence>CCCCTCCC</sequence>
<mem:qvalue>0.145</mem:qvalue>
</matched-element>
</scanned-sequence>
<scanned-sequence accession="chr12" name="chr12">
</scanned-sequence>
<scanned-sequence accession="chr12" name="chr12">
</scanned-sequence>
<scanned-sequence accession="chr12" name="chr12">
</scanned-sequence>
<scanned-sequence accession="chr12" name="chr12">
</scanned-sequence>
<scanned-sequence accession="chr12" name="chr12">
</scanned-sequence>
<scanned-sequence accession="chr12" name="chr12">
<matched-element start="6933161" stop="6933168" score="3.1039" pvalue="7.9e-05">
<sequence>CCCCTCCC</sequence>
<mem:qvalue>0.145</mem:qvalue>
</matched-element>
</scanned-sequence>
<scanned-sequence accession="chr12" name="chr12">
</scanned-sequence>
<scanned-sequence accession="chr12" name="chr12">
</scanned-sequence>
<scanned-sequence accession="chr12" name="chr12">
</scanned-sequence>
<scanned-sequence accession="chr12" name="chr12">
</scanned-sequence>
<scanned-sequence accession="chr12" name="chr12">
</scanned-sequence>
<scanned-sequence accession="chr12" name="chr12">
</scanned-sequence>
<scanned-sequence accession="chr12" name="chr12">
</scanned-sequence>
<scanned-sequence accession="chr12" name="chr12">
</scanned-sequence>
<scanned-sequence accession="chr12" name="chr12">
</scanned-sequence>
<scanned-sequence accession="chr12" name="chr12">
</scanned-sequence>
<scanned-sequence accession="chr12" name="chr12">
</scanned-sequence>
<scanned-sequence accession="chr12" name="chr12">
</scanned-sequence>
<scanned-sequence accession="chr12" name="chr12">
</scanned-sequence>
<scanned-sequence accession="chr12" name="chr12">
<matched-element start="14409797" stop="14409790" score="14.5974" pvalue="3.95e-05">
<sequence>CCCCGCCC</sequence>
<mem:qvalue>0.117</mem:qvalue>
</matched-element>
<matched-element start="14409820" stop="14409827" score="14.5974" pvalue="3.95e-05">
<sequence>CCCCGCCC</sequence>
<mem:qvalue>0.117</mem:qvalue>
</matched-element>
<matched-element start="14410002" stop="14410009" score="3.1039" pvalue="7.9e-05">
<sequence>CCCCTCCC</sequence>
<mem:qvalue>0.145</mem:qvalue>
</matched-element>
</scanned-sequence>
<scanned-sequence accession="chr12" name="chr12">
</scanned-sequence>
<scanned-sequence accession="chr12" name="chr12">
</scanned-sequence>
<scanned-sequence accession="chr12" name="chr12">
</scanned-sequence>
<scanned-sequence accession="chr12" name="chr12">
<matched-element start="15832729" stop="15832722" score="14.6753" pvalue="1.9e-05">
<sequence>CCCCACCC</sequence>
<mem:qvalue>0.111</mem:qvalue>
</matched-element>
</scanned-sequence>
<scanned-sequence accession="chr12" name="chr12">
</scanned-sequence>
<scanned-sequence accession="chr12" name="chr12">
<matched-element start="22588808" stop="22588801" score="14.5974" pvalue="3.95e-05">
<sequence>CCCCGCCC</sequence>
<mem:qvalue>0.117</mem:qvalue>
</matched-element>
</scanned-sequence>
<scanned-sequence accession="chr12" name="chr12">
</scanned-sequence>
<scanned-sequence accession="chr12" name="chr12">
</scanned-sequence>
<scanned-sequence accession="chr12" name="chr12">
</scanned-sequence>
<scanned-sequence accession="chr12" name="chr12">
</scanned-sequence>
<scanned-sequence accession="chr12" name="chr12">
</scanned-sequence>
<scanned-sequence accession="chr12" name="chr12">
<matched-element start="31940863" stop="31940856" score="14.5974" pvalue="3.95e-05">
<sequence>CCCCGCCC</sequence>
<mem:qvalue>0.117</mem:qvalue>
</matched-element>
<matched-element start="31940885" stop="31940878" score="3.1039" pvalue="7.9e-05">
<sequence>CCCCTCCC</sequence>
<mem:qvalue>0.145</mem:qvalue>
</matched-element>
</scanned-sequence>
<scanned-sequence accession="chr12" name="chr12">
</scanned-sequence>
<scanned-sequence accession="chr12" name="chr12">
</scanned-sequence>
<scanned-sequence accession="chr12" name="chr12">
</scanned-sequence>
<scanned-sequence accession="chr12" name="chr12">
</scanned-sequence>
<scanned-sequence accession="chr12" name="chr12">
</scanned-sequence>
<scanned-sequence accession="chr12" name="chr12">
<matched-element start="46493044" stop="46493037" score="14.6753" pvalue="1.9e-05">
<sequence>CCCCACCC</sequence>
<mem:qvalue>0.111</mem:qvalue>
</matched-element>
<matched-element start="46493246" stop="46493253" score="14.6753" pvalue="1.9e-05">
<sequence>CCCCACCC</sequence>
<mem:qvalue>0.111</mem:qvalue>
</matched-element>
<matched-element start="46493399" stop="46493406" score="14.6753" pvalue="1.9e-05">
<sequence>CCCCACCC</sequence>
<mem:qvalue>0.111</mem:qvalue>
</matched-element>
<matched-element start="46493253" stop="46493260" score="14.5974" pvalue="3.95e-05">
<sequence>CCCCGCCC</sequence>
<mem:qvalue>0.117</mem:qvalue>
</matched-element>
</scanned-sequence>
<scanned-sequence accession="chr12" name="chr12">
<matched-element start="46550542" stop="46550535" score="14.6753" pvalue="1.9e-05">
<sequence>CCCCACCC</sequence>
<mem:qvalue>0.111</mem:qvalue>
</matched-element>
</scanned-sequence>
<scanned-sequence accession="chr12" name="chr12">
</scanned-sequence>
<scanned-sequence accession="chr12" name="chr12">
</scanned-sequence>
<scanned-sequence accession="chr12" name="chr12">
<matched-element start="47810392" stop="47810385" score="14.5974" pvalue="3.95e-05">
<sequence>CCCCGCCC</sequence>
<mem:qvalue>0.117</mem:qvalue>
</matched-element>
</scanned-sequence>
<scanned-sequence accession="chr12" name="chr12">
<matched-element start="48343243" stop="48343250" score="14.6753" pvalue="1.9e-05">
<sequence>CCCCACCC</sequence>
<mem:qvalue>0.111</mem:qvalue>
</matched-element>
</scanned-sequence>
<scanned-sequence accession="chr12" name="chr12">
</scanned-sequence>
<scanned-sequence accession="chr12" name="chr12">
</scanned-sequence>
<scanned-sequence accession="chr12" name="chr12">
<matched-element start="52132148" stop="52132155" score="3.1039" pvalue="7.9e-05">
<sequence>CCCCTCCC</sequence>
<mem:qvalue>0.145</mem:qvalue>
</matched-element>
</scanned-sequence>
<scanned-sequence accession="chr12" name="chr12">
</scanned-sequence>
<scanned-sequence accession="chr12" name="chr12">
</scanned-sequence>
<scanned-sequence accession="chr12" name="chr12">
</scanned-sequence>
<scanned-sequence accession="chr12" name="chr12">
</scanned-sequence>
<scanned-sequence accession="chr12" name="chr12">
</scanned-sequence>
<scanned-sequence accession="chr12" name="chr12">
</scanned-sequence>
<scanned-sequence accession="chr12" name="chr12">
</scanned-sequence>
<scanned-sequence accession="chr12" name="chr12">
</scanned-sequence>
<scanned-sequence accession="chr12" name="chr12">
</scanned-sequence>
<scanned-sequence accession="chr12" name="chr12">
<matched-element start="67488021" stop="67488028" score="14.6753" pvalue="1.9e-05">
<sequence>CCCCACCC</sequence>
<mem:qvalue>0.111</mem:qvalue>
</matched-element>
<matched-element start="67488049" stop="67488056" score="14.6753" pvalue="1.9e-05">
<sequence>CCCCACCC</sequence>
<mem:qvalue>0.111</mem:qvalue>
</matched-element>
<matched-element start="67487685" stop="67487692" score="3.1039" pvalue="7.9e-05">
<sequence>CCCCTCCC</sequence>
<mem:qvalue>0.145</mem:qvalue>
</matched-element>
</scanned-sequence>
<scanned-sequence accession="chr12" name="chr12">
<matched-element start="67488780" stop="67488773" score="14.6753" pvalue="1.9e-05">
<sequence>CCCCACCC</sequence>
<mem:qvalue>0.111</mem:qvalue>
</matched-element>
</scanned-sequence>
<scanned-sequence accession="chr12" name="chr12">
</scanned-sequence>
<scanned-sequence accession="chr12" name="chr12">
</scanned-sequence>
<scanned-sequence accession="chr12" name="chr12">
<matched-element start="67524558" stop="67524551" score="3.1039" pvalue="7.9e-05">
<sequence>CCCCTCCC</sequence>
<mem:qvalue>0.145</mem:qvalue>
</matched-element>
</scanned-sequence>
<scanned-sequence accession="chr12" name="chr12">
</scanned-sequence>
<scanned-sequence accession="chr12" name="chr12">
<matched-element start="70344264" stop="70344257" score="14.5974" pvalue="3.95e-05">
<sequence>CCCCGCCC</sequence>
<mem:qvalue>0.117</mem:qvalue>
</matched-element>
</scanned-sequence>
<scanned-sequence accession="chr12" name="chr12">
</scanned-sequence>
<scanned-sequence accession="chr12" name="chr12">
</scanned-sequence>
<scanned-sequence accession="chr12" name="chr12">
</scanned-sequence>
<scanned-sequence accession="chr12" name="chr12">
</scanned-sequence>
<scanned-sequence accession="chr12" name="chr12">
</scanned-sequence>
<scanned-sequence accession="chr12" name="chr12">
<matched-element start="91062675" stop="91062682" score="14.6753" pvalue="1.9e-05">
<sequence>CCCCACCC</sequence>
<mem:qvalue>0.111</mem:qvalue>
</matched-element>
</scanned-sequence>
<scanned-sequence accession="chr12" name="chr12">
</scanned-sequence>
<scanned-sequence accession="chr12" name="chr12">
</scanned-sequence>
<scanned-sequence accession="chr12" name="chr12">
<matched-element start="91281519" stop="91281526" score="3.1039" pvalue="7.9e-05">
<sequence>CCCCTCCC</sequence>
<mem:qvalue>0.145</mem:qvalue>
</matched-element>
</scanned-sequence>
<scanned-sequence accession="chr12" name="chr12">
<matched-element start="91322015" stop="91322022" score="14.6753" pvalue="1.9e-05">
<sequence>CCCCACCC</sequence>
<mem:qvalue>0.111</mem:qvalue>
</matched-element>
</scanned-sequence>
<scanned-sequence accession="chr12" name="chr12">
</scanned-sequence>
<scanned-sequence accession="chr12" name="chr12">
</scanned-sequence>
<scanned-sequence accession="chr12" name="chr12">
<matched-element start="91457402" stop="91457409" score="14.6753" pvalue="1.9e-05">
<sequence>CCCCACCC</sequence>
<mem:qvalue>0.111</mem:qvalue>
</matched-element>
</scanned-sequence>
<scanned-sequence accession="chr12" name="chr12">
</scanned-sequence>
<scanned-sequence accession="chr12" name="chr12">
</scanned-sequence>
<scanned-sequence accession="chr12" name="chr12">
</scanned-sequence>
<scanned-sequence accession="chr12" name="chr12">
</scanned-sequence>
<scanned-sequence accession="chr12" name="chr12">
</scanned-sequence>
<scanned-sequence accession="chr12" name="chr12">
</scanned-sequence>
<scanned-sequence accession="chr12" name="chr12">
</scanned-sequence>
<scanned-sequence accession="chr12" name="chr12">
</scanned-sequence>
<scanned-sequence accession="chr12" name="chr12">
</scanned-sequence>
<scanned-sequence accession="chr12" name="chr12">
</scanned-sequence>
<scanned-sequence accession="chr12" name="chr12">
</scanned-sequence>
<scanned-sequence accession="chr12" name="chr12">
</scanned-sequence>
<scanned-sequence accession="chr12" name="chr12">
<matched-element start="93479848" stop="93479855" score="3.1039" pvalue="7.9e-05">
<sequence>CCCCTCCC</sequence>
<mem:qvalue>0.145</mem:qvalue>
</matched-element>
</scanned-sequence>
<scanned-sequence accession="chr12" name="chr12">
</scanned-sequence>
<scanned-sequence accession="chr12" name="chr12">
</scanned-sequence>
<scanned-sequence accession="chr12" name="chr12">
<matched-element start="97421866" stop="97421859" score="14.5974" pvalue="3.95e-05">
<sequence>CCCCGCCC</sequence>
<mem:qvalue>0.117</mem:qvalue>
</matched-element>
<matched-element start="97421831" stop="97421824" score="3.1039" pvalue="7.9e-05">
<sequence>CCCCTCCC</sequence>
<mem:qvalue>0.145</mem:qvalue>
</matched-element>
</scanned-sequence>
<scanned-sequence accession="chr12" name="chr12">
</scanned-sequence>
<scanned-sequence accession="chr12" name="chr12">
</scanned-sequence>
<scanned-sequence accession="chr12" name="chr12">
</scanned-sequence>
<scanned-sequence accession="chr12" name="chr12">
</scanned-sequence>
<scanned-sequence accession="chr12" name="chr12">
</scanned-sequence>
<scanned-sequence accession="chr12" name="chr12">
</scanned-sequence>
<scanned-sequence accession="chr12" name="chr12">
</scanned-sequence>
<scanned-sequence accession="chr12" name="chr12">
</scanned-sequence>
<scanned-sequence accession="chr12" name="chr12">
<matched-element start="102867607" stop="102867614" score="3.1039" pvalue="7.9e-05">
<sequence>CCCCTCCC</sequence>
<mem:qvalue>0.145</mem:qvalue>
</matched-element>
</scanned-sequence>
<scanned-sequence accession="chr12" name="chr12">
</scanned-sequence>
<scanned-sequence accession="chr12" name="chr12">
</scanned-sequence>
<scanned-sequence accession="chr12" name="chr12">
</scanned-sequence>
<scanned-sequence accession="chr12" name="chr12">
</scanned-sequence>
<scanned-sequence accession="chr12" name="chr12">
</scanned-sequence>
<scanned-sequence accession="chr12" name="chr12">
</scanned-sequence>
<scanned-sequence accession="chr12" name="chr12">
</scanned-sequence>
<scanned-sequence accession="chr12" name="chr12">
</scanned-sequence>
<scanned-sequence accession="chr12" name="chr12">
<matched-element start="107552013" stop="107552006" score="14.6753" pvalue="1.9e-05">
<sequence>CCCCACCC</sequence>
<mem:qvalue>0.111</mem:qvalue>
</matched-element>
</scanned-sequence>
<scanned-sequence accession="chr12" name="chr12">
</scanned-sequence>
<scanned-sequence accession="chr12" name="chr12">
</scanned-sequence>
<scanned-sequence accession="chr12" name="chr12">
</scanned-sequence>
<scanned-sequence accession="chr12" name="chr12">
</scanned-sequence>
<scanned-sequence accession="chr12" name="chr12">
</scanned-sequence>
<scanned-sequence accession="chr12" name="chr12">
<matched-element start="109584071" stop="109584078" score="14.6753" pvalue="1.9e-05">
<sequence>CCCCACCC</sequence>
<mem:qvalue>0.111</mem:qvalue>
</matched-element>
</scanned-sequence>
<scanned-sequence accession="chr12" name="chr12">
<matched-element start="109592441" stop="109592434" score="3.1039" pvalue="7.9e-05">
<sequence>CCCCTCCC</sequence>
<mem:qvalue>0.145</mem:qvalue>
</matched-element>
</scanned-sequence>
<scanned-sequence accession="chr12" name="chr12">
</scanned-sequence>
<scanned-sequence accession="chr12" name="chr12">
</scanned-sequence>
<scanned-sequence accession="chr12" name="chr12">
</scanned-sequence>
<scanned-sequence accession="chr12" name="chr12">
</scanned-sequence>
<scanned-sequence accession="chr12" name="chr12">
<matched-element start="115481830" stop="115481823" score="14.6753" pvalue="1.9e-05">
<sequence>CCCCACCC</sequence>
<mem:qvalue>0.111</mem:qvalue>
</matched-element>
<matched-element start="115481845" stop="115481838" score="3.1039" pvalue="7.9e-05">
<sequence>CCCCTCCC</sequence>
<mem:qvalue>0.145</mem:qvalue>
</matched-element>
</scanned-sequence>
<scanned-sequence accession="chr12" name="chr12">
</scanned-sequence>
<scanned-sequence accession="chr12" name="chr12">
</scanned-sequence>
<scanned-sequence accession="chr12" name="chr12">
</scanned-sequence>
<scanned-sequence accession="chr12" name="chr12">
</scanned-sequence>
<scanned-sequence accession="chr12" name="chr12">
</scanned-sequence>
<scanned-sequence accession="chr12" name="chr12">
<matched-element start="120811009" stop="120811016" score="14.5974" pvalue="3.95e-05">
<sequence>CCCCGCCC</sequence>
<mem:qvalue>0.117</mem:qvalue>
</matched-element>
</scanned-sequence>
<scanned-sequence accession="chr12" name="chr12">
</scanned-sequence>
<scanned-sequence accession="chr12" name="chr12">
</scanned-sequence>
<scanned-sequence accession="chr12" name="chr12">
<matched-element start="121914750" stop="121914757" score="14.6753" pvalue="1.9e-05">
<sequence>CCCCACCC</sequence>
<mem:qvalue>0.111</mem:qvalue>
</matched-element>
</scanned-sequence>
<scanned-sequence accession="chr12" name="chr12">
</scanned-sequence>
<scanned-sequence accession="chr12" name="chr12">
</scanned-sequence>
<scanned-sequence accession="chr12" name="chr12">
</scanned-sequence>
<scanned-sequence accession="chr12" name="chr12">
<matched-element start="122025141" stop="122025148" score="14.5974" pvalue="3.95e-05">
<sequence>CCCCGCCC</sequence>
<mem:qvalue>0.117</mem:qvalue>
</matched-element>
</scanned-sequence>
<scanned-sequence accession="chr12" name="chr12">
</scanned-sequence>
<scanned-sequence accession="chr12" name="chr12">
</scanned-sequence>
<scanned-sequence accession="chr12" name="chr12">
</scanned-sequence>
<scanned-sequence accession="chr12" name="chr12">
</scanned-sequence>
<scanned-sequence accession="chr12" name="chr12">
</scanned-sequence>
<scanned-sequence accession="chr12" name="chr12">
</scanned-sequence>
<scanned-sequence accession="chr12" name="chr12">
</scanned-sequence>
<scanned-sequence accession="chr12" name="chr12">
<matched-element start="123965536" stop="123965543" score="3.1039" pvalue="7.9e-05">
<sequence>CCCCTCCC</sequence>
<mem:qvalue>0.145</mem:qvalue>
</matched-element>
</scanned-sequence>
<scanned-sequence accession="chr12" name="chr12">
<matched-element start="123967955" stop="123967948" score="14.5974" pvalue="3.95e-05">
<sequence>CCCCGCCC</sequence>
<mem:qvalue>0.117</mem:qvalue>
</matched-element>
<matched-element start="123967990" stop="123967997" score="3.1039" pvalue="7.9e-05">
<sequence>CCCCTCCC</sequence>
<mem:qvalue>0.145</mem:qvalue>
</matched-element>
</scanned-sequence>
<scanned-sequence accession="chr12" name="chr12">
</scanned-sequence>
<scanned-sequence accession="chr12" name="chr12">
</scanned-sequence>
<scanned-sequence accession="chr12" name="chr12">
</scanned-sequence>
<scanned-sequence accession="chr12" name="chr12">
</scanned-sequence>
<scanned-sequence accession="chr12" name="chr12">
</scanned-sequence>
<scanned-sequence accession="chr12" name="chr12">
</scanned-sequence>
<scanned-sequence accession="chr13" name="chr13">
</scanned-sequence>
<scanned-sequence accession="chr13" name="chr13">
</scanned-sequence>
<scanned-sequence accession="chr13" name="chr13">
</scanned-sequence>
<scanned-sequence accession="chr13" name="chr13">
</scanned-sequence>
<scanned-sequence accession="chr13" name="chr13">
<matched-element start="26922735" stop="26922728" score="14.5974" pvalue="3.95e-05">
<sequence>CCCCGCCC</sequence>
<mem:qvalue>0.117</mem:qvalue>
</matched-element>
</scanned-sequence>
<scanned-sequence accession="chr13" name="chr13">
</scanned-sequence>
<scanned-sequence accession="chr13" name="chr13">
<matched-element start="30089758" stop="30089765" score="14.6753" pvalue="1.9e-05">
<sequence>CCCCACCC</sequence>
<mem:qvalue>0.111</mem:qvalue>
</matched-element>
<matched-element start="30089874" stop="30089881" score="14.5974" pvalue="3.95e-05">
<sequence>CCCCGCCC</sequence>
<mem:qvalue>0.117</mem:qvalue>
</matched-element>
</scanned-sequence>
<scanned-sequence accession="chr13" name="chr13">
</scanned-sequence>
<scanned-sequence accession="chr13" name="chr13">
<matched-element start="33014809" stop="33014816" score="14.5974" pvalue="3.95e-05">
<sequence>CCCCGCCC</sequence>
<mem:qvalue>0.117</mem:qvalue>
</matched-element>
</scanned-sequence>
<scanned-sequence accession="chr13" name="chr13">
</scanned-sequence>
<scanned-sequence accession="chr13" name="chr13">
</scanned-sequence>
<scanned-sequence accession="chr13" name="chr13">
</scanned-sequence>
<scanned-sequence accession="chr13" name="chr13">
<matched-element start="40243335" stop="40243342" score="14.5974" pvalue="3.95e-05">
<sequence>CCCCGCCC</sequence>
<mem:qvalue>0.117</mem:qvalue>
</matched-element>
</scanned-sequence>
<scanned-sequence accession="chr13" name="chr13">
</scanned-sequence>
<scanned-sequence accession="chr13" name="chr13">
<matched-element start="45319738" stop="45319745" score="3.1039" pvalue="7.9e-05">
<sequence>CCCCTCCC</sequence>
<mem:qvalue>0.145</mem:qvalue>
</matched-element>
</scanned-sequence>
<scanned-sequence accession="chr13" name="chr13">
</scanned-sequence>
<scanned-sequence accession="chr13" name="chr13">
</scanned-sequence>
<scanned-sequence accession="chr13" name="chr13">
</scanned-sequence>
<scanned-sequence accession="chr13" name="chr13">
</scanned-sequence>
<scanned-sequence accession="chr13" name="chr13">
</scanned-sequence>
<scanned-sequence accession="chr13" name="chr13">
</scanned-sequence>
<scanned-sequence accession="chr13" name="chr13">
</scanned-sequence>
<scanned-sequence accession="chr13" name="chr13">
</scanned-sequence>
<scanned-sequence accession="chr13" name="chr13">
<matched-element start="48005073" stop="48005066" score="14.5974" pvalue="3.95e-05">
<sequence>CCCCGCCC</sequence>
<mem:qvalue>0.117</mem:qvalue>
</matched-element>
<matched-element start="48005078" stop="48005071" score="3.1039" pvalue="7.9e-05">
<sequence>CCCCTCCC</sequence>
<mem:qvalue>0.145</mem:qvalue>
</matched-element>
</scanned-sequence>
<scanned-sequence accession="chr13" name="chr13">
</scanned-sequence>
<scanned-sequence accession="chr13" name="chr13">
</scanned-sequence>
<scanned-sequence accession="chr13" name="chr13">
</scanned-sequence>
<scanned-sequence accession="chr13" name="chr13">
</scanned-sequence>
<scanned-sequence accession="chr13" name="chr13">
<matched-element start="49838289" stop="49838282" score="14.6753" pvalue="1.9e-05">
<sequence>CCCCACCC</sequence>
<mem:qvalue>0.111</mem:qvalue>
</matched-element>
</scanned-sequence>
<scanned-sequence accession="chr13" name="chr13">
<matched-element start="51666612" stop="51666619" score="3.1039" pvalue="7.9e-05">
<sequence>CCCCTCCC</sequence>
<mem:qvalue>0.145</mem:qvalue>
</matched-element>
</scanned-sequence>
<scanned-sequence accession="chr13" name="chr13">
</scanned-sequence>
<scanned-sequence accession="chr13" name="chr13">
</scanned-sequence>
<scanned-sequence accession="chr13" name="chr13">
</scanned-sequence>
<scanned-sequence accession="chr13" name="chr13">
<matched-element start="76799293" stop="76799300" score="14.6753" pvalue="1.9e-05">
<sequence>CCCCACCC</sequence>
<mem:qvalue>0.111</mem:qvalue>
</matched-element>
</scanned-sequence>
<scanned-sequence accession="chr13" name="chr13">
</scanned-sequence>
<scanned-sequence accession="chr13" name="chr13">
</scanned-sequence>
<scanned-sequence accession="chr13" name="chr13">
</scanned-sequence>
<scanned-sequence accession="chr13" name="chr13">
</scanned-sequence>
<scanned-sequence accession="chr13" name="chr13">
</scanned-sequence>
<scanned-sequence accession="chr13" name="chr13">
</scanned-sequence>
<scanned-sequence accession="chr13" name="chr13">
</scanned-sequence>
<scanned-sequence accession="chr13" name="chr13">
</scanned-sequence>
<scanned-sequence accession="chr13" name="chr13">
</scanned-sequence>
<scanned-sequence accession="chr13" name="chr13">
</scanned-sequence>
<scanned-sequence accession="chr13" name="chr13">
</scanned-sequence>
<scanned-sequence accession="chr14" name="chr14">
</scanned-sequence>
<scanned-sequence accession="chr14" name="chr14">
</scanned-sequence>
<scanned-sequence accession="chr14" name="chr14">
</scanned-sequence>
<scanned-sequence accession="chr14" name="chr14">
<matched-element start="20744233" stop="20744240" score="3.1039" pvalue="7.9e-05">
<sequence>CCCCTCCC</sequence>
<mem:qvalue>0.145</mem:qvalue>
</matched-element>
</scanned-sequence>
<scanned-sequence accession="chr14" name="chr14">
</scanned-sequence>
<scanned-sequence accession="chr14" name="chr14">
</scanned-sequence>
<scanned-sequence accession="chr14" name="chr14">
</scanned-sequence>
<scanned-sequence accession="chr14" name="chr14">
</scanned-sequence>
<scanned-sequence accession="chr14" name="chr14">
<matched-element start="22089234" stop="22089241" score="14.6753" pvalue="1.9e-05">
<sequence>CCCCACCC</sequence>
<mem:qvalue>0.111</mem:qvalue>
</matched-element>
</scanned-sequence>
<scanned-sequence accession="chr14" name="chr14">
<matched-element start="22095390" stop="22095383" score="3.1039" pvalue="7.9e-05">
<sequence>CCCCTCCC</sequence>
<mem:qvalue>0.145</mem:qvalue>
</matched-element>
<matched-element start="22095656" stop="22095663" score="3.1039" pvalue="7.9e-05">
<sequence>CCCCCCCC</sequence>
<mem:qvalue>0.145</mem:qvalue>
</matched-element>
<matched-element start="22095657" stop="22095664" score="3.1039" pvalue="7.9e-05">
<sequence>CCCCCCCC</sequence>
<mem:qvalue>0.145</mem:qvalue>
</matched-element>
</scanned-sequence>
<scanned-sequence accession="chr14" name="chr14">
</scanned-sequence>
<scanned-sequence accession="chr14" name="chr14">
</scanned-sequence>
<scanned-sequence accession="chr14" name="chr14">
</scanned-sequence>
<scanned-sequence accession="chr14" name="chr14">
<matched-element start="23700298" stop="23700291" score="14.6753" pvalue="1.9e-05">
<sequence>CCCCACCC</sequence>
<mem:qvalue>0.111</mem:qvalue>
</matched-element>
<matched-element start="23700694" stop="23700701" score="14.6753" pvalue="1.9e-05">
<sequence>CCCCACCC</sequence>
<mem:qvalue>0.111</mem:qvalue>
</matched-element>
<matched-element start="23700745" stop="23700738" score="14.6753" pvalue="1.9e-05">
<sequence>CCCCACCC</sequence>
<mem:qvalue>0.111</mem:qvalue>
</matched-element>
</scanned-sequence>
<scanned-sequence accession="chr14" name="chr14">
<matched-element start="23734670" stop="23734677" score="14.5974" pvalue="3.95e-05">
<sequence>CCCCGCCC</sequence>
<mem:qvalue>0.117</mem:qvalue>
</matched-element>
<matched-element start="23734860" stop="23734853" score="3.1039" pvalue="7.9e-05">
<sequence>CCCCTCCC</sequence>
<mem:qvalue>0.145</mem:qvalue>
</matched-element>
</scanned-sequence>
<scanned-sequence accession="chr14" name="chr14">
<matched-element start="34938407" stop="34938400" score="14.6753" pvalue="1.9e-05">
<sequence>CCCCACCC</sequence>
<mem:qvalue>0.111</mem:qvalue>
</matched-element>
</scanned-sequence>
<scanned-sequence accession="chr14" name="chr14">
</scanned-sequence>
<scanned-sequence accession="chr14" name="chr14">
<matched-element start="34942972" stop="34942979" score="14.5974" pvalue="3.95e-05">
<sequence>CCCCGCCC</sequence>
<mem:qvalue>0.117</mem:qvalue>
</matched-element>
<matched-element start="34943093" stop="34943100" score="14.5974" pvalue="3.95e-05">
<sequence>CCCCGCCC</sequence>
<mem:qvalue>0.117</mem:qvalue>
</matched-element>
<matched-element start="34943008" stop="34943015" score="3.1039" pvalue="7.9e-05">
<sequence>CCCCTCCC</sequence>
<mem:qvalue>0.145</mem:qvalue>
</matched-element>
</scanned-sequence>
<scanned-sequence accession="chr14" name="chr14">
<matched-element start="34943768" stop="34943761" score="14.5974" pvalue="3.95e-05">
<sequence>CCCCGCCC</sequence>
<mem:qvalue>0.117</mem:qvalue>
</matched-element>
<matched-element start="34943961" stop="34943968" score="3.1039" pvalue="7.9e-05">
<sequence>CCCCTCCC</sequence>
<mem:qvalue>0.145</mem:qvalue>
</matched-element>
</scanned-sequence>
<scanned-sequence accession="chr14" name="chr14">
</scanned-sequence>
<scanned-sequence accession="chr14" name="chr14">
</scanned-sequence>
<scanned-sequence accession="chr14" name="chr14">
</scanned-sequence>
<scanned-sequence accession="chr14" name="chr14">
<matched-element start="50358273" stop="50358280" score="14.6753" pvalue="1.9e-05">
<sequence>CCCCACCC</sequence>
<mem:qvalue>0.111</mem:qvalue>
</matched-element>
</scanned-sequence>
<scanned-sequence accession="chr14" name="chr14">
</scanned-sequence>
<scanned-sequence accession="chr14" name="chr14">
</scanned-sequence>
<scanned-sequence accession="chr14" name="chr14">
<matched-element start="57834637" stop="57834644" score="14.5974" pvalue="3.95e-05">
<sequence>CCCCGCCC</sequence>
<mem:qvalue>0.117</mem:qvalue>
</matched-element>
</scanned-sequence>
<scanned-sequence accession="chr14" name="chr14">
</scanned-sequence>
<scanned-sequence accession="chr14" name="chr14">
</scanned-sequence>
<scanned-sequence accession="chr14" name="chr14">
</scanned-sequence>
<scanned-sequence accession="chr14" name="chr14">
<matched-element start="61105290" stop="61105283" score="14.5974" pvalue="3.95e-05">
<sequence>CCCCGCCC</sequence>
<mem:qvalue>0.117</mem:qvalue>
</matched-element>
</scanned-sequence>
<scanned-sequence accession="chr14" name="chr14">
</scanned-sequence>
<scanned-sequence accession="chr14" name="chr14">
</scanned-sequence>
<scanned-sequence accession="chr14" name="chr14">
</scanned-sequence>
<scanned-sequence accession="chr14" name="chr14">
</scanned-sequence>
<scanned-sequence accession="chr14" name="chr14">
</scanned-sequence>
<scanned-sequence accession="chr14" name="chr14">
<matched-element start="61287610" stop="61287617" score="14.5974" pvalue="3.95e-05">
<sequence>CCCCGCCC</sequence>
<mem:qvalue>0.117</mem:qvalue>
</matched-element>
</scanned-sequence>
<scanned-sequence accession="chr14" name="chr14">
</scanned-sequence>
<scanned-sequence accession="chr14" name="chr14">
<matched-element start="64693208" stop="64693215" score="3.1039" pvalue="7.9e-05">
<sequence>CCCCTCCC</sequence>
<mem:qvalue>0.145</mem:qvalue>
</matched-element>
</scanned-sequence>
<scanned-sequence accession="chr14" name="chr14">
</scanned-sequence>
<scanned-sequence accession="chr14" name="chr14">
<matched-element start="64840387" stop="64840394" score="3.1039" pvalue="7.9e-05">
<sequence>CCCCTCCC</sequence>
<mem:qvalue>0.145</mem:qvalue>
</matched-element>
</scanned-sequence>
<scanned-sequence accession="chr14" name="chr14">
</scanned-sequence>
<scanned-sequence accession="chr14" name="chr14">
</scanned-sequence>
<scanned-sequence accession="chr14" name="chr14">
</scanned-sequence>
<scanned-sequence accession="chr14" name="chr14">
<matched-element start="67747691" stop="67747698" score="14.6753" pvalue="1.9e-05">
<sequence>CCCCACCC</sequence>
<mem:qvalue>0.111</mem:qvalue>
</matched-element>
<matched-element start="67747686" stop="67747693" score="3.1039" pvalue="7.9e-05">
<sequence>CCCCTCCC</sequence>
<mem:qvalue>0.145</mem:qvalue>
</matched-element>
</scanned-sequence>
<scanned-sequence accession="chr14" name="chr14">
</scanned-sequence>
<scanned-sequence accession="chr14" name="chr14">
<matched-element start="68325406" stop="68325399" score="14.6753" pvalue="1.9e-05">
<sequence>CCCCACCC</sequence>
<mem:qvalue>0.111</mem:qvalue>
</matched-element>
<matched-element start="68325415" stop="68325408" score="14.6753" pvalue="1.9e-05">
<sequence>CCCCACCC</sequence>
<mem:qvalue>0.111</mem:qvalue>
</matched-element>
<matched-element start="68325410" stop="68325403" score="3.1039" pvalue="7.9e-05">
<sequence>CCCCCCCC</sequence>
<mem:qvalue>0.145</mem:qvalue>
</matched-element>
</scanned-sequence>
<scanned-sequence accession="chr14" name="chr14">
<matched-element start="68329688" stop="68329681" score="3.1039" pvalue="7.9e-05">
<sequence>CCCCTCCC</sequence>
<mem:qvalue>0.145</mem:qvalue>
</matched-element>
</scanned-sequence>
<scanned-sequence accession="chr14" name="chr14">
</scanned-sequence>
<scanned-sequence accession="chr14" name="chr14">
</scanned-sequence>
<scanned-sequence accession="chr14" name="chr14">
<matched-element start="69303421" stop="69303428" score="14.6753" pvalue="1.9e-05">
<sequence>CCCCACCC</sequence>
<mem:qvalue>0.111</mem:qvalue>
</matched-element>
</scanned-sequence>
<scanned-sequence accession="chr14" name="chr14">
</scanned-sequence>
<scanned-sequence accession="chr14" name="chr14">
</scanned-sequence>
<scanned-sequence accession="chr14" name="chr14">
</scanned-sequence>
<scanned-sequence accession="chr14" name="chr14">
</scanned-sequence>
<scanned-sequence accession="chr14" name="chr14">
</scanned-sequence>
<scanned-sequence accession="chr14" name="chr14">
</scanned-sequence>
<scanned-sequence accession="chr14" name="chr14">
</scanned-sequence>
<scanned-sequence accession="chr14" name="chr14">
</scanned-sequence>
<scanned-sequence accession="chr14" name="chr14">
</scanned-sequence>
<scanned-sequence accession="chr14" name="chr14">
</scanned-sequence>
<scanned-sequence accession="chr14" name="chr14">
</scanned-sequence>
<scanned-sequence accession="chr14" name="chr14">
<matched-element start="89932864" stop="89932871" score="14.5974" pvalue="3.95e-05">
<sequence>CCCCGCCC</sequence>
<mem:qvalue>0.117</mem:qvalue>
</matched-element>
</scanned-sequence>
<scanned-sequence accession="chr14" name="chr14">
</scanned-sequence>
<scanned-sequence accession="chr14" name="chr14">
</scanned-sequence>
<scanned-sequence accession="chr14" name="chr14">
</scanned-sequence>
<scanned-sequence accession="chr14" name="chr14">
</scanned-sequence>
<scanned-sequence accession="chr14" name="chr14">
</scanned-sequence>
<scanned-sequence accession="chr14" name="chr14">
</scanned-sequence>
<scanned-sequence accession="chr14" name="chr14">
</scanned-sequence>
<scanned-sequence accession="chr14" name="chr14">
</scanned-sequence>
<scanned-sequence accession="chr14" name="chr14">
</scanned-sequence>
<scanned-sequence accession="chr14" name="chr14">
</scanned-sequence>
<scanned-sequence accession="chr14" name="chr14">
</scanned-sequence>
<scanned-sequence accession="chr14" name="chr14">
</scanned-sequence>
<scanned-sequence accession="chr14" name="chr14">
</scanned-sequence>
<scanned-sequence accession="chr14" name="chr14">
<matched-element start="95637033" stop="95637040" score="14.6753" pvalue="1.9e-05">
<sequence>CCCCACCC</sequence>
<mem:qvalue>0.111</mem:qvalue>
</matched-element>
</scanned-sequence>
<scanned-sequence accession="chr14" name="chr14">
</scanned-sequence>
<scanned-sequence accession="chr14" name="chr14">
</scanned-sequence>
<scanned-sequence accession="chr14" name="chr14">
</scanned-sequence>
<scanned-sequence accession="chr14" name="chr14">
</scanned-sequence>
<scanned-sequence accession="chr14" name="chr14">
</scanned-sequence>
<scanned-sequence accession="chr14" name="chr14">
</scanned-sequence>
<scanned-sequence accession="chr14" name="chr14">
</scanned-sequence>
<scanned-sequence accession="chr14" name="chr14">
</scanned-sequence>
<scanned-sequence accession="chr14" name="chr14">
<matched-element start="102855351" stop="102855358" score="3.1039" pvalue="7.9e-05">
<sequence>CCCCTCCC</sequence>
<mem:qvalue>0.145</mem:qvalue>
</matched-element>
</scanned-sequence>
<scanned-sequence accession="chr14" name="chr14">
</scanned-sequence>
<scanned-sequence accession="chr14" name="chr14">
</scanned-sequence>
<scanned-sequence accession="chr14" name="chr14">
</scanned-sequence>
<scanned-sequence accession="chr14" name="chr14">
<matched-element start="104585325" stop="104585332" score="14.6753" pvalue="1.9e-05">
<sequence>CCCCACCC</sequence>
<mem:qvalue>0.111</mem:qvalue>
</matched-element>
<matched-element start="104585307" stop="104585314" score="3.1039" pvalue="7.9e-05">
<sequence>CCCCTCCC</sequence>
<mem:qvalue>0.145</mem:qvalue>
</matched-element>
</scanned-sequence>
<scanned-sequence accession="chr14" name="chr14">
</scanned-sequence>
<scanned-sequence accession="chr14" name="chr14">
<matched-element start="105238621" stop="105238628" score="3.1039" pvalue="7.9e-05">
<sequence>CCCCTCCC</sequence>
<mem:qvalue>0.145</mem:qvalue>
</matched-element>
</scanned-sequence>
<scanned-sequence accession="chr14" name="chr14">
</scanned-sequence>
<scanned-sequence accession="chr14" name="chr14">
</scanned-sequence>
<scanned-sequence accession="chr14" name="chr14">
</scanned-sequence>
<scanned-sequence accession="chr14" name="chr14">
</scanned-sequence>
<scanned-sequence accession="chr14" name="chr14">
</scanned-sequence>
<scanned-sequence accession="chr14" name="chr14">
<matched-element start="105308954" stop="105308961" score="3.1039" pvalue="7.9e-05">
<sequence>CCCCTCCC</sequence>
<mem:qvalue>0.145</mem:qvalue>
</matched-element>
</scanned-sequence>
<scanned-sequence accession="chr14" name="chr14">
</scanned-sequence>
<scanned-sequence accession="chr14" name="chr14">
</scanned-sequence>
<scanned-sequence accession="chr14" name="chr14">
</scanned-sequence>
<scanned-sequence accession="chr14" name="chr14">
</scanned-sequence>
<scanned-sequence accession="chr14" name="chr14">
</scanned-sequence>
<scanned-sequence accession="chr15" name="chr15">
</scanned-sequence>
<scanned-sequence accession="chr15" name="chr15">
</scanned-sequence>
<scanned-sequence accession="chr15" name="chr15">
<matched-element start="29295156" stop="29295149" score="14.6753" pvalue="1.9e-05">
<sequence>CCCCACCC</sequence>
<mem:qvalue>0.111</mem:qvalue>
</matched-element>
<matched-element start="29295103" stop="29295096" score="14.5974" pvalue="3.95e-05">
<sequence>CCCCGCCC</sequence>
<mem:qvalue>0.117</mem:qvalue>
</matched-element>
</scanned-sequence>
<scanned-sequence accession="chr15" name="chr15">
<matched-element start="29295991" stop="29295998" score="14.5974" pvalue="3.95e-05">
<sequence>CCCCGCCC</sequence>
<mem:qvalue>0.117</mem:qvalue>
</matched-element>
</scanned-sequence>
<scanned-sequence accession="chr15" name="chr15">
</scanned-sequence>
<scanned-sequence accession="chr15" name="chr15">
<matched-element start="29308805" stop="29308798" score="3.1039" pvalue="7.9e-05">
<sequence>CCCCCCCC</sequence>
<mem:qvalue>0.145</mem:qvalue>
</matched-element>
<matched-element start="29308806" stop="29308799" score="3.1039" pvalue="7.9e-05">
<sequence>CCCCCCCC</sequence>
<mem:qvalue>0.145</mem:qvalue>
</matched-element>
<matched-element start="29308807" stop="29308800" score="3.1039" pvalue="7.9e-05">
<sequence>CCCCCCCC</sequence>
<mem:qvalue>0.145</mem:qvalue>
</matched-element>
</scanned-sequence>
<scanned-sequence accession="chr15" name="chr15">
<matched-element start="29310439" stop="29310432" score="3.1039" pvalue="7.9e-05">
<sequence>CCCCTCCC</sequence>
<mem:qvalue>0.145</mem:qvalue>
</matched-element>
</scanned-sequence>
<scanned-sequence accession="chr15" name="chr15">
</scanned-sequence>
<scanned-sequence accession="chr15" name="chr15">
</scanned-sequence>
<scanned-sequence accession="chr15" name="chr15">
</scanned-sequence>
<scanned-sequence accession="chr15" name="chr15">
<matched-element start="29345926" stop="29345933" score="14.5974" pvalue="3.95e-05">
<sequence>CCCCGCCC</sequence>
<mem:qvalue>0.117</mem:qvalue>
</matched-element>
<matched-element start="29345931" stop="29345938" score="14.5974" pvalue="3.95e-05">
<sequence>CCCCGCCC</sequence>
<mem:qvalue>0.117</mem:qvalue>
</matched-element>
<matched-element start="29345920" stop="29345927" score="3.1039" pvalue="7.9e-05">
<sequence>CCCCCCCC</sequence>
<mem:qvalue>0.145</mem:qvalue>
</matched-element>
<matched-element start="29345921" stop="29345928" score="3.1039" pvalue="7.9e-05">
<sequence>CCCCCCCC</sequence>
<mem:qvalue>0.145</mem:qvalue>
</matched-element>
<matched-element start="29345922" stop="29345929" score="3.1039" pvalue="7.9e-05">
<sequence>CCCCCCCC</sequence>
<mem:qvalue>0.145</mem:qvalue>
</matched-element>
</scanned-sequence>
<scanned-sequence accession="chr15" name="chr15">
<matched-element start="29404962" stop="29404969" score="3.1039" pvalue="7.9e-05">
<sequence>CCCCTCCC</sequence>
<mem:qvalue>0.145</mem:qvalue>
</matched-element>
</scanned-sequence>
<scanned-sequence accession="chr15" name="chr15">
<matched-element start="29408829" stop="29408822" score="14.6753" pvalue="1.9e-05">
<sequence>CCCCACCC</sequence>
<mem:qvalue>0.111</mem:qvalue>
</matched-element>
<matched-element start="29408779" stop="29408772" score="3.1039" pvalue="7.9e-05">
<sequence>CCCCTCCC</sequence>
<mem:qvalue>0.145</mem:qvalue>
</matched-element>
</scanned-sequence>
<scanned-sequence accession="chr15" name="chr15">
</scanned-sequence>
<scanned-sequence accession="chr15" name="chr15">
</scanned-sequence>
<scanned-sequence accession="chr15" name="chr15">
<matched-element start="29441022" stop="29441015" score="14.6753" pvalue="1.9e-05">
<sequence>CCCCACCC</sequence>
<mem:qvalue>0.111</mem:qvalue>
</matched-element>
<matched-element start="29441097" stop="29441090" score="3.1039" pvalue="7.9e-05">
<sequence>CCCCTCCC</sequence>
<mem:qvalue>0.145</mem:qvalue>
</matched-element>
<matched-element start="29441154" stop="29441161" score="3.1039" pvalue="7.9e-05">
<sequence>CCCCTCCC</sequence>
<mem:qvalue>0.145</mem:qvalue>
</matched-element>
</scanned-sequence>
<scanned-sequence accession="chr15" name="chr15">
</scanned-sequence>
<scanned-sequence accession="chr15" name="chr15">
</scanned-sequence>
<scanned-sequence accession="chr15" name="chr15">
</scanned-sequence>
<scanned-sequence accession="chr15" name="chr15">
</scanned-sequence>
<scanned-sequence accession="chr15" name="chr15">
<matched-element start="38013556" stop="38013563" score="14.5974" pvalue="3.95e-05">
<sequence>CCCCGCCC</sequence>
<mem:qvalue>0.117</mem:qvalue>
</matched-element>
<matched-element start="38013617" stop="38013624" score="14.5974" pvalue="3.95e-05">
<sequence>CCCCGCCC</sequence>
<mem:qvalue>0.117</mem:qvalue>
</matched-element>
</scanned-sequence>
<scanned-sequence accession="chr15" name="chr15">
</scanned-sequence>
<scanned-sequence accession="chr15" name="chr15">
</scanned-sequence>
<scanned-sequence accession="chr15" name="chr15">
</scanned-sequence>
<scanned-sequence accession="chr15" name="chr15">
</scanned-sequence>
<scanned-sequence accession="chr15" name="chr15">
</scanned-sequence>
<scanned-sequence accession="chr15" name="chr15">
</scanned-sequence>
<scanned-sequence accession="chr15" name="chr15">
</scanned-sequence>
<scanned-sequence accession="chr15" name="chr15">
</scanned-sequence>
<scanned-sequence accession="chr15" name="chr15">
</scanned-sequence>
<scanned-sequence accession="chr15" name="chr15">
<matched-element start="42808605" stop="42808612" score="3.1039" pvalue="7.9e-05">
<sequence>CCCCTCCC</sequence>
<mem:qvalue>0.145</mem:qvalue>
</matched-element>
</scanned-sequence>
<scanned-sequence accession="chr15" name="chr15">
</scanned-sequence>
<scanned-sequence accession="chr15" name="chr15">
<matched-element start="43280031" stop="43280038" score="14.5974" pvalue="3.95e-05">
<sequence>CCCCGCCC</sequence>
<mem:qvalue>0.117</mem:qvalue>
</matched-element>
</scanned-sequence>
<scanned-sequence accession="chr15" name="chr15">
<matched-element start="43534676" stop="43534683" score="14.6753" pvalue="1.9e-05">
<sequence>CCCCACCC</sequence>
<mem:qvalue>0.111</mem:qvalue>
</matched-element>
</scanned-sequence>
<scanned-sequence accession="chr15" name="chr15">
</scanned-sequence>
<scanned-sequence accession="chr15" name="chr15">
<matched-element start="54325480" stop="54325473" score="3.1039" pvalue="7.9e-05">
<sequence>CCCCTCCC</sequence>
<mem:qvalue>0.145</mem:qvalue>
</matched-element>
<matched-element start="54325806" stop="54325799" score="3.1039" pvalue="7.9e-05">
<sequence>CCCCTCCC</sequence>
<mem:qvalue>0.145</mem:qvalue>
</matched-element>
</scanned-sequence>
<scanned-sequence accession="chr15" name="chr15">
</scanned-sequence>
<scanned-sequence accession="chr15" name="chr15">
<matched-element start="56533906" stop="56533899" score="14.6753" pvalue="1.9e-05">
<sequence>CCCCACCC</sequence>
<mem:qvalue>0.111</mem:qvalue>
</matched-element>
</scanned-sequence>
<scanned-sequence accession="chr15" name="chr15">
</scanned-sequence>
<scanned-sequence accession="chr15" name="chr15">
</scanned-sequence>
<scanned-sequence accession="chr15" name="chr15">
<matched-element start="57623537" stop="57623530" score="14.6753" pvalue="1.9e-05">
<sequence>CCCCACCC</sequence>
<mem:qvalue>0.111</mem:qvalue>
</matched-element>
</scanned-sequence>
<scanned-sequence accession="chr15" name="chr15">
</scanned-sequence>
<scanned-sequence accession="chr15" name="chr15">
</scanned-sequence>
<scanned-sequence accession="chr15" name="chr15">
<matched-element start="61583571" stop="61583578" score="14.6753" pvalue="1.9e-05">
<sequence>CCCCACCC</sequence>
<mem:qvalue>0.111</mem:qvalue>
</matched-element>
</scanned-sequence>
<scanned-sequence accession="chr15" name="chr15">
</scanned-sequence>
<scanned-sequence accession="chr15" name="chr15">
</scanned-sequence>
<scanned-sequence accession="chr15" name="chr15">
<matched-element start="62233244" stop="62233251" score="3.1039" pvalue="7.9e-05">
<sequence>CCCCTCCC</sequence>
<mem:qvalue>0.145</mem:qvalue>
</matched-element>
</scanned-sequence>
<scanned-sequence accession="chr15" name="chr15">
</scanned-sequence>
<scanned-sequence accession="chr15" name="chr15">
</scanned-sequence>
<scanned-sequence accession="chr15" name="chr15">
</scanned-sequence>
<scanned-sequence accession="chr15" name="chr15">
</scanned-sequence>
<scanned-sequence accession="chr15" name="chr15">
</scanned-sequence>
<scanned-sequence accession="chr15" name="chr15">
<matched-element start="62973070" stop="62973077" score="14.6753" pvalue="1.9e-05">
<sequence>CCCCACCC</sequence>
<mem:qvalue>0.111</mem:qvalue>
</matched-element>
<matched-element start="62973241" stop="62973234" score="14.6753" pvalue="1.9e-05">
<sequence>CCCCACCC</sequence>
<mem:qvalue>0.111</mem:qvalue>
</matched-element>
</scanned-sequence>
<scanned-sequence accession="chr15" name="chr15">
</scanned-sequence>
<scanned-sequence accession="chr15" name="chr15">
</scanned-sequence>
<scanned-sequence accession="chr15" name="chr15">
</scanned-sequence>
<scanned-sequence accession="chr15" name="chr15">
</scanned-sequence>
<scanned-sequence accession="chr15" name="chr15">
</scanned-sequence>
<scanned-sequence accession="chr15" name="chr15">
</scanned-sequence>
<scanned-sequence accession="chr15" name="chr15">
</scanned-sequence>
<scanned-sequence accession="chr15" name="chr15">
</scanned-sequence>
<scanned-sequence accession="chr15" name="chr15">
</scanned-sequence>
<scanned-sequence accession="chr15" name="chr15">
</scanned-sequence>
<scanned-sequence accession="chr15" name="chr15">
</scanned-sequence>
<scanned-sequence accession="chr15" name="chr15">
</scanned-sequence>
<scanned-sequence accession="chr15" name="chr15">
</scanned-sequence>
<scanned-sequence accession="chr15" name="chr15">
<matched-element start="68584140" stop="68584133" score="14.6753" pvalue="1.9e-05">
<sequence>CCCCACCC</sequence>
<mem:qvalue>0.111</mem:qvalue>
</matched-element>
<matched-element start="68583906" stop="68583913" score="3.1039" pvalue="7.9e-05">
<sequence>CCCCTCCC</sequence>
<mem:qvalue>0.145</mem:qvalue>
</matched-element>
</scanned-sequence>
<scanned-sequence accession="chr15" name="chr15">
<matched-element start="70310647" stop="70310654" score="14.5974" pvalue="3.95e-05">
<sequence>CCCCGCCC</sequence>
<mem:qvalue>0.117</mem:qvalue>
</matched-element>
<matched-element start="70310686" stop="70310693" score="14.5974" pvalue="3.95e-05">
<sequence>CCCCGCCC</sequence>
<mem:qvalue>0.117</mem:qvalue>
</matched-element>
<matched-element start="70311040" stop="70311047" score="14.5974" pvalue="3.95e-05">
<sequence>CCCCGCCC</sequence>
<mem:qvalue>0.117</mem:qvalue>
</matched-element>
</scanned-sequence>
<scanned-sequence accession="chr15" name="chr15">
<matched-element start="70554745" stop="70554738" score="14.5974" pvalue="3.95e-05">
<sequence>CCCCGCCC</sequence>
<mem:qvalue>0.117</mem:qvalue>
</matched-element>
</scanned-sequence>
<scanned-sequence accession="chr15" name="chr15">
<matched-element start="72476774" stop="72476767" score="14.6753" pvalue="1.9e-05">
<sequence>CCCCACCC</sequence>
<mem:qvalue>0.111</mem:qvalue>
</matched-element>
</scanned-sequence>
<scanned-sequence accession="chr15" name="chr15">
</scanned-sequence>
<scanned-sequence accession="chr15" name="chr15">
</scanned-sequence>
<scanned-sequence accession="chr15" name="chr15">
</scanned-sequence>
<scanned-sequence accession="chr15" name="chr15">
<matched-element start="72879909" stop="72879916" score="14.6753" pvalue="1.9e-05">
<sequence>CCCCACCC</sequence>
<mem:qvalue>0.111</mem:qvalue>
</matched-element>
</scanned-sequence>
<scanned-sequence accession="chr15" name="chr15">
</scanned-sequence>
<scanned-sequence accession="chr15" name="chr15">
</scanned-sequence>
<scanned-sequence accession="chr15" name="chr15">
</scanned-sequence>
<scanned-sequence accession="chr15" name="chr15">
</scanned-sequence>
<scanned-sequence accession="chr15" name="chr15">
</scanned-sequence>
<scanned-sequence accession="chr15" name="chr15">
</scanned-sequence>
<scanned-sequence accession="chr15" name="chr15">
<matched-element start="73293226" stop="73293233" score="14.6753" pvalue="1.9e-05">
<sequence>CCCCACCC</sequence>
<mem:qvalue>0.111</mem:qvalue>
</matched-element>
<matched-element start="73293220" stop="73293227" score="14.5974" pvalue="3.95e-05">
<sequence>CCCCGCCC</sequence>
<mem:qvalue>0.117</mem:qvalue>
</matched-element>
</scanned-sequence>
<scanned-sequence accession="chr15" name="chr15">
</scanned-sequence>
<scanned-sequence accession="chr15" name="chr15">
</scanned-sequence>
<scanned-sequence accession="chr15" name="chr15">
</scanned-sequence>
<scanned-sequence accession="chr15" name="chr15">
</scanned-sequence>
<scanned-sequence accession="chr15" name="chr15">
</scanned-sequence>
<scanned-sequence accession="chr15" name="chr15">
</scanned-sequence>
<scanned-sequence accession="chr15" name="chr15">
</scanned-sequence>
<scanned-sequence accession="chr15" name="chr15">
</scanned-sequence>
<scanned-sequence accession="chr15" name="chr15">
</scanned-sequence>
<scanned-sequence accession="chr15" name="chr15">
</scanned-sequence>
<scanned-sequence accession="chr15" name="chr15">
</scanned-sequence>
<scanned-sequence accession="chr15" name="chr15">
</scanned-sequence>
<scanned-sequence accession="chr15" name="chr15">
</scanned-sequence>
<scanned-sequence accession="chr15" name="chr15">
</scanned-sequence>
<scanned-sequence accession="chr15" name="chr15">
</scanned-sequence>
<scanned-sequence accession="chr15" name="chr15">
<matched-element start="91154156" stop="91154163" score="14.5974" pvalue="3.95e-05">
<sequence>CCCCGCCC</sequence>
<mem:qvalue>0.117</mem:qvalue>
</matched-element>
</scanned-sequence>
<scanned-sequence accession="chr15" name="chr15">
</scanned-sequence>
<scanned-sequence accession="chr15" name="chr15">
</scanned-sequence>
<scanned-sequence accession="chr15" name="chr15">
<matched-element start="91248646" stop="91248639" score="14.5974" pvalue="3.95e-05">
<sequence>CCCCGCCC</sequence>
<mem:qvalue>0.117</mem:qvalue>
</matched-element>
</scanned-sequence>
<scanned-sequence accession="chr15" name="chr15">
</scanned-sequence>
<scanned-sequence accession="chr15" name="chr15">
<matched-element start="99653258" stop="99653251" score="3.1039" pvalue="7.9e-05">
<sequence>CCCCTCCC</sequence>
<mem:qvalue>0.145</mem:qvalue>
</matched-element>
</scanned-sequence>
<scanned-sequence accession="chr16" name="chr16">
</scanned-sequence>
<scanned-sequence accession="chr16" name="chr16">
</scanned-sequence>
<scanned-sequence accession="chr16" name="chr16">
<matched-element start="1954888" stop="1954895" score="14.5974" pvalue="3.95e-05">
<sequence>CCCCGCCC</sequence>
<mem:qvalue>0.117</mem:qvalue>
</matched-element>
<matched-element start="1954950" stop="1954957" score="14.5974" pvalue="3.95e-05">
<sequence>CCCCGCCC</sequence>
<mem:qvalue>0.117</mem:qvalue>
</matched-element>
</scanned-sequence>
<scanned-sequence accession="chr16" name="chr16">
</scanned-sequence>
<scanned-sequence accession="chr16" name="chr16">
</scanned-sequence>
<scanned-sequence accession="chr16" name="chr16">
<matched-element start="2195360" stop="2195367" score="14.5974" pvalue="3.95e-05">
<sequence>CCCCGCCC</sequence>
<mem:qvalue>0.117</mem:qvalue>
</matched-element>
<matched-element start="2195394" stop="2195401" score="14.5974" pvalue="3.95e-05">
<sequence>CCCCGCCC</sequence>
<mem:qvalue>0.117</mem:qvalue>
</matched-element>
</scanned-sequence>
<scanned-sequence accession="chr16" name="chr16">
<matched-element start="2521994" stop="2522001" score="14.5974" pvalue="3.95e-05">
<sequence>CCCCGCCC</sequence>
<mem:qvalue>0.117</mem:qvalue>
</matched-element>
<matched-element start="2522088" stop="2522081" score="3.1039" pvalue="7.9e-05">
<sequence>CCCCTCCC</sequence>
<mem:qvalue>0.145</mem:qvalue>
</matched-element>
</scanned-sequence>
<scanned-sequence accession="chr16" name="chr16">
<matched-element start="2672259" stop="2672252" score="14.6753" pvalue="1.9e-05">
<sequence>CCCCACCC</sequence>
<mem:qvalue>0.111</mem:qvalue>
</matched-element>
</scanned-sequence>
<scanned-sequence accession="chr16" name="chr16">
</scanned-sequence>
<scanned-sequence accession="chr16" name="chr16">
</scanned-sequence>
<scanned-sequence accession="chr16" name="chr16">
</scanned-sequence>
<scanned-sequence accession="chr16" name="chr16">
</scanned-sequence>
<scanned-sequence accession="chr16" name="chr16">
<matched-element start="8937661" stop="8937668" score="14.5974" pvalue="3.95e-05">
<sequence>CCCCGCCC</sequence>
<mem:qvalue>0.117</mem:qvalue>
</matched-element>
</scanned-sequence>
<scanned-sequence accession="chr16" name="chr16">
</scanned-sequence>
<scanned-sequence accession="chr16" name="chr16">
<matched-element start="9129058" stop="9129065" score="14.6753" pvalue="1.9e-05">
<sequence>CCCCACCC</sequence>
<mem:qvalue>0.111</mem:qvalue>
</matched-element>
</scanned-sequence>
<scanned-sequence accession="chr16" name="chr16">
</scanned-sequence>
<scanned-sequence accession="chr16" name="chr16">
</scanned-sequence>
<scanned-sequence accession="chr16" name="chr16">
</scanned-sequence>
<scanned-sequence accession="chr16" name="chr16">
</scanned-sequence>
<scanned-sequence accession="chr16" name="chr16">
</scanned-sequence>
<scanned-sequence accession="chr16" name="chr16">
</scanned-sequence>
<scanned-sequence accession="chr16" name="chr16">
</scanned-sequence>
<scanned-sequence accession="chr16" name="chr16">
<matched-element start="11363468" stop="11363475" score="14.6753" pvalue="1.9e-05">
<sequence>CCCCACCC</sequence>
<mem:qvalue>0.111</mem:qvalue>
</matched-element>
</scanned-sequence>
<scanned-sequence accession="chr16" name="chr16">
<matched-element start="11364847" stop="11364840" score="3.1039" pvalue="7.9e-05">
<sequence>CCCCTCCC</sequence>
<mem:qvalue>0.145</mem:qvalue>
</matched-element>
</scanned-sequence>
<scanned-sequence accession="chr16" name="chr16">
</scanned-sequence>
<scanned-sequence accession="chr16" name="chr16">
<matched-element start="11678667" stop="11678660" score="3.1039" pvalue="7.9e-05">
<sequence>CCCCTCCC</sequence>
<mem:qvalue>0.145</mem:qvalue>
</matched-element>
</scanned-sequence>
<scanned-sequence accession="chr16" name="chr16">
</scanned-sequence>
<scanned-sequence accession="chr16" name="chr16">
</scanned-sequence>
<scanned-sequence accession="chr16" name="chr16">
</scanned-sequence>
<scanned-sequence accession="chr16" name="chr16">
</scanned-sequence>
<scanned-sequence accession="chr16" name="chr16">
</scanned-sequence>
<scanned-sequence accession="chr16" name="chr16">
</scanned-sequence>
<scanned-sequence accession="chr16" name="chr16">
</scanned-sequence>
<scanned-sequence accession="chr16" name="chr16">
<matched-element start="11744310" stop="11744317" score="14.5974" pvalue="3.95e-05">
<sequence>CCCCGCCC</sequence>
<mem:qvalue>0.117</mem:qvalue>
</matched-element>
<matched-element start="11744363" stop="11744370" score="14.5974" pvalue="3.95e-05">
<sequence>CCCCGCCC</sequence>
<mem:qvalue>0.117</mem:qvalue>
</matched-element>
</scanned-sequence>
<scanned-sequence accession="chr16" name="chr16">
</scanned-sequence>
<scanned-sequence accession="chr16" name="chr16">
</scanned-sequence>
<scanned-sequence accession="chr16" name="chr16">
</scanned-sequence>
<scanned-sequence accession="chr16" name="chr16">
</scanned-sequence>
<scanned-sequence accession="chr16" name="chr16">
<matched-element start="14287139" stop="14287146" score="14.5974" pvalue="3.95e-05">
<sequence>CCCCGCCC</sequence>
<mem:qvalue>0.117</mem:qvalue>
</matched-element>
<matched-element start="14287168" stop="14287161" score="3.1039" pvalue="7.9e-05">
<sequence>CCCCTCCC</sequence>
<mem:qvalue>0.145</mem:qvalue>
</matched-element>
</scanned-sequence>
<scanned-sequence accession="chr16" name="chr16">
</scanned-sequence>
<scanned-sequence accession="chr16" name="chr16">
<matched-element start="14358967" stop="14358960" score="3.1039" pvalue="7.9e-05">
<sequence>CCCCTCCC</sequence>
<mem:qvalue>0.145</mem:qvalue>
</matched-element>
</scanned-sequence>
<scanned-sequence accession="chr16" name="chr16">
</scanned-sequence>
<scanned-sequence accession="chr16" name="chr16">
</scanned-sequence>
<scanned-sequence accession="chr16" name="chr16">
</scanned-sequence>
<scanned-sequence accession="chr16" name="chr16">
<matched-element start="18720596" stop="18720603" score="14.5974" pvalue="3.95e-05">
<sequence>CCCCGCCC</sequence>
<mem:qvalue>0.117</mem:qvalue>
</matched-element>
<matched-element start="18720783" stop="18720776" score="14.5974" pvalue="3.95e-05">
<sequence>CCCCGCCC</sequence>
<mem:qvalue>0.117</mem:qvalue>
</matched-element>
<matched-element start="18720556" stop="18720549" score="3.1039" pvalue="7.9e-05">
<sequence>CCCCTCCC</sequence>
<mem:qvalue>0.145</mem:qvalue>
</matched-element>
</scanned-sequence>
<scanned-sequence accession="chr16" name="chr16">
</scanned-sequence>
<scanned-sequence accession="chr16" name="chr16">
</scanned-sequence>
<scanned-sequence accession="chr16" name="chr16">
</scanned-sequence>
<scanned-sequence accession="chr16" name="chr16">
<matched-element start="22216127" stop="22216120" score="14.5974" pvalue="3.95e-05">
<sequence>CCCCGCCC</sequence>
<mem:qvalue>0.117</mem:qvalue>
</matched-element>
<matched-element start="22216186" stop="22216179" score="14.5974" pvalue="3.95e-05">
<sequence>CCCCGCCC</sequence>
<mem:qvalue>0.117</mem:qvalue>
</matched-element>
</scanned-sequence>
<scanned-sequence accession="chr16" name="chr16">
</scanned-sequence>
<scanned-sequence accession="chr16" name="chr16">
</scanned-sequence>
<scanned-sequence accession="chr16" name="chr16">
</scanned-sequence>
<scanned-sequence accession="chr16" name="chr16">
</scanned-sequence>
<scanned-sequence accession="chr16" name="chr16">
</scanned-sequence>
<scanned-sequence accession="chr16" name="chr16">
<matched-element start="27151183" stop="27151176" score="14.6753" pvalue="1.9e-05">
<sequence>CCCCACCC</sequence>
<mem:qvalue>0.111</mem:qvalue>
</matched-element>
</scanned-sequence>
<scanned-sequence accession="chr16" name="chr16">
<matched-element start="27320955" stop="27320948" score="14.5974" pvalue="3.95e-05">
<sequence>CCCCGCCC</sequence>
<mem:qvalue>0.117</mem:qvalue>
</matched-element>
<matched-element start="27320898" stop="27320905" score="3.1039" pvalue="7.9e-05">
<sequence>CCCCTCCC</sequence>
<mem:qvalue>0.145</mem:qvalue>
</matched-element>
</scanned-sequence>
<scanned-sequence accession="chr16" name="chr16">
</scanned-sequence>
<scanned-sequence accession="chr16" name="chr16">
</scanned-sequence>
<scanned-sequence accession="chr16" name="chr16">
</scanned-sequence>
<scanned-sequence accession="chr16" name="chr16">
</scanned-sequence>
<scanned-sequence accession="chr16" name="chr16">
<matched-element start="28765507" stop="28765500" score="3.1039" pvalue="7.9e-05">
<sequence>CCCCTCCC</sequence>
<mem:qvalue>0.145</mem:qvalue>
</matched-element>
</scanned-sequence>
<scanned-sequence accession="chr16" name="chr16">
</scanned-sequence>
<scanned-sequence accession="chr16" name="chr16">
</scanned-sequence>
<scanned-sequence accession="chr16" name="chr16">
</scanned-sequence>
<scanned-sequence accession="chr16" name="chr16">
</scanned-sequence>
<scanned-sequence accession="chr16" name="chr16">
</scanned-sequence>
<scanned-sequence accession="chr16" name="chr16">
<matched-element start="30377777" stop="30377770" score="14.6753" pvalue="1.9e-05">
<sequence>CCCCACCC</sequence>
<mem:qvalue>0.111</mem:qvalue>
</matched-element>
</scanned-sequence>
<scanned-sequence accession="chr16" name="chr16">
</scanned-sequence>
<scanned-sequence accession="chr16" name="chr16">
</scanned-sequence>
<scanned-sequence accession="chr16" name="chr16">
</scanned-sequence>
<scanned-sequence accession="chr16" name="chr16">
</scanned-sequence>
<scanned-sequence accession="chr16" name="chr16">
<matched-element start="30841578" stop="30841585" score="14.5974" pvalue="3.95e-05">
<sequence>CCCCGCCC</sequence>
<mem:qvalue>0.117</mem:qvalue>
</matched-element>
</scanned-sequence>
<scanned-sequence accession="chr16" name="chr16">
</scanned-sequence>
<scanned-sequence accession="chr16" name="chr16">
</scanned-sequence>
<scanned-sequence accession="chr16" name="chr16">
</scanned-sequence>
<scanned-sequence accession="chr16" name="chr16">
<matched-element start="51653250" stop="51653243" score="14.6753" pvalue="1.9e-05">
<sequence>CCCCACCC</sequence>
<mem:qvalue>0.111</mem:qvalue>
</matched-element>
</scanned-sequence>
<scanned-sequence accession="chr16" name="chr16">
<matched-element start="51685693" stop="51685686" score="14.5974" pvalue="3.95e-05">
<sequence>CCCCGCCC</sequence>
<mem:qvalue>0.117</mem:qvalue>
</matched-element>
</scanned-sequence>
<scanned-sequence accession="chr16" name="chr16">
</scanned-sequence>
<scanned-sequence accession="chr16" name="chr16">
<matched-element start="55297108" stop="55297101" score="3.1039" pvalue="7.9e-05">
<sequence>CCCCTCCC</sequence>
<mem:qvalue>0.145</mem:qvalue>
</matched-element>
</scanned-sequence>
<scanned-sequence accession="chr16" name="chr16">
<matched-element start="55523155" stop="55523148" score="14.6753" pvalue="1.9e-05">
<sequence>CCCCACCC</sequence>
<mem:qvalue>0.111</mem:qvalue>
</matched-element>
<matched-element start="55523221" stop="55523228" score="14.6753" pvalue="1.9e-05">
<sequence>CCCCACCC</sequence>
<mem:qvalue>0.111</mem:qvalue>
</matched-element>
</scanned-sequence>
<scanned-sequence accession="chr16" name="chr16">
</scanned-sequence>
<scanned-sequence accession="chr16" name="chr16">
</scanned-sequence>
<scanned-sequence accession="chr16" name="chr16">
<matched-element start="55658078" stop="55658071" score="3.1039" pvalue="7.9e-05">
<sequence>CCCCTCCC</sequence>
<mem:qvalue>0.145</mem:qvalue>
</matched-element>
</scanned-sequence>
<scanned-sequence accession="chr16" name="chr16">
</scanned-sequence>
<scanned-sequence accession="chr16" name="chr16">
</scanned-sequence>
<scanned-sequence accession="chr16" name="chr16">
</scanned-sequence>
<scanned-sequence accession="chr16" name="chr16">
</scanned-sequence>
<scanned-sequence accession="chr16" name="chr16">
<matched-element start="66464369" stop="66464362" score="14.5974" pvalue="3.95e-05">
<sequence>CCCCGCCC</sequence>
<mem:qvalue>0.117</mem:qvalue>
</matched-element>
<matched-element start="66464648" stop="66464641" score="14.5974" pvalue="3.95e-05">
<sequence>CCCCGCCC</sequence>
<mem:qvalue>0.117</mem:qvalue>
</matched-element>
<matched-element start="66464398" stop="66464391" score="3.1039" pvalue="7.9e-05">
<sequence>CCCCTCCC</sequence>
<mem:qvalue>0.145</mem:qvalue>
</matched-element>
</scanned-sequence>
<scanned-sequence accession="chr16" name="chr16">
<matched-element start="66527121" stop="66527114" score="14.5974" pvalue="3.95e-05">
<sequence>CCCCGCCC</sequence>
<mem:qvalue>0.117</mem:qvalue>
</matched-element>
<matched-element start="66527179" stop="66527186" score="14.5974" pvalue="3.95e-05">
<sequence>CCCCGCCC</sequence>
<mem:qvalue>0.117</mem:qvalue>
</matched-element>
</scanned-sequence>
<scanned-sequence accession="chr16" name="chr16">
</scanned-sequence>
<scanned-sequence accession="chr16" name="chr16">
</scanned-sequence>
<scanned-sequence accession="chr16" name="chr16">
<matched-element start="68972464" stop="68972471" score="14.6753" pvalue="1.9e-05">
<sequence>CCCCACCC</sequence>
<mem:qvalue>0.111</mem:qvalue>
</matched-element>
</scanned-sequence>
<scanned-sequence accession="chr16" name="chr16">
</scanned-sequence>
<scanned-sequence accession="chr16" name="chr16">
</scanned-sequence>
<scanned-sequence accession="chr16" name="chr16">
</scanned-sequence>
<scanned-sequence accession="chr16" name="chr16">
<matched-element start="80070221" stop="80070214" score="3.1039" pvalue="7.9e-05">
<sequence>CCCCTCCC</sequence>
<mem:qvalue>0.145</mem:qvalue>
</matched-element>
</scanned-sequence>
<scanned-sequence accession="chr16" name="chr16">
</scanned-sequence>
<scanned-sequence accession="chr16" name="chr16">
</scanned-sequence>
<scanned-sequence accession="chr16" name="chr16">
</scanned-sequence>
<scanned-sequence accession="chr16" name="chr16">
</scanned-sequence>
<scanned-sequence accession="chr16" name="chr16">
</scanned-sequence>
<scanned-sequence accession="chr16" name="chr16">
</scanned-sequence>
<scanned-sequence accession="chr16" name="chr16">
</scanned-sequence>
<scanned-sequence accession="chr16" name="chr16">
</scanned-sequence>
<scanned-sequence accession="chr16" name="chr16">
<matched-element start="85974968" stop="85974975" score="14.5974" pvalue="3.95e-05">
<sequence>CCCCGCCC</sequence>
<mem:qvalue>0.117</mem:qvalue>
</matched-element>
</scanned-sequence>
<scanned-sequence accession="chr16" name="chr16">
</scanned-sequence>
<scanned-sequence accession="chr16" name="chr16">
</scanned-sequence>
<scanned-sequence accession="chr16" name="chr16">
<matched-element start="86542503" stop="86542496" score="14.5974" pvalue="3.95e-05">
<sequence>CCCCGCCC</sequence>
<mem:qvalue>0.117</mem:qvalue>
</matched-element>
<matched-element start="86542524" stop="86542517" score="3.1039" pvalue="7.9e-05">
<sequence>CCCCTCCC</sequence>
<mem:qvalue>0.145</mem:qvalue>
</matched-element>
</scanned-sequence>
<scanned-sequence accession="chr16" name="chr16">
<matched-element start="87245333" stop="87245326" score="14.6753" pvalue="1.9e-05">
<sequence>CCCCACCC</sequence>
<mem:qvalue>0.111</mem:qvalue>
</matched-element>
<matched-element start="87245532" stop="87245525" score="3.1039" pvalue="7.9e-05">
<sequence>CCCCTCCC</sequence>
<mem:qvalue>0.145</mem:qvalue>
</matched-element>
<matched-element start="87245734" stop="87245741" score="3.1039" pvalue="7.9e-05">
<sequence>CCCCTCCC</sequence>
<mem:qvalue>0.145</mem:qvalue>
</matched-element>
</scanned-sequence>
<scanned-sequence accession="chr16" name="chr16">
<matched-element start="87562171" stop="87562164" score="3.1039" pvalue="7.9e-05">
<sequence>CCCCTCCC</sequence>
<mem:qvalue>0.145</mem:qvalue>
</matched-element>
<matched-element start="87562186" stop="87562179" score="3.1039" pvalue="7.9e-05">
<sequence>CCCCTCCC</sequence>
<mem:qvalue>0.145</mem:qvalue>
</matched-element>
</scanned-sequence>
<scanned-sequence accession="chr16" name="chr16">
<matched-element start="87572727" stop="87572734" score="14.6753" pvalue="1.9e-05">
<sequence>CCCCACCC</sequence>
<mem:qvalue>0.111</mem:qvalue>
</matched-element>
</scanned-sequence>
<scanned-sequence accession="chr16" name="chr16">
<matched-element start="88158958" stop="88158951" score="14.5974" pvalue="3.95e-05">
<sequence>CCCCGCCC</sequence>
<mem:qvalue>0.117</mem:qvalue>
</matched-element>
</scanned-sequence>
<scanned-sequence accession="chr17" name="chr17">
</scanned-sequence>
<scanned-sequence accession="chr17" name="chr17">
<matched-element start="1048226" stop="1048233" score="3.1039" pvalue="7.9e-05">
<sequence>CCCCTCCC</sequence>
<mem:qvalue>0.145</mem:qvalue>
</matched-element>
</scanned-sequence>
<scanned-sequence accession="chr17" name="chr17">
</scanned-sequence>
<scanned-sequence accession="chr17" name="chr17">
</scanned-sequence>
<scanned-sequence accession="chr17" name="chr17">
</scanned-sequence>
<scanned-sequence accession="chr17" name="chr17">
</scanned-sequence>
<scanned-sequence accession="chr17" name="chr17">
</scanned-sequence>
<scanned-sequence accession="chr17" name="chr17">
</scanned-sequence>
<scanned-sequence accession="chr17" name="chr17">
<matched-element start="2561858" stop="2561865" score="14.6753" pvalue="1.9e-05">
<sequence>CCCCACCC</sequence>
<mem:qvalue>0.111</mem:qvalue>
</matched-element>
<matched-element start="2562201" stop="2562208" score="14.6753" pvalue="1.9e-05">
<sequence>CCCCACCC</sequence>
<mem:qvalue>0.111</mem:qvalue>
</matched-element>
<matched-element start="2561923" stop="2561930" score="14.5974" pvalue="3.95e-05">
<sequence>CCCCGCCC</sequence>
<mem:qvalue>0.117</mem:qvalue>
</matched-element>
<matched-element start="2562017" stop="2562010" score="14.5974" pvalue="3.95e-05">
<sequence>CCCCGCCC</sequence>
<mem:qvalue>0.117</mem:qvalue>
</matched-element>
</scanned-sequence>
<scanned-sequence accession="chr17" name="chr17">
</scanned-sequence>
<scanned-sequence accession="chr17" name="chr17">
</scanned-sequence>
<scanned-sequence accession="chr17" name="chr17">
<matched-element start="3811699" stop="3811692" score="14.6753" pvalue="1.9e-05">
<sequence>CCCCACCC</sequence>
<mem:qvalue>0.111</mem:qvalue>
</matched-element>
</scanned-sequence>
<scanned-sequence accession="chr17" name="chr17">
</scanned-sequence>
<scanned-sequence accession="chr17" name="chr17">
</scanned-sequence>
<scanned-sequence accession="chr17" name="chr17">
</scanned-sequence>
<scanned-sequence accession="chr17" name="chr17">
<matched-element start="4789196" stop="4789189" score="14.6753" pvalue="1.9e-05">
<sequence>CCCCACCC</sequence>
<mem:qvalue>0.111</mem:qvalue>
</matched-element>
<matched-element start="4789025" stop="4789032" score="3.1039" pvalue="7.9e-05">
<sequence>CCCCTCCC</sequence>
<mem:qvalue>0.145</mem:qvalue>
</matched-element>
</scanned-sequence>
<scanned-sequence accession="chr17" name="chr17">
<matched-element start="5283199" stop="5283206" score="14.5974" pvalue="3.95e-05">
<sequence>CCCCGCCC</sequence>
<mem:qvalue>0.117</mem:qvalue>
</matched-element>
</scanned-sequence>
<scanned-sequence accession="chr17" name="chr17">
<matched-element start="7328027" stop="7328034" score="14.5974" pvalue="3.95e-05">
<sequence>CCCCGCCC</sequence>
<mem:qvalue>0.117</mem:qvalue>
</matched-element>
<matched-element start="7328364" stop="7328357" score="14.5974" pvalue="3.95e-05">
<sequence>CCCCGCCC</sequence>
<mem:qvalue>0.117</mem:qvalue>
</matched-element>
<matched-element start="7328083" stop="7328076" score="3.1039" pvalue="7.9e-05">
<sequence>CCCCCCCC</sequence>
<mem:qvalue>0.145</mem:qvalue>
</matched-element>
</scanned-sequence>
<scanned-sequence accession="chr17" name="chr17">
</scanned-sequence>
<scanned-sequence accession="chr17" name="chr17">
</scanned-sequence>
<scanned-sequence accession="chr17" name="chr17">
<matched-element start="7423365" stop="7423358" score="3.1039" pvalue="7.9e-05">
<sequence>CCCCTCCC</sequence>
<mem:qvalue>0.145</mem:qvalue>
</matched-element>
</scanned-sequence>
<scanned-sequence accession="chr17" name="chr17">
</scanned-sequence>
<scanned-sequence accession="chr17" name="chr17">
</scanned-sequence>
<scanned-sequence accession="chr17" name="chr17">
</scanned-sequence>
<scanned-sequence accession="chr17" name="chr17">
<matched-element start="8139794" stop="8139787" score="14.6753" pvalue="1.9e-05">
<sequence>CCCCACCC</sequence>
<mem:qvalue>0.111</mem:qvalue>
</matched-element>
</scanned-sequence>
<scanned-sequence accession="chr17" name="chr17">
</scanned-sequence>
<scanned-sequence accession="chr17" name="chr17">
<matched-element start="8737529" stop="8737522" score="14.6753" pvalue="1.9e-05">
<sequence>CCCCACCC</sequence>
<mem:qvalue>0.111</mem:qvalue>
</matched-element>
</scanned-sequence>
<scanned-sequence accession="chr17" name="chr17">
</scanned-sequence>
<scanned-sequence accession="chr17" name="chr17">
</scanned-sequence>
<scanned-sequence accession="chr17" name="chr17">
<matched-element start="16225340" stop="16225333" score="3.1039" pvalue="7.9e-05">
<sequence>CCCCTCCC</sequence>
<mem:qvalue>0.145</mem:qvalue>
</matched-element>
</scanned-sequence>
<scanned-sequence accession="chr17" name="chr17">
</scanned-sequence>
<scanned-sequence accession="chr17" name="chr17">
</scanned-sequence>
<scanned-sequence accession="chr17" name="chr17">
</scanned-sequence>
<scanned-sequence accession="chr17" name="chr17">
<matched-element start="22683638" stop="22683631" score="14.6753" pvalue="1.9e-05">
<sequence>CCCCACCC</sequence>
<mem:qvalue>0.111</mem:qvalue>
</matched-element>
</scanned-sequence>
<scanned-sequence accession="chr17" name="chr17">
</scanned-sequence>
<scanned-sequence accession="chr17" name="chr17">
</scanned-sequence>
<scanned-sequence accession="chr17" name="chr17">
</scanned-sequence>
<scanned-sequence accession="chr17" name="chr17">
</scanned-sequence>
<scanned-sequence accession="chr17" name="chr17">
</scanned-sequence>
<scanned-sequence accession="chr17" name="chr17">
</scanned-sequence>
<scanned-sequence accession="chr17" name="chr17">
</scanned-sequence>
<scanned-sequence accession="chr17" name="chr17">
</scanned-sequence>
<scanned-sequence accession="chr17" name="chr17">
</scanned-sequence>
<scanned-sequence accession="chr17" name="chr17">
</scanned-sequence>
<scanned-sequence accession="chr17" name="chr17">
</scanned-sequence>
<scanned-sequence accession="chr17" name="chr17">
<matched-element start="30724370" stop="30724377" score="14.5974" pvalue="3.95e-05">
<sequence>CCCCGCCC</sequence>
<mem:qvalue>0.117</mem:qvalue>
</matched-element>
<matched-element start="30724405" stop="30724412" score="14.5974" pvalue="3.95e-05">
<sequence>CCCCGCCC</sequence>
<mem:qvalue>0.117</mem:qvalue>
</matched-element>
<matched-element start="30724410" stop="30724417" score="14.5974" pvalue="3.95e-05">
<sequence>CCCCGCCC</sequence>
<mem:qvalue>0.117</mem:qvalue>
</matched-element>
</scanned-sequence>
<scanned-sequence accession="chr17" name="chr17">
<matched-element start="30929613" stop="30929620" score="14.5974" pvalue="3.95e-05">
<sequence>CCCCGCCC</sequence>
<mem:qvalue>0.117</mem:qvalue>
</matched-element>
</scanned-sequence>
<scanned-sequence accession="chr17" name="chr17">
</scanned-sequence>
<scanned-sequence accession="chr17" name="chr17">
</scanned-sequence>
<scanned-sequence accession="chr17" name="chr17">
<matched-element start="33853489" stop="33853482" score="14.6753" pvalue="1.9e-05">
<sequence>CCCCACCC</sequence>
<mem:qvalue>0.111</mem:qvalue>
</matched-element>
<matched-element start="33853680" stop="33853673" score="14.5974" pvalue="3.95e-05">
<sequence>CCCCGCCC</sequence>
<mem:qvalue>0.117</mem:qvalue>
</matched-element>
<matched-element start="33853568" stop="33853561" score="3.1039" pvalue="7.9e-05">
<sequence>CCCCTCCC</sequence>
<mem:qvalue>0.145</mem:qvalue>
</matched-element>
</scanned-sequence>
<scanned-sequence accession="chr17" name="chr17">
</scanned-sequence>
<scanned-sequence accession="chr17" name="chr17">
</scanned-sequence>
<scanned-sequence accession="chr17" name="chr17">
<matched-element start="34871248" stop="34871255" score="3.1039" pvalue="7.9e-05">
<sequence>CCCCTCCC</sequence>
<mem:qvalue>0.145</mem:qvalue>
</matched-element>
</scanned-sequence>
<scanned-sequence accession="chr17" name="chr17">
<matched-element start="35164349" stop="35164342" score="14.5974" pvalue="3.95e-05">
<sequence>CCCCGCCC</sequence>
<mem:qvalue>0.117</mem:qvalue>
</matched-element>
<matched-element start="35164354" stop="35164347" score="14.5974" pvalue="3.95e-05">
<sequence>CCCCGCCC</sequence>
<mem:qvalue>0.117</mem:qvalue>
</matched-element>
<matched-element start="35164273" stop="35164280" score="3.1039" pvalue="7.9e-05">
<sequence>CCCCTCCC</sequence>
<mem:qvalue>0.145</mem:qvalue>
</matched-element>
</scanned-sequence>
<scanned-sequence accession="chr17" name="chr17">
<matched-element start="35166314" stop="35166307" score="3.1039" pvalue="7.9e-05">
<sequence>CCCCTCCC</sequence>
<mem:qvalue>0.145</mem:qvalue>
</matched-element>
</scanned-sequence>
<scanned-sequence accession="chr17" name="chr17">
</scanned-sequence>
<scanned-sequence accession="chr17" name="chr17">
</scanned-sequence>
<scanned-sequence accession="chr17" name="chr17">
<matched-element start="35273716" stop="35273709" score="14.5974" pvalue="3.95e-05">
<sequence>CCCCGCCC</sequence>
<mem:qvalue>0.117</mem:qvalue>
</matched-element>
</scanned-sequence>
<scanned-sequence accession="chr17" name="chr17">
</scanned-sequence>
<scanned-sequence accession="chr17" name="chr17">
</scanned-sequence>
<scanned-sequence accession="chr17" name="chr17">
</scanned-sequence>
<scanned-sequence accession="chr17" name="chr17">
</scanned-sequence>
<scanned-sequence accession="chr17" name="chr17">
<matched-element start="35963741" stop="35963748" score="14.5974" pvalue="3.95e-05">
<sequence>CCCCGCCC</sequence>
<mem:qvalue>0.117</mem:qvalue>
</matched-element>
<matched-element start="35964008" stop="35964001" score="3.1039" pvalue="7.9e-05">
<sequence>CCCCTCCC</sequence>
<mem:qvalue>0.145</mem:qvalue>
</matched-element>
</scanned-sequence>
<scanned-sequence accession="chr17" name="chr17">
<matched-element start="35971007" stop="35971000" score="3.1039" pvalue="7.9e-05">
<sequence>CCCCTCCC</sequence>
<mem:qvalue>0.145</mem:qvalue>
</matched-element>
</scanned-sequence>
<scanned-sequence accession="chr17" name="chr17">
<matched-element start="35992537" stop="35992530" score="14.6753" pvalue="1.9e-05">
<sequence>CCCCACCC</sequence>
<mem:qvalue>0.111</mem:qvalue>
</matched-element>
<matched-element start="35992362" stop="35992355" score="3.1039" pvalue="7.9e-05">
<sequence>CCCCTCCC</sequence>
<mem:qvalue>0.145</mem:qvalue>
</matched-element>
</scanned-sequence>
<scanned-sequence accession="chr17" name="chr17">
</scanned-sequence>
<scanned-sequence accession="chr17" name="chr17">
</scanned-sequence>
<scanned-sequence accession="chr17" name="chr17">
</scanned-sequence>
<scanned-sequence accession="chr17" name="chr17">
</scanned-sequence>
<scanned-sequence accession="chr17" name="chr17">
</scanned-sequence>
<scanned-sequence accession="chr17" name="chr17">
<matched-element start="38024641" stop="38024634" score="14.6753" pvalue="1.9e-05">
<sequence>CCCCACCC</sequence>
<mem:qvalue>0.111</mem:qvalue>
</matched-element>
</scanned-sequence>
<scanned-sequence accession="chr17" name="chr17">
<matched-element start="38087321" stop="38087328" score="3.1039" pvalue="7.9e-05">
<sequence>CCCCTCCC</sequence>
<mem:qvalue>0.145</mem:qvalue>
</matched-element>
</scanned-sequence>
<scanned-sequence accession="chr17" name="chr17">
</scanned-sequence>
<scanned-sequence accession="chr17" name="chr17">
</scanned-sequence>
<scanned-sequence accession="chr17" name="chr17">
</scanned-sequence>
<scanned-sequence accession="chr17" name="chr17">
</scanned-sequence>
<scanned-sequence accession="chr17" name="chr17">
<matched-element start="39936330" stop="39936337" score="3.1039" pvalue="7.9e-05">
<sequence>CCCCTCCC</sequence>
<mem:qvalue>0.145</mem:qvalue>
</matched-element>
</scanned-sequence>
<scanned-sequence accession="chr17" name="chr17">
<matched-element start="40581581" stop="40581574" score="14.5974" pvalue="3.95e-05">
<sequence>CCCCGCCC</sequence>
<mem:qvalue>0.117</mem:qvalue>
</matched-element>
</scanned-sequence>
<scanned-sequence accession="chr17" name="chr17">
<matched-element start="40594718" stop="40594725" score="14.5974" pvalue="3.95e-05">
<sequence>CCCCGCCC</sequence>
<mem:qvalue>0.117</mem:qvalue>
</matched-element>
</scanned-sequence>
<scanned-sequence accession="chr17" name="chr17">
</scanned-sequence>
<scanned-sequence accession="chr17" name="chr17">
</scanned-sequence>
<scanned-sequence accession="chr17" name="chr17">
<matched-element start="44625244" stop="44625237" score="14.5974" pvalue="3.95e-05">
<sequence>CCCCGCCC</sequence>
<mem:qvalue>0.117</mem:qvalue>
</matched-element>
<matched-element start="44625383" stop="44625376" score="14.5974" pvalue="3.95e-05">
<sequence>CCCCGCCC</sequence>
<mem:qvalue>0.117</mem:qvalue>
</matched-element>
</scanned-sequence>
<scanned-sequence accession="chr17" name="chr17">
</scanned-sequence>
<scanned-sequence accession="chr17" name="chr17">
<matched-element start="44650522" stop="44650529" score="14.5974" pvalue="3.95e-05">
<sequence>CCCCGCCC</sequence>
<mem:qvalue>0.117</mem:qvalue>
</matched-element>
<matched-element start="44650740" stop="44650733" score="3.1039" pvalue="7.9e-05">
<sequence>CCCCTCCC</sequence>
<mem:qvalue>0.145</mem:qvalue>
</matched-element>
</scanned-sequence>
<scanned-sequence accession="chr17" name="chr17">
<matched-element start="44656557" stop="44656564" score="14.5974" pvalue="3.95e-05">
<sequence>CCCCGCCC</sequence>
<mem:qvalue>0.117</mem:qvalue>
</matched-element>
</scanned-sequence>
<scanned-sequence accession="chr17" name="chr17">
</scanned-sequence>
<scanned-sequence accession="chr17" name="chr17">
</scanned-sequence>
<scanned-sequence accession="chr17" name="chr17">
<matched-element start="45580967" stop="45580960" score="14.6753" pvalue="1.9e-05">
<sequence>CCCCACCC</sequence>
<mem:qvalue>0.111</mem:qvalue>
</matched-element>
<matched-element start="45580828" stop="45580835" score="3.1039" pvalue="7.9e-05">
<sequence>CCCCTCCC</sequence>
<mem:qvalue>0.145</mem:qvalue>
</matched-element>
</scanned-sequence>
<scanned-sequence accession="chr17" name="chr17">
<matched-element start="45583576" stop="45583583" score="3.1039" pvalue="7.9e-05">
<sequence>CCCCTCCC</sequence>
<mem:qvalue>0.145</mem:qvalue>
</matched-element>
<matched-element start="45583581" stop="45583588" score="3.1039" pvalue="7.9e-05">
<sequence>CCCCTCCC</sequence>
<mem:qvalue>0.145</mem:qvalue>
</matched-element>
<matched-element start="45583752" stop="45583745" score="3.1039" pvalue="7.9e-05">
<sequence>CCCCTCCC</sequence>
<mem:qvalue>0.145</mem:qvalue>
</matched-element>
<matched-element start="45583767" stop="45583760" score="3.1039" pvalue="7.9e-05">
<sequence>CCCCTCCC</sequence>
<mem:qvalue>0.145</mem:qvalue>
</matched-element>
</scanned-sequence>
<scanned-sequence accession="chr17" name="chr17">
<matched-element start="45584798" stop="45584791" score="3.1039" pvalue="7.9e-05">
<sequence>CCCCTCCC</sequence>
<mem:qvalue>0.145</mem:qvalue>
</matched-element>
</scanned-sequence>
<scanned-sequence accession="chr17" name="chr17">
</scanned-sequence>
<scanned-sequence accession="chr17" name="chr17">
<matched-element start="52788878" stop="52788885" score="3.1039" pvalue="7.9e-05">
<sequence>CCCCTCCC</sequence>
<mem:qvalue>0.145</mem:qvalue>
</matched-element>
</scanned-sequence>
<scanned-sequence accession="chr17" name="chr17">
</scanned-sequence>
<scanned-sequence accession="chr17" name="chr17">
</scanned-sequence>
<scanned-sequence accession="chr17" name="chr17">
</scanned-sequence>
<scanned-sequence accession="chr17" name="chr17">
</scanned-sequence>
<scanned-sequence accession="chr17" name="chr17">
</scanned-sequence>
<scanned-sequence accession="chr17" name="chr17">
</scanned-sequence>
<scanned-sequence accession="chr17" name="chr17">
</scanned-sequence>
<scanned-sequence accession="chr17" name="chr17">
<matched-element start="55218777" stop="55218784" score="3.1039" pvalue="7.9e-05">
<sequence>CCCCTCCC</sequence>
<mem:qvalue>0.145</mem:qvalue>
</matched-element>
</scanned-sequence>
<scanned-sequence accession="chr17" name="chr17">
</scanned-sequence>
<scanned-sequence accession="chr17" name="chr17">
</scanned-sequence>
<scanned-sequence accession="chr17" name="chr17">
</scanned-sequence>
<scanned-sequence accession="chr17" name="chr17">
</scanned-sequence>
<scanned-sequence accession="chr17" name="chr17">
</scanned-sequence>
<scanned-sequence accession="chr17" name="chr17">
</scanned-sequence>
<scanned-sequence accession="chr17" name="chr17">
</scanned-sequence>
<scanned-sequence accession="chr17" name="chr17">
</scanned-sequence>
<scanned-sequence accession="chr17" name="chr17">
<matched-element start="59172982" stop="59172989" score="14.6753" pvalue="1.9e-05">
<sequence>CCCCACCC</sequence>
<mem:qvalue>0.111</mem:qvalue>
</matched-element>
<matched-element start="59172987" stop="59172994" score="14.5974" pvalue="3.95e-05">
<sequence>CCCCGCCC</sequence>
<mem:qvalue>0.117</mem:qvalue>
</matched-element>
<matched-element start="59172925" stop="59172918" score="3.1039" pvalue="7.9e-05">
<sequence>CCCCTCCC</sequence>
<mem:qvalue>0.145</mem:qvalue>
</matched-element>
</scanned-sequence>
<scanned-sequence accession="chr17" name="chr17">
<matched-element start="59274202" stop="59274209" score="14.6753" pvalue="1.9e-05">
<sequence>CCCCACCC</sequence>
<mem:qvalue>0.111</mem:qvalue>
</matched-element>
<matched-element start="59274073" stop="59274080" score="14.5974" pvalue="3.95e-05">
<sequence>CCCCGCCC</sequence>
<mem:qvalue>0.117</mem:qvalue>
</matched-element>
</scanned-sequence>
<scanned-sequence accession="chr17" name="chr17">
</scanned-sequence>
<scanned-sequence accession="chr17" name="chr17">
</scanned-sequence>
<scanned-sequence accession="chr17" name="chr17">
</scanned-sequence>
<scanned-sequence accession="chr17" name="chr17">
</scanned-sequence>
<scanned-sequence accession="chr17" name="chr17">
<matched-element start="59932957" stop="59932964" score="14.5974" pvalue="3.95e-05">
<sequence>CCCCGCCC</sequence>
<mem:qvalue>0.117</mem:qvalue>
</matched-element>
<matched-element start="59933128" stop="59933135" score="14.5974" pvalue="3.95e-05">
<sequence>CCCCGCCC</sequence>
<mem:qvalue>0.117</mem:qvalue>
</matched-element>
<matched-element start="59933150" stop="59933157" score="14.5974" pvalue="3.95e-05">
<sequence>CCCCGCCC</sequence>
<mem:qvalue>0.117</mem:qvalue>
</matched-element>
<matched-element start="59933017" stop="59933024" score="3.1039" pvalue="7.9e-05">
<sequence>CCCCTCCC</sequence>
<mem:qvalue>0.145</mem:qvalue>
</matched-element>
</scanned-sequence>
<scanned-sequence accession="chr17" name="chr17">
<matched-element start="60402077" stop="60402084" score="14.5974" pvalue="3.95e-05">
<sequence>CCCCGCCC</sequence>
<mem:qvalue>0.117</mem:qvalue>
</matched-element>
</scanned-sequence>
<scanned-sequence accession="chr17" name="chr17">
</scanned-sequence>
<scanned-sequence accession="chr17" name="chr17">
<matched-element start="60412767" stop="60412760" score="3.1039" pvalue="7.9e-05">
<sequence>CCCCTCCC</sequence>
<mem:qvalue>0.145</mem:qvalue>
</matched-element>
</scanned-sequence>
<scanned-sequence accession="chr17" name="chr17">
</scanned-sequence>
<scanned-sequence accession="chr17" name="chr17">
</scanned-sequence>
<scanned-sequence accession="chr17" name="chr17">
</scanned-sequence>
<scanned-sequence accession="chr17" name="chr17">
</scanned-sequence>
<scanned-sequence accession="chr17" name="chr17">
</scanned-sequence>
<scanned-sequence accession="chr17" name="chr17">
</scanned-sequence>
<scanned-sequence accession="chr17" name="chr17">
</scanned-sequence>
<scanned-sequence accession="chr17" name="chr17">
</scanned-sequence>
<scanned-sequence accession="chr17" name="chr17">
</scanned-sequence>
<scanned-sequence accession="chr17" name="chr17">
</scanned-sequence>
<scanned-sequence accession="chr17" name="chr17">
</scanned-sequence>
<scanned-sequence accession="chr17" name="chr17">
</scanned-sequence>
<scanned-sequence accession="chr17" name="chr17">
<matched-element start="70827878" stop="70827885" score="3.1039" pvalue="7.9e-05">
<sequence>CCCCTCCC</sequence>
<mem:qvalue>0.145</mem:qvalue>
</matched-element>
</scanned-sequence>
<scanned-sequence accession="chr17" name="chr17">
</scanned-sequence>
<scanned-sequence accession="chr17" name="chr17">
</scanned-sequence>
<scanned-sequence accession="chr17" name="chr17">
<matched-element start="71776113" stop="71776120" score="14.6753" pvalue="1.9e-05">
<sequence>CCCCACCC</sequence>
<mem:qvalue>0.111</mem:qvalue>
</matched-element>
<matched-element start="71776168" stop="71776161" score="14.6753" pvalue="1.9e-05">
<sequence>CCCCACCC</sequence>
<mem:qvalue>0.111</mem:qvalue>
</matched-element>
<matched-element start="71776215" stop="71776208" score="14.6753" pvalue="1.9e-05">
<sequence>CCCCACCC</sequence>
<mem:qvalue>0.111</mem:qvalue>
</matched-element>
<matched-element start="71776172" stop="71776165" score="3.1039" pvalue="7.9e-05">
<sequence>CCCCCCCC</sequence>
<mem:qvalue>0.145</mem:qvalue>
</matched-element>
<matched-element start="71776173" stop="71776166" score="3.1039" pvalue="7.9e-05">
<sequence>CCCCCCCC</sequence>
<mem:qvalue>0.145</mem:qvalue>
</matched-element>
<matched-element start="71776174" stop="71776167" score="3.1039" pvalue="7.9e-05">
<sequence>CCCCCCCC</sequence>
<mem:qvalue>0.145</mem:qvalue>
</matched-element>
</scanned-sequence>
<scanned-sequence accession="chr17" name="chr17">
<matched-element start="71779197" stop="71779204" score="14.6753" pvalue="1.9e-05">
<sequence>CCCCACCC</sequence>
<mem:qvalue>0.111</mem:qvalue>
</matched-element>
</scanned-sequence>
<scanned-sequence accession="chr17" name="chr17">
<matched-element start="71861724" stop="71861731" score="14.5974" pvalue="3.95e-05">
<sequence>CCCCGCCC</sequence>
<mem:qvalue>0.117</mem:qvalue>
</matched-element>
<matched-element start="71861954" stop="71861947" score="14.5974" pvalue="3.95e-05">
<sequence>CCCCGCCC</sequence>
<mem:qvalue>0.117</mem:qvalue>
</matched-element>
</scanned-sequence>
<scanned-sequence accession="chr17" name="chr17">
</scanned-sequence>
<scanned-sequence accession="chr17" name="chr17">
</scanned-sequence>
<scanned-sequence accession="chr17" name="chr17">
</scanned-sequence>
<scanned-sequence accession="chr17" name="chr17">
<matched-element start="72000341" stop="72000348" score="14.6753" pvalue="1.9e-05">
<sequence>CCCCACCC</sequence>
<mem:qvalue>0.111</mem:qvalue>
</matched-element>
<matched-element start="72000277" stop="72000284" score="3.1039" pvalue="7.9e-05">
<sequence>CCCCTCCC</sequence>
<mem:qvalue>0.145</mem:qvalue>
</matched-element>
</scanned-sequence>
<scanned-sequence accession="chr17" name="chr17">
</scanned-sequence>
<scanned-sequence accession="chr17" name="chr17">
<matched-element start="72006634" stop="72006627" score="14.6753" pvalue="1.9e-05">
<sequence>CCCCACCC</sequence>
<mem:qvalue>0.111</mem:qvalue>
</matched-element>
</scanned-sequence>
<scanned-sequence accession="chr17" name="chr17">
</scanned-sequence>
<scanned-sequence accession="chr17" name="chr17">
</scanned-sequence>
<scanned-sequence accession="chr17" name="chr17">
<matched-element start="72615292" stop="72615299" score="14.6753" pvalue="1.9e-05">
<sequence>CCCCACCC</sequence>
<mem:qvalue>0.111</mem:qvalue>
</matched-element>
</scanned-sequence>
<scanned-sequence accession="chr17" name="chr17">
</scanned-sequence>
<scanned-sequence accession="chr17" name="chr17">
</scanned-sequence>
<scanned-sequence accession="chr17" name="chr17">
<matched-element start="73629004" stop="73628997" score="3.1039" pvalue="7.9e-05">
<sequence>CCCCTCCC</sequence>
<mem:qvalue>0.145</mem:qvalue>
</matched-element>
</scanned-sequence>
<scanned-sequence accession="chr17" name="chr17">
<matched-element start="73634793" stop="73634786" score="3.1039" pvalue="7.9e-05">
<sequence>CCCCTCCC</sequence>
<mem:qvalue>0.145</mem:qvalue>
</matched-element>
</scanned-sequence>
<scanned-sequence accession="chr17" name="chr17">
</scanned-sequence>
<scanned-sequence accession="chr17" name="chr17">
<matched-element start="73637185" stop="73637192" score="14.6753" pvalue="1.9e-05">
<sequence>CCCCACCC</sequence>
<mem:qvalue>0.111</mem:qvalue>
</matched-element>
<matched-element start="73636888" stop="73636881" score="14.5974" pvalue="3.95e-05">
<sequence>CCCCGCCC</sequence>
<mem:qvalue>0.117</mem:qvalue>
</matched-element>
</scanned-sequence>
<scanned-sequence accession="chr17" name="chr17">
</scanned-sequence>
<scanned-sequence accession="chr17" name="chr17">
<matched-element start="73648101" stop="73648094" score="14.6753" pvalue="1.9e-05">
<sequence>CCCCACCC</sequence>
<mem:qvalue>0.111</mem:qvalue>
</matched-element>
<matched-element start="73648219" stop="73648212" score="14.5974" pvalue="3.95e-05">
<sequence>CCCCGCCC</sequence>
<mem:qvalue>0.117</mem:qvalue>
</matched-element>
<matched-element start="73648247" stop="73648240" score="14.5974" pvalue="3.95e-05">
<sequence>CCCCGCCC</sequence>
<mem:qvalue>0.117</mem:qvalue>
</matched-element>
<matched-element start="73648385" stop="73648378" score="14.5974" pvalue="3.95e-05">
<sequence>CCCCGCCC</sequence>
<mem:qvalue>0.117</mem:qvalue>
</matched-element>
</scanned-sequence>
<scanned-sequence accession="chr17" name="chr17">
<matched-element start="73652209" stop="73652216" score="14.6753" pvalue="1.9e-05">
<sequence>CCCCACCC</sequence>
<mem:qvalue>0.111</mem:qvalue>
</matched-element>
</scanned-sequence>
<scanned-sequence accession="chr17" name="chr17">
<matched-element start="73653289" stop="73653282" score="14.6753" pvalue="1.9e-05">
<sequence>CCCCACCC</sequence>
<mem:qvalue>0.111</mem:qvalue>
</matched-element>
</scanned-sequence>
<scanned-sequence accession="chr17" name="chr17">
<matched-element start="73681688" stop="73681695" score="14.6753" pvalue="1.9e-05">
<sequence>CCCCACCC</sequence>
<mem:qvalue>0.111</mem:qvalue>
</matched-element>
</scanned-sequence>
<scanned-sequence accession="chr17" name="chr17">
<matched-element start="73682686" stop="73682693" score="14.6753" pvalue="1.9e-05">
<sequence>CCCCACCC</sequence>
<mem:qvalue>0.111</mem:qvalue>
</matched-element>
</scanned-sequence>
<scanned-sequence accession="chr17" name="chr17">
<matched-element start="73684283" stop="73684290" score="3.1039" pvalue="7.9e-05">
<sequence>CCCCTCCC</sequence>
<mem:qvalue>0.145</mem:qvalue>
</matched-element>
</scanned-sequence>
<scanned-sequence accession="chr17" name="chr17">
<matched-element start="73863976" stop="73863969" score="14.6753" pvalue="1.9e-05">
<sequence>CCCCACCC</sequence>
<mem:qvalue>0.111</mem:qvalue>
</matched-element>
<matched-element start="73863970" stop="73863963" score="3.1039" pvalue="7.9e-05">
<sequence>CCCCTCCC</sequence>
<mem:qvalue>0.145</mem:qvalue>
</matched-element>
<matched-element start="73864010" stop="73864017" score="3.1039" pvalue="7.9e-05">
<sequence>CCCCTCCC</sequence>
<mem:qvalue>0.145</mem:qvalue>
</matched-element>
</scanned-sequence>
<scanned-sequence accession="chr17" name="chr17">
</scanned-sequence>
<scanned-sequence accession="chr17" name="chr17">
</scanned-sequence>
<scanned-sequence accession="chr17" name="chr17">
</scanned-sequence>
<scanned-sequence accession="chr17" name="chr17">
</scanned-sequence>
<scanned-sequence accession="chr17" name="chr17">
</scanned-sequence>
<scanned-sequence accession="chr17" name="chr17">
</scanned-sequence>
<scanned-sequence accession="chr17" name="chr17">
<matched-element start="77094028" stop="77094035" score="3.1039" pvalue="7.9e-05">
<sequence>CCCCTCCC</sequence>
<mem:qvalue>0.145</mem:qvalue>
</matched-element>
</scanned-sequence>
<scanned-sequence accession="chr17" name="chr17">
<matched-element start="77779515" stop="77779508" score="14.5974" pvalue="3.95e-05">
<sequence>CCCCGCCC</sequence>
<mem:qvalue>0.117</mem:qvalue>
</matched-element>
</scanned-sequence>
<scanned-sequence accession="chr17" name="chr17">
</scanned-sequence>
<scanned-sequence accession="chr17" name="chr17">
</scanned-sequence>
<scanned-sequence accession="chr17" name="chr17">
</scanned-sequence>
<scanned-sequence accession="chr18" name="chr18">
</scanned-sequence>
<scanned-sequence accession="chr18" name="chr18">
</scanned-sequence>
<scanned-sequence accession="chr18" name="chr18">
</scanned-sequence>
<scanned-sequence accession="chr18" name="chr18">
<matched-element start="3583987" stop="3583980" score="3.1039" pvalue="7.9e-05">
<sequence>CCCCTCCC</sequence>
<mem:qvalue>0.145</mem:qvalue>
</matched-element>
</scanned-sequence>
<scanned-sequence accession="chr18" name="chr18">
</scanned-sequence>
<scanned-sequence accession="chr18" name="chr18">
</scanned-sequence>
<scanned-sequence accession="chr18" name="chr18">
</scanned-sequence>
<scanned-sequence accession="chr18" name="chr18">
</scanned-sequence>
<scanned-sequence accession="chr18" name="chr18">
</scanned-sequence>
<scanned-sequence accession="chr18" name="chr18">
</scanned-sequence>
<scanned-sequence accession="chr18" name="chr18">
</scanned-sequence>
<scanned-sequence accession="chr18" name="chr18">
<matched-element start="12410507" stop="12410500" score="14.5974" pvalue="3.95e-05">
<sequence>CCCCGCCC</sequence>
<mem:qvalue>0.117</mem:qvalue>
</matched-element>
</scanned-sequence>
<scanned-sequence accession="chr18" name="chr18">
</scanned-sequence>
<scanned-sequence accession="chr18" name="chr18">
</scanned-sequence>
<scanned-sequence accession="chr18" name="chr18">
<matched-element start="13602545" stop="13602552" score="3.1039" pvalue="7.9e-05">
<sequence>CCCCCCCC</sequence>
<mem:qvalue>0.145</mem:qvalue>
</matched-element>
<matched-element start="13602546" stop="13602553" score="3.1039" pvalue="7.9e-05">
<sequence>CCCCCCCC</sequence>
<mem:qvalue>0.145</mem:qvalue>
</matched-element>
<matched-element start="13602547" stop="13602554" score="3.1039" pvalue="7.9e-05">
<sequence>CCCCCCCC</sequence>
<mem:qvalue>0.145</mem:qvalue>
</matched-element>
<matched-element start="13602548" stop="13602555" score="3.1039" pvalue="7.9e-05">
<sequence>CCCCCCCC</sequence>
<mem:qvalue>0.145</mem:qvalue>
</matched-element>
</scanned-sequence>
<scanned-sequence accession="chr18" name="chr18">
</scanned-sequence>
<scanned-sequence accession="chr18" name="chr18">
<matched-element start="18968439" stop="18968432" score="14.6753" pvalue="1.9e-05">
<sequence>CCCCACCC</sequence>
<mem:qvalue>0.111</mem:qvalue>
</matched-element>
</scanned-sequence>
<scanned-sequence accession="chr18" name="chr18">
</scanned-sequence>
<scanned-sequence accession="chr18" name="chr18">
</scanned-sequence>
<scanned-sequence accession="chr18" name="chr18">
</scanned-sequence>
<scanned-sequence accession="chr18" name="chr18">
</scanned-sequence>
<scanned-sequence accession="chr18" name="chr18">
</scanned-sequence>
<scanned-sequence accession="chr18" name="chr18">
</scanned-sequence>
<scanned-sequence accession="chr18" name="chr18">
</scanned-sequence>
<scanned-sequence accession="chr18" name="chr18">
</scanned-sequence>
<scanned-sequence accession="chr18" name="chr18">
</scanned-sequence>
<scanned-sequence accession="chr18" name="chr18">
</scanned-sequence>
<scanned-sequence accession="chr18" name="chr18">
<matched-element start="44733268" stop="44733261" score="14.6753" pvalue="1.9e-05">
<sequence>CCCCACCC</sequence>
<mem:qvalue>0.111</mem:qvalue>
</matched-element>
</scanned-sequence>
<scanned-sequence accession="chr18" name="chr18">
</scanned-sequence>
<scanned-sequence accession="chr18" name="chr18">
</scanned-sequence>
<scanned-sequence accession="chr18" name="chr18">
</scanned-sequence>
<scanned-sequence accession="chr18" name="chr18">
</scanned-sequence>
<scanned-sequence accession="chr18" name="chr18">
<matched-element start="54888578" stop="54888571" score="14.6753" pvalue="1.9e-05">
<sequence>CCCCACCC</sequence>
<mem:qvalue>0.111</mem:qvalue>
</matched-element>
<matched-element start="54888583" stop="54888576" score="3.1039" pvalue="7.9e-05">
<sequence>CCCCTCCC</sequence>
<mem:qvalue>0.145</mem:qvalue>
</matched-element>
</scanned-sequence>
<scanned-sequence accession="chr18" name="chr18">
</scanned-sequence>
<scanned-sequence accession="chr18" name="chr18">
</scanned-sequence>
<scanned-sequence accession="chr18" name="chr18">
<matched-element start="55723518" stop="55723511" score="14.6753" pvalue="1.9e-05">
<sequence>CCCCACCC</sequence>
<mem:qvalue>0.111</mem:qvalue>
</matched-element>
</scanned-sequence>
<scanned-sequence accession="chr18" name="chr18">
</scanned-sequence>
<scanned-sequence accession="chr18" name="chr18">
</scanned-sequence>
<scanned-sequence accession="chr18" name="chr18">
</scanned-sequence>
<scanned-sequence accession="chr18" name="chr18">
</scanned-sequence>
<scanned-sequence accession="chr18" name="chr18">
<matched-element start="58979026" stop="58979019" score="14.6753" pvalue="1.9e-05">
<sequence>CCCCACCC</sequence>
<mem:qvalue>0.111</mem:qvalue>
</matched-element>
<matched-element start="58978987" stop="58978980" score="14.5974" pvalue="3.95e-05">
<sequence>CCCCGCCC</sequence>
<mem:qvalue>0.117</mem:qvalue>
</matched-element>
</scanned-sequence>
<scanned-sequence accession="chr18" name="chr18">
</scanned-sequence>
<scanned-sequence accession="chr18" name="chr18">
</scanned-sequence>
<scanned-sequence accession="chr18" name="chr18">
</scanned-sequence>
<scanned-sequence accession="chr18" name="chr18">
</scanned-sequence>
<scanned-sequence accession="chr18" name="chr18">
</scanned-sequence>
<scanned-sequence accession="chr18" name="chr18">
<matched-element start="64811392" stop="64811399" score="14.6753" pvalue="1.9e-05">
<sequence>CCCCACCC</sequence>
<mem:qvalue>0.111</mem:qvalue>
</matched-element>
</scanned-sequence>
<scanned-sequence accession="chr18" name="chr18">
</scanned-sequence>
<scanned-sequence accession="chr18" name="chr18">
<matched-element start="65767290" stop="65767283" score="14.6753" pvalue="1.9e-05">
<sequence>CCCCACCC</sequence>
<mem:qvalue>0.111</mem:qvalue>
</matched-element>
</scanned-sequence>
<scanned-sequence accession="chr18" name="chr18">
</scanned-sequence>
<scanned-sequence accession="chr19" name="chr19">
</scanned-sequence>
<scanned-sequence accession="chr19" name="chr19">
<matched-element start="748193" stop="748200" score="3.1039" pvalue="7.9e-05">
<sequence>CCCCTCCC</sequence>
<mem:qvalue>0.145</mem:qvalue>
</matched-element>
</scanned-sequence>
<scanned-sequence accession="chr19" name="chr19">
</scanned-sequence>
<scanned-sequence accession="chr19" name="chr19">
</scanned-sequence>
<scanned-sequence accession="chr19" name="chr19">
<matched-element start="1046414" stop="1046421" score="14.5974" pvalue="3.95e-05">
<sequence>CCCCGCCC</sequence>
<mem:qvalue>0.117</mem:qvalue>
</matched-element>
</scanned-sequence>
<scanned-sequence accession="chr19" name="chr19">
</scanned-sequence>
<scanned-sequence accession="chr19" name="chr19">
</scanned-sequence>
<scanned-sequence accession="chr19" name="chr19">
<matched-element start="1599824" stop="1599817" score="3.1039" pvalue="7.9e-05">
<sequence>CCCCCCCC</sequence>
<mem:qvalue>0.145</mem:qvalue>
</matched-element>
<matched-element start="1599825" stop="1599818" score="3.1039" pvalue="7.9e-05">
<sequence>CCCCCCCC</sequence>
<mem:qvalue>0.145</mem:qvalue>
</matched-element>
<matched-element start="1599826" stop="1599819" score="3.1039" pvalue="7.9e-05">
<sequence>CCCCCCCC</sequence>
<mem:qvalue>0.145</mem:qvalue>
</matched-element>
<matched-element start="1599827" stop="1599820" score="3.1039" pvalue="7.9e-05">
<sequence>CCCCCCCC</sequence>
<mem:qvalue>0.145</mem:qvalue>
</matched-element>
<matched-element start="1599828" stop="1599821" score="3.1039" pvalue="7.9e-05">
<sequence>CCCCCCCC</sequence>
<mem:qvalue>0.145</mem:qvalue>
</matched-element>
<matched-element start="1599829" stop="1599822" score="3.1039" pvalue="7.9e-05">
<sequence>CCCCCCCC</sequence>
<mem:qvalue>0.145</mem:qvalue>
</matched-element>
<matched-element start="1599830" stop="1599823" score="3.1039" pvalue="7.9e-05">
<sequence>CCCCCCCC</sequence>
<mem:qvalue>0.145</mem:qvalue>
</matched-element>
</scanned-sequence>
<scanned-sequence accession="chr19" name="chr19">
<matched-element start="1602297" stop="1602290" score="14.6753" pvalue="1.9e-05">
<sequence>CCCCACCC</sequence>
<mem:qvalue>0.111</mem:qvalue>
</matched-element>
<matched-element start="1602399" stop="1602406" score="3.1039" pvalue="7.9e-05">
<sequence>CCCCTCCC</sequence>
<mem:qvalue>0.145</mem:qvalue>
</matched-element>
<matched-element start="1602691" stop="1602698" score="3.1039" pvalue="7.9e-05">
<sequence>CCCCTCCC</sequence>
<mem:qvalue>0.145</mem:qvalue>
</matched-element>
</scanned-sequence>
<scanned-sequence accession="chr19" name="chr19">
<matched-element start="2036429" stop="2036436" score="3.1039" pvalue="7.9e-05">
<sequence>CCCCTCCC</sequence>
<mem:qvalue>0.145</mem:qvalue>
</matched-element>
</scanned-sequence>
<scanned-sequence accession="chr19" name="chr19">
</scanned-sequence>
<scanned-sequence accession="chr19" name="chr19">
</scanned-sequence>
<scanned-sequence accession="chr19" name="chr19">
</scanned-sequence>
<scanned-sequence accession="chr19" name="chr19">
<matched-element start="2429604" stop="2429597" score="3.1039" pvalue="7.9e-05">
<sequence>CCCCTCCC</sequence>
<mem:qvalue>0.145</mem:qvalue>
</matched-element>
</scanned-sequence>
<scanned-sequence accession="chr19" name="chr19">
</scanned-sequence>
<scanned-sequence accession="chr19" name="chr19">
</scanned-sequence>
<scanned-sequence accession="chr19" name="chr19">
<matched-element start="2561977" stop="2561970" score="3.1039" pvalue="7.9e-05">
<sequence>CCCCTCCC</sequence>
<mem:qvalue>0.145</mem:qvalue>
</matched-element>
<matched-element start="2562010" stop="2562003" score="3.1039" pvalue="7.9e-05">
<sequence>CCCCCCCC</sequence>
<mem:qvalue>0.145</mem:qvalue>
</matched-element>
<matched-element start="2562011" stop="2562004" score="3.1039" pvalue="7.9e-05">
<sequence>CCCCCCCC</sequence>
<mem:qvalue>0.145</mem:qvalue>
</matched-element>
<matched-element start="2562012" stop="2562005" score="3.1039" pvalue="7.9e-05">
<sequence>CCCCCCCC</sequence>
<mem:qvalue>0.145</mem:qvalue>
</matched-element>
</scanned-sequence>
<scanned-sequence accession="chr19" name="chr19">
</scanned-sequence>
<scanned-sequence accession="chr19" name="chr19">
<matched-element start="2691055" stop="2691062" score="14.5974" pvalue="3.95e-05">
<sequence>CCCCGCCC</sequence>
<mem:qvalue>0.117</mem:qvalue>
</matched-element>
</scanned-sequence>
<scanned-sequence accession="chr19" name="chr19">
</scanned-sequence>
<scanned-sequence accession="chr19" name="chr19">
</scanned-sequence>
<scanned-sequence accession="chr19" name="chr19">
<matched-element start="4218761" stop="4218768" score="14.6753" pvalue="1.9e-05">
<sequence>CCCCACCC</sequence>
<mem:qvalue>0.111</mem:qvalue>
</matched-element>
<matched-element start="4218873" stop="4218866" score="14.6753" pvalue="1.9e-05">
<sequence>CCCCACCC</sequence>
<mem:qvalue>0.111</mem:qvalue>
</matched-element>
</scanned-sequence>
<scanned-sequence accession="chr19" name="chr19">
</scanned-sequence>
<scanned-sequence accession="chr19" name="chr19">
</scanned-sequence>
<scanned-sequence accession="chr19" name="chr19">
</scanned-sequence>
<scanned-sequence accession="chr19" name="chr19">
</scanned-sequence>
<scanned-sequence accession="chr19" name="chr19">
</scanned-sequence>
<scanned-sequence accession="chr19" name="chr19">
</scanned-sequence>
<scanned-sequence accession="chr19" name="chr19">
</scanned-sequence>
<scanned-sequence accession="chr19" name="chr19">
</scanned-sequence>
<scanned-sequence accession="chr19" name="chr19">
</scanned-sequence>
<scanned-sequence accession="chr19" name="chr19">
<matched-element start="6539658" stop="6539665" score="14.6753" pvalue="1.9e-05">
<sequence>CCCCACCC</sequence>
<mem:qvalue>0.111</mem:qvalue>
</matched-element>
<matched-element start="6539720" stop="6539727" score="14.6753" pvalue="1.9e-05">
<sequence>CCCCACCC</sequence>
<mem:qvalue>0.111</mem:qvalue>
</matched-element>
</scanned-sequence>
<scanned-sequence accession="chr19" name="chr19">
<matched-element start="6542322" stop="6542329" score="14.5974" pvalue="3.95e-05">
<sequence>CCCCGCCC</sequence>
<mem:qvalue>0.117</mem:qvalue>
</matched-element>
<matched-element start="6542097" stop="6542104" score="3.1039" pvalue="7.9e-05">
<sequence>CCCCTCCC</sequence>
<mem:qvalue>0.145</mem:qvalue>
</matched-element>
<matched-element start="6542317" stop="6542324" score="3.1039" pvalue="7.9e-05">
<sequence>CCCCTCCC</sequence>
<mem:qvalue>0.145</mem:qvalue>
</matched-element>
</scanned-sequence>
<scanned-sequence accession="chr19" name="chr19">
</scanned-sequence>
<scanned-sequence accession="chr19" name="chr19">
<matched-element start="6752717" stop="6752710" score="14.6753" pvalue="1.9e-05">
<sequence>CCCCACCC</sequence>
<mem:qvalue>0.111</mem:qvalue>
</matched-element>
<matched-element start="6752723" stop="6752716" score="14.6753" pvalue="1.9e-05">
<sequence>CCCCACCC</sequence>
<mem:qvalue>0.111</mem:qvalue>
</matched-element>
</scanned-sequence>
<scanned-sequence accession="chr19" name="chr19">
</scanned-sequence>
<scanned-sequence accession="chr19" name="chr19">
<matched-element start="7672749" stop="7672756" score="14.6753" pvalue="1.9e-05">
<sequence>CCCCACCC</sequence>
<mem:qvalue>0.111</mem:qvalue>
</matched-element>
<matched-element start="7672755" stop="7672762" score="14.5974" pvalue="3.95e-05">
<sequence>CCCCGCCC</sequence>
<mem:qvalue>0.117</mem:qvalue>
</matched-element>
</scanned-sequence>
<scanned-sequence accession="chr19" name="chr19">
<matched-element start="7676658" stop="7676665" score="14.6753" pvalue="1.9e-05">
<sequence>CCCCACCC</sequence>
<mem:qvalue>0.111</mem:qvalue>
</matched-element>
</scanned-sequence>
<scanned-sequence accession="chr19" name="chr19">
<matched-element start="8292601" stop="8292594" score="14.6753" pvalue="1.9e-05">
<sequence>CCCCACCC</sequence>
<mem:qvalue>0.111</mem:qvalue>
</matched-element>
</scanned-sequence>
<scanned-sequence accession="chr19" name="chr19">
</scanned-sequence>
<scanned-sequence accession="chr19" name="chr19">
<matched-element start="10085199" stop="10085192" score="3.1039" pvalue="7.9e-05">
<sequence>CCCCTCCC</sequence>
<mem:qvalue>0.145</mem:qvalue>
</matched-element>
</scanned-sequence>
<scanned-sequence accession="chr19" name="chr19">
</scanned-sequence>
<scanned-sequence accession="chr19" name="chr19">
</scanned-sequence>
<scanned-sequence accession="chr19" name="chr19">
</scanned-sequence>
<scanned-sequence accession="chr19" name="chr19">
</scanned-sequence>
<scanned-sequence accession="chr19" name="chr19">
<matched-element start="10625866" stop="10625873" score="3.1039" pvalue="7.9e-05">
<sequence>CCCCCCCC</sequence>
<mem:qvalue>0.145</mem:qvalue>
</matched-element>
</scanned-sequence>
<scanned-sequence accession="chr19" name="chr19">
</scanned-sequence>
<scanned-sequence accession="chr19" name="chr19">
<matched-element start="10900149" stop="10900156" score="14.5974" pvalue="3.95e-05">
<sequence>CCCCGCCC</sequence>
<mem:qvalue>0.117</mem:qvalue>
</matched-element>
</scanned-sequence>
<scanned-sequence accession="chr19" name="chr19">
</scanned-sequence>
<scanned-sequence accession="chr19" name="chr19">
</scanned-sequence>
<scanned-sequence accession="chr19" name="chr19">
</scanned-sequence>
<scanned-sequence accession="chr19" name="chr19">
</scanned-sequence>
<scanned-sequence accession="chr19" name="chr19">
<matched-element start="12754525" stop="12754532" score="14.5974" pvalue="3.95e-05">
<sequence>CCCCGCCC</sequence>
<mem:qvalue>0.117</mem:qvalue>
</matched-element>
<matched-element start="12754571" stop="12754564" score="3.1039" pvalue="7.9e-05">
<sequence>CCCCTCCC</sequence>
<mem:qvalue>0.145</mem:qvalue>
</matched-element>
</scanned-sequence>
<scanned-sequence accession="chr19" name="chr19">
<matched-element start="12755667" stop="12755674" score="14.6753" pvalue="1.9e-05">
<sequence>CCCCACCC</sequence>
<mem:qvalue>0.111</mem:qvalue>
</matched-element>
<matched-element start="12755792" stop="12755799" score="14.6753" pvalue="1.9e-05">
<sequence>CCCCACCC</sequence>
<mem:qvalue>0.111</mem:qvalue>
</matched-element>
<matched-element start="12755838" stop="12755845" score="14.6753" pvalue="1.9e-05">
<sequence>CCCCACCC</sequence>
<mem:qvalue>0.111</mem:qvalue>
</matched-element>
<matched-element start="12755785" stop="12755792" score="14.5974" pvalue="3.95e-05">
<sequence>CCCCGCCC</sequence>
<mem:qvalue>0.117</mem:qvalue>
</matched-element>
<matched-element start="12755896" stop="12755889" score="3.1039" pvalue="7.9e-05">
<sequence>CCCCTCCC</sequence>
<mem:qvalue>0.145</mem:qvalue>
</matched-element>
</scanned-sequence>
<scanned-sequence accession="chr19" name="chr19">
</scanned-sequence>
<scanned-sequence accession="chr19" name="chr19">
<matched-element start="12765166" stop="12765159" score="14.5974" pvalue="3.95e-05">
<sequence>CCCCGCCC</sequence>
<mem:qvalue>0.117</mem:qvalue>
</matched-element>
<matched-element start="12765399" stop="12765406" score="14.5974" pvalue="3.95e-05">
<sequence>CCCCGCCC</sequence>
<mem:qvalue>0.117</mem:qvalue>
</matched-element>
<matched-element start="12765515" stop="12765522" score="3.1039" pvalue="7.9e-05">
<sequence>CCCCTCCC</sequence>
<mem:qvalue>0.145</mem:qvalue>
</matched-element>
</scanned-sequence>
<scanned-sequence accession="chr19" name="chr19">
</scanned-sequence>
<scanned-sequence accession="chr19" name="chr19">
<matched-element start="12910167" stop="12910174" score="14.6753" pvalue="1.9e-05">
<sequence>CCCCACCC</sequence>
<mem:qvalue>0.111</mem:qvalue>
</matched-element>
<matched-element start="12910120" stop="12910113" score="14.5974" pvalue="3.95e-05">
<sequence>CCCCGCCC</sequence>
<mem:qvalue>0.117</mem:qvalue>
</matched-element>
</scanned-sequence>
<scanned-sequence accession="chr19" name="chr19">
<matched-element start="12917524" stop="12917531" score="14.5974" pvalue="3.95e-05">
<sequence>CCCCGCCC</sequence>
<mem:qvalue>0.117</mem:qvalue>
</matched-element>
</scanned-sequence>
<scanned-sequence accession="chr19" name="chr19">
</scanned-sequence>
<scanned-sequence accession="chr19" name="chr19">
<matched-element start="13122076" stop="13122083" score="14.5974" pvalue="3.95e-05">
<sequence>CCCCGCCC</sequence>
<mem:qvalue>0.117</mem:qvalue>
</matched-element>
<matched-element start="13122214" stop="13122221" score="14.5974" pvalue="3.95e-05">
<sequence>CCCCGCCC</sequence>
<mem:qvalue>0.117</mem:qvalue>
</matched-element>
<matched-element start="13122016" stop="13122023" score="3.1039" pvalue="7.9e-05">
<sequence>CCCCTCCC</sequence>
<mem:qvalue>0.145</mem:qvalue>
</matched-element>
</scanned-sequence>
<scanned-sequence accession="chr19" name="chr19">
<matched-element start="13127056" stop="13127063" score="14.6753" pvalue="1.9e-05">
<sequence>CCCCACCC</sequence>
<mem:qvalue>0.111</mem:qvalue>
</matched-element>
<matched-element start="13126766" stop="13126759" score="14.5974" pvalue="3.95e-05">
<sequence>CCCCGCCC</sequence>
<mem:qvalue>0.117</mem:qvalue>
</matched-element>
</scanned-sequence>
<scanned-sequence accession="chr19" name="chr19">
<matched-element start="13139584" stop="13139591" score="14.6753" pvalue="1.9e-05">
<sequence>CCCCACCC</sequence>
<mem:qvalue>0.111</mem:qvalue>
</matched-element>
<matched-element start="13139759" stop="13139752" score="14.6753" pvalue="1.9e-05">
<sequence>CCCCACCC</sequence>
<mem:qvalue>0.111</mem:qvalue>
</matched-element>
</scanned-sequence>
<scanned-sequence accession="chr19" name="chr19">
<matched-element start="14352940" stop="14352947" score="14.5974" pvalue="3.95e-05">
<sequence>CCCCGCCC</sequence>
<mem:qvalue>0.117</mem:qvalue>
</matched-element>
</scanned-sequence>
<scanned-sequence accession="chr19" name="chr19">
<matched-element start="15351801" stop="15351808" score="14.5974" pvalue="3.95e-05">
<sequence>CCCCGCCC</sequence>
<mem:qvalue>0.117</mem:qvalue>
</matched-element>
<matched-element start="15351818" stop="15351825" score="14.5974" pvalue="3.95e-05">
<sequence>CCCCGCCC</sequence>
<mem:qvalue>0.117</mem:qvalue>
</matched-element>
<matched-element start="15351823" stop="15351830" score="14.5974" pvalue="3.95e-05">
<sequence>CCCCGCCC</sequence>
<mem:qvalue>0.117</mem:qvalue>
</matched-element>
<matched-element start="15352010" stop="15352017" score="3.1039" pvalue="7.9e-05">
<sequence>CCCCTCCC</sequence>
<mem:qvalue>0.145</mem:qvalue>
</matched-element>
</scanned-sequence>
<scanned-sequence accession="chr19" name="chr19">
</scanned-sequence>
<scanned-sequence accession="chr19" name="chr19">
</scanned-sequence>
<scanned-sequence accession="chr19" name="chr19">
</scanned-sequence>
<scanned-sequence accession="chr19" name="chr19">
</scanned-sequence>
<scanned-sequence accession="chr19" name="chr19">
</scanned-sequence>
<scanned-sequence accession="chr19" name="chr19">
</scanned-sequence>
<scanned-sequence accession="chr19" name="chr19">
</scanned-sequence>
<scanned-sequence accession="chr19" name="chr19">
<matched-element start="16343498" stop="16343491" score="14.6753" pvalue="1.9e-05">
<sequence>CCCCACCC</sequence>
<mem:qvalue>0.111</mem:qvalue>
</matched-element>
</scanned-sequence>
<scanned-sequence accession="chr19" name="chr19">
</scanned-sequence>
<scanned-sequence accession="chr19" name="chr19">
<matched-element start="16601414" stop="16601421" score="3.1039" pvalue="7.9e-05">
<sequence>CCCCTCCC</sequence>
<mem:qvalue>0.145</mem:qvalue>
</matched-element>
</scanned-sequence>
<scanned-sequence accession="chr19" name="chr19">
</scanned-sequence>
<scanned-sequence accession="chr19" name="chr19">
<matched-element start="17081990" stop="17081997" score="14.5974" pvalue="3.95e-05">
<sequence>CCCCGCCC</sequence>
<mem:qvalue>0.117</mem:qvalue>
</matched-element>
</scanned-sequence>
<scanned-sequence accession="chr19" name="chr19">
<matched-element start="17097351" stop="17097358" score="14.6753" pvalue="1.9e-05">
<sequence>CCCCACCC</sequence>
<mem:qvalue>0.111</mem:qvalue>
</matched-element>
</scanned-sequence>
<scanned-sequence accession="chr19" name="chr19">
</scanned-sequence>
<scanned-sequence accession="chr19" name="chr19">
<matched-element start="17239128" stop="17239135" score="14.6753" pvalue="1.9e-05">
<sequence>CCCCACCC</sequence>
<mem:qvalue>0.111</mem:qvalue>
</matched-element>
</scanned-sequence>
<scanned-sequence accession="chr19" name="chr19">
</scanned-sequence>
<scanned-sequence accession="chr19" name="chr19">
<matched-element start="17391825" stop="17391832" score="3.1039" pvalue="7.9e-05">
<sequence>CCCCCCCC</sequence>
<mem:qvalue>0.145</mem:qvalue>
</matched-element>
<matched-element start="17391826" stop="17391833" score="3.1039" pvalue="7.9e-05">
<sequence>CCCCCCCC</sequence>
<mem:qvalue>0.145</mem:qvalue>
</matched-element>
<matched-element start="17391827" stop="17391834" score="3.1039" pvalue="7.9e-05">
<sequence>CCCCCCCC</sequence>
<mem:qvalue>0.145</mem:qvalue>
</matched-element>
<matched-element start="17391828" stop="17391835" score="3.1039" pvalue="7.9e-05">
<sequence>CCCCCCCC</sequence>
<mem:qvalue>0.145</mem:qvalue>
</matched-element>
<matched-element start="17391829" stop="17391836" score="3.1039" pvalue="7.9e-05">
<sequence>CCCCCCCC</sequence>
<mem:qvalue>0.145</mem:qvalue>
</matched-element>
</scanned-sequence>
<scanned-sequence accession="chr19" name="chr19">
</scanned-sequence>
<scanned-sequence accession="chr19" name="chr19">
</scanned-sequence>
<scanned-sequence accession="chr19" name="chr19">
</scanned-sequence>
<scanned-sequence accession="chr19" name="chr19">
<matched-element start="17904350" stop="17904357" score="14.5974" pvalue="3.95e-05">
<sequence>CCCCGCCC</sequence>
<mem:qvalue>0.117</mem:qvalue>
</matched-element>
</scanned-sequence>
<scanned-sequence accession="chr19" name="chr19">
<matched-element start="18070890" stop="18070883" score="14.6753" pvalue="1.9e-05">
<sequence>CCCCACCC</sequence>
<mem:qvalue>0.111</mem:qvalue>
</matched-element>
</scanned-sequence>
<scanned-sequence accession="chr19" name="chr19">
</scanned-sequence>
<scanned-sequence accession="chr19" name="chr19">
</scanned-sequence>
<scanned-sequence accession="chr19" name="chr19">
</scanned-sequence>
<scanned-sequence accession="chr19" name="chr19">
</scanned-sequence>
<scanned-sequence accession="chr19" name="chr19">
</scanned-sequence>
<scanned-sequence accession="chr19" name="chr19">
</scanned-sequence>
<scanned-sequence accession="chr19" name="chr19">
</scanned-sequence>
<scanned-sequence accession="chr19" name="chr19">
</scanned-sequence>
<scanned-sequence accession="chr19" name="chr19">
</scanned-sequence>
<scanned-sequence accession="chr19" name="chr19">
</scanned-sequence>
<scanned-sequence accession="chr19" name="chr19">
</scanned-sequence>
<scanned-sequence accession="chr19" name="chr19">
<matched-element start="43229010" stop="43229003" score="3.1039" pvalue="7.9e-05">
<sequence>CCCCTCCC</sequence>
<mem:qvalue>0.145</mem:qvalue>
</matched-element>
</scanned-sequence>
<scanned-sequence accession="chr19" name="chr19">
</scanned-sequence>
<scanned-sequence accession="chr19" name="chr19">
<matched-element start="44585331" stop="44585338" score="14.5974" pvalue="3.95e-05">
<sequence>CCCCGCCC</sequence>
<mem:qvalue>0.117</mem:qvalue>
</matched-element>
<matched-element start="44585257" stop="44585264" score="3.1039" pvalue="7.9e-05">
<sequence>CCCCTCCC</sequence>
<mem:qvalue>0.145</mem:qvalue>
</matched-element>
<matched-element start="44585262" stop="44585269" score="3.1039" pvalue="7.9e-05">
<sequence>CCCCTCCC</sequence>
<mem:qvalue>0.145</mem:qvalue>
</matched-element>
</scanned-sequence>
<scanned-sequence accession="chr19" name="chr19">
<matched-element start="44586450" stop="44586457" score="14.5974" pvalue="3.95e-05">
<sequence>CCCCGCCC</sequence>
<mem:qvalue>0.117</mem:qvalue>
</matched-element>
</scanned-sequence>
<scanned-sequence accession="chr19" name="chr19">
<matched-element start="44589789" stop="44589782" score="14.6753" pvalue="1.9e-05">
<sequence>CCCCACCC</sequence>
<mem:qvalue>0.111</mem:qvalue>
</matched-element>
<matched-element start="44590116" stop="44590109" score="14.6753" pvalue="1.9e-05">
<sequence>CCCCACCC</sequence>
<mem:qvalue>0.111</mem:qvalue>
</matched-element>
<matched-element start="44590177" stop="44590170" score="14.6753" pvalue="1.9e-05">
<sequence>CCCCACCC</sequence>
<mem:qvalue>0.111</mem:qvalue>
</matched-element>
</scanned-sequence>
<scanned-sequence accession="chr19" name="chr19">
<matched-element start="44591646" stop="44591653" score="14.6753" pvalue="1.9e-05">
<sequence>CCCCACCC</sequence>
<mem:qvalue>0.111</mem:qvalue>
</matched-element>
</scanned-sequence>
<scanned-sequence accession="chr19" name="chr19">
</scanned-sequence>
<scanned-sequence accession="chr19" name="chr19">
</scanned-sequence>
<scanned-sequence accession="chr19" name="chr19">
</scanned-sequence>
<scanned-sequence accession="chr19" name="chr19">
</scanned-sequence>
<scanned-sequence accession="chr19" name="chr19">
</scanned-sequence>
<scanned-sequence accession="chr19" name="chr19">
</scanned-sequence>
<scanned-sequence accession="chr19" name="chr19">
<matched-element start="45623801" stop="45623808" score="14.5974" pvalue="3.95e-05">
<sequence>CCCCGCCC</sequence>
<mem:qvalue>0.117</mem:qvalue>
</matched-element>
</scanned-sequence>
<scanned-sequence accession="chr19" name="chr19">
</scanned-sequence>
<scanned-sequence accession="chr19" name="chr19">
<matched-element start="45996595" stop="45996588" score="14.5974" pvalue="3.95e-05">
<sequence>CCCCGCCC</sequence>
<mem:qvalue>0.117</mem:qvalue>
</matched-element>
<matched-element start="45996636" stop="45996643" score="14.5974" pvalue="3.95e-05">
<sequence>CCCCGCCC</sequence>
<mem:qvalue>0.117</mem:qvalue>
</matched-element>
<matched-element start="45996737" stop="45996730" score="14.5974" pvalue="3.95e-05">
<sequence>CCCCGCCC</sequence>
<mem:qvalue>0.117</mem:qvalue>
</matched-element>
<matched-element start="45996680" stop="45996687" score="3.1039" pvalue="7.9e-05">
<sequence>CCCCTCCC</sequence>
<mem:qvalue>0.145</mem:qvalue>
</matched-element>
<matched-element start="45996713" stop="45996720" score="3.1039" pvalue="7.9e-05">
<sequence>CCCCTCCC</sequence>
<mem:qvalue>0.145</mem:qvalue>
</matched-element>
</scanned-sequence>
<scanned-sequence accession="chr19" name="chr19">
</scanned-sequence>
<scanned-sequence accession="chr19" name="chr19">
<matched-element start="47055628" stop="47055621" score="14.6753" pvalue="1.9e-05">
<sequence>CCCCACCC</sequence>
<mem:qvalue>0.111</mem:qvalue>
</matched-element>
</scanned-sequence>
<scanned-sequence accession="chr19" name="chr19">
</scanned-sequence>
<scanned-sequence accession="chr19" name="chr19">
</scanned-sequence>
<scanned-sequence accession="chr19" name="chr19">
<matched-element start="47080329" stop="47080322" score="14.6753" pvalue="1.9e-05">
<sequence>CCCCACCC</sequence>
<mem:qvalue>0.111</mem:qvalue>
</matched-element>
</scanned-sequence>
<scanned-sequence accession="chr19" name="chr19">
</scanned-sequence>
<scanned-sequence accession="chr19" name="chr19">
</scanned-sequence>
<scanned-sequence accession="chr19" name="chr19">
<matched-element start="48950467" stop="48950474" score="14.5974" pvalue="3.95e-05">
<sequence>CCCCGCCC</sequence>
<mem:qvalue>0.117</mem:qvalue>
</matched-element>
</scanned-sequence>
<scanned-sequence accession="chr19" name="chr19">
<matched-element start="48951089" stop="48951082" score="14.6753" pvalue="1.9e-05">
<sequence>CCCCACCC</sequence>
<mem:qvalue>0.111</mem:qvalue>
</matched-element>
</scanned-sequence>
<scanned-sequence accession="chr19" name="chr19">
<matched-element start="48959649" stop="48959656" score="14.6753" pvalue="1.9e-05">
<sequence>CCCCACCC</sequence>
<mem:qvalue>0.111</mem:qvalue>
</matched-element>
</scanned-sequence>
<scanned-sequence accession="chr19" name="chr19">
</scanned-sequence>
<scanned-sequence accession="chr19" name="chr19">
</scanned-sequence>
<scanned-sequence accession="chr19" name="chr19">
<matched-element start="49500845" stop="49500852" score="14.5974" pvalue="3.95e-05">
<sequence>CCCCGCCC</sequence>
<mem:qvalue>0.117</mem:qvalue>
</matched-element>
</scanned-sequence>
<scanned-sequence accession="chr19" name="chr19">
<matched-element start="50270618" stop="50270625" score="14.5974" pvalue="3.95e-05">
<sequence>CCCCGCCC</sequence>
<mem:qvalue>0.117</mem:qvalue>
</matched-element>
<matched-element start="50270418" stop="50270425" score="3.1039" pvalue="7.9e-05">
<sequence>CCCCTCCC</sequence>
<mem:qvalue>0.145</mem:qvalue>
</matched-element>
<matched-element start="50270547" stop="50270540" score="3.1039" pvalue="7.9e-05">
<sequence>CCCCCCCC</sequence>
<mem:qvalue>0.145</mem:qvalue>
</matched-element>
<matched-element start="50270614" stop="50270621" score="3.1039" pvalue="7.9e-05">
<sequence>CCCCCCCC</sequence>
<mem:qvalue>0.145</mem:qvalue>
</matched-element>
</scanned-sequence>
<scanned-sequence accession="chr19" name="chr19">
<matched-element start="50274587" stop="50274580" score="14.6753" pvalue="1.9e-05">
<sequence>CCCCACCC</sequence>
<mem:qvalue>0.111</mem:qvalue>
</matched-element>
</scanned-sequence>
<scanned-sequence accession="chr19" name="chr19">
</scanned-sequence>
<scanned-sequence accession="chr19" name="chr19">
<matched-element start="50965415" stop="50965422" score="3.1039" pvalue="7.9e-05">
<sequence>CCCCTCCC</sequence>
<mem:qvalue>0.145</mem:qvalue>
</matched-element>
</scanned-sequence>
<scanned-sequence accession="chr19" name="chr19">
<matched-element start="51058314" stop="51058321" score="14.5974" pvalue="3.95e-05">
<sequence>CCCCGCCC</sequence>
<mem:qvalue>0.117</mem:qvalue>
</matched-element>
</scanned-sequence>
<scanned-sequence accession="chr19" name="chr19">
<matched-element start="51081649" stop="51081642" score="14.5974" pvalue="3.95e-05">
<sequence>CCCCGCCC</sequence>
<mem:qvalue>0.117</mem:qvalue>
</matched-element>
</scanned-sequence>
<scanned-sequence accession="chr19" name="chr19">
<matched-element start="51913388" stop="51913395" score="14.6753" pvalue="1.9e-05">
<sequence>CCCCACCC</sequence>
<mem:qvalue>0.111</mem:qvalue>
</matched-element>
</scanned-sequence>
<scanned-sequence accession="chr19" name="chr19">
<matched-element start="51914448" stop="51914455" score="14.6753" pvalue="1.9e-05">
<sequence>CCCCACCC</sequence>
<mem:qvalue>0.111</mem:qvalue>
</matched-element>
</scanned-sequence>
<scanned-sequence accession="chr19" name="chr19">
</scanned-sequence>
<scanned-sequence accession="chr19" name="chr19">
</scanned-sequence>
<scanned-sequence accession="chr19" name="chr19">
</scanned-sequence>
<scanned-sequence accession="chr19" name="chr19">
</scanned-sequence>
<scanned-sequence accession="chr19" name="chr19">
</scanned-sequence>
<scanned-sequence accession="chr19" name="chr19">
<matched-element start="53809739" stop="53809746" score="14.6753" pvalue="1.9e-05">
<sequence>CCCCACCC</sequence>
<mem:qvalue>0.111</mem:qvalue>
</matched-element>
<matched-element start="53809734" stop="53809741" score="14.5974" pvalue="3.95e-05">
<sequence>CCCCGCCC</sequence>
<mem:qvalue>0.117</mem:qvalue>
</matched-element>
</scanned-sequence>
<scanned-sequence accession="chr19" name="chr19">
<matched-element start="53814270" stop="53814263" score="14.5974" pvalue="3.95e-05">
<sequence>CCCCGCCC</sequence>
<mem:qvalue>0.117</mem:qvalue>
</matched-element>
</scanned-sequence>
<scanned-sequence accession="chr19" name="chr19">
<matched-element start="54070613" stop="54070620" score="14.5974" pvalue="3.95e-05">
<sequence>CCCCGCCC</sequence>
<mem:qvalue>0.117</mem:qvalue>
</matched-element>
</scanned-sequence>
<scanned-sequence accession="chr19" name="chr19">
<matched-element start="54157583" stop="54157576" score="14.6753" pvalue="1.9e-05">
<sequence>CCCCACCC</sequence>
<mem:qvalue>0.111</mem:qvalue>
</matched-element>
<matched-element start="54157726" stop="54157733" score="3.1039" pvalue="7.9e-05">
<sequence>CCCCTCCC</sequence>
<mem:qvalue>0.145</mem:qvalue>
</matched-element>
</scanned-sequence>
<scanned-sequence accession="chr19" name="chr19">
</scanned-sequence>
<scanned-sequence accession="chr19" name="chr19">
</scanned-sequence>
<scanned-sequence accession="chr19" name="chr19">
<matched-element start="54691410" stop="54691417" score="14.5974" pvalue="3.95e-05">
<sequence>CCCCGCCC</sequence>
<mem:qvalue>0.117</mem:qvalue>
</matched-element>
</scanned-sequence>
<scanned-sequence accession="chr19" name="chr19">
</scanned-sequence>
<scanned-sequence accession="chr19" name="chr19">
</scanned-sequence>
<scanned-sequence accession="chr19" name="chr19">
<matched-element start="55091197" stop="55091204" score="3.1039" pvalue="7.9e-05">
<sequence>CCCCTCCC</sequence>
<mem:qvalue>0.145</mem:qvalue>
</matched-element>
</scanned-sequence>
<scanned-sequence accession="chr19" name="chr19">
<matched-element start="55528502" stop="55528509" score="14.5974" pvalue="3.95e-05">
<sequence>CCCCGCCC</sequence>
<mem:qvalue>0.117</mem:qvalue>
</matched-element>
</scanned-sequence>
<scanned-sequence accession="chr19" name="chr19">
</scanned-sequence>
<scanned-sequence accession="chr19" name="chr19">
<matched-element start="55559726" stop="55559719" score="3.1039" pvalue="7.9e-05">
<sequence>CCCCTCCC</sequence>
<mem:qvalue>0.145</mem:qvalue>
</matched-element>
</scanned-sequence>
<scanned-sequence accession="chr19" name="chr19">
<matched-element start="55571542" stop="55571535" score="14.5974" pvalue="3.95e-05">
<sequence>CCCCGCCC</sequence>
<mem:qvalue>0.117</mem:qvalue>
</matched-element>
</scanned-sequence>
<scanned-sequence accession="chr19" name="chr19">
</scanned-sequence>
<scanned-sequence accession="chr19" name="chr19">
<matched-element start="55991525" stop="55991532" score="3.1039" pvalue="7.9e-05">
<sequence>CCCCTCCC</sequence>
<mem:qvalue>0.145</mem:qvalue>
</matched-element>
</scanned-sequence>
<scanned-sequence accession="chr19" name="chr19">
<matched-element start="56072196" stop="56072203" score="3.1039" pvalue="7.9e-05">
<sequence>CCCCTCCC</sequence>
<mem:qvalue>0.145</mem:qvalue>
</matched-element>
</scanned-sequence>
<scanned-sequence accession="chr19" name="chr19">
<matched-element start="56766497" stop="56766490" score="14.6753" pvalue="1.9e-05">
<sequence>CCCCACCC</sequence>
<mem:qvalue>0.111</mem:qvalue>
</matched-element>
</scanned-sequence>
<scanned-sequence accession="chr19" name="chr19">
</scanned-sequence>
<scanned-sequence accession="chr19" name="chr19">
</scanned-sequence>
<scanned-sequence accession="chr19" name="chr19">
</scanned-sequence>
<scanned-sequence accession="chr19" name="chr19">
</scanned-sequence>
<scanned-sequence accession="chr19" name="chr19">
</scanned-sequence>
<scanned-sequence accession="chr19" name="chr19">
</scanned-sequence>
<scanned-sequence accession="chr19" name="chr19">
<matched-element start="60462270" stop="60462263" score="14.5974" pvalue="3.95e-05">
<sequence>CCCCGCCC</sequence>
<mem:qvalue>0.117</mem:qvalue>
</matched-element>
</scanned-sequence>
<scanned-sequence accession="chr19" name="chr19">
</scanned-sequence>
<scanned-sequence accession="chr19" name="chr19">
<matched-element start="60802887" stop="60802880" score="14.5974" pvalue="3.95e-05">
<sequence>CCCCGCCC</sequence>
<mem:qvalue>0.117</mem:qvalue>
</matched-element>
</scanned-sequence>
<scanned-sequence accession="chr19" name="chr19">
<matched-element start="60838382" stop="60838375" score="3.1039" pvalue="7.9e-05">
<sequence>CCCCTCCC</sequence>
<mem:qvalue>0.145</mem:qvalue>
</matched-element>
</scanned-sequence>
<scanned-sequence accession="chr19" name="chr19">
<matched-element start="60846410" stop="60846417" score="3.1039" pvalue="7.9e-05">
<sequence>CCCCTCCC</sequence>
<mem:qvalue>0.145</mem:qvalue>
</matched-element>
</scanned-sequence>
<scanned-sequence accession="chr19" name="chr19">
</scanned-sequence>
<scanned-sequence accession="chr19" name="chr19">
</scanned-sequence>
<scanned-sequence accession="chr19" name="chr19">
<matched-element start="63598620" stop="63598613" score="14.6753" pvalue="1.9e-05">
<sequence>CCCCACCC</sequence>
<mem:qvalue>0.111</mem:qvalue>
</matched-element>
<matched-element start="63598726" stop="63598719" score="14.5974" pvalue="3.95e-05">
<sequence>CCCCGCCC</sequence>
<mem:qvalue>0.117</mem:qvalue>
</matched-element>
</scanned-sequence>
<scanned-sequence accession="chr19" name="chr19">
<matched-element start="63611688" stop="63611695" score="14.5974" pvalue="3.95e-05">
<sequence>CCCCGCCC</sequence>
<mem:qvalue>0.117</mem:qvalue>
</matched-element>
</scanned-sequence>
<scanned-sequence accession="chr19" name="chr19">
<matched-element start="63679013" stop="63679020" score="3.1039" pvalue="7.9e-05">
<sequence>CCCCTCCC</sequence>
<mem:qvalue>0.145</mem:qvalue>
</matched-element>
</scanned-sequence>
<scanned-sequence accession="chr19" name="chr19">
<matched-element start="63722854" stop="63722861" score="3.1039" pvalue="7.9e-05">
<sequence>CCCCTCCC</sequence>
<mem:qvalue>0.145</mem:qvalue>
</matched-element>
</scanned-sequence>
<scanned-sequence accession="chr20" name="chr20">
</scanned-sequence>
<scanned-sequence accession="chr20" name="chr20">
<matched-element start="3749322" stop="3749315" score="14.5974" pvalue="3.95e-05">
<sequence>CCCCGCCC</sequence>
<mem:qvalue>0.117</mem:qvalue>
</matched-element>
</scanned-sequence>
<scanned-sequence accession="chr20" name="chr20">
</scanned-sequence>
<scanned-sequence accession="chr20" name="chr20">
</scanned-sequence>
<scanned-sequence accession="chr20" name="chr20">
<matched-element start="5689648" stop="5689641" score="3.1039" pvalue="7.9e-05">
<sequence>CCCCTCCC</sequence>
<mem:qvalue>0.145</mem:qvalue>
</matched-element>
</scanned-sequence>
<scanned-sequence accession="chr20" name="chr20">
<matched-element start="5934545" stop="5934552" score="14.5974" pvalue="3.95e-05">
<sequence>CCCCGCCC</sequence>
<mem:qvalue>0.117</mem:qvalue>
</matched-element>
</scanned-sequence>
<scanned-sequence accession="chr20" name="chr20">
</scanned-sequence>
<scanned-sequence accession="chr20" name="chr20">
</scanned-sequence>
<scanned-sequence accession="chr20" name="chr20">
</scanned-sequence>
<scanned-sequence accession="chr20" name="chr20">
</scanned-sequence>
<scanned-sequence accession="chr20" name="chr20">
</scanned-sequence>
<scanned-sequence accession="chr20" name="chr20">
<matched-element start="23263321" stop="23263314" score="3.1039" pvalue="7.9e-05">
<sequence>CCCCCCCC</sequence>
<mem:qvalue>0.145</mem:qvalue>
</matched-element>
<matched-element start="23263322" stop="23263315" score="3.1039" pvalue="7.9e-05">
<sequence>CCCCCCCC</sequence>
<mem:qvalue>0.145</mem:qvalue>
</matched-element>
</scanned-sequence>
<scanned-sequence accession="chr20" name="chr20">
</scanned-sequence>
<scanned-sequence accession="chr20" name="chr20">
<matched-element start="26137967" stop="26137960" score="3.1039" pvalue="7.9e-05">
<sequence>CCCCTCCC</sequence>
<mem:qvalue>0.145</mem:qvalue>
</matched-element>
</scanned-sequence>
<scanned-sequence accession="chr20" name="chr20">
<matched-element start="29664438" stop="29664445" score="3.1039" pvalue="7.9e-05">
<sequence>CCCCTCCC</sequence>
<mem:qvalue>0.145</mem:qvalue>
</matched-element>
</scanned-sequence>
<scanned-sequence accession="chr20" name="chr20">
</scanned-sequence>
<scanned-sequence accession="chr20" name="chr20">
<matched-element start="29760036" stop="29760043" score="14.6753" pvalue="1.9e-05">
<sequence>CCCCACCC</sequence>
<mem:qvalue>0.111</mem:qvalue>
</matched-element>
<matched-element start="29760117" stop="29760124" score="14.5974" pvalue="3.95e-05">
<sequence>CCCCGCCC</sequence>
<mem:qvalue>0.117</mem:qvalue>
</matched-element>
<matched-element start="29760075" stop="29760082" score="3.1039" pvalue="7.9e-05">
<sequence>CCCCTCCC</sequence>
<mem:qvalue>0.145</mem:qvalue>
</matched-element>
</scanned-sequence>
<scanned-sequence accession="chr20" name="chr20">
<matched-element start="30409396" stop="30409403" score="14.6753" pvalue="1.9e-05">
<sequence>CCCCACCC</sequence>
<mem:qvalue>0.111</mem:qvalue>
</matched-element>
</scanned-sequence>
<scanned-sequence accession="chr20" name="chr20">
</scanned-sequence>
<scanned-sequence accession="chr20" name="chr20">
</scanned-sequence>
<scanned-sequence accession="chr20" name="chr20">
</scanned-sequence>
<scanned-sequence accession="chr20" name="chr20">
</scanned-sequence>
<scanned-sequence accession="chr20" name="chr20">
</scanned-sequence>
<scanned-sequence accession="chr20" name="chr20">
<matched-element start="34667571" stop="34667578" score="3.1039" pvalue="7.9e-05">
<sequence>CCCCTCCC</sequence>
<mem:qvalue>0.145</mem:qvalue>
</matched-element>
</scanned-sequence>
<scanned-sequence accession="chr20" name="chr20">
</scanned-sequence>
<scanned-sequence accession="chr20" name="chr20">
<matched-element start="36904718" stop="36904711" score="14.6753" pvalue="1.9e-05">
<sequence>CCCCACCC</sequence>
<mem:qvalue>0.111</mem:qvalue>
</matched-element>
<matched-element start="36904752" stop="36904759" score="14.6753" pvalue="1.9e-05">
<sequence>CCCCACCC</sequence>
<mem:qvalue>0.111</mem:qvalue>
</matched-element>
<matched-element start="36904746" stop="36904753" score="3.1039" pvalue="7.9e-05">
<sequence>CCCCTCCC</sequence>
<mem:qvalue>0.145</mem:qvalue>
</matched-element>
</scanned-sequence>
<scanned-sequence accession="chr20" name="chr20">
</scanned-sequence>
<scanned-sequence accession="chr20" name="chr20">
</scanned-sequence>
<scanned-sequence accession="chr20" name="chr20">
</scanned-sequence>
<scanned-sequence accession="chr20" name="chr20">
<matched-element start="39074019" stop="39074012" score="14.6753" pvalue="1.9e-05">
<sequence>CCCCACCC</sequence>
<mem:qvalue>0.111</mem:qvalue>
</matched-element>
</scanned-sequence>
<scanned-sequence accession="chr20" name="chr20">
</scanned-sequence>
<scanned-sequence accession="chr20" name="chr20">
</scanned-sequence>
<scanned-sequence accession="chr20" name="chr20">
</scanned-sequence>
<scanned-sequence accession="chr20" name="chr20">
</scanned-sequence>
<scanned-sequence accession="chr20" name="chr20">
<matched-element start="44426028" stop="44426035" score="14.6753" pvalue="1.9e-05">
<sequence>CCCCACCC</sequence>
<mem:qvalue>0.111</mem:qvalue>
</matched-element>
<matched-element start="44426033" stop="44426040" score="3.1039" pvalue="7.9e-05">
<sequence>CCCCTCCC</sequence>
<mem:qvalue>0.145</mem:qvalue>
</matched-element>
</scanned-sequence>
<scanned-sequence accession="chr20" name="chr20">
</scanned-sequence>
<scanned-sequence accession="chr20" name="chr20">
</scanned-sequence>
<scanned-sequence accession="chr20" name="chr20">
</scanned-sequence>
<scanned-sequence accession="chr20" name="chr20">
</scanned-sequence>
<scanned-sequence accession="chr20" name="chr20">
<matched-element start="45846930" stop="45846923" score="3.1039" pvalue="7.9e-05">
<sequence>CCCCTCCC</sequence>
<mem:qvalue>0.145</mem:qvalue>
</matched-element>
</scanned-sequence>
<scanned-sequence accession="chr20" name="chr20">
<matched-element start="46788671" stop="46788664" score="3.1039" pvalue="7.9e-05">
<sequence>CCCCTCCC</sequence>
<mem:qvalue>0.145</mem:qvalue>
</matched-element>
</scanned-sequence>
<scanned-sequence accession="chr20" name="chr20">
</scanned-sequence>
<scanned-sequence accession="chr20" name="chr20">
</scanned-sequence>
<scanned-sequence accession="chr20" name="chr20">
</scanned-sequence>
<scanned-sequence accession="chr20" name="chr20">
</scanned-sequence>
<scanned-sequence accession="chr20" name="chr20">
</scanned-sequence>
<scanned-sequence accession="chr20" name="chr20">
</scanned-sequence>
<scanned-sequence accession="chr20" name="chr20">
</scanned-sequence>
<scanned-sequence accession="chr20" name="chr20">
</scanned-sequence>
<scanned-sequence accession="chr20" name="chr20">
</scanned-sequence>
<scanned-sequence accession="chr20" name="chr20">
<matched-element start="48560091" stop="48560084" score="14.5974" pvalue="3.95e-05">
<sequence>CCCCGCCC</sequence>
<mem:qvalue>0.117</mem:qvalue>
</matched-element>
</scanned-sequence>
<scanned-sequence accession="chr20" name="chr20">
<matched-element start="48666735" stop="48666742" score="3.1039" pvalue="7.9e-05">
<sequence>CCCCTCCC</sequence>
<mem:qvalue>0.145</mem:qvalue>
</matched-element>
</scanned-sequence>
<scanned-sequence accession="chr20" name="chr20">
<matched-element start="48981550" stop="48981557" score="14.6753" pvalue="1.9e-05">
<sequence>CCCCACCC</sequence>
<mem:qvalue>0.111</mem:qvalue>
</matched-element>
<matched-element start="48981446" stop="48981439" score="3.1039" pvalue="7.9e-05">
<sequence>CCCCCCCC</sequence>
<mem:qvalue>0.145</mem:qvalue>
</matched-element>
</scanned-sequence>
<scanned-sequence accession="chr20" name="chr20">
</scanned-sequence>
<scanned-sequence accession="chr20" name="chr20">
</scanned-sequence>
<scanned-sequence accession="chr20" name="chr20">
</scanned-sequence>
<scanned-sequence accession="chr20" name="chr20">
</scanned-sequence>
<scanned-sequence accession="chr20" name="chr20">
</scanned-sequence>
<scanned-sequence accession="chr20" name="chr20">
</scanned-sequence>
<scanned-sequence accession="chr20" name="chr20">
<matched-element start="57013479" stop="57013486" score="14.6753" pvalue="1.9e-05">
<sequence>CCCCACCC</sequence>
<mem:qvalue>0.111</mem:qvalue>
</matched-element>
<matched-element start="57013565" stop="57013572" score="14.6753" pvalue="1.9e-05">
<sequence>CCCCACCC</sequence>
<mem:qvalue>0.111</mem:qvalue>
</matched-element>
</scanned-sequence>
<scanned-sequence accession="chr20" name="chr20">
</scanned-sequence>
<scanned-sequence accession="chr20" name="chr20">
</scanned-sequence>
<scanned-sequence accession="chr20" name="chr20">
</scanned-sequence>
<scanned-sequence accession="chr20" name="chr20">
</scanned-sequence>
<scanned-sequence accession="chr20" name="chr20">
</scanned-sequence>
<scanned-sequence accession="chr20" name="chr20">
<matched-element start="61952908" stop="61952915" score="3.1039" pvalue="7.9e-05">
<sequence>CCCCTCCC</sequence>
<mem:qvalue>0.145</mem:qvalue>
</matched-element>
</scanned-sequence>
<scanned-sequence accession="chr20" name="chr20">
<matched-element start="62053628" stop="62053635" score="14.6753" pvalue="1.9e-05">
<sequence>CCCCACCC</sequence>
<mem:qvalue>0.111</mem:qvalue>
</matched-element>
<matched-element start="62053476" stop="62053483" score="14.5974" pvalue="3.95e-05">
<sequence>CCCCGCCC</sequence>
<mem:qvalue>0.117</mem:qvalue>
</matched-element>
<matched-element start="62053518" stop="62053525" score="14.5974" pvalue="3.95e-05">
<sequence>CCCCGCCC</sequence>
<mem:qvalue>0.117</mem:qvalue>
</matched-element>
<matched-element start="62053560" stop="62053567" score="14.5974" pvalue="3.95e-05">
<sequence>CCCCGCCC</sequence>
<mem:qvalue>0.117</mem:qvalue>
</matched-element>
<matched-element start="62053602" stop="62053609" score="14.5974" pvalue="3.95e-05">
<sequence>CCCCGCCC</sequence>
<mem:qvalue>0.117</mem:qvalue>
</matched-element>
</scanned-sequence>
<scanned-sequence accession="chr21" name="chr21">
<matched-element start="46530651" stop="46530658" score="14.5974" pvalue="3.95e-05">
<sequence>CCCCGCCC</sequence>
<mem:qvalue>0.117</mem:qvalue>
</matched-element>
</scanned-sequence>
<scanned-sequence accession="chr21" name="chr21">
</scanned-sequence>
<scanned-sequence accession="chr21" name="chr21">
</scanned-sequence>
<scanned-sequence accession="chr21" name="chr21">
</scanned-sequence>
<scanned-sequence accession="chr21" name="chr21">
</scanned-sequence>
<scanned-sequence accession="chr21" name="chr21">
</scanned-sequence>
<scanned-sequence accession="chr21" name="chr21">
</scanned-sequence>
<scanned-sequence accession="chr21" name="chr21">
</scanned-sequence>
<scanned-sequence accession="chr21" name="chr21">
</scanned-sequence>
<scanned-sequence accession="chr21" name="chr21">
</scanned-sequence>
<scanned-sequence accession="chr21" name="chr21">
</scanned-sequence>
<scanned-sequence accession="chr21" name="chr21">
</scanned-sequence>
<scanned-sequence accession="chr21" name="chr21">
</scanned-sequence>
<scanned-sequence accession="chr21" name="chr21">
</scanned-sequence>
<scanned-sequence accession="chr21" name="chr21">
</scanned-sequence>
<scanned-sequence accession="chr21" name="chr21">
</scanned-sequence>
<scanned-sequence accession="chr21" name="chr21">
</scanned-sequence>
<scanned-sequence accession="chr21" name="chr21">
</scanned-sequence>
<scanned-sequence accession="chr21" name="chr21">
</scanned-sequence>
<scanned-sequence accession="chr21" name="chr21">
<matched-element start="33836780" stop="33836773" score="14.5974" pvalue="3.95e-05">
<sequence>CCCCGCCC</sequence>
<mem:qvalue>0.117</mem:qvalue>
</matched-element>
</scanned-sequence>
<scanned-sequence accession="chr21" name="chr21">
<matched-element start="34270102" stop="34270095" score="14.6753" pvalue="1.9e-05">
<sequence>CCCCACCC</sequence>
<mem:qvalue>0.111</mem:qvalue>
</matched-element>
</scanned-sequence>
<scanned-sequence accession="chr21" name="chr21">
<matched-element start="34271066" stop="34271073" score="3.1039" pvalue="7.9e-05">
<sequence>CCCCTCCC</sequence>
<mem:qvalue>0.145</mem:qvalue>
</matched-element>
</scanned-sequence>
<scanned-sequence accession="chr21" name="chr21">
</scanned-sequence>
<scanned-sequence accession="chr21" name="chr21">
</scanned-sequence>
<scanned-sequence accession="chr21" name="chr21">
</scanned-sequence>
<scanned-sequence accession="chr21" name="chr21">
<matched-element start="39643231" stop="39643238" score="14.6753" pvalue="1.9e-05">
<sequence>CCCCACCC</sequence>
<mem:qvalue>0.111</mem:qvalue>
</matched-element>
<matched-element start="39643285" stop="39643292" score="3.1039" pvalue="7.9e-05">
<sequence>CCCCTCCC</sequence>
<mem:qvalue>0.145</mem:qvalue>
</matched-element>
</scanned-sequence>
<scanned-sequence accession="chr21" name="chr21">
</scanned-sequence>
<scanned-sequence accession="chr21" name="chr21">
<matched-element start="41739706" stop="41739713" score="14.6753" pvalue="1.9e-05">
<sequence>CCCCACCC</sequence>
<mem:qvalue>0.111</mem:qvalue>
</matched-element>
</scanned-sequence>
<scanned-sequence accession="chr21" name="chr21">
<matched-element start="41754148" stop="41754141" score="14.6753" pvalue="1.9e-05">
<sequence>CCCCACCC</sequence>
<mem:qvalue>0.111</mem:qvalue>
</matched-element>
</scanned-sequence>
<scanned-sequence accession="chr21" name="chr21">
</scanned-sequence>
<scanned-sequence accession="chr21" name="chr21">
</scanned-sequence>
<scanned-sequence accession="chr21" name="chr21">
</scanned-sequence>
<scanned-sequence accession="chr21" name="chr21">
<matched-element start="44451588" stop="44451581" score="14.6753" pvalue="1.9e-05">
<sequence>CCCCACCC</sequence>
<mem:qvalue>0.111</mem:qvalue>
</matched-element>
</scanned-sequence>
<scanned-sequence accession="chr21" name="chr21">
</scanned-sequence>
<scanned-sequence accession="chr21" name="chr21">
</scanned-sequence>
<scanned-sequence accession="chr22" name="chr22">
</scanned-sequence>
<scanned-sequence accession="chr22" name="chr22">
</scanned-sequence>
<scanned-sequence accession="chr22" name="chr22">
<matched-element start="16119340" stop="16119347" score="3.1039" pvalue="7.9e-05">
<sequence>CCCCTCCC</sequence>
<mem:qvalue>0.145</mem:qvalue>
</matched-element>
</scanned-sequence>
<scanned-sequence accession="chr22" name="chr22">
</scanned-sequence>
<scanned-sequence accession="chr22" name="chr22">
</scanned-sequence>
<scanned-sequence accession="chr22" name="chr22">
<matched-element start="17799861" stop="17799854" score="14.5974" pvalue="3.95e-05">
<sequence>CCCCGCCC</sequence>
<mem:qvalue>0.117</mem:qvalue>
</matched-element>
<matched-element start="17799950" stop="17799943" score="14.5974" pvalue="3.95e-05">
<sequence>CCCCGCCC</sequence>
<mem:qvalue>0.117</mem:qvalue>
</matched-element>
</scanned-sequence>
<scanned-sequence accession="chr22" name="chr22">
</scanned-sequence>
<scanned-sequence accession="chr22" name="chr22">
<matched-element start="20715211" stop="20715218" score="3.1039" pvalue="7.9e-05">
<sequence>CCCCTCCC</sequence>
<mem:qvalue>0.145</mem:qvalue>
</matched-element>
</scanned-sequence>
<scanned-sequence accession="chr22" name="chr22">
</scanned-sequence>
<scanned-sequence accession="chr22" name="chr22">
</scanned-sequence>
<scanned-sequence accession="chr22" name="chr22">
</scanned-sequence>
<scanned-sequence accession="chr22" name="chr22">
<matched-element start="21601139" stop="21601132" score="3.1039" pvalue="7.9e-05">
<sequence>CCCCTCCC</sequence>
<mem:qvalue>0.145</mem:qvalue>
</matched-element>
<matched-element start="21601191" stop="21601184" score="3.1039" pvalue="7.9e-05">
<sequence>CCCCTCCC</sequence>
<mem:qvalue>0.145</mem:qvalue>
</matched-element>
</scanned-sequence>
<scanned-sequence accession="chr22" name="chr22">
<matched-element start="21604049" stop="21604042" score="14.6753" pvalue="1.9e-05">
<sequence>CCCCACCC</sequence>
<mem:qvalue>0.111</mem:qvalue>
</matched-element>
</scanned-sequence>
<scanned-sequence accession="chr22" name="chr22">
<matched-element start="21607779" stop="21607772" score="14.6753" pvalue="1.9e-05">
<sequence>CCCCACCC</sequence>
<mem:qvalue>0.111</mem:qvalue>
</matched-element>
<matched-element start="21608071" stop="21608078" score="14.6753" pvalue="1.9e-05">
<sequence>CCCCACCC</sequence>
<mem:qvalue>0.111</mem:qvalue>
</matched-element>
<matched-element start="21608076" stop="21608083" score="14.6753" pvalue="1.9e-05">
<sequence>CCCCACCC</sequence>
<mem:qvalue>0.111</mem:qvalue>
</matched-element>
</scanned-sequence>
<scanned-sequence accession="chr22" name="chr22">
</scanned-sequence>
<scanned-sequence accession="chr22" name="chr22">
</scanned-sequence>
<scanned-sequence accession="chr22" name="chr22">
</scanned-sequence>
<scanned-sequence accession="chr22" name="chr22">
</scanned-sequence>
<scanned-sequence accession="chr22" name="chr22">
</scanned-sequence>
<scanned-sequence accession="chr22" name="chr22">
</scanned-sequence>
<scanned-sequence accession="chr22" name="chr22">
</scanned-sequence>
<scanned-sequence accession="chr22" name="chr22">
</scanned-sequence>
<scanned-sequence accession="chr22" name="chr22">
</scanned-sequence>
<scanned-sequence accession="chr22" name="chr22">
</scanned-sequence>
<scanned-sequence accession="chr22" name="chr22">
</scanned-sequence>
<scanned-sequence accession="chr22" name="chr22">
</scanned-sequence>
<scanned-sequence accession="chr22" name="chr22">
</scanned-sequence>
<scanned-sequence accession="chr22" name="chr22">
</scanned-sequence>
<scanned-sequence accession="chr22" name="chr22">
</scanned-sequence>
<scanned-sequence accession="chr22" name="chr22">
</scanned-sequence>
<scanned-sequence accession="chr22" name="chr22">
</scanned-sequence>
<scanned-sequence accession="chr22" name="chr22">
</scanned-sequence>
<scanned-sequence accession="chr22" name="chr22">
<matched-element start="36010333" stop="36010326" score="14.6753" pvalue="1.9e-05">
<sequence>CCCCACCC</sequence>
<mem:qvalue>0.111</mem:qvalue>
</matched-element>
<matched-element start="36010131" stop="36010124" score="3.1039" pvalue="7.9e-05">
<sequence>CCCCTCCC</sequence>
<mem:qvalue>0.145</mem:qvalue>
</matched-element>
</scanned-sequence>
<scanned-sequence accession="chr22" name="chr22">
</scanned-sequence>
<scanned-sequence accession="chr22" name="chr22">
<matched-element start="36334648" stop="36334641" score="14.6753" pvalue="1.9e-05">
<sequence>CCCCACCC</sequence>
<mem:qvalue>0.111</mem:qvalue>
</matched-element>
</scanned-sequence>
<scanned-sequence accession="chr22" name="chr22">
</scanned-sequence>
<scanned-sequence accession="chr22" name="chr22">
</scanned-sequence>
<scanned-sequence accession="chr22" name="chr22">
</scanned-sequence>
<scanned-sequence accession="chr22" name="chr22">
<matched-element start="38045617" stop="38045624" score="14.5974" pvalue="3.95e-05">
<sequence>CCCCGCCC</sequence>
<mem:qvalue>0.117</mem:qvalue>
</matched-element>
</scanned-sequence>
<scanned-sequence accession="chr22" name="chr22">
</scanned-sequence>
<scanned-sequence accession="chr22" name="chr22">
<matched-element start="38246573" stop="38246580" score="14.5974" pvalue="3.95e-05">
<sequence>CCCCGCCC</sequence>
<mem:qvalue>0.117</mem:qvalue>
</matched-element>
</scanned-sequence>
<scanned-sequence accession="chr22" name="chr22">
<matched-element start="38247176" stop="38247169" score="3.1039" pvalue="7.9e-05">
<sequence>CCCCTCCC</sequence>
<mem:qvalue>0.145</mem:qvalue>
</matched-element>
</scanned-sequence>
<scanned-sequence accession="chr22" name="chr22">
</scanned-sequence>
<scanned-sequence accession="chr22" name="chr22">
</scanned-sequence>
<scanned-sequence accession="chr22" name="chr22">
</scanned-sequence>
<scanned-sequence accession="chr22" name="chr22">
</scanned-sequence>
<scanned-sequence accession="chr22" name="chr22">
<matched-element start="39141715" stop="39141722" score="14.6753" pvalue="1.9e-05">
<sequence>CCCCACCC</sequence>
<mem:qvalue>0.111</mem:qvalue>
</matched-element>
</scanned-sequence>
<scanned-sequence accession="chr22" name="chr22">
<matched-element start="39363580" stop="39363573" score="14.5974" pvalue="3.95e-05">
<sequence>CCCCGCCC</sequence>
<mem:qvalue>0.117</mem:qvalue>
</matched-element>
<matched-element start="39363288" stop="39363295" score="3.1039" pvalue="7.9e-05">
<sequence>CCCCTCCC</sequence>
<mem:qvalue>0.145</mem:qvalue>
</matched-element>
</scanned-sequence>
<scanned-sequence accession="chr22" name="chr22">
</scanned-sequence>
<scanned-sequence accession="chr22" name="chr22">
<matched-element start="40139725" stop="40139732" score="14.6753" pvalue="1.9e-05">
<sequence>CCCCACCC</sequence>
<mem:qvalue>0.111</mem:qvalue>
</matched-element>
<matched-element start="40139901" stop="40139894" score="3.1039" pvalue="7.9e-05">
<sequence>CCCCTCCC</sequence>
<mem:qvalue>0.145</mem:qvalue>
</matched-element>
<matched-element start="40139962" stop="40139969" score="3.1039" pvalue="7.9e-05">
<sequence>CCCCTCCC</sequence>
<mem:qvalue>0.145</mem:qvalue>
</matched-element>
</scanned-sequence>
<scanned-sequence accession="chr22" name="chr22">
<matched-element start="40172803" stop="40172810" score="14.6753" pvalue="1.9e-05">
<sequence>CCCCACCC</sequence>
<mem:qvalue>0.111</mem:qvalue>
</matched-element>
<matched-element start="40172846" stop="40172839" score="14.5974" pvalue="3.95e-05">
<sequence>CCCCGCCC</sequence>
<mem:qvalue>0.117</mem:qvalue>
</matched-element>
<matched-element start="40172964" stop="40172971" score="3.1039" pvalue="7.9e-05">
<sequence>CCCCTCCC</sequence>
<mem:qvalue>0.145</mem:qvalue>
</matched-element>
<matched-element start="40173162" stop="40173155" score="3.1039" pvalue="7.9e-05">
<sequence>CCCCTCCC</sequence>
<mem:qvalue>0.145</mem:qvalue>
</matched-element>
</scanned-sequence>
<scanned-sequence accession="chr22" name="chr22">
</scanned-sequence>
<scanned-sequence accession="chr22" name="chr22">
<matched-element start="40558649" stop="40558642" score="14.5974" pvalue="3.95e-05">
<sequence>CCCCGCCC</sequence>
<mem:qvalue>0.117</mem:qvalue>
</matched-element>
</scanned-sequence>
<scanned-sequence accession="chr22" name="chr22">
</scanned-sequence>
<scanned-sequence accession="chr22" name="chr22">
</scanned-sequence>
<scanned-sequence accession="chr22" name="chr22">
<matched-element start="40662449" stop="40662442" score="14.6753" pvalue="1.9e-05">
<sequence>CCCCACCC</sequence>
<mem:qvalue>0.111</mem:qvalue>
</matched-element>
</scanned-sequence>
<scanned-sequence accession="chr22" name="chr22">
</scanned-sequence>
<scanned-sequence accession="chr22" name="chr22">
<matched-element start="41993657" stop="41993664" score="14.6753" pvalue="1.9e-05">
<sequence>CCCCACCC</sequence>
<mem:qvalue>0.111</mem:qvalue>
</matched-element>
</scanned-sequence>
<scanned-sequence accession="chr22" name="chr22">
</scanned-sequence>
<scanned-sequence accession="chr22" name="chr22">
</scanned-sequence>
<scanned-sequence accession="chr22" name="chr22">
</scanned-sequence>
<scanned-sequence accession="chr22" name="chr22">
</scanned-sequence>
<scanned-sequence accession="chr22" name="chr22">
</scanned-sequence>
<scanned-sequence accession="chr22" name="chr22">
</scanned-sequence>
<scanned-sequence accession="chr22" name="chr22">
</scanned-sequence>
<scanned-sequence accession="chr22" name="chr22">
<matched-element start="48052062" stop="48052055" score="14.6753" pvalue="1.9e-05">
<sequence>CCCCACCC</sequence>
<mem:qvalue>0.111</mem:qvalue>
</matched-element>
<matched-element start="48052268" stop="48052261" score="14.5974" pvalue="3.95e-05">
<sequence>CCCCGCCC</sequence>
<mem:qvalue>0.117</mem:qvalue>
</matched-element>
<matched-element start="48052263" stop="48052256" score="3.1039" pvalue="7.9e-05">
<sequence>CCCCCCCC</sequence>
<mem:qvalue>0.145</mem:qvalue>
</matched-element>
</scanned-sequence>
<scanned-sequence accession="chr22" name="chr22">
<matched-element start="49086369" stop="49086362" score="14.6753" pvalue="1.9e-05">
<sequence>CCCCACCC</sequence>
<mem:qvalue>0.111</mem:qvalue>
</matched-element>
<matched-element start="49086509" stop="49086516" score="14.5974" pvalue="3.95e-05">
<sequence>CCCCGCCC</sequence>
<mem:qvalue>0.117</mem:qvalue>
</matched-element>
<matched-element start="49086702" stop="49086695" score="3.1039" pvalue="7.9e-05">
<sequence>CCCCTCCC</sequence>
<mem:qvalue>0.145</mem:qvalue>
</matched-element>
</scanned-sequence>
<scanned-sequence accession="chr22" name="chr22">
<matched-element start="49089793" stop="49089800" score="14.6753" pvalue="1.9e-05">
<sequence>CCCCACCC</sequence>
<mem:qvalue>0.111</mem:qvalue>
</matched-element>
</scanned-sequence>
<scanned-sequence accession="chr22" name="chr22">
</scanned-sequence>
<scanned-sequence accession="chr22" name="chr22">
<matched-element start="49310742" stop="49310749" score="3.1039" pvalue="7.9e-05">
<sequence>CCCCTCCC</sequence>
<mem:qvalue>0.145</mem:qvalue>
</matched-element>
</scanned-sequence>
<scanned-sequence accession="chr22" name="chr22">
<matched-element start="49311482" stop="49311475" score="14.5974" pvalue="3.95e-05">
<sequence>CCCCGCCC</sequence>
<mem:qvalue>0.117</mem:qvalue>
</matched-element>
<matched-element start="49311783" stop="49311776" score="14.5974" pvalue="3.95e-05">
<sequence>CCCCGCCC</sequence>
<mem:qvalue>0.117</mem:qvalue>
</matched-element>
</scanned-sequence>
<scanned-sequence accession="chr22" name="chr22">
<matched-element start="49314282" stop="49314275" score="14.6753" pvalue="1.9e-05">
<sequence>CCCCACCC</sequence>
<mem:qvalue>0.111</mem:qvalue>
</matched-element>
<matched-element start="49314309" stop="49314302" score="14.6753" pvalue="1.9e-05">
<sequence>CCCCACCC</sequence>
<mem:qvalue>0.111</mem:qvalue>
</matched-element>
<matched-element start="49313941" stop="49313948" score="3.1039" pvalue="7.9e-05">
<sequence>CCCCTCCC</sequence>
<mem:qvalue>0.145</mem:qvalue>
</matched-element>
</scanned-sequence>
<scanned-sequence accession="chr22" name="chr22">
<matched-element start="49314973" stop="49314966" score="14.6753" pvalue="1.9e-05">
<sequence>CCCCACCC</sequence>
<mem:qvalue>0.111</mem:qvalue>
</matched-element>
<matched-element start="49315187" stop="49315194" score="14.5974" pvalue="3.95e-05">
<sequence>CCCCGCCC</sequence>
<mem:qvalue>0.117</mem:qvalue>
</matched-element>
</scanned-sequence>
<scanned-sequence accession="chr22" name="chr22">
<matched-element start="49316220" stop="49316227" score="3.1039" pvalue="7.9e-05">
<sequence>CCCCTCCC</sequence>
<mem:qvalue>0.145</mem:qvalue>
</matched-element>
</scanned-sequence>
<scanned-sequence accession="chr7_random" name="chr7_random">
</scanned-sequence>
<scanned-sequence accession="chr17_random" name="chr17_random">
</scanned-sequence>
<scanned-sequence accession="chr17_random" name="chr17_random">
</scanned-sequence>
</pattern>
</cis-element-search>
