# Supplementary material for: The MEME Suite
Source: Nucleic Acids Res. 2015 May 7;43(Web Server issue):W39–49. doi: 10.1093/nar/gkv416 (PMC4489269; doi:10.1093/nar/gkv416)
Supplement: SUPPLEMENTARY DATA [file supp_gkv416_nar-00283-web-b-2015-File005.zip › case4/meme-chip/fimo_out_10/fimo.gff]

##gff-version 3
chr1	fimo	nucleotide_motif	1700216	1700223	44.0	+	.	Name=CCCCRCCC;ID=CCCCRCCC-1-chr1;pvalue=3.95e-05;qvalue=0.117;sequence=CCCCGCCC;
chr1	fimo	nucleotide_motif	3583543	3583550	41.0	+	.	Name=CCCCRCCC;ID=CCCCRCCC-1-chr1;pvalue=7.9e-05;qvalue=0.145;sequence=CCCCTCCC;
chr1	fimo	nucleotide_motif	12034749	12034756	41.0	+	.	Name=CCCCRCCC;ID=CCCCRCCC-1-chr1;pvalue=7.9e-05;qvalue=0.145;sequence=CCCCTCCC;
chr1	fimo	nucleotide_motif	12061671	12061678	41.0	-	.	Name=CCCCRCCC;ID=CCCCRCCC-1-chr1;pvalue=7.9e-05;qvalue=0.145;sequence=CCCCTCCC;
chr1	fimo	nucleotide_motif	12061676	12061683	41.0	-	.	Name=CCCCRCCC;ID=CCCCRCCC-2-chr1;pvalue=7.9e-05;qvalue=0.145;sequence=CCCCTCCC;
chr1	fimo	nucleotide_motif	16034166	16034173	44.0	+	.	Name=CCCCRCCC;ID=CCCCRCCC-1-chr1;pvalue=3.95e-05;qvalue=0.117;sequence=CCCCGCCC;
chr1	fimo	nucleotide_motif	16034198	16034205	44.0	+	.	Name=CCCCRCCC;ID=CCCCRCCC-2-chr1;pvalue=3.95e-05;qvalue=0.117;sequence=CCCCGCCC;
chr1	fimo	nucleotide_motif	21489667	21489674	41.0	+	.	Name=CCCCRCCC;ID=CCCCRCCC-1-chr1;pvalue=7.9e-05;qvalue=0.145;sequence=CCCCTCCC;
chr1	fimo	nucleotide_motif	21492949	21492956	41.0	-	.	Name=CCCCRCCC;ID=CCCCRCCC-1-chr1;pvalue=7.9e-05;qvalue=0.145;sequence=CCCCTCCC;
chr1	fimo	nucleotide_motif	21982836	21982843	44.0	-	.	Name=CCCCRCCC;ID=CCCCRCCC-1-chr1;pvalue=3.95e-05;qvalue=0.117;sequence=CCCCGCCC;
chr1	fimo	nucleotide_motif	25099419	25099426	47.2	-	.	Name=CCCCRCCC;ID=CCCCRCCC-1-chr1;pvalue=1.9e-05;qvalue=0.111;sequence=CCCCACCC;
chr1	fimo	nucleotide_motif	26010192	26010199	47.2	+	.	Name=CCCCRCCC;ID=CCCCRCCC-1-chr1;pvalue=1.9e-05;qvalue=0.111;sequence=CCCCACCC;
chr1	fimo	nucleotide_motif	26819632	26819639	44.0	-	.	Name=CCCCRCCC;ID=CCCCRCCC-1-chr1;pvalue=3.95e-05;qvalue=0.117;sequence=CCCCGCCC;
chr1	fimo	nucleotide_motif	26819687	26819694	41.0	+	.	Name=CCCCRCCC;ID=CCCCRCCC-2-chr1;pvalue=7.9e-05;qvalue=0.145;sequence=CCCCTCCC;
chr1	fimo	nucleotide_motif	26892507	26892514	41.0	+	.	Name=CCCCRCCC;ID=CCCCRCCC-1-chr1;pvalue=7.9e-05;qvalue=0.145;sequence=CCCCTCCC;
chr1	fimo	nucleotide_motif	27521134	27521141	44.0	-	.	Name=CCCCRCCC;ID=CCCCRCCC-1-chr1;pvalue=3.95e-05;qvalue=0.117;sequence=CCCCGCCC;
chr1	fimo	nucleotide_motif	27521325	27521332	44.0	+	.	Name=CCCCRCCC;ID=CCCCRCCC-2-chr1;pvalue=3.95e-05;qvalue=0.117;sequence=CCCCGCCC;
chr1	fimo	nucleotide_motif	27824139	27824146	47.2	+	.	Name=CCCCRCCC;ID=CCCCRCCC-1-chr1;pvalue=1.9e-05;qvalue=0.111;sequence=CCCCACCC;
chr1	fimo	nucleotide_motif	27824234	27824241	41.0	-	.	Name=CCCCRCCC;ID=CCCCRCCC-2-chr1;pvalue=7.9e-05;qvalue=0.145;sequence=CCCCTCCC;
chr1	fimo	nucleotide_motif	27825394	27825401	47.2	-	.	Name=CCCCRCCC;ID=CCCCRCCC-1-chr1;pvalue=1.9e-05;qvalue=0.111;sequence=CCCCACCC;
chr1	fimo	nucleotide_motif	28083400	28083407	41.0	-	.	Name=CCCCRCCC;ID=CCCCRCCC-1-chr1;pvalue=7.9e-05;qvalue=0.145;sequence=CCCCTCCC;
chr1	fimo	nucleotide_motif	29957690	29957697	41.0	-	.	Name=CCCCRCCC;ID=CCCCRCCC-1-chr1;pvalue=7.9e-05;qvalue=0.145;sequence=CCCCTCCC;
chr1	fimo	nucleotide_motif	30995356	30995363	47.2	-	.	Name=CCCCRCCC;ID=CCCCRCCC-1-chr1;pvalue=1.9e-05;qvalue=0.111;sequence=CCCCACCC;
chr1	fimo	nucleotide_motif	32488371	32488378	41.0	+	.	Name=CCCCRCCC;ID=CCCCRCCC-1-chr1;pvalue=7.9e-05;qvalue=0.145;sequence=CCCCTCCC;
chr1	fimo	nucleotide_motif	33055678	33055685	44.0	-	.	Name=CCCCRCCC;ID=CCCCRCCC-1-chr1;pvalue=3.95e-05;qvalue=0.117;sequence=CCCCGCCC;
chr1	fimo	nucleotide_motif	33055801	33055808	41.0	-	.	Name=CCCCRCCC;ID=CCCCRCCC-2-chr1;pvalue=7.9e-05;qvalue=0.145;sequence=CCCCTCCC;
chr1	fimo	nucleotide_motif	39228996	39229003	47.2	+	.	Name=CCCCRCCC;ID=CCCCRCCC-1-chr1;pvalue=1.9e-05;qvalue=0.111;sequence=CCCCACCC;
chr1	fimo	nucleotide_motif	39229232	39229239	41.0	+	.	Name=CCCCRCCC;ID=CCCCRCCC-5-chr1;pvalue=7.9e-05;qvalue=0.145;sequence=CCCCTCCC;
chr1	fimo	nucleotide_motif	39229320	39229327	41.0	-	.	Name=CCCCRCCC;ID=CCCCRCCC-6-chr1;pvalue=7.9e-05;qvalue=0.145;sequence=CCCCTCCC;
chr1	fimo	nucleotide_motif	39229325	39229332	44.0	-	.	Name=CCCCRCCC;ID=CCCCRCCC-4-chr1;pvalue=3.95e-05;qvalue=0.117;sequence=CCCCGCCC;
chr1	fimo	nucleotide_motif	39229331	39229338	47.2	-	.	Name=CCCCRCCC;ID=CCCCRCCC-2-chr1;pvalue=1.9e-05;qvalue=0.111;sequence=CCCCACCC;
chr1	fimo	nucleotide_motif	39229337	39229344	47.2	-	.	Name=CCCCRCCC;ID=CCCCRCCC-3-chr1;pvalue=1.9e-05;qvalue=0.111;sequence=CCCCACCC;
chr1	fimo	nucleotide_motif	40496267	40496274	44.0	+	.	Name=CCCCRCCC;ID=CCCCRCCC-1-chr1;pvalue=3.95e-05;qvalue=0.117;sequence=CCCCGCCC;
chr1	fimo	nucleotide_motif	40929772	40929779	44.0	-	.	Name=CCCCRCCC;ID=CCCCRCCC-1-chr1;pvalue=3.95e-05;qvalue=0.117;sequence=CCCCGCCC;
chr1	fimo	nucleotide_motif	40929810	40929817	44.0	-	.	Name=CCCCRCCC;ID=CCCCRCCC-2-chr1;pvalue=3.95e-05;qvalue=0.117;sequence=CCCCGCCC;
chr1	fimo	nucleotide_motif	40929934	40929941	41.0	-	.	Name=CCCCRCCC;ID=CCCCRCCC-3-chr1;pvalue=7.9e-05;qvalue=0.145;sequence=CCCCTCCC;
chr1	fimo	nucleotide_motif	40930035	40930042	41.0	+	.	Name=CCCCRCCC;ID=CCCCRCCC-4-chr1;pvalue=7.9e-05;qvalue=0.145;sequence=CCCCTCCC;
chr1	fimo	nucleotide_motif	42045168	42045175	47.2	+	.	Name=CCCCRCCC;ID=CCCCRCCC-1-chr1;pvalue=1.9e-05;qvalue=0.111;sequence=CCCCACCC;
chr1	fimo	nucleotide_motif	42045278	42045285	44.0	+	.	Name=CCCCRCCC;ID=CCCCRCCC-2-chr1;pvalue=3.95e-05;qvalue=0.117;sequence=CCCCGCCC;
chr1	fimo	nucleotide_motif	44960008	44960015	47.2	+	.	Name=CCCCRCCC;ID=CCCCRCCC-1-chr1;pvalue=1.9e-05;qvalue=0.111;sequence=CCCCACCC;
chr1	fimo	nucleotide_motif	45759984	45759991	47.2	+	.	Name=CCCCRCCC;ID=CCCCRCCC-1-chr1;pvalue=1.9e-05;qvalue=0.111;sequence=CCCCACCC;
chr1	fimo	nucleotide_motif	45760324	45760331	47.2	+	.	Name=CCCCRCCC;ID=CCCCRCCC-2-chr1;pvalue=1.9e-05;qvalue=0.111;sequence=CCCCACCC;
chr1	fimo	nucleotide_motif	45925454	45925461	44.0	+	.	Name=CCCCRCCC;ID=CCCCRCCC-1-chr1;pvalue=3.95e-05;qvalue=0.117;sequence=CCCCGCCC;
chr1	fimo	nucleotide_motif	51198433	51198440	44.0	-	.	Name=CCCCRCCC;ID=CCCCRCCC-1-chr1;pvalue=3.95e-05;qvalue=0.117;sequence=CCCCGCCC;
chr1	fimo	nucleotide_motif	59206974	59206981	41.0	-	.	Name=CCCCRCCC;ID=CCCCRCCC-1-chr1;pvalue=7.9e-05;qvalue=0.145;sequence=CCCCTCCC;
chr1	fimo	nucleotide_motif	67913035	67913042	41.0	-	.	Name=CCCCRCCC;ID=CCCCRCCC-1-chr1;pvalue=7.9e-05;qvalue=0.145;sequence=CCCCTCCC;
chr1	fimo	nucleotide_motif	67923568	67923575	41.0	-	.	Name=CCCCRCCC;ID=CCCCRCCC-1-chr1;pvalue=7.9e-05;qvalue=0.145;sequence=CCCCTCCC;
chr1	fimo	nucleotide_motif	67924602	67924609	44.0	+	.	Name=CCCCRCCC;ID=CCCCRCCC-1-chr1;pvalue=3.95e-05;qvalue=0.117;sequence=CCCCGCCC;
chr1	fimo	nucleotide_motif	84744912	84744919	44.0	+	.	Name=CCCCRCCC;ID=CCCCRCCC-1-chr1;pvalue=3.95e-05;qvalue=0.117;sequence=CCCCGCCC;
chr1	fimo	nucleotide_motif	84745054	84745061	44.0	-	.	Name=CCCCRCCC;ID=CCCCRCCC-2-chr1;pvalue=3.95e-05;qvalue=0.117;sequence=CCCCGCCC;
chr1	fimo	nucleotide_motif	93070450	93070457	41.0	-	.	Name=CCCCRCCC;ID=CCCCRCCC-1-chr1;pvalue=7.9e-05;qvalue=0.145;sequence=CCCCTCCC;
chr1	fimo	nucleotide_motif	110682777	110682784	44.0	+	.	Name=CCCCRCCC;ID=CCCCRCCC-1-chr1;pvalue=3.95e-05;qvalue=0.117;sequence=CCCCGCCC;
chr1	fimo	nucleotide_motif	111548049	111548056	44.0	-	.	Name=CCCCRCCC;ID=CCCCRCCC-1-chr1;pvalue=3.95e-05;qvalue=0.117;sequence=CCCCGCCC;
chr1	fimo	nucleotide_motif	111548239	111548246	44.0	+	.	Name=CCCCRCCC;ID=CCCCRCCC-2-chr1;pvalue=3.95e-05;qvalue=0.117;sequence=CCCCGCCC;
chr1	fimo	nucleotide_motif	111548541	111548548	44.0	+	.	Name=CCCCRCCC;ID=CCCCRCCC-1-chr1;pvalue=3.95e-05;qvalue=0.117;sequence=CCCCGCCC;
chr1	fimo	nucleotide_motif	111565979	111565986	47.2	+	.	Name=CCCCRCCC;ID=CCCCRCCC-1-chr1;pvalue=1.9e-05;qvalue=0.111;sequence=CCCCACCC;
chr1	fimo	nucleotide_motif	111936955	111936962	47.2	+	.	Name=CCCCRCCC;ID=CCCCRCCC-1-chr1;pvalue=1.9e-05;qvalue=0.111;sequence=CCCCACCC;
chr1	fimo	nucleotide_motif	111936961	111936968	41.0	+	.	Name=CCCCRCCC;ID=CCCCRCCC-3-chr1;pvalue=7.9e-05;qvalue=0.145;sequence=CCCCTCCC;
chr1	fimo	nucleotide_motif	111937232	111937239	44.0	-	.	Name=CCCCRCCC;ID=CCCCRCCC-2-chr1;pvalue=3.95e-05;qvalue=0.117;sequence=CCCCGCCC;
chr1	fimo	nucleotide_motif	114249183	114249190	41.0	+	.	Name=CCCCRCCC;ID=CCCCRCCC-1-chr1;pvalue=7.9e-05;qvalue=0.145;sequence=CCCCTCCC;
chr1	fimo	nucleotide_motif	117976459	117976466	44.0	-	.	Name=CCCCRCCC;ID=CCCCRCCC-1-chr1;pvalue=3.95e-05;qvalue=0.117;sequence=CCCCGCCC;
chr1	fimo	nucleotide_motif	117976538	117976545	41.0	-	.	Name=CCCCRCCC;ID=CCCCRCCC-2-chr1;pvalue=7.9e-05;qvalue=0.145;sequence=CCCCTCCC;
chr1	fimo	nucleotide_motif	118002858	118002865	41.0	-	.	Name=CCCCRCCC;ID=CCCCRCCC-1-chr1;pvalue=7.9e-05;qvalue=0.145;sequence=CCCCTCCC;
chr1	fimo	nucleotide_motif	144094025	144094032	41.0	-	.	Name=CCCCRCCC;ID=CCCCRCCC-1-chr1;pvalue=7.9e-05;qvalue=0.145;sequence=CCCCTCCC;
chr1	fimo	nucleotide_motif	147490546	147490553	44.0	-	.	Name=CCCCRCCC;ID=CCCCRCCC-1-chr1;pvalue=3.95e-05;qvalue=0.117;sequence=CCCCGCCC;
chr1	fimo	nucleotide_motif	148125044	148125051	47.2	+	.	Name=CCCCRCCC;ID=CCCCRCCC-1-chr1;pvalue=1.9e-05;qvalue=0.111;sequence=CCCCACCC;
chr1	fimo	nucleotide_motif	148125276	148125283	47.2	-	.	Name=CCCCRCCC;ID=CCCCRCCC-2-chr1;pvalue=1.9e-05;qvalue=0.111;sequence=CCCCACCC;
chr1	fimo	nucleotide_motif	148398348	148398355	47.2	-	.	Name=CCCCRCCC;ID=CCCCRCCC-1-chr1;pvalue=1.9e-05;qvalue=0.111;sequence=CCCCACCC;
chr1	fimo	nucleotide_motif	148398701	148398708	41.0	-	.	Name=CCCCRCCC;ID=CCCCRCCC-2-chr1;pvalue=7.9e-05;qvalue=0.145;sequence=CCCCTCCC;
chr1	fimo	nucleotide_motif	148806955	148806962	41.0	+	.	Name=CCCCRCCC;ID=CCCCRCCC-1-chr1;pvalue=7.9e-05;qvalue=0.145;sequence=CCCCTCCC;
chr1	fimo	nucleotide_motif	148818477	148818484	41.0	+	.	Name=CCCCRCCC;ID=CCCCRCCC-1-chr1;pvalue=7.9e-05;qvalue=0.145;sequence=CCCCTCCC;
chr1	fimo	nucleotide_motif	149850871	149850878	41.0	-	.	Name=CCCCRCCC;ID=CCCCRCCC-3-chr1;pvalue=7.9e-05;qvalue=0.145;sequence=CCCCCCCC;
chr1	fimo	nucleotide_motif	149850872	149850879	41.0	-	.	Name=CCCCRCCC;ID=CCCCRCCC-4-chr1;pvalue=7.9e-05;qvalue=0.145;sequence=CCCCCCCC;
chr1	fimo	nucleotide_motif	149850873	149850880	41.0	-	.	Name=CCCCRCCC;ID=CCCCRCCC-5-chr1;pvalue=7.9e-05;qvalue=0.145;sequence=CCCCCCCC;
chr1	fimo	nucleotide_motif	149850945	149850952	47.2	+	.	Name=CCCCRCCC;ID=CCCCRCCC-1-chr1;pvalue=1.9e-05;qvalue=0.111;sequence=CCCCACCC;
chr1	fimo	nucleotide_motif	149851061	149851068	44.0	+	.	Name=CCCCRCCC;ID=CCCCRCCC-2-chr1;pvalue=3.95e-05;qvalue=0.117;sequence=CCCCGCCC;
chr1	fimo	nucleotide_motif	153176045	153176052	47.2	+	.	Name=CCCCRCCC;ID=CCCCRCCC-1-chr1;pvalue=1.9e-05;qvalue=0.111;sequence=CCCCACCC;
chr1	fimo	nucleotide_motif	153176075	153176082	44.0	+	.	Name=CCCCRCCC;ID=CCCCRCCC-2-chr1;pvalue=3.95e-05;qvalue=0.117;sequence=CCCCGCCC;
chr1	fimo	nucleotide_motif	154213128	154213135	44.0	+	.	Name=CCCCRCCC;ID=CCCCRCCC-1-chr1;pvalue=3.95e-05;qvalue=0.117;sequence=CCCCGCCC;
chr1	fimo	nucleotide_motif	154216062	154216069	41.0	-	.	Name=CCCCRCCC;ID=CCCCRCCC-1-chr1;pvalue=7.9e-05;qvalue=0.145;sequence=CCCCTCCC;
chr1	fimo	nucleotide_motif	154449298	154449305	44.0	+	.	Name=CCCCRCCC;ID=CCCCRCCC-1-chr1;pvalue=3.95e-05;qvalue=0.117;sequence=CCCCGCCC;
chr1	fimo	nucleotide_motif	154449304	154449311	44.0	+	.	Name=CCCCRCCC;ID=CCCCRCCC-2-chr1;pvalue=3.95e-05;qvalue=0.117;sequence=CCCCGCCC;
chr1	fimo	nucleotide_motif	154449699	154449706	44.0	-	.	Name=CCCCRCCC;ID=CCCCRCCC-3-chr1;pvalue=3.95e-05;qvalue=0.117;sequence=CCCCGCCC;
chr1	fimo	nucleotide_motif	154453137	154453144	47.2	+	.	Name=CCCCRCCC;ID=CCCCRCCC-1-chr1;pvalue=1.9e-05;qvalue=0.111;sequence=CCCCACCC;
chr1	fimo	nucleotide_motif	154741487	154741494	47.2	-	.	Name=CCCCRCCC;ID=CCCCRCCC-1-chr1;pvalue=1.9e-05;qvalue=0.111;sequence=CCCCACCC;
chr1	fimo	nucleotide_motif	154741554	154741561	41.0	+	.	Name=CCCCRCCC;ID=CCCCRCCC-3-chr1;pvalue=7.9e-05;qvalue=0.145;sequence=CCCCCCCC;
chr1	fimo	nucleotide_motif	154741570	154741577	41.0	+	.	Name=CCCCRCCC;ID=CCCCRCCC-4-chr1;pvalue=7.9e-05;qvalue=0.145;sequence=CCCCTCCC;
chr1	fimo	nucleotide_motif	154741806	154741813	47.2	+	.	Name=CCCCRCCC;ID=CCCCRCCC-2-chr1;pvalue=1.9e-05;qvalue=0.111;sequence=CCCCACCC;
chr1	fimo	nucleotide_motif	154977518	154977525	41.0	+	.	Name=CCCCRCCC;ID=CCCCRCCC-1-chr1;pvalue=7.9e-05;qvalue=0.145;sequence=CCCCTCCC;
chr1	fimo	nucleotide_motif	158865964	158865971	47.2	-	.	Name=CCCCRCCC;ID=CCCCRCCC-1-chr1;pvalue=1.9e-05;qvalue=0.111;sequence=CCCCACCC;
chr1	fimo	nucleotide_motif	158866966	158866973	47.2	+	.	Name=CCCCRCCC;ID=CCCCRCCC-1-chr1;pvalue=1.9e-05;qvalue=0.111;sequence=CCCCACCC;
chr1	fimo	nucleotide_motif	158910919	158910926	41.0	-	.	Name=CCCCRCCC;ID=CCCCRCCC-1-chr1;pvalue=7.9e-05;qvalue=0.145;sequence=CCCCTCCC;
chr1	fimo	nucleotide_motif	158992593	158992600	47.2	-	.	Name=CCCCRCCC;ID=CCCCRCCC-1-chr1;pvalue=1.9e-05;qvalue=0.111;sequence=CCCCACCC;
chr1	fimo	nucleotide_motif	171647039	171647046	44.0	-	.	Name=CCCCRCCC;ID=CCCCRCCC-1-chr1;pvalue=3.95e-05;qvalue=0.117;sequence=CCCCGCCC;
chr1	fimo	nucleotide_motif	176817390	176817397	41.0	+	.	Name=CCCCRCCC;ID=CCCCRCCC-1-chr1;pvalue=7.9e-05;qvalue=0.145;sequence=CCCCTCCC;
chr1	fimo	nucleotide_motif	179370785	179370792	41.0	-	.	Name=CCCCRCCC;ID=CCCCRCCC-1-chr1;pvalue=7.9e-05;qvalue=0.145;sequence=CCCCTCCC;
chr1	fimo	nucleotide_motif	179634457	179634464	47.2	+	.	Name=CCCCRCCC;ID=CCCCRCCC-1-chr1;pvalue=1.9e-05;qvalue=0.111;sequence=CCCCACCC;
chr1	fimo	nucleotide_motif	181706048	181706055	44.0	-	.	Name=CCCCRCCC;ID=CCCCRCCC-1-chr1;pvalue=3.95e-05;qvalue=0.117;sequence=CCCCGCCC;
chr1	fimo	nucleotide_motif	181707664	181707671	41.0	-	.	Name=CCCCRCCC;ID=CCCCRCCC-1-chr1;pvalue=7.9e-05;qvalue=0.145;sequence=CCCCTCCC;
chr1	fimo	nucleotide_motif	191357644	191357651	41.0	-	.	Name=CCCCRCCC;ID=CCCCRCCC-1-chr1;pvalue=7.9e-05;qvalue=0.145;sequence=CCCCTCCC;
chr1	fimo	nucleotide_motif	191357943	191357950	41.0	-	.	Name=CCCCRCCC;ID=CCCCRCCC-2-chr1;pvalue=7.9e-05;qvalue=0.145;sequence=CCCCCCCC;
chr1	fimo	nucleotide_motif	201543868	201543875	41.0	-	.	Name=CCCCRCCC;ID=CCCCRCCC-1-chr1;pvalue=7.9e-05;qvalue=0.145;sequence=CCCCCCCC;
chr1	fimo	nucleotide_motif	201544178	201544185	41.0	+	.	Name=CCCCRCCC;ID=CCCCRCCC-2-chr1;pvalue=7.9e-05;qvalue=0.145;sequence=CCCCTCCC;
chr1	fimo	nucleotide_motif	201556710	201556717	41.0	+	.	Name=CCCCRCCC;ID=CCCCRCCC-2-chr1;pvalue=7.9e-05;qvalue=0.145;sequence=CCCCTCCC;
chr1	fimo	nucleotide_motif	201557100	201557107	47.2	-	.	Name=CCCCRCCC;ID=CCCCRCCC-1-chr1;pvalue=1.9e-05;qvalue=0.111;sequence=CCCCACCC;
chr1	fimo	nucleotide_motif	204919938	204919945	47.2	-	.	Name=CCCCRCCC;ID=CCCCRCCC-1-chr1;pvalue=1.9e-05;qvalue=0.111;sequence=CCCCACCC;
chr1	fimo	nucleotide_motif	205170441	205170448	41.0	-	.	Name=CCCCRCCC;ID=CCCCRCCC-1-chr1;pvalue=7.9e-05;qvalue=0.145;sequence=CCCCTCCC;
chr1	fimo	nucleotide_motif	211219706	211219713	47.2	+	.	Name=CCCCRCCC;ID=CCCCRCCC-1-chr1;pvalue=1.9e-05;qvalue=0.111;sequence=CCCCACCC;
chr1	fimo	nucleotide_motif	228391021	228391028	47.2	+	.	Name=CCCCRCCC;ID=CCCCRCCC-1-chr1;pvalue=1.9e-05;qvalue=0.111;sequence=CCCCACCC;
chr1	fimo	nucleotide_motif	232576068	232576075	47.2	-	.	Name=CCCCRCCC;ID=CCCCRCCC-1-chr1;pvalue=1.9e-05;qvalue=0.111;sequence=CCCCACCC;
chr1	fimo	nucleotide_motif	232725007	232725014	41.0	-	.	Name=CCCCRCCC;ID=CCCCRCCC-1-chr1;pvalue=7.9e-05;qvalue=0.145;sequence=CCCCTCCC;
chr1	fimo	nucleotide_motif	234228915	234228922	44.0	+	.	Name=CCCCRCCC;ID=CCCCRCCC-1-chr1;pvalue=3.95e-05;qvalue=0.117;sequence=CCCCGCCC;
chr10	fimo	nucleotide_motif	1085103	1085110	47.2	+	.	Name=CCCCRCCC;ID=CCCCRCCC-1-chr10;pvalue=1.9e-05;qvalue=0.111;sequence=CCCCACCC;
chr10	fimo	nucleotide_motif	1085404	1085411	41.0	+	.	Name=CCCCRCCC;ID=CCCCRCCC-2-chr10;pvalue=7.9e-05;qvalue=0.145;sequence=CCCCCCCC;
chr10	fimo	nucleotide_motif	1085408	1085415	41.0	+	.	Name=CCCCRCCC;ID=CCCCRCCC-3-chr10;pvalue=7.9e-05;qvalue=0.145;sequence=CCCCTCCC;
chr10	fimo	nucleotide_motif	1085413	1085420	41.0	+	.	Name=CCCCRCCC;ID=CCCCRCCC-4-chr10;pvalue=7.9e-05;qvalue=0.145;sequence=CCCCCCCC;
chr10	fimo	nucleotide_motif	1085414	1085421	41.0	+	.	Name=CCCCRCCC;ID=CCCCRCCC-5-chr10;pvalue=7.9e-05;qvalue=0.145;sequence=CCCCCCCC;
chr10	fimo	nucleotide_motif	1085415	1085422	41.0	+	.	Name=CCCCRCCC;ID=CCCCRCCC-6-chr10;pvalue=7.9e-05;qvalue=0.145;sequence=CCCCCCCC;
chr10	fimo	nucleotide_motif	35455886	35455893	41.0	-	.	Name=CCCCRCCC;ID=CCCCRCCC-1-chr10;pvalue=7.9e-05;qvalue=0.145;sequence=CCCCTCCC;
chr10	fimo	nucleotide_motif	42598049	42598056	44.0	-	.	Name=CCCCRCCC;ID=CCCCRCCC-1-chr10;pvalue=3.95e-05;qvalue=0.117;sequence=CCCCGCCC;
chr10	fimo	nucleotide_motif	69957292	69957299	44.0	-	.	Name=CCCCRCCC;ID=CCCCRCCC-1-chr10;pvalue=3.95e-05;qvalue=0.117;sequence=CCCCGCCC;
chr10	fimo	nucleotide_motif	69957328	69957335	41.0	-	.	Name=CCCCRCCC;ID=CCCCRCCC-3-chr10;pvalue=7.9e-05;qvalue=0.145;sequence=CCCCTCCC;
chr10	fimo	nucleotide_motif	69957333	69957340	44.0	-	.	Name=CCCCRCCC;ID=CCCCRCCC-2-chr10;pvalue=3.95e-05;qvalue=0.117;sequence=CCCCGCCC;
chr10	fimo	nucleotide_motif	71164845	71164852	41.0	-	.	Name=CCCCRCCC;ID=CCCCRCCC-1-chr10;pvalue=7.9e-05;qvalue=0.145;sequence=CCCCTCCC;
chr10	fimo	nucleotide_motif	73705349	73705356	41.0	-	.	Name=CCCCRCCC;ID=CCCCRCCC-2-chr10;pvalue=7.9e-05;qvalue=0.145;sequence=CCCCTCCC;
chr10	fimo	nucleotide_motif	73705621	73705628	41.0	-	.	Name=CCCCRCCC;ID=CCCCRCCC-3-chr10;pvalue=7.9e-05;qvalue=0.145;sequence=CCCCTCCC;
chr10	fimo	nucleotide_motif	73705635	73705642	47.2	-	.	Name=CCCCRCCC;ID=CCCCRCCC-1-chr10;pvalue=1.9e-05;qvalue=0.111;sequence=CCCCACCC;
chr10	fimo	nucleotide_motif	73705650	73705657	41.0	+	.	Name=CCCCRCCC;ID=CCCCRCCC-4-chr10;pvalue=7.9e-05;qvalue=0.145;sequence=CCCCTCCC;
chr10	fimo	nucleotide_motif	73727427	73727434	41.0	+	.	Name=CCCCRCCC;ID=CCCCRCCC-1-chr10;pvalue=7.9e-05;qvalue=0.145;sequence=CCCCTCCC;
chr10	fimo	nucleotide_motif	73761544	73761551	47.2	-	.	Name=CCCCRCCC;ID=CCCCRCCC-1-chr10;pvalue=1.9e-05;qvalue=0.111;sequence=CCCCACCC;
chr10	fimo	nucleotide_motif	73761697	73761704	47.2	-	.	Name=CCCCRCCC;ID=CCCCRCCC-2-chr10;pvalue=1.9e-05;qvalue=0.111;sequence=CCCCACCC;
chr10	fimo	nucleotide_motif	73765470	73765477	41.0	+	.	Name=CCCCRCCC;ID=CCCCRCCC-1-chr10;pvalue=7.9e-05;qvalue=0.145;sequence=CCCCTCCC;
chr10	fimo	nucleotide_motif	81946338	81946345	47.2	-	.	Name=CCCCRCCC;ID=CCCCRCCC-1-chr10;pvalue=1.9e-05;qvalue=0.111;sequence=CCCCACCC;
chr10	fimo	nucleotide_motif	81946515	81946522	47.2	+	.	Name=CCCCRCCC;ID=CCCCRCCC-2-chr10;pvalue=1.9e-05;qvalue=0.111;sequence=CCCCACCC;
chr10	fimo	nucleotide_motif	85889110	85889117	44.0	+	.	Name=CCCCRCCC;ID=CCCCRCCC-1-chr10;pvalue=3.95e-05;qvalue=0.117;sequence=CCCCGCCC;
chr10	fimo	nucleotide_motif	89612108	89612115	44.0	+	.	Name=CCCCRCCC;ID=CCCCRCCC-1-chr10;pvalue=3.95e-05;qvalue=0.117;sequence=CCCCGCCC;
chr10	fimo	nucleotide_motif	89612254	89612261	44.0	-	.	Name=CCCCRCCC;ID=CCCCRCCC-2-chr10;pvalue=3.95e-05;qvalue=0.117;sequence=CCCCGCCC;
chr10	fimo	nucleotide_motif	89912723	89912730	41.0	+	.	Name=CCCCRCCC;ID=CCCCRCCC-1-chr10;pvalue=7.9e-05;qvalue=0.145;sequence=CCCCTCCC;
chr10	fimo	nucleotide_motif	104144090	104144097	44.0	+	.	Name=CCCCRCCC;ID=CCCCRCCC-1-chr10;pvalue=3.95e-05;qvalue=0.117;sequence=CCCCGCCC;
chr10	fimo	nucleotide_motif	104411036	104411043	47.2	-	.	Name=CCCCRCCC;ID=CCCCRCCC-1-chr10;pvalue=1.9e-05;qvalue=0.111;sequence=CCCCACCC;
chr10	fimo	nucleotide_motif	104411135	104411142	41.0	+	.	Name=CCCCRCCC;ID=CCCCRCCC-4-chr10;pvalue=7.9e-05;qvalue=0.145;sequence=CCCCTCCC;
chr10	fimo	nucleotide_motif	104411168	104411175	47.2	-	.	Name=CCCCRCCC;ID=CCCCRCCC-2-chr10;pvalue=1.9e-05;qvalue=0.111;sequence=CCCCACCC;
chr10	fimo	nucleotide_motif	104411276	104411283	47.2	-	.	Name=CCCCRCCC;ID=CCCCRCCC-3-chr10;pvalue=1.9e-05;qvalue=0.111;sequence=CCCCACCC;
chr10	fimo	nucleotide_motif	105221133	105221140	47.2	-	.	Name=CCCCRCCC;ID=CCCCRCCC-1-chr10;pvalue=1.9e-05;qvalue=0.111;sequence=CCCCACCC;
chr10	fimo	nucleotide_motif	105221260	105221267	47.2	-	.	Name=CCCCRCCC;ID=CCCCRCCC-2-chr10;pvalue=1.9e-05;qvalue=0.111;sequence=CCCCACCC;
chr10	fimo	nucleotide_motif	105221297	105221304	41.0	-	.	Name=CCCCRCCC;ID=CCCCRCCC-3-chr10;pvalue=7.9e-05;qvalue=0.145;sequence=CCCCTCCC;
chr10	fimo	nucleotide_motif	112145578	112145585	41.0	+	.	Name=CCCCRCCC;ID=CCCCRCCC-2-chr10;pvalue=7.9e-05;qvalue=0.145;sequence=CCCCTCCC;
chr10	fimo	nucleotide_motif	112145893	112145900	47.2	-	.	Name=CCCCRCCC;ID=CCCCRCCC-1-chr10;pvalue=1.9e-05;qvalue=0.111;sequence=CCCCACCC;
chr10	fimo	nucleotide_motif	112164580	112164587	47.2	+	.	Name=CCCCRCCC;ID=CCCCRCCC-1-chr10;pvalue=1.9e-05;qvalue=0.111;sequence=CCCCACCC;
chr10	fimo	nucleotide_motif	115732478	115732485	41.0	+	.	Name=CCCCRCCC;ID=CCCCRCCC-1-chr10;pvalue=7.9e-05;qvalue=0.145;sequence=CCCCTCCC;
chr10	fimo	nucleotide_motif	115732902	115732909	41.0	-	.	Name=CCCCRCCC;ID=CCCCRCCC-2-chr10;pvalue=7.9e-05;qvalue=0.145;sequence=CCCCTCCC;
chr10	fimo	nucleotide_motif	121239101	121239108	44.0	-	.	Name=CCCCRCCC;ID=CCCCRCCC-2-chr10;pvalue=3.95e-05;qvalue=0.117;sequence=CCCCGCCC;
chr10	fimo	nucleotide_motif	121239106	121239113	47.2	-	.	Name=CCCCRCCC;ID=CCCCRCCC-1-chr10;pvalue=1.9e-05;qvalue=0.111;sequence=CCCCACCC;
chr10	fimo	nucleotide_motif	121239112	121239119	44.0	-	.	Name=CCCCRCCC;ID=CCCCRCCC-3-chr10;pvalue=3.95e-05;qvalue=0.117;sequence=CCCCGCCC;
chr10	fimo	nucleotide_motif	121239314	121239321	41.0	-	.	Name=CCCCRCCC;ID=CCCCRCCC-4-chr10;pvalue=7.9e-05;qvalue=0.145;sequence=CCCCTCCC;
chr10	fimo	nucleotide_motif	126375212	126375219	41.0	+	.	Name=CCCCRCCC;ID=CCCCRCCC-1-chr10;pvalue=7.9e-05;qvalue=0.145;sequence=CCCCTCCC;
chr10	fimo	nucleotide_motif	126397795	126397802	47.2	-	.	Name=CCCCRCCC;ID=CCCCRCCC-1-chr10;pvalue=1.9e-05;qvalue=0.111;sequence=CCCCACCC;
chr11	fimo	nucleotide_motif	601408	601415	44.0	+	.	Name=CCCCRCCC;ID=CCCCRCCC-1-chr11;pvalue=3.95e-05;qvalue=0.117;sequence=CCCCGCCC;
chr11	fimo	nucleotide_motif	606050	606057	44.0	+	.	Name=CCCCRCCC;ID=CCCCRCCC-1-chr11;pvalue=3.95e-05;qvalue=0.117;sequence=CCCCGCCC;
chr11	fimo	nucleotide_motif	1830617	1830624	41.0	+	.	Name=CCCCRCCC;ID=CCCCRCCC-2-chr11;pvalue=7.9e-05;qvalue=0.145;sequence=CCCCTCCC;
chr11	fimo	nucleotide_motif	1830849	1830856	47.2	-	.	Name=CCCCRCCC;ID=CCCCRCCC-1-chr11;pvalue=1.9e-05;qvalue=0.111;sequence=CCCCACCC;
chr11	fimo	nucleotide_motif	8660824	8660831	44.0	+	.	Name=CCCCRCCC;ID=CCCCRCCC-1-chr11;pvalue=3.95e-05;qvalue=0.117;sequence=CCCCGCCC;
chr11	fimo	nucleotide_motif	8660869	8660876	44.0	+	.	Name=CCCCRCCC;ID=CCCCRCCC-2-chr11;pvalue=3.95e-05;qvalue=0.117;sequence=CCCCGCCC;
chr11	fimo	nucleotide_motif	13255825	13255832	44.0	-	.	Name=CCCCRCCC;ID=CCCCRCCC-1-chr11;pvalue=3.95e-05;qvalue=0.117;sequence=CCCCGCCC;
chr11	fimo	nucleotide_motif	13441469	13441476	44.0	-	.	Name=CCCCRCCC;ID=CCCCRCCC-1-chr11;pvalue=3.95e-05;qvalue=0.117;sequence=CCCCGCCC;
chr11	fimo	nucleotide_motif	34219466	34219473	47.2	-	.	Name=CCCCRCCC;ID=CCCCRCCC-1-chr11;pvalue=1.9e-05;qvalue=0.111;sequence=CCCCACCC;
chr11	fimo	nucleotide_motif	35104843	35104850	47.2	-	.	Name=CCCCRCCC;ID=CCCCRCCC-1-chr11;pvalue=1.9e-05;qvalue=0.111;sequence=CCCCACCC;
chr11	fimo	nucleotide_motif	35104969	35104976	41.0	-	.	Name=CCCCRCCC;ID=CCCCRCCC-2-chr11;pvalue=7.9e-05;qvalue=0.145;sequence=CCCCTCCC;
chr11	fimo	nucleotide_motif	47386215	47386222	41.0	+	.	Name=CCCCRCCC;ID=CCCCRCCC-1-chr11;pvalue=7.9e-05;qvalue=0.145;sequence=CCCCTCCC;
chr11	fimo	nucleotide_motif	47556902	47556909	41.0	-	.	Name=CCCCRCCC;ID=CCCCRCCC-1-chr11;pvalue=7.9e-05;qvalue=0.145;sequence=CCCCTCCC;
chr11	fimo	nucleotide_motif	47556938	47556945	41.0	+	.	Name=CCCCRCCC;ID=CCCCRCCC-2-chr11;pvalue=7.9e-05;qvalue=0.145;sequence=CCCCTCCC;
chr11	fimo	nucleotide_motif	48088087	48088094	47.2	+	.	Name=CCCCRCCC;ID=CCCCRCCC-1-chr11;pvalue=1.9e-05;qvalue=0.111;sequence=CCCCACCC;
chr11	fimo	nucleotide_motif	59335028	59335035	44.0	-	.	Name=CCCCRCCC;ID=CCCCRCCC-1-chr11;pvalue=3.95e-05;qvalue=0.117;sequence=CCCCGCCC;
chr11	fimo	nucleotide_motif	59979662	59979669	47.2	-	.	Name=CCCCRCCC;ID=CCCCRCCC-1-chr11;pvalue=1.9e-05;qvalue=0.111;sequence=CCCCACCC;
chr11	fimo	nucleotide_motif	62081471	62081478	41.0	+	.	Name=CCCCRCCC;ID=CCCCRCCC-1-chr11;pvalue=7.9e-05;qvalue=0.145;sequence=CCCCTCCC;
chr11	fimo	nucleotide_motif	62146081	62146088	44.0	+	.	Name=CCCCRCCC;ID=CCCCRCCC-1-chr11;pvalue=3.95e-05;qvalue=0.117;sequence=CCCCGCCC;
chr11	fimo	nucleotide_motif	62189453	62189460	44.0	-	.	Name=CCCCRCCC;ID=CCCCRCCC-1-chr11;pvalue=3.95e-05;qvalue=0.117;sequence=CCCCGCCC;
chr11	fimo	nucleotide_motif	62329626	62329633	44.0	-	.	Name=CCCCRCCC;ID=CCCCRCCC-1-chr11;pvalue=3.95e-05;qvalue=0.117;sequence=CCCCGCCC;
chr11	fimo	nucleotide_motif	62329648	62329655	44.0	+	.	Name=CCCCRCCC;ID=CCCCRCCC-2-chr11;pvalue=3.95e-05;qvalue=0.117;sequence=CCCCGCCC;
chr11	fimo	nucleotide_motif	62379992	62379999	44.0	-	.	Name=CCCCRCCC;ID=CCCCRCCC-1-chr11;pvalue=3.95e-05;qvalue=0.117;sequence=CCCCGCCC;
chr11	fimo	nucleotide_motif	63750778	63750785	44.0	+	.	Name=CCCCRCCC;ID=CCCCRCCC-1-chr11;pvalue=3.95e-05;qvalue=0.117;sequence=CCCCGCCC;
chr11	fimo	nucleotide_motif	63794020	63794027	44.0	-	.	Name=CCCCRCCC;ID=CCCCRCCC-1-chr11;pvalue=3.95e-05;qvalue=0.117;sequence=CCCCGCCC;
chr11	fimo	nucleotide_motif	63794262	63794269	41.0	-	.	Name=CCCCRCCC;ID=CCCCRCCC-2-chr11;pvalue=7.9e-05;qvalue=0.145;sequence=CCCCTCCC;
chr11	fimo	nucleotide_motif	64375752	64375759	47.2	-	.	Name=CCCCRCCC;ID=CCCCRCCC-1-chr11;pvalue=1.9e-05;qvalue=0.111;sequence=CCCCACCC;
chr11	fimo	nucleotide_motif	64402773	64402780	41.0	+	.	Name=CCCCRCCC;ID=CCCCRCCC-4-chr11;pvalue=7.9e-05;qvalue=0.145;sequence=CCCCTCCC;
chr11	fimo	nucleotide_motif	64402783	64402790	44.0	+	.	Name=CCCCRCCC;ID=CCCCRCCC-1-chr11;pvalue=3.95e-05;qvalue=0.117;sequence=CCCCGCCC;
chr11	fimo	nucleotide_motif	64402818	64402825	44.0	+	.	Name=CCCCRCCC;ID=CCCCRCCC-2-chr11;pvalue=3.95e-05;qvalue=0.117;sequence=CCCCGCCC;
chr11	fimo	nucleotide_motif	64402891	64402898	44.0	+	.	Name=CCCCRCCC;ID=CCCCRCCC-3-chr11;pvalue=3.95e-05;qvalue=0.117;sequence=CCCCGCCC;
chr11	fimo	nucleotide_motif	64620941	64620948	47.2	-	.	Name=CCCCRCCC;ID=CCCCRCCC-1-chr11;pvalue=1.9e-05;qvalue=0.111;sequence=CCCCACCC;
chr11	fimo	nucleotide_motif	64641866	64641873	47.2	+	.	Name=CCCCRCCC;ID=CCCCRCCC-1-chr11;pvalue=1.9e-05;qvalue=0.111;sequence=CCCCACCC;
chr11	fimo	nucleotide_motif	64641925	64641932	44.0	+	.	Name=CCCCRCCC;ID=CCCCRCCC-2-chr11;pvalue=3.95e-05;qvalue=0.117;sequence=CCCCGCCC;
chr11	fimo	nucleotide_motif	64650932	64650939	41.0	-	.	Name=CCCCRCCC;ID=CCCCRCCC-2-chr11;pvalue=7.9e-05;qvalue=0.145;sequence=CCCCTCCC;
chr11	fimo	nucleotide_motif	64651051	64651058	47.2	+	.	Name=CCCCRCCC;ID=CCCCRCCC-1-chr11;pvalue=1.9e-05;qvalue=0.111;sequence=CCCCACCC;
chr11	fimo	nucleotide_motif	64656473	64656480	47.2	+	.	Name=CCCCRCCC;ID=CCCCRCCC-1-chr11;pvalue=1.9e-05;qvalue=0.111;sequence=CCCCACCC;
chr11	fimo	nucleotide_motif	64656557	64656564	41.0	-	.	Name=CCCCRCCC;ID=CCCCRCCC-2-chr11;pvalue=7.9e-05;qvalue=0.145;sequence=CCCCTCCC;
chr11	fimo	nucleotide_motif	64656756	64656763	41.0	+	.	Name=CCCCRCCC;ID=CCCCRCCC-3-chr11;pvalue=7.9e-05;qvalue=0.145;sequence=CCCCTCCC;
chr11	fimo	nucleotide_motif	64943135	64943142	41.0	-	.	Name=CCCCRCCC;ID=CCCCRCCC-2-chr11;pvalue=7.9e-05;qvalue=0.145;sequence=CCCCTCCC;
chr11	fimo	nucleotide_motif	64943218	64943225	47.2	-	.	Name=CCCCRCCC;ID=CCCCRCCC-1-chr11;pvalue=1.9e-05;qvalue=0.111;sequence=CCCCACCC;
chr11	fimo	nucleotide_motif	64945888	64945895	47.2	+	.	Name=CCCCRCCC;ID=CCCCRCCC-1-chr11;pvalue=1.9e-05;qvalue=0.111;sequence=CCCCACCC;
chr11	fimo	nucleotide_motif	64945894	64945901	47.2	+	.	Name=CCCCRCCC;ID=CCCCRCCC-2-chr11;pvalue=1.9e-05;qvalue=0.111;sequence=CCCCACCC;
chr11	fimo	nucleotide_motif	65021498	65021505	44.0	+	.	Name=CCCCRCCC;ID=CCCCRCCC-1-chr11;pvalue=3.95e-05;qvalue=0.117;sequence=CCCCGCCC;
chr11	fimo	nucleotide_motif	65021539	65021546	44.0	-	.	Name=CCCCRCCC;ID=CCCCRCCC-2-chr11;pvalue=3.95e-05;qvalue=0.117;sequence=CCCCGCCC;
chr11	fimo	nucleotide_motif	65021712	65021719	41.0	+	.	Name=CCCCRCCC;ID=CCCCRCCC-4-chr11;pvalue=7.9e-05;qvalue=0.145;sequence=CCCCTCCC;
chr11	fimo	nucleotide_motif	65021764	65021771	44.0	+	.	Name=CCCCRCCC;ID=CCCCRCCC-3-chr11;pvalue=3.95e-05;qvalue=0.117;sequence=CCCCGCCC;
chr11	fimo	nucleotide_motif	65098331	65098338	41.0	+	.	Name=CCCCRCCC;ID=CCCCRCCC-4-chr11;pvalue=7.9e-05;qvalue=0.145;sequence=CCCCTCCC;
chr11	fimo	nucleotide_motif	65098336	65098343	41.0	+	.	Name=CCCCRCCC;ID=CCCCRCCC-5-chr11;pvalue=7.9e-05;qvalue=0.145;sequence=CCCCCCCC;
chr11	fimo	nucleotide_motif	65098340	65098347	44.0	+	.	Name=CCCCRCCC;ID=CCCCRCCC-1-chr11;pvalue=3.95e-05;qvalue=0.117;sequence=CCCCGCCC;
chr11	fimo	nucleotide_motif	65098379	65098386	44.0	-	.	Name=CCCCRCCC;ID=CCCCRCCC-2-chr11;pvalue=3.95e-05;qvalue=0.117;sequence=CCCCGCCC;
chr11	fimo	nucleotide_motif	65098580	65098587	44.0	-	.	Name=CCCCRCCC;ID=CCCCRCCC-3-chr11;pvalue=3.95e-05;qvalue=0.117;sequence=CCCCGCCC;
chr11	fimo	nucleotide_motif	65098699	65098706	41.0	-	.	Name=CCCCRCCC;ID=CCCCRCCC-6-chr11;pvalue=7.9e-05;qvalue=0.145;sequence=CCCCTCCC;
chr11	fimo	nucleotide_motif	67796025	67796032	44.0	+	.	Name=CCCCRCCC;ID=CCCCRCCC-2-chr11;pvalue=3.95e-05;qvalue=0.117;sequence=CCCCGCCC;
chr11	fimo	nucleotide_motif	67796057	67796064	44.0	-	.	Name=CCCCRCCC;ID=CCCCRCCC-3-chr11;pvalue=3.95e-05;qvalue=0.117;sequence=CCCCGCCC;
chr11	fimo	nucleotide_motif	67796465	67796472	47.2	-	.	Name=CCCCRCCC;ID=CCCCRCCC-1-chr11;pvalue=1.9e-05;qvalue=0.111;sequence=CCCCACCC;
chr11	fimo	nucleotide_motif	68821376	68821383	41.0	-	.	Name=CCCCRCCC;ID=CCCCRCCC-1-chr11;pvalue=7.9e-05;qvalue=0.145;sequence=CCCCTCCC;
chr11	fimo	nucleotide_motif	69209817	69209824	41.0	-	.	Name=CCCCRCCC;ID=CCCCRCCC-1-chr11;pvalue=7.9e-05;qvalue=0.145;sequence=CCCCTCCC;
chr11	fimo	nucleotide_motif	72531023	72531030	44.0	+	.	Name=CCCCRCCC;ID=CCCCRCCC-1-chr11;pvalue=3.95e-05;qvalue=0.117;sequence=CCCCGCCC;
chr11	fimo	nucleotide_motif	73168157	73168164	47.2	+	.	Name=CCCCRCCC;ID=CCCCRCCC-1-chr11;pvalue=1.9e-05;qvalue=0.111;sequence=CCCCACCC;
chr11	fimo	nucleotide_motif	73168297	73168304	44.0	-	.	Name=CCCCRCCC;ID=CCCCRCCC-2-chr11;pvalue=3.95e-05;qvalue=0.117;sequence=CCCCGCCC;
chr11	fimo	nucleotide_motif	82450868	82450875	41.0	-	.	Name=CCCCRCCC;ID=CCCCRCCC-1-chr11;pvalue=7.9e-05;qvalue=0.145;sequence=CCCCTCCC;
chr11	fimo	nucleotide_motif	85603397	85603404	41.0	+	.	Name=CCCCRCCC;ID=CCCCRCCC-2-chr11;pvalue=7.9e-05;qvalue=0.145;sequence=CCCCTCCC;
chr11	fimo	nucleotide_motif	85603707	85603714	47.2	+	.	Name=CCCCRCCC;ID=CCCCRCCC-1-chr11;pvalue=1.9e-05;qvalue=0.111;sequence=CCCCACCC;
chr11	fimo	nucleotide_motif	101693372	101693379	47.2	-	.	Name=CCCCRCCC;ID=CCCCRCCC-1-chr11;pvalue=1.9e-05;qvalue=0.111;sequence=CCCCACCC;
chr11	fimo	nucleotide_motif	110723149	110723156	44.0	-	.	Name=CCCCRCCC;ID=CCCCRCCC-1-chr11;pvalue=3.95e-05;qvalue=0.117;sequence=CCCCGCCC;
chr11	fimo	nucleotide_motif	118071644	118071651	41.0	-	.	Name=CCCCRCCC;ID=CCCCRCCC-2-chr11;pvalue=7.9e-05;qvalue=0.145;sequence=CCCCTCCC;
chr11	fimo	nucleotide_motif	118072025	118072032	47.2	+	.	Name=CCCCRCCC;ID=CCCCRCCC-1-chr11;pvalue=1.9e-05;qvalue=0.111;sequence=CCCCACCC;
chr11	fimo	nucleotide_motif	118302025	118302032	44.0	-	.	Name=CCCCRCCC;ID=CCCCRCCC-1-chr11;pvalue=3.95e-05;qvalue=0.117;sequence=CCCCGCCC;
chr11	fimo	nucleotide_motif	118302030	118302037	41.0	-	.	Name=CCCCRCCC;ID=CCCCRCCC-2-chr11;pvalue=7.9e-05;qvalue=0.145;sequence=CCCCTCCC;
chr11	fimo	nucleotide_motif	122438325	122438332	47.2	-	.	Name=CCCCRCCC;ID=CCCCRCCC-1-chr11;pvalue=1.9e-05;qvalue=0.111;sequence=CCCCACCC;
chr11	fimo	nucleotide_motif	122438370	122438377	44.0	-	.	Name=CCCCRCCC;ID=CCCCRCCC-2-chr11;pvalue=3.95e-05;qvalue=0.117;sequence=CCCCGCCC;
chr11	fimo	nucleotide_motif	122438376	122438383	41.0	-	.	Name=CCCCRCCC;ID=CCCCRCCC-3-chr11;pvalue=7.9e-05;qvalue=0.145;sequence=CCCCTCCC;
chr11	fimo	nucleotide_motif	122438424	122438431	41.0	-	.	Name=CCCCRCCC;ID=CCCCRCCC-4-chr11;pvalue=7.9e-05;qvalue=0.145;sequence=CCCCTCCC;
chr11	fimo	nucleotide_motif	124445883	124445890	47.2	+	.	Name=CCCCRCCC;ID=CCCCRCCC-1-chr11;pvalue=1.9e-05;qvalue=0.111;sequence=CCCCACCC;
chr11	fimo	nucleotide_motif	124445997	124446004	47.2	-	.	Name=CCCCRCCC;ID=CCCCRCCC-2-chr11;pvalue=1.9e-05;qvalue=0.111;sequence=CCCCACCC;
chr11	fimo	nucleotide_motif	124446245	124446252	47.2	-	.	Name=CCCCRCCC;ID=CCCCRCCC-3-chr11;pvalue=1.9e-05;qvalue=0.111;sequence=CCCCACCC;
chr11	fimo	nucleotide_motif	127844463	127844470	41.0	+	.	Name=CCCCRCCC;ID=CCCCRCCC-2-chr11;pvalue=7.9e-05;qvalue=0.145;sequence=CCCCTCCC;
chr11	fimo	nucleotide_motif	127844603	127844610	47.2	-	.	Name=CCCCRCCC;ID=CCCCRCCC-1-chr11;pvalue=1.9e-05;qvalue=0.111;sequence=CCCCACCC;
chr12	fimo	nucleotide_motif	4098150	4098157	47.2	-	.	Name=CCCCRCCC;ID=CCCCRCCC-1-chr12;pvalue=1.9e-05;qvalue=0.111;sequence=CCCCACCC;
chr12	fimo	nucleotide_motif	4122329	4122336	44.0	+	.	Name=CCCCRCCC;ID=CCCCRCCC-3-chr12;pvalue=3.95e-05;qvalue=0.117;sequence=CCCCGCCC;
chr12	fimo	nucleotide_motif	4122363	4122370	47.2	-	.	Name=CCCCRCCC;ID=CCCCRCCC-1-chr12;pvalue=1.9e-05;qvalue=0.111;sequence=CCCCACCC;
chr12	fimo	nucleotide_motif	4122601	4122608	47.2	+	.	Name=CCCCRCCC;ID=CCCCRCCC-2-chr12;pvalue=1.9e-05;qvalue=0.111;sequence=CCCCACCC;
chr12	fimo	nucleotide_motif	4122637	4122644	41.0	+	.	Name=CCCCRCCC;ID=CCCCRCCC-4-chr12;pvalue=7.9e-05;qvalue=0.145;sequence=CCCCTCCC;
chr12	fimo	nucleotide_motif	6514168	6514175	41.0	-	.	Name=CCCCRCCC;ID=CCCCRCCC-1-chr12;pvalue=7.9e-05;qvalue=0.145;sequence=CCCCTCCC;
chr12	fimo	nucleotide_motif	6514173	6514180	41.0	-	.	Name=CCCCRCCC;ID=CCCCRCCC-2-chr12;pvalue=7.9e-05;qvalue=0.145;sequence=CCCCTCCC;
chr12	fimo	nucleotide_motif	6933161	6933168	41.0	+	.	Name=CCCCRCCC;ID=CCCCRCCC-1-chr12;pvalue=7.9e-05;qvalue=0.145;sequence=CCCCTCCC;
chr12	fimo	nucleotide_motif	14409790	14409797	44.0	-	.	Name=CCCCRCCC;ID=CCCCRCCC-1-chr12;pvalue=3.95e-05;qvalue=0.117;sequence=CCCCGCCC;
chr12	fimo	nucleotide_motif	14409820	14409827	44.0	+	.	Name=CCCCRCCC;ID=CCCCRCCC-2-chr12;pvalue=3.95e-05;qvalue=0.117;sequence=CCCCGCCC;
chr12	fimo	nucleotide_motif	14410002	14410009	41.0	+	.	Name=CCCCRCCC;ID=CCCCRCCC-3-chr12;pvalue=7.9e-05;qvalue=0.145;sequence=CCCCTCCC;
chr12	fimo	nucleotide_motif	15832722	15832729	47.2	-	.	Name=CCCCRCCC;ID=CCCCRCCC-1-chr12;pvalue=1.9e-05;qvalue=0.111;sequence=CCCCACCC;
chr12	fimo	nucleotide_motif	22588801	22588808	44.0	-	.	Name=CCCCRCCC;ID=CCCCRCCC-1-chr12;pvalue=3.95e-05;qvalue=0.117;sequence=CCCCGCCC;
chr12	fimo	nucleotide_motif	31940856	31940863	44.0	-	.	Name=CCCCRCCC;ID=CCCCRCCC-1-chr12;pvalue=3.95e-05;qvalue=0.117;sequence=CCCCGCCC;
chr12	fimo	nucleotide_motif	31940878	31940885	41.0	-	.	Name=CCCCRCCC;ID=CCCCRCCC-2-chr12;pvalue=7.9e-05;qvalue=0.145;sequence=CCCCTCCC;
chr12	fimo	nucleotide_motif	46493037	46493044	47.2	-	.	Name=CCCCRCCC;ID=CCCCRCCC-1-chr12;pvalue=1.9e-05;qvalue=0.111;sequence=CCCCACCC;
chr12	fimo	nucleotide_motif	46493246	46493253	47.2	+	.	Name=CCCCRCCC;ID=CCCCRCCC-2-chr12;pvalue=1.9e-05;qvalue=0.111;sequence=CCCCACCC;
chr12	fimo	nucleotide_motif	46493253	46493260	44.0	+	.	Name=CCCCRCCC;ID=CCCCRCCC-4-chr12;pvalue=3.95e-05;qvalue=0.117;sequence=CCCCGCCC;
chr12	fimo	nucleotide_motif	46493399	46493406	47.2	+	.	Name=CCCCRCCC;ID=CCCCRCCC-3-chr12;pvalue=1.9e-05;qvalue=0.111;sequence=CCCCACCC;
chr12	fimo	nucleotide_motif	46550535	46550542	47.2	-	.	Name=CCCCRCCC;ID=CCCCRCCC-1-chr12;pvalue=1.9e-05;qvalue=0.111;sequence=CCCCACCC;
chr12	fimo	nucleotide_motif	47810385	47810392	44.0	-	.	Name=CCCCRCCC;ID=CCCCRCCC-1-chr12;pvalue=3.95e-05;qvalue=0.117;sequence=CCCCGCCC;
chr12	fimo	nucleotide_motif	48343243	48343250	47.2	+	.	Name=CCCCRCCC;ID=CCCCRCCC-1-chr12;pvalue=1.9e-05;qvalue=0.111;sequence=CCCCACCC;
chr12	fimo	nucleotide_motif	52132148	52132155	41.0	+	.	Name=CCCCRCCC;ID=CCCCRCCC-1-chr12;pvalue=7.9e-05;qvalue=0.145;sequence=CCCCTCCC;
chr12	fimo	nucleotide_motif	67487685	67487692	41.0	+	.	Name=CCCCRCCC;ID=CCCCRCCC-3-chr12;pvalue=7.9e-05;qvalue=0.145;sequence=CCCCTCCC;
chr12	fimo	nucleotide_motif	67488021	67488028	47.2	+	.	Name=CCCCRCCC;ID=CCCCRCCC-1-chr12;pvalue=1.9e-05;qvalue=0.111;sequence=CCCCACCC;
chr12	fimo	nucleotide_motif	67488049	67488056	47.2	+	.	Name=CCCCRCCC;ID=CCCCRCCC-2-chr12;pvalue=1.9e-05;qvalue=0.111;sequence=CCCCACCC;
chr12	fimo	nucleotide_motif	67488773	67488780	47.2	-	.	Name=CCCCRCCC;ID=CCCCRCCC-1-chr12;pvalue=1.9e-05;qvalue=0.111;sequence=CCCCACCC;
chr12	fimo	nucleotide_motif	67524551	67524558	41.0	-	.	Name=CCCCRCCC;ID=CCCCRCCC-1-chr12;pvalue=7.9e-05;qvalue=0.145;sequence=CCCCTCCC;
chr12	fimo	nucleotide_motif	70344257	70344264	44.0	-	.	Name=CCCCRCCC;ID=CCCCRCCC-1-chr12;pvalue=3.95e-05;qvalue=0.117;sequence=CCCCGCCC;
chr12	fimo	nucleotide_motif	91062675	91062682	47.2	+	.	Name=CCCCRCCC;ID=CCCCRCCC-1-chr12;pvalue=1.9e-05;qvalue=0.111;sequence=CCCCACCC;
chr12	fimo	nucleotide_motif	91281519	91281526	41.0	+	.	Name=CCCCRCCC;ID=CCCCRCCC-1-chr12;pvalue=7.9e-05;qvalue=0.145;sequence=CCCCTCCC;
chr12	fimo	nucleotide_motif	91322015	91322022	47.2	+	.	Name=CCCCRCCC;ID=CCCCRCCC-1-chr12;pvalue=1.9e-05;qvalue=0.111;sequence=CCCCACCC;
chr12	fimo	nucleotide_motif	91457402	91457409	47.2	+	.	Name=CCCCRCCC;ID=CCCCRCCC-1-chr12;pvalue=1.9e-05;qvalue=0.111;sequence=CCCCACCC;
chr12	fimo	nucleotide_motif	93479848	93479855	41.0	+	.	Name=CCCCRCCC;ID=CCCCRCCC-1-chr12;pvalue=7.9e-05;qvalue=0.145;sequence=CCCCTCCC;
chr12	fimo	nucleotide_motif	97421824	97421831	41.0	-	.	Name=CCCCRCCC;ID=CCCCRCCC-2-chr12;pvalue=7.9e-05;qvalue=0.145;sequence=CCCCTCCC;
chr12	fimo	nucleotide_motif	97421859	97421866	44.0	-	.	Name=CCCCRCCC;ID=CCCCRCCC-1-chr12;pvalue=3.95e-05;qvalue=0.117;sequence=CCCCGCCC;
chr12	fimo	nucleotide_motif	102867607	102867614	41.0	+	.	Name=CCCCRCCC;ID=CCCCRCCC-1-chr12;pvalue=7.9e-05;qvalue=0.145;sequence=CCCCTCCC;
chr12	fimo	nucleotide_motif	107552006	107552013	47.2	-	.	Name=CCCCRCCC;ID=CCCCRCCC-1-chr12;pvalue=1.9e-05;qvalue=0.111;sequence=CCCCACCC;
chr12	fimo	nucleotide_motif	109584071	109584078	47.2	+	.	Name=CCCCRCCC;ID=CCCCRCCC-1-chr12;pvalue=1.9e-05;qvalue=0.111;sequence=CCCCACCC;
chr12	fimo	nucleotide_motif	109592434	109592441	41.0	-	.	Name=CCCCRCCC;ID=CCCCRCCC-1-chr12;pvalue=7.9e-05;qvalue=0.145;sequence=CCCCTCCC;
chr12	fimo	nucleotide_motif	115481823	115481830	47.2	-	.	Name=CCCCRCCC;ID=CCCCRCCC-1-chr12;pvalue=1.9e-05;qvalue=0.111;sequence=CCCCACCC;
chr12	fimo	nucleotide_motif	115481838	115481845	41.0	-	.	Name=CCCCRCCC;ID=CCCCRCCC-2-chr12;pvalue=7.9e-05;qvalue=0.145;sequence=CCCCTCCC;
chr12	fimo	nucleotide_motif	120811009	120811016	44.0	+	.	Name=CCCCRCCC;ID=CCCCRCCC-1-chr12;pvalue=3.95e-05;qvalue=0.117;sequence=CCCCGCCC;
chr12	fimo	nucleotide_motif	121914750	121914757	47.2	+	.	Name=CCCCRCCC;ID=CCCCRCCC-1-chr12;pvalue=1.9e-05;qvalue=0.111;sequence=CCCCACCC;
chr12	fimo	nucleotide_motif	122025141	122025148	44.0	+	.	Name=CCCCRCCC;ID=CCCCRCCC-1-chr12;pvalue=3.95e-05;qvalue=0.117;sequence=CCCCGCCC;
chr12	fimo	nucleotide_motif	123965536	123965543	41.0	+	.	Name=CCCCRCCC;ID=CCCCRCCC-1-chr12;pvalue=7.9e-05;qvalue=0.145;sequence=CCCCTCCC;
chr12	fimo	nucleotide_motif	123967948	123967955	44.0	-	.	Name=CCCCRCCC;ID=CCCCRCCC-1-chr12;pvalue=3.95e-05;qvalue=0.117;sequence=CCCCGCCC;
chr12	fimo	nucleotide_motif	123967990	123967997	41.0	+	.	Name=CCCCRCCC;ID=CCCCRCCC-2-chr12;pvalue=7.9e-05;qvalue=0.145;sequence=CCCCTCCC;
chr13	fimo	nucleotide_motif	26922728	26922735	44.0	-	.	Name=CCCCRCCC;ID=CCCCRCCC-1-chr13;pvalue=3.95e-05;qvalue=0.117;sequence=CCCCGCCC;
chr13	fimo	nucleotide_motif	30089758	30089765	47.2	+	.	Name=CCCCRCCC;ID=CCCCRCCC-1-chr13;pvalue=1.9e-05;qvalue=0.111;sequence=CCCCACCC;
chr13	fimo	nucleotide_motif	30089874	30089881	44.0	+	.	Name=CCCCRCCC;ID=CCCCRCCC-2-chr13;pvalue=3.95e-05;qvalue=0.117;sequence=CCCCGCCC;
chr13	fimo	nucleotide_motif	33014809	33014816	44.0	+	.	Name=CCCCRCCC;ID=CCCCRCCC-1-chr13;pvalue=3.95e-05;qvalue=0.117;sequence=CCCCGCCC;
chr13	fimo	nucleotide_motif	40243335	40243342	44.0	+	.	Name=CCCCRCCC;ID=CCCCRCCC-1-chr13;pvalue=3.95e-05;qvalue=0.117;sequence=CCCCGCCC;
chr13	fimo	nucleotide_motif	45319738	45319745	41.0	+	.	Name=CCCCRCCC;ID=CCCCRCCC-1-chr13;pvalue=7.9e-05;qvalue=0.145;sequence=CCCCTCCC;
chr13	fimo	nucleotide_motif	48005066	48005073	44.0	-	.	Name=CCCCRCCC;ID=CCCCRCCC-1-chr13;pvalue=3.95e-05;qvalue=0.117;sequence=CCCCGCCC;
chr13	fimo	nucleotide_motif	48005071	48005078	41.0	-	.	Name=CCCCRCCC;ID=CCCCRCCC-2-chr13;pvalue=7.9e-05;qvalue=0.145;sequence=CCCCTCCC;
chr13	fimo	nucleotide_motif	49838282	49838289	47.2	-	.	Name=CCCCRCCC;ID=CCCCRCCC-1-chr13;pvalue=1.9e-05;qvalue=0.111;sequence=CCCCACCC;
chr13	fimo	nucleotide_motif	51666612	51666619	41.0	+	.	Name=CCCCRCCC;ID=CCCCRCCC-1-chr13;pvalue=7.9e-05;qvalue=0.145;sequence=CCCCTCCC;
chr13	fimo	nucleotide_motif	76799293	76799300	47.2	+	.	Name=CCCCRCCC;ID=CCCCRCCC-1-chr13;pvalue=1.9e-05;qvalue=0.111;sequence=CCCCACCC;
chr14	fimo	nucleotide_motif	20744233	20744240	41.0	+	.	Name=CCCCRCCC;ID=CCCCRCCC-1-chr14;pvalue=7.9e-05;qvalue=0.145;sequence=CCCCTCCC;
chr14	fimo	nucleotide_motif	22089234	22089241	47.2	+	.	Name=CCCCRCCC;ID=CCCCRCCC-1-chr14;pvalue=1.9e-05;qvalue=0.111;sequence=CCCCACCC;
chr14	fimo	nucleotide_motif	22095383	22095390	41.0	-	.	Name=CCCCRCCC;ID=CCCCRCCC-1-chr14;pvalue=7.9e-05;qvalue=0.145;sequence=CCCCTCCC;
chr14	fimo	nucleotide_motif	22095656	22095663	41.0	+	.	Name=CCCCRCCC;ID=CCCCRCCC-2-chr14;pvalue=7.9e-05;qvalue=0.145;sequence=CCCCCCCC;
chr14	fimo	nucleotide_motif	22095657	22095664	41.0	+	.	Name=CCCCRCCC;ID=CCCCRCCC-3-chr14;pvalue=7.9e-05;qvalue=0.145;sequence=CCCCCCCC;
chr14	fimo	nucleotide_motif	23700291	23700298	47.2	-	.	Name=CCCCRCCC;ID=CCCCRCCC-1-chr14;pvalue=1.9e-05;qvalue=0.111;sequence=CCCCACCC;
chr14	fimo	nucleotide_motif	23700694	23700701	47.2	+	.	Name=CCCCRCCC;ID=CCCCRCCC-2-chr14;pvalue=1.9e-05;qvalue=0.111;sequence=CCCCACCC;
chr14	fimo	nucleotide_motif	23700738	23700745	47.2	-	.	Name=CCCCRCCC;ID=CCCCRCCC-3-chr14;pvalue=1.9e-05;qvalue=0.111;sequence=CCCCACCC;
chr14	fimo	nucleotide_motif	23734670	23734677	44.0	+	.	Name=CCCCRCCC;ID=CCCCRCCC-1-chr14;pvalue=3.95e-05;qvalue=0.117;sequence=CCCCGCCC;
chr14	fimo	nucleotide_motif	23734853	23734860	41.0	-	.	Name=CCCCRCCC;ID=CCCCRCCC-2-chr14;pvalue=7.9e-05;qvalue=0.145;sequence=CCCCTCCC;
chr14	fimo	nucleotide_motif	34938400	34938407	47.2	-	.	Name=CCCCRCCC;ID=CCCCRCCC-1-chr14;pvalue=1.9e-05;qvalue=0.111;sequence=CCCCACCC;
chr14	fimo	nucleotide_motif	34942972	34942979	44.0	+	.	Name=CCCCRCCC;ID=CCCCRCCC-1-chr14;pvalue=3.95e-05;qvalue=0.117;sequence=CCCCGCCC;
chr14	fimo	nucleotide_motif	34943008	34943015	41.0	+	.	Name=CCCCRCCC;ID=CCCCRCCC-3-chr14;pvalue=7.9e-05;qvalue=0.145;sequence=CCCCTCCC;
chr14	fimo	nucleotide_motif	34943093	34943100	44.0	+	.	Name=CCCCRCCC;ID=CCCCRCCC-2-chr14;pvalue=3.95e-05;qvalue=0.117;sequence=CCCCGCCC;
chr14	fimo	nucleotide_motif	34943761	34943768	44.0	-	.	Name=CCCCRCCC;ID=CCCCRCCC-1-chr14;pvalue=3.95e-05;qvalue=0.117;sequence=CCCCGCCC;
chr14	fimo	nucleotide_motif	34943961	34943968	41.0	+	.	Name=CCCCRCCC;ID=CCCCRCCC-2-chr14;pvalue=7.9e-05;qvalue=0.145;sequence=CCCCTCCC;
chr14	fimo	nucleotide_motif	50358273	50358280	47.2	+	.	Name=CCCCRCCC;ID=CCCCRCCC-1-chr14;pvalue=1.9e-05;qvalue=0.111;sequence=CCCCACCC;
chr14	fimo	nucleotide_motif	57834637	57834644	44.0	+	.	Name=CCCCRCCC;ID=CCCCRCCC-1-chr14;pvalue=3.95e-05;qvalue=0.117;sequence=CCCCGCCC;
chr14	fimo	nucleotide_motif	61105283	61105290	44.0	-	.	Name=CCCCRCCC;ID=CCCCRCCC-1-chr14;pvalue=3.95e-05;qvalue=0.117;sequence=CCCCGCCC;
chr14	fimo	nucleotide_motif	61287610	61287617	44.0	+	.	Name=CCCCRCCC;ID=CCCCRCCC-1-chr14;pvalue=3.95e-05;qvalue=0.117;sequence=CCCCGCCC;
chr14	fimo	nucleotide_motif	64693208	64693215	41.0	+	.	Name=CCCCRCCC;ID=CCCCRCCC-1-chr14;pvalue=7.9e-05;qvalue=0.145;sequence=CCCCTCCC;
chr14	fimo	nucleotide_motif	64840387	64840394	41.0	+	.	Name=CCCCRCCC;ID=CCCCRCCC-1-chr14;pvalue=7.9e-05;qvalue=0.145;sequence=CCCCTCCC;
chr14	fimo	nucleotide_motif	67747686	67747693	41.0	+	.	Name=CCCCRCCC;ID=CCCCRCCC-2-chr14;pvalue=7.9e-05;qvalue=0.145;sequence=CCCCTCCC;
chr14	fimo	nucleotide_motif	67747691	67747698	47.2	+	.	Name=CCCCRCCC;ID=CCCCRCCC-1-chr14;pvalue=1.9e-05;qvalue=0.111;sequence=CCCCACCC;
chr14	fimo	nucleotide_motif	68325399	68325406	47.2	-	.	Name=CCCCRCCC;ID=CCCCRCCC-1-chr14;pvalue=1.9e-05;qvalue=0.111;sequence=CCCCACCC;
chr14	fimo	nucleotide_motif	68325403	68325410	41.0	-	.	Name=CCCCRCCC;ID=CCCCRCCC-3-chr14;pvalue=7.9e-05;qvalue=0.145;sequence=CCCCCCCC;
chr14	fimo	nucleotide_motif	68325408	68325415	47.2	-	.	Name=CCCCRCCC;ID=CCCCRCCC-2-chr14;pvalue=1.9e-05;qvalue=0.111;sequence=CCCCACCC;
chr14	fimo	nucleotide_motif	68329681	68329688	41.0	-	.	Name=CCCCRCCC;ID=CCCCRCCC-1-chr14;pvalue=7.9e-05;qvalue=0.145;sequence=CCCCTCCC;
chr14	fimo	nucleotide_motif	69303421	69303428	47.2	+	.	Name=CCCCRCCC;ID=CCCCRCCC-1-chr14;pvalue=1.9e-05;qvalue=0.111;sequence=CCCCACCC;
chr14	fimo	nucleotide_motif	89932864	89932871	44.0	+	.	Name=CCCCRCCC;ID=CCCCRCCC-1-chr14;pvalue=3.95e-05;qvalue=0.117;sequence=CCCCGCCC;
chr14	fimo	nucleotide_motif	95637033	95637040	47.2	+	.	Name=CCCCRCCC;ID=CCCCRCCC-1-chr14;pvalue=1.9e-05;qvalue=0.111;sequence=CCCCACCC;
chr14	fimo	nucleotide_motif	102855351	102855358	41.0	+	.	Name=CCCCRCCC;ID=CCCCRCCC-1-chr14;pvalue=7.9e-05;qvalue=0.145;sequence=CCCCTCCC;
chr14	fimo	nucleotide_motif	104585307	104585314	41.0	+	.	Name=CCCCRCCC;ID=CCCCRCCC-2-chr14;pvalue=7.9e-05;qvalue=0.145;sequence=CCCCTCCC;
chr14	fimo	nucleotide_motif	104585325	104585332	47.2	+	.	Name=CCCCRCCC;ID=CCCCRCCC-1-chr14;pvalue=1.9e-05;qvalue=0.111;sequence=CCCCACCC;
chr14	fimo	nucleotide_motif	105238621	105238628	41.0	+	.	Name=CCCCRCCC;ID=CCCCRCCC-1-chr14;pvalue=7.9e-05;qvalue=0.145;sequence=CCCCTCCC;
chr14	fimo	nucleotide_motif	105308954	105308961	41.0	+	.	Name=CCCCRCCC;ID=CCCCRCCC-1-chr14;pvalue=7.9e-05;qvalue=0.145;sequence=CCCCTCCC;
chr15	fimo	nucleotide_motif	29295096	29295103	44.0	-	.	Name=CCCCRCCC;ID=CCCCRCCC-2-chr15;pvalue=3.95e-05;qvalue=0.117;sequence=CCCCGCCC;
chr15	fimo	nucleotide_motif	29295149	29295156	47.2	-	.	Name=CCCCRCCC;ID=CCCCRCCC-1-chr15;pvalue=1.9e-05;qvalue=0.111;sequence=CCCCACCC;
chr15	fimo	nucleotide_motif	29295991	29295998	44.0	+	.	Name=CCCCRCCC;ID=CCCCRCCC-1-chr15;pvalue=3.95e-05;qvalue=0.117;sequence=CCCCGCCC;
chr15	fimo	nucleotide_motif	29308798	29308805	41.0	-	.	Name=CCCCRCCC;ID=CCCCRCCC-1-chr15;pvalue=7.9e-05;qvalue=0.145;sequence=CCCCCCCC;
chr15	fimo	nucleotide_motif	29308799	29308806	41.0	-	.	Name=CCCCRCCC;ID=CCCCRCCC-2-chr15;pvalue=7.9e-05;qvalue=0.145;sequence=CCCCCCCC;
chr15	fimo	nucleotide_motif	29308800	29308807	41.0	-	.	Name=CCCCRCCC;ID=CCCCRCCC-3-chr15;pvalue=7.9e-05;qvalue=0.145;sequence=CCCCCCCC;
chr15	fimo	nucleotide_motif	29310432	29310439	41.0	-	.	Name=CCCCRCCC;ID=CCCCRCCC-1-chr15;pvalue=7.9e-05;qvalue=0.145;sequence=CCCCTCCC;
chr15	fimo	nucleotide_motif	29345920	29345927	41.0	+	.	Name=CCCCRCCC;ID=CCCCRCCC-3-chr15;pvalue=7.9e-05;qvalue=0.145;sequence=CCCCCCCC;
chr15	fimo	nucleotide_motif	29345921	29345928	41.0	+	.	Name=CCCCRCCC;ID=CCCCRCCC-4-chr15;pvalue=7.9e-05;qvalue=0.145;sequence=CCCCCCCC;
chr15	fimo	nucleotide_motif	29345922	29345929	41.0	+	.	Name=CCCCRCCC;ID=CCCCRCCC-5-chr15;pvalue=7.9e-05;qvalue=0.145;sequence=CCCCCCCC;
chr15	fimo	nucleotide_motif	29345926	29345933	44.0	+	.	Name=CCCCRCCC;ID=CCCCRCCC-1-chr15;pvalue=3.95e-05;qvalue=0.117;sequence=CCCCGCCC;
chr15	fimo	nucleotide_motif	29345931	29345938	44.0	+	.	Name=CCCCRCCC;ID=CCCCRCCC-2-chr15;pvalue=3.95e-05;qvalue=0.117;sequence=CCCCGCCC;
chr15	fimo	nucleotide_motif	29404962	29404969	41.0	+	.	Name=CCCCRCCC;ID=CCCCRCCC-1-chr15;pvalue=7.9e-05;qvalue=0.145;sequence=CCCCTCCC;
chr15	fimo	nucleotide_motif	29408772	29408779	41.0	-	.	Name=CCCCRCCC;ID=CCCCRCCC-2-chr15;pvalue=7.9e-05;qvalue=0.145;sequence=CCCCTCCC;
chr15	fimo	nucleotide_motif	29408822	29408829	47.2	-	.	Name=CCCCRCCC;ID=CCCCRCCC-1-chr15;pvalue=1.9e-05;qvalue=0.111;sequence=CCCCACCC;
chr15	fimo	nucleotide_motif	29441015	29441022	47.2	-	.	Name=CCCCRCCC;ID=CCCCRCCC-1-chr15;pvalue=1.9e-05;qvalue=0.111;sequence=CCCCACCC;
chr15	fimo	nucleotide_motif	29441090	29441097	41.0	-	.	Name=CCCCRCCC;ID=CCCCRCCC-2-chr15;pvalue=7.9e-05;qvalue=0.145;sequence=CCCCTCCC;
chr15	fimo	nucleotide_motif	29441154	29441161	41.0	+	.	Name=CCCCRCCC;ID=CCCCRCCC-3-chr15;pvalue=7.9e-05;qvalue=0.145;sequence=CCCCTCCC;
chr15	fimo	nucleotide_motif	38013556	38013563	44.0	+	.	Name=CCCCRCCC;ID=CCCCRCCC-1-chr15;pvalue=3.95e-05;qvalue=0.117;sequence=CCCCGCCC;
chr15	fimo	nucleotide_motif	38013617	38013624	44.0	+	.	Name=CCCCRCCC;ID=CCCCRCCC-2-chr15;pvalue=3.95e-05;qvalue=0.117;sequence=CCCCGCCC;
chr15	fimo	nucleotide_motif	42808605	42808612	41.0	+	.	Name=CCCCRCCC;ID=CCCCRCCC-1-chr15;pvalue=7.9e-05;qvalue=0.145;sequence=CCCCTCCC;
chr15	fimo	nucleotide_motif	43280031	43280038	44.0	+	.	Name=CCCCRCCC;ID=CCCCRCCC-1-chr15;pvalue=3.95e-05;qvalue=0.117;sequence=CCCCGCCC;
chr15	fimo	nucleotide_motif	43534676	43534683	47.2	+	.	Name=CCCCRCCC;ID=CCCCRCCC-1-chr15;pvalue=1.9e-05;qvalue=0.111;sequence=CCCCACCC;
chr15	fimo	nucleotide_motif	54325473	54325480	41.0	-	.	Name=CCCCRCCC;ID=CCCCRCCC-1-chr15;pvalue=7.9e-05;qvalue=0.145;sequence=CCCCTCCC;
chr15	fimo	nucleotide_motif	54325799	54325806	41.0	-	.	Name=CCCCRCCC;ID=CCCCRCCC-2-chr15;pvalue=7.9e-05;qvalue=0.145;sequence=CCCCTCCC;
chr15	fimo	nucleotide_motif	56533899	56533906	47.2	-	.	Name=CCCCRCCC;ID=CCCCRCCC-1-chr15;pvalue=1.9e-05;qvalue=0.111;sequence=CCCCACCC;
chr15	fimo	nucleotide_motif	57623530	57623537	47.2	-	.	Name=CCCCRCCC;ID=CCCCRCCC-1-chr15;pvalue=1.9e-05;qvalue=0.111;sequence=CCCCACCC;
chr15	fimo	nucleotide_motif	61583571	61583578	47.2	+	.	Name=CCCCRCCC;ID=CCCCRCCC-1-chr15;pvalue=1.9e-05;qvalue=0.111;sequence=CCCCACCC;
chr15	fimo	nucleotide_motif	62233244	62233251	41.0	+	.	Name=CCCCRCCC;ID=CCCCRCCC-1-chr15;pvalue=7.9e-05;qvalue=0.145;sequence=CCCCTCCC;
chr15	fimo	nucleotide_motif	62973070	62973077	47.2	+	.	Name=CCCCRCCC;ID=CCCCRCCC-1-chr15;pvalue=1.9e-05;qvalue=0.111;sequence=CCCCACCC;
chr15	fimo	nucleotide_motif	62973234	62973241	47.2	-	.	Name=CCCCRCCC;ID=CCCCRCCC-2-chr15;pvalue=1.9e-05;qvalue=0.111;sequence=CCCCACCC;
chr15	fimo	nucleotide_motif	68583906	68583913	41.0	+	.	Name=CCCCRCCC;ID=CCCCRCCC-2-chr15;pvalue=7.9e-05;qvalue=0.145;sequence=CCCCTCCC;
chr15	fimo	nucleotide_motif	68584133	68584140	47.2	-	.	Name=CCCCRCCC;ID=CCCCRCCC-1-chr15;pvalue=1.9e-05;qvalue=0.111;sequence=CCCCACCC;
chr15	fimo	nucleotide_motif	70310647	70310654	44.0	+	.	Name=CCCCRCCC;ID=CCCCRCCC-1-chr15;pvalue=3.95e-05;qvalue=0.117;sequence=CCCCGCCC;
chr15	fimo	nucleotide_motif	70310686	70310693	44.0	+	.	Name=CCCCRCCC;ID=CCCCRCCC-2-chr15;pvalue=3.95e-05;qvalue=0.117;sequence=CCCCGCCC;
chr15	fimo	nucleotide_motif	70311040	70311047	44.0	+	.	Name=CCCCRCCC;ID=CCCCRCCC-3-chr15;pvalue=3.95e-05;qvalue=0.117;sequence=CCCCGCCC;
chr15	fimo	nucleotide_motif	70554738	70554745	44.0	-	.	Name=CCCCRCCC;ID=CCCCRCCC-1-chr15;pvalue=3.95e-05;qvalue=0.117;sequence=CCCCGCCC;
chr15	fimo	nucleotide_motif	72476767	72476774	47.2	-	.	Name=CCCCRCCC;ID=CCCCRCCC-1-chr15;pvalue=1.9e-05;qvalue=0.111;sequence=CCCCACCC;
chr15	fimo	nucleotide_motif	72879909	72879916	47.2	+	.	Name=CCCCRCCC;ID=CCCCRCCC-1-chr15;pvalue=1.9e-05;qvalue=0.111;sequence=CCCCACCC;
chr15	fimo	nucleotide_motif	73293220	73293227	44.0	+	.	Name=CCCCRCCC;ID=CCCCRCCC-2-chr15;pvalue=3.95e-05;qvalue=0.117;sequence=CCCCGCCC;
chr15	fimo	nucleotide_motif	73293226	73293233	47.2	+	.	Name=CCCCRCCC;ID=CCCCRCCC-1-chr15;pvalue=1.9e-05;qvalue=0.111;sequence=CCCCACCC;
chr15	fimo	nucleotide_motif	91154156	91154163	44.0	+	.	Name=CCCCRCCC;ID=CCCCRCCC-1-chr15;pvalue=3.95e-05;qvalue=0.117;sequence=CCCCGCCC;
chr15	fimo	nucleotide_motif	91248639	91248646	44.0	-	.	Name=CCCCRCCC;ID=CCCCRCCC-1-chr15;pvalue=3.95e-05;qvalue=0.117;sequence=CCCCGCCC;
chr15	fimo	nucleotide_motif	99653251	99653258	41.0	-	.	Name=CCCCRCCC;ID=CCCCRCCC-1-chr15;pvalue=7.9e-05;qvalue=0.145;sequence=CCCCTCCC;
chr16	fimo	nucleotide_motif	1954888	1954895	44.0	+	.	Name=CCCCRCCC;ID=CCCCRCCC-1-chr16;pvalue=3.95e-05;qvalue=0.117;sequence=CCCCGCCC;
chr16	fimo	nucleotide_motif	1954950	1954957	44.0	+	.	Name=CCCCRCCC;ID=CCCCRCCC-2-chr16;pvalue=3.95e-05;qvalue=0.117;sequence=CCCCGCCC;
chr16	fimo	nucleotide_motif	2195360	2195367	44.0	+	.	Name=CCCCRCCC;ID=CCCCRCCC-1-chr16;pvalue=3.95e-05;qvalue=0.117;sequence=CCCCGCCC;
chr16	fimo	nucleotide_motif	2195394	2195401	44.0	+	.	Name=CCCCRCCC;ID=CCCCRCCC-2-chr16;pvalue=3.95e-05;qvalue=0.117;sequence=CCCCGCCC;
chr16	fimo	nucleotide_motif	2521994	2522001	44.0	+	.	Name=CCCCRCCC;ID=CCCCRCCC-1-chr16;pvalue=3.95e-05;qvalue=0.117;sequence=CCCCGCCC;
chr16	fimo	nucleotide_motif	2522081	2522088	41.0	-	.	Name=CCCCRCCC;ID=CCCCRCCC-2-chr16;pvalue=7.9e-05;qvalue=0.145;sequence=CCCCTCCC;
chr16	fimo	nucleotide_motif	2672252	2672259	47.2	-	.	Name=CCCCRCCC;ID=CCCCRCCC-1-chr16;pvalue=1.9e-05;qvalue=0.111;sequence=CCCCACCC;
chr16	fimo	nucleotide_motif	8937661	8937668	44.0	+	.	Name=CCCCRCCC;ID=CCCCRCCC-1-chr16;pvalue=3.95e-05;qvalue=0.117;sequence=CCCCGCCC;
chr16	fimo	nucleotide_motif	9129058	9129065	47.2	+	.	Name=CCCCRCCC;ID=CCCCRCCC-1-chr16;pvalue=1.9e-05;qvalue=0.111;sequence=CCCCACCC;
chr16	fimo	nucleotide_motif	11363468	11363475	47.2	+	.	Name=CCCCRCCC;ID=CCCCRCCC-1-chr16;pvalue=1.9e-05;qvalue=0.111;sequence=CCCCACCC;
chr16	fimo	nucleotide_motif	11364840	11364847	41.0	-	.	Name=CCCCRCCC;ID=CCCCRCCC-1-chr16;pvalue=7.9e-05;qvalue=0.145;sequence=CCCCTCCC;
chr16	fimo	nucleotide_motif	11678660	11678667	41.0	-	.	Name=CCCCRCCC;ID=CCCCRCCC-1-chr16;pvalue=7.9e-05;qvalue=0.145;sequence=CCCCTCCC;
chr16	fimo	nucleotide_motif	11744310	11744317	44.0	+	.	Name=CCCCRCCC;ID=CCCCRCCC-1-chr16;pvalue=3.95e-05;qvalue=0.117;sequence=CCCCGCCC;
chr16	fimo	nucleotide_motif	11744363	11744370	44.0	+	.	Name=CCCCRCCC;ID=CCCCRCCC-2-chr16;pvalue=3.95e-05;qvalue=0.117;sequence=CCCCGCCC;
chr16	fimo	nucleotide_motif	14287139	14287146	44.0	+	.	Name=CCCCRCCC;ID=CCCCRCCC-1-chr16;pvalue=3.95e-05;qvalue=0.117;sequence=CCCCGCCC;
chr16	fimo	nucleotide_motif	14287161	14287168	41.0	-	.	Name=CCCCRCCC;ID=CCCCRCCC-2-chr16;pvalue=7.9e-05;qvalue=0.145;sequence=CCCCTCCC;
chr16	fimo	nucleotide_motif	14358960	14358967	41.0	-	.	Name=CCCCRCCC;ID=CCCCRCCC-1-chr16;pvalue=7.9e-05;qvalue=0.145;sequence=CCCCTCCC;
chr16	fimo	nucleotide_motif	18720549	18720556	41.0	-	.	Name=CCCCRCCC;ID=CCCCRCCC-3-chr16;pvalue=7.9e-05;qvalue=0.145;sequence=CCCCTCCC;
chr16	fimo	nucleotide_motif	18720596	18720603	44.0	+	.	Name=CCCCRCCC;ID=CCCCRCCC-1-chr16;pvalue=3.95e-05;qvalue=0.117;sequence=CCCCGCCC;
chr16	fimo	nucleotide_motif	18720776	18720783	44.0	-	.	Name=CCCCRCCC;ID=CCCCRCCC-2-chr16;pvalue=3.95e-05;qvalue=0.117;sequence=CCCCGCCC;
chr16	fimo	nucleotide_motif	22216120	22216127	44.0	-	.	Name=CCCCRCCC;ID=CCCCRCCC-1-chr16;pvalue=3.95e-05;qvalue=0.117;sequence=CCCCGCCC;
chr16	fimo	nucleotide_motif	22216179	22216186	44.0	-	.	Name=CCCCRCCC;ID=CCCCRCCC-2-chr16;pvalue=3.95e-05;qvalue=0.117;sequence=CCCCGCCC;
chr16	fimo	nucleotide_motif	27151176	27151183	47.2	-	.	Name=CCCCRCCC;ID=CCCCRCCC-1-chr16;pvalue=1.9e-05;qvalue=0.111;sequence=CCCCACCC;
chr16	fimo	nucleotide_motif	27320898	27320905	41.0	+	.	Name=CCCCRCCC;ID=CCCCRCCC-2-chr16;pvalue=7.9e-05;qvalue=0.145;sequence=CCCCTCCC;
chr16	fimo	nucleotide_motif	27320948	27320955	44.0	-	.	Name=CCCCRCCC;ID=CCCCRCCC-1-chr16;pvalue=3.95e-05;qvalue=0.117;sequence=CCCCGCCC;
chr16	fimo	nucleotide_motif	28765500	28765507	41.0	-	.	Name=CCCCRCCC;ID=CCCCRCCC-1-chr16;pvalue=7.9e-05;qvalue=0.145;sequence=CCCCTCCC;
chr16	fimo	nucleotide_motif	30377770	30377777	47.2	-	.	Name=CCCCRCCC;ID=CCCCRCCC-1-chr16;pvalue=1.9e-05;qvalue=0.111;sequence=CCCCACCC;
chr16	fimo	nucleotide_motif	30841578	30841585	44.0	+	.	Name=CCCCRCCC;ID=CCCCRCCC-1-chr16;pvalue=3.95e-05;qvalue=0.117;sequence=CCCCGCCC;
chr16	fimo	nucleotide_motif	51653243	51653250	47.2	-	.	Name=CCCCRCCC;ID=CCCCRCCC-1-chr16;pvalue=1.9e-05;qvalue=0.111;sequence=CCCCACCC;
chr16	fimo	nucleotide_motif	51685686	51685693	44.0	-	.	Name=CCCCRCCC;ID=CCCCRCCC-1-chr16;pvalue=3.95e-05;qvalue=0.117;sequence=CCCCGCCC;
chr16	fimo	nucleotide_motif	55297101	55297108	41.0	-	.	Name=CCCCRCCC;ID=CCCCRCCC-1-chr16;pvalue=7.9e-05;qvalue=0.145;sequence=CCCCTCCC;
chr16	fimo	nucleotide_motif	55523148	55523155	47.2	-	.	Name=CCCCRCCC;ID=CCCCRCCC-1-chr16;pvalue=1.9e-05;qvalue=0.111;sequence=CCCCACCC;
chr16	fimo	nucleotide_motif	55523221	55523228	47.2	+	.	Name=CCCCRCCC;ID=CCCCRCCC-2-chr16;pvalue=1.9e-05;qvalue=0.111;sequence=CCCCACCC;
chr16	fimo	nucleotide_motif	55658071	55658078	41.0	-	.	Name=CCCCRCCC;ID=CCCCRCCC-1-chr16;pvalue=7.9e-05;qvalue=0.145;sequence=CCCCTCCC;
chr16	fimo	nucleotide_motif	66464362	66464369	44.0	-	.	Name=CCCCRCCC;ID=CCCCRCCC-1-chr16;pvalue=3.95e-05;qvalue=0.117;sequence=CCCCGCCC;
chr16	fimo	nucleotide_motif	66464391	66464398	41.0	-	.	Name=CCCCRCCC;ID=CCCCRCCC-3-chr16;pvalue=7.9e-05;qvalue=0.145;sequence=CCCCTCCC;
chr16	fimo	nucleotide_motif	66464641	66464648	44.0	-	.	Name=CCCCRCCC;ID=CCCCRCCC-2-chr16;pvalue=3.95e-05;qvalue=0.117;sequence=CCCCGCCC;
chr16	fimo	nucleotide_motif	66527114	66527121	44.0	-	.	Name=CCCCRCCC;ID=CCCCRCCC-1-chr16;pvalue=3.95e-05;qvalue=0.117;sequence=CCCCGCCC;
chr16	fimo	nucleotide_motif	66527179	66527186	44.0	+	.	Name=CCCCRCCC;ID=CCCCRCCC-2-chr16;pvalue=3.95e-05;qvalue=0.117;sequence=CCCCGCCC;
chr16	fimo	nucleotide_motif	68972464	68972471	47.2	+	.	Name=CCCCRCCC;ID=CCCCRCCC-1-chr16;pvalue=1.9e-05;qvalue=0.111;sequence=CCCCACCC;
chr16	fimo	nucleotide_motif	80070214	80070221	41.0	-	.	Name=CCCCRCCC;ID=CCCCRCCC-1-chr16;pvalue=7.9e-05;qvalue=0.145;sequence=CCCCTCCC;
chr16	fimo	nucleotide_motif	85974968	85974975	44.0	+	.	Name=CCCCRCCC;ID=CCCCRCCC-1-chr16;pvalue=3.95e-05;qvalue=0.117;sequence=CCCCGCCC;
chr16	fimo	nucleotide_motif	86542496	86542503	44.0	-	.	Name=CCCCRCCC;ID=CCCCRCCC-1-chr16;pvalue=3.95e-05;qvalue=0.117;sequence=CCCCGCCC;
chr16	fimo	nucleotide_motif	86542517	86542524	41.0	-	.	Name=CCCCRCCC;ID=CCCCRCCC-2-chr16;pvalue=7.9e-05;qvalue=0.145;sequence=CCCCTCCC;
chr16	fimo	nucleotide_motif	87245326	87245333	47.2	-	.	Name=CCCCRCCC;ID=CCCCRCCC-1-chr16;pvalue=1.9e-05;qvalue=0.111;sequence=CCCCACCC;
chr16	fimo	nucleotide_motif	87245525	87245532	41.0	-	.	Name=CCCCRCCC;ID=CCCCRCCC-2-chr16;pvalue=7.9e-05;qvalue=0.145;sequence=CCCCTCCC;
chr16	fimo	nucleotide_motif	87245734	87245741	41.0	+	.	Name=CCCCRCCC;ID=CCCCRCCC-3-chr16;pvalue=7.9e-05;qvalue=0.145;sequence=CCCCTCCC;
chr16	fimo	nucleotide_motif	87562164	87562171	41.0	-	.	Name=CCCCRCCC;ID=CCCCRCCC-1-chr16;pvalue=7.9e-05;qvalue=0.145;sequence=CCCCTCCC;
chr16	fimo	nucleotide_motif	87562179	87562186	41.0	-	.	Name=CCCCRCCC;ID=CCCCRCCC-2-chr16;pvalue=7.9e-05;qvalue=0.145;sequence=CCCCTCCC;
chr16	fimo	nucleotide_motif	87572727	87572734	47.2	+	.	Name=CCCCRCCC;ID=CCCCRCCC-1-chr16;pvalue=1.9e-05;qvalue=0.111;sequence=CCCCACCC;
chr16	fimo	nucleotide_motif	88158951	88158958	44.0	-	.	Name=CCCCRCCC;ID=CCCCRCCC-1-chr16;pvalue=3.95e-05;qvalue=0.117;sequence=CCCCGCCC;
chr17	fimo	nucleotide_motif	1048226	1048233	41.0	+	.	Name=CCCCRCCC;ID=CCCCRCCC-1-chr17;pvalue=7.9e-05;qvalue=0.145;sequence=CCCCTCCC;
chr17	fimo	nucleotide_motif	2561858	2561865	47.2	+	.	Name=CCCCRCCC;ID=CCCCRCCC-1-chr17;pvalue=1.9e-05;qvalue=0.111;sequence=CCCCACCC;
chr17	fimo	nucleotide_motif	2561923	2561930	44.0	+	.	Name=CCCCRCCC;ID=CCCCRCCC-3-chr17;pvalue=3.95e-05;qvalue=0.117;sequence=CCCCGCCC;
chr17	fimo	nucleotide_motif	2562010	2562017	44.0	-	.	Name=CCCCRCCC;ID=CCCCRCCC-4-chr17;pvalue=3.95e-05;qvalue=0.117;sequence=CCCCGCCC;
chr17	fimo	nucleotide_motif	2562201	2562208	47.2	+	.	Name=CCCCRCCC;ID=CCCCRCCC-2-chr17;pvalue=1.9e-05;qvalue=0.111;sequence=CCCCACCC;
chr17	fimo	nucleotide_motif	3811692	3811699	47.2	-	.	Name=CCCCRCCC;ID=CCCCRCCC-1-chr17;pvalue=1.9e-05;qvalue=0.111;sequence=CCCCACCC;
chr17	fimo	nucleotide_motif	4789025	4789032	41.0	+	.	Name=CCCCRCCC;ID=CCCCRCCC-2-chr17;pvalue=7.9e-05;qvalue=0.145;sequence=CCCCTCCC;
chr17	fimo	nucleotide_motif	4789189	4789196	47.2	-	.	Name=CCCCRCCC;ID=CCCCRCCC-1-chr17;pvalue=1.9e-05;qvalue=0.111;sequence=CCCCACCC;
chr17	fimo	nucleotide_motif	5283199	5283206	44.0	+	.	Name=CCCCRCCC;ID=CCCCRCCC-1-chr17;pvalue=3.95e-05;qvalue=0.117;sequence=CCCCGCCC;
chr17	fimo	nucleotide_motif	7328027	7328034	44.0	+	.	Name=CCCCRCCC;ID=CCCCRCCC-1-chr17;pvalue=3.95e-05;qvalue=0.117;sequence=CCCCGCCC;
chr17	fimo	nucleotide_motif	7328076	7328083	41.0	-	.	Name=CCCCRCCC;ID=CCCCRCCC-3-chr17;pvalue=7.9e-05;qvalue=0.145;sequence=CCCCCCCC;
chr17	fimo	nucleotide_motif	7328357	7328364	44.0	-	.	Name=CCCCRCCC;ID=CCCCRCCC-2-chr17;pvalue=3.95e-05;qvalue=0.117;sequence=CCCCGCCC;
chr17	fimo	nucleotide_motif	7423358	7423365	41.0	-	.	Name=CCCCRCCC;ID=CCCCRCCC-1-chr17;pvalue=7.9e-05;qvalue=0.145;sequence=CCCCTCCC;
chr17	fimo	nucleotide_motif	8139787	8139794	47.2	-	.	Name=CCCCRCCC;ID=CCCCRCCC-1-chr17;pvalue=1.9e-05;qvalue=0.111;sequence=CCCCACCC;
chr17	fimo	nucleotide_motif	8737522	8737529	47.2	-	.	Name=CCCCRCCC;ID=CCCCRCCC-1-chr17;pvalue=1.9e-05;qvalue=0.111;sequence=CCCCACCC;
chr17	fimo	nucleotide_motif	16225333	16225340	41.0	-	.	Name=CCCCRCCC;ID=CCCCRCCC-1-chr17;pvalue=7.9e-05;qvalue=0.145;sequence=CCCCTCCC;
chr17	fimo	nucleotide_motif	22683631	22683638	47.2	-	.	Name=CCCCRCCC;ID=CCCCRCCC-1-chr17;pvalue=1.9e-05;qvalue=0.111;sequence=CCCCACCC;
chr17	fimo	nucleotide_motif	30724370	30724377	44.0	+	.	Name=CCCCRCCC;ID=CCCCRCCC-1-chr17;pvalue=3.95e-05;qvalue=0.117;sequence=CCCCGCCC;
chr17	fimo	nucleotide_motif	30724405	30724412	44.0	+	.	Name=CCCCRCCC;ID=CCCCRCCC-2-chr17;pvalue=3.95e-05;qvalue=0.117;sequence=CCCCGCCC;
chr17	fimo	nucleotide_motif	30724410	30724417	44.0	+	.	Name=CCCCRCCC;ID=CCCCRCCC-3-chr17;pvalue=3.95e-05;qvalue=0.117;sequence=CCCCGCCC;
chr17	fimo	nucleotide_motif	30929613	30929620	44.0	+	.	Name=CCCCRCCC;ID=CCCCRCCC-1-chr17;pvalue=3.95e-05;qvalue=0.117;sequence=CCCCGCCC;
chr17	fimo	nucleotide_motif	33853482	33853489	47.2	-	.	Name=CCCCRCCC;ID=CCCCRCCC-1-chr17;pvalue=1.9e-05;qvalue=0.111;sequence=CCCCACCC;
chr17	fimo	nucleotide_motif	33853561	33853568	41.0	-	.	Name=CCCCRCCC;ID=CCCCRCCC-3-chr17;pvalue=7.9e-05;qvalue=0.145;sequence=CCCCTCCC;
chr17	fimo	nucleotide_motif	33853673	33853680	44.0	-	.	Name=CCCCRCCC;ID=CCCCRCCC-2-chr17;pvalue=3.95e-05;qvalue=0.117;sequence=CCCCGCCC;
chr17	fimo	nucleotide_motif	34871248	34871255	41.0	+	.	Name=CCCCRCCC;ID=CCCCRCCC-1-chr17;pvalue=7.9e-05;qvalue=0.145;sequence=CCCCTCCC;
chr17	fimo	nucleotide_motif	35164273	35164280	41.0	+	.	Name=CCCCRCCC;ID=CCCCRCCC-3-chr17;pvalue=7.9e-05;qvalue=0.145;sequence=CCCCTCCC;
chr17	fimo	nucleotide_motif	35164342	35164349	44.0	-	.	Name=CCCCRCCC;ID=CCCCRCCC-1-chr17;pvalue=3.95e-05;qvalue=0.117;sequence=CCCCGCCC;
chr17	fimo	nucleotide_motif	35164347	35164354	44.0	-	.	Name=CCCCRCCC;ID=CCCCRCCC-2-chr17;pvalue=3.95e-05;qvalue=0.117;sequence=CCCCGCCC;
chr17	fimo	nucleotide_motif	35166307	35166314	41.0	-	.	Name=CCCCRCCC;ID=CCCCRCCC-1-chr17;pvalue=7.9e-05;qvalue=0.145;sequence=CCCCTCCC;
chr17	fimo	nucleotide_motif	35273709	35273716	44.0	-	.	Name=CCCCRCCC;ID=CCCCRCCC-1-chr17;pvalue=3.95e-05;qvalue=0.117;sequence=CCCCGCCC;
chr17	fimo	nucleotide_motif	35963741	35963748	44.0	+	.	Name=CCCCRCCC;ID=CCCCRCCC-1-chr17;pvalue=3.95e-05;qvalue=0.117;sequence=CCCCGCCC;
chr17	fimo	nucleotide_motif	35964001	35964008	41.0	-	.	Name=CCCCRCCC;ID=CCCCRCCC-2-chr17;pvalue=7.9e-05;qvalue=0.145;sequence=CCCCTCCC;
chr17	fimo	nucleotide_motif	35971000	35971007	41.0	-	.	Name=CCCCRCCC;ID=CCCCRCCC-1-chr17;pvalue=7.9e-05;qvalue=0.145;sequence=CCCCTCCC;
chr17	fimo	nucleotide_motif	35992355	35992362	41.0	-	.	Name=CCCCRCCC;ID=CCCCRCCC-2-chr17;pvalue=7.9e-05;qvalue=0.145;sequence=CCCCTCCC;
chr17	fimo	nucleotide_motif	35992530	35992537	47.2	-	.	Name=CCCCRCCC;ID=CCCCRCCC-1-chr17;pvalue=1.9e-05;qvalue=0.111;sequence=CCCCACCC;
chr17	fimo	nucleotide_motif	38024634	38024641	47.2	-	.	Name=CCCCRCCC;ID=CCCCRCCC-1-chr17;pvalue=1.9e-05;qvalue=0.111;sequence=CCCCACCC;
chr17	fimo	nucleotide_motif	38087321	38087328	41.0	+	.	Name=CCCCRCCC;ID=CCCCRCCC-1-chr17;pvalue=7.9e-05;qvalue=0.145;sequence=CCCCTCCC;
chr17	fimo	nucleotide_motif	39936330	39936337	41.0	+	.	Name=CCCCRCCC;ID=CCCCRCCC-1-chr17;pvalue=7.9e-05;qvalue=0.145;sequence=CCCCTCCC;
chr17	fimo	nucleotide_motif	40581574	40581581	44.0	-	.	Name=CCCCRCCC;ID=CCCCRCCC-1-chr17;pvalue=3.95e-05;qvalue=0.117;sequence=CCCCGCCC;
chr17	fimo	nucleotide_motif	40594718	40594725	44.0	+	.	Name=CCCCRCCC;ID=CCCCRCCC-1-chr17;pvalue=3.95e-05;qvalue=0.117;sequence=CCCCGCCC;
chr17	fimo	nucleotide_motif	44625237	44625244	44.0	-	.	Name=CCCCRCCC;ID=CCCCRCCC-1-chr17;pvalue=3.95e-05;qvalue=0.117;sequence=CCCCGCCC;
chr17	fimo	nucleotide_motif	44625376	44625383	44.0	-	.	Name=CCCCRCCC;ID=CCCCRCCC-2-chr17;pvalue=3.95e-05;qvalue=0.117;sequence=CCCCGCCC;
chr17	fimo	nucleotide_motif	44650522	44650529	44.0	+	.	Name=CCCCRCCC;ID=CCCCRCCC-1-chr17;pvalue=3.95e-05;qvalue=0.117;sequence=CCCCGCCC;
chr17	fimo	nucleotide_motif	44650733	44650740	41.0	-	.	Name=CCCCRCCC;ID=CCCCRCCC-2-chr17;pvalue=7.9e-05;qvalue=0.145;sequence=CCCCTCCC;
chr17	fimo	nucleotide_motif	44656557	44656564	44.0	+	.	Name=CCCCRCCC;ID=CCCCRCCC-1-chr17;pvalue=3.95e-05;qvalue=0.117;sequence=CCCCGCCC;
chr17	fimo	nucleotide_motif	45580828	45580835	41.0	+	.	Name=CCCCRCCC;ID=CCCCRCCC-2-chr17;pvalue=7.9e-05;qvalue=0.145;sequence=CCCCTCCC;
chr17	fimo	nucleotide_motif	45580960	45580967	47.2	-	.	Name=CCCCRCCC;ID=CCCCRCCC-1-chr17;pvalue=1.9e-05;qvalue=0.111;sequence=CCCCACCC;
chr17	fimo	nucleotide_motif	45583576	45583583	41.0	+	.	Name=CCCCRCCC;ID=CCCCRCCC-1-chr17;pvalue=7.9e-05;qvalue=0.145;sequence=CCCCTCCC;
chr17	fimo	nucleotide_motif	45583581	45583588	41.0	+	.	Name=CCCCRCCC;ID=CCCCRCCC-2-chr17;pvalue=7.9e-05;qvalue=0.145;sequence=CCCCTCCC;
chr17	fimo	nucleotide_motif	45583745	45583752	41.0	-	.	Name=CCCCRCCC;ID=CCCCRCCC-3-chr17;pvalue=7.9e-05;qvalue=0.145;sequence=CCCCTCCC;
chr17	fimo	nucleotide_motif	45583760	45583767	41.0	-	.	Name=CCCCRCCC;ID=CCCCRCCC-4-chr17;pvalue=7.9e-05;qvalue=0.145;sequence=CCCCTCCC;
chr17	fimo	nucleotide_motif	45584791	45584798	41.0	-	.	Name=CCCCRCCC;ID=CCCCRCCC-1-chr17;pvalue=7.9e-05;qvalue=0.145;sequence=CCCCTCCC;
chr17	fimo	nucleotide_motif	52788878	52788885	41.0	+	.	Name=CCCCRCCC;ID=CCCCRCCC-1-chr17;pvalue=7.9e-05;qvalue=0.145;sequence=CCCCTCCC;
chr17	fimo	nucleotide_motif	55218777	55218784	41.0	+	.	Name=CCCCRCCC;ID=CCCCRCCC-1-chr17;pvalue=7.9e-05;qvalue=0.145;sequence=CCCCTCCC;
chr17	fimo	nucleotide_motif	59172918	59172925	41.0	-	.	Name=CCCCRCCC;ID=CCCCRCCC-3-chr17;pvalue=7.9e-05;qvalue=0.145;sequence=CCCCTCCC;
chr17	fimo	nucleotide_motif	59172982	59172989	47.2	+	.	Name=CCCCRCCC;ID=CCCCRCCC-1-chr17;pvalue=1.9e-05;qvalue=0.111;sequence=CCCCACCC;
chr17	fimo	nucleotide_motif	59172987	59172994	44.0	+	.	Name=CCCCRCCC;ID=CCCCRCCC-2-chr17;pvalue=3.95e-05;qvalue=0.117;sequence=CCCCGCCC;
chr17	fimo	nucleotide_motif	59274073	59274080	44.0	+	.	Name=CCCCRCCC;ID=CCCCRCCC-2-chr17;pvalue=3.95e-05;qvalue=0.117;sequence=CCCCGCCC;
chr17	fimo	nucleotide_motif	59274202	59274209	47.2	+	.	Name=CCCCRCCC;ID=CCCCRCCC-1-chr17;pvalue=1.9e-05;qvalue=0.111;sequence=CCCCACCC;
chr17	fimo	nucleotide_motif	59932957	59932964	44.0	+	.	Name=CCCCRCCC;ID=CCCCRCCC-1-chr17;pvalue=3.95e-05;qvalue=0.117;sequence=CCCCGCCC;
chr17	fimo	nucleotide_motif	59933017	59933024	41.0	+	.	Name=CCCCRCCC;ID=CCCCRCCC-4-chr17;pvalue=7.9e-05;qvalue=0.145;sequence=CCCCTCCC;
chr17	fimo	nucleotide_motif	59933128	59933135	44.0	+	.	Name=CCCCRCCC;ID=CCCCRCCC-2-chr17;pvalue=3.95e-05;qvalue=0.117;sequence=CCCCGCCC;
chr17	fimo	nucleotide_motif	59933150	59933157	44.0	+	.	Name=CCCCRCCC;ID=CCCCRCCC-3-chr17;pvalue=3.95e-05;qvalue=0.117;sequence=CCCCGCCC;
chr17	fimo	nucleotide_motif	60402077	60402084	44.0	+	.	Name=CCCCRCCC;ID=CCCCRCCC-1-chr17;pvalue=3.95e-05;qvalue=0.117;sequence=CCCCGCCC;
chr17	fimo	nucleotide_motif	60412760	60412767	41.0	-	.	Name=CCCCRCCC;ID=CCCCRCCC-1-chr17;pvalue=7.9e-05;qvalue=0.145;sequence=CCCCTCCC;
chr17	fimo	nucleotide_motif	70827878	70827885	41.0	+	.	Name=CCCCRCCC;ID=CCCCRCCC-1-chr17;pvalue=7.9e-05;qvalue=0.145;sequence=CCCCTCCC;
chr17	fimo	nucleotide_motif	71776113	71776120	47.2	+	.	Name=CCCCRCCC;ID=CCCCRCCC-1-chr17;pvalue=1.9e-05;qvalue=0.111;sequence=CCCCACCC;
chr17	fimo	nucleotide_motif	71776161	71776168	47.2	-	.	Name=CCCCRCCC;ID=CCCCRCCC-2-chr17;pvalue=1.9e-05;qvalue=0.111;sequence=CCCCACCC;
chr17	fimo	nucleotide_motif	71776165	71776172	41.0	-	.	Name=CCCCRCCC;ID=CCCCRCCC-4-chr17;pvalue=7.9e-05;qvalue=0.145;sequence=CCCCCCCC;
chr17	fimo	nucleotide_motif	71776166	71776173	41.0	-	.	Name=CCCCRCCC;ID=CCCCRCCC-5-chr17;pvalue=7.9e-05;qvalue=0.145;sequence=CCCCCCCC;
chr17	fimo	nucleotide_motif	71776167	71776174	41.0	-	.	Name=CCCCRCCC;ID=CCCCRCCC-6-chr17;pvalue=7.9e-05;qvalue=0.145;sequence=CCCCCCCC;
chr17	fimo	nucleotide_motif	71776208	71776215	47.2	-	.	Name=CCCCRCCC;ID=CCCCRCCC-3-chr17;pvalue=1.9e-05;qvalue=0.111;sequence=CCCCACCC;
chr17	fimo	nucleotide_motif	71779197	71779204	47.2	+	.	Name=CCCCRCCC;ID=CCCCRCCC-1-chr17;pvalue=1.9e-05;qvalue=0.111;sequence=CCCCACCC;
chr17	fimo	nucleotide_motif	71861724	71861731	44.0	+	.	Name=CCCCRCCC;ID=CCCCRCCC-1-chr17;pvalue=3.95e-05;qvalue=0.117;sequence=CCCCGCCC;
chr17	fimo	nucleotide_motif	71861947	71861954	44.0	-	.	Name=CCCCRCCC;ID=CCCCRCCC-2-chr17;pvalue=3.95e-05;qvalue=0.117;sequence=CCCCGCCC;
chr17	fimo	nucleotide_motif	72000277	72000284	41.0	+	.	Name=CCCCRCCC;ID=CCCCRCCC-2-chr17;pvalue=7.9e-05;qvalue=0.145;sequence=CCCCTCCC;
chr17	fimo	nucleotide_motif	72000341	72000348	47.2	+	.	Name=CCCCRCCC;ID=CCCCRCCC-1-chr17;pvalue=1.9e-05;qvalue=0.111;sequence=CCCCACCC;
chr17	fimo	nucleotide_motif	72006627	72006634	47.2	-	.	Name=CCCCRCCC;ID=CCCCRCCC-1-chr17;pvalue=1.9e-05;qvalue=0.111;sequence=CCCCACCC;
chr17	fimo	nucleotide_motif	72615292	72615299	47.2	+	.	Name=CCCCRCCC;ID=CCCCRCCC-1-chr17;pvalue=1.9e-05;qvalue=0.111;sequence=CCCCACCC;
chr17	fimo	nucleotide_motif	73628997	73629004	41.0	-	.	Name=CCCCRCCC;ID=CCCCRCCC-1-chr17;pvalue=7.9e-05;qvalue=0.145;sequence=CCCCTCCC;
chr17	fimo	nucleotide_motif	73634786	73634793	41.0	-	.	Name=CCCCRCCC;ID=CCCCRCCC-1-chr17;pvalue=7.9e-05;qvalue=0.145;sequence=CCCCTCCC;
chr17	fimo	nucleotide_motif	73636881	73636888	44.0	-	.	Name=CCCCRCCC;ID=CCCCRCCC-2-chr17;pvalue=3.95e-05;qvalue=0.117;sequence=CCCCGCCC;
chr17	fimo	nucleotide_motif	73637185	73637192	47.2	+	.	Name=CCCCRCCC;ID=CCCCRCCC-1-chr17;pvalue=1.9e-05;qvalue=0.111;sequence=CCCCACCC;
chr17	fimo	nucleotide_motif	73648094	73648101	47.2	-	.	Name=CCCCRCCC;ID=CCCCRCCC-1-chr17;pvalue=1.9e-05;qvalue=0.111;sequence=CCCCACCC;
chr17	fimo	nucleotide_motif	73648212	73648219	44.0	-	.	Name=CCCCRCCC;ID=CCCCRCCC-2-chr17;pvalue=3.95e-05;qvalue=0.117;sequence=CCCCGCCC;
chr17	fimo	nucleotide_motif	73648240	73648247	44.0	-	.	Name=CCCCRCCC;ID=CCCCRCCC-3-chr17;pvalue=3.95e-05;qvalue=0.117;sequence=CCCCGCCC;
chr17	fimo	nucleotide_motif	73648378	73648385	44.0	-	.	Name=CCCCRCCC;ID=CCCCRCCC-4-chr17;pvalue=3.95e-05;qvalue=0.117;sequence=CCCCGCCC;
chr17	fimo	nucleotide_motif	73652209	73652216	47.2	+	.	Name=CCCCRCCC;ID=CCCCRCCC-1-chr17;pvalue=1.9e-05;qvalue=0.111;sequence=CCCCACCC;
chr17	fimo	nucleotide_motif	73653282	73653289	47.2	-	.	Name=CCCCRCCC;ID=CCCCRCCC-1-chr17;pvalue=1.9e-05;qvalue=0.111;sequence=CCCCACCC;
chr17	fimo	nucleotide_motif	73681688	73681695	47.2	+	.	Name=CCCCRCCC;ID=CCCCRCCC-1-chr17;pvalue=1.9e-05;qvalue=0.111;sequence=CCCCACCC;
chr17	fimo	nucleotide_motif	73682686	73682693	47.2	+	.	Name=CCCCRCCC;ID=CCCCRCCC-1-chr17;pvalue=1.9e-05;qvalue=0.111;sequence=CCCCACCC;
chr17	fimo	nucleotide_motif	73684283	73684290	41.0	+	.	Name=CCCCRCCC;ID=CCCCRCCC-1-chr17;pvalue=7.9e-05;qvalue=0.145;sequence=CCCCTCCC;
chr17	fimo	nucleotide_motif	73863963	73863970	41.0	-	.	Name=CCCCRCCC;ID=CCCCRCCC-2-chr17;pvalue=7.9e-05;qvalue=0.145;sequence=CCCCTCCC;
chr17	fimo	nucleotide_motif	73863969	73863976	47.2	-	.	Name=CCCCRCCC;ID=CCCCRCCC-1-chr17;pvalue=1.9e-05;qvalue=0.111;sequence=CCCCACCC;
chr17	fimo	nucleotide_motif	73864010	73864017	41.0	+	.	Name=CCCCRCCC;ID=CCCCRCCC-3-chr17;pvalue=7.9e-05;qvalue=0.145;sequence=CCCCTCCC;
chr17	fimo	nucleotide_motif	77094028	77094035	41.0	+	.	Name=CCCCRCCC;ID=CCCCRCCC-1-chr17;pvalue=7.9e-05;qvalue=0.145;sequence=CCCCTCCC;
chr17	fimo	nucleotide_motif	77779508	77779515	44.0	-	.	Name=CCCCRCCC;ID=CCCCRCCC-1-chr17;pvalue=3.95e-05;qvalue=0.117;sequence=CCCCGCCC;
chr18	fimo	nucleotide_motif	3583980	3583987	41.0	-	.	Name=CCCCRCCC;ID=CCCCRCCC-1-chr18;pvalue=7.9e-05;qvalue=0.145;sequence=CCCCTCCC;
chr18	fimo	nucleotide_motif	12410500	12410507	44.0	-	.	Name=CCCCRCCC;ID=CCCCRCCC-1-chr18;pvalue=3.95e-05;qvalue=0.117;sequence=CCCCGCCC;
chr18	fimo	nucleotide_motif	13602545	13602552	41.0	+	.	Name=CCCCRCCC;ID=CCCCRCCC-1-chr18;pvalue=7.9e-05;qvalue=0.145;sequence=CCCCCCCC;
chr18	fimo	nucleotide_motif	13602546	13602553	41.0	+	.	Name=CCCCRCCC;ID=CCCCRCCC-2-chr18;pvalue=7.9e-05;qvalue=0.145;sequence=CCCCCCCC;
chr18	fimo	nucleotide_motif	13602547	13602554	41.0	+	.	Name=CCCCRCCC;ID=CCCCRCCC-3-chr18;pvalue=7.9e-05;qvalue=0.145;sequence=CCCCCCCC;
chr18	fimo	nucleotide_motif	13602548	13602555	41.0	+	.	Name=CCCCRCCC;ID=CCCCRCCC-4-chr18;pvalue=7.9e-05;qvalue=0.145;sequence=CCCCCCCC;
chr18	fimo	nucleotide_motif	18968432	18968439	47.2	-	.	Name=CCCCRCCC;ID=CCCCRCCC-1-chr18;pvalue=1.9e-05;qvalue=0.111;sequence=CCCCACCC;
chr18	fimo	nucleotide_motif	44733261	44733268	47.2	-	.	Name=CCCCRCCC;ID=CCCCRCCC-1-chr18;pvalue=1.9e-05;qvalue=0.111;sequence=CCCCACCC;
chr18	fimo	nucleotide_motif	54888571	54888578	47.2	-	.	Name=CCCCRCCC;ID=CCCCRCCC-1-chr18;pvalue=1.9e-05;qvalue=0.111;sequence=CCCCACCC;
chr18	fimo	nucleotide_motif	54888576	54888583	41.0	-	.	Name=CCCCRCCC;ID=CCCCRCCC-2-chr18;pvalue=7.9e-05;qvalue=0.145;sequence=CCCCTCCC;
chr18	fimo	nucleotide_motif	55723511	55723518	47.2	-	.	Name=CCCCRCCC;ID=CCCCRCCC-1-chr18;pvalue=1.9e-05;qvalue=0.111;sequence=CCCCACCC;
chr18	fimo	nucleotide_motif	58978980	58978987	44.0	-	.	Name=CCCCRCCC;ID=CCCCRCCC-2-chr18;pvalue=3.95e-05;qvalue=0.117;sequence=CCCCGCCC;
chr18	fimo	nucleotide_motif	58979019	58979026	47.2	-	.	Name=CCCCRCCC;ID=CCCCRCCC-1-chr18;pvalue=1.9e-05;qvalue=0.111;sequence=CCCCACCC;
chr18	fimo	nucleotide_motif	64811392	64811399	47.2	+	.	Name=CCCCRCCC;ID=CCCCRCCC-1-chr18;pvalue=1.9e-05;qvalue=0.111;sequence=CCCCACCC;
chr18	fimo	nucleotide_motif	65767283	65767290	47.2	-	.	Name=CCCCRCCC;ID=CCCCRCCC-1-chr18;pvalue=1.9e-05;qvalue=0.111;sequence=CCCCACCC;
chr19	fimo	nucleotide_motif	748193	748200	41.0	+	.	Name=CCCCRCCC;ID=CCCCRCCC-1-chr19;pvalue=7.9e-05;qvalue=0.145;sequence=CCCCTCCC;
chr19	fimo	nucleotide_motif	1046414	1046421	44.0	+	.	Name=CCCCRCCC;ID=CCCCRCCC-1-chr19;pvalue=3.95e-05;qvalue=0.117;sequence=CCCCGCCC;
chr19	fimo	nucleotide_motif	1599817	1599824	41.0	-	.	Name=CCCCRCCC;ID=CCCCRCCC-1-chr19;pvalue=7.9e-05;qvalue=0.145;sequence=CCCCCCCC;
chr19	fimo	nucleotide_motif	1599818	1599825	41.0	-	.	Name=CCCCRCCC;ID=CCCCRCCC-2-chr19;pvalue=7.9e-05;qvalue=0.145;sequence=CCCCCCCC;
chr19	fimo	nucleotide_motif	1599819	1599826	41.0	-	.	Name=CCCCRCCC;ID=CCCCRCCC-3-chr19;pvalue=7.9e-05;qvalue=0.145;sequence=CCCCCCCC;
chr19	fimo	nucleotide_motif	1599820	1599827	41.0	-	.	Name=CCCCRCCC;ID=CCCCRCCC-4-chr19;pvalue=7.9e-05;qvalue=0.145;sequence=CCCCCCCC;
chr19	fimo	nucleotide_motif	1599821	1599828	41.0	-	.	Name=CCCCRCCC;ID=CCCCRCCC-5-chr19;pvalue=7.9e-05;qvalue=0.145;sequence=CCCCCCCC;
chr19	fimo	nucleotide_motif	1599822	1599829	41.0	-	.	Name=CCCCRCCC;ID=CCCCRCCC-6-chr19;pvalue=7.9e-05;qvalue=0.145;sequence=CCCCCCCC;
chr19	fimo	nucleotide_motif	1599823	1599830	41.0	-	.	Name=CCCCRCCC;ID=CCCCRCCC-7-chr19;pvalue=7.9e-05;qvalue=0.145;sequence=CCCCCCCC;
chr19	fimo	nucleotide_motif	1602290	1602297	47.2	-	.	Name=CCCCRCCC;ID=CCCCRCCC-1-chr19;pvalue=1.9e-05;qvalue=0.111;sequence=CCCCACCC;
chr19	fimo	nucleotide_motif	1602399	1602406	41.0	+	.	Name=CCCCRCCC;ID=CCCCRCCC-2-chr19;pvalue=7.9e-05;qvalue=0.145;sequence=CCCCTCCC;
chr19	fimo	nucleotide_motif	1602691	1602698	41.0	+	.	Name=CCCCRCCC;ID=CCCCRCCC-3-chr19;pvalue=7.9e-05;qvalue=0.145;sequence=CCCCTCCC;
chr19	fimo	nucleotide_motif	2036429	2036436	41.0	+	.	Name=CCCCRCCC;ID=CCCCRCCC-1-chr19;pvalue=7.9e-05;qvalue=0.145;sequence=CCCCTCCC;
chr19	fimo	nucleotide_motif	2429597	2429604	41.0	-	.	Name=CCCCRCCC;ID=CCCCRCCC-1-chr19;pvalue=7.9e-05;qvalue=0.145;sequence=CCCCTCCC;
chr19	fimo	nucleotide_motif	2561970	2561977	41.0	-	.	Name=CCCCRCCC;ID=CCCCRCCC-1-chr19;pvalue=7.9e-05;qvalue=0.145;sequence=CCCCTCCC;
chr19	fimo	nucleotide_motif	2562003	2562010	41.0	-	.	Name=CCCCRCCC;ID=CCCCRCCC-2-chr19;pvalue=7.9e-05;qvalue=0.145;sequence=CCCCCCCC;
chr19	fimo	nucleotide_motif	2562004	2562011	41.0	-	.	Name=CCCCRCCC;ID=CCCCRCCC-3-chr19;pvalue=7.9e-05;qvalue=0.145;sequence=CCCCCCCC;
chr19	fimo	nucleotide_motif	2562005	2562012	41.0	-	.	Name=CCCCRCCC;ID=CCCCRCCC-4-chr19;pvalue=7.9e-05;qvalue=0.145;sequence=CCCCCCCC;
chr19	fimo	nucleotide_motif	2691055	2691062	44.0	+	.	Name=CCCCRCCC;ID=CCCCRCCC-1-chr19;pvalue=3.95e-05;qvalue=0.117;sequence=CCCCGCCC;
chr19	fimo	nucleotide_motif	4218761	4218768	47.2	+	.	Name=CCCCRCCC;ID=CCCCRCCC-1-chr19;pvalue=1.9e-05;qvalue=0.111;sequence=CCCCACCC;
chr19	fimo	nucleotide_motif	4218866	4218873	47.2	-	.	Name=CCCCRCCC;ID=CCCCRCCC-2-chr19;pvalue=1.9e-05;qvalue=0.111;sequence=CCCCACCC;
chr19	fimo	nucleotide_motif	6539658	6539665	47.2	+	.	Name=CCCCRCCC;ID=CCCCRCCC-1-chr19;pvalue=1.9e-05;qvalue=0.111;sequence=CCCCACCC;
chr19	fimo	nucleotide_motif	6539720	6539727	47.2	+	.	Name=CCCCRCCC;ID=CCCCRCCC-2-chr19;pvalue=1.9e-05;qvalue=0.111;sequence=CCCCACCC;
chr19	fimo	nucleotide_motif	6542097	6542104	41.0	+	.	Name=CCCCRCCC;ID=CCCCRCCC-2-chr19;pvalue=7.9e-05;qvalue=0.145;sequence=CCCCTCCC;
chr19	fimo	nucleotide_motif	6542317	6542324	41.0	+	.	Name=CCCCRCCC;ID=CCCCRCCC-3-chr19;pvalue=7.9e-05;qvalue=0.145;sequence=CCCCTCCC;
chr19	fimo	nucleotide_motif	6542322	6542329	44.0	+	.	Name=CCCCRCCC;ID=CCCCRCCC-1-chr19;pvalue=3.95e-05;qvalue=0.117;sequence=CCCCGCCC;
chr19	fimo	nucleotide_motif	6752710	6752717	47.2	-	.	Name=CCCCRCCC;ID=CCCCRCCC-1-chr19;pvalue=1.9e-05;qvalue=0.111;sequence=CCCCACCC;
chr19	fimo	nucleotide_motif	6752716	6752723	47.2	-	.	Name=CCCCRCCC;ID=CCCCRCCC-2-chr19;pvalue=1.9e-05;qvalue=0.111;sequence=CCCCACCC;
chr19	fimo	nucleotide_motif	7672749	7672756	47.2	+	.	Name=CCCCRCCC;ID=CCCCRCCC-1-chr19;pvalue=1.9e-05;qvalue=0.111;sequence=CCCCACCC;
chr19	fimo	nucleotide_motif	7672755	7672762	44.0	+	.	Name=CCCCRCCC;ID=CCCCRCCC-2-chr19;pvalue=3.95e-05;qvalue=0.117;sequence=CCCCGCCC;
chr19	fimo	nucleotide_motif	7676658	7676665	47.2	+	.	Name=CCCCRCCC;ID=CCCCRCCC-1-chr19;pvalue=1.9e-05;qvalue=0.111;sequence=CCCCACCC;
chr19	fimo	nucleotide_motif	8292594	8292601	47.2	-	.	Name=CCCCRCCC;ID=CCCCRCCC-1-chr19;pvalue=1.9e-05;qvalue=0.111;sequence=CCCCACCC;
chr19	fimo	nucleotide_motif	10085192	10085199	41.0	-	.	Name=CCCCRCCC;ID=CCCCRCCC-1-chr19;pvalue=7.9e-05;qvalue=0.145;sequence=CCCCTCCC;
chr19	fimo	nucleotide_motif	10625866	10625873	41.0	+	.	Name=CCCCRCCC;ID=CCCCRCCC-1-chr19;pvalue=7.9e-05;qvalue=0.145;sequence=CCCCCCCC;
chr19	fimo	nucleotide_motif	10900149	10900156	44.0	+	.	Name=CCCCRCCC;ID=CCCCRCCC-1-chr19;pvalue=3.95e-05;qvalue=0.117;sequence=CCCCGCCC;
chr19	fimo	nucleotide_motif	12754525	12754532	44.0	+	.	Name=CCCCRCCC;ID=CCCCRCCC-1-chr19;pvalue=3.95e-05;qvalue=0.117;sequence=CCCCGCCC;
chr19	fimo	nucleotide_motif	12754564	12754571	41.0	-	.	Name=CCCCRCCC;ID=CCCCRCCC-2-chr19;pvalue=7.9e-05;qvalue=0.145;sequence=CCCCTCCC;
chr19	fimo	nucleotide_motif	12755667	12755674	47.2	+	.	Name=CCCCRCCC;ID=CCCCRCCC-1-chr19;pvalue=1.9e-05;qvalue=0.111;sequence=CCCCACCC;
chr19	fimo	nucleotide_motif	12755785	12755792	44.0	+	.	Name=CCCCRCCC;ID=CCCCRCCC-4-chr19;pvalue=3.95e-05;qvalue=0.117;sequence=CCCCGCCC;
chr19	fimo	nucleotide_motif	12755792	12755799	47.2	+	.	Name=CCCCRCCC;ID=CCCCRCCC-2-chr19;pvalue=1.9e-05;qvalue=0.111;sequence=CCCCACCC;
chr19	fimo	nucleotide_motif	12755838	12755845	47.2	+	.	Name=CCCCRCCC;ID=CCCCRCCC-3-chr19;pvalue=1.9e-05;qvalue=0.111;sequence=CCCCACCC;
chr19	fimo	nucleotide_motif	12755889	12755896	41.0	-	.	Name=CCCCRCCC;ID=CCCCRCCC-5-chr19;pvalue=7.9e-05;qvalue=0.145;sequence=CCCCTCCC;
chr19	fimo	nucleotide_motif	12765159	12765166	44.0	-	.	Name=CCCCRCCC;ID=CCCCRCCC-1-chr19;pvalue=3.95e-05;qvalue=0.117;sequence=CCCCGCCC;
chr19	fimo	nucleotide_motif	12765399	12765406	44.0	+	.	Name=CCCCRCCC;ID=CCCCRCCC-2-chr19;pvalue=3.95e-05;qvalue=0.117;sequence=CCCCGCCC;
chr19	fimo	nucleotide_motif	12765515	12765522	41.0	+	.	Name=CCCCRCCC;ID=CCCCRCCC-3-chr19;pvalue=7.9e-05;qvalue=0.145;sequence=CCCCTCCC;
chr19	fimo	nucleotide_motif	12910113	12910120	44.0	-	.	Name=CCCCRCCC;ID=CCCCRCCC-2-chr19;pvalue=3.95e-05;qvalue=0.117;sequence=CCCCGCCC;
chr19	fimo	nucleotide_motif	12910167	12910174	47.2	+	.	Name=CCCCRCCC;ID=CCCCRCCC-1-chr19;pvalue=1.9e-05;qvalue=0.111;sequence=CCCCACCC;
chr19	fimo	nucleotide_motif	12917524	12917531	44.0	+	.	Name=CCCCRCCC;ID=CCCCRCCC-1-chr19;pvalue=3.95e-05;qvalue=0.117;sequence=CCCCGCCC;
chr19	fimo	nucleotide_motif	13122016	13122023	41.0	+	.	Name=CCCCRCCC;ID=CCCCRCCC-3-chr19;pvalue=7.9e-05;qvalue=0.145;sequence=CCCCTCCC;
chr19	fimo	nucleotide_motif	13122076	13122083	44.0	+	.	Name=CCCCRCCC;ID=CCCCRCCC-1-chr19;pvalue=3.95e-05;qvalue=0.117;sequence=CCCCGCCC;
chr19	fimo	nucleotide_motif	13122214	13122221	44.0	+	.	Name=CCCCRCCC;ID=CCCCRCCC-2-chr19;pvalue=3.95e-05;qvalue=0.117;sequence=CCCCGCCC;
chr19	fimo	nucleotide_motif	13126759	13126766	44.0	-	.	Name=CCCCRCCC;ID=CCCCRCCC-2-chr19;pvalue=3.95e-05;qvalue=0.117;sequence=CCCCGCCC;
chr19	fimo	nucleotide_motif	13127056	13127063	47.2	+	.	Name=CCCCRCCC;ID=CCCCRCCC-1-chr19;pvalue=1.9e-05;qvalue=0.111;sequence=CCCCACCC;
chr19	fimo	nucleotide_motif	13139584	13139591	47.2	+	.	Name=CCCCRCCC;ID=CCCCRCCC-1-chr19;pvalue=1.9e-05;qvalue=0.111;sequence=CCCCACCC;
chr19	fimo	nucleotide_motif	13139752	13139759	47.2	-	.	Name=CCCCRCCC;ID=CCCCRCCC-2-chr19;pvalue=1.9e-05;qvalue=0.111;sequence=CCCCACCC;
chr19	fimo	nucleotide_motif	14352940	14352947	44.0	+	.	Name=CCCCRCCC;ID=CCCCRCCC-1-chr19;pvalue=3.95e-05;qvalue=0.117;sequence=CCCCGCCC;
chr19	fimo	nucleotide_motif	15351801	15351808	44.0	+	.	Name=CCCCRCCC;ID=CCCCRCCC-1-chr19;pvalue=3.95e-05;qvalue=0.117;sequence=CCCCGCCC;
chr19	fimo	nucleotide_motif	15351818	15351825	44.0	+	.	Name=CCCCRCCC;ID=CCCCRCCC-2-chr19;pvalue=3.95e-05;qvalue=0.117;sequence=CCCCGCCC;
chr19	fimo	nucleotide_motif	15351823	15351830	44.0	+	.	Name=CCCCRCCC;ID=CCCCRCCC-3-chr19;pvalue=3.95e-05;qvalue=0.117;sequence=CCCCGCCC;
chr19	fimo	nucleotide_motif	15352010	15352017	41.0	+	.	Name=CCCCRCCC;ID=CCCCRCCC-4-chr19;pvalue=7.9e-05;qvalue=0.145;sequence=CCCCTCCC;
chr19	fimo	nucleotide_motif	16343491	16343498	47.2	-	.	Name=CCCCRCCC;ID=CCCCRCCC-1-chr19;pvalue=1.9e-05;qvalue=0.111;sequence=CCCCACCC;
chr19	fimo	nucleotide_motif	16601414	16601421	41.0	+	.	Name=CCCCRCCC;ID=CCCCRCCC-1-chr19;pvalue=7.9e-05;qvalue=0.145;sequence=CCCCTCCC;
chr19	fimo	nucleotide_motif	17081990	17081997	44.0	+	.	Name=CCCCRCCC;ID=CCCCRCCC-1-chr19;pvalue=3.95e-05;qvalue=0.117;sequence=CCCCGCCC;
chr19	fimo	nucleotide_motif	17097351	17097358	47.2	+	.	Name=CCCCRCCC;ID=CCCCRCCC-1-chr19;pvalue=1.9e-05;qvalue=0.111;sequence=CCCCACCC;
chr19	fimo	nucleotide_motif	17239128	17239135	47.2	+	.	Name=CCCCRCCC;ID=CCCCRCCC-1-chr19;pvalue=1.9e-05;qvalue=0.111;sequence=CCCCACCC;
chr19	fimo	nucleotide_motif	17391825	17391832	41.0	+	.	Name=CCCCRCCC;ID=CCCCRCCC-1-chr19;pvalue=7.9e-05;qvalue=0.145;sequence=CCCCCCCC;
chr19	fimo	nucleotide_motif	17391826	17391833	41.0	+	.	Name=CCCCRCCC;ID=CCCCRCCC-2-chr19;pvalue=7.9e-05;qvalue=0.145;sequence=CCCCCCCC;
chr19	fimo	nucleotide_motif	17391827	17391834	41.0	+	.	Name=CCCCRCCC;ID=CCCCRCCC-3-chr19;pvalue=7.9e-05;qvalue=0.145;sequence=CCCCCCCC;
chr19	fimo	nucleotide_motif	17391828	17391835	41.0	+	.	Name=CCCCRCCC;ID=CCCCRCCC-4-chr19;pvalue=7.9e-05;qvalue=0.145;sequence=CCCCCCCC;
chr19	fimo	nucleotide_motif	17391829	17391836	41.0	+	.	Name=CCCCRCCC;ID=CCCCRCCC-5-chr19;pvalue=7.9e-05;qvalue=0.145;sequence=CCCCCCCC;
chr19	fimo	nucleotide_motif	17904350	17904357	44.0	+	.	Name=CCCCRCCC;ID=CCCCRCCC-1-chr19;pvalue=3.95e-05;qvalue=0.117;sequence=CCCCGCCC;
chr19	fimo	nucleotide_motif	18070883	18070890	47.2	-	.	Name=CCCCRCCC;ID=CCCCRCCC-1-chr19;pvalue=1.9e-05;qvalue=0.111;sequence=CCCCACCC;
chr19	fimo	nucleotide_motif	43229003	43229010	41.0	-	.	Name=CCCCRCCC;ID=CCCCRCCC-1-chr19;pvalue=7.9e-05;qvalue=0.145;sequence=CCCCTCCC;
chr19	fimo	nucleotide_motif	44585257	44585264	41.0	+	.	Name=CCCCRCCC;ID=CCCCRCCC-2-chr19;pvalue=7.9e-05;qvalue=0.145;sequence=CCCCTCCC;
chr19	fimo	nucleotide_motif	44585262	44585269	41.0	+	.	Name=CCCCRCCC;ID=CCCCRCCC-3-chr19;pvalue=7.9e-05;qvalue=0.145;sequence=CCCCTCCC;
chr19	fimo	nucleotide_motif	44585331	44585338	44.0	+	.	Name=CCCCRCCC;ID=CCCCRCCC-1-chr19;pvalue=3.95e-05;qvalue=0.117;sequence=CCCCGCCC;
chr19	fimo	nucleotide_motif	44586450	44586457	44.0	+	.	Name=CCCCRCCC;ID=CCCCRCCC-1-chr19;pvalue=3.95e-05;qvalue=0.117;sequence=CCCCGCCC;
chr19	fimo	nucleotide_motif	44589782	44589789	47.2	-	.	Name=CCCCRCCC;ID=CCCCRCCC-1-chr19;pvalue=1.9e-05;qvalue=0.111;sequence=CCCCACCC;
chr19	fimo	nucleotide_motif	44590109	44590116	47.2	-	.	Name=CCCCRCCC;ID=CCCCRCCC-2-chr19;pvalue=1.9e-05;qvalue=0.111;sequence=CCCCACCC;
chr19	fimo	nucleotide_motif	44590170	44590177	47.2	-	.	Name=CCCCRCCC;ID=CCCCRCCC-3-chr19;pvalue=1.9e-05;qvalue=0.111;sequence=CCCCACCC;
chr19	fimo	nucleotide_motif	44591646	44591653	47.2	+	.	Name=CCCCRCCC;ID=CCCCRCCC-1-chr19;pvalue=1.9e-05;qvalue=0.111;sequence=CCCCACCC;
chr19	fimo	nucleotide_motif	45623801	45623808	44.0	+	.	Name=CCCCRCCC;ID=CCCCRCCC-1-chr19;pvalue=3.95e-05;qvalue=0.117;sequence=CCCCGCCC;
chr19	fimo	nucleotide_motif	45996588	45996595	44.0	-	.	Name=CCCCRCCC;ID=CCCCRCCC-1-chr19;pvalue=3.95e-05;qvalue=0.117;sequence=CCCCGCCC;
chr19	fimo	nucleotide_motif	45996636	45996643	44.0	+	.	Name=CCCCRCCC;ID=CCCCRCCC-2-chr19;pvalue=3.95e-05;qvalue=0.117;sequence=CCCCGCCC;
chr19	fimo	nucleotide_motif	45996680	45996687	41.0	+	.	Name=CCCCRCCC;ID=CCCCRCCC-4-chr19;pvalue=7.9e-05;qvalue=0.145;sequence=CCCCTCCC;
chr19	fimo	nucleotide_motif	45996713	45996720	41.0	+	.	Name=CCCCRCCC;ID=CCCCRCCC-5-chr19;pvalue=7.9e-05;qvalue=0.145;sequence=CCCCTCCC;
chr19	fimo	nucleotide_motif	45996730	45996737	44.0	-	.	Name=CCCCRCCC;ID=CCCCRCCC-3-chr19;pvalue=3.95e-05;qvalue=0.117;sequence=CCCCGCCC;
chr19	fimo	nucleotide_motif	47055621	47055628	47.2	-	.	Name=CCCCRCCC;ID=CCCCRCCC-1-chr19;pvalue=1.9e-05;qvalue=0.111;sequence=CCCCACCC;
chr19	fimo	nucleotide_motif	47080322	47080329	47.2	-	.	Name=CCCCRCCC;ID=CCCCRCCC-1-chr19;pvalue=1.9e-05;qvalue=0.111;sequence=CCCCACCC;
chr19	fimo	nucleotide_motif	48950467	48950474	44.0	+	.	Name=CCCCRCCC;ID=CCCCRCCC-1-chr19;pvalue=3.95e-05;qvalue=0.117;sequence=CCCCGCCC;
chr19	fimo	nucleotide_motif	48951082	48951089	47.2	-	.	Name=CCCCRCCC;ID=CCCCRCCC-1-chr19;pvalue=1.9e-05;qvalue=0.111;sequence=CCCCACCC;
chr19	fimo	nucleotide_motif	48959649	48959656	47.2	+	.	Name=CCCCRCCC;ID=CCCCRCCC-1-chr19;pvalue=1.9e-05;qvalue=0.111;sequence=CCCCACCC;
chr19	fimo	nucleotide_motif	49500845	49500852	44.0	+	.	Name=CCCCRCCC;ID=CCCCRCCC-1-chr19;pvalue=3.95e-05;qvalue=0.117;sequence=CCCCGCCC;
chr19	fimo	nucleotide_motif	50270418	50270425	41.0	+	.	Name=CCCCRCCC;ID=CCCCRCCC-2-chr19;pvalue=7.9e-05;qvalue=0.145;sequence=CCCCTCCC;
chr19	fimo	nucleotide_motif	50270540	50270547	41.0	-	.	Name=CCCCRCCC;ID=CCCCRCCC-3-chr19;pvalue=7.9e-05;qvalue=0.145;sequence=CCCCCCCC;
chr19	fimo	nucleotide_motif	50270614	50270621	41.0	+	.	Name=CCCCRCCC;ID=CCCCRCCC-4-chr19;pvalue=7.9e-05;qvalue=0.145;sequence=CCCCCCCC;
chr19	fimo	nucleotide_motif	50270618	50270625	44.0	+	.	Name=CCCCRCCC;ID=CCCCRCCC-1-chr19;pvalue=3.95e-05;qvalue=0.117;sequence=CCCCGCCC;
chr19	fimo	nucleotide_motif	50274580	50274587	47.2	-	.	Name=CCCCRCCC;ID=CCCCRCCC-1-chr19;pvalue=1.9e-05;qvalue=0.111;sequence=CCCCACCC;
chr19	fimo	nucleotide_motif	50965415	50965422	41.0	+	.	Name=CCCCRCCC;ID=CCCCRCCC-1-chr19;pvalue=7.9e-05;qvalue=0.145;sequence=CCCCTCCC;
chr19	fimo	nucleotide_motif	51058314	51058321	44.0	+	.	Name=CCCCRCCC;ID=CCCCRCCC-1-chr19;pvalue=3.95e-05;qvalue=0.117;sequence=CCCCGCCC;
chr19	fimo	nucleotide_motif	51081642	51081649	44.0	-	.	Name=CCCCRCCC;ID=CCCCRCCC-1-chr19;pvalue=3.95e-05;qvalue=0.117;sequence=CCCCGCCC;
chr19	fimo	nucleotide_motif	51913388	51913395	47.2	+	.	Name=CCCCRCCC;ID=CCCCRCCC-1-chr19;pvalue=1.9e-05;qvalue=0.111;sequence=CCCCACCC;
chr19	fimo	nucleotide_motif	51914448	51914455	47.2	+	.	Name=CCCCRCCC;ID=CCCCRCCC-1-chr19;pvalue=1.9e-05;qvalue=0.111;sequence=CCCCACCC;
chr19	fimo	nucleotide_motif	53809734	53809741	44.0	+	.	Name=CCCCRCCC;ID=CCCCRCCC-2-chr19;pvalue=3.95e-05;qvalue=0.117;sequence=CCCCGCCC;
chr19	fimo	nucleotide_motif	53809739	53809746	47.2	+	.	Name=CCCCRCCC;ID=CCCCRCCC-1-chr19;pvalue=1.9e-05;qvalue=0.111;sequence=CCCCACCC;
chr19	fimo	nucleotide_motif	53814263	53814270	44.0	-	.	Name=CCCCRCCC;ID=CCCCRCCC-1-chr19;pvalue=3.95e-05;qvalue=0.117;sequence=CCCCGCCC;
chr19	fimo	nucleotide_motif	54070613	54070620	44.0	+	.	Name=CCCCRCCC;ID=CCCCRCCC-1-chr19;pvalue=3.95e-05;qvalue=0.117;sequence=CCCCGCCC;
chr19	fimo	nucleotide_motif	54157576	54157583	47.2	-	.	Name=CCCCRCCC;ID=CCCCRCCC-1-chr19;pvalue=1.9e-05;qvalue=0.111;sequence=CCCCACCC;
chr19	fimo	nucleotide_motif	54157726	54157733	41.0	+	.	Name=CCCCRCCC;ID=CCCCRCCC-2-chr19;pvalue=7.9e-05;qvalue=0.145;sequence=CCCCTCCC;
chr19	fimo	nucleotide_motif	54691410	54691417	44.0	+	.	Name=CCCCRCCC;ID=CCCCRCCC-1-chr19;pvalue=3.95e-05;qvalue=0.117;sequence=CCCCGCCC;
chr19	fimo	nucleotide_motif	55091197	55091204	41.0	+	.	Name=CCCCRCCC;ID=CCCCRCCC-1-chr19;pvalue=7.9e-05;qvalue=0.145;sequence=CCCCTCCC;
chr19	fimo	nucleotide_motif	55528502	55528509	44.0	+	.	Name=CCCCRCCC;ID=CCCCRCCC-1-chr19;pvalue=3.95e-05;qvalue=0.117;sequence=CCCCGCCC;
chr19	fimo	nucleotide_motif	55559719	55559726	41.0	-	.	Name=CCCCRCCC;ID=CCCCRCCC-1-chr19;pvalue=7.9e-05;qvalue=0.145;sequence=CCCCTCCC;
chr19	fimo	nucleotide_motif	55571535	55571542	44.0	-	.	Name=CCCCRCCC;ID=CCCCRCCC-1-chr19;pvalue=3.95e-05;qvalue=0.117;sequence=CCCCGCCC;
chr19	fimo	nucleotide_motif	55991525	55991532	41.0	+	.	Name=CCCCRCCC;ID=CCCCRCCC-1-chr19;pvalue=7.9e-05;qvalue=0.145;sequence=CCCCTCCC;
chr19	fimo	nucleotide_motif	56072196	56072203	41.0	+	.	Name=CCCCRCCC;ID=CCCCRCCC-1-chr19;pvalue=7.9e-05;qvalue=0.145;sequence=CCCCTCCC;
chr19	fimo	nucleotide_motif	56766490	56766497	47.2	-	.	Name=CCCCRCCC;ID=CCCCRCCC-1-chr19;pvalue=1.9e-05;qvalue=0.111;sequence=CCCCACCC;
chr19	fimo	nucleotide_motif	60462263	60462270	44.0	-	.	Name=CCCCRCCC;ID=CCCCRCCC-1-chr19;pvalue=3.95e-05;qvalue=0.117;sequence=CCCCGCCC;
chr19	fimo	nucleotide_motif	60802880	60802887	44.0	-	.	Name=CCCCRCCC;ID=CCCCRCCC-1-chr19;pvalue=3.95e-05;qvalue=0.117;sequence=CCCCGCCC;
chr19	fimo	nucleotide_motif	60838375	60838382	41.0	-	.	Name=CCCCRCCC;ID=CCCCRCCC-1-chr19;pvalue=7.9e-05;qvalue=0.145;sequence=CCCCTCCC;
chr19	fimo	nucleotide_motif	60846410	60846417	41.0	+	.	Name=CCCCRCCC;ID=CCCCRCCC-1-chr19;pvalue=7.9e-05;qvalue=0.145;sequence=CCCCTCCC;
chr19	fimo	nucleotide_motif	63598613	63598620	47.2	-	.	Name=CCCCRCCC;ID=CCCCRCCC-1-chr19;pvalue=1.9e-05;qvalue=0.111;sequence=CCCCACCC;
chr19	fimo	nucleotide_motif	63598719	63598726	44.0	-	.	Name=CCCCRCCC;ID=CCCCRCCC-2-chr19;pvalue=3.95e-05;qvalue=0.117;sequence=CCCCGCCC;
chr19	fimo	nucleotide_motif	63611688	63611695	44.0	+	.	Name=CCCCRCCC;ID=CCCCRCCC-1-chr19;pvalue=3.95e-05;qvalue=0.117;sequence=CCCCGCCC;
chr19	fimo	nucleotide_motif	63679013	63679020	41.0	+	.	Name=CCCCRCCC;ID=CCCCRCCC-1-chr19;pvalue=7.9e-05;qvalue=0.145;sequence=CCCCTCCC;
chr19	fimo	nucleotide_motif	63722854	63722861	41.0	+	.	Name=CCCCRCCC;ID=CCCCRCCC-1-chr19;pvalue=7.9e-05;qvalue=0.145;sequence=CCCCTCCC;
chr2	fimo	nucleotide_motif	3600912	3600919	47.2	-	.	Name=CCCCRCCC;ID=CCCCRCCC-1-chr2;pvalue=1.9e-05;qvalue=0.111;sequence=CCCCACCC;
chr2	fimo	nucleotide_motif	9699526	9699533	47.2	-	.	Name=CCCCRCCC;ID=CCCCRCCC-1-chr2;pvalue=1.9e-05;qvalue=0.111;sequence=CCCCACCC;
chr2	fimo	nucleotide_motif	11888260	11888267	47.2	+	.	Name=CCCCRCCC;ID=CCCCRCCC-1-chr2;pvalue=1.9e-05;qvalue=0.111;sequence=CCCCACCC;
chr2	fimo	nucleotide_motif	12786007	12786014	47.2	-	.	Name=CCCCRCCC;ID=CCCCRCCC-1-chr2;pvalue=1.9e-05;qvalue=0.111;sequence=CCCCACCC;
chr2	fimo	nucleotide_motif	25048167	25048174	41.0	+	.	Name=CCCCRCCC;ID=CCCCRCCC-1-chr2;pvalue=7.9e-05;qvalue=0.145;sequence=CCCCTCCC;
chr2	fimo	nucleotide_motif	27433209	27433216	47.2	+	.	Name=CCCCRCCC;ID=CCCCRCCC-1-chr2;pvalue=1.9e-05;qvalue=0.111;sequence=CCCCACCC;
chr2	fimo	nucleotide_motif	33556953	33556960	41.0	-	.	Name=CCCCRCCC;ID=CCCCRCCC-1-chr2;pvalue=7.9e-05;qvalue=0.145;sequence=CCCCTCCC;
chr2	fimo	nucleotide_motif	33557994	33558001	47.2	+	.	Name=CCCCRCCC;ID=CCCCRCCC-1-chr2;pvalue=1.9e-05;qvalue=0.111;sequence=CCCCACCC;
chr2	fimo	nucleotide_motif	42183029	42183036	41.0	-	.	Name=CCCCRCCC;ID=CCCCRCCC-1-chr2;pvalue=7.9e-05;qvalue=0.145;sequence=CCCCTCCC;
chr2	fimo	nucleotide_motif	47391358	47391365	47.2	+	.	Name=CCCCRCCC;ID=CCCCRCCC-1-chr2;pvalue=1.9e-05;qvalue=0.111;sequence=CCCCACCC;
chr2	fimo	nucleotide_motif	54649821	54649828	47.2	-	.	Name=CCCCRCCC;ID=CCCCRCCC-1-chr2;pvalue=1.9e-05;qvalue=0.111;sequence=CCCCACCC;
chr2	fimo	nucleotide_motif	54650522	54650529	47.2	+	.	Name=CCCCRCCC;ID=CCCCRCCC-1-chr2;pvalue=1.9e-05;qvalue=0.111;sequence=CCCCACCC;
chr2	fimo	nucleotide_motif	54650613	54650620	41.0	+	.	Name=CCCCRCCC;ID=CCCCRCCC-2-chr2;pvalue=7.9e-05;qvalue=0.145;sequence=CCCCCCCC;
chr2	fimo	nucleotide_motif	54650614	54650621	41.0	+	.	Name=CCCCRCCC;ID=CCCCRCCC-3-chr2;pvalue=7.9e-05;qvalue=0.145;sequence=CCCCCCCC;
chr2	fimo	nucleotide_motif	54650615	54650622	41.0	+	.	Name=CCCCRCCC;ID=CCCCRCCC-4-chr2;pvalue=7.9e-05;qvalue=0.145;sequence=CCCCCCCC;
chr2	fimo	nucleotide_motif	65513326	65513333	41.0	+	.	Name=CCCCRCCC;ID=CCCCRCCC-2-chr2;pvalue=7.9e-05;qvalue=0.145;sequence=CCCCTCCC;
chr2	fimo	nucleotide_motif	65513498	65513505	41.0	+	.	Name=CCCCRCCC;ID=CCCCRCCC-3-chr2;pvalue=7.9e-05;qvalue=0.145;sequence=CCCCTCCC;
chr2	fimo	nucleotide_motif	65513541	65513548	44.0	-	.	Name=CCCCRCCC;ID=CCCCRCCC-1-chr2;pvalue=3.95e-05;qvalue=0.117;sequence=CCCCGCCC;
chr2	fimo	nucleotide_motif	70167544	70167551	47.2	-	.	Name=CCCCRCCC;ID=CCCCRCCC-1-chr2;pvalue=1.9e-05;qvalue=0.111;sequence=CCCCACCC;
chr2	fimo	nucleotide_motif	70167639	70167646	41.0	+	.	Name=CCCCRCCC;ID=CCCCRCCC-2-chr2;pvalue=7.9e-05;qvalue=0.145;sequence=CCCCTCCC;
chr2	fimo	nucleotide_motif	70167666	70167673	41.0	+	.	Name=CCCCRCCC;ID=CCCCRCCC-3-chr2;pvalue=7.9e-05;qvalue=0.145;sequence=CCCCTCCC;
chr2	fimo	nucleotide_motif	70170160	70170167	47.2	+	.	Name=CCCCRCCC;ID=CCCCRCCC-1-chr2;pvalue=1.9e-05;qvalue=0.111;sequence=CCCCACCC;
chr2	fimo	nucleotide_motif	70170973	70170980	41.0	-	.	Name=CCCCRCCC;ID=CCCCRCCC-1-chr2;pvalue=7.9e-05;qvalue=0.145;sequence=CCCCTCCC;
chr2	fimo	nucleotide_motif	70223204	70223211	41.0	+	.	Name=CCCCRCCC;ID=CCCCRCCC-2-chr2;pvalue=7.9e-05;qvalue=0.145;sequence=CCCCTCCC;
chr2	fimo	nucleotide_motif	70223309	70223316	44.0	+	.	Name=CCCCRCCC;ID=CCCCRCCC-1-chr2;pvalue=3.95e-05;qvalue=0.117;sequence=CCCCGCCC;
chr2	fimo	nucleotide_motif	73365332	73365339	44.0	+	.	Name=CCCCRCCC;ID=CCCCRCCC-1-chr2;pvalue=3.95e-05;qvalue=0.117;sequence=CCCCGCCC;
chr2	fimo	nucleotide_motif	98437652	98437659	44.0	-	.	Name=CCCCRCCC;ID=CCCCRCCC-1-chr2;pvalue=3.95e-05;qvalue=0.117;sequence=CCCCGCCC;
chr2	fimo	nucleotide_motif	111642734	111642741	47.2	-	.	Name=CCCCRCCC;ID=CCCCRCCC-1-chr2;pvalue=1.9e-05;qvalue=0.111;sequence=CCCCACCC;
chr2	fimo	nucleotide_motif	111649832	111649839	41.0	-	.	Name=CCCCRCCC;ID=CCCCRCCC-1-chr2;pvalue=7.9e-05;qvalue=0.145;sequence=CCCCTCCC;
chr2	fimo	nucleotide_motif	134705835	134705842	44.0	-	.	Name=CCCCRCCC;ID=CCCCRCCC-1-chr2;pvalue=3.95e-05;qvalue=0.117;sequence=CCCCGCCC;
chr2	fimo	nucleotide_motif	136856471	136856478	41.0	-	.	Name=CCCCRCCC;ID=CCCCRCCC-1-chr2;pvalue=7.9e-05;qvalue=0.145;sequence=CCCCTCCC;
chr2	fimo	nucleotide_motif	157826046	157826053	47.2	-	.	Name=CCCCRCCC;ID=CCCCRCCC-1-chr2;pvalue=1.9e-05;qvalue=0.111;sequence=CCCCACCC;
chr2	fimo	nucleotide_motif	160276921	160276928	44.0	-	.	Name=CCCCRCCC;ID=CCCCRCCC-1-chr2;pvalue=3.95e-05;qvalue=0.117;sequence=CCCCGCCC;
chr2	fimo	nucleotide_motif	160277237	160277244	41.0	-	.	Name=CCCCRCCC;ID=CCCCRCCC-2-chr2;pvalue=7.9e-05;qvalue=0.145;sequence=CCCCTCCC;
chr2	fimo	nucleotide_motif	177837750	177837757	44.0	-	.	Name=CCCCRCCC;ID=CCCCRCCC-3-chr2;pvalue=3.95e-05;qvalue=0.117;sequence=CCCCGCCC;
chr2	fimo	nucleotide_motif	177837815	177837822	47.2	+	.	Name=CCCCRCCC;ID=CCCCRCCC-1-chr2;pvalue=1.9e-05;qvalue=0.111;sequence=CCCCACCC;
chr2	fimo	nucleotide_motif	177838167	177838174	47.2	-	.	Name=CCCCRCCC;ID=CCCCRCCC-2-chr2;pvalue=1.9e-05;qvalue=0.111;sequence=CCCCACCC;
chr2	fimo	nucleotide_motif	177838171	177838178	41.0	-	.	Name=CCCCRCCC;ID=CCCCRCCC-4-chr2;pvalue=7.9e-05;qvalue=0.145;sequence=CCCCCCCC;
chr2	fimo	nucleotide_motif	191453614	191453621	44.0	+	.	Name=CCCCRCCC;ID=CCCCRCCC-1-chr2;pvalue=3.95e-05;qvalue=0.117;sequence=CCCCGCCC;
chr2	fimo	nucleotide_motif	191453632	191453639	44.0	+	.	Name=CCCCRCCC;ID=CCCCRCCC-2-chr2;pvalue=3.95e-05;qvalue=0.117;sequence=CCCCGCCC;
chr2	fimo	nucleotide_motif	198072846	198072853	41.0	+	.	Name=CCCCRCCC;ID=CCCCRCCC-2-chr2;pvalue=7.9e-05;qvalue=0.145;sequence=CCCCTCCC;
chr2	fimo	nucleotide_motif	198072952	198072959	44.0	+	.	Name=CCCCRCCC;ID=CCCCRCCC-1-chr2;pvalue=3.95e-05;qvalue=0.117;sequence=CCCCGCCC;
chr2	fimo	nucleotide_motif	198072957	198072964	41.0	+	.	Name=CCCCRCCC;ID=CCCCRCCC-3-chr2;pvalue=7.9e-05;qvalue=0.145;sequence=CCCCTCCC;
chr2	fimo	nucleotide_motif	198073100	198073107	41.0	-	.	Name=CCCCRCCC;ID=CCCCRCCC-4-chr2;pvalue=7.9e-05;qvalue=0.145;sequence=CCCCTCCC;
chr2	fimo	nucleotide_motif	198073261	198073268	41.0	-	.	Name=CCCCRCCC;ID=CCCCRCCC-5-chr2;pvalue=7.9e-05;qvalue=0.145;sequence=CCCCTCCC;
chr2	fimo	nucleotide_motif	201689208	201689215	47.2	-	.	Name=CCCCRCCC;ID=CCCCRCCC-1-chr2;pvalue=1.9e-05;qvalue=0.111;sequence=CCCCACCC;
chr2	fimo	nucleotide_motif	201691897	201691904	44.0	+	.	Name=CCCCRCCC;ID=CCCCRCCC-1-chr2;pvalue=3.95e-05;qvalue=0.117;sequence=CCCCGCCC;
chr2	fimo	nucleotide_motif	201831436	201831443	47.2	-	.	Name=CCCCRCCC;ID=CCCCRCCC-1-chr2;pvalue=1.9e-05;qvalue=0.111;sequence=CCCCACCC;
chr2	fimo	nucleotide_motif	203811938	203811945	44.0	+	.	Name=CCCCRCCC;ID=CCCCRCCC-1-chr2;pvalue=3.95e-05;qvalue=0.117;sequence=CCCCGCCC;
chr2	fimo	nucleotide_motif	208343970	208343977	41.0	+	.	Name=CCCCRCCC;ID=CCCCRCCC-1-chr2;pvalue=7.9e-05;qvalue=0.145;sequence=CCCCTCCC;
chr2	fimo	nucleotide_motif	218979489	218979496	44.0	+	.	Name=CCCCRCCC;ID=CCCCRCCC-1-chr2;pvalue=3.95e-05;qvalue=0.117;sequence=CCCCGCCC;
chr2	fimo	nucleotide_motif	218979506	218979513	44.0	+	.	Name=CCCCRCCC;ID=CCCCRCCC-2-chr2;pvalue=3.95e-05;qvalue=0.117;sequence=CCCCGCCC;
chr2	fimo	nucleotide_motif	224530262	224530269	44.0	+	.	Name=CCCCRCCC;ID=CCCCRCCC-1-chr2;pvalue=3.95e-05;qvalue=0.117;sequence=CCCCGCCC;
chr2	fimo	nucleotide_motif	224530304	224530311	44.0	+	.	Name=CCCCRCCC;ID=CCCCRCCC-2-chr2;pvalue=3.95e-05;qvalue=0.117;sequence=CCCCGCCC;
chr2	fimo	nucleotide_motif	231233731	231233738	47.2	-	.	Name=CCCCRCCC;ID=CCCCRCCC-1-chr2;pvalue=1.9e-05;qvalue=0.111;sequence=CCCCACCC;
chr2	fimo	nucleotide_motif	231447005	231447012	41.0	+	.	Name=CCCCRCCC;ID=CCCCRCCC-1-chr2;pvalue=7.9e-05;qvalue=0.145;sequence=CCCCTCCC;
chr2	fimo	nucleotide_motif	231558422	231558429	41.0	-	.	Name=CCCCRCCC;ID=CCCCRCCC-1-chr2;pvalue=7.9e-05;qvalue=0.145;sequence=CCCCCCCC;
chr2	fimo	nucleotide_motif	231558423	231558430	41.0	-	.	Name=CCCCRCCC;ID=CCCCRCCC-2-chr2;pvalue=7.9e-05;qvalue=0.145;sequence=CCCCCCCC;
chr2	fimo	nucleotide_motif	231558424	231558431	41.0	-	.	Name=CCCCRCCC;ID=CCCCRCCC-3-chr2;pvalue=7.9e-05;qvalue=0.145;sequence=CCCCCCCC;
chr2	fimo	nucleotide_motif	232235163	232235170	47.2	+	.	Name=CCCCRCCC;ID=CCCCRCCC-1-chr2;pvalue=1.9e-05;qvalue=0.111;sequence=CCCCACCC;
chr2	fimo	nucleotide_motif	232281236	232281243	41.0	+	.	Name=CCCCRCCC;ID=CCCCRCCC-1-chr2;pvalue=7.9e-05;qvalue=0.145;sequence=CCCCTCCC;
chr2	fimo	nucleotide_motif	233632764	233632771	41.0	-	.	Name=CCCCRCCC;ID=CCCCRCCC-2-chr2;pvalue=7.9e-05;qvalue=0.145;sequence=CCCCTCCC;
chr2	fimo	nucleotide_motif	233632769	233632776	47.2	-	.	Name=CCCCRCCC;ID=CCCCRCCC-1-chr2;pvalue=1.9e-05;qvalue=0.111;sequence=CCCCACCC;
chr2	fimo	nucleotide_motif	233632786	233632793	41.0	+	.	Name=CCCCRCCC;ID=CCCCRCCC-3-chr2;pvalue=7.9e-05;qvalue=0.145;sequence=CCCCTCCC;
chr2	fimo	nucleotide_motif	241149231	241149238	44.0	-	.	Name=CCCCRCCC;ID=CCCCRCCC-1-chr2;pvalue=3.95e-05;qvalue=0.117;sequence=CCCCGCCC;
chr2	fimo	nucleotide_motif	241149268	241149275	41.0	-	.	Name=CCCCRCCC;ID=CCCCRCCC-3-chr2;pvalue=7.9e-05;qvalue=0.145;sequence=CCCCTCCC;
chr2	fimo	nucleotide_motif	241149329	241149336	44.0	-	.	Name=CCCCRCCC;ID=CCCCRCCC-2-chr2;pvalue=3.95e-05;qvalue=0.117;sequence=CCCCGCCC;
chr2	fimo	nucleotide_motif	241903435	241903442	44.0	+	.	Name=CCCCRCCC;ID=CCCCRCCC-2-chr2;pvalue=3.95e-05;qvalue=0.117;sequence=CCCCGCCC;
chr2	fimo	nucleotide_motif	241903513	241903520	41.0	+	.	Name=CCCCRCCC;ID=CCCCRCCC-3-chr2;pvalue=7.9e-05;qvalue=0.145;sequence=CCCCTCCC;
chr2	fimo	nucleotide_motif	241903766	241903773	41.0	+	.	Name=CCCCRCCC;ID=CCCCRCCC-4-chr2;pvalue=7.9e-05;qvalue=0.145;sequence=CCCCCCCC;
chr2	fimo	nucleotide_motif	241903770	241903777	47.2	+	.	Name=CCCCRCCC;ID=CCCCRCCC-1-chr2;pvalue=1.9e-05;qvalue=0.111;sequence=CCCCACCC;
chr20	fimo	nucleotide_motif	3749315	3749322	44.0	-	.	Name=CCCCRCCC;ID=CCCCRCCC-1-chr20;pvalue=3.95e-05;qvalue=0.117;sequence=CCCCGCCC;
chr20	fimo	nucleotide_motif	5689641	5689648	41.0	-	.	Name=CCCCRCCC;ID=CCCCRCCC-1-chr20;pvalue=7.9e-05;qvalue=0.145;sequence=CCCCTCCC;
chr20	fimo	nucleotide_motif	5934545	5934552	44.0	+	.	Name=CCCCRCCC;ID=CCCCRCCC-1-chr20;pvalue=3.95e-05;qvalue=0.117;sequence=CCCCGCCC;
chr20	fimo	nucleotide_motif	23263314	23263321	41.0	-	.	Name=CCCCRCCC;ID=CCCCRCCC-1-chr20;pvalue=7.9e-05;qvalue=0.145;sequence=CCCCCCCC;
chr20	fimo	nucleotide_motif	23263315	23263322	41.0	-	.	Name=CCCCRCCC;ID=CCCCRCCC-2-chr20;pvalue=7.9e-05;qvalue=0.145;sequence=CCCCCCCC;
chr20	fimo	nucleotide_motif	26137960	26137967	41.0	-	.	Name=CCCCRCCC;ID=CCCCRCCC-1-chr20;pvalue=7.9e-05;qvalue=0.145;sequence=CCCCTCCC;
chr20	fimo	nucleotide_motif	29664438	29664445	41.0	+	.	Name=CCCCRCCC;ID=CCCCRCCC-1-chr20;pvalue=7.9e-05;qvalue=0.145;sequence=CCCCTCCC;
chr20	fimo	nucleotide_motif	29760036	29760043	47.2	+	.	Name=CCCCRCCC;ID=CCCCRCCC-1-chr20;pvalue=1.9e-05;qvalue=0.111;sequence=CCCCACCC;
chr20	fimo	nucleotide_motif	29760075	29760082	41.0	+	.	Name=CCCCRCCC;ID=CCCCRCCC-3-chr20;pvalue=7.9e-05;qvalue=0.145;sequence=CCCCTCCC;
chr20	fimo	nucleotide_motif	29760117	29760124	44.0	+	.	Name=CCCCRCCC;ID=CCCCRCCC-2-chr20;pvalue=3.95e-05;qvalue=0.117;sequence=CCCCGCCC;
chr20	fimo	nucleotide_motif	30409396	30409403	47.2	+	.	Name=CCCCRCCC;ID=CCCCRCCC-1-chr20;pvalue=1.9e-05;qvalue=0.111;sequence=CCCCACCC;
chr20	fimo	nucleotide_motif	34667571	34667578	41.0	+	.	Name=CCCCRCCC;ID=CCCCRCCC-1-chr20;pvalue=7.9e-05;qvalue=0.145;sequence=CCCCTCCC;
chr20	fimo	nucleotide_motif	36904711	36904718	47.2	-	.	Name=CCCCRCCC;ID=CCCCRCCC-1-chr20;pvalue=1.9e-05;qvalue=0.111;sequence=CCCCACCC;
chr20	fimo	nucleotide_motif	36904746	36904753	41.0	+	.	Name=CCCCRCCC;ID=CCCCRCCC-3-chr20;pvalue=7.9e-05;qvalue=0.145;sequence=CCCCTCCC;
chr20	fimo	nucleotide_motif	36904752	36904759	47.2	+	.	Name=CCCCRCCC;ID=CCCCRCCC-2-chr20;pvalue=1.9e-05;qvalue=0.111;sequence=CCCCACCC;
chr20	fimo	nucleotide_motif	39074012	39074019	47.2	-	.	Name=CCCCRCCC;ID=CCCCRCCC-1-chr20;pvalue=1.9e-05;qvalue=0.111;sequence=CCCCACCC;
chr20	fimo	nucleotide_motif	44426028	44426035	47.2	+	.	Name=CCCCRCCC;ID=CCCCRCCC-1-chr20;pvalue=1.9e-05;qvalue=0.111;sequence=CCCCACCC;
chr20	fimo	nucleotide_motif	44426033	44426040	41.0	+	.	Name=CCCCRCCC;ID=CCCCRCCC-2-chr20;pvalue=7.9e-05;qvalue=0.145;sequence=CCCCTCCC;
chr20	fimo	nucleotide_motif	45846923	45846930	41.0	-	.	Name=CCCCRCCC;ID=CCCCRCCC-1-chr20;pvalue=7.9e-05;qvalue=0.145;sequence=CCCCTCCC;
chr20	fimo	nucleotide_motif	46788664	46788671	41.0	-	.	Name=CCCCRCCC;ID=CCCCRCCC-1-chr20;pvalue=7.9e-05;qvalue=0.145;sequence=CCCCTCCC;
chr20	fimo	nucleotide_motif	48560084	48560091	44.0	-	.	Name=CCCCRCCC;ID=CCCCRCCC-1-chr20;pvalue=3.95e-05;qvalue=0.117;sequence=CCCCGCCC;
chr20	fimo	nucleotide_motif	48666735	48666742	41.0	+	.	Name=CCCCRCCC;ID=CCCCRCCC-1-chr20;pvalue=7.9e-05;qvalue=0.145;sequence=CCCCTCCC;
chr20	fimo	nucleotide_motif	48981439	48981446	41.0	-	.	Name=CCCCRCCC;ID=CCCCRCCC-2-chr20;pvalue=7.9e-05;qvalue=0.145;sequence=CCCCCCCC;
chr20	fimo	nucleotide_motif	48981550	48981557	47.2	+	.	Name=CCCCRCCC;ID=CCCCRCCC-1-chr20;pvalue=1.9e-05;qvalue=0.111;sequence=CCCCACCC;
chr20	fimo	nucleotide_motif	57013479	57013486	47.2	+	.	Name=CCCCRCCC;ID=CCCCRCCC-1-chr20;pvalue=1.9e-05;qvalue=0.111;sequence=CCCCACCC;
chr20	fimo	nucleotide_motif	57013565	57013572	47.2	+	.	Name=CCCCRCCC;ID=CCCCRCCC-2-chr20;pvalue=1.9e-05;qvalue=0.111;sequence=CCCCACCC;
chr20	fimo	nucleotide_motif	61952908	61952915	41.0	+	.	Name=CCCCRCCC;ID=CCCCRCCC-1-chr20;pvalue=7.9e-05;qvalue=0.145;sequence=CCCCTCCC;
chr20	fimo	nucleotide_motif	62053476	62053483	44.0	+	.	Name=CCCCRCCC;ID=CCCCRCCC-2-chr20;pvalue=3.95e-05;qvalue=0.117;sequence=CCCCGCCC;
chr20	fimo	nucleotide_motif	62053518	62053525	44.0	+	.	Name=CCCCRCCC;ID=CCCCRCCC-3-chr20;pvalue=3.95e-05;qvalue=0.117;sequence=CCCCGCCC;
chr20	fimo	nucleotide_motif	62053560	62053567	44.0	+	.	Name=CCCCRCCC;ID=CCCCRCCC-4-chr20;pvalue=3.95e-05;qvalue=0.117;sequence=CCCCGCCC;
chr20	fimo	nucleotide_motif	62053602	62053609	44.0	+	.	Name=CCCCRCCC;ID=CCCCRCCC-5-chr20;pvalue=3.95e-05;qvalue=0.117;sequence=CCCCGCCC;
chr20	fimo	nucleotide_motif	62053628	62053635	47.2	+	.	Name=CCCCRCCC;ID=CCCCRCCC-1-chr20;pvalue=1.9e-05;qvalue=0.111;sequence=CCCCACCC;
chr21	fimo	nucleotide_motif	33836773	33836780	44.0	-	.	Name=CCCCRCCC;ID=CCCCRCCC-1-chr21;pvalue=3.95e-05;qvalue=0.117;sequence=CCCCGCCC;
chr21	fimo	nucleotide_motif	34270095	34270102	47.2	-	.	Name=CCCCRCCC;ID=CCCCRCCC-1-chr21;pvalue=1.9e-05;qvalue=0.111;sequence=CCCCACCC;
chr21	fimo	nucleotide_motif	34271066	34271073	41.0	+	.	Name=CCCCRCCC;ID=CCCCRCCC-1-chr21;pvalue=7.9e-05;qvalue=0.145;sequence=CCCCTCCC;
chr21	fimo	nucleotide_motif	39643231	39643238	47.2	+	.	Name=CCCCRCCC;ID=CCCCRCCC-1-chr21;pvalue=1.9e-05;qvalue=0.111;sequence=CCCCACCC;
chr21	fimo	nucleotide_motif	39643285	39643292	41.0	+	.	Name=CCCCRCCC;ID=CCCCRCCC-2-chr21;pvalue=7.9e-05;qvalue=0.145;sequence=CCCCTCCC;
chr21	fimo	nucleotide_motif	41739706	41739713	47.2	+	.	Name=CCCCRCCC;ID=CCCCRCCC-1-chr21;pvalue=1.9e-05;qvalue=0.111;sequence=CCCCACCC;
chr21	fimo	nucleotide_motif	41754141	41754148	47.2	-	.	Name=CCCCRCCC;ID=CCCCRCCC-1-chr21;pvalue=1.9e-05;qvalue=0.111;sequence=CCCCACCC;
chr21	fimo	nucleotide_motif	44451581	44451588	47.2	-	.	Name=CCCCRCCC;ID=CCCCRCCC-1-chr21;pvalue=1.9e-05;qvalue=0.111;sequence=CCCCACCC;
chr21	fimo	nucleotide_motif	46530651	46530658	44.0	+	.	Name=CCCCRCCC;ID=CCCCRCCC-1-chr21;pvalue=3.95e-05;qvalue=0.117;sequence=CCCCGCCC;
chr22	fimo	nucleotide_motif	16119340	16119347	41.0	+	.	Name=CCCCRCCC;ID=CCCCRCCC-1-chr22;pvalue=7.9e-05;qvalue=0.145;sequence=CCCCTCCC;
chr22	fimo	nucleotide_motif	17799854	17799861	44.0	-	.	Name=CCCCRCCC;ID=CCCCRCCC-1-chr22;pvalue=3.95e-05;qvalue=0.117;sequence=CCCCGCCC;
chr22	fimo	nucleotide_motif	17799943	17799950	44.0	-	.	Name=CCCCRCCC;ID=CCCCRCCC-2-chr22;pvalue=3.95e-05;qvalue=0.117;sequence=CCCCGCCC;
chr22	fimo	nucleotide_motif	20715211	20715218	41.0	+	.	Name=CCCCRCCC;ID=CCCCRCCC-1-chr22;pvalue=7.9e-05;qvalue=0.145;sequence=CCCCTCCC;
chr22	fimo	nucleotide_motif	21601132	21601139	41.0	-	.	Name=CCCCRCCC;ID=CCCCRCCC-1-chr22;pvalue=7.9e-05;qvalue=0.145;sequence=CCCCTCCC;
chr22	fimo	nucleotide_motif	21601184	21601191	41.0	-	.	Name=CCCCRCCC;ID=CCCCRCCC-2-chr22;pvalue=7.9e-05;qvalue=0.145;sequence=CCCCTCCC;
chr22	fimo	nucleotide_motif	21604042	21604049	47.2	-	.	Name=CCCCRCCC;ID=CCCCRCCC-1-chr22;pvalue=1.9e-05;qvalue=0.111;sequence=CCCCACCC;
chr22	fimo	nucleotide_motif	21607772	21607779	47.2	-	.	Name=CCCCRCCC;ID=CCCCRCCC-1-chr22;pvalue=1.9e-05;qvalue=0.111;sequence=CCCCACCC;
chr22	fimo	nucleotide_motif	21608071	21608078	47.2	+	.	Name=CCCCRCCC;ID=CCCCRCCC-2-chr22;pvalue=1.9e-05;qvalue=0.111;sequence=CCCCACCC;
chr22	fimo	nucleotide_motif	21608076	21608083	47.2	+	.	Name=CCCCRCCC;ID=CCCCRCCC-3-chr22;pvalue=1.9e-05;qvalue=0.111;sequence=CCCCACCC;
chr22	fimo	nucleotide_motif	36010124	36010131	41.0	-	.	Name=CCCCRCCC;ID=CCCCRCCC-2-chr22;pvalue=7.9e-05;qvalue=0.145;sequence=CCCCTCCC;
chr22	fimo	nucleotide_motif	36010326	36010333	47.2	-	.	Name=CCCCRCCC;ID=CCCCRCCC-1-chr22;pvalue=1.9e-05;qvalue=0.111;sequence=CCCCACCC;
chr22	fimo	nucleotide_motif	36334641	36334648	47.2	-	.	Name=CCCCRCCC;ID=CCCCRCCC-1-chr22;pvalue=1.9e-05;qvalue=0.111;sequence=CCCCACCC;
chr22	fimo	nucleotide_motif	38045617	38045624	44.0	+	.	Name=CCCCRCCC;ID=CCCCRCCC-1-chr22;pvalue=3.95e-05;qvalue=0.117;sequence=CCCCGCCC;
chr22	fimo	nucleotide_motif	38246573	38246580	44.0	+	.	Name=CCCCRCCC;ID=CCCCRCCC-1-chr22;pvalue=3.95e-05;qvalue=0.117;sequence=CCCCGCCC;
chr22	fimo	nucleotide_motif	38247169	38247176	41.0	-	.	Name=CCCCRCCC;ID=CCCCRCCC-1-chr22;pvalue=7.9e-05;qvalue=0.145;sequence=CCCCTCCC;
chr22	fimo	nucleotide_motif	39141715	39141722	47.2	+	.	Name=CCCCRCCC;ID=CCCCRCCC-1-chr22;pvalue=1.9e-05;qvalue=0.111;sequence=CCCCACCC;
chr22	fimo	nucleotide_motif	39363288	39363295	41.0	+	.	Name=CCCCRCCC;ID=CCCCRCCC-2-chr22;pvalue=7.9e-05;qvalue=0.145;sequence=CCCCTCCC;
chr22	fimo	nucleotide_motif	39363573	39363580	44.0	-	.	Name=CCCCRCCC;ID=CCCCRCCC-1-chr22;pvalue=3.95e-05;qvalue=0.117;sequence=CCCCGCCC;
chr22	fimo	nucleotide_motif	40139725	40139732	47.2	+	.	Name=CCCCRCCC;ID=CCCCRCCC-1-chr22;pvalue=1.9e-05;qvalue=0.111;sequence=CCCCACCC;
chr22	fimo	nucleotide_motif	40139894	40139901	41.0	-	.	Name=CCCCRCCC;ID=CCCCRCCC-2-chr22;pvalue=7.9e-05;qvalue=0.145;sequence=CCCCTCCC;
chr22	fimo	nucleotide_motif	40139962	40139969	41.0	+	.	Name=CCCCRCCC;ID=CCCCRCCC-3-chr22;pvalue=7.9e-05;qvalue=0.145;sequence=CCCCTCCC;
chr22	fimo	nucleotide_motif	40172803	40172810	47.2	+	.	Name=CCCCRCCC;ID=CCCCRCCC-1-chr22;pvalue=1.9e-05;qvalue=0.111;sequence=CCCCACCC;
chr22	fimo	nucleotide_motif	40172839	40172846	44.0	-	.	Name=CCCCRCCC;ID=CCCCRCCC-2-chr22;pvalue=3.95e-05;qvalue=0.117;sequence=CCCCGCCC;
chr22	fimo	nucleotide_motif	40172964	40172971	41.0	+	.	Name=CCCCRCCC;ID=CCCCRCCC-3-chr22;pvalue=7.9e-05;qvalue=0.145;sequence=CCCCTCCC;
chr22	fimo	nucleotide_motif	40173155	40173162	41.0	-	.	Name=CCCCRCCC;ID=CCCCRCCC-4-chr22;pvalue=7.9e-05;qvalue=0.145;sequence=CCCCTCCC;
chr22	fimo	nucleotide_motif	40558642	40558649	44.0	-	.	Name=CCCCRCCC;ID=CCCCRCCC-1-chr22;pvalue=3.95e-05;qvalue=0.117;sequence=CCCCGCCC;
chr22	fimo	nucleotide_motif	40662442	40662449	47.2	-	.	Name=CCCCRCCC;ID=CCCCRCCC-1-chr22;pvalue=1.9e-05;qvalue=0.111;sequence=CCCCACCC;
chr22	fimo	nucleotide_motif	41993657	41993664	47.2	+	.	Name=CCCCRCCC;ID=CCCCRCCC-1-chr22;pvalue=1.9e-05;qvalue=0.111;sequence=CCCCACCC;
chr22	fimo	nucleotide_motif	48052055	48052062	47.2	-	.	Name=CCCCRCCC;ID=CCCCRCCC-1-chr22;pvalue=1.9e-05;qvalue=0.111;sequence=CCCCACCC;
chr22	fimo	nucleotide_motif	48052256	48052263	41.0	-	.	Name=CCCCRCCC;ID=CCCCRCCC-3-chr22;pvalue=7.9e-05;qvalue=0.145;sequence=CCCCCCCC;
chr22	fimo	nucleotide_motif	48052261	48052268	44.0	-	.	Name=CCCCRCCC;ID=CCCCRCCC-2-chr22;pvalue=3.95e-05;qvalue=0.117;sequence=CCCCGCCC;
chr22	fimo	nucleotide_motif	49086362	49086369	47.2	-	.	Name=CCCCRCCC;ID=CCCCRCCC-1-chr22;pvalue=1.9e-05;qvalue=0.111;sequence=CCCCACCC;
chr22	fimo	nucleotide_motif	49086509	49086516	44.0	+	.	Name=CCCCRCCC;ID=CCCCRCCC-2-chr22;pvalue=3.95e-05;qvalue=0.117;sequence=CCCCGCCC;
chr22	fimo	nucleotide_motif	49086695	49086702	41.0	-	.	Name=CCCCRCCC;ID=CCCCRCCC-3-chr22;pvalue=7.9e-05;qvalue=0.145;sequence=CCCCTCCC;
chr22	fimo	nucleotide_motif	49089793	49089800	47.2	+	.	Name=CCCCRCCC;ID=CCCCRCCC-1-chr22;pvalue=1.9e-05;qvalue=0.111;sequence=CCCCACCC;
chr22	fimo	nucleotide_motif	49310742	49310749	41.0	+	.	Name=CCCCRCCC;ID=CCCCRCCC-1-chr22;pvalue=7.9e-05;qvalue=0.145;sequence=CCCCTCCC;
chr22	fimo	nucleotide_motif	49311475	49311482	44.0	-	.	Name=CCCCRCCC;ID=CCCCRCCC-1-chr22;pvalue=3.95e-05;qvalue=0.117;sequence=CCCCGCCC;
chr22	fimo	nucleotide_motif	49311776	49311783	44.0	-	.	Name=CCCCRCCC;ID=CCCCRCCC-2-chr22;pvalue=3.95e-05;qvalue=0.117;sequence=CCCCGCCC;
chr22	fimo	nucleotide_motif	49313941	49313948	41.0	+	.	Name=CCCCRCCC;ID=CCCCRCCC-3-chr22;pvalue=7.9e-05;qvalue=0.145;sequence=CCCCTCCC;
chr22	fimo	nucleotide_motif	49314275	49314282	47.2	-	.	Name=CCCCRCCC;ID=CCCCRCCC-1-chr22;pvalue=1.9e-05;qvalue=0.111;sequence=CCCCACCC;
chr22	fimo	nucleotide_motif	49314302	49314309	47.2	-	.	Name=CCCCRCCC;ID=CCCCRCCC-2-chr22;pvalue=1.9e-05;qvalue=0.111;sequence=CCCCACCC;
chr22	fimo	nucleotide_motif	49314966	49314973	47.2	-	.	Name=CCCCRCCC;ID=CCCCRCCC-1-chr22;pvalue=1.9e-05;qvalue=0.111;sequence=CCCCACCC;
chr22	fimo	nucleotide_motif	49315187	49315194	44.0	+	.	Name=CCCCRCCC;ID=CCCCRCCC-2-chr22;pvalue=3.95e-05;qvalue=0.117;sequence=CCCCGCCC;
chr22	fimo	nucleotide_motif	49316220	49316227	41.0	+	.	Name=CCCCRCCC;ID=CCCCRCCC-1-chr22;pvalue=7.9e-05;qvalue=0.145;sequence=CCCCTCCC;
chr3	fimo	nucleotide_motif	9413089	9413096	41.0	+	.	Name=CCCCRCCC;ID=CCCCRCCC-2-chr3;pvalue=7.9e-05;qvalue=0.145;sequence=CCCCTCCC;
chr3	fimo	nucleotide_motif	9413226	9413233	47.2	+	.	Name=CCCCRCCC;ID=CCCCRCCC-1-chr3;pvalue=1.9e-05;qvalue=0.111;sequence=CCCCACCC;
chr3	fimo	nucleotide_motif	9413625	9413632	41.0	+	.	Name=CCCCRCCC;ID=CCCCRCCC-2-chr3;pvalue=7.9e-05;qvalue=0.145;sequence=CCCCTCCC;
chr3	fimo	nucleotide_motif	9413693	9413700	47.2	+	.	Name=CCCCRCCC;ID=CCCCRCCC-1-chr3;pvalue=1.9e-05;qvalue=0.111;sequence=CCCCACCC;
chr3	fimo	nucleotide_motif	10209910	10209917	41.0	+	.	Name=CCCCRCCC;ID=CCCCRCCC-1-chr3;pvalue=7.9e-05;qvalue=0.145;sequence=CCCCTCCC;
chr3	fimo	nucleotide_motif	13032047	13032054	41.0	+	.	Name=CCCCRCCC;ID=CCCCRCCC-1-chr3;pvalue=7.9e-05;qvalue=0.145;sequence=CCCCTCCC;
chr3	fimo	nucleotide_motif	13100601	13100608	47.2	-	.	Name=CCCCRCCC;ID=CCCCRCCC-1-chr3;pvalue=1.9e-05;qvalue=0.111;sequence=CCCCACCC;
chr3	fimo	nucleotide_motif	13104555	13104562	47.2	+	.	Name=CCCCRCCC;ID=CCCCRCCC-1-chr3;pvalue=1.9e-05;qvalue=0.111;sequence=CCCCACCC;
chr3	fimo	nucleotide_motif	13104575	13104582	41.0	+	.	Name=CCCCRCCC;ID=CCCCRCCC-2-chr3;pvalue=7.9e-05;qvalue=0.145;sequence=CCCCTCCC;
chr3	fimo	nucleotide_motif	14668013	14668020	47.2	+	.	Name=CCCCRCCC;ID=CCCCRCCC-1-chr3;pvalue=1.9e-05;qvalue=0.111;sequence=CCCCACCC;
chr3	fimo	nucleotide_motif	17198907	17198914	41.0	+	.	Name=CCCCRCCC;ID=CCCCRCCC-1-chr3;pvalue=7.9e-05;qvalue=0.145;sequence=CCCCTCCC;
chr3	fimo	nucleotide_motif	23933955	23933962	47.2	-	.	Name=CCCCRCCC;ID=CCCCRCCC-1-chr3;pvalue=1.9e-05;qvalue=0.111;sequence=CCCCACCC;
chr3	fimo	nucleotide_motif	40977949	40977956	47.2	-	.	Name=CCCCRCCC;ID=CCCCRCCC-1-chr3;pvalue=1.9e-05;qvalue=0.111;sequence=CCCCACCC;
chr3	fimo	nucleotide_motif	45570796	45570803	47.2	+	.	Name=CCCCRCCC;ID=CCCCRCCC-1-chr3;pvalue=1.9e-05;qvalue=0.111;sequence=CCCCACCC;
chr3	fimo	nucleotide_motif	45570801	45570808	47.2	+	.	Name=CCCCRCCC;ID=CCCCRCCC-2-chr3;pvalue=1.9e-05;qvalue=0.111;sequence=CCCCACCC;
chr3	fimo	nucleotide_motif	45571142	45571149	41.0	+	.	Name=CCCCRCCC;ID=CCCCRCCC-3-chr3;pvalue=7.9e-05;qvalue=0.145;sequence=CCCCTCCC;
chr3	fimo	nucleotide_motif	45705832	45705839	44.0	-	.	Name=CCCCRCCC;ID=CCCCRCCC-1-chr3;pvalue=3.95e-05;qvalue=0.117;sequence=CCCCGCCC;
chr3	fimo	nucleotide_motif	46943699	46943706	47.2	+	.	Name=CCCCRCCC;ID=CCCCRCCC-1-chr3;pvalue=1.9e-05;qvalue=0.111;sequence=CCCCACCC;
chr3	fimo	nucleotide_motif	46943818	46943825	47.2	-	.	Name=CCCCRCCC;ID=CCCCRCCC-2-chr3;pvalue=1.9e-05;qvalue=0.111;sequence=CCCCACCC;
chr3	fimo	nucleotide_motif	47397351	47397358	44.0	+	.	Name=CCCCRCCC;ID=CCCCRCCC-1-chr3;pvalue=3.95e-05;qvalue=0.117;sequence=CCCCGCCC;
chr3	fimo	nucleotide_motif	47397511	47397518	44.0	-	.	Name=CCCCRCCC;ID=CCCCRCCC-2-chr3;pvalue=3.95e-05;qvalue=0.117;sequence=CCCCGCCC;
chr3	fimo	nucleotide_motif	48489614	48489621	44.0	+	.	Name=CCCCRCCC;ID=CCCCRCCC-1-chr3;pvalue=3.95e-05;qvalue=0.117;sequence=CCCCGCCC;
chr3	fimo	nucleotide_motif	48489651	48489658	44.0	-	.	Name=CCCCRCCC;ID=CCCCRCCC-2-chr3;pvalue=3.95e-05;qvalue=0.117;sequence=CCCCGCCC;
chr3	fimo	nucleotide_motif	49019452	49019459	47.2	+	.	Name=CCCCRCCC;ID=CCCCRCCC-1-chr3;pvalue=1.9e-05;qvalue=0.111;sequence=CCCCACCC;
chr3	fimo	nucleotide_motif	49034363	49034370	44.0	-	.	Name=CCCCRCCC;ID=CCCCRCCC-1-chr3;pvalue=3.95e-05;qvalue=0.117;sequence=CCCCGCCC;
chr3	fimo	nucleotide_motif	49133515	49133522	44.0	+	.	Name=CCCCRCCC;ID=CCCCRCCC-1-chr3;pvalue=3.95e-05;qvalue=0.117;sequence=CCCCGCCC;
chr3	fimo	nucleotide_motif	49289495	49289502	44.0	+	.	Name=CCCCRCCC;ID=CCCCRCCC-1-chr3;pvalue=3.95e-05;qvalue=0.117;sequence=CCCCGCCC;
chr3	fimo	nucleotide_motif	49370858	49370865	44.0	+	.	Name=CCCCRCCC;ID=CCCCRCCC-1-chr3;pvalue=3.95e-05;qvalue=0.117;sequence=CCCCGCCC;
chr3	fimo	nucleotide_motif	49732161	49732168	44.0	-	.	Name=CCCCRCCC;ID=CCCCRCCC-1-chr3;pvalue=3.95e-05;qvalue=0.117;sequence=CCCCGCCC;
chr3	fimo	nucleotide_motif	57077714	57077721	47.2	+	.	Name=CCCCRCCC;ID=CCCCRCCC-1-chr3;pvalue=1.9e-05;qvalue=0.111;sequence=CCCCACCC;
chr3	fimo	nucleotide_motif	72117628	72117635	47.2	-	.	Name=CCCCRCCC;ID=CCCCRCCC-1-chr3;pvalue=1.9e-05;qvalue=0.111;sequence=CCCCACCC;
chr3	fimo	nucleotide_motif	73105052	73105059	41.0	-	.	Name=CCCCRCCC;ID=CCCCRCCC-1-chr3;pvalue=7.9e-05;qvalue=0.145;sequence=CCCCTCCC;
chr3	fimo	nucleotide_motif	99724177	99724184	44.0	-	.	Name=CCCCRCCC;ID=CCCCRCCC-1-chr3;pvalue=3.95e-05;qvalue=0.117;sequence=CCCCGCCC;
chr3	fimo	nucleotide_motif	99724231	99724238	44.0	+	.	Name=CCCCRCCC;ID=CCCCRCCC-2-chr3;pvalue=3.95e-05;qvalue=0.117;sequence=CCCCGCCC;
chr3	fimo	nucleotide_motif	109112500	109112507	44.0	+	.	Name=CCCCRCCC;ID=CCCCRCCC-1-chr3;pvalue=3.95e-05;qvalue=0.117;sequence=CCCCGCCC;
chr3	fimo	nucleotide_motif	113662380	113662387	47.2	-	.	Name=CCCCRCCC;ID=CCCCRCCC-1-chr3;pvalue=1.9e-05;qvalue=0.111;sequence=CCCCACCC;
chr3	fimo	nucleotide_motif	113763671	113763678	41.0	-	.	Name=CCCCRCCC;ID=CCCCRCCC-1-chr3;pvalue=7.9e-05;qvalue=0.145;sequence=CCCCTCCC;
chr3	fimo	nucleotide_motif	116347910	116347917	44.0	-	.	Name=CCCCRCCC;ID=CCCCRCCC-2-chr3;pvalue=3.95e-05;qvalue=0.117;sequence=CCCCGCCC;
chr3	fimo	nucleotide_motif	116347917	116347924	47.2	-	.	Name=CCCCRCCC;ID=CCCCRCCC-1-chr3;pvalue=1.9e-05;qvalue=0.111;sequence=CCCCACCC;
chr3	fimo	nucleotide_motif	116349153	116349160	41.0	+	.	Name=CCCCRCCC;ID=CCCCRCCC-1-chr3;pvalue=7.9e-05;qvalue=0.145;sequence=CCCCTCCC;
chr3	fimo	nucleotide_motif	120554134	120554141	41.0	+	.	Name=CCCCRCCC;ID=CCCCRCCC-1-chr3;pvalue=7.9e-05;qvalue=0.145;sequence=CCCCTCCC;
chr3	fimo	nucleotide_motif	120700041	120700048	44.0	+	.	Name=CCCCRCCC;ID=CCCCRCCC-1-chr3;pvalue=3.95e-05;qvalue=0.117;sequence=CCCCGCCC;
chr3	fimo	nucleotide_motif	120781420	120781427	41.0	+	.	Name=CCCCRCCC;ID=CCCCRCCC-2-chr3;pvalue=7.9e-05;qvalue=0.145;sequence=CCCCTCCC;
chr3	fimo	nucleotide_motif	120781426	120781433	44.0	+	.	Name=CCCCRCCC;ID=CCCCRCCC-1-chr3;pvalue=3.95e-05;qvalue=0.117;sequence=CCCCGCCC;
chr3	fimo	nucleotide_motif	121296953	121296960	47.2	+	.	Name=CCCCRCCC;ID=CCCCRCCC-1-chr3;pvalue=1.9e-05;qvalue=0.111;sequence=CCCCACCC;
chr3	fimo	nucleotide_motif	123811899	123811906	47.2	-	.	Name=CCCCRCCC;ID=CCCCRCCC-1-chr3;pvalue=1.9e-05;qvalue=0.111;sequence=CCCCACCC;
chr3	fimo	nucleotide_motif	126342700	126342707	47.2	-	.	Name=CCCCRCCC;ID=CCCCRCCC-1-chr3;pvalue=1.9e-05;qvalue=0.111;sequence=CCCCACCC;
chr3	fimo	nucleotide_motif	126342705	126342712	47.2	-	.	Name=CCCCRCCC;ID=CCCCRCCC-2-chr3;pvalue=1.9e-05;qvalue=0.111;sequence=CCCCACCC;
chr3	fimo	nucleotide_motif	157874990	157874997	47.2	+	.	Name=CCCCRCCC;ID=CCCCRCCC-1-chr3;pvalue=1.9e-05;qvalue=0.111;sequence=CCCCACCC;
chr3	fimo	nucleotide_motif	158289242	158289249	44.0	+	.	Name=CCCCRCCC;ID=CCCCRCCC-1-chr3;pvalue=3.95e-05;qvalue=0.117;sequence=CCCCGCCC;
chr3	fimo	nucleotide_motif	158375429	158375436	44.0	+	.	Name=CCCCRCCC;ID=CCCCRCCC-1-chr3;pvalue=3.95e-05;qvalue=0.117;sequence=CCCCGCCC;
chr3	fimo	nucleotide_motif	178559196	178559203	47.2	+	.	Name=CCCCRCCC;ID=CCCCRCCC-1-chr3;pvalue=1.9e-05;qvalue=0.111;sequence=CCCCACCC;
chr3	fimo	nucleotide_motif	178559202	178559209	47.2	+	.	Name=CCCCRCCC;ID=CCCCRCCC-2-chr3;pvalue=1.9e-05;qvalue=0.111;sequence=CCCCACCC;
chr3	fimo	nucleotide_motif	178559208	178559215	44.0	+	.	Name=CCCCRCCC;ID=CCCCRCCC-3-chr3;pvalue=3.95e-05;qvalue=0.117;sequence=CCCCGCCC;
chr3	fimo	nucleotide_motif	178560444	178560451	41.0	+	.	Name=CCCCRCCC;ID=CCCCRCCC-2-chr3;pvalue=7.9e-05;qvalue=0.145;sequence=CCCCTCCC;
chr3	fimo	nucleotide_motif	178560512	178560519	47.2	+	.	Name=CCCCRCCC;ID=CCCCRCCC-1-chr3;pvalue=1.9e-05;qvalue=0.111;sequence=CCCCACCC;
chr3	fimo	nucleotide_motif	178560687	178560694	41.0	-	.	Name=CCCCRCCC;ID=CCCCRCCC-3-chr3;pvalue=7.9e-05;qvalue=0.145;sequence=CCCCTCCC;
chr3	fimo	nucleotide_motif	179737990	179737997	41.0	-	.	Name=CCCCRCCC;ID=CCCCRCCC-1-chr3;pvalue=7.9e-05;qvalue=0.145;sequence=CCCCTCCC;
chr3	fimo	nucleotide_motif	185085511	185085518	41.0	+	.	Name=CCCCRCCC;ID=CCCCRCCC-1-chr3;pvalue=7.9e-05;qvalue=0.145;sequence=CCCCTCCC;
chr3	fimo	nucleotide_motif	186699549	186699556	41.0	-	.	Name=CCCCRCCC;ID=CCCCRCCC-2-chr3;pvalue=7.9e-05;qvalue=0.145;sequence=CCCCTCCC;
chr3	fimo	nucleotide_motif	186699606	186699613	44.0	+	.	Name=CCCCRCCC;ID=CCCCRCCC-1-chr3;pvalue=3.95e-05;qvalue=0.117;sequence=CCCCGCCC;
chr3	fimo	nucleotide_motif	187138000	187138007	41.0	+	.	Name=CCCCRCCC;ID=CCCCRCCC-1-chr3;pvalue=7.9e-05;qvalue=0.145;sequence=CCCCTCCC;
chr3	fimo	nucleotide_motif	187983780	187983787	44.0	-	.	Name=CCCCRCCC;ID=CCCCRCCC-1-chr3;pvalue=3.95e-05;qvalue=0.117;sequence=CCCCGCCC;
chr3	fimo	nucleotide_motif	196746266	196746273	47.2	+	.	Name=CCCCRCCC;ID=CCCCRCCC-1-chr3;pvalue=1.9e-05;qvalue=0.111;sequence=CCCCACCC;
chr3	fimo	nucleotide_motif	197293398	197293405	44.0	+	.	Name=CCCCRCCC;ID=CCCCRCCC-1-chr3;pvalue=3.95e-05;qvalue=0.117;sequence=CCCCGCCC;
chr3	fimo	nucleotide_motif	197293480	197293487	44.0	-	.	Name=CCCCRCCC;ID=CCCCRCCC-2-chr3;pvalue=3.95e-05;qvalue=0.117;sequence=CCCCGCCC;
chr3	fimo	nucleotide_motif	197293501	197293508	44.0	-	.	Name=CCCCRCCC;ID=CCCCRCCC-3-chr3;pvalue=3.95e-05;qvalue=0.117;sequence=CCCCGCCC;
chr4	fimo	nucleotide_motif	658317	658324	44.0	-	.	Name=CCCCRCCC;ID=CCCCRCCC-1-chr4;pvalue=3.95e-05;qvalue=0.117;sequence=CCCCGCCC;
chr4	fimo	nucleotide_motif	1684164	1684171	44.0	-	.	Name=CCCCRCCC;ID=CCCCRCCC-1-chr4;pvalue=3.95e-05;qvalue=0.117;sequence=CCCCGCCC;
chr4	fimo	nucleotide_motif	2717911	2717918	47.2	+	.	Name=CCCCRCCC;ID=CCCCRCCC-1-chr4;pvalue=1.9e-05;qvalue=0.111;sequence=CCCCACCC;
chr4	fimo	nucleotide_motif	2758904	2758911	47.2	-	.	Name=CCCCRCCC;ID=CCCCRCCC-1-chr4;pvalue=1.9e-05;qvalue=0.111;sequence=CCCCACCC;
chr4	fimo	nucleotide_motif	2758945	2758952	47.2	-	.	Name=CCCCRCCC;ID=CCCCRCCC-2-chr4;pvalue=1.9e-05;qvalue=0.111;sequence=CCCCACCC;
chr4	fimo	nucleotide_motif	7529749	7529756	41.0	-	.	Name=CCCCRCCC;ID=CCCCRCCC-1-chr4;pvalue=7.9e-05;qvalue=0.145;sequence=CCCCTCCC;
chr4	fimo	nucleotide_motif	24923371	24923378	44.0	-	.	Name=CCCCRCCC;ID=CCCCRCCC-1-chr4;pvalue=3.95e-05;qvalue=0.117;sequence=CCCCGCCC;
chr4	fimo	nucleotide_motif	24923414	24923421	44.0	+	.	Name=CCCCRCCC;ID=CCCCRCCC-2-chr4;pvalue=3.95e-05;qvalue=0.117;sequence=CCCCGCCC;
chr4	fimo	nucleotide_motif	24923634	24923641	44.0	+	.	Name=CCCCRCCC;ID=CCCCRCCC-3-chr4;pvalue=3.95e-05;qvalue=0.117;sequence=CCCCGCCC;
chr4	fimo	nucleotide_motif	39924093	39924100	41.0	-	.	Name=CCCCRCCC;ID=CCCCRCCC-1-chr4;pvalue=7.9e-05;qvalue=0.145;sequence=CCCCTCCC;
chr4	fimo	nucleotide_motif	39998609	39998616	41.0	+	.	Name=CCCCRCCC;ID=CCCCRCCC-1-chr4;pvalue=7.9e-05;qvalue=0.145;sequence=CCCCTCCC;
chr4	fimo	nucleotide_motif	79002899	79002906	44.0	+	.	Name=CCCCRCCC;ID=CCCCRCCC-1-chr4;pvalue=3.95e-05;qvalue=0.117;sequence=CCCCGCCC;
chr4	fimo	nucleotide_motif	79754263	79754270	47.2	+	.	Name=CCCCRCCC;ID=CCCCRCCC-1-chr4;pvalue=1.9e-05;qvalue=0.111;sequence=CCCCACCC;
chr4	fimo	nucleotide_motif	102159482	102159489	47.2	+	.	Name=CCCCRCCC;ID=CCCCRCCC-1-chr4;pvalue=1.9e-05;qvalue=0.111;sequence=CCCCACCC;
chr4	fimo	nucleotide_motif	103967865	103967872	41.0	+	.	Name=CCCCRCCC;ID=CCCCRCCC-2-chr4;pvalue=7.9e-05;qvalue=0.145;sequence=CCCCTCCC;
chr4	fimo	nucleotide_motif	103968064	103968071	44.0	-	.	Name=CCCCRCCC;ID=CCCCRCCC-1-chr4;pvalue=3.95e-05;qvalue=0.117;sequence=CCCCGCCC;
chr4	fimo	nucleotide_motif	103968207	103968214	41.0	+	.	Name=CCCCRCCC;ID=CCCCRCCC-3-chr4;pvalue=7.9e-05;qvalue=0.145;sequence=CCCCTCCC;
chr4	fimo	nucleotide_motif	144654262	144654269	44.0	+	.	Name=CCCCRCCC;ID=CCCCRCCC-1-chr4;pvalue=3.95e-05;qvalue=0.117;sequence=CCCCGCCC;
chr4	fimo	nucleotide_motif	147240047	147240054	47.2	+	.	Name=CCCCRCCC;ID=CCCCRCCC-1-chr4;pvalue=1.9e-05;qvalue=0.111;sequence=CCCCACCC;
chr4	fimo	nucleotide_motif	185973638	185973645	41.0	-	.	Name=CCCCRCCC;ID=CCCCRCCC-1-chr4;pvalue=7.9e-05;qvalue=0.145;sequence=CCCCCCCC;
chr5	fimo	nucleotide_motif	32212552	32212559	47.2	-	.	Name=CCCCRCCC;ID=CCCCRCCC-1-chr5;pvalue=1.9e-05;qvalue=0.111;sequence=CCCCACCC;
chr5	fimo	nucleotide_motif	32622333	32622340	47.2	+	.	Name=CCCCRCCC;ID=CCCCRCCC-1-chr5;pvalue=1.9e-05;qvalue=0.111;sequence=CCCCACCC;
chr5	fimo	nucleotide_motif	55480421	55480428	47.2	-	.	Name=CCCCRCCC;ID=CCCCRCCC-1-chr5;pvalue=1.9e-05;qvalue=0.111;sequence=CCCCACCC;
chr5	fimo	nucleotide_motif	56001573	56001580	41.0	+	.	Name=CCCCRCCC;ID=CCCCRCCC-1-chr5;pvalue=7.9e-05;qvalue=0.145;sequence=CCCCCCCC;
chr5	fimo	nucleotide_motif	81082786	81082793	41.0	+	.	Name=CCCCRCCC;ID=CCCCRCCC-1-chr5;pvalue=7.9e-05;qvalue=0.145;sequence=CCCCTCCC;
chr5	fimo	nucleotide_motif	81083010	81083017	41.0	+	.	Name=CCCCRCCC;ID=CCCCRCCC-2-chr5;pvalue=7.9e-05;qvalue=0.145;sequence=CCCCTCCC;
chr5	fimo	nucleotide_motif	90712593	90712600	47.2	+	.	Name=CCCCRCCC;ID=CCCCRCCC-1-chr5;pvalue=1.9e-05;qvalue=0.111;sequence=CCCCACCC;
chr5	fimo	nucleotide_motif	90712682	90712689	44.0	-	.	Name=CCCCRCCC;ID=CCCCRCCC-2-chr5;pvalue=3.95e-05;qvalue=0.117;sequence=CCCCGCCC;
chr5	fimo	nucleotide_motif	96296806	96296813	44.0	+	.	Name=CCCCRCCC;ID=CCCCRCCC-1-chr5;pvalue=3.95e-05;qvalue=0.117;sequence=CCCCGCCC;
chr5	fimo	nucleotide_motif	96297354	96297361	44.0	+	.	Name=CCCCRCCC;ID=CCCCRCCC-1-chr5;pvalue=3.95e-05;qvalue=0.117;sequence=CCCCGCCC;
chr5	fimo	nucleotide_motif	107746351	107746358	47.2	+	.	Name=CCCCRCCC;ID=CCCCRCCC-1-chr5;pvalue=1.9e-05;qvalue=0.111;sequence=CCCCACCC;
chr5	fimo	nucleotide_motif	131037719	131037726	47.2	+	.	Name=CCCCRCCC;ID=CCCCRCCC-1-chr5;pvalue=1.9e-05;qvalue=0.111;sequence=CCCCACCC;
chr5	fimo	nucleotide_motif	134268048	134268055	41.0	-	.	Name=CCCCRCCC;ID=CCCCRCCC-3-chr5;pvalue=7.9e-05;qvalue=0.145;sequence=CCCCTCCC;
chr5	fimo	nucleotide_motif	134268236	134268243	44.0	+	.	Name=CCCCRCCC;ID=CCCCRCCC-1-chr5;pvalue=3.95e-05;qvalue=0.117;sequence=CCCCGCCC;
chr5	fimo	nucleotide_motif	134268448	134268455	44.0	-	.	Name=CCCCRCCC;ID=CCCCRCCC-2-chr5;pvalue=3.95e-05;qvalue=0.117;sequence=CCCCGCCC;
chr5	fimo	nucleotide_motif	138753566	138753573	41.0	+	.	Name=CCCCRCCC;ID=CCCCRCCC-1-chr5;pvalue=7.9e-05;qvalue=0.145;sequence=CCCCTCCC;
chr5	fimo	nucleotide_motif	138925212	138925219	47.2	+	.	Name=CCCCRCCC;ID=CCCCRCCC-1-chr5;pvalue=1.9e-05;qvalue=0.111;sequence=CCCCACCC;
chr5	fimo	nucleotide_motif	139205293	139205300	41.0	-	.	Name=CCCCRCCC;ID=CCCCRCCC-1-chr5;pvalue=7.9e-05;qvalue=0.145;sequence=CCCCTCCC;
chr5	fimo	nucleotide_motif	139907671	139907678	44.0	-	.	Name=CCCCRCCC;ID=CCCCRCCC-1-chr5;pvalue=3.95e-05;qvalue=0.117;sequence=CCCCGCCC;
chr5	fimo	nucleotide_motif	139908174	139908181	41.0	-	.	Name=CCCCRCCC;ID=CCCCRCCC-1-chr5;pvalue=7.9e-05;qvalue=0.145;sequence=CCCCTCCC;
chr5	fimo	nucleotide_motif	142763817	142763824	44.0	+	.	Name=CCCCRCCC;ID=CCCCRCCC-1-chr5;pvalue=3.95e-05;qvalue=0.117;sequence=CCCCGCCC;
chr5	fimo	nucleotide_motif	145542322	145542329	41.0	+	.	Name=CCCCRCCC;ID=CCCCRCCC-1-chr5;pvalue=7.9e-05;qvalue=0.145;sequence=CCCCTCCC;
chr5	fimo	nucleotide_motif	149764245	149764252	41.0	-	.	Name=CCCCRCCC;ID=CCCCRCCC-1-chr5;pvalue=7.9e-05;qvalue=0.145;sequence=CCCCTCCC;
chr5	fimo	nucleotide_motif	149765083	149765090	41.0	-	.	Name=CCCCRCCC;ID=CCCCRCCC-1-chr5;pvalue=7.9e-05;qvalue=0.145;sequence=CCCCTCCC;
chr5	fimo	nucleotide_motif	149765088	149765095	41.0	-	.	Name=CCCCRCCC;ID=CCCCRCCC-2-chr5;pvalue=7.9e-05;qvalue=0.145;sequence=CCCCTCCC;
chr5	fimo	nucleotide_motif	149766535	149766542	41.0	+	.	Name=CCCCRCCC;ID=CCCCRCCC-1-chr5;pvalue=7.9e-05;qvalue=0.145;sequence=CCCCTCCC;
chr5	fimo	nucleotide_motif	149766563	149766570	41.0	+	.	Name=CCCCRCCC;ID=CCCCRCCC-2-chr5;pvalue=7.9e-05;qvalue=0.145;sequence=CCCCTCCC;
chr5	fimo	nucleotide_motif	149766607	149766614	41.0	+	.	Name=CCCCRCCC;ID=CCCCRCCC-3-chr5;pvalue=7.9e-05;qvalue=0.145;sequence=CCCCTCCC;
chr5	fimo	nucleotide_motif	150455285	150455292	47.2	+	.	Name=CCCCRCCC;ID=CCCCRCCC-1-chr5;pvalue=1.9e-05;qvalue=0.111;sequence=CCCCACCC;
chr5	fimo	nucleotide_motif	150455350	150455357	41.0	-	.	Name=CCCCRCCC;ID=CCCCRCCC-3-chr5;pvalue=7.9e-05;qvalue=0.145;sequence=CCCCTCCC;
chr5	fimo	nucleotide_motif	150455410	150455417	47.2	-	.	Name=CCCCRCCC;ID=CCCCRCCC-2-chr5;pvalue=1.9e-05;qvalue=0.111;sequence=CCCCACCC;
chr5	fimo	nucleotide_motif	172504076	172504083	47.2	-	.	Name=CCCCRCCC;ID=CCCCRCCC-1-chr5;pvalue=1.9e-05;qvalue=0.111;sequence=CCCCACCC;
chr5	fimo	nucleotide_motif	180169738	180169745	47.2	+	.	Name=CCCCRCCC;ID=CCCCRCCC-1-chr5;pvalue=1.9e-05;qvalue=0.111;sequence=CCCCACCC;
chr5	fimo	nucleotide_motif	180169788	180169795	41.0	+	.	Name=CCCCRCCC;ID=CCCCRCCC-2-chr5;pvalue=7.9e-05;qvalue=0.145;sequence=CCCCTCCC;
chr5	fimo	nucleotide_motif	180170044	180170051	41.0	-	.	Name=CCCCRCCC;ID=CCCCRCCC-3-chr5;pvalue=7.9e-05;qvalue=0.145;sequence=CCCCTCCC;
chr5	fimo	nucleotide_motif	180582737	180582744	47.2	-	.	Name=CCCCRCCC;ID=CCCCRCCC-1-chr5;pvalue=1.9e-05;qvalue=0.111;sequence=CCCCACCC;
chr5	fimo	nucleotide_motif	180582781	180582788	44.0	+	.	Name=CCCCRCCC;ID=CCCCRCCC-2-chr5;pvalue=3.95e-05;qvalue=0.117;sequence=CCCCGCCC;
chr5	fimo	nucleotide_motif	180595125	180595132	41.0	+	.	Name=CCCCRCCC;ID=CCCCRCCC-1-chr5;pvalue=7.9e-05;qvalue=0.145;sequence=CCCCTCCC;
chr6	fimo	nucleotide_motif	174250	174257	41.0	+	.	Name=CCCCRCCC;ID=CCCCRCCC-2-chr6;pvalue=7.9e-05;qvalue=0.145;sequence=CCCCTCCC;
chr6	fimo	nucleotide_motif	174297	174304	47.2	-	.	Name=CCCCRCCC;ID=CCCCRCCC-1-chr6;pvalue=1.9e-05;qvalue=0.111;sequence=CCCCACCC;
chr6	fimo	nucleotide_motif	237684	237691	41.0	-	.	Name=CCCCRCCC;ID=CCCCRCCC-3-chr6;pvalue=7.9e-05;qvalue=0.145;sequence=CCCCTCCC;
chr6	fimo	nucleotide_motif	237742	237749	47.2	+	.	Name=CCCCRCCC;ID=CCCCRCCC-1-chr6;pvalue=1.9e-05;qvalue=0.111;sequence=CCCCACCC;
chr6	fimo	nucleotide_motif	237747	237754	47.2	+	.	Name=CCCCRCCC;ID=CCCCRCCC-2-chr6;pvalue=1.9e-05;qvalue=0.111;sequence=CCCCACCC;
chr6	fimo	nucleotide_motif	237942	237949	41.0	+	.	Name=CCCCRCCC;ID=CCCCRCCC-4-chr6;pvalue=7.9e-05;qvalue=0.145;sequence=CCCCCCCC;
chr6	fimo	nucleotide_motif	250647	250654	41.0	-	.	Name=CCCCRCCC;ID=CCCCRCCC-1-chr6;pvalue=7.9e-05;qvalue=0.145;sequence=CCCCTCCC;
chr6	fimo	nucleotide_motif	273587	273594	44.0	+	.	Name=CCCCRCCC;ID=CCCCRCCC-1-chr6;pvalue=3.95e-05;qvalue=0.117;sequence=CCCCGCCC;
chr6	fimo	nucleotide_motif	310003	310010	47.2	+	.	Name=CCCCRCCC;ID=CCCCRCCC-1-chr6;pvalue=1.9e-05;qvalue=0.111;sequence=CCCCACCC;
chr6	fimo	nucleotide_motif	340239	340246	41.0	-	.	Name=CCCCRCCC;ID=CCCCRCCC-1-chr6;pvalue=7.9e-05;qvalue=0.145;sequence=CCCCCCCC;
chr6	fimo	nucleotide_motif	340240	340247	41.0	-	.	Name=CCCCRCCC;ID=CCCCRCCC-2-chr6;pvalue=7.9e-05;qvalue=0.145;sequence=CCCCCCCC;
chr6	fimo	nucleotide_motif	7831555	7831562	41.0	-	.	Name=CCCCRCCC;ID=CCCCRCCC-1-chr6;pvalue=7.9e-05;qvalue=0.145;sequence=CCCCTCCC;
chr6	fimo	nucleotide_motif	7844047	7844054	41.0	-	.	Name=CCCCRCCC;ID=CCCCRCCC-1-chr6;pvalue=7.9e-05;qvalue=0.145;sequence=CCCCTCCC;
chr6	fimo	nucleotide_motif	12119173	12119180	41.0	+	.	Name=CCCCRCCC;ID=CCCCRCCC-3-chr6;pvalue=7.9e-05;qvalue=0.145;sequence=CCCCTCCC;
chr6	fimo	nucleotide_motif	12119535	12119542	44.0	-	.	Name=CCCCRCCC;ID=CCCCRCCC-1-chr6;pvalue=3.95e-05;qvalue=0.117;sequence=CCCCGCCC;
chr6	fimo	nucleotide_motif	12119620	12119627	44.0	+	.	Name=CCCCRCCC;ID=CCCCRCCC-2-chr6;pvalue=3.95e-05;qvalue=0.117;sequence=CCCCGCCC;
chr6	fimo	nucleotide_motif	21696489	21696496	41.0	-	.	Name=CCCCRCCC;ID=CCCCRCCC-1-chr6;pvalue=7.9e-05;qvalue=0.145;sequence=CCCCTCCC;
chr6	fimo	nucleotide_motif	24828310	24828317	47.2	-	.	Name=CCCCRCCC;ID=CCCCRCCC-1-chr6;pvalue=1.9e-05;qvalue=0.111;sequence=CCCCACCC;
chr6	fimo	nucleotide_motif	24828364	24828371	44.0	-	.	Name=CCCCRCCC;ID=CCCCRCCC-2-chr6;pvalue=3.95e-05;qvalue=0.117;sequence=CCCCGCCC;
chr6	fimo	nucleotide_motif	24828388	24828395	41.0	+	.	Name=CCCCRCCC;ID=CCCCRCCC-4-chr6;pvalue=7.9e-05;qvalue=0.145;sequence=CCCCTCCC;
chr6	fimo	nucleotide_motif	24828433	24828440	44.0	-	.	Name=CCCCRCCC;ID=CCCCRCCC-3-chr6;pvalue=3.95e-05;qvalue=0.117;sequence=CCCCGCCC;
chr6	fimo	nucleotide_motif	24829381	24829388	41.0	-	.	Name=CCCCRCCC;ID=CCCCRCCC-2-chr6;pvalue=7.9e-05;qvalue=0.145;sequence=CCCCCCCC;
chr6	fimo	nucleotide_motif	24829452	24829459	44.0	+	.	Name=CCCCRCCC;ID=CCCCRCCC-1-chr6;pvalue=3.95e-05;qvalue=0.117;sequence=CCCCGCCC;
chr6	fimo	nucleotide_motif	26071149	26071156	47.2	-	.	Name=CCCCRCCC;ID=CCCCRCCC-1-chr6;pvalue=1.9e-05;qvalue=0.111;sequence=CCCCACCC;
chr6	fimo	nucleotide_motif	26129684	26129691	47.2	+	.	Name=CCCCRCCC;ID=CCCCRCCC-1-chr6;pvalue=1.9e-05;qvalue=0.111;sequence=CCCCACCC;
chr6	fimo	nucleotide_motif	26152022	26152029	47.2	-	.	Name=CCCCRCCC;ID=CCCCRCCC-1-chr6;pvalue=1.9e-05;qvalue=0.111;sequence=CCCCACCC;
chr6	fimo	nucleotide_motif	26304889	26304896	41.0	-	.	Name=CCCCRCCC;ID=CCCCRCCC-1-chr6;pvalue=7.9e-05;qvalue=0.145;sequence=CCCCTCCC;
chr6	fimo	nucleotide_motif	27886683	27886690	44.0	+	.	Name=CCCCRCCC;ID=CCCCRCCC-1-chr6;pvalue=3.95e-05;qvalue=0.117;sequence=CCCCGCCC;
chr6	fimo	nucleotide_motif	30565785	30565792	41.0	+	.	Name=CCCCRCCC;ID=CCCCRCCC-3-chr6;pvalue=7.9e-05;qvalue=0.145;sequence=CCCCTCCC;
chr6	fimo	nucleotide_motif	30565953	30565960	44.0	-	.	Name=CCCCRCCC;ID=CCCCRCCC-1-chr6;pvalue=3.95e-05;qvalue=0.117;sequence=CCCCGCCC;
chr6	fimo	nucleotide_motif	30565984	30565991	44.0	-	.	Name=CCCCRCCC;ID=CCCCRCCC-2-chr6;pvalue=3.95e-05;qvalue=0.117;sequence=CCCCGCCC;
chr6	fimo	nucleotide_motif	30585277	30585284	47.2	+	.	Name=CCCCRCCC;ID=CCCCRCCC-1-chr6;pvalue=1.9e-05;qvalue=0.111;sequence=CCCCACCC;
chr6	fimo	nucleotide_motif	30792933	30792940	41.0	+	.	Name=CCCCRCCC;ID=CCCCRCCC-2-chr6;pvalue=7.9e-05;qvalue=0.145;sequence=CCCCTCCC;
chr6	fimo	nucleotide_motif	30793146	30793153	44.0	+	.	Name=CCCCRCCC;ID=CCCCRCCC-1-chr6;pvalue=3.95e-05;qvalue=0.117;sequence=CCCCGCCC;
chr6	fimo	nucleotide_motif	30796770	30796777	47.2	-	.	Name=CCCCRCCC;ID=CCCCRCCC-1-chr6;pvalue=1.9e-05;qvalue=0.111;sequence=CCCCACCC;
chr6	fimo	nucleotide_motif	31241311	31241318	41.0	+	.	Name=CCCCRCCC;ID=CCCCRCCC-1-chr6;pvalue=7.9e-05;qvalue=0.145;sequence=CCCCTCCC;
chr6	fimo	nucleotide_motif	31430839	31430846	47.2	+	.	Name=CCCCRCCC;ID=CCCCRCCC-1-chr6;pvalue=1.9e-05;qvalue=0.111;sequence=CCCCACCC;
chr6	fimo	nucleotide_motif	31430839	31430846	47.2	+	.	Name=CCCCRCCC;ID=CCCCRCCC-1-chr6;pvalue=1.9e-05;qvalue=0.111;sequence=CCCCACCC;
chr6	fimo	nucleotide_motif	31728452	31728459	47.2	+	.	Name=CCCCRCCC;ID=CCCCRCCC-1-chr6;pvalue=1.9e-05;qvalue=0.111;sequence=CCCCACCC;
chr6	fimo	nucleotide_motif	31728458	31728465	41.0	+	.	Name=CCCCRCCC;ID=CCCCRCCC-2-chr6;pvalue=7.9e-05;qvalue=0.145;sequence=CCCCTCCC;
chr6	fimo	nucleotide_motif	32047812	32047819	41.0	+	.	Name=CCCCRCCC;ID=CCCCRCCC-2-chr6;pvalue=7.9e-05;qvalue=0.145;sequence=CCCCTCCC;
chr6	fimo	nucleotide_motif	32047821	32047828	44.0	-	.	Name=CCCCRCCC;ID=CCCCRCCC-1-chr6;pvalue=3.95e-05;qvalue=0.117;sequence=CCCCGCCC;
chr6	fimo	nucleotide_motif	32047991	32047998	41.0	+	.	Name=CCCCRCCC;ID=CCCCRCCC-3-chr6;pvalue=7.9e-05;qvalue=0.145;sequence=CCCCTCCC;
chr6	fimo	nucleotide_motif	32253418	32253425	41.0	-	.	Name=CCCCRCCC;ID=CCCCRCCC-1-chr6;pvalue=7.9e-05;qvalue=0.145;sequence=CCCCTCCC;
chr6	fimo	nucleotide_motif	32266318	32266325	41.0	+	.	Name=CCCCRCCC;ID=CCCCRCCC-1-chr6;pvalue=7.9e-05;qvalue=0.145;sequence=CCCCTCCC;
chr6	fimo	nucleotide_motif	33045966	33045973	41.0	-	.	Name=CCCCRCCC;ID=CCCCRCCC-2-chr6;pvalue=7.9e-05;qvalue=0.145;sequence=CCCCTCCC;
chr6	fimo	nucleotide_motif	33046110	33046117	44.0	+	.	Name=CCCCRCCC;ID=CCCCRCCC-1-chr6;pvalue=3.95e-05;qvalue=0.117;sequence=CCCCGCCC;
chr6	fimo	nucleotide_motif	33047447	33047454	41.0	+	.	Name=CCCCRCCC;ID=CCCCRCCC-2-chr6;pvalue=7.9e-05;qvalue=0.145;sequence=CCCCTCCC;
chr6	fimo	nucleotide_motif	33047860	33047867	47.2	-	.	Name=CCCCRCCC;ID=CCCCRCCC-1-chr6;pvalue=1.9e-05;qvalue=0.111;sequence=CCCCACCC;
chr6	fimo	nucleotide_motif	33237573	33237580	44.0	-	.	Name=CCCCRCCC;ID=CCCCRCCC-1-chr6;pvalue=3.95e-05;qvalue=0.117;sequence=CCCCGCCC;
chr6	fimo	nucleotide_motif	33352902	33352909	41.0	-	.	Name=CCCCRCCC;ID=CCCCRCCC-2-chr6;pvalue=7.9e-05;qvalue=0.145;sequence=CCCCTCCC;
chr6	fimo	nucleotide_motif	33353027	33353034	44.0	+	.	Name=CCCCRCCC;ID=CCCCRCCC-1-chr6;pvalue=3.95e-05;qvalue=0.117;sequence=CCCCGCCC;
chr6	fimo	nucleotide_motif	33375189	33375196	44.0	-	.	Name=CCCCRCCC;ID=CCCCRCCC-1-chr6;pvalue=3.95e-05;qvalue=0.117;sequence=CCCCGCCC;
chr6	fimo	nucleotide_motif	33646984	33646991	47.2	+	.	Name=CCCCRCCC;ID=CCCCRCCC-1-chr6;pvalue=1.9e-05;qvalue=0.111;sequence=CCCCACCC;
chr6	fimo	nucleotide_motif	33647140	33647147	44.0	+	.	Name=CCCCRCCC;ID=CCCCRCCC-2-chr6;pvalue=3.95e-05;qvalue=0.117;sequence=CCCCGCCC;
chr6	fimo	nucleotide_motif	36103445	36103452	44.0	+	.	Name=CCCCRCCC;ID=CCCCRCCC-1-chr6;pvalue=3.95e-05;qvalue=0.117;sequence=CCCCGCCC;
chr6	fimo	nucleotide_motif	36756199	36756206	41.0	+	.	Name=CCCCRCCC;ID=CCCCRCCC-2-chr6;pvalue=7.9e-05;qvalue=0.145;sequence=CCCCTCCC;
chr6	fimo	nucleotide_motif	36756213	36756220	41.0	+	.	Name=CCCCRCCC;ID=CCCCRCCC-3-chr6;pvalue=7.9e-05;qvalue=0.145;sequence=CCCCTCCC;
chr6	fimo	nucleotide_motif	36756218	36756225	47.2	+	.	Name=CCCCRCCC;ID=CCCCRCCC-1-chr6;pvalue=1.9e-05;qvalue=0.111;sequence=CCCCACCC;
chr6	fimo	nucleotide_motif	36756371	36756378	41.0	+	.	Name=CCCCRCCC;ID=CCCCRCCC-4-chr6;pvalue=7.9e-05;qvalue=0.145;sequence=CCCCTCCC;
chr6	fimo	nucleotide_motif	36758716	36758723	44.0	+	.	Name=CCCCRCCC;ID=CCCCRCCC-1-chr6;pvalue=3.95e-05;qvalue=0.117;sequence=CCCCGCCC;
chr6	fimo	nucleotide_motif	36829233	36829240	47.2	-	.	Name=CCCCRCCC;ID=CCCCRCCC-1-chr6;pvalue=1.9e-05;qvalue=0.111;sequence=CCCCACCC;
chr6	fimo	nucleotide_motif	41781701	41781708	44.0	-	.	Name=CCCCRCCC;ID=CCCCRCCC-1-chr6;pvalue=3.95e-05;qvalue=0.117;sequence=CCCCGCCC;
chr6	fimo	nucleotide_motif	42821954	42821961	44.0	-	.	Name=CCCCRCCC;ID=CCCCRCCC-2-chr6;pvalue=3.95e-05;qvalue=0.117;sequence=CCCCGCCC;
chr6	fimo	nucleotide_motif	42822004	42822011	47.2	-	.	Name=CCCCRCCC;ID=CCCCRCCC-1-chr6;pvalue=1.9e-05;qvalue=0.111;sequence=CCCCACCC;
chr6	fimo	nucleotide_motif	42822150	42822157	41.0	+	.	Name=CCCCRCCC;ID=CCCCRCCC-3-chr6;pvalue=7.9e-05;qvalue=0.145;sequence=CCCCTCCC;
chr6	fimo	nucleotide_motif	42859142	42859149	47.2	-	.	Name=CCCCRCCC;ID=CCCCRCCC-1-chr6;pvalue=1.9e-05;qvalue=0.111;sequence=CCCCACCC;
chr6	fimo	nucleotide_motif	43005734	43005741	41.0	-	.	Name=CCCCRCCC;ID=CCCCRCCC-1-chr6;pvalue=7.9e-05;qvalue=0.145;sequence=CCCCTCCC;
chr6	fimo	nucleotide_motif	44322659	44322666	44.0	+	.	Name=CCCCRCCC;ID=CCCCRCCC-1-chr6;pvalue=3.95e-05;qvalue=0.117;sequence=CCCCGCCC;
chr6	fimo	nucleotide_motif	45996648	45996655	41.0	+	.	Name=CCCCRCCC;ID=CCCCRCCC-1-chr6;pvalue=7.9e-05;qvalue=0.145;sequence=CCCCTCCC;
chr6	fimo	nucleotide_motif	52471268	52471275	47.2	-	.	Name=CCCCRCCC;ID=CCCCRCCC-1-chr6;pvalue=1.9e-05;qvalue=0.111;sequence=CCCCACCC;
chr6	fimo	nucleotide_motif	106653376	106653383	44.0	-	.	Name=CCCCRCCC;ID=CCCCRCCC-1-chr6;pvalue=3.95e-05;qvalue=0.117;sequence=CCCCGCCC;
chr6	fimo	nucleotide_motif	106656515	106656522	41.0	+	.	Name=CCCCRCCC;ID=CCCCRCCC-1-chr6;pvalue=7.9e-05;qvalue=0.145;sequence=CCCCTCCC;
chr6	fimo	nucleotide_motif	106696408	106696415	44.0	+	.	Name=CCCCRCCC;ID=CCCCRCCC-1-chr6;pvalue=3.95e-05;qvalue=0.117;sequence=CCCCGCCC;
chr6	fimo	nucleotide_motif	111019211	111019218	41.0	+	.	Name=CCCCRCCC;ID=CCCCRCCC-1-chr6;pvalue=7.9e-05;qvalue=0.145;sequence=CCCCTCCC;
chr6	fimo	nucleotide_motif	114058910	114058917	41.0	-	.	Name=CCCCRCCC;ID=CCCCRCCC-1-chr6;pvalue=7.9e-05;qvalue=0.145;sequence=CCCCTCCC;
chr6	fimo	nucleotide_motif	136652716	136652723	44.0	+	.	Name=CCCCRCCC;ID=CCCCRCCC-1-chr6;pvalue=3.95e-05;qvalue=0.117;sequence=CCCCGCCC;
chr6	fimo	nucleotide_motif	138071017	138071024	44.0	+	.	Name=CCCCRCCC;ID=CCCCRCCC-1-chr6;pvalue=3.95e-05;qvalue=0.117;sequence=CCCCGCCC;
chr6	fimo	nucleotide_motif	143310393	143310400	47.2	+	.	Name=CCCCRCCC;ID=CCCCRCCC-1-chr6;pvalue=1.9e-05;qvalue=0.111;sequence=CCCCACCC;
chr6	fimo	nucleotide_motif	143310512	143310519	41.0	-	.	Name=CCCCRCCC;ID=CCCCRCCC-2-chr6;pvalue=7.9e-05;qvalue=0.145;sequence=CCCCTCCC;
chr6	fimo	nucleotide_motif	151753169	151753176	44.0	+	.	Name=CCCCRCCC;ID=CCCCRCCC-1-chr6;pvalue=3.95e-05;qvalue=0.117;sequence=CCCCGCCC;
chr6	fimo	nucleotide_motif	151753175	151753182	41.0	+	.	Name=CCCCRCCC;ID=CCCCRCCC-3-chr6;pvalue=7.9e-05;qvalue=0.145;sequence=CCCCTCCC;
chr6	fimo	nucleotide_motif	151753212	151753219	41.0	-	.	Name=CCCCRCCC;ID=CCCCRCCC-4-chr6;pvalue=7.9e-05;qvalue=0.145;sequence=CCCCTCCC;
chr6	fimo	nucleotide_motif	151753469	151753476	44.0	+	.	Name=CCCCRCCC;ID=CCCCRCCC-2-chr6;pvalue=3.95e-05;qvalue=0.117;sequence=CCCCGCCC;
chr6	fimo	nucleotide_motif	157061406	157061413	47.2	+	.	Name=CCCCRCCC;ID=CCCCRCCC-1-chr6;pvalue=1.9e-05;qvalue=0.111;sequence=CCCCACCC;
chr6	fimo	nucleotide_motif	157061412	157061419	47.2	+	.	Name=CCCCRCCC;ID=CCCCRCCC-2-chr6;pvalue=1.9e-05;qvalue=0.111;sequence=CCCCACCC;
chr6	fimo	nucleotide_motif	170705218	170705225	44.0	+	.	Name=CCCCRCCC;ID=CCCCRCCC-1-chr6;pvalue=3.95e-05;qvalue=0.117;sequence=CCCCGCCC;
chr7	fimo	nucleotide_motif	929567	929574	41.0	-	.	Name=CCCCRCCC;ID=CCCCRCCC-1-chr7;pvalue=7.9e-05;qvalue=0.145;sequence=CCCCTCCC;
chr7	fimo	nucleotide_motif	999340	999347	44.0	-	.	Name=CCCCRCCC;ID=CCCCRCCC-1-chr7;pvalue=3.95e-05;qvalue=0.117;sequence=CCCCGCCC;
chr7	fimo	nucleotide_motif	2984824	2984831	47.2	-	.	Name=CCCCRCCC;ID=CCCCRCCC-1-chr7;pvalue=1.9e-05;qvalue=0.111;sequence=CCCCACCC;
chr7	fimo	nucleotide_motif	4648309	4648316	41.0	+	.	Name=CCCCRCCC;ID=CCCCRCCC-1-chr7;pvalue=7.9e-05;qvalue=0.145;sequence=CCCCTCCC;
chr7	fimo	nucleotide_motif	5564408	5564415	47.2	-	.	Name=CCCCRCCC;ID=CCCCRCCC-1-chr7;pvalue=1.9e-05;qvalue=0.111;sequence=CCCCACCC;
chr7	fimo	nucleotide_motif	12217430	12217437	41.0	+	.	Name=CCCCRCCC;ID=CCCCRCCC-1-chr7;pvalue=7.9e-05;qvalue=0.145;sequence=CCCCTCCC;
chr7	fimo	nucleotide_motif	44071181	44071188	47.2	+	.	Name=CCCCRCCC;ID=CCCCRCCC-1-chr7;pvalue=1.9e-05;qvalue=0.111;sequence=CCCCACCC;
chr7	fimo	nucleotide_motif	44072817	44072824	41.0	-	.	Name=CCCCRCCC;ID=CCCCRCCC-1-chr7;pvalue=7.9e-05;qvalue=0.145;sequence=CCCCTCCC;
chr7	fimo	nucleotide_motif	44802561	44802568	44.0	+	.	Name=CCCCRCCC;ID=CCCCRCCC-1-chr7;pvalue=3.95e-05;qvalue=0.117;sequence=CCCCGCCC;
chr7	fimo	nucleotide_motif	44802756	44802763	44.0	-	.	Name=CCCCRCCC;ID=CCCCRCCC-2-chr7;pvalue=3.95e-05;qvalue=0.117;sequence=CCCCGCCC;
chr7	fimo	nucleotide_motif	47944298	47944305	41.0	+	.	Name=CCCCRCCC;ID=CCCCRCCC-1-chr7;pvalue=7.9e-05;qvalue=0.145;sequence=CCCCTCCC;
chr7	fimo	nucleotide_motif	55569798	55569805	47.2	+	.	Name=CCCCRCCC;ID=CCCCRCCC-1-chr7;pvalue=1.9e-05;qvalue=0.111;sequence=CCCCACCC;
chr7	fimo	nucleotide_motif	73263158	73263165	41.0	+	.	Name=CCCCRCCC;ID=CCCCRCCC-3-chr7;pvalue=7.9e-05;qvalue=0.145;sequence=CCCCTCCC;
chr7	fimo	nucleotide_motif	73263395	73263402	47.2	+	.	Name=CCCCRCCC;ID=CCCCRCCC-1-chr7;pvalue=1.9e-05;qvalue=0.111;sequence=CCCCACCC;
chr7	fimo	nucleotide_motif	73263400	73263407	44.0	+	.	Name=CCCCRCCC;ID=CCCCRCCC-2-chr7;pvalue=3.95e-05;qvalue=0.117;sequence=CCCCGCCC;
chr7	fimo	nucleotide_motif	73281738	73281745	47.2	-	.	Name=CCCCRCCC;ID=CCCCRCCC-1-chr7;pvalue=1.9e-05;qvalue=0.111;sequence=CCCCACCC;
chr7	fimo	nucleotide_motif	75515398	75515405	41.0	+	.	Name=CCCCRCCC;ID=CCCCRCCC-1-chr7;pvalue=7.9e-05;qvalue=0.145;sequence=CCCCTCCC;
chr7	fimo	nucleotide_motif	86686901	86686908	47.2	-	.	Name=CCCCRCCC;ID=CCCCRCCC-1-chr7;pvalue=1.9e-05;qvalue=0.111;sequence=CCCCACCC;
chr7	fimo	nucleotide_motif	86687027	86687034	44.0	+	.	Name=CCCCRCCC;ID=CCCCRCCC-2-chr7;pvalue=3.95e-05;qvalue=0.117;sequence=CCCCGCCC;
chr7	fimo	nucleotide_motif	86942094	86942101	41.0	+	.	Name=CCCCRCCC;ID=CCCCRCCC-1-chr7;pvalue=7.9e-05;qvalue=0.145;sequence=CCCCTCCC;
chr7	fimo	nucleotide_motif	86942155	86942162	41.0	-	.	Name=CCCCRCCC;ID=CCCCRCCC-2-chr7;pvalue=7.9e-05;qvalue=0.145;sequence=CCCCTCCC;
chr7	fimo	nucleotide_motif	92281003	92281010	41.0	-	.	Name=CCCCRCCC;ID=CCCCRCCC-1-chr7;pvalue=7.9e-05;qvalue=0.145;sequence=CCCCTCCC;
chr7	fimo	nucleotide_motif	100019312	100019319	47.2	-	.	Name=CCCCRCCC;ID=CCCCRCCC-1-chr7;pvalue=1.9e-05;qvalue=0.111;sequence=CCCCACCC;
chr7	fimo	nucleotide_motif	100019332	100019339	41.0	+	.	Name=CCCCRCCC;ID=CCCCRCCC-2-chr7;pvalue=7.9e-05;qvalue=0.145;sequence=CCCCTCCC;
chr7	fimo	nucleotide_motif	100019556	100019563	41.0	+	.	Name=CCCCRCCC;ID=CCCCRCCC-3-chr7;pvalue=7.9e-05;qvalue=0.145;sequence=CCCCTCCC;
chr7	fimo	nucleotide_motif	100019675	100019682	41.0	-	.	Name=CCCCRCCC;ID=CCCCRCCC-4-chr7;pvalue=7.9e-05;qvalue=0.145;sequence=CCCCTCCC;
chr7	fimo	nucleotide_motif	100310582	100310589	44.0	+	.	Name=CCCCRCCC;ID=CCCCRCCC-1-chr7;pvalue=3.95e-05;qvalue=0.117;sequence=CCCCGCCC;
chr7	fimo	nucleotide_motif	100310612	100310619	44.0	+	.	Name=CCCCRCCC;ID=CCCCRCCC-2-chr7;pvalue=3.95e-05;qvalue=0.117;sequence=CCCCGCCC;
chr7	fimo	nucleotide_motif	100515578	100515585	47.2	-	.	Name=CCCCRCCC;ID=CCCCRCCC-1-chr7;pvalue=1.9e-05;qvalue=0.111;sequence=CCCCACCC;
chr7	fimo	nucleotide_motif	100675124	100675131	44.0	+	.	Name=CCCCRCCC;ID=CCCCRCCC-1-chr7;pvalue=3.95e-05;qvalue=0.117;sequence=CCCCGCCC;
chr7	fimo	nucleotide_motif	101287141	101287148	44.0	+	.	Name=CCCCRCCC;ID=CCCCRCCC-1-chr7;pvalue=3.95e-05;qvalue=0.117;sequence=CCCCGCCC;
chr7	fimo	nucleotide_motif	101719267	101719274	47.2	-	.	Name=CCCCRCCC;ID=CCCCRCCC-1-chr7;pvalue=1.9e-05;qvalue=0.111;sequence=CCCCACCC;
chr7	fimo	nucleotide_motif	101737254	101737261	44.0	-	.	Name=CCCCRCCC;ID=CCCCRCCC-1-chr7;pvalue=3.95e-05;qvalue=0.117;sequence=CCCCGCCC;
chr7	fimo	nucleotide_motif	101854212	101854219	47.2	+	.	Name=CCCCRCCC;ID=CCCCRCCC-1-chr7;pvalue=1.9e-05;qvalue=0.111;sequence=CCCCACCC;
chr7	fimo	nucleotide_motif	104440763	104440770	47.2	+	.	Name=CCCCRCCC;ID=CCCCRCCC-1-chr7;pvalue=1.9e-05;qvalue=0.111;sequence=CCCCACCC;
chr7	fimo	nucleotide_motif	104441077	104441084	41.0	+	.	Name=CCCCRCCC;ID=CCCCRCCC-2-chr7;pvalue=7.9e-05;qvalue=0.145;sequence=CCCCTCCC;
chr7	fimo	nucleotide_motif	106597499	106597506	41.0	-	.	Name=CCCCRCCC;ID=CCCCRCCC-2-chr7;pvalue=7.9e-05;qvalue=0.145;sequence=CCCCTCCC;
chr7	fimo	nucleotide_motif	106597528	106597535	47.2	-	.	Name=CCCCRCCC;ID=CCCCRCCC-1-chr7;pvalue=1.9e-05;qvalue=0.111;sequence=CCCCACCC;
chr7	fimo	nucleotide_motif	128362308	128362315	47.2	+	.	Name=CCCCRCCC;ID=CCCCRCCC-1-chr7;pvalue=1.9e-05;qvalue=0.111;sequence=CCCCACCC;
chr7	fimo	nucleotide_motif	135312052	135312059	41.0	+	.	Name=CCCCRCCC;ID=CCCCRCCC-1-chr7;pvalue=7.9e-05;qvalue=0.145;sequence=CCCCTCCC;
chr7	fimo	nucleotide_motif	149733594	149733601	44.0	-	.	Name=CCCCRCCC;ID=CCCCRCCC-2-chr7;pvalue=3.95e-05;qvalue=0.117;sequence=CCCCGCCC;
chr7	fimo	nucleotide_motif	149733643	149733650	47.2	-	.	Name=CCCCRCCC;ID=CCCCRCCC-1-chr7;pvalue=1.9e-05;qvalue=0.111;sequence=CCCCACCC;
chr8	fimo	nucleotide_motif	6553554	6553561	44.0	-	.	Name=CCCCRCCC;ID=CCCCRCCC-1-chr8;pvalue=3.95e-05;qvalue=0.117;sequence=CCCCGCCC;
chr8	fimo	nucleotide_motif	17824563	17824570	47.2	-	.	Name=CCCCRCCC;ID=CCCCRCCC-1-chr8;pvalue=1.9e-05;qvalue=0.111;sequence=CCCCACCC;
chr8	fimo	nucleotide_motif	21953489	21953496	47.2	+	.	Name=CCCCRCCC;ID=CCCCRCCC-1-chr8;pvalue=1.9e-05;qvalue=0.111;sequence=CCCCACCC;
chr8	fimo	nucleotide_motif	21953520	21953527	47.2	+	.	Name=CCCCRCCC;ID=CCCCRCCC-2-chr8;pvalue=1.9e-05;qvalue=0.111;sequence=CCCCACCC;
chr8	fimo	nucleotide_motif	29443410	29443417	44.0	+	.	Name=CCCCRCCC;ID=CCCCRCCC-1-chr8;pvalue=3.95e-05;qvalue=0.117;sequence=CCCCGCCC;
chr8	fimo	nucleotide_motif	29443466	29443473	41.0	-	.	Name=CCCCRCCC;ID=CCCCRCCC-2-chr8;pvalue=7.9e-05;qvalue=0.145;sequence=CCCCTCCC;
chr8	fimo	nucleotide_motif	33531542	33531549	41.0	-	.	Name=CCCCRCCC;ID=CCCCRCCC-1-chr8;pvalue=7.9e-05;qvalue=0.145;sequence=CCCCTCCC;
chr8	fimo	nucleotide_motif	41600079	41600086	47.2	-	.	Name=CCCCRCCC;ID=CCCCRCCC-1-chr8;pvalue=1.9e-05;qvalue=0.111;sequence=CCCCACCC;
chr8	fimo	nucleotide_motif	42159006	42159013	47.2	+	.	Name=CCCCRCCC;ID=CCCCRCCC-1-chr8;pvalue=1.9e-05;qvalue=0.111;sequence=CCCCACCC;
chr8	fimo	nucleotide_motif	57149806	57149813	47.2	-	.	Name=CCCCRCCC;ID=CCCCRCCC-1-chr8;pvalue=1.9e-05;qvalue=0.111;sequence=CCCCACCC;
chr8	fimo	nucleotide_motif	61985112	61985119	41.0	+	.	Name=CCCCRCCC;ID=CCCCRCCC-1-chr8;pvalue=7.9e-05;qvalue=0.145;sequence=CCCCTCCC;
chr8	fimo	nucleotide_motif	62073565	62073572	47.2	-	.	Name=CCCCRCCC;ID=CCCCRCCC-1-chr8;pvalue=1.9e-05;qvalue=0.111;sequence=CCCCACCC;
chr8	fimo	nucleotide_motif	71476869	71476876	44.0	+	.	Name=CCCCRCCC;ID=CCCCRCCC-1-chr8;pvalue=3.95e-05;qvalue=0.117;sequence=CCCCGCCC;
chr8	fimo	nucleotide_motif	71476911	71476918	44.0	+	.	Name=CCCCRCCC;ID=CCCCRCCC-2-chr8;pvalue=3.95e-05;qvalue=0.117;sequence=CCCCGCCC;
chr8	fimo	nucleotide_motif	72914176	72914183	47.2	+	.	Name=CCCCRCCC;ID=CCCCRCCC-1-chr8;pvalue=1.9e-05;qvalue=0.111;sequence=CCCCACCC;
chr8	fimo	nucleotide_motif	72918681	72918688	41.0	-	.	Name=CCCCRCCC;ID=CCCCRCCC-1-chr8;pvalue=7.9e-05;qvalue=0.145;sequence=CCCCTCCC;
chr8	fimo	nucleotide_motif	91065663	91065670	41.0	-	.	Name=CCCCRCCC;ID=CCCCRCCC-1-chr8;pvalue=7.9e-05;qvalue=0.145;sequence=CCCCTCCC;
chr8	fimo	nucleotide_motif	91065678	91065685	41.0	-	.	Name=CCCCRCCC;ID=CCCCRCCC-2-chr8;pvalue=7.9e-05;qvalue=0.145;sequence=CCCCTCCC;
chr8	fimo	nucleotide_motif	95634861	95634868	44.0	-	.	Name=CCCCRCCC;ID=CCCCRCCC-1-chr8;pvalue=3.95e-05;qvalue=0.117;sequence=CCCCGCCC;
chr8	fimo	nucleotide_motif	98725392	98725399	41.0	+	.	Name=CCCCRCCC;ID=CCCCRCCC-3-chr8;pvalue=7.9e-05;qvalue=0.145;sequence=CCCCTCCC;
chr8	fimo	nucleotide_motif	98725488	98725495	47.2	+	.	Name=CCCCRCCC;ID=CCCCRCCC-1-chr8;pvalue=1.9e-05;qvalue=0.111;sequence=CCCCACCC;
chr8	fimo	nucleotide_motif	98725498	98725505	44.0	+	.	Name=CCCCRCCC;ID=CCCCRCCC-2-chr8;pvalue=3.95e-05;qvalue=0.117;sequence=CCCCGCCC;
chr8	fimo	nucleotide_motif	101998684	101998691	47.2	+	.	Name=CCCCRCCC;ID=CCCCRCCC-1-chr8;pvalue=1.9e-05;qvalue=0.111;sequence=CCCCACCC;
chr8	fimo	nucleotide_motif	103945683	103945690	41.0	-	.	Name=CCCCRCCC;ID=CCCCRCCC-1-chr8;pvalue=7.9e-05;qvalue=0.145;sequence=CCCCTCCC;
chr8	fimo	nucleotide_motif	103945729	103945736	41.0	-	.	Name=CCCCRCCC;ID=CCCCRCCC-2-chr8;pvalue=7.9e-05;qvalue=0.145;sequence=CCCCTCCC;
chr8	fimo	nucleotide_motif	105768258	105768265	47.2	-	.	Name=CCCCRCCC;ID=CCCCRCCC-1-chr8;pvalue=1.9e-05;qvalue=0.111;sequence=CCCCACCC;
chr8	fimo	nucleotide_motif	110415720	110415727	44.0	+	.	Name=CCCCRCCC;ID=CCCCRCCC-1-chr8;pvalue=3.95e-05;qvalue=0.117;sequence=CCCCGCCC;
chr8	fimo	nucleotide_motif	125718987	125718994	41.0	-	.	Name=CCCCRCCC;ID=CCCCRCCC-1-chr8;pvalue=7.9e-05;qvalue=0.145;sequence=CCCCTCCC;
chr8	fimo	nucleotide_motif	126689573	126689580	44.0	-	.	Name=CCCCRCCC;ID=CCCCRCCC-1-chr8;pvalue=3.95e-05;qvalue=0.117;sequence=CCCCGCCC;
chr8	fimo	nucleotide_motif	126730296	126730303	47.2	+	.	Name=CCCCRCCC;ID=CCCCRCCC-1-chr8;pvalue=1.9e-05;qvalue=0.111;sequence=CCCCACCC;
chr8	fimo	nucleotide_motif	129395376	129395383	41.0	+	.	Name=CCCCRCCC;ID=CCCCRCCC-2-chr8;pvalue=7.9e-05;qvalue=0.145;sequence=CCCCTCCC;
chr8	fimo	nucleotide_motif	129395580	129395587	41.0	+	.	Name=CCCCRCCC;ID=CCCCRCCC-3-chr8;pvalue=7.9e-05;qvalue=0.145;sequence=CCCCTCCC;
chr8	fimo	nucleotide_motif	129395597	129395604	47.2	+	.	Name=CCCCRCCC;ID=CCCCRCCC-1-chr8;pvalue=1.9e-05;qvalue=0.111;sequence=CCCCACCC;
chr8	fimo	nucleotide_motif	134563958	134563965	47.2	+	.	Name=CCCCRCCC;ID=CCCCRCCC-1-chr8;pvalue=1.9e-05;qvalue=0.111;sequence=CCCCACCC;
chr8	fimo	nucleotide_motif	134581024	134581031	47.2	-	.	Name=CCCCRCCC;ID=CCCCRCCC-1-chr8;pvalue=1.9e-05;qvalue=0.111;sequence=CCCCACCC;
chr8	fimo	nucleotide_motif	144179114	144179121	47.2	+	.	Name=CCCCRCCC;ID=CCCCRCCC-1-chr8;pvalue=1.9e-05;qvalue=0.111;sequence=CCCCACCC;
chr8	fimo	nucleotide_motif	145988614	145988621	44.0	-	.	Name=CCCCRCCC;ID=CCCCRCCC-1-chr8;pvalue=3.95e-05;qvalue=0.117;sequence=CCCCGCCC;
chr9	fimo	nucleotide_motif	3515984	3515991	41.0	-	.	Name=CCCCRCCC;ID=CCCCRCCC-3-chr9;pvalue=7.9e-05;qvalue=0.145;sequence=CCCCTCCC;
chr9	fimo	nucleotide_motif	3515989	3515996	47.2	-	.	Name=CCCCRCCC;ID=CCCCRCCC-1-chr9;pvalue=1.9e-05;qvalue=0.111;sequence=CCCCACCC;
chr9	fimo	nucleotide_motif	3516078	3516085	47.2	-	.	Name=CCCCRCCC;ID=CCCCRCCC-2-chr9;pvalue=1.9e-05;qvalue=0.111;sequence=CCCCACCC;
chr9	fimo	nucleotide_motif	3516941	3516948	44.0	-	.	Name=CCCCRCCC;ID=CCCCRCCC-1-chr9;pvalue=3.95e-05;qvalue=0.117;sequence=CCCCGCCC;
chr9	fimo	nucleotide_motif	6403042	6403049	44.0	+	.	Name=CCCCRCCC;ID=CCCCRCCC-1-chr9;pvalue=3.95e-05;qvalue=0.117;sequence=CCCCGCCC;
chr9	fimo	nucleotide_motif	27563736	27563743	44.0	+	.	Name=CCCCRCCC;ID=CCCCRCCC-1-chr9;pvalue=3.95e-05;qvalue=0.117;sequence=CCCCGCCC;
chr9	fimo	nucleotide_motif	27563915	27563922	44.0	-	.	Name=CCCCRCCC;ID=CCCCRCCC-2-chr9;pvalue=3.95e-05;qvalue=0.117;sequence=CCCCGCCC;
chr9	fimo	nucleotide_motif	36142061	36142068	47.2	-	.	Name=CCCCRCCC;ID=CCCCRCCC-1-chr9;pvalue=1.9e-05;qvalue=0.111;sequence=CCCCACCC;
chr9	fimo	nucleotide_motif	36983946	36983953	41.0	-	.	Name=CCCCRCCC;ID=CCCCRCCC-3-chr9;pvalue=7.9e-05;qvalue=0.145;sequence=CCCCTCCC;
chr9	fimo	nucleotide_motif	36983983	36983990	47.2	-	.	Name=CCCCRCCC;ID=CCCCRCCC-1-chr9;pvalue=1.9e-05;qvalue=0.111;sequence=CCCCACCC;
chr9	fimo	nucleotide_motif	36984083	36984090	47.2	+	.	Name=CCCCRCCC;ID=CCCCRCCC-2-chr9;pvalue=1.9e-05;qvalue=0.111;sequence=CCCCACCC;
chr9	fimo	nucleotide_motif	70788049	70788056	47.2	+	.	Name=CCCCRCCC;ID=CCCCRCCC-1-chr9;pvalue=1.9e-05;qvalue=0.111;sequence=CCCCACCC;
chr9	fimo	nucleotide_motif	91247440	91247447	41.0	-	.	Name=CCCCRCCC;ID=CCCCRCCC-1-chr9;pvalue=7.9e-05;qvalue=0.145;sequence=CCCCTCCC;
chr9	fimo	nucleotide_motif	91268853	91268860	47.2	+	.	Name=CCCCRCCC;ID=CCCCRCCC-1-chr9;pvalue=1.9e-05;qvalue=0.111;sequence=CCCCACCC;
chr9	fimo	nucleotide_motif	91269091	91269098	47.2	-	.	Name=CCCCRCCC;ID=CCCCRCCC-2-chr9;pvalue=1.9e-05;qvalue=0.111;sequence=CCCCACCC;
chr9	fimo	nucleotide_motif	97678125	97678132	41.0	+	.	Name=CCCCRCCC;ID=CCCCRCCC-1-chr9;pvalue=7.9e-05;qvalue=0.145;sequence=CCCCTCCC;
chr9	fimo	nucleotide_motif	115212660	115212667	41.0	+	.	Name=CCCCRCCC;ID=CCCCRCCC-1-chr9;pvalue=7.9e-05;qvalue=0.145;sequence=CCCCTCCC;
chr9	fimo	nucleotide_motif	115325763	115325770	41.0	-	.	Name=CCCCRCCC;ID=CCCCRCCC-1-chr9;pvalue=7.9e-05;qvalue=0.145;sequence=CCCCTCCC;
chr9	fimo	nucleotide_motif	115384054	115384061	41.0	+	.	Name=CCCCRCCC;ID=CCCCRCCC-1-chr9;pvalue=7.9e-05;qvalue=0.145;sequence=CCCCTCCC;
chr9	fimo	nucleotide_motif	116151225	116151232	47.2	+	.	Name=CCCCRCCC;ID=CCCCRCCC-1-chr9;pvalue=1.9e-05;qvalue=0.111;sequence=CCCCACCC;
chr9	fimo	nucleotide_motif	116483929	116483936	44.0	-	.	Name=CCCCRCCC;ID=CCCCRCCC-2-chr9;pvalue=3.95e-05;qvalue=0.117;sequence=CCCCGCCC;
chr9	fimo	nucleotide_motif	116483935	116483942	47.2	-	.	Name=CCCCRCCC;ID=CCCCRCCC-1-chr9;pvalue=1.9e-05;qvalue=0.111;sequence=CCCCACCC;
chr9	fimo	nucleotide_motif	121838831	121838838	47.2	+	.	Name=CCCCRCCC;ID=CCCCRCCC-1-chr9;pvalue=1.9e-05;qvalue=0.111;sequence=CCCCACCC;
chr9	fimo	nucleotide_motif	122699570	122699577	47.2	-	.	Name=CCCCRCCC;ID=CCCCRCCC-1-chr9;pvalue=1.9e-05;qvalue=0.111;sequence=CCCCACCC;
chr9	fimo	nucleotide_motif	125141365	125141372	47.2	+	.	Name=CCCCRCCC;ID=CCCCRCCC-1-chr9;pvalue=1.9e-05;qvalue=0.111;sequence=CCCCACCC;
chr9	fimo	nucleotide_motif	127043610	127043617	41.0	+	.	Name=CCCCRCCC;ID=CCCCRCCC-1-chr9;pvalue=7.9e-05;qvalue=0.145;sequence=CCCCCCCC;
chr9	fimo	nucleotide_motif	129253808	129253815	44.0	+	.	Name=CCCCRCCC;ID=CCCCRCCC-1-chr9;pvalue=3.95e-05;qvalue=0.117;sequence=CCCCGCCC;
chr9	fimo	nucleotide_motif	129253813	129253820	41.0	+	.	Name=CCCCRCCC;ID=CCCCRCCC-2-chr9;pvalue=7.9e-05;qvalue=0.145;sequence=CCCCTCCC;
chr9	fimo	nucleotide_motif	129581677	129581684	44.0	-	.	Name=CCCCRCCC;ID=CCCCRCCC-1-chr9;pvalue=3.95e-05;qvalue=0.117;sequence=CCCCGCCC;
chr9	fimo	nucleotide_motif	130684574	130684581	41.0	+	.	Name=CCCCRCCC;ID=CCCCRCCC-1-chr9;pvalue=7.9e-05;qvalue=0.145;sequence=CCCCTCCC;
chr9	fimo	nucleotide_motif	131688287	131688294	47.2	-	.	Name=CCCCRCCC;ID=CCCCRCCC-1-chr9;pvalue=1.9e-05;qvalue=0.111;sequence=CCCCACCC;
chr9	fimo	nucleotide_motif	138959159	138959166	44.0	-	.	Name=CCCCRCCC;ID=CCCCRCCC-1-chr9;pvalue=3.95e-05;qvalue=0.117;sequence=CCCCGCCC;
chrX	fimo	nucleotide_motif	24078220	24078227	41.0	-	.	Name=CCCCRCCC;ID=CCCCRCCC-1-chrX;pvalue=7.9e-05;qvalue=0.145;sequence=CCCCCCCC;
chrX	fimo	nucleotide_motif	24078221	24078228	41.0	-	.	Name=CCCCRCCC;ID=CCCCRCCC-2-chrX;pvalue=7.9e-05;qvalue=0.145;sequence=CCCCCCCC;
chrX	fimo	nucleotide_motif	24078293	24078300	41.0	-	.	Name=CCCCRCCC;ID=CCCCRCCC-3-chrX;pvalue=7.9e-05;qvalue=0.145;sequence=CCCCTCCC;
chrX	fimo	nucleotide_motif	29483887	29483894	41.0	-	.	Name=CCCCRCCC;ID=CCCCRCCC-1-chrX;pvalue=7.9e-05;qvalue=0.145;sequence=CCCCTCCC;
chrX	fimo	nucleotide_motif	38545861	38545868	41.0	-	.	Name=CCCCRCCC;ID=CCCCRCCC-1-chrX;pvalue=7.9e-05;qvalue=0.145;sequence=CCCCTCCC;
chrX	fimo	nucleotide_motif	48655497	48655504	41.0	+	.	Name=CCCCRCCC;ID=CCCCRCCC-1-chrX;pvalue=7.9e-05;qvalue=0.145;sequence=CCCCTCCC;
chrX	fimo	nucleotide_motif	48661290	48661297	44.0	+	.	Name=CCCCRCCC;ID=CCCCRCCC-1-chrX;pvalue=3.95e-05;qvalue=0.117;sequence=CCCCGCCC;
chrX	fimo	nucleotide_motif	48679384	48679391	44.0	+	.	Name=CCCCRCCC;ID=CCCCRCCC-1-chrX;pvalue=3.95e-05;qvalue=0.117;sequence=CCCCGCCC;
chrX	fimo	nucleotide_motif	48681153	48681160	41.0	+	.	Name=CCCCRCCC;ID=CCCCRCCC-1-chrX;pvalue=7.9e-05;qvalue=0.145;sequence=CCCCTCCC;
chrX	fimo	nucleotide_motif	54087691	54087698	44.0	-	.	Name=CCCCRCCC;ID=CCCCRCCC-1-chrX;pvalue=3.95e-05;qvalue=0.117;sequence=CCCCGCCC;
chrX	fimo	nucleotide_motif	70759328	70759335	41.0	+	.	Name=CCCCRCCC;ID=CCCCRCCC-1-chrX;pvalue=7.9e-05;qvalue=0.145;sequence=CCCCTCCC;
chrX	fimo	nucleotide_motif	129053982	129053989	44.0	+	.	Name=CCCCRCCC;ID=CCCCRCCC-1-chrX;pvalue=3.95e-05;qvalue=0.117;sequence=CCCCGCCC;
chrX	fimo	nucleotide_motif	134483647	134483654	47.2	+	.	Name=CCCCRCCC;ID=CCCCRCCC-1-chrX;pvalue=1.9e-05;qvalue=0.111;sequence=CCCCACCC;
chrX	fimo	nucleotide_motif	151750091	151750098	41.0	-	.	Name=CCCCRCCC;ID=CCCCRCCC-2-chrX;pvalue=7.9e-05;qvalue=0.145;sequence=CCCCTCCC;
chrX	fimo	nucleotide_motif	151750224	151750231	41.0	-	.	Name=CCCCRCCC;ID=CCCCRCCC-3-chrX;pvalue=7.9e-05;qvalue=0.145;sequence=CCCCTCCC;
chrX	fimo	nucleotide_motif	151750378	151750385	47.2	-	.	Name=CCCCRCCC;ID=CCCCRCCC-1-chrX;pvalue=1.9e-05;qvalue=0.111;sequence=CCCCACCC;
chrX	fimo	nucleotide_motif	153282950	153282957	47.2	+	.	Name=CCCCRCCC;ID=CCCCRCCC-1-chrX;pvalue=1.9e-05;qvalue=0.111;sequence=CCCCACCC;
