# Supplementary material for: The MEME Suite
Source: Nucleic Acids Res. 2015 May 7;43(Web Server issue):W39–49. doi: 10.1093/nar/gkv416 (PMC4489269; doi:10.1093/nar/gkv416)
Supplement: SUPPLEMENTARY DATA [file supp_gkv416_nar-00283-web-b-2015-File005.zip › case4/meme-chip/fimo_out_10/fimo.txt]

#pattern name	sequence name	start	stop	strand	score	p-value	q-value	matched sequence
CCCCRCCC	chr1	25099419	25099426	-	14.6753	1.9e-05	0.111	CCCCACCC
CCCCRCCC	chr1	26010192	26010199	+	14.6753	1.9e-05	0.111	CCCCACCC
CCCCRCCC	chr1	27824139	27824146	+	14.6753	1.9e-05	0.111	CCCCACCC
CCCCRCCC	chr1	27825394	27825401	-	14.6753	1.9e-05	0.111	CCCCACCC
CCCCRCCC	chr1	30995356	30995363	-	14.6753	1.9e-05	0.111	CCCCACCC
CCCCRCCC	chr1	39228996	39229003	+	14.6753	1.9e-05	0.111	CCCCACCC
CCCCRCCC	chr1	39229331	39229338	-	14.6753	1.9e-05	0.111	CCCCACCC
CCCCRCCC	chr1	39229337	39229344	-	14.6753	1.9e-05	0.111	CCCCACCC
CCCCRCCC	chr1	42045168	42045175	+	14.6753	1.9e-05	0.111	CCCCACCC
CCCCRCCC	chr1	44960008	44960015	+	14.6753	1.9e-05	0.111	CCCCACCC
CCCCRCCC	chr1	45759984	45759991	+	14.6753	1.9e-05	0.111	CCCCACCC
CCCCRCCC	chr1	45760324	45760331	+	14.6753	1.9e-05	0.111	CCCCACCC
CCCCRCCC	chr1	111565979	111565986	+	14.6753	1.9e-05	0.111	CCCCACCC
CCCCRCCC	chr1	111936955	111936962	+	14.6753	1.9e-05	0.111	CCCCACCC
CCCCRCCC	chr1	148125044	148125051	+	14.6753	1.9e-05	0.111	CCCCACCC
CCCCRCCC	chr1	148125276	148125283	-	14.6753	1.9e-05	0.111	CCCCACCC
CCCCRCCC	chr1	148398348	148398355	-	14.6753	1.9e-05	0.111	CCCCACCC
CCCCRCCC	chr1	149850945	149850952	+	14.6753	1.9e-05	0.111	CCCCACCC
CCCCRCCC	chr1	153176045	153176052	+	14.6753	1.9e-05	0.111	CCCCACCC
CCCCRCCC	chr1	154453137	154453144	+	14.6753	1.9e-05	0.111	CCCCACCC
CCCCRCCC	chr1	154741487	154741494	-	14.6753	1.9e-05	0.111	CCCCACCC
CCCCRCCC	chr1	154741806	154741813	+	14.6753	1.9e-05	0.111	CCCCACCC
CCCCRCCC	chr1	158865964	158865971	-	14.6753	1.9e-05	0.111	CCCCACCC
CCCCRCCC	chr1	158866966	158866973	+	14.6753	1.9e-05	0.111	CCCCACCC
CCCCRCCC	chr1	158992593	158992600	-	14.6753	1.9e-05	0.111	CCCCACCC
CCCCRCCC	chr1	179634457	179634464	+	14.6753	1.9e-05	0.111	CCCCACCC
CCCCRCCC	chr1	201557100	201557107	-	14.6753	1.9e-05	0.111	CCCCACCC
CCCCRCCC	chr1	204919938	204919945	-	14.6753	1.9e-05	0.111	CCCCACCC
CCCCRCCC	chr1	211219706	211219713	+	14.6753	1.9e-05	0.111	CCCCACCC
CCCCRCCC	chr1	228391021	228391028	+	14.6753	1.9e-05	0.111	CCCCACCC
CCCCRCCC	chr1	232576068	232576075	-	14.6753	1.9e-05	0.111	CCCCACCC
CCCCRCCC	chr2	9699526	9699533	-	14.6753	1.9e-05	0.111	CCCCACCC
CCCCRCCC	chr2	3600912	3600919	-	14.6753	1.9e-05	0.111	CCCCACCC
CCCCRCCC	chr2	11888260	11888267	+	14.6753	1.9e-05	0.111	CCCCACCC
CCCCRCCC	chr2	12786007	12786014	-	14.6753	1.9e-05	0.111	CCCCACCC
CCCCRCCC	chr2	27433209	27433216	+	14.6753	1.9e-05	0.111	CCCCACCC
CCCCRCCC	chr2	33557994	33558001	+	14.6753	1.9e-05	0.111	CCCCACCC
CCCCRCCC	chr2	47391358	47391365	+	14.6753	1.9e-05	0.111	CCCCACCC
CCCCRCCC	chr2	54649821	54649828	-	14.6753	1.9e-05	0.111	CCCCACCC
CCCCRCCC	chr2	54650522	54650529	+	14.6753	1.9e-05	0.111	CCCCACCC
CCCCRCCC	chr2	70167544	70167551	-	14.6753	1.9e-05	0.111	CCCCACCC
CCCCRCCC	chr2	70170160	70170167	+	14.6753	1.9e-05	0.111	CCCCACCC
CCCCRCCC	chr2	111642734	111642741	-	14.6753	1.9e-05	0.111	CCCCACCC
CCCCRCCC	chr2	157826046	157826053	-	14.6753	1.9e-05	0.111	CCCCACCC
CCCCRCCC	chr2	177837815	177837822	+	14.6753	1.9e-05	0.111	CCCCACCC
CCCCRCCC	chr2	177838167	177838174	-	14.6753	1.9e-05	0.111	CCCCACCC
CCCCRCCC	chr2	201689208	201689215	-	14.6753	1.9e-05	0.111	CCCCACCC
CCCCRCCC	chr2	201831436	201831443	-	14.6753	1.9e-05	0.111	CCCCACCC
CCCCRCCC	chr2	231233731	231233738	-	14.6753	1.9e-05	0.111	CCCCACCC
CCCCRCCC	chr2	232235163	232235170	+	14.6753	1.9e-05	0.111	CCCCACCC
CCCCRCCC	chr2	233632769	233632776	-	14.6753	1.9e-05	0.111	CCCCACCC
CCCCRCCC	chr2	241903770	241903777	+	14.6753	1.9e-05	0.111	CCCCACCC
CCCCRCCC	chr3	9413226	9413233	+	14.6753	1.9e-05	0.111	CCCCACCC
CCCCRCCC	chr3	9413693	9413700	+	14.6753	1.9e-05	0.111	CCCCACCC
CCCCRCCC	chr3	13100601	13100608	-	14.6753	1.9e-05	0.111	CCCCACCC
CCCCRCCC	chr3	13104555	13104562	+	14.6753	1.9e-05	0.111	CCCCACCC
CCCCRCCC	chr3	14668013	14668020	+	14.6753	1.9e-05	0.111	CCCCACCC
CCCCRCCC	chr3	23933955	23933962	-	14.6753	1.9e-05	0.111	CCCCACCC
CCCCRCCC	chr3	40977949	40977956	-	14.6753	1.9e-05	0.111	CCCCACCC
CCCCRCCC	chr3	45570796	45570803	+	14.6753	1.9e-05	0.111	CCCCACCC
CCCCRCCC	chr3	45570801	45570808	+	14.6753	1.9e-05	0.111	CCCCACCC
CCCCRCCC	chr3	46943699	46943706	+	14.6753	1.9e-05	0.111	CCCCACCC
CCCCRCCC	chr3	46943818	46943825	-	14.6753	1.9e-05	0.111	CCCCACCC
CCCCRCCC	chr3	49019452	49019459	+	14.6753	1.9e-05	0.111	CCCCACCC
CCCCRCCC	chr3	57077714	57077721	+	14.6753	1.9e-05	0.111	CCCCACCC
CCCCRCCC	chr3	72117628	72117635	-	14.6753	1.9e-05	0.111	CCCCACCC
CCCCRCCC	chr3	113662380	113662387	-	14.6753	1.9e-05	0.111	CCCCACCC
CCCCRCCC	chr3	116347917	116347924	-	14.6753	1.9e-05	0.111	CCCCACCC
CCCCRCCC	chr3	121296953	121296960	+	14.6753	1.9e-05	0.111	CCCCACCC
CCCCRCCC	chr3	123811899	123811906	-	14.6753	1.9e-05	0.111	CCCCACCC
CCCCRCCC	chr3	126342700	126342707	-	14.6753	1.9e-05	0.111	CCCCACCC
CCCCRCCC	chr3	126342705	126342712	-	14.6753	1.9e-05	0.111	CCCCACCC
CCCCRCCC	chr3	157874990	157874997	+	14.6753	1.9e-05	0.111	CCCCACCC
CCCCRCCC	chr3	178559196	178559203	+	14.6753	1.9e-05	0.111	CCCCACCC
CCCCRCCC	chr3	178559202	178559209	+	14.6753	1.9e-05	0.111	CCCCACCC
CCCCRCCC	chr3	178560512	178560519	+	14.6753	1.9e-05	0.111	CCCCACCC
CCCCRCCC	chr3	196746266	196746273	+	14.6753	1.9e-05	0.111	CCCCACCC
CCCCRCCC	chr4	2717911	2717918	+	14.6753	1.9e-05	0.111	CCCCACCC
CCCCRCCC	chr4	2758904	2758911	-	14.6753	1.9e-05	0.111	CCCCACCC
CCCCRCCC	chr4	2758945	2758952	-	14.6753	1.9e-05	0.111	CCCCACCC
CCCCRCCC	chr4	79754263	79754270	+	14.6753	1.9e-05	0.111	CCCCACCC
CCCCRCCC	chr4	102159482	102159489	+	14.6753	1.9e-05	0.111	CCCCACCC
CCCCRCCC	chr4	147240047	147240054	+	14.6753	1.9e-05	0.111	CCCCACCC
CCCCRCCC	chr5	32212552	32212559	-	14.6753	1.9e-05	0.111	CCCCACCC
CCCCRCCC	chr5	32622333	32622340	+	14.6753	1.9e-05	0.111	CCCCACCC
CCCCRCCC	chr5	55480421	55480428	-	14.6753	1.9e-05	0.111	CCCCACCC
CCCCRCCC	chr5	90712593	90712600	+	14.6753	1.9e-05	0.111	CCCCACCC
CCCCRCCC	chr5	107746351	107746358	+	14.6753	1.9e-05	0.111	CCCCACCC
CCCCRCCC	chr5	131037719	131037726	+	14.6753	1.9e-05	0.111	CCCCACCC
CCCCRCCC	chr5	138925212	138925219	+	14.6753	1.9e-05	0.111	CCCCACCC
CCCCRCCC	chr5	150455285	150455292	+	14.6753	1.9e-05	0.111	CCCCACCC
CCCCRCCC	chr5	150455410	150455417	-	14.6753	1.9e-05	0.111	CCCCACCC
CCCCRCCC	chr5	172504076	172504083	-	14.6753	1.9e-05	0.111	CCCCACCC
CCCCRCCC	chr5	180169738	180169745	+	14.6753	1.9e-05	0.111	CCCCACCC
CCCCRCCC	chr5	180582737	180582744	-	14.6753	1.9e-05	0.111	CCCCACCC
CCCCRCCC	chr6	174297	174304	-	14.6753	1.9e-05	0.111	CCCCACCC
CCCCRCCC	chr6	237742	237749	+	14.6753	1.9e-05	0.111	CCCCACCC
CCCCRCCC	chr6	237747	237754	+	14.6753	1.9e-05	0.111	CCCCACCC
CCCCRCCC	chr6	310003	310010	+	14.6753	1.9e-05	0.111	CCCCACCC
CCCCRCCC	chr6	24828310	24828317	-	14.6753	1.9e-05	0.111	CCCCACCC
CCCCRCCC	chr6	26071149	26071156	-	14.6753	1.9e-05	0.111	CCCCACCC
CCCCRCCC	chr6	26129684	26129691	+	14.6753	1.9e-05	0.111	CCCCACCC
CCCCRCCC	chr6	26152022	26152029	-	14.6753	1.9e-05	0.111	CCCCACCC
CCCCRCCC	chr6	30585277	30585284	+	14.6753	1.9e-05	0.111	CCCCACCC
CCCCRCCC	chr6	30796770	30796777	-	14.6753	1.9e-05	0.111	CCCCACCC
CCCCRCCC	chr6	31430839	31430846	+	14.6753	1.9e-05	0.111	CCCCACCC
CCCCRCCC	chr6	31430839	31430846	+	14.6753	1.9e-05	0.111	CCCCACCC
CCCCRCCC	chr6	31728452	31728459	+	14.6753	1.9e-05	0.111	CCCCACCC
CCCCRCCC	chr6	33047860	33047867	-	14.6753	1.9e-05	0.111	CCCCACCC
CCCCRCCC	chr6	33646984	33646991	+	14.6753	1.9e-05	0.111	CCCCACCC
CCCCRCCC	chr6	36756218	36756225	+	14.6753	1.9e-05	0.111	CCCCACCC
CCCCRCCC	chr6	36829233	36829240	-	14.6753	1.9e-05	0.111	CCCCACCC
CCCCRCCC	chr6	42822004	42822011	-	14.6753	1.9e-05	0.111	CCCCACCC
CCCCRCCC	chr6	42859142	42859149	-	14.6753	1.9e-05	0.111	CCCCACCC
CCCCRCCC	chr6	52471268	52471275	-	14.6753	1.9e-05	0.111	CCCCACCC
CCCCRCCC	chr6	143310393	143310400	+	14.6753	1.9e-05	0.111	CCCCACCC
CCCCRCCC	chr6	157061406	157061413	+	14.6753	1.9e-05	0.111	CCCCACCC
CCCCRCCC	chr6	157061412	157061419	+	14.6753	1.9e-05	0.111	CCCCACCC
CCCCRCCC	chr7	2984824	2984831	-	14.6753	1.9e-05	0.111	CCCCACCC
CCCCRCCC	chr7	5564408	5564415	-	14.6753	1.9e-05	0.111	CCCCACCC
CCCCRCCC	chr7	44071181	44071188	+	14.6753	1.9e-05	0.111	CCCCACCC
CCCCRCCC	chr7	55569798	55569805	+	14.6753	1.9e-05	0.111	CCCCACCC
CCCCRCCC	chr7	73263395	73263402	+	14.6753	1.9e-05	0.111	CCCCACCC
CCCCRCCC	chr7	73281738	73281745	-	14.6753	1.9e-05	0.111	CCCCACCC
CCCCRCCC	chr7	86686901	86686908	-	14.6753	1.9e-05	0.111	CCCCACCC
CCCCRCCC	chr7	100019312	100019319	-	14.6753	1.9e-05	0.111	CCCCACCC
CCCCRCCC	chr7	100515578	100515585	-	14.6753	1.9e-05	0.111	CCCCACCC
CCCCRCCC	chr7	101719267	101719274	-	14.6753	1.9e-05	0.111	CCCCACCC
CCCCRCCC	chr7	101854212	101854219	+	14.6753	1.9e-05	0.111	CCCCACCC
CCCCRCCC	chr7	104440763	104440770	+	14.6753	1.9e-05	0.111	CCCCACCC
CCCCRCCC	chr7	106597528	106597535	-	14.6753	1.9e-05	0.111	CCCCACCC
CCCCRCCC	chr7	128362308	128362315	+	14.6753	1.9e-05	0.111	CCCCACCC
CCCCRCCC	chr7	149733643	149733650	-	14.6753	1.9e-05	0.111	CCCCACCC
CCCCRCCC	chr8	144179114	144179121	+	14.6753	1.9e-05	0.111	CCCCACCC
CCCCRCCC	chr8	17824563	17824570	-	14.6753	1.9e-05	0.111	CCCCACCC
CCCCRCCC	chr8	21953489	21953496	+	14.6753	1.9e-05	0.111	CCCCACCC
CCCCRCCC	chr8	21953520	21953527	+	14.6753	1.9e-05	0.111	CCCCACCC
CCCCRCCC	chr8	41600079	41600086	-	14.6753	1.9e-05	0.111	CCCCACCC
CCCCRCCC	chr8	42159006	42159013	+	14.6753	1.9e-05	0.111	CCCCACCC
CCCCRCCC	chr8	57149806	57149813	-	14.6753	1.9e-05	0.111	CCCCACCC
CCCCRCCC	chr8	62073565	62073572	-	14.6753	1.9e-05	0.111	CCCCACCC
CCCCRCCC	chr8	72914176	72914183	+	14.6753	1.9e-05	0.111	CCCCACCC
CCCCRCCC	chr8	98725488	98725495	+	14.6753	1.9e-05	0.111	CCCCACCC
CCCCRCCC	chr8	101998684	101998691	+	14.6753	1.9e-05	0.111	CCCCACCC
CCCCRCCC	chr8	105768258	105768265	-	14.6753	1.9e-05	0.111	CCCCACCC
CCCCRCCC	chr8	126730296	126730303	+	14.6753	1.9e-05	0.111	CCCCACCC
CCCCRCCC	chr8	129395597	129395604	+	14.6753	1.9e-05	0.111	CCCCACCC
CCCCRCCC	chr8	134563958	134563965	+	14.6753	1.9e-05	0.111	CCCCACCC
CCCCRCCC	chr8	134581024	134581031	-	14.6753	1.9e-05	0.111	CCCCACCC
CCCCRCCC	chr9	3515989	3515996	-	14.6753	1.9e-05	0.111	CCCCACCC
CCCCRCCC	chr9	3516078	3516085	-	14.6753	1.9e-05	0.111	CCCCACCC
CCCCRCCC	chr9	36142061	36142068	-	14.6753	1.9e-05	0.111	CCCCACCC
CCCCRCCC	chr9	36983983	36983990	-	14.6753	1.9e-05	0.111	CCCCACCC
CCCCRCCC	chr9	36984083	36984090	+	14.6753	1.9e-05	0.111	CCCCACCC
CCCCRCCC	chr9	70788049	70788056	+	14.6753	1.9e-05	0.111	CCCCACCC
CCCCRCCC	chr9	91268853	91268860	+	14.6753	1.9e-05	0.111	CCCCACCC
CCCCRCCC	chr9	91269091	91269098	-	14.6753	1.9e-05	0.111	CCCCACCC
CCCCRCCC	chr9	116151225	116151232	+	14.6753	1.9e-05	0.111	CCCCACCC
CCCCRCCC	chr9	116483935	116483942	-	14.6753	1.9e-05	0.111	CCCCACCC
CCCCRCCC	chr9	121838831	121838838	+	14.6753	1.9e-05	0.111	CCCCACCC
CCCCRCCC	chr9	122699570	122699577	-	14.6753	1.9e-05	0.111	CCCCACCC
CCCCRCCC	chr9	125141365	125141372	+	14.6753	1.9e-05	0.111	CCCCACCC
CCCCRCCC	chr9	131688287	131688294	-	14.6753	1.9e-05	0.111	CCCCACCC
CCCCRCCC	chrX	134483647	134483654	+	14.6753	1.9e-05	0.111	CCCCACCC
CCCCRCCC	chrX	151750378	151750385	-	14.6753	1.9e-05	0.111	CCCCACCC
CCCCRCCC	chrX	153282950	153282957	+	14.6753	1.9e-05	0.111	CCCCACCC
CCCCRCCC	chr10	1085103	1085110	+	14.6753	1.9e-05	0.111	CCCCACCC
CCCCRCCC	chr10	73705635	73705642	-	14.6753	1.9e-05	0.111	CCCCACCC
CCCCRCCC	chr10	73761544	73761551	-	14.6753	1.9e-05	0.111	CCCCACCC
CCCCRCCC	chr10	73761697	73761704	-	14.6753	1.9e-05	0.111	CCCCACCC
CCCCRCCC	chr10	81946338	81946345	-	14.6753	1.9e-05	0.111	CCCCACCC
CCCCRCCC	chr10	81946515	81946522	+	14.6753	1.9e-05	0.111	CCCCACCC
CCCCRCCC	chr10	104411036	104411043	-	14.6753	1.9e-05	0.111	CCCCACCC
CCCCRCCC	chr10	104411168	104411175	-	14.6753	1.9e-05	0.111	CCCCACCC
CCCCRCCC	chr10	104411276	104411283	-	14.6753	1.9e-05	0.111	CCCCACCC
CCCCRCCC	chr10	105221133	105221140	-	14.6753	1.9e-05	0.111	CCCCACCC
CCCCRCCC	chr10	105221260	105221267	-	14.6753	1.9e-05	0.111	CCCCACCC
CCCCRCCC	chr10	112145893	112145900	-	14.6753	1.9e-05	0.111	CCCCACCC
CCCCRCCC	chr10	112164580	112164587	+	14.6753	1.9e-05	0.111	CCCCACCC
CCCCRCCC	chr10	121239106	121239113	-	14.6753	1.9e-05	0.111	CCCCACCC
CCCCRCCC	chr10	126397795	126397802	-	14.6753	1.9e-05	0.111	CCCCACCC
CCCCRCCC	chr11	1830849	1830856	-	14.6753	1.9e-05	0.111	CCCCACCC
CCCCRCCC	chr11	34219466	34219473	-	14.6753	1.9e-05	0.111	CCCCACCC
CCCCRCCC	chr11	35104843	35104850	-	14.6753	1.9e-05	0.111	CCCCACCC
CCCCRCCC	chr11	48088087	48088094	+	14.6753	1.9e-05	0.111	CCCCACCC
CCCCRCCC	chr11	59979662	59979669	-	14.6753	1.9e-05	0.111	CCCCACCC
CCCCRCCC	chr11	64375752	64375759	-	14.6753	1.9e-05	0.111	CCCCACCC
CCCCRCCC	chr11	64620941	64620948	-	14.6753	1.9e-05	0.111	CCCCACCC
CCCCRCCC	chr11	64641866	64641873	+	14.6753	1.9e-05	0.111	CCCCACCC
CCCCRCCC	chr11	64651051	64651058	+	14.6753	1.9e-05	0.111	CCCCACCC
CCCCRCCC	chr11	64656473	64656480	+	14.6753	1.9e-05	0.111	CCCCACCC
CCCCRCCC	chr11	64943218	64943225	-	14.6753	1.9e-05	0.111	CCCCACCC
CCCCRCCC	chr11	64945888	64945895	+	14.6753	1.9e-05	0.111	CCCCACCC
CCCCRCCC	chr11	64945894	64945901	+	14.6753	1.9e-05	0.111	CCCCACCC
CCCCRCCC	chr11	67796465	67796472	-	14.6753	1.9e-05	0.111	CCCCACCC
CCCCRCCC	chr11	73168157	73168164	+	14.6753	1.9e-05	0.111	CCCCACCC
CCCCRCCC	chr11	85603707	85603714	+	14.6753	1.9e-05	0.111	CCCCACCC
CCCCRCCC	chr11	101693372	101693379	-	14.6753	1.9e-05	0.111	CCCCACCC
CCCCRCCC	chr11	118072025	118072032	+	14.6753	1.9e-05	0.111	CCCCACCC
CCCCRCCC	chr11	122438325	122438332	-	14.6753	1.9e-05	0.111	CCCCACCC
CCCCRCCC	chr11	124445883	124445890	+	14.6753	1.9e-05	0.111	CCCCACCC
CCCCRCCC	chr11	124445997	124446004	-	14.6753	1.9e-05	0.111	CCCCACCC
CCCCRCCC	chr11	124446245	124446252	-	14.6753	1.9e-05	0.111	CCCCACCC
CCCCRCCC	chr11	127844603	127844610	-	14.6753	1.9e-05	0.111	CCCCACCC
CCCCRCCC	chr12	4098150	4098157	-	14.6753	1.9e-05	0.111	CCCCACCC
CCCCRCCC	chr12	4122363	4122370	-	14.6753	1.9e-05	0.111	CCCCACCC
CCCCRCCC	chr12	4122601	4122608	+	14.6753	1.9e-05	0.111	CCCCACCC
CCCCRCCC	chr12	15832722	15832729	-	14.6753	1.9e-05	0.111	CCCCACCC
CCCCRCCC	chr12	46493037	46493044	-	14.6753	1.9e-05	0.111	CCCCACCC
CCCCRCCC	chr12	46493246	46493253	+	14.6753	1.9e-05	0.111	CCCCACCC
CCCCRCCC	chr12	46493399	46493406	+	14.6753	1.9e-05	0.111	CCCCACCC
CCCCRCCC	chr12	46550535	46550542	-	14.6753	1.9e-05	0.111	CCCCACCC
CCCCRCCC	chr12	48343243	48343250	+	14.6753	1.9e-05	0.111	CCCCACCC
CCCCRCCC	chr12	67488021	67488028	+	14.6753	1.9e-05	0.111	CCCCACCC
CCCCRCCC	chr12	67488049	67488056	+	14.6753	1.9e-05	0.111	CCCCACCC
CCCCRCCC	chr12	67488773	67488780	-	14.6753	1.9e-05	0.111	CCCCACCC
CCCCRCCC	chr12	91062675	91062682	+	14.6753	1.9e-05	0.111	CCCCACCC
CCCCRCCC	chr12	91322015	91322022	+	14.6753	1.9e-05	0.111	CCCCACCC
CCCCRCCC	chr12	91457402	91457409	+	14.6753	1.9e-05	0.111	CCCCACCC
CCCCRCCC	chr12	107552006	107552013	-	14.6753	1.9e-05	0.111	CCCCACCC
CCCCRCCC	chr12	109584071	109584078	+	14.6753	1.9e-05	0.111	CCCCACCC
CCCCRCCC	chr12	115481823	115481830	-	14.6753	1.9e-05	0.111	CCCCACCC
CCCCRCCC	chr12	121914750	121914757	+	14.6753	1.9e-05	0.111	CCCCACCC
CCCCRCCC	chr13	30089758	30089765	+	14.6753	1.9e-05	0.111	CCCCACCC
CCCCRCCC	chr13	49838282	49838289	-	14.6753	1.9e-05	0.111	CCCCACCC
CCCCRCCC	chr13	76799293	76799300	+	14.6753	1.9e-05	0.111	CCCCACCC
CCCCRCCC	chr14	22089234	22089241	+	14.6753	1.9e-05	0.111	CCCCACCC
CCCCRCCC	chr14	23700291	23700298	-	14.6753	1.9e-05	0.111	CCCCACCC
CCCCRCCC	chr14	23700694	23700701	+	14.6753	1.9e-05	0.111	CCCCACCC
CCCCRCCC	chr14	23700738	23700745	-	14.6753	1.9e-05	0.111	CCCCACCC
CCCCRCCC	chr14	34938400	34938407	-	14.6753	1.9e-05	0.111	CCCCACCC
CCCCRCCC	chr14	50358273	50358280	+	14.6753	1.9e-05	0.111	CCCCACCC
CCCCRCCC	chr14	67747691	67747698	+	14.6753	1.9e-05	0.111	CCCCACCC
CCCCRCCC	chr14	68325399	68325406	-	14.6753	1.9e-05	0.111	CCCCACCC
CCCCRCCC	chr14	68325408	68325415	-	14.6753	1.9e-05	0.111	CCCCACCC
CCCCRCCC	chr14	69303421	69303428	+	14.6753	1.9e-05	0.111	CCCCACCC
CCCCRCCC	chr14	95637033	95637040	+	14.6753	1.9e-05	0.111	CCCCACCC
CCCCRCCC	chr14	104585325	104585332	+	14.6753	1.9e-05	0.111	CCCCACCC
CCCCRCCC	chr15	29295149	29295156	-	14.6753	1.9e-05	0.111	CCCCACCC
CCCCRCCC	chr15	29408822	29408829	-	14.6753	1.9e-05	0.111	CCCCACCC
CCCCRCCC	chr15	29441015	29441022	-	14.6753	1.9e-05	0.111	CCCCACCC
CCCCRCCC	chr15	43534676	43534683	+	14.6753	1.9e-05	0.111	CCCCACCC
CCCCRCCC	chr15	56533899	56533906	-	14.6753	1.9e-05	0.111	CCCCACCC
CCCCRCCC	chr15	57623530	57623537	-	14.6753	1.9e-05	0.111	CCCCACCC
CCCCRCCC	chr15	61583571	61583578	+	14.6753	1.9e-05	0.111	CCCCACCC
CCCCRCCC	chr15	62973070	62973077	+	14.6753	1.9e-05	0.111	CCCCACCC
CCCCRCCC	chr15	62973234	62973241	-	14.6753	1.9e-05	0.111	CCCCACCC
CCCCRCCC	chr15	68584133	68584140	-	14.6753	1.9e-05	0.111	CCCCACCC
CCCCRCCC	chr15	72476767	72476774	-	14.6753	1.9e-05	0.111	CCCCACCC
CCCCRCCC	chr15	72879909	72879916	+	14.6753	1.9e-05	0.111	CCCCACCC
CCCCRCCC	chr15	73293226	73293233	+	14.6753	1.9e-05	0.111	CCCCACCC
CCCCRCCC	chr16	2672252	2672259	-	14.6753	1.9e-05	0.111	CCCCACCC
CCCCRCCC	chr16	9129058	9129065	+	14.6753	1.9e-05	0.111	CCCCACCC
CCCCRCCC	chr16	11363468	11363475	+	14.6753	1.9e-05	0.111	CCCCACCC
CCCCRCCC	chr16	27151176	27151183	-	14.6753	1.9e-05	0.111	CCCCACCC
CCCCRCCC	chr16	30377770	30377777	-	14.6753	1.9e-05	0.111	CCCCACCC
CCCCRCCC	chr16	51653243	51653250	-	14.6753	1.9e-05	0.111	CCCCACCC
CCCCRCCC	chr16	55523148	55523155	-	14.6753	1.9e-05	0.111	CCCCACCC
CCCCRCCC	chr16	55523221	55523228	+	14.6753	1.9e-05	0.111	CCCCACCC
CCCCRCCC	chr16	68972464	68972471	+	14.6753	1.9e-05	0.111	CCCCACCC
CCCCRCCC	chr16	87245326	87245333	-	14.6753	1.9e-05	0.111	CCCCACCC
CCCCRCCC	chr16	87572727	87572734	+	14.6753	1.9e-05	0.111	CCCCACCC
CCCCRCCC	chr17	2561858	2561865	+	14.6753	1.9e-05	0.111	CCCCACCC
CCCCRCCC	chr17	2562201	2562208	+	14.6753	1.9e-05	0.111	CCCCACCC
CCCCRCCC	chr17	3811692	3811699	-	14.6753	1.9e-05	0.111	CCCCACCC
CCCCRCCC	chr17	4789189	4789196	-	14.6753	1.9e-05	0.111	CCCCACCC
CCCCRCCC	chr17	8139787	8139794	-	14.6753	1.9e-05	0.111	CCCCACCC
CCCCRCCC	chr17	8737522	8737529	-	14.6753	1.9e-05	0.111	CCCCACCC
CCCCRCCC	chr17	22683631	22683638	-	14.6753	1.9e-05	0.111	CCCCACCC
CCCCRCCC	chr17	33853482	33853489	-	14.6753	1.9e-05	0.111	CCCCACCC
CCCCRCCC	chr17	35992530	35992537	-	14.6753	1.9e-05	0.111	CCCCACCC
CCCCRCCC	chr17	38024634	38024641	-	14.6753	1.9e-05	0.111	CCCCACCC
CCCCRCCC	chr17	45580960	45580967	-	14.6753	1.9e-05	0.111	CCCCACCC
CCCCRCCC	chr17	59172982	59172989	+	14.6753	1.9e-05	0.111	CCCCACCC
CCCCRCCC	chr17	59274202	59274209	+	14.6753	1.9e-05	0.111	CCCCACCC
CCCCRCCC	chr17	71776113	71776120	+	14.6753	1.9e-05	0.111	CCCCACCC
CCCCRCCC	chr17	71776161	71776168	-	14.6753	1.9e-05	0.111	CCCCACCC
CCCCRCCC	chr17	71776208	71776215	-	14.6753	1.9e-05	0.111	CCCCACCC
CCCCRCCC	chr17	71779197	71779204	+	14.6753	1.9e-05	0.111	CCCCACCC
CCCCRCCC	chr17	72000341	72000348	+	14.6753	1.9e-05	0.111	CCCCACCC
CCCCRCCC	chr17	72006627	72006634	-	14.6753	1.9e-05	0.111	CCCCACCC
CCCCRCCC	chr17	72615292	72615299	+	14.6753	1.9e-05	0.111	CCCCACCC
CCCCRCCC	chr17	73637185	73637192	+	14.6753	1.9e-05	0.111	CCCCACCC
CCCCRCCC	chr17	73648094	73648101	-	14.6753	1.9e-05	0.111	CCCCACCC
CCCCRCCC	chr17	73652209	73652216	+	14.6753	1.9e-05	0.111	CCCCACCC
CCCCRCCC	chr17	73653282	73653289	-	14.6753	1.9e-05	0.111	CCCCACCC
CCCCRCCC	chr17	73681688	73681695	+	14.6753	1.9e-05	0.111	CCCCACCC
CCCCRCCC	chr17	73682686	73682693	+	14.6753	1.9e-05	0.111	CCCCACCC
CCCCRCCC	chr17	73863969	73863976	-	14.6753	1.9e-05	0.111	CCCCACCC
CCCCRCCC	chr18	18968432	18968439	-	14.6753	1.9e-05	0.111	CCCCACCC
CCCCRCCC	chr18	44733261	44733268	-	14.6753	1.9e-05	0.111	CCCCACCC
CCCCRCCC	chr18	54888571	54888578	-	14.6753	1.9e-05	0.111	CCCCACCC
CCCCRCCC	chr18	55723511	55723518	-	14.6753	1.9e-05	0.111	CCCCACCC
CCCCRCCC	chr18	58979019	58979026	-	14.6753	1.9e-05	0.111	CCCCACCC
CCCCRCCC	chr18	64811392	64811399	+	14.6753	1.9e-05	0.111	CCCCACCC
CCCCRCCC	chr18	65767283	65767290	-	14.6753	1.9e-05	0.111	CCCCACCC
CCCCRCCC	chr19	1602290	1602297	-	14.6753	1.9e-05	0.111	CCCCACCC
CCCCRCCC	chr19	4218761	4218768	+	14.6753	1.9e-05	0.111	CCCCACCC
CCCCRCCC	chr19	4218866	4218873	-	14.6753	1.9e-05	0.111	CCCCACCC
CCCCRCCC	chr19	6539658	6539665	+	14.6753	1.9e-05	0.111	CCCCACCC
CCCCRCCC	chr19	6539720	6539727	+	14.6753	1.9e-05	0.111	CCCCACCC
CCCCRCCC	chr19	6752710	6752717	-	14.6753	1.9e-05	0.111	CCCCACCC
CCCCRCCC	chr19	6752716	6752723	-	14.6753	1.9e-05	0.111	CCCCACCC
CCCCRCCC	chr19	7672749	7672756	+	14.6753	1.9e-05	0.111	CCCCACCC
CCCCRCCC	chr19	7676658	7676665	+	14.6753	1.9e-05	0.111	CCCCACCC
CCCCRCCC	chr19	8292594	8292601	-	14.6753	1.9e-05	0.111	CCCCACCC
CCCCRCCC	chr19	12755667	12755674	+	14.6753	1.9e-05	0.111	CCCCACCC
CCCCRCCC	chr19	12755792	12755799	+	14.6753	1.9e-05	0.111	CCCCACCC
CCCCRCCC	chr19	12755838	12755845	+	14.6753	1.9e-05	0.111	CCCCACCC
CCCCRCCC	chr19	12910167	12910174	+	14.6753	1.9e-05	0.111	CCCCACCC
CCCCRCCC	chr19	13127056	13127063	+	14.6753	1.9e-05	0.111	CCCCACCC
CCCCRCCC	chr19	13139584	13139591	+	14.6753	1.9e-05	0.111	CCCCACCC
CCCCRCCC	chr19	13139752	13139759	-	14.6753	1.9e-05	0.111	CCCCACCC
CCCCRCCC	chr19	16343491	16343498	-	14.6753	1.9e-05	0.111	CCCCACCC
CCCCRCCC	chr19	17097351	17097358	+	14.6753	1.9e-05	0.111	CCCCACCC
CCCCRCCC	chr19	17239128	17239135	+	14.6753	1.9e-05	0.111	CCCCACCC
CCCCRCCC	chr19	18070883	18070890	-	14.6753	1.9e-05	0.111	CCCCACCC
CCCCRCCC	chr19	44589782	44589789	-	14.6753	1.9e-05	0.111	CCCCACCC
CCCCRCCC	chr19	44590109	44590116	-	14.6753	1.9e-05	0.111	CCCCACCC
CCCCRCCC	chr19	44590170	44590177	-	14.6753	1.9e-05	0.111	CCCCACCC
CCCCRCCC	chr19	44591646	44591653	+	14.6753	1.9e-05	0.111	CCCCACCC
CCCCRCCC	chr19	47055621	47055628	-	14.6753	1.9e-05	0.111	CCCCACCC
CCCCRCCC	chr19	47080322	47080329	-	14.6753	1.9e-05	0.111	CCCCACCC
CCCCRCCC	chr19	48951082	48951089	-	14.6753	1.9e-05	0.111	CCCCACCC
CCCCRCCC	chr19	48959649	48959656	+	14.6753	1.9e-05	0.111	CCCCACCC
CCCCRCCC	chr19	50274580	50274587	-	14.6753	1.9e-05	0.111	CCCCACCC
CCCCRCCC	chr19	51913388	51913395	+	14.6753	1.9e-05	0.111	CCCCACCC
CCCCRCCC	chr19	51914448	51914455	+	14.6753	1.9e-05	0.111	CCCCACCC
CCCCRCCC	chr19	53809739	53809746	+	14.6753	1.9e-05	0.111	CCCCACCC
CCCCRCCC	chr19	54157576	54157583	-	14.6753	1.9e-05	0.111	CCCCACCC
CCCCRCCC	chr19	56766490	56766497	-	14.6753	1.9e-05	0.111	CCCCACCC
CCCCRCCC	chr19	63598613	63598620	-	14.6753	1.9e-05	0.111	CCCCACCC
CCCCRCCC	chr20	29760036	29760043	+	14.6753	1.9e-05	0.111	CCCCACCC
CCCCRCCC	chr20	30409396	30409403	+	14.6753	1.9e-05	0.111	CCCCACCC
CCCCRCCC	chr20	36904711	36904718	-	14.6753	1.9e-05	0.111	CCCCACCC
CCCCRCCC	chr20	36904752	36904759	+	14.6753	1.9e-05	0.111	CCCCACCC
CCCCRCCC	chr20	39074012	39074019	-	14.6753	1.9e-05	0.111	CCCCACCC
CCCCRCCC	chr20	44426028	44426035	+	14.6753	1.9e-05	0.111	CCCCACCC
CCCCRCCC	chr20	48981550	48981557	+	14.6753	1.9e-05	0.111	CCCCACCC
CCCCRCCC	chr20	57013479	57013486	+	14.6753	1.9e-05	0.111	CCCCACCC
CCCCRCCC	chr20	57013565	57013572	+	14.6753	1.9e-05	0.111	CCCCACCC
CCCCRCCC	chr20	62053628	62053635	+	14.6753	1.9e-05	0.111	CCCCACCC
CCCCRCCC	chr21	34270095	34270102	-	14.6753	1.9e-05	0.111	CCCCACCC
CCCCRCCC	chr21	39643231	39643238	+	14.6753	1.9e-05	0.111	CCCCACCC
CCCCRCCC	chr21	41739706	41739713	+	14.6753	1.9e-05	0.111	CCCCACCC
CCCCRCCC	chr21	41754141	41754148	-	14.6753	1.9e-05	0.111	CCCCACCC
CCCCRCCC	chr21	44451581	44451588	-	14.6753	1.9e-05	0.111	CCCCACCC
CCCCRCCC	chr22	21604042	21604049	-	14.6753	1.9e-05	0.111	CCCCACCC
CCCCRCCC	chr22	21607772	21607779	-	14.6753	1.9e-05	0.111	CCCCACCC
CCCCRCCC	chr22	21608071	21608078	+	14.6753	1.9e-05	0.111	CCCCACCC
CCCCRCCC	chr22	21608076	21608083	+	14.6753	1.9e-05	0.111	CCCCACCC
CCCCRCCC	chr22	36010326	36010333	-	14.6753	1.9e-05	0.111	CCCCACCC
CCCCRCCC	chr22	36334641	36334648	-	14.6753	1.9e-05	0.111	CCCCACCC
CCCCRCCC	chr22	39141715	39141722	+	14.6753	1.9e-05	0.111	CCCCACCC
CCCCRCCC	chr22	40139725	40139732	+	14.6753	1.9e-05	0.111	CCCCACCC
CCCCRCCC	chr22	40172803	40172810	+	14.6753	1.9e-05	0.111	CCCCACCC
CCCCRCCC	chr22	40662442	40662449	-	14.6753	1.9e-05	0.111	CCCCACCC
CCCCRCCC	chr22	41993657	41993664	+	14.6753	1.9e-05	0.111	CCCCACCC
CCCCRCCC	chr22	48052055	48052062	-	14.6753	1.9e-05	0.111	CCCCACCC
CCCCRCCC	chr22	49086362	49086369	-	14.6753	1.9e-05	0.111	CCCCACCC
CCCCRCCC	chr22	49089793	49089800	+	14.6753	1.9e-05	0.111	CCCCACCC
CCCCRCCC	chr22	49314275	49314282	-	14.6753	1.9e-05	0.111	CCCCACCC
CCCCRCCC	chr22	49314302	49314309	-	14.6753	1.9e-05	0.111	CCCCACCC
CCCCRCCC	chr22	49314966	49314973	-	14.6753	1.9e-05	0.111	CCCCACCC
CCCCRCCC	chr1	1700216	1700223	+	14.5974	3.95e-05	0.117	CCCCGCCC
CCCCRCCC	chr1	16034166	16034173	+	14.5974	3.95e-05	0.117	CCCCGCCC
CCCCRCCC	chr1	16034198	16034205	+	14.5974	3.95e-05	0.117	CCCCGCCC
CCCCRCCC	chr1	21982836	21982843	-	14.5974	3.95e-05	0.117	CCCCGCCC
CCCCRCCC	chr1	26819632	26819639	-	14.5974	3.95e-05	0.117	CCCCGCCC
CCCCRCCC	chr1	27521134	27521141	-	14.5974	3.95e-05	0.117	CCCCGCCC
CCCCRCCC	chr1	27521325	27521332	+	14.5974	3.95e-05	0.117	CCCCGCCC
CCCCRCCC	chr1	33055678	33055685	-	14.5974	3.95e-05	0.117	CCCCGCCC
CCCCRCCC	chr1	39229325	39229332	-	14.5974	3.95e-05	0.117	CCCCGCCC
CCCCRCCC	chr1	40496267	40496274	+	14.5974	3.95e-05	0.117	CCCCGCCC
CCCCRCCC	chr1	40929772	40929779	-	14.5974	3.95e-05	0.117	CCCCGCCC
CCCCRCCC	chr1	40929810	40929817	-	14.5974	3.95e-05	0.117	CCCCGCCC
CCCCRCCC	chr1	42045278	42045285	+	14.5974	3.95e-05	0.117	CCCCGCCC
CCCCRCCC	chr1	45925454	45925461	+	14.5974	3.95e-05	0.117	CCCCGCCC
CCCCRCCC	chr1	51198433	51198440	-	14.5974	3.95e-05	0.117	CCCCGCCC
CCCCRCCC	chr1	67924602	67924609	+	14.5974	3.95e-05	0.117	CCCCGCCC
CCCCRCCC	chr1	84744912	84744919	+	14.5974	3.95e-05	0.117	CCCCGCCC
CCCCRCCC	chr1	84745054	84745061	-	14.5974	3.95e-05	0.117	CCCCGCCC
CCCCRCCC	chr1	110682777	110682784	+	14.5974	3.95e-05	0.117	CCCCGCCC
CCCCRCCC	chr1	111548049	111548056	-	14.5974	3.95e-05	0.117	CCCCGCCC
CCCCRCCC	chr1	111548239	111548246	+	14.5974	3.95e-05	0.117	CCCCGCCC
CCCCRCCC	chr1	111548541	111548548	+	14.5974	3.95e-05	0.117	CCCCGCCC
CCCCRCCC	chr1	111937232	111937239	-	14.5974	3.95e-05	0.117	CCCCGCCC
CCCCRCCC	chr1	117976459	117976466	-	14.5974	3.95e-05	0.117	CCCCGCCC
CCCCRCCC	chr1	147490546	147490553	-	14.5974	3.95e-05	0.117	CCCCGCCC
CCCCRCCC	chr1	149851061	149851068	+	14.5974	3.95e-05	0.117	CCCCGCCC
CCCCRCCC	chr1	153176075	153176082	+	14.5974	3.95e-05	0.117	CCCCGCCC
CCCCRCCC	chr1	154213128	154213135	+	14.5974	3.95e-05	0.117	CCCCGCCC
CCCCRCCC	chr1	154449298	154449305	+	14.5974	3.95e-05	0.117	CCCCGCCC
CCCCRCCC	chr1	154449304	154449311	+	14.5974	3.95e-05	0.117	CCCCGCCC
CCCCRCCC	chr1	154449699	154449706	-	14.5974	3.95e-05	0.117	CCCCGCCC
CCCCRCCC	chr1	171647039	171647046	-	14.5974	3.95e-05	0.117	CCCCGCCC
CCCCRCCC	chr1	181706048	181706055	-	14.5974	3.95e-05	0.117	CCCCGCCC
CCCCRCCC	chr1	234228915	234228922	+	14.5974	3.95e-05	0.117	CCCCGCCC
CCCCRCCC	chr2	65513541	65513548	-	14.5974	3.95e-05	0.117	CCCCGCCC
CCCCRCCC	chr2	70223309	70223316	+	14.5974	3.95e-05	0.117	CCCCGCCC
CCCCRCCC	chr2	73365332	73365339	+	14.5974	3.95e-05	0.117	CCCCGCCC
CCCCRCCC	chr2	98437652	98437659	-	14.5974	3.95e-05	0.117	CCCCGCCC
CCCCRCCC	chr2	134705835	134705842	-	14.5974	3.95e-05	0.117	CCCCGCCC
CCCCRCCC	chr2	160276921	160276928	-	14.5974	3.95e-05	0.117	CCCCGCCC
CCCCRCCC	chr2	177837750	177837757	-	14.5974	3.95e-05	0.117	CCCCGCCC
CCCCRCCC	chr2	191453614	191453621	+	14.5974	3.95e-05	0.117	CCCCGCCC
CCCCRCCC	chr2	191453632	191453639	+	14.5974	3.95e-05	0.117	CCCCGCCC
CCCCRCCC	chr2	198072952	198072959	+	14.5974	3.95e-05	0.117	CCCCGCCC
CCCCRCCC	chr2	201691897	201691904	+	14.5974	3.95e-05	0.117	CCCCGCCC
CCCCRCCC	chr2	203811938	203811945	+	14.5974	3.95e-05	0.117	CCCCGCCC
CCCCRCCC	chr2	218979489	218979496	+	14.5974	3.95e-05	0.117	CCCCGCCC
CCCCRCCC	chr2	218979506	218979513	+	14.5974	3.95e-05	0.117	CCCCGCCC
CCCCRCCC	chr2	224530262	224530269	+	14.5974	3.95e-05	0.117	CCCCGCCC
CCCCRCCC	chr2	224530304	224530311	+	14.5974	3.95e-05	0.117	CCCCGCCC
CCCCRCCC	chr2	241149231	241149238	-	14.5974	3.95e-05	0.117	CCCCGCCC
CCCCRCCC	chr2	241149329	241149336	-	14.5974	3.95e-05	0.117	CCCCGCCC
CCCCRCCC	chr2	241903435	241903442	+	14.5974	3.95e-05	0.117	CCCCGCCC
CCCCRCCC	chr3	45705832	45705839	-	14.5974	3.95e-05	0.117	CCCCGCCC
CCCCRCCC	chr3	47397351	47397358	+	14.5974	3.95e-05	0.117	CCCCGCCC
CCCCRCCC	chr3	47397511	47397518	-	14.5974	3.95e-05	0.117	CCCCGCCC
CCCCRCCC	chr3	48489614	48489621	+	14.5974	3.95e-05	0.117	CCCCGCCC
CCCCRCCC	chr3	48489651	48489658	-	14.5974	3.95e-05	0.117	CCCCGCCC
CCCCRCCC	chr3	49034363	49034370	-	14.5974	3.95e-05	0.117	CCCCGCCC
CCCCRCCC	chr3	49133515	49133522	+	14.5974	3.95e-05	0.117	CCCCGCCC
CCCCRCCC	chr3	49289495	49289502	+	14.5974	3.95e-05	0.117	CCCCGCCC
CCCCRCCC	chr3	49370858	49370865	+	14.5974	3.95e-05	0.117	CCCCGCCC
CCCCRCCC	chr3	49732161	49732168	-	14.5974	3.95e-05	0.117	CCCCGCCC
CCCCRCCC	chr3	99724177	99724184	-	14.5974	3.95e-05	0.117	CCCCGCCC
CCCCRCCC	chr3	99724231	99724238	+	14.5974	3.95e-05	0.117	CCCCGCCC
CCCCRCCC	chr3	109112500	109112507	+	14.5974	3.95e-05	0.117	CCCCGCCC
CCCCRCCC	chr3	116347910	116347917	-	14.5974	3.95e-05	0.117	CCCCGCCC
CCCCRCCC	chr3	120700041	120700048	+	14.5974	3.95e-05	0.117	CCCCGCCC
CCCCRCCC	chr3	120781426	120781433	+	14.5974	3.95e-05	0.117	CCCCGCCC
CCCCRCCC	chr3	158289242	158289249	+	14.5974	3.95e-05	0.117	CCCCGCCC
CCCCRCCC	chr3	158375429	158375436	+	14.5974	3.95e-05	0.117	CCCCGCCC
CCCCRCCC	chr3	178559208	178559215	+	14.5974	3.95e-05	0.117	CCCCGCCC
CCCCRCCC	chr3	186699606	186699613	+	14.5974	3.95e-05	0.117	CCCCGCCC
CCCCRCCC	chr3	187983780	187983787	-	14.5974	3.95e-05	0.117	CCCCGCCC
CCCCRCCC	chr3	197293398	197293405	+	14.5974	3.95e-05	0.117	CCCCGCCC
CCCCRCCC	chr3	197293480	197293487	-	14.5974	3.95e-05	0.117	CCCCGCCC
CCCCRCCC	chr3	197293501	197293508	-	14.5974	3.95e-05	0.117	CCCCGCCC
CCCCRCCC	chr4	658317	658324	-	14.5974	3.95e-05	0.117	CCCCGCCC
CCCCRCCC	chr4	1684164	1684171	-	14.5974	3.95e-05	0.117	CCCCGCCC
CCCCRCCC	chr4	24923371	24923378	-	14.5974	3.95e-05	0.117	CCCCGCCC
CCCCRCCC	chr4	24923414	24923421	+	14.5974	3.95e-05	0.117	CCCCGCCC
CCCCRCCC	chr4	24923634	24923641	+	14.5974	3.95e-05	0.117	CCCCGCCC
CCCCRCCC	chr4	79002899	79002906	+	14.5974	3.95e-05	0.117	CCCCGCCC
CCCCRCCC	chr4	103968064	103968071	-	14.5974	3.95e-05	0.117	CCCCGCCC
CCCCRCCC	chr4	144654262	144654269	+	14.5974	3.95e-05	0.117	CCCCGCCC
CCCCRCCC	chr5	90712682	90712689	-	14.5974	3.95e-05	0.117	CCCCGCCC
CCCCRCCC	chr5	96296806	96296813	+	14.5974	3.95e-05	0.117	CCCCGCCC
CCCCRCCC	chr5	96297354	96297361	+	14.5974	3.95e-05	0.117	CCCCGCCC
CCCCRCCC	chr5	134268236	134268243	+	14.5974	3.95e-05	0.117	CCCCGCCC
CCCCRCCC	chr5	134268448	134268455	-	14.5974	3.95e-05	0.117	CCCCGCCC
CCCCRCCC	chr5	139907671	139907678	-	14.5974	3.95e-05	0.117	CCCCGCCC
CCCCRCCC	chr5	142763817	142763824	+	14.5974	3.95e-05	0.117	CCCCGCCC
CCCCRCCC	chr5	180582781	180582788	+	14.5974	3.95e-05	0.117	CCCCGCCC
CCCCRCCC	chr6	273587	273594	+	14.5974	3.95e-05	0.117	CCCCGCCC
CCCCRCCC	chr6	12119535	12119542	-	14.5974	3.95e-05	0.117	CCCCGCCC
CCCCRCCC	chr6	12119620	12119627	+	14.5974	3.95e-05	0.117	CCCCGCCC
CCCCRCCC	chr6	24828364	24828371	-	14.5974	3.95e-05	0.117	CCCCGCCC
CCCCRCCC	chr6	24828433	24828440	-	14.5974	3.95e-05	0.117	CCCCGCCC
CCCCRCCC	chr6	24829452	24829459	+	14.5974	3.95e-05	0.117	CCCCGCCC
CCCCRCCC	chr6	27886683	27886690	+	14.5974	3.95e-05	0.117	CCCCGCCC
CCCCRCCC	chr6	30565953	30565960	-	14.5974	3.95e-05	0.117	CCCCGCCC
CCCCRCCC	chr6	30565984	30565991	-	14.5974	3.95e-05	0.117	CCCCGCCC
CCCCRCCC	chr6	30793146	30793153	+	14.5974	3.95e-05	0.117	CCCCGCCC
CCCCRCCC	chr6	32047821	32047828	-	14.5974	3.95e-05	0.117	CCCCGCCC
CCCCRCCC	chr6	33046110	33046117	+	14.5974	3.95e-05	0.117	CCCCGCCC
CCCCRCCC	chr6	33237573	33237580	-	14.5974	3.95e-05	0.117	CCCCGCCC
CCCCRCCC	chr6	33353027	33353034	+	14.5974	3.95e-05	0.117	CCCCGCCC
CCCCRCCC	chr6	33375189	33375196	-	14.5974	3.95e-05	0.117	CCCCGCCC
CCCCRCCC	chr6	33647140	33647147	+	14.5974	3.95e-05	0.117	CCCCGCCC
CCCCRCCC	chr6	36103445	36103452	+	14.5974	3.95e-05	0.117	CCCCGCCC
CCCCRCCC	chr6	36758716	36758723	+	14.5974	3.95e-05	0.117	CCCCGCCC
CCCCRCCC	chr6	41781701	41781708	-	14.5974	3.95e-05	0.117	CCCCGCCC
CCCCRCCC	chr6	42821954	42821961	-	14.5974	3.95e-05	0.117	CCCCGCCC
CCCCRCCC	chr6	44322659	44322666	+	14.5974	3.95e-05	0.117	CCCCGCCC
CCCCRCCC	chr6	106653376	106653383	-	14.5974	3.95e-05	0.117	CCCCGCCC
CCCCRCCC	chr6	106696408	106696415	+	14.5974	3.95e-05	0.117	CCCCGCCC
CCCCRCCC	chr6	136652716	136652723	+	14.5974	3.95e-05	0.117	CCCCGCCC
CCCCRCCC	chr6	138071017	138071024	+	14.5974	3.95e-05	0.117	CCCCGCCC
CCCCRCCC	chr6	151753169	151753176	+	14.5974	3.95e-05	0.117	CCCCGCCC
CCCCRCCC	chr6	151753469	151753476	+	14.5974	3.95e-05	0.117	CCCCGCCC
CCCCRCCC	chr6	170705218	170705225	+	14.5974	3.95e-05	0.117	CCCCGCCC
CCCCRCCC	chr7	999340	999347	-	14.5974	3.95e-05	0.117	CCCCGCCC
CCCCRCCC	chr7	44802561	44802568	+	14.5974	3.95e-05	0.117	CCCCGCCC
CCCCRCCC	chr7	44802756	44802763	-	14.5974	3.95e-05	0.117	CCCCGCCC
CCCCRCCC	chr7	73263400	73263407	+	14.5974	3.95e-05	0.117	CCCCGCCC
CCCCRCCC	chr7	86687027	86687034	+	14.5974	3.95e-05	0.117	CCCCGCCC
CCCCRCCC	chr7	100310582	100310589	+	14.5974	3.95e-05	0.117	CCCCGCCC
CCCCRCCC	chr7	100310612	100310619	+	14.5974	3.95e-05	0.117	CCCCGCCC
CCCCRCCC	chr7	100675124	100675131	+	14.5974	3.95e-05	0.117	CCCCGCCC
CCCCRCCC	chr7	101287141	101287148	+	14.5974	3.95e-05	0.117	CCCCGCCC
CCCCRCCC	chr7	101737254	101737261	-	14.5974	3.95e-05	0.117	CCCCGCCC
CCCCRCCC	chr7	149733594	149733601	-	14.5974	3.95e-05	0.117	CCCCGCCC
CCCCRCCC	chr8	6553554	6553561	-	14.5974	3.95e-05	0.117	CCCCGCCC
CCCCRCCC	chr8	29443410	29443417	+	14.5974	3.95e-05	0.117	CCCCGCCC
CCCCRCCC	chr8	71476869	71476876	+	14.5974	3.95e-05	0.117	CCCCGCCC
CCCCRCCC	chr8	71476911	71476918	+	14.5974	3.95e-05	0.117	CCCCGCCC
CCCCRCCC	chr8	95634861	95634868	-	14.5974	3.95e-05	0.117	CCCCGCCC
CCCCRCCC	chr8	98725498	98725505	+	14.5974	3.95e-05	0.117	CCCCGCCC
CCCCRCCC	chr8	110415720	110415727	+	14.5974	3.95e-05	0.117	CCCCGCCC
CCCCRCCC	chr8	126689573	126689580	-	14.5974	3.95e-05	0.117	CCCCGCCC
CCCCRCCC	chr8	145988614	145988621	-	14.5974	3.95e-05	0.117	CCCCGCCC
CCCCRCCC	chr9	3516941	3516948	-	14.5974	3.95e-05	0.117	CCCCGCCC
CCCCRCCC	chr9	6403042	6403049	+	14.5974	3.95e-05	0.117	CCCCGCCC
CCCCRCCC	chr9	27563736	27563743	+	14.5974	3.95e-05	0.117	CCCCGCCC
CCCCRCCC	chr9	27563915	27563922	-	14.5974	3.95e-05	0.117	CCCCGCCC
CCCCRCCC	chr9	116483929	116483936	-	14.5974	3.95e-05	0.117	CCCCGCCC
CCCCRCCC	chr9	129253808	129253815	+	14.5974	3.95e-05	0.117	CCCCGCCC
CCCCRCCC	chr9	129581677	129581684	-	14.5974	3.95e-05	0.117	CCCCGCCC
CCCCRCCC	chr9	138959159	138959166	-	14.5974	3.95e-05	0.117	CCCCGCCC
CCCCRCCC	chrX	48661290	48661297	+	14.5974	3.95e-05	0.117	CCCCGCCC
CCCCRCCC	chrX	48679384	48679391	+	14.5974	3.95e-05	0.117	CCCCGCCC
CCCCRCCC	chrX	54087691	54087698	-	14.5974	3.95e-05	0.117	CCCCGCCC
CCCCRCCC	chrX	129053982	129053989	+	14.5974	3.95e-05	0.117	CCCCGCCC
CCCCRCCC	chr10	42598049	42598056	-	14.5974	3.95e-05	0.117	CCCCGCCC
CCCCRCCC	chr10	69957292	69957299	-	14.5974	3.95e-05	0.117	CCCCGCCC
CCCCRCCC	chr10	69957333	69957340	-	14.5974	3.95e-05	0.117	CCCCGCCC
CCCCRCCC	chr10	85889110	85889117	+	14.5974	3.95e-05	0.117	CCCCGCCC
CCCCRCCC	chr10	89612108	89612115	+	14.5974	3.95e-05	0.117	CCCCGCCC
CCCCRCCC	chr10	89612254	89612261	-	14.5974	3.95e-05	0.117	CCCCGCCC
CCCCRCCC	chr10	104144090	104144097	+	14.5974	3.95e-05	0.117	CCCCGCCC
CCCCRCCC	chr10	121239101	121239108	-	14.5974	3.95e-05	0.117	CCCCGCCC
CCCCRCCC	chr10	121239112	121239119	-	14.5974	3.95e-05	0.117	CCCCGCCC
CCCCRCCC	chr11	601408	601415	+	14.5974	3.95e-05	0.117	CCCCGCCC
CCCCRCCC	chr11	606050	606057	+	14.5974	3.95e-05	0.117	CCCCGCCC
CCCCRCCC	chr11	8660824	8660831	+	14.5974	3.95e-05	0.117	CCCCGCCC
CCCCRCCC	chr11	8660869	8660876	+	14.5974	3.95e-05	0.117	CCCCGCCC
CCCCRCCC	chr11	13255825	13255832	-	14.5974	3.95e-05	0.117	CCCCGCCC
CCCCRCCC	chr11	13441469	13441476	-	14.5974	3.95e-05	0.117	CCCCGCCC
CCCCRCCC	chr11	59335028	59335035	-	14.5974	3.95e-05	0.117	CCCCGCCC
CCCCRCCC	chr11	62146081	62146088	+	14.5974	3.95e-05	0.117	CCCCGCCC
CCCCRCCC	chr11	62189453	62189460	-	14.5974	3.95e-05	0.117	CCCCGCCC
CCCCRCCC	chr11	62329626	62329633	-	14.5974	3.95e-05	0.117	CCCCGCCC
CCCCRCCC	chr11	62329648	62329655	+	14.5974	3.95e-05	0.117	CCCCGCCC
CCCCRCCC	chr11	62379992	62379999	-	14.5974	3.95e-05	0.117	CCCCGCCC
CCCCRCCC	chr11	63750778	63750785	+	14.5974	3.95e-05	0.117	CCCCGCCC
CCCCRCCC	chr11	63794020	63794027	-	14.5974	3.95e-05	0.117	CCCCGCCC
CCCCRCCC	chr11	64402783	64402790	+	14.5974	3.95e-05	0.117	CCCCGCCC
CCCCRCCC	chr11	64402818	64402825	+	14.5974	3.95e-05	0.117	CCCCGCCC
CCCCRCCC	chr11	64402891	64402898	+	14.5974	3.95e-05	0.117	CCCCGCCC
CCCCRCCC	chr11	64641925	64641932	+	14.5974	3.95e-05	0.117	CCCCGCCC
CCCCRCCC	chr11	65021498	65021505	+	14.5974	3.95e-05	0.117	CCCCGCCC
CCCCRCCC	chr11	65021539	65021546	-	14.5974	3.95e-05	0.117	CCCCGCCC
CCCCRCCC	chr11	65021764	65021771	+	14.5974	3.95e-05	0.117	CCCCGCCC
CCCCRCCC	chr11	65098340	65098347	+	14.5974	3.95e-05	0.117	CCCCGCCC
CCCCRCCC	chr11	65098379	65098386	-	14.5974	3.95e-05	0.117	CCCCGCCC
CCCCRCCC	chr11	65098580	65098587	-	14.5974	3.95e-05	0.117	CCCCGCCC
CCCCRCCC	chr11	67796025	67796032	+	14.5974	3.95e-05	0.117	CCCCGCCC
CCCCRCCC	chr11	67796057	67796064	-	14.5974	3.95e-05	0.117	CCCCGCCC
CCCCRCCC	chr11	72531023	72531030	+	14.5974	3.95e-05	0.117	CCCCGCCC
CCCCRCCC	chr11	73168297	73168304	-	14.5974	3.95e-05	0.117	CCCCGCCC
CCCCRCCC	chr11	110723149	110723156	-	14.5974	3.95e-05	0.117	CCCCGCCC
CCCCRCCC	chr11	118302025	118302032	-	14.5974	3.95e-05	0.117	CCCCGCCC
CCCCRCCC	chr11	122438370	122438377	-	14.5974	3.95e-05	0.117	CCCCGCCC
CCCCRCCC	chr12	4122329	4122336	+	14.5974	3.95e-05	0.117	CCCCGCCC
CCCCRCCC	chr12	14409790	14409797	-	14.5974	3.95e-05	0.117	CCCCGCCC
CCCCRCCC	chr12	14409820	14409827	+	14.5974	3.95e-05	0.117	CCCCGCCC
CCCCRCCC	chr12	22588801	22588808	-	14.5974	3.95e-05	0.117	CCCCGCCC
CCCCRCCC	chr12	31940856	31940863	-	14.5974	3.95e-05	0.117	CCCCGCCC
CCCCRCCC	chr12	46493253	46493260	+	14.5974	3.95e-05	0.117	CCCCGCCC
CCCCRCCC	chr12	47810385	47810392	-	14.5974	3.95e-05	0.117	CCCCGCCC
CCCCRCCC	chr12	70344257	70344264	-	14.5974	3.95e-05	0.117	CCCCGCCC
CCCCRCCC	chr12	97421859	97421866	-	14.5974	3.95e-05	0.117	CCCCGCCC
CCCCRCCC	chr12	120811009	120811016	+	14.5974	3.95e-05	0.117	CCCCGCCC
CCCCRCCC	chr12	122025141	122025148	+	14.5974	3.95e-05	0.117	CCCCGCCC
CCCCRCCC	chr12	123967948	123967955	-	14.5974	3.95e-05	0.117	CCCCGCCC
CCCCRCCC	chr13	26922728	26922735	-	14.5974	3.95e-05	0.117	CCCCGCCC
CCCCRCCC	chr13	30089874	30089881	+	14.5974	3.95e-05	0.117	CCCCGCCC
CCCCRCCC	chr13	33014809	33014816	+	14.5974	3.95e-05	0.117	CCCCGCCC
CCCCRCCC	chr13	40243335	40243342	+	14.5974	3.95e-05	0.117	CCCCGCCC
CCCCRCCC	chr13	48005066	48005073	-	14.5974	3.95e-05	0.117	CCCCGCCC
CCCCRCCC	chr14	23734670	23734677	+	14.5974	3.95e-05	0.117	CCCCGCCC
CCCCRCCC	chr14	34942972	34942979	+	14.5974	3.95e-05	0.117	CCCCGCCC
CCCCRCCC	chr14	34943093	34943100	+	14.5974	3.95e-05	0.117	CCCCGCCC
CCCCRCCC	chr14	34943761	34943768	-	14.5974	3.95e-05	0.117	CCCCGCCC
CCCCRCCC	chr14	57834637	57834644	+	14.5974	3.95e-05	0.117	CCCCGCCC
CCCCRCCC	chr14	61105283	61105290	-	14.5974	3.95e-05	0.117	CCCCGCCC
CCCCRCCC	chr14	61287610	61287617	+	14.5974	3.95e-05	0.117	CCCCGCCC
CCCCRCCC	chr14	89932864	89932871	+	14.5974	3.95e-05	0.117	CCCCGCCC
CCCCRCCC	chr15	29295096	29295103	-	14.5974	3.95e-05	0.117	CCCCGCCC
CCCCRCCC	chr15	29295991	29295998	+	14.5974	3.95e-05	0.117	CCCCGCCC
CCCCRCCC	chr15	29345926	29345933	+	14.5974	3.95e-05	0.117	CCCCGCCC
CCCCRCCC	chr15	29345931	29345938	+	14.5974	3.95e-05	0.117	CCCCGCCC
CCCCRCCC	chr15	38013556	38013563	+	14.5974	3.95e-05	0.117	CCCCGCCC
CCCCRCCC	chr15	38013617	38013624	+	14.5974	3.95e-05	0.117	CCCCGCCC
CCCCRCCC	chr15	43280031	43280038	+	14.5974	3.95e-05	0.117	CCCCGCCC
CCCCRCCC	chr15	70310647	70310654	+	14.5974	3.95e-05	0.117	CCCCGCCC
CCCCRCCC	chr15	70310686	70310693	+	14.5974	3.95e-05	0.117	CCCCGCCC
CCCCRCCC	chr15	70311040	70311047	+	14.5974	3.95e-05	0.117	CCCCGCCC
CCCCRCCC	chr15	70554738	70554745	-	14.5974	3.95e-05	0.117	CCCCGCCC
CCCCRCCC	chr15	73293220	73293227	+	14.5974	3.95e-05	0.117	CCCCGCCC
CCCCRCCC	chr15	91154156	91154163	+	14.5974	3.95e-05	0.117	CCCCGCCC
CCCCRCCC	chr15	91248639	91248646	-	14.5974	3.95e-05	0.117	CCCCGCCC
CCCCRCCC	chr16	1954888	1954895	+	14.5974	3.95e-05	0.117	CCCCGCCC
CCCCRCCC	chr16	1954950	1954957	+	14.5974	3.95e-05	0.117	CCCCGCCC
CCCCRCCC	chr16	2195360	2195367	+	14.5974	3.95e-05	0.117	CCCCGCCC
CCCCRCCC	chr16	2195394	2195401	+	14.5974	3.95e-05	0.117	CCCCGCCC
CCCCRCCC	chr16	2521994	2522001	+	14.5974	3.95e-05	0.117	CCCCGCCC
CCCCRCCC	chr16	8937661	8937668	+	14.5974	3.95e-05	0.117	CCCCGCCC
CCCCRCCC	chr16	11744310	11744317	+	14.5974	3.95e-05	0.117	CCCCGCCC
CCCCRCCC	chr16	11744363	11744370	+	14.5974	3.95e-05	0.117	CCCCGCCC
CCCCRCCC	chr16	14287139	14287146	+	14.5974	3.95e-05	0.117	CCCCGCCC
CCCCRCCC	chr16	18720596	18720603	+	14.5974	3.95e-05	0.117	CCCCGCCC
CCCCRCCC	chr16	18720776	18720783	-	14.5974	3.95e-05	0.117	CCCCGCCC
CCCCRCCC	chr16	22216120	22216127	-	14.5974	3.95e-05	0.117	CCCCGCCC
CCCCRCCC	chr16	22216179	22216186	-	14.5974	3.95e-05	0.117	CCCCGCCC
CCCCRCCC	chr16	27320948	27320955	-	14.5974	3.95e-05	0.117	CCCCGCCC
CCCCRCCC	chr16	30841578	30841585	+	14.5974	3.95e-05	0.117	CCCCGCCC
CCCCRCCC	chr16	51685686	51685693	-	14.5974	3.95e-05	0.117	CCCCGCCC
CCCCRCCC	chr16	66464362	66464369	-	14.5974	3.95e-05	0.117	CCCCGCCC
CCCCRCCC	chr16	66464641	66464648	-	14.5974	3.95e-05	0.117	CCCCGCCC
CCCCRCCC	chr16	66527114	66527121	-	14.5974	3.95e-05	0.117	CCCCGCCC
CCCCRCCC	chr16	66527179	66527186	+	14.5974	3.95e-05	0.117	CCCCGCCC
CCCCRCCC	chr16	85974968	85974975	+	14.5974	3.95e-05	0.117	CCCCGCCC
CCCCRCCC	chr16	86542496	86542503	-	14.5974	3.95e-05	0.117	CCCCGCCC
CCCCRCCC	chr16	88158951	88158958	-	14.5974	3.95e-05	0.117	CCCCGCCC
CCCCRCCC	chr17	2561923	2561930	+	14.5974	3.95e-05	0.117	CCCCGCCC
CCCCRCCC	chr17	2562010	2562017	-	14.5974	3.95e-05	0.117	CCCCGCCC
CCCCRCCC	chr17	5283199	5283206	+	14.5974	3.95e-05	0.117	CCCCGCCC
CCCCRCCC	chr17	7328027	7328034	+	14.5974	3.95e-05	0.117	CCCCGCCC
CCCCRCCC	chr17	7328357	7328364	-	14.5974	3.95e-05	0.117	CCCCGCCC
CCCCRCCC	chr17	30724370	30724377	+	14.5974	3.95e-05	0.117	CCCCGCCC
CCCCRCCC	chr17	30724405	30724412	+	14.5974	3.95e-05	0.117	CCCCGCCC
CCCCRCCC	chr17	30724410	30724417	+	14.5974	3.95e-05	0.117	CCCCGCCC
CCCCRCCC	chr17	30929613	30929620	+	14.5974	3.95e-05	0.117	CCCCGCCC
CCCCRCCC	chr17	33853673	33853680	-	14.5974	3.95e-05	0.117	CCCCGCCC
CCCCRCCC	chr17	35164342	35164349	-	14.5974	3.95e-05	0.117	CCCCGCCC
CCCCRCCC	chr17	35164347	35164354	-	14.5974	3.95e-05	0.117	CCCCGCCC
CCCCRCCC	chr17	35273709	35273716	-	14.5974	3.95e-05	0.117	CCCCGCCC
CCCCRCCC	chr17	35963741	35963748	+	14.5974	3.95e-05	0.117	CCCCGCCC
CCCCRCCC	chr17	40581574	40581581	-	14.5974	3.95e-05	0.117	CCCCGCCC
CCCCRCCC	chr17	40594718	40594725	+	14.5974	3.95e-05	0.117	CCCCGCCC
CCCCRCCC	chr17	44625237	44625244	-	14.5974	3.95e-05	0.117	CCCCGCCC
CCCCRCCC	chr17	44625376	44625383	-	14.5974	3.95e-05	0.117	CCCCGCCC
CCCCRCCC	chr17	44650522	44650529	+	14.5974	3.95e-05	0.117	CCCCGCCC
CCCCRCCC	chr17	44656557	44656564	+	14.5974	3.95e-05	0.117	CCCCGCCC
CCCCRCCC	chr17	59172987	59172994	+	14.5974	3.95e-05	0.117	CCCCGCCC
CCCCRCCC	chr17	59274073	59274080	+	14.5974	3.95e-05	0.117	CCCCGCCC
CCCCRCCC	chr17	59932957	59932964	+	14.5974	3.95e-05	0.117	CCCCGCCC
CCCCRCCC	chr17	59933128	59933135	+	14.5974	3.95e-05	0.117	CCCCGCCC
CCCCRCCC	chr17	59933150	59933157	+	14.5974	3.95e-05	0.117	CCCCGCCC
CCCCRCCC	chr17	60402077	60402084	+	14.5974	3.95e-05	0.117	CCCCGCCC
CCCCRCCC	chr17	71861724	71861731	+	14.5974	3.95e-05	0.117	CCCCGCCC
CCCCRCCC	chr17	71861947	71861954	-	14.5974	3.95e-05	0.117	CCCCGCCC
CCCCRCCC	chr17	73636881	73636888	-	14.5974	3.95e-05	0.117	CCCCGCCC
CCCCRCCC	chr17	73648212	73648219	-	14.5974	3.95e-05	0.117	CCCCGCCC
CCCCRCCC	chr17	73648240	73648247	-	14.5974	3.95e-05	0.117	CCCCGCCC
CCCCRCCC	chr17	73648378	73648385	-	14.5974	3.95e-05	0.117	CCCCGCCC
CCCCRCCC	chr17	77779508	77779515	-	14.5974	3.95e-05	0.117	CCCCGCCC
CCCCRCCC	chr18	12410500	12410507	-	14.5974	3.95e-05	0.117	CCCCGCCC
CCCCRCCC	chr18	58978980	58978987	-	14.5974	3.95e-05	0.117	CCCCGCCC
CCCCRCCC	chr19	1046414	1046421	+	14.5974	3.95e-05	0.117	CCCCGCCC
CCCCRCCC	chr19	2691055	2691062	+	14.5974	3.95e-05	0.117	CCCCGCCC
CCCCRCCC	chr19	6542322	6542329	+	14.5974	3.95e-05	0.117	CCCCGCCC
CCCCRCCC	chr19	7672755	7672762	+	14.5974	3.95e-05	0.117	CCCCGCCC
CCCCRCCC	chr19	10900149	10900156	+	14.5974	3.95e-05	0.117	CCCCGCCC
CCCCRCCC	chr19	12754525	12754532	+	14.5974	3.95e-05	0.117	CCCCGCCC
CCCCRCCC	chr19	12755785	12755792	+	14.5974	3.95e-05	0.117	CCCCGCCC
CCCCRCCC	chr19	12765159	12765166	-	14.5974	3.95e-05	0.117	CCCCGCCC
CCCCRCCC	chr19	12765399	12765406	+	14.5974	3.95e-05	0.117	CCCCGCCC
CCCCRCCC	chr19	12910113	12910120	-	14.5974	3.95e-05	0.117	CCCCGCCC
CCCCRCCC	chr19	12917524	12917531	+	14.5974	3.95e-05	0.117	CCCCGCCC
CCCCRCCC	chr19	13122076	13122083	+	14.5974	3.95e-05	0.117	CCCCGCCC
CCCCRCCC	chr19	13122214	13122221	+	14.5974	3.95e-05	0.117	CCCCGCCC
CCCCRCCC	chr19	13126759	13126766	-	14.5974	3.95e-05	0.117	CCCCGCCC
CCCCRCCC	chr19	14352940	14352947	+	14.5974	3.95e-05	0.117	CCCCGCCC
CCCCRCCC	chr19	15351801	15351808	+	14.5974	3.95e-05	0.117	CCCCGCCC
CCCCRCCC	chr19	15351818	15351825	+	14.5974	3.95e-05	0.117	CCCCGCCC
CCCCRCCC	chr19	15351823	15351830	+	14.5974	3.95e-05	0.117	CCCCGCCC
CCCCRCCC	chr19	17081990	17081997	+	14.5974	3.95e-05	0.117	CCCCGCCC
CCCCRCCC	chr19	17904350	17904357	+	14.5974	3.95e-05	0.117	CCCCGCCC
CCCCRCCC	chr19	44585331	44585338	+	14.5974	3.95e-05	0.117	CCCCGCCC
CCCCRCCC	chr19	44586450	44586457	+	14.5974	3.95e-05	0.117	CCCCGCCC
CCCCRCCC	chr19	45623801	45623808	+	14.5974	3.95e-05	0.117	CCCCGCCC
CCCCRCCC	chr19	45996588	45996595	-	14.5974	3.95e-05	0.117	CCCCGCCC
CCCCRCCC	chr19	45996636	45996643	+	14.5974	3.95e-05	0.117	CCCCGCCC
CCCCRCCC	chr19	45996730	45996737	-	14.5974	3.95e-05	0.117	CCCCGCCC
CCCCRCCC	chr19	48950467	48950474	+	14.5974	3.95e-05	0.117	CCCCGCCC
CCCCRCCC	chr19	49500845	49500852	+	14.5974	3.95e-05	0.117	CCCCGCCC
CCCCRCCC	chr19	50270618	50270625	+	14.5974	3.95e-05	0.117	CCCCGCCC
CCCCRCCC	chr19	51058314	51058321	+	14.5974	3.95e-05	0.117	CCCCGCCC
CCCCRCCC	chr19	51081642	51081649	-	14.5974	3.95e-05	0.117	CCCCGCCC
CCCCRCCC	chr19	53809734	53809741	+	14.5974	3.95e-05	0.117	CCCCGCCC
CCCCRCCC	chr19	53814263	53814270	-	14.5974	3.95e-05	0.117	CCCCGCCC
CCCCRCCC	chr19	54070613	54070620	+	14.5974	3.95e-05	0.117	CCCCGCCC
CCCCRCCC	chr19	54691410	54691417	+	14.5974	3.95e-05	0.117	CCCCGCCC
CCCCRCCC	chr19	55528502	55528509	+	14.5974	3.95e-05	0.117	CCCCGCCC
CCCCRCCC	chr19	55571535	55571542	-	14.5974	3.95e-05	0.117	CCCCGCCC
CCCCRCCC	chr19	60462263	60462270	-	14.5974	3.95e-05	0.117	CCCCGCCC
CCCCRCCC	chr19	60802880	60802887	-	14.5974	3.95e-05	0.117	CCCCGCCC
CCCCRCCC	chr19	63598719	63598726	-	14.5974	3.95e-05	0.117	CCCCGCCC
CCCCRCCC	chr19	63611688	63611695	+	14.5974	3.95e-05	0.117	CCCCGCCC
CCCCRCCC	chr20	3749315	3749322	-	14.5974	3.95e-05	0.117	CCCCGCCC
CCCCRCCC	chr20	5934545	5934552	+	14.5974	3.95e-05	0.117	CCCCGCCC
CCCCRCCC	chr20	29760117	29760124	+	14.5974	3.95e-05	0.117	CCCCGCCC
CCCCRCCC	chr20	48560084	48560091	-	14.5974	3.95e-05	0.117	CCCCGCCC
CCCCRCCC	chr20	62053476	62053483	+	14.5974	3.95e-05	0.117	CCCCGCCC
CCCCRCCC	chr20	62053518	62053525	+	14.5974	3.95e-05	0.117	CCCCGCCC
CCCCRCCC	chr20	62053560	62053567	+	14.5974	3.95e-05	0.117	CCCCGCCC
CCCCRCCC	chr20	62053602	62053609	+	14.5974	3.95e-05	0.117	CCCCGCCC
CCCCRCCC	chr21	46530651	46530658	+	14.5974	3.95e-05	0.117	CCCCGCCC
CCCCRCCC	chr21	33836773	33836780	-	14.5974	3.95e-05	0.117	CCCCGCCC
CCCCRCCC	chr22	17799854	17799861	-	14.5974	3.95e-05	0.117	CCCCGCCC
CCCCRCCC	chr22	17799943	17799950	-	14.5974	3.95e-05	0.117	CCCCGCCC
CCCCRCCC	chr22	38045617	38045624	+	14.5974	3.95e-05	0.117	CCCCGCCC
CCCCRCCC	chr22	38246573	38246580	+	14.5974	3.95e-05	0.117	CCCCGCCC
CCCCRCCC	chr22	39363573	39363580	-	14.5974	3.95e-05	0.117	CCCCGCCC
CCCCRCCC	chr22	40172839	40172846	-	14.5974	3.95e-05	0.117	CCCCGCCC
CCCCRCCC	chr22	40558642	40558649	-	14.5974	3.95e-05	0.117	CCCCGCCC
CCCCRCCC	chr22	48052261	48052268	-	14.5974	3.95e-05	0.117	CCCCGCCC
CCCCRCCC	chr22	49086509	49086516	+	14.5974	3.95e-05	0.117	CCCCGCCC
CCCCRCCC	chr22	49311475	49311482	-	14.5974	3.95e-05	0.117	CCCCGCCC
CCCCRCCC	chr22	49311776	49311783	-	14.5974	3.95e-05	0.117	CCCCGCCC
CCCCRCCC	chr22	49315187	49315194	+	14.5974	3.95e-05	0.117	CCCCGCCC
CCCCRCCC	chr1	3583543	3583550	+	3.1039	7.9e-05	0.145	CCCCTCCC
CCCCRCCC	chr1	12034749	12034756	+	3.1039	7.9e-05	0.145	CCCCTCCC
CCCCRCCC	chr1	12061671	12061678	-	3.1039	7.9e-05	0.145	CCCCTCCC
CCCCRCCC	chr1	12061676	12061683	-	3.1039	7.9e-05	0.145	CCCCTCCC
CCCCRCCC	chr1	21489667	21489674	+	3.1039	7.9e-05	0.145	CCCCTCCC
CCCCRCCC	chr1	21492949	21492956	-	3.1039	7.9e-05	0.145	CCCCTCCC
CCCCRCCC	chr1	26819687	26819694	+	3.1039	7.9e-05	0.145	CCCCTCCC
CCCCRCCC	chr1	26892507	26892514	+	3.1039	7.9e-05	0.145	CCCCTCCC
CCCCRCCC	chr1	27824234	27824241	-	3.1039	7.9e-05	0.145	CCCCTCCC
CCCCRCCC	chr1	28083400	28083407	-	3.1039	7.9e-05	0.145	CCCCTCCC
CCCCRCCC	chr1	29957690	29957697	-	3.1039	7.9e-05	0.145	CCCCTCCC
CCCCRCCC	chr1	32488371	32488378	+	3.1039	7.9e-05	0.145	CCCCTCCC
CCCCRCCC	chr1	33055801	33055808	-	3.1039	7.9e-05	0.145	CCCCTCCC
CCCCRCCC	chr1	39229232	39229239	+	3.1039	7.9e-05	0.145	CCCCTCCC
CCCCRCCC	chr1	39229320	39229327	-	3.1039	7.9e-05	0.145	CCCCTCCC
CCCCRCCC	chr1	40929934	40929941	-	3.1039	7.9e-05	0.145	CCCCTCCC
CCCCRCCC	chr1	40930035	40930042	+	3.1039	7.9e-05	0.145	CCCCTCCC
CCCCRCCC	chr1	59206974	59206981	-	3.1039	7.9e-05	0.145	CCCCTCCC
CCCCRCCC	chr1	67913035	67913042	-	3.1039	7.9e-05	0.145	CCCCTCCC
CCCCRCCC	chr1	67923568	67923575	-	3.1039	7.9e-05	0.145	CCCCTCCC
CCCCRCCC	chr1	93070450	93070457	-	3.1039	7.9e-05	0.145	CCCCTCCC
CCCCRCCC	chr1	111936961	111936968	+	3.1039	7.9e-05	0.145	CCCCTCCC
CCCCRCCC	chr1	114249183	114249190	+	3.1039	7.9e-05	0.145	CCCCTCCC
CCCCRCCC	chr1	117976538	117976545	-	3.1039	7.9e-05	0.145	CCCCTCCC
CCCCRCCC	chr1	118002858	118002865	-	3.1039	7.9e-05	0.145	CCCCTCCC
CCCCRCCC	chr1	144094025	144094032	-	3.1039	7.9e-05	0.145	CCCCTCCC
CCCCRCCC	chr1	148398701	148398708	-	3.1039	7.9e-05	0.145	CCCCTCCC
CCCCRCCC	chr1	148806955	148806962	+	3.1039	7.9e-05	0.145	CCCCTCCC
CCCCRCCC	chr1	148818477	148818484	+	3.1039	7.9e-05	0.145	CCCCTCCC
CCCCRCCC	chr1	149850871	149850878	-	3.1039	7.9e-05	0.145	CCCCCCCC
CCCCRCCC	chr1	149850872	149850879	-	3.1039	7.9e-05	0.145	CCCCCCCC
CCCCRCCC	chr1	149850873	149850880	-	3.1039	7.9e-05	0.145	CCCCCCCC
CCCCRCCC	chr1	154216062	154216069	-	3.1039	7.9e-05	0.145	CCCCTCCC
CCCCRCCC	chr1	154741554	154741561	+	3.1039	7.9e-05	0.145	CCCCCCCC
CCCCRCCC	chr1	154741570	154741577	+	3.1039	7.9e-05	0.145	CCCCTCCC
CCCCRCCC	chr1	154977518	154977525	+	3.1039	7.9e-05	0.145	CCCCTCCC
CCCCRCCC	chr1	158910919	158910926	-	3.1039	7.9e-05	0.145	CCCCTCCC
CCCCRCCC	chr1	176817390	176817397	+	3.1039	7.9e-05	0.145	CCCCTCCC
CCCCRCCC	chr1	179370785	179370792	-	3.1039	7.9e-05	0.145	CCCCTCCC
CCCCRCCC	chr1	181707664	181707671	-	3.1039	7.9e-05	0.145	CCCCTCCC
CCCCRCCC	chr1	191357644	191357651	-	3.1039	7.9e-05	0.145	CCCCTCCC
CCCCRCCC	chr1	191357943	191357950	-	3.1039	7.9e-05	0.145	CCCCCCCC
CCCCRCCC	chr1	201543868	201543875	-	3.1039	7.9e-05	0.145	CCCCCCCC
CCCCRCCC	chr1	201544178	201544185	+	3.1039	7.9e-05	0.145	CCCCTCCC
CCCCRCCC	chr1	201556710	201556717	+	3.1039	7.9e-05	0.145	CCCCTCCC
CCCCRCCC	chr1	205170441	205170448	-	3.1039	7.9e-05	0.145	CCCCTCCC
CCCCRCCC	chr1	232725007	232725014	-	3.1039	7.9e-05	0.145	CCCCTCCC
CCCCRCCC	chr2	25048167	25048174	+	3.1039	7.9e-05	0.145	CCCCTCCC
CCCCRCCC	chr2	33556953	33556960	-	3.1039	7.9e-05	0.145	CCCCTCCC
CCCCRCCC	chr2	42183029	42183036	-	3.1039	7.9e-05	0.145	CCCCTCCC
CCCCRCCC	chr2	54650613	54650620	+	3.1039	7.9e-05	0.145	CCCCCCCC
CCCCRCCC	chr2	54650614	54650621	+	3.1039	7.9e-05	0.145	CCCCCCCC
CCCCRCCC	chr2	54650615	54650622	+	3.1039	7.9e-05	0.145	CCCCCCCC
CCCCRCCC	chr2	65513326	65513333	+	3.1039	7.9e-05	0.145	CCCCTCCC
CCCCRCCC	chr2	65513498	65513505	+	3.1039	7.9e-05	0.145	CCCCTCCC
CCCCRCCC	chr2	70167639	70167646	+	3.1039	7.9e-05	0.145	CCCCTCCC
CCCCRCCC	chr2	70167666	70167673	+	3.1039	7.9e-05	0.145	CCCCTCCC
CCCCRCCC	chr2	70170973	70170980	-	3.1039	7.9e-05	0.145	CCCCTCCC
CCCCRCCC	chr2	70223204	70223211	+	3.1039	7.9e-05	0.145	CCCCTCCC
CCCCRCCC	chr2	111649832	111649839	-	3.1039	7.9e-05	0.145	CCCCTCCC
CCCCRCCC	chr2	136856471	136856478	-	3.1039	7.9e-05	0.145	CCCCTCCC
CCCCRCCC	chr2	160277237	160277244	-	3.1039	7.9e-05	0.145	CCCCTCCC
CCCCRCCC	chr2	177838171	177838178	-	3.1039	7.9e-05	0.145	CCCCCCCC
CCCCRCCC	chr2	198072846	198072853	+	3.1039	7.9e-05	0.145	CCCCTCCC
CCCCRCCC	chr2	198072957	198072964	+	3.1039	7.9e-05	0.145	CCCCTCCC
CCCCRCCC	chr2	198073100	198073107	-	3.1039	7.9e-05	0.145	CCCCTCCC
CCCCRCCC	chr2	198073261	198073268	-	3.1039	7.9e-05	0.145	CCCCTCCC
CCCCRCCC	chr2	208343970	208343977	+	3.1039	7.9e-05	0.145	CCCCTCCC
CCCCRCCC	chr2	231447005	231447012	+	3.1039	7.9e-05	0.145	CCCCTCCC
CCCCRCCC	chr2	231558422	231558429	-	3.1039	7.9e-05	0.145	CCCCCCCC
CCCCRCCC	chr2	231558423	231558430	-	3.1039	7.9e-05	0.145	CCCCCCCC
CCCCRCCC	chr2	231558424	231558431	-	3.1039	7.9e-05	0.145	CCCCCCCC
CCCCRCCC	chr2	232281236	232281243	+	3.1039	7.9e-05	0.145	CCCCTCCC
CCCCRCCC	chr2	233632764	233632771	-	3.1039	7.9e-05	0.145	CCCCTCCC
CCCCRCCC	chr2	233632786	233632793	+	3.1039	7.9e-05	0.145	CCCCTCCC
CCCCRCCC	chr2	241149268	241149275	-	3.1039	7.9e-05	0.145	CCCCTCCC
CCCCRCCC	chr2	241903513	241903520	+	3.1039	7.9e-05	0.145	CCCCTCCC
CCCCRCCC	chr2	241903766	241903773	+	3.1039	7.9e-05	0.145	CCCCCCCC
CCCCRCCC	chr3	9413089	9413096	+	3.1039	7.9e-05	0.145	CCCCTCCC
CCCCRCCC	chr3	9413625	9413632	+	3.1039	7.9e-05	0.145	CCCCTCCC
CCCCRCCC	chr3	10209910	10209917	+	3.1039	7.9e-05	0.145	CCCCTCCC
CCCCRCCC	chr3	13032047	13032054	+	3.1039	7.9e-05	0.145	CCCCTCCC
CCCCRCCC	chr3	13104575	13104582	+	3.1039	7.9e-05	0.145	CCCCTCCC
CCCCRCCC	chr3	17198907	17198914	+	3.1039	7.9e-05	0.145	CCCCTCCC
CCCCRCCC	chr3	45571142	45571149	+	3.1039	7.9e-05	0.145	CCCCTCCC
CCCCRCCC	chr3	73105052	73105059	-	3.1039	7.9e-05	0.145	CCCCTCCC
CCCCRCCC	chr3	113763671	113763678	-	3.1039	7.9e-05	0.145	CCCCTCCC
CCCCRCCC	chr3	116349153	116349160	+	3.1039	7.9e-05	0.145	CCCCTCCC
CCCCRCCC	chr3	120554134	120554141	+	3.1039	7.9e-05	0.145	CCCCTCCC
CCCCRCCC	chr3	120781420	120781427	+	3.1039	7.9e-05	0.145	CCCCTCCC
CCCCRCCC	chr3	178560444	178560451	+	3.1039	7.9e-05	0.145	CCCCTCCC
CCCCRCCC	chr3	178560687	178560694	-	3.1039	7.9e-05	0.145	CCCCTCCC
CCCCRCCC	chr3	179737990	179737997	-	3.1039	7.9e-05	0.145	CCCCTCCC
CCCCRCCC	chr3	185085511	185085518	+	3.1039	7.9e-05	0.145	CCCCTCCC
CCCCRCCC	chr3	186699549	186699556	-	3.1039	7.9e-05	0.145	CCCCTCCC
CCCCRCCC	chr3	187138000	187138007	+	3.1039	7.9e-05	0.145	CCCCTCCC
CCCCRCCC	chr4	7529749	7529756	-	3.1039	7.9e-05	0.145	CCCCTCCC
CCCCRCCC	chr4	39924093	39924100	-	3.1039	7.9e-05	0.145	CCCCTCCC
CCCCRCCC	chr4	39998609	39998616	+	3.1039	7.9e-05	0.145	CCCCTCCC
CCCCRCCC	chr4	103967865	103967872	+	3.1039	7.9e-05	0.145	CCCCTCCC
CCCCRCCC	chr4	103968207	103968214	+	3.1039	7.9e-05	0.145	CCCCTCCC
CCCCRCCC	chr4	185973638	185973645	-	3.1039	7.9e-05	0.145	CCCCCCCC
CCCCRCCC	chr5	56001573	56001580	+	3.1039	7.9e-05	0.145	CCCCCCCC
CCCCRCCC	chr5	81082786	81082793	+	3.1039	7.9e-05	0.145	CCCCTCCC
CCCCRCCC	chr5	81083010	81083017	+	3.1039	7.9e-05	0.145	CCCCTCCC
CCCCRCCC	chr5	134268048	134268055	-	3.1039	7.9e-05	0.145	CCCCTCCC
CCCCRCCC	chr5	138753566	138753573	+	3.1039	7.9e-05	0.145	CCCCTCCC
CCCCRCCC	chr5	139205293	139205300	-	3.1039	7.9e-05	0.145	CCCCTCCC
CCCCRCCC	chr5	139908174	139908181	-	3.1039	7.9e-05	0.145	CCCCTCCC
CCCCRCCC	chr5	145542322	145542329	+	3.1039	7.9e-05	0.145	CCCCTCCC
CCCCRCCC	chr5	149764245	149764252	-	3.1039	7.9e-05	0.145	CCCCTCCC
CCCCRCCC	chr5	149765083	149765090	-	3.1039	7.9e-05	0.145	CCCCTCCC
CCCCRCCC	chr5	149765088	149765095	-	3.1039	7.9e-05	0.145	CCCCTCCC
CCCCRCCC	chr5	149766535	149766542	+	3.1039	7.9e-05	0.145	CCCCTCCC
CCCCRCCC	chr5	149766563	149766570	+	3.1039	7.9e-05	0.145	CCCCTCCC
CCCCRCCC	chr5	149766607	149766614	+	3.1039	7.9e-05	0.145	CCCCTCCC
CCCCRCCC	chr5	150455350	150455357	-	3.1039	7.9e-05	0.145	CCCCTCCC
CCCCRCCC	chr5	180169788	180169795	+	3.1039	7.9e-05	0.145	CCCCTCCC
CCCCRCCC	chr5	180170044	180170051	-	3.1039	7.9e-05	0.145	CCCCTCCC
CCCCRCCC	chr5	180595125	180595132	+	3.1039	7.9e-05	0.145	CCCCTCCC
CCCCRCCC	chr6	174250	174257	+	3.1039	7.9e-05	0.145	CCCCTCCC
CCCCRCCC	chr6	237684	237691	-	3.1039	7.9e-05	0.145	CCCCTCCC
CCCCRCCC	chr6	237942	237949	+	3.1039	7.9e-05	0.145	CCCCCCCC
CCCCRCCC	chr6	250647	250654	-	3.1039	7.9e-05	0.145	CCCCTCCC
CCCCRCCC	chr6	340239	340246	-	3.1039	7.9e-05	0.145	CCCCCCCC
CCCCRCCC	chr6	340240	340247	-	3.1039	7.9e-05	0.145	CCCCCCCC
CCCCRCCC	chr6	7831555	7831562	-	3.1039	7.9e-05	0.145	CCCCTCCC
CCCCRCCC	chr6	7844047	7844054	-	3.1039	7.9e-05	0.145	CCCCTCCC
CCCCRCCC	chr6	12119173	12119180	+	3.1039	7.9e-05	0.145	CCCCTCCC
CCCCRCCC	chr6	21696489	21696496	-	3.1039	7.9e-05	0.145	CCCCTCCC
CCCCRCCC	chr6	24828388	24828395	+	3.1039	7.9e-05	0.145	CCCCTCCC
CCCCRCCC	chr6	24829381	24829388	-	3.1039	7.9e-05	0.145	CCCCCCCC
CCCCRCCC	chr6	26304889	26304896	-	3.1039	7.9e-05	0.145	CCCCTCCC
CCCCRCCC	chr6	30565785	30565792	+	3.1039	7.9e-05	0.145	CCCCTCCC
CCCCRCCC	chr6	30792933	30792940	+	3.1039	7.9e-05	0.145	CCCCTCCC
CCCCRCCC	chr6	31241311	31241318	+	3.1039	7.9e-05	0.145	CCCCTCCC
CCCCRCCC	chr6	31728458	31728465	+	3.1039	7.9e-05	0.145	CCCCTCCC
CCCCRCCC	chr6	32047812	32047819	+	3.1039	7.9e-05	0.145	CCCCTCCC
CCCCRCCC	chr6	32047991	32047998	+	3.1039	7.9e-05	0.145	CCCCTCCC
CCCCRCCC	chr6	32253418	32253425	-	3.1039	7.9e-05	0.145	CCCCTCCC
CCCCRCCC	chr6	32266318	32266325	+	3.1039	7.9e-05	0.145	CCCCTCCC
CCCCRCCC	chr6	33045966	33045973	-	3.1039	7.9e-05	0.145	CCCCTCCC
CCCCRCCC	chr6	33047447	33047454	+	3.1039	7.9e-05	0.145	CCCCTCCC
CCCCRCCC	chr6	33352902	33352909	-	3.1039	7.9e-05	0.145	CCCCTCCC
CCCCRCCC	chr6	36756199	36756206	+	3.1039	7.9e-05	0.145	CCCCTCCC
CCCCRCCC	chr6	36756213	36756220	+	3.1039	7.9e-05	0.145	CCCCTCCC
CCCCRCCC	chr6	36756371	36756378	+	3.1039	7.9e-05	0.145	CCCCTCCC
CCCCRCCC	chr6	42822150	42822157	+	3.1039	7.9e-05	0.145	CCCCTCCC
CCCCRCCC	chr6	43005734	43005741	-	3.1039	7.9e-05	0.145	CCCCTCCC
CCCCRCCC	chr6	45996648	45996655	+	3.1039	7.9e-05	0.145	CCCCTCCC
CCCCRCCC	chr6	106656515	106656522	+	3.1039	7.9e-05	0.145	CCCCTCCC
CCCCRCCC	chr6	111019211	111019218	+	3.1039	7.9e-05	0.145	CCCCTCCC
CCCCRCCC	chr6	114058910	114058917	-	3.1039	7.9e-05	0.145	CCCCTCCC
CCCCRCCC	chr6	143310512	143310519	-	3.1039	7.9e-05	0.145	CCCCTCCC
CCCCRCCC	chr6	151753175	151753182	+	3.1039	7.9e-05	0.145	CCCCTCCC
CCCCRCCC	chr6	151753212	151753219	-	3.1039	7.9e-05	0.145	CCCCTCCC
CCCCRCCC	chr7	929567	929574	-	3.1039	7.9e-05	0.145	CCCCTCCC
CCCCRCCC	chr7	4648309	4648316	+	3.1039	7.9e-05	0.145	CCCCTCCC
CCCCRCCC	chr7	12217430	12217437	+	3.1039	7.9e-05	0.145	CCCCTCCC
CCCCRCCC	chr7	44072817	44072824	-	3.1039	7.9e-05	0.145	CCCCTCCC
CCCCRCCC	chr7	47944298	47944305	+	3.1039	7.9e-05	0.145	CCCCTCCC
CCCCRCCC	chr7	73263158	73263165	+	3.1039	7.9e-05	0.145	CCCCTCCC
CCCCRCCC	chr7	75515398	75515405	+	3.1039	7.9e-05	0.145	CCCCTCCC
CCCCRCCC	chr7	86942094	86942101	+	3.1039	7.9e-05	0.145	CCCCTCCC
CCCCRCCC	chr7	86942155	86942162	-	3.1039	7.9e-05	0.145	CCCCTCCC
CCCCRCCC	chr7	92281003	92281010	-	3.1039	7.9e-05	0.145	CCCCTCCC
CCCCRCCC	chr7	100019332	100019339	+	3.1039	7.9e-05	0.145	CCCCTCCC
CCCCRCCC	chr7	100019556	100019563	+	3.1039	7.9e-05	0.145	CCCCTCCC
CCCCRCCC	chr7	100019675	100019682	-	3.1039	7.9e-05	0.145	CCCCTCCC
CCCCRCCC	chr7	104441077	104441084	+	3.1039	7.9e-05	0.145	CCCCTCCC
CCCCRCCC	chr7	106597499	106597506	-	3.1039	7.9e-05	0.145	CCCCTCCC
CCCCRCCC	chr7	135312052	135312059	+	3.1039	7.9e-05	0.145	CCCCTCCC
CCCCRCCC	chr8	29443466	29443473	-	3.1039	7.9e-05	0.145	CCCCTCCC
CCCCRCCC	chr8	33531542	33531549	-	3.1039	7.9e-05	0.145	CCCCTCCC
CCCCRCCC	chr8	61985112	61985119	+	3.1039	7.9e-05	0.145	CCCCTCCC
CCCCRCCC	chr8	72918681	72918688	-	3.1039	7.9e-05	0.145	CCCCTCCC
CCCCRCCC	chr8	91065663	91065670	-	3.1039	7.9e-05	0.145	CCCCTCCC
CCCCRCCC	chr8	91065678	91065685	-	3.1039	7.9e-05	0.145	CCCCTCCC
CCCCRCCC	chr8	98725392	98725399	+	3.1039	7.9e-05	0.145	CCCCTCCC
CCCCRCCC	chr8	103945683	103945690	-	3.1039	7.9e-05	0.145	CCCCTCCC
CCCCRCCC	chr8	103945729	103945736	-	3.1039	7.9e-05	0.145	CCCCTCCC
CCCCRCCC	chr8	125718987	125718994	-	3.1039	7.9e-05	0.145	CCCCTCCC
CCCCRCCC	chr8	129395376	129395383	+	3.1039	7.9e-05	0.145	CCCCTCCC
CCCCRCCC	chr8	129395580	129395587	+	3.1039	7.9e-05	0.145	CCCCTCCC
CCCCRCCC	chr9	3515984	3515991	-	3.1039	7.9e-05	0.145	CCCCTCCC
CCCCRCCC	chr9	36983946	36983953	-	3.1039	7.9e-05	0.145	CCCCTCCC
CCCCRCCC	chr9	91247440	91247447	-	3.1039	7.9e-05	0.145	CCCCTCCC
CCCCRCCC	chr9	97678125	97678132	+	3.1039	7.9e-05	0.145	CCCCTCCC
CCCCRCCC	chr9	115212660	115212667	+	3.1039	7.9e-05	0.145	CCCCTCCC
CCCCRCCC	chr9	115325763	115325770	-	3.1039	7.9e-05	0.145	CCCCTCCC
CCCCRCCC	chr9	115384054	115384061	+	3.1039	7.9e-05	0.145	CCCCTCCC
CCCCRCCC	chr9	127043610	127043617	+	3.1039	7.9e-05	0.145	CCCCCCCC
CCCCRCCC	chr9	129253813	129253820	+	3.1039	7.9e-05	0.145	CCCCTCCC
CCCCRCCC	chr9	130684574	130684581	+	3.1039	7.9e-05	0.145	CCCCTCCC
CCCCRCCC	chrX	24078220	24078227	-	3.1039	7.9e-05	0.145	CCCCCCCC
CCCCRCCC	chrX	24078221	24078228	-	3.1039	7.9e-05	0.145	CCCCCCCC
CCCCRCCC	chrX	24078293	24078300	-	3.1039	7.9e-05	0.145	CCCCTCCC
CCCCRCCC	chrX	29483887	29483894	-	3.1039	7.9e-05	0.145	CCCCTCCC
CCCCRCCC	chrX	38545861	38545868	-	3.1039	7.9e-05	0.145	CCCCTCCC
CCCCRCCC	chrX	48655497	48655504	+	3.1039	7.9e-05	0.145	CCCCTCCC
CCCCRCCC	chrX	48681153	48681160	+	3.1039	7.9e-05	0.145	CCCCTCCC
CCCCRCCC	chrX	70759328	70759335	+	3.1039	7.9e-05	0.145	CCCCTCCC
CCCCRCCC	chrX	151750091	151750098	-	3.1039	7.9e-05	0.145	CCCCTCCC
CCCCRCCC	chrX	151750224	151750231	-	3.1039	7.9e-05	0.145	CCCCTCCC
CCCCRCCC	chr10	1085404	1085411	+	3.1039	7.9e-05	0.145	CCCCCCCC
CCCCRCCC	chr10	1085408	1085415	+	3.1039	7.9e-05	0.145	CCCCTCCC
CCCCRCCC	chr10	1085413	1085420	+	3.1039	7.9e-05	0.145	CCCCCCCC
CCCCRCCC	chr10	1085414	1085421	+	3.1039	7.9e-05	0.145	CCCCCCCC
CCCCRCCC	chr10	1085415	1085422	+	3.1039	7.9e-05	0.145	CCCCCCCC
CCCCRCCC	chr10	35455886	35455893	-	3.1039	7.9e-05	0.145	CCCCTCCC
CCCCRCCC	chr10	69957328	69957335	-	3.1039	7.9e-05	0.145	CCCCTCCC
CCCCRCCC	chr10	71164845	71164852	-	3.1039	7.9e-05	0.145	CCCCTCCC
CCCCRCCC	chr10	73705349	73705356	-	3.1039	7.9e-05	0.145	CCCCTCCC
CCCCRCCC	chr10	73705621	73705628	-	3.1039	7.9e-05	0.145	CCCCTCCC
CCCCRCCC	chr10	73705650	73705657	+	3.1039	7.9e-05	0.145	CCCCTCCC
CCCCRCCC	chr10	73727427	73727434	+	3.1039	7.9e-05	0.145	CCCCTCCC
CCCCRCCC	chr10	73765470	73765477	+	3.1039	7.9e-05	0.145	CCCCTCCC
CCCCRCCC	chr10	89912723	89912730	+	3.1039	7.9e-05	0.145	CCCCTCCC
CCCCRCCC	chr10	104411135	104411142	+	3.1039	7.9e-05	0.145	CCCCTCCC
CCCCRCCC	chr10	105221297	105221304	-	3.1039	7.9e-05	0.145	CCCCTCCC
CCCCRCCC	chr10	112145578	112145585	+	3.1039	7.9e-05	0.145	CCCCTCCC
CCCCRCCC	chr10	115732478	115732485	+	3.1039	7.9e-05	0.145	CCCCTCCC
CCCCRCCC	chr10	115732902	115732909	-	3.1039	7.9e-05	0.145	CCCCTCCC
CCCCRCCC	chr10	121239314	121239321	-	3.1039	7.9e-05	0.145	CCCCTCCC
CCCCRCCC	chr10	126375212	126375219	+	3.1039	7.9e-05	0.145	CCCCTCCC
CCCCRCCC	chr11	1830617	1830624	+	3.1039	7.9e-05	0.145	CCCCTCCC
CCCCRCCC	chr11	35104969	35104976	-	3.1039	7.9e-05	0.145	CCCCTCCC
CCCCRCCC	chr11	47386215	47386222	+	3.1039	7.9e-05	0.145	CCCCTCCC
CCCCRCCC	chr11	47556902	47556909	-	3.1039	7.9e-05	0.145	CCCCTCCC
CCCCRCCC	chr11	47556938	47556945	+	3.1039	7.9e-05	0.145	CCCCTCCC
CCCCRCCC	chr11	62081471	62081478	+	3.1039	7.9e-05	0.145	CCCCTCCC
CCCCRCCC	chr11	63794262	63794269	-	3.1039	7.9e-05	0.145	CCCCTCCC
CCCCRCCC	chr11	64402773	64402780	+	3.1039	7.9e-05	0.145	CCCCTCCC
CCCCRCCC	chr11	64650932	64650939	-	3.1039	7.9e-05	0.145	CCCCTCCC
CCCCRCCC	chr11	64656557	64656564	-	3.1039	7.9e-05	0.145	CCCCTCCC
CCCCRCCC	chr11	64656756	64656763	+	3.1039	7.9e-05	0.145	CCCCTCCC
CCCCRCCC	chr11	64943135	64943142	-	3.1039	7.9e-05	0.145	CCCCTCCC
CCCCRCCC	chr11	65021712	65021719	+	3.1039	7.9e-05	0.145	CCCCTCCC
CCCCRCCC	chr11	65098331	65098338	+	3.1039	7.9e-05	0.145	CCCCTCCC
CCCCRCCC	chr11	65098336	65098343	+	3.1039	7.9e-05	0.145	CCCCCCCC
CCCCRCCC	chr11	65098699	65098706	-	3.1039	7.9e-05	0.145	CCCCTCCC
CCCCRCCC	chr11	68821376	68821383	-	3.1039	7.9e-05	0.145	CCCCTCCC
CCCCRCCC	chr11	69209817	69209824	-	3.1039	7.9e-05	0.145	CCCCTCCC
CCCCRCCC	chr11	82450868	82450875	-	3.1039	7.9e-05	0.145	CCCCTCCC
CCCCRCCC	chr11	85603397	85603404	+	3.1039	7.9e-05	0.145	CCCCTCCC
CCCCRCCC	chr11	118071644	118071651	-	3.1039	7.9e-05	0.145	CCCCTCCC
CCCCRCCC	chr11	118302030	118302037	-	3.1039	7.9e-05	0.145	CCCCTCCC
CCCCRCCC	chr11	122438376	122438383	-	3.1039	7.9e-05	0.145	CCCCTCCC
CCCCRCCC	chr11	122438424	122438431	-	3.1039	7.9e-05	0.145	CCCCTCCC
CCCCRCCC	chr11	127844463	127844470	+	3.1039	7.9e-05	0.145	CCCCTCCC
CCCCRCCC	chr12	4122637	4122644	+	3.1039	7.9e-05	0.145	CCCCTCCC
CCCCRCCC	chr12	6514168	6514175	-	3.1039	7.9e-05	0.145	CCCCTCCC
CCCCRCCC	chr12	6514173	6514180	-	3.1039	7.9e-05	0.145	CCCCTCCC
CCCCRCCC	chr12	6933161	6933168	+	3.1039	7.9e-05	0.145	CCCCTCCC
CCCCRCCC	chr12	14410002	14410009	+	3.1039	7.9e-05	0.145	CCCCTCCC
CCCCRCCC	chr12	31940878	31940885	-	3.1039	7.9e-05	0.145	CCCCTCCC
CCCCRCCC	chr12	52132148	52132155	+	3.1039	7.9e-05	0.145	CCCCTCCC
CCCCRCCC	chr12	67487685	67487692	+	3.1039	7.9e-05	0.145	CCCCTCCC
CCCCRCCC	chr12	67524551	67524558	-	3.1039	7.9e-05	0.145	CCCCTCCC
CCCCRCCC	chr12	91281519	91281526	+	3.1039	7.9e-05	0.145	CCCCTCCC
CCCCRCCC	chr12	93479848	93479855	+	3.1039	7.9e-05	0.145	CCCCTCCC
CCCCRCCC	chr12	97421824	97421831	-	3.1039	7.9e-05	0.145	CCCCTCCC
CCCCRCCC	chr12	102867607	102867614	+	3.1039	7.9e-05	0.145	CCCCTCCC
CCCCRCCC	chr12	109592434	109592441	-	3.1039	7.9e-05	0.145	CCCCTCCC
CCCCRCCC	chr12	115481838	115481845	-	3.1039	7.9e-05	0.145	CCCCTCCC
CCCCRCCC	chr12	123965536	123965543	+	3.1039	7.9e-05	0.145	CCCCTCCC
CCCCRCCC	chr12	123967990	123967997	+	3.1039	7.9e-05	0.145	CCCCTCCC
CCCCRCCC	chr13	45319738	45319745	+	3.1039	7.9e-05	0.145	CCCCTCCC
CCCCRCCC	chr13	48005071	48005078	-	3.1039	7.9e-05	0.145	CCCCTCCC
CCCCRCCC	chr13	51666612	51666619	+	3.1039	7.9e-05	0.145	CCCCTCCC
CCCCRCCC	chr14	20744233	20744240	+	3.1039	7.9e-05	0.145	CCCCTCCC
CCCCRCCC	chr14	22095383	22095390	-	3.1039	7.9e-05	0.145	CCCCTCCC
CCCCRCCC	chr14	22095656	22095663	+	3.1039	7.9e-05	0.145	CCCCCCCC
CCCCRCCC	chr14	22095657	22095664	+	3.1039	7.9e-05	0.145	CCCCCCCC
CCCCRCCC	chr14	23734853	23734860	-	3.1039	7.9e-05	0.145	CCCCTCCC
CCCCRCCC	chr14	34943008	34943015	+	3.1039	7.9e-05	0.145	CCCCTCCC
CCCCRCCC	chr14	34943961	34943968	+	3.1039	7.9e-05	0.145	CCCCTCCC
CCCCRCCC	chr14	64693208	64693215	+	3.1039	7.9e-05	0.145	CCCCTCCC
CCCCRCCC	chr14	64840387	64840394	+	3.1039	7.9e-05	0.145	CCCCTCCC
CCCCRCCC	chr14	67747686	67747693	+	3.1039	7.9e-05	0.145	CCCCTCCC
CCCCRCCC	chr14	68325403	68325410	-	3.1039	7.9e-05	0.145	CCCCCCCC
CCCCRCCC	chr14	68329681	68329688	-	3.1039	7.9e-05	0.145	CCCCTCCC
CCCCRCCC	chr14	102855351	102855358	+	3.1039	7.9e-05	0.145	CCCCTCCC
CCCCRCCC	chr14	104585307	104585314	+	3.1039	7.9e-05	0.145	CCCCTCCC
CCCCRCCC	chr14	105238621	105238628	+	3.1039	7.9e-05	0.145	CCCCTCCC
CCCCRCCC	chr14	105308954	105308961	+	3.1039	7.9e-05	0.145	CCCCTCCC
CCCCRCCC	chr15	29308798	29308805	-	3.1039	7.9e-05	0.145	CCCCCCCC
CCCCRCCC	chr15	29308799	29308806	-	3.1039	7.9e-05	0.145	CCCCCCCC
CCCCRCCC	chr15	29308800	29308807	-	3.1039	7.9e-05	0.145	CCCCCCCC
CCCCRCCC	chr15	29310432	29310439	-	3.1039	7.9e-05	0.145	CCCCTCCC
CCCCRCCC	chr15	29345920	29345927	+	3.1039	7.9e-05	0.145	CCCCCCCC
CCCCRCCC	chr15	29345921	29345928	+	3.1039	7.9e-05	0.145	CCCCCCCC
CCCCRCCC	chr15	29345922	29345929	+	3.1039	7.9e-05	0.145	CCCCCCCC
CCCCRCCC	chr15	29404962	29404969	+	3.1039	7.9e-05	0.145	CCCCTCCC
CCCCRCCC	chr15	29408772	29408779	-	3.1039	7.9e-05	0.145	CCCCTCCC
CCCCRCCC	chr15	29441090	29441097	-	3.1039	7.9e-05	0.145	CCCCTCCC
CCCCRCCC	chr15	29441154	29441161	+	3.1039	7.9e-05	0.145	CCCCTCCC
CCCCRCCC	chr15	42808605	42808612	+	3.1039	7.9e-05	0.145	CCCCTCCC
CCCCRCCC	chr15	54325473	54325480	-	3.1039	7.9e-05	0.145	CCCCTCCC
CCCCRCCC	chr15	54325799	54325806	-	3.1039	7.9e-05	0.145	CCCCTCCC
CCCCRCCC	chr15	62233244	62233251	+	3.1039	7.9e-05	0.145	CCCCTCCC
CCCCRCCC	chr15	68583906	68583913	+	3.1039	7.9e-05	0.145	CCCCTCCC
CCCCRCCC	chr15	99653251	99653258	-	3.1039	7.9e-05	0.145	CCCCTCCC
CCCCRCCC	chr16	2522081	2522088	-	3.1039	7.9e-05	0.145	CCCCTCCC
CCCCRCCC	chr16	11364840	11364847	-	3.1039	7.9e-05	0.145	CCCCTCCC
CCCCRCCC	chr16	11678660	11678667	-	3.1039	7.9e-05	0.145	CCCCTCCC
CCCCRCCC	chr16	14287161	14287168	-	3.1039	7.9e-05	0.145	CCCCTCCC
CCCCRCCC	chr16	14358960	14358967	-	3.1039	7.9e-05	0.145	CCCCTCCC
CCCCRCCC	chr16	18720549	18720556	-	3.1039	7.9e-05	0.145	CCCCTCCC
CCCCRCCC	chr16	27320898	27320905	+	3.1039	7.9e-05	0.145	CCCCTCCC
CCCCRCCC	chr16	28765500	28765507	-	3.1039	7.9e-05	0.145	CCCCTCCC
CCCCRCCC	chr16	55297101	55297108	-	3.1039	7.9e-05	0.145	CCCCTCCC
CCCCRCCC	chr16	55658071	55658078	-	3.1039	7.9e-05	0.145	CCCCTCCC
CCCCRCCC	chr16	66464391	66464398	-	3.1039	7.9e-05	0.145	CCCCTCCC
CCCCRCCC	chr16	80070214	80070221	-	3.1039	7.9e-05	0.145	CCCCTCCC
CCCCRCCC	chr16	86542517	86542524	-	3.1039	7.9e-05	0.145	CCCCTCCC
CCCCRCCC	chr16	87245525	87245532	-	3.1039	7.9e-05	0.145	CCCCTCCC
CCCCRCCC	chr16	87245734	87245741	+	3.1039	7.9e-05	0.145	CCCCTCCC
CCCCRCCC	chr16	87562164	87562171	-	3.1039	7.9e-05	0.145	CCCCTCCC
CCCCRCCC	chr16	87562179	87562186	-	3.1039	7.9e-05	0.145	CCCCTCCC
CCCCRCCC	chr17	1048226	1048233	+	3.1039	7.9e-05	0.145	CCCCTCCC
CCCCRCCC	chr17	4789025	4789032	+	3.1039	7.9e-05	0.145	CCCCTCCC
CCCCRCCC	chr17	7328076	7328083	-	3.1039	7.9e-05	0.145	CCCCCCCC
CCCCRCCC	chr17	7423358	7423365	-	3.1039	7.9e-05	0.145	CCCCTCCC
CCCCRCCC	chr17	16225333	16225340	-	3.1039	7.9e-05	0.145	CCCCTCCC
CCCCRCCC	chr17	33853561	33853568	-	3.1039	7.9e-05	0.145	CCCCTCCC
CCCCRCCC	chr17	34871248	34871255	+	3.1039	7.9e-05	0.145	CCCCTCCC
CCCCRCCC	chr17	35164273	35164280	+	3.1039	7.9e-05	0.145	CCCCTCCC
CCCCRCCC	chr17	35166307	35166314	-	3.1039	7.9e-05	0.145	CCCCTCCC
CCCCRCCC	chr17	35964001	35964008	-	3.1039	7.9e-05	0.145	CCCCTCCC
CCCCRCCC	chr17	35971000	35971007	-	3.1039	7.9e-05	0.145	CCCCTCCC
CCCCRCCC	chr17	35992355	35992362	-	3.1039	7.9e-05	0.145	CCCCTCCC
CCCCRCCC	chr17	38087321	38087328	+	3.1039	7.9e-05	0.145	CCCCTCCC
CCCCRCCC	chr17	39936330	39936337	+	3.1039	7.9e-05	0.145	CCCCTCCC
CCCCRCCC	chr17	44650733	44650740	-	3.1039	7.9e-05	0.145	CCCCTCCC
CCCCRCCC	chr17	45580828	45580835	+	3.1039	7.9e-05	0.145	CCCCTCCC
CCCCRCCC	chr17	45583576	45583583	+	3.1039	7.9e-05	0.145	CCCCTCCC
CCCCRCCC	chr17	45583581	45583588	+	3.1039	7.9e-05	0.145	CCCCTCCC
CCCCRCCC	chr17	45583745	45583752	-	3.1039	7.9e-05	0.145	CCCCTCCC
CCCCRCCC	chr17	45583760	45583767	-	3.1039	7.9e-05	0.145	CCCCTCCC
CCCCRCCC	chr17	45584791	45584798	-	3.1039	7.9e-05	0.145	CCCCTCCC
CCCCRCCC	chr17	52788878	52788885	+	3.1039	7.9e-05	0.145	CCCCTCCC
CCCCRCCC	chr17	55218777	55218784	+	3.1039	7.9e-05	0.145	CCCCTCCC
CCCCRCCC	chr17	59172918	59172925	-	3.1039	7.9e-05	0.145	CCCCTCCC
CCCCRCCC	chr17	59933017	59933024	+	3.1039	7.9e-05	0.145	CCCCTCCC
CCCCRCCC	chr17	60412760	60412767	-	3.1039	7.9e-05	0.145	CCCCTCCC
CCCCRCCC	chr17	70827878	70827885	+	3.1039	7.9e-05	0.145	CCCCTCCC
CCCCRCCC	chr17	71776165	71776172	-	3.1039	7.9e-05	0.145	CCCCCCCC
CCCCRCCC	chr17	71776166	71776173	-	3.1039	7.9e-05	0.145	CCCCCCCC
CCCCRCCC	chr17	71776167	71776174	-	3.1039	7.9e-05	0.145	CCCCCCCC
CCCCRCCC	chr17	72000277	72000284	+	3.1039	7.9e-05	0.145	CCCCTCCC
CCCCRCCC	chr17	73628997	73629004	-	3.1039	7.9e-05	0.145	CCCCTCCC
CCCCRCCC	chr17	73634786	73634793	-	3.1039	7.9e-05	0.145	CCCCTCCC
CCCCRCCC	chr17	73684283	73684290	+	3.1039	7.9e-05	0.145	CCCCTCCC
CCCCRCCC	chr17	73863963	73863970	-	3.1039	7.9e-05	0.145	CCCCTCCC
CCCCRCCC	chr17	73864010	73864017	+	3.1039	7.9e-05	0.145	CCCCTCCC
CCCCRCCC	chr17	77094028	77094035	+	3.1039	7.9e-05	0.145	CCCCTCCC
CCCCRCCC	chr18	3583980	3583987	-	3.1039	7.9e-05	0.145	CCCCTCCC
CCCCRCCC	chr18	13602545	13602552	+	3.1039	7.9e-05	0.145	CCCCCCCC
CCCCRCCC	chr18	13602546	13602553	+	3.1039	7.9e-05	0.145	CCCCCCCC
CCCCRCCC	chr18	13602547	13602554	+	3.1039	7.9e-05	0.145	CCCCCCCC
CCCCRCCC	chr18	13602548	13602555	+	3.1039	7.9e-05	0.145	CCCCCCCC
CCCCRCCC	chr18	54888576	54888583	-	3.1039	7.9e-05	0.145	CCCCTCCC
CCCCRCCC	chr19	748193	748200	+	3.1039	7.9e-05	0.145	CCCCTCCC
CCCCRCCC	chr19	1599817	1599824	-	3.1039	7.9e-05	0.145	CCCCCCCC
CCCCRCCC	chr19	1599818	1599825	-	3.1039	7.9e-05	0.145	CCCCCCCC
CCCCRCCC	chr19	1599819	1599826	-	3.1039	7.9e-05	0.145	CCCCCCCC
CCCCRCCC	chr19	1599820	1599827	-	3.1039	7.9e-05	0.145	CCCCCCCC
CCCCRCCC	chr19	1599821	1599828	-	3.1039	7.9e-05	0.145	CCCCCCCC
CCCCRCCC	chr19	1599822	1599829	-	3.1039	7.9e-05	0.145	CCCCCCCC
CCCCRCCC	chr19	1599823	1599830	-	3.1039	7.9e-05	0.145	CCCCCCCC
CCCCRCCC	chr19	1602399	1602406	+	3.1039	7.9e-05	0.145	CCCCTCCC
CCCCRCCC	chr19	1602691	1602698	+	3.1039	7.9e-05	0.145	CCCCTCCC
CCCCRCCC	chr19	2036429	2036436	+	3.1039	7.9e-05	0.145	CCCCTCCC
CCCCRCCC	chr19	2429597	2429604	-	3.1039	7.9e-05	0.145	CCCCTCCC
CCCCRCCC	chr19	2561970	2561977	-	3.1039	7.9e-05	0.145	CCCCTCCC
CCCCRCCC	chr19	2562003	2562010	-	3.1039	7.9e-05	0.145	CCCCCCCC
CCCCRCCC	chr19	2562004	2562011	-	3.1039	7.9e-05	0.145	CCCCCCCC
CCCCRCCC	chr19	2562005	2562012	-	3.1039	7.9e-05	0.145	CCCCCCCC
CCCCRCCC	chr19	6542097	6542104	+	3.1039	7.9e-05	0.145	CCCCTCCC
CCCCRCCC	chr19	6542317	6542324	+	3.1039	7.9e-05	0.145	CCCCTCCC
CCCCRCCC	chr19	10085192	10085199	-	3.1039	7.9e-05	0.145	CCCCTCCC
CCCCRCCC	chr19	10625866	10625873	+	3.1039	7.9e-05	0.145	CCCCCCCC
CCCCRCCC	chr19	12754564	12754571	-	3.1039	7.9e-05	0.145	CCCCTCCC
CCCCRCCC	chr19	12755889	12755896	-	3.1039	7.9e-05	0.145	CCCCTCCC
CCCCRCCC	chr19	12765515	12765522	+	3.1039	7.9e-05	0.145	CCCCTCCC
CCCCRCCC	chr19	13122016	13122023	+	3.1039	7.9e-05	0.145	CCCCTCCC
CCCCRCCC	chr19	15352010	15352017	+	3.1039	7.9e-05	0.145	CCCCTCCC
CCCCRCCC	chr19	16601414	16601421	+	3.1039	7.9e-05	0.145	CCCCTCCC
CCCCRCCC	chr19	17391825	17391832	+	3.1039	7.9e-05	0.145	CCCCCCCC
CCCCRCCC	chr19	17391826	17391833	+	3.1039	7.9e-05	0.145	CCCCCCCC
CCCCRCCC	chr19	17391827	17391834	+	3.1039	7.9e-05	0.145	CCCCCCCC
CCCCRCCC	chr19	17391828	17391835	+	3.1039	7.9e-05	0.145	CCCCCCCC
CCCCRCCC	chr19	17391829	17391836	+	3.1039	7.9e-05	0.145	CCCCCCCC
CCCCRCCC	chr19	43229003	43229010	-	3.1039	7.9e-05	0.145	CCCCTCCC
CCCCRCCC	chr19	44585257	44585264	+	3.1039	7.9e-05	0.145	CCCCTCCC
CCCCRCCC	chr19	44585262	44585269	+	3.1039	7.9e-05	0.145	CCCCTCCC
CCCCRCCC	chr19	45996680	45996687	+	3.1039	7.9e-05	0.145	CCCCTCCC
CCCCRCCC	chr19	45996713	45996720	+	3.1039	7.9e-05	0.145	CCCCTCCC
CCCCRCCC	chr19	50270418	50270425	+	3.1039	7.9e-05	0.145	CCCCTCCC
CCCCRCCC	chr19	50270540	50270547	-	3.1039	7.9e-05	0.145	CCCCCCCC
CCCCRCCC	chr19	50270614	50270621	+	3.1039	7.9e-05	0.145	CCCCCCCC
CCCCRCCC	chr19	50965415	50965422	+	3.1039	7.9e-05	0.145	CCCCTCCC
CCCCRCCC	chr19	54157726	54157733	+	3.1039	7.9e-05	0.145	CCCCTCCC
CCCCRCCC	chr19	55091197	55091204	+	3.1039	7.9e-05	0.145	CCCCTCCC
CCCCRCCC	chr19	55559719	55559726	-	3.1039	7.9e-05	0.145	CCCCTCCC
CCCCRCCC	chr19	55991525	55991532	+	3.1039	7.9e-05	0.145	CCCCTCCC
CCCCRCCC	chr19	56072196	56072203	+	3.1039	7.9e-05	0.145	CCCCTCCC
CCCCRCCC	chr19	60838375	60838382	-	3.1039	7.9e-05	0.145	CCCCTCCC
CCCCRCCC	chr19	60846410	60846417	+	3.1039	7.9e-05	0.145	CCCCTCCC
CCCCRCCC	chr19	63679013	63679020	+	3.1039	7.9e-05	0.145	CCCCTCCC
CCCCRCCC	chr19	63722854	63722861	+	3.1039	7.9e-05	0.145	CCCCTCCC
CCCCRCCC	chr20	5689641	5689648	-	3.1039	7.9e-05	0.145	CCCCTCCC
CCCCRCCC	chr20	23263314	23263321	-	3.1039	7.9e-05	0.145	CCCCCCCC
CCCCRCCC	chr20	23263315	23263322	-	3.1039	7.9e-05	0.145	CCCCCCCC
CCCCRCCC	chr20	26137960	26137967	-	3.1039	7.9e-05	0.145	CCCCTCCC
CCCCRCCC	chr20	29664438	29664445	+	3.1039	7.9e-05	0.145	CCCCTCCC
CCCCRCCC	chr20	29760075	29760082	+	3.1039	7.9e-05	0.145	CCCCTCCC
CCCCRCCC	chr20	34667571	34667578	+	3.1039	7.9e-05	0.145	CCCCTCCC
CCCCRCCC	chr20	36904746	36904753	+	3.1039	7.9e-05	0.145	CCCCTCCC
CCCCRCCC	chr20	44426033	44426040	+	3.1039	7.9e-05	0.145	CCCCTCCC
CCCCRCCC	chr20	45846923	45846930	-	3.1039	7.9e-05	0.145	CCCCTCCC
CCCCRCCC	chr20	46788664	46788671	-	3.1039	7.9e-05	0.145	CCCCTCCC
CCCCRCCC	chr20	48666735	48666742	+	3.1039	7.9e-05	0.145	CCCCTCCC
CCCCRCCC	chr20	48981439	48981446	-	3.1039	7.9e-05	0.145	CCCCCCCC
CCCCRCCC	chr20	61952908	61952915	+	3.1039	7.9e-05	0.145	CCCCTCCC
CCCCRCCC	chr21	34271066	34271073	+	3.1039	7.9e-05	0.145	CCCCTCCC
CCCCRCCC	chr21	39643285	39643292	+	3.1039	7.9e-05	0.145	CCCCTCCC
CCCCRCCC	chr22	16119340	16119347	+	3.1039	7.9e-05	0.145	CCCCTCCC
CCCCRCCC	chr22	20715211	20715218	+	3.1039	7.9e-05	0.145	CCCCTCCC
CCCCRCCC	chr22	21601132	21601139	-	3.1039	7.9e-05	0.145	CCCCTCCC
CCCCRCCC	chr22	21601184	21601191	-	3.1039	7.9e-05	0.145	CCCCTCCC
CCCCRCCC	chr22	36010124	36010131	-	3.1039	7.9e-05	0.145	CCCCTCCC
CCCCRCCC	chr22	38247169	38247176	-	3.1039	7.9e-05	0.145	CCCCTCCC
CCCCRCCC	chr22	39363288	39363295	+	3.1039	7.9e-05	0.145	CCCCTCCC
CCCCRCCC	chr22	40139894	40139901	-	3.1039	7.9e-05	0.145	CCCCTCCC
CCCCRCCC	chr22	40139962	40139969	+	3.1039	7.9e-05	0.145	CCCCTCCC
CCCCRCCC	chr22	40172964	40172971	+	3.1039	7.9e-05	0.145	CCCCTCCC
CCCCRCCC	chr22	40173155	40173162	-	3.1039	7.9e-05	0.145	CCCCTCCC
CCCCRCCC	chr22	48052256	48052263	-	3.1039	7.9e-05	0.145	CCCCCCCC
CCCCRCCC	chr22	49086695	49086702	-	3.1039	7.9e-05	0.145	CCCCTCCC
CCCCRCCC	chr22	49310742	49310749	+	3.1039	7.9e-05	0.145	CCCCTCCC
CCCCRCCC	chr22	49313941	49313948	+	3.1039	7.9e-05	0.145	CCCCTCCC
CCCCRCCC	chr22	49316220	49316227	+	3.1039	7.9e-05	0.145	CCCCTCCC
