# Supplementary material for: The MEME Suite
Source: Nucleic Acids Res. 2015 May 7;43(Web Server issue):W39–49. doi: 10.1093/nar/gkv416 (PMC4489269; doi:10.1093/nar/gkv416)
Supplement: SUPPLEMENTARY DATA [file supp_gkv416_nar-00283-web-b-2015-File005.zip › case4/meme-chip/fimo_out_11/fimo.gff]

##gff-version 3
chr1	fimo	nucleotide_motif	28374405	28374420	44.1	-	.	Name=UP00406_1;ID=UP00406_1-1-chr1;pvalue=3.86e-05;qvalue=1;sequence=GGGCATCCGGGGTTTC;
chr1	fimo	nucleotide_motif	28751997	28752012	44.2	-	.	Name=UP00406_1;ID=UP00406_1-1-chr1;pvalue=3.79e-05;qvalue=1;sequence=AGGCTTCCGGATCGCG;
chr1	fimo	nucleotide_motif	35419366	35419381	53.9	+	.	Name=UP00406_1;ID=UP00406_1-1-chr1;pvalue=4.06e-06;qvalue=1;sequence=CTACATCCGGGTCCTA;
chr1	fimo	nucleotide_motif	39054203	39054218	40.1	+	.	Name=UP00406_1;ID=UP00406_1-1-chr1;pvalue=9.82e-05;qvalue=1;sequence=GTGAATCCTGGTACCT;
chr1	fimo	nucleotide_motif	45760416	45760431	41.7	-	.	Name=UP00406_1;ID=UP00406_1-1-chr1;pvalue=6.71e-05;qvalue=1;sequence=GAGAATCCTGGTTTTC;
chr1	fimo	nucleotide_motif	51198395	51198410	41.7	+	.	Name=UP00406_1;ID=UP00406_1-1-chr1;pvalue=6.79e-05;qvalue=1;sequence=GCGCACCCGGATACCT;
chr1	fimo	nucleotide_motif	51198395	51198410	40.8	-	.	Name=UP00406_1;ID=UP00406_1-2-chr1;pvalue=8.23e-05;qvalue=1;sequence=AGGTATCCGGGTGCGC;
chr1	fimo	nucleotide_motif	84745260	84745275	44.1	+	.	Name=UP00406_1;ID=UP00406_1-1-chr1;pvalue=3.89e-05;qvalue=1;sequence=GTGTTTCCGGAAAGTT;
chr1	fimo	nucleotide_motif	110979434	110979449	44.1	-	.	Name=UP00406_1;ID=UP00406_1-1-chr1;pvalue=3.89e-05;qvalue=1;sequence=CCATTTCCTGATTCTC;
chr1	fimo	nucleotide_motif	152185276	152185291	44.8	-	.	Name=UP00406_1;ID=UP00406_1-1-chr1;pvalue=3.29e-05;qvalue=1;sequence=CTGGTTCCGGTTCCTC;
chr1	fimo	nucleotide_motif	158849917	158849932	41.4	-	.	Name=UP00406_1;ID=UP00406_1-1-chr1;pvalue=7.23e-05;qvalue=1;sequence=TGGCATCCGCATCTTA;
chr1	fimo	nucleotide_motif	171448910	171448925	49.1	-	.	Name=UP00406_1;ID=UP00406_1-1-chr1;pvalue=1.22e-05;qvalue=1;sequence=GTGCATCCGGTTTCAA;
chr1	fimo	nucleotide_motif	201597668	201597683	43.3	+	.	Name=UP00406_1;ID=UP00406_1-1-chr1;pvalue=4.62e-05;qvalue=1;sequence=TGGCATCCGGGAATTG;
chr10	fimo	nucleotide_motif	27571092	27571107	41.9	+	.	Name=UP00406_1;ID=UP00406_1-1-chr10;pvalue=6.45e-05;qvalue=1;sequence=GCGCTTCCGGACACGT;
chr10	fimo	nucleotide_motif	35455623	35455638	42.1	+	.	Name=UP00406_1;ID=UP00406_1-1-chr10;pvalue=6.15e-05;qvalue=1;sequence=CAGCTTCCGGTTTCCA;
chr10	fimo	nucleotide_motif	64083360	64083375	41.4	-	.	Name=UP00406_1;ID=UP00406_1-1-chr10;pvalue=7.27e-05;qvalue=1;sequence=TATCATCCTGATTTTT;
chr10	fimo	nucleotide_motif	125964550	125964565	43.2	-	.	Name=UP00406_1;ID=UP00406_1-1-chr10;pvalue=4.82e-05;qvalue=1;sequence=GCGCTTCCGGCTCTGC;
chr11	fimo	nucleotide_motif	47557097	47557112	41.2	+	.	Name=UP00406_1;ID=UP00406_1-1-chr11;pvalue=7.52e-05;qvalue=1;sequence=CCGCTTCCGGCTCCAC;
chr11	fimo	nucleotide_motif	62177136	62177151	45.2	+	.	Name=UP00406_1;ID=UP00406_1-1-chr11;pvalue=3.01e-05;qvalue=1;sequence=TAGGATCCGGGTTTCT;
chr11	fimo	nucleotide_motif	67796119	67796134	40.0	-	.	Name=UP00406_1;ID=UP00406_1-1-chr11;pvalue=9.87e-05;qvalue=1;sequence=CCACTTCCGGCTCGCC;
chr11	fimo	nucleotide_motif	82450785	82450800	42.4	-	.	Name=UP00406_1;ID=UP00406_1-1-chr11;pvalue=5.8e-05;qvalue=1;sequence=CTGCTTCCTGTTCTTG;
chr11	fimo	nucleotide_motif	95588215	95588230	45.9	+	.	Name=UP00406_1;ID=UP00406_1-1-chr11;pvalue=2.55e-05;qvalue=1;sequence=CCACTTCCTGTTATTT;
chr11	fimo	nucleotide_motif	110727337	110727352	41.0	+	.	Name=UP00406_1;ID=UP00406_1-1-chr11;pvalue=7.92e-05;qvalue=1;sequence=CTGGATCCTGATTGAT;
chr11	fimo	nucleotide_motif	131733407	131733422	48.1	+	.	Name=UP00406_1;ID=UP00406_1-1-chr11;pvalue=1.56e-05;qvalue=1;sequence=GAACATCCTGAATCTC;
chr12	fimo	nucleotide_motif	6923418	6923433	40.1	+	.	Name=UP00406_1;ID=UP00406_1-1-chr12;pvalue=9.76e-05;qvalue=1;sequence=GCGCTTCCGGCTGCGC;
chr12	fimo	nucleotide_motif	6941304	6941319	41.6	-	.	Name=UP00406_1;ID=UP00406_1-1-chr12;pvalue=6.87e-05;qvalue=1;sequence=GCGCTTCCGGCTGTTA;
chr12	fimo	nucleotide_motif	6950326	6950341	42.5	+	.	Name=UP00406_1;ID=UP00406_1-1-chr12;pvalue=5.57e-05;qvalue=1;sequence=CAACTTCCGGTATTGT;
chr12	fimo	nucleotide_motif	54798242	54798257	41.8	+	.	Name=UP00406_1;ID=UP00406_1-1-chr12;pvalue=6.64e-05;qvalue=1;sequence=ATGGTTCCGGGTCTGC;
chr12	fimo	nucleotide_motif	67487896	67487911	42.2	+	.	Name=UP00406_1;ID=UP00406_1-1-chr12;pvalue=5.98e-05;qvalue=1;sequence=GGAGATCCGCATTTGT;
chr12	fimo	nucleotide_motif	105275599	105275614	50.0	+	.	Name=UP00406_1;ID=UP00406_1-1-chr12;pvalue=9.97e-06;qvalue=1;sequence=CCACATCCGGGTTCCA;
chr12	fimo	nucleotide_motif	109424463	109424478	42.0	+	.	Name=UP00406_1;ID=UP00406_1-1-chr12;pvalue=6.26e-05;qvalue=1;sequence=CAACATCCGGGCACCT;
chr12	fimo	nucleotide_motif	122025250	122025265	40.2	-	.	Name=UP00406_1;ID=UP00406_1-1-chr12;pvalue=9.5e-05;qvalue=1;sequence=GCGCTTCCGGTCCCTC;
chr12	fimo	nucleotide_motif	123965385	123965400	40.7	-	.	Name=UP00406_1;ID=UP00406_1-1-chr12;pvalue=8.56e-05;qvalue=1;sequence=GAGCGTCCTGATCCTT;
chr13	fimo	nucleotide_motif	21587345	21587360	41.4	+	.	Name=UP00406_1;ID=UP00406_1-1-chr13;pvalue=7.19e-05;qvalue=1;sequence=TCACTTCCTGTTATTC;
chr13	fimo	nucleotide_motif	49837933	49837948	44.7	-	.	Name=UP00406_1;ID=UP00406_1-1-chr13;pvalue=3.42e-05;qvalue=1;sequence=CTGGATCCGGGTTAAC;
chr13	fimo	nucleotide_motif	97938971	97938986	47.5	-	.	Name=UP00406_1;ID=UP00406_1-1-chr13;pvalue=1.77e-05;qvalue=1;sequence=ATGATTCCGGGTTCTT;
chr14	fimo	nucleotide_motif	49598318	49598333	42.9	+	.	Name=UP00406_1;ID=UP00406_1-1-chr14;pvalue=5.15e-05;qvalue=1;sequence=TCACTTCCTGATTTTA;
chr14	fimo	nucleotide_motif	57834761	57834776	47.2	+	.	Name=UP00406_1;ID=UP00406_1-1-chr14;pvalue=1.88e-05;qvalue=1;sequence=GCACATCCGGAGTCGT;
chr14	fimo	nucleotide_motif	61198555	61198570	44.8	-	.	Name=UP00406_1;ID=UP00406_1-1-chr14;pvalue=3.34e-05;qvalue=1;sequence=AGACATCCTGTTTGTT;
chr14	fimo	nucleotide_motif	68325523	68325538	43.1	+	.	Name=UP00406_1;ID=UP00406_1-1-chr14;pvalue=4.85e-05;qvalue=1;sequence=CTGGTTCCGGGTCTCC;
chr14	fimo	nucleotide_motif	72013286	72013301	47.4	-	.	Name=UP00406_1;ID=UP00406_1-1-chr14;pvalue=1.82e-05;qvalue=1;sequence=CTGTTTCCGGATGTCC;
chr14	fimo	nucleotide_motif	72013286	72013301	46.8	+	.	Name=UP00406_1;ID=UP00406_1-2-chr14;pvalue=2.09e-05;qvalue=1;sequence=GGACATCCGGAAACAG;
chr14	fimo	nucleotide_motif	75023933	75023948	41.3	-	.	Name=UP00406_1;ID=UP00406_1-1-chr14;pvalue=7.44e-05;qvalue=1;sequence=CCACATCCTGGTTCCA;
chr14	fimo	nucleotide_motif	80991101	80991116	40.6	+	.	Name=UP00406_1;ID=UP00406_1-1-chr14;pvalue=8.7e-05;qvalue=1;sequence=CCACATCCTCTTCTTT;
chr14	fimo	nucleotide_motif	91409702	91409717	46.9	+	.	Name=UP00406_1;ID=UP00406_1-1-chr14;pvalue=2.05e-05;qvalue=1;sequence=CCACATCCTGTTTGTT;
chr14	fimo	nucleotide_motif	101412780	101412795	46.2	+	.	Name=UP00406_1;ID=UP00406_1-1-chr14;pvalue=2.37e-05;qvalue=1;sequence=GTGCTTCCTGATATTA;
chr15	fimo	nucleotide_motif	29343922	29343937	40.8	+	.	Name=UP00406_1;ID=UP00406_1-1-chr15;pvalue=8.37e-05;qvalue=1;sequence=GGACTTCCTGTTTCTG;
chr15	fimo	nucleotide_motif	43279727	43279742	49.0	-	.	Name=UP00406_1;ID=UP00406_1-1-chr15;pvalue=1.27e-05;qvalue=1;sequence=AGGCTTCCGGGTCCTC;
chr15	fimo	nucleotide_motif	61583758	61583773	46.7	-	.	Name=UP00406_1;ID=UP00406_1-1-chr15;pvalue=2.15e-05;qvalue=1;sequence=CGAGATCCGGGTTCTG;
chr15	fimo	nucleotide_motif	61757498	61757513	40.6	-	.	Name=UP00406_1;ID=UP00406_1-1-chr15;pvalue=8.7e-05;qvalue=1;sequence=GCTCATCCGTATCCTT;
chr15	fimo	nucleotide_motif	64577352	64577367	43.1	-	.	Name=UP00406_1;ID=UP00406_1-1-chr15;pvalue=4.94e-05;qvalue=1;sequence=CAAAATCCTGATCATT;
chr15	fimo	nucleotide_motif	70554379	70554394	40.0	+	.	Name=UP00406_1;ID=UP00406_1-1-chr15;pvalue=9.98e-05;qvalue=1;sequence=ATGTATCCGGGAGGTC;
chr15	fimo	nucleotide_motif	72483549	72483564	41.2	-	.	Name=UP00406_1;ID=UP00406_1-1-chr15;pvalue=7.65e-05;qvalue=1;sequence=GAGCATCCTCATCTCT;
chr15	fimo	nucleotide_motif	88238253	88238268	40.1	+	.	Name=UP00406_1;ID=UP00406_1-3-chr15;pvalue=9.66e-05;qvalue=1;sequence=TCACTTCCGGTTGGTG;
chr15	fimo	nucleotide_motif	88238416	88238431	54.1	-	.	Name=UP00406_1;ID=UP00406_1-1-chr15;pvalue=3.89e-06;qvalue=1;sequence=ATAGATCCGGATTCGC;
chr15	fimo	nucleotide_motif	88238416	88238431	52.1	+	.	Name=UP00406_1;ID=UP00406_1-2-chr15;pvalue=6.1e-06;qvalue=1;sequence=GCGAATCCGGATCTAT;
chr15	fimo	nucleotide_motif	99493356	99493371	40.2	+	.	Name=UP00406_1;ID=UP00406_1-1-chr15;pvalue=9.5e-05;qvalue=1;sequence=GAAGATCCTGTTCATT;
chr16	fimo	nucleotide_motif	10383659	10383674	46.1	-	.	Name=UP00406_1;ID=UP00406_1-1-chr16;pvalue=2.46e-05;qvalue=1;sequence=GCACTTCCTGAAATTT;
chr16	fimo	nucleotide_motif	17226602	17226617	45.8	+	.	Name=UP00406_1;ID=UP00406_1-1-chr16;pvalue=2.65e-05;qvalue=1;sequence=CTGTTTCCTGATCTTT;
chr16	fimo	nucleotide_motif	29973969	29973984	44.8	+	.	Name=UP00406_1;ID=UP00406_1-1-chr16;pvalue=3.31e-05;qvalue=1;sequence=CCACATCCTGAACCCT;
chr16	fimo	nucleotide_motif	30274143	30274158	40.0	-	.	Name=UP00406_1;ID=UP00406_1-2-chr16;pvalue=9.98e-05;qvalue=1;sequence=CCACTTCCGGGCTTCC;
chr16	fimo	nucleotide_motif	30274323	30274338	40.4	-	.	Name=UP00406_1;ID=UP00406_1-1-chr16;pvalue=9.15e-05;qvalue=1;sequence=CTACTTCCGGCCATTT;
chr16	fimo	nucleotide_motif	30569246	30569261	41.1	-	.	Name=UP00406_1;ID=UP00406_1-1-chr16;pvalue=7.78e-05;qvalue=1;sequence=CATCTTCCGGTTCTTT;
chr16	fimo	nucleotide_motif	84494224	84494239	41.8	-	.	Name=UP00406_1;ID=UP00406_1-2-chr16;pvalue=6.56e-05;qvalue=1;sequence=AGGGATCCGGAACATG;
chr16	fimo	nucleotide_motif	84494264	84494279	42.8	-	.	Name=UP00406_1;ID=UP00406_1-1-chr16;pvalue=5.21e-05;qvalue=1;sequence=CCACTTCCTGATTATA;
chr17	fimo	nucleotide_motif	5283305	5283320	45.4	+	.	Name=UP00406_1;ID=UP00406_1-1-chr17;pvalue=2.85e-05;qvalue=1;sequence=TCGAATCCGGATTCCG;
chr17	fimo	nucleotide_motif	5283305	5283320	41.5	-	.	Name=UP00406_1;ID=UP00406_1-2-chr17;pvalue=6.99e-05;qvalue=1;sequence=CGGAATCCGGATTCGA;
chr17	fimo	nucleotide_motif	8227246	8227261	49.3	+	.	Name=UP00406_1;ID=UP00406_1-1-chr17;pvalue=1.16e-05;qvalue=1;sequence=CTGCTTCCGGTTCTGT;
chr17	fimo	nucleotide_motif	33853650	33853665	41.5	-	.	Name=UP00406_1;ID=UP00406_1-1-chr17;pvalue=7.03e-05;qvalue=1;sequence=GTGCTTCCTGTTGTCT;
chr17	fimo	nucleotide_motif	35277433	35277448	41.7	-	.	Name=UP00406_1;ID=UP00406_1-1-chr17;pvalue=6.71e-05;qvalue=1;sequence=GCGCTTCCGGGCCTTC;
chr17	fimo	nucleotide_motif	35992311	35992326	41.4	+	.	Name=UP00406_1;ID=UP00406_1-1-chr17;pvalue=7.27e-05;qvalue=1;sequence=ATGCTTCCTGTTTTGC;
chr17	fimo	nucleotide_motif	38024526	38024541	41.4	-	.	Name=UP00406_1;ID=UP00406_1-1-chr17;pvalue=7.31e-05;qvalue=1;sequence=GAGCTTCCTGATATAG;
chr17	fimo	nucleotide_motif	38794013	38794028	41.1	-	.	Name=UP00406_1;ID=UP00406_1-1-chr17;pvalue=7.78e-05;qvalue=1;sequence=TTAAATCCGGGTTTCA;
chr17	fimo	nucleotide_motif	39936599	39936614	45.5	+	.	Name=UP00406_1;ID=UP00406_1-1-chr17;pvalue=2.78e-05;qvalue=1;sequence=TCACTTCCGGGTGTCT;
chr17	fimo	nucleotide_motif	53282406	53282421	42.8	-	.	Name=UP00406_1;ID=UP00406_1-1-chr17;pvalue=5.25e-05;qvalue=1;sequence=CCGCTTCCGGTTCCGG;
chr17	fimo	nucleotide_motif	59273969	59273984	51.4	-	.	Name=UP00406_1;ID=UP00406_1-1-chr17;pvalue=7.25e-06;qvalue=1;sequence=CTGGATCCGGAATCTC;
chr17	fimo	nucleotide_motif	59273969	59273984	40.1	+	.	Name=UP00406_1;ID=UP00406_1-2-chr17;pvalue=9.71e-05;qvalue=1;sequence=GAGATTCCGGATCCAG;
chr17	fimo	nucleotide_motif	60402019	60402034	42.2	+	.	Name=UP00406_1;ID=UP00406_1-1-chr17;pvalue=6.05e-05;qvalue=1;sequence=CTACATCCTCATCCCT;
chr17	fimo	nucleotide_motif	60550015	60550030	40.3	-	.	Name=UP00406_1;ID=UP00406_1-1-chr17;pvalue=9.3e-05;qvalue=1;sequence=AAACCTCCGGATTCCT;
chr18	fimo	nucleotide_motif	19735150	19735165	43.4	+	.	Name=UP00406_1;ID=UP00406_1-1-chr18;pvalue=4.59e-05;qvalue=1;sequence=CAGTATCCGGGATTCT;
chr18	fimo	nucleotide_motif	45267733	45267748	40.5	+	.	Name=UP00406_1;ID=UP00406_1-1-chr18;pvalue=8.9e-05;qvalue=1;sequence=AGGCTTCCGGCTCTGC;
chr18	fimo	nucleotide_motif	53448530	53448545	42.4	+	.	Name=UP00406_1;ID=UP00406_1-1-chr18;pvalue=5.73e-05;qvalue=1;sequence=CCACTTCCGCGTTTCT;
chr18	fimo	nucleotide_motif	55568358	55568373	40.3	+	.	Name=UP00406_1;ID=UP00406_1-1-chr18;pvalue=9.25e-05;qvalue=1;sequence=GGACATCCTGTTCTAG;
chr19	fimo	nucleotide_motif	6752676	6752691	42.5	+	.	Name=UP00406_1;ID=UP00406_1-1-chr19;pvalue=5.63e-05;qvalue=1;sequence=GCATTTCCGGTTTCCG;
chr19	fimo	nucleotide_motif	7676721	7676736	40.3	-	.	Name=UP00406_1;ID=UP00406_1-1-chr19;pvalue=9.35e-05;qvalue=1;sequence=CCACATCCGCACAATT;
chr19	fimo	nucleotide_motif	9799573	9799588	45.3	+	.	Name=UP00406_1;ID=UP00406_1-1-chr19;pvalue=2.95e-05;qvalue=1;sequence=CCGCTTCCGGTTCCTA;
chr19	fimo	nucleotide_motif	11896893	11896908	41.9	-	.	Name=UP00406_1;ID=UP00406_1-1-chr19;pvalue=6.41e-05;qvalue=1;sequence=CCATTTCCGGATGAAC;
chr19	fimo	nucleotide_motif	11896893	11896908	40.4	+	.	Name=UP00406_1;ID=UP00406_1-2-chr19;pvalue=9.15e-05;qvalue=1;sequence=GTTCATCCGGAAATGG;
chr19	fimo	nucleotide_motif	16310886	16310901	42.0	+	.	Name=UP00406_1;ID=UP00406_1-1-chr19;pvalue=6.26e-05;qvalue=1;sequence=ACACATCCTGACATCT;
chr19	fimo	nucleotide_motif	44590078	44590093	40.6	+	.	Name=UP00406_1;ID=UP00406_1-1-chr19;pvalue=8.7e-05;qvalue=1;sequence=TGGCATCCGGAACCCA;
chr19	fimo	nucleotide_motif	44594870	44594885	52.4	+	.	Name=UP00406_1;ID=UP00406_1-1-chr19;pvalue=5.7e-06;qvalue=1;sequence=CCAGTTCCGGATTCTC;
chr19	fimo	nucleotide_motif	44594870	44594885	40.1	-	.	Name=UP00406_1;ID=UP00406_1-2-chr19;pvalue=9.82e-05;qvalue=1;sequence=GAGAATCCGGAACTGG;
chr19	fimo	nucleotide_motif	46508046	46508061	42.9	-	.	Name=UP00406_1;ID=UP00406_1-1-chr19;pvalue=5.12e-05;qvalue=1;sequence=CTCCATCCTGATTCTC;
chr19	fimo	nucleotide_motif	54070622	54070637	46.7	+	.	Name=UP00406_1;ID=UP00406_1-1-chr19;pvalue=2.12e-05;qvalue=1;sequence=CCCCATCCGGATTCCC;
chr19	fimo	nucleotide_motif	54691477	54691492	41.2	-	.	Name=UP00406_1;ID=UP00406_1-1-chr19;pvalue=7.61e-05;qvalue=1;sequence=CAGCGTCCGGGTTTCC;
chr19	fimo	nucleotide_motif	56766324	56766339	41.4	-	.	Name=UP00406_1;ID=UP00406_1-1-chr19;pvalue=7.15e-05;qvalue=1;sequence=CCACTTCCGGTTTGGG;
chr19	fimo	nucleotide_motif	60838134	60838149	48.6	-	.	Name=UP00406_1;ID=UP00406_1-1-chr19;pvalue=1.39e-05;qvalue=1;sequence=CAGCTTCCGGATTCGG;
chr19	fimo	nucleotide_motif	60838134	60838149	42.3	+	.	Name=UP00406_1;ID=UP00406_1-2-chr19;pvalue=5.84e-05;qvalue=1;sequence=CCGAATCCGGAAGCTG;
chr19	fimo	nucleotide_motif	62483615	62483630	41.0	+	.	Name=UP00406_1;ID=UP00406_1-1-chr19;pvalue=7.92e-05;qvalue=1;sequence=GGACTTCCGCTTCTTC;
chr19	fimo	nucleotide_motif	63679333	63679348	41.3	+	.	Name=UP00406_1;ID=UP00406_1-1-chr19;pvalue=7.4e-05;qvalue=1;sequence=CCACATCCGGGAAGCG;
chr19	fimo	nucleotide_motif	63723060	63723075	43.5	+	.	Name=UP00406_1;ID=UP00406_1-1-chr19;pvalue=4.45e-05;qvalue=1;sequence=ACGTTTCCGGTATTTT;
chr2	fimo	nucleotide_motif	8360942	8360957	40.5	+	.	Name=UP00406_1;ID=UP00406_1-1-chr2;pvalue=8.9e-05;qvalue=1;sequence=ACACATCCTGGACCCT;
chr2	fimo	nucleotide_motif	73365460	73365475	40.3	-	.	Name=UP00406_1;ID=UP00406_1-1-chr2;pvalue=9.3e-05;qvalue=1;sequence=CCCCTTCCGGATTCAC;
chr2	fimo	nucleotide_motif	74535640	74535655	45.0	-	.	Name=UP00406_1;ID=UP00406_1-1-chr2;pvalue=3.19e-05;qvalue=1;sequence=TTACTTCCGGTTCATG;
chr2	fimo	nucleotide_motif	99163931	99163946	40.1	+	.	Name=UP00406_1;ID=UP00406_1-2-chr2;pvalue=9.66e-05;qvalue=1;sequence=GCGCTTCCGGGAAGTG;
chr2	fimo	nucleotide_motif	99164189	99164204	43.0	+	.	Name=UP00406_1;ID=UP00406_1-1-chr2;pvalue=5.03e-05;qvalue=1;sequence=GTGTATCCGGGAACCC;
chr2	fimo	nucleotide_motif	161269189	161269204	42.9	+	.	Name=UP00406_1;ID=UP00406_1-1-chr2;pvalue=5.09e-05;qvalue=1;sequence=TGGCATCCGGGACTTG;
chr2	fimo	nucleotide_motif	174538933	174538948	40.4	+	.	Name=UP00406_1;ID=UP00406_1-1-chr2;pvalue=9.15e-05;qvalue=1;sequence=CAGCTTCCTGATTCAG;
chr2	fimo	nucleotide_motif	178125778	178125793	48.6	-	.	Name=UP00406_1;ID=UP00406_1-1-chr2;pvalue=1.39e-05;qvalue=1;sequence=CCGCTTCCGGTTGCTC;
chr2	fimo	nucleotide_motif	241149316	241149331	42.6	+	.	Name=UP00406_1;ID=UP00406_1-1-chr2;pvalue=5.5e-05;qvalue=1;sequence=GCACTTCCGGGTTGGG;
chr20	fimo	nucleotide_motif	10363223	10363238	47.1	-	.	Name=UP00406_1;ID=UP00406_1-1-chr20;pvalue=1.96e-05;qvalue=1;sequence=AAAAATCCTGATTTTC;
chr20	fimo	nucleotide_motif	51889747	51889762	43.9	+	.	Name=UP00406_1;ID=UP00406_1-1-chr20;pvalue=4.06e-05;qvalue=1;sequence=CTGCATCCTGCTCCTC;
chr21	fimo	nucleotide_motif	26029257	26029272	49.8	+	.	Name=UP00406_1;ID=UP00406_1-1-chr21;pvalue=1.05e-05;qvalue=1;sequence=GTGCTTCCGGGTCCCC;
chr21	fimo	nucleotide_motif	45184273	45184288	53.9	+	.	Name=UP00406_1;ID=UP00406_1-1-chr21;pvalue=4.02e-06;qvalue=1;sequence=CCGCTTCCGGGTACTT;
chr21	fimo	nucleotide_motif	46530617	46530632	42.8	+	.	Name=UP00406_1;ID=UP00406_1-1-chr21;pvalue=5.28e-05;qvalue=1;sequence=CGACTTCCGGTTCGCT;
chr22	fimo	nucleotide_motif	25336491	25336506	49.7	+	.	Name=UP00406_1;ID=UP00406_1-1-chr22;pvalue=1.08e-05;qvalue=1;sequence=CCACATCCGGTAGCTT;
chr22	fimo	nucleotide_motif	35588447	35588462	48.5	-	.	Name=UP00406_1;ID=UP00406_1-1-chr22;pvalue=1.4e-05;qvalue=1;sequence=CTGCTTCCGGAAGATT;
chr22	fimo	nucleotide_motif	35588481	35588496	40.7	+	.	Name=UP00406_1;ID=UP00406_1-2-chr22;pvalue=8.42e-05;qvalue=1;sequence=GCACTTCCTGCTTTCT;
chr22	fimo	nucleotide_motif	36334419	36334434	41.7	-	.	Name=UP00406_1;ID=UP00406_1-1-chr22;pvalue=6.71e-05;qvalue=1;sequence=CCACTTCCGGAGCCCT;
chr22	fimo	nucleotide_motif	40172790	40172805	43.2	+	.	Name=UP00406_1;ID=UP00406_1-1-chr22;pvalue=4.82e-05;qvalue=1;sequence=ACGGATCCGGCTTCCC;
chr3	fimo	nucleotide_motif	10237605	10237620	49.2	+	.	Name=UP00406_1;ID=UP00406_1-1-chr3;pvalue=1.21e-05;qvalue=1;sequence=TCACATCCTGTTTTTT;
chr3	fimo	nucleotide_motif	45705621	45705636	41.3	+	.	Name=UP00406_1;ID=UP00406_1-1-chr3;pvalue=7.48e-05;qvalue=1;sequence=GGGCTTCCGGGTACCA;
chr3	fimo	nucleotide_motif	109112687	109112702	45.7	-	.	Name=UP00406_1;ID=UP00406_1-1-chr3;pvalue=2.69e-05;qvalue=1;sequence=CCACATCCTGTTCATC;
chr3	fimo	nucleotide_motif	116347656	116347671	47.2	+	.	Name=UP00406_1;ID=UP00406_1-1-chr3;pvalue=1.88e-05;qvalue=1;sequence=CTACTTCCTGATTCAT;
chr3	fimo	nucleotide_motif	186699300	186699315	40.4	-	.	Name=UP00406_1;ID=UP00406_1-1-chr3;pvalue=9.15e-05;qvalue=1;sequence=GGGAATCCGGGTTCGG;
chr3	fimo	nucleotide_motif	198153688	198153703	41.1	-	.	Name=UP00406_1;ID=UP00406_1-1-chr3;pvalue=7.83e-05;qvalue=1;sequence=GCACTTCCGGGTGAGG;
chr4	fimo	nucleotide_motif	483048	483063	40.1	-	.	Name=UP00406_1;ID=UP00406_1-1-chr4;pvalue=9.71e-05;qvalue=1;sequence=GCGCTTCCGGCTCCAG;
chr4	fimo	nucleotide_motif	152885448	152885463	51.3	+	.	Name=UP00406_1;ID=UP00406_1-1-chr4;pvalue=7.43e-06;qvalue=1;sequence=AGACATCCGGTTAACT;
chr4	fimo	nucleotide_motif	186012966	186012981	45.0	-	.	Name=UP00406_1;ID=UP00406_1-1-chr4;pvalue=3.15e-05;qvalue=1;sequence=GTGCTTCCTGTTTTCT;
chr5	fimo	nucleotide_motif	1369040	1369055	40.1	+	.	Name=UP00406_1;ID=UP00406_1-1-chr5;pvalue=9.66e-05;qvalue=1;sequence=GTGCTTCCTGAAAACT;
chr5	fimo	nucleotide_motif	40870943	40870958	41.4	+	.	Name=UP00406_1;ID=UP00406_1-1-chr5;pvalue=7.27e-05;qvalue=1;sequence=CCTTATCCGGAATCTT;
chr5	fimo	nucleotide_motif	138925477	138925492	42.9	+	.	Name=UP00406_1;ID=UP00406_1-1-chr5;pvalue=5.09e-05;qvalue=1;sequence=TTGCTTCCTGTTTTTC;
chr5	fimo	nucleotide_motif	138937145	138937160	42.2	-	.	Name=UP00406_1;ID=UP00406_1-1-chr5;pvalue=5.98e-05;qvalue=1;sequence=TGGCATCCTGTTTTCT;
chr5	fimo	nucleotide_motif	139907805	139907820	46.8	+	.	Name=UP00406_1;ID=UP00406_1-1-chr5;pvalue=2.08e-05;qvalue=1;sequence=TAGCTTCCGGGTGTTT;
chr5	fimo	nucleotide_motif	145542388	145542403	41.0	+	.	Name=UP00406_1;ID=UP00406_1-1-chr5;pvalue=7.92e-05;qvalue=1;sequence=AATCATCCGGCTCCTT;
chr5	fimo	nucleotide_motif	172504175	172504190	46.2	+	.	Name=UP00406_1;ID=UP00406_1-1-chr5;pvalue=2.4e-05;qvalue=1;sequence=CCACGTCCGGATCTGT;
chr6	fimo	nucleotide_motif	264367	264382	44.7	+	.	Name=UP00406_1;ID=UP00406_1-1-chr6;pvalue=3.4e-05;qvalue=1;sequence=CTACATCCTGTTGTCC;
chr6	fimo	nucleotide_motif	7825638	7825653	45.3	-	.	Name=UP00406_1;ID=UP00406_1-1-chr6;pvalue=2.95e-05;qvalue=1;sequence=GTGCTTCCGTGTTTTT;
chr6	fimo	nucleotide_motif	7862362	7862377	41.0	+	.	Name=UP00406_1;ID=UP00406_1-2-chr6;pvalue=8.01e-05;qvalue=1;sequence=GTGCATCCTGAGTTAT;
chr6	fimo	nucleotide_motif	7862420	7862435	44.9	+	.	Name=UP00406_1;ID=UP00406_1-1-chr6;pvalue=3.23e-05;qvalue=1;sequence=TTACATCCTGTTGTTC;
chr6	fimo	nucleotide_motif	24829500	24829515	45.4	-	.	Name=UP00406_1;ID=UP00406_1-1-chr6;pvalue=2.89e-05;qvalue=1;sequence=CTCCATCCGGGTGTTT;
chr6	fimo	nucleotide_motif	26153800	26153815	47.1	-	.	Name=UP00406_1;ID=UP00406_1-1-chr6;pvalue=1.96e-05;qvalue=1;sequence=CAGCTTCCGGATCAGC;
chr6	fimo	nucleotide_motif	26307437	26307452	40.2	+	.	Name=UP00406_1;ID=UP00406_1-1-chr6;pvalue=9.5e-05;qvalue=1;sequence=CCGCGTCCGGACATTT;
chr6	fimo	nucleotide_motif	30585106	30585121	41.3	-	.	Name=UP00406_1;ID=UP00406_1-1-chr6;pvalue=7.4e-05;qvalue=1;sequence=CAACTTCCTGGTTCCT;
chr6	fimo	nucleotide_motif	30818788	30818803	41.8	+	.	Name=UP00406_1;ID=UP00406_1-2-chr6;pvalue=6.52e-05;qvalue=1;sequence=CTACATCCGGCAACCG;
chr6	fimo	nucleotide_motif	30818795	30818810	46.1	-	.	Name=UP00406_1;ID=UP00406_1-1-chr6;pvalue=2.43e-05;qvalue=1;sequence=CAGCATCCGGTTGCCG;
chr6	fimo	nucleotide_motif	31430541	31430556	41.8	-	.	Name=UP00406_1;ID=UP00406_1-1-chr6;pvalue=6.64e-05;qvalue=1;sequence=GTGTTTCCTGATCCTG;
chr6	fimo	nucleotide_motif	31430541	31430556	41.8	-	.	Name=UP00406_1;ID=UP00406_1-1-chr6;pvalue=6.64e-05;qvalue=1;sequence=GTGTTTCCTGATCCTG;
chr6	fimo	nucleotide_motif	32253588	32253603	47.6	-	.	Name=UP00406_1;ID=UP00406_1-1-chr6;pvalue=1.74e-05;qvalue=1;sequence=CTTCATCCGGGTCCTT;
chr6	fimo	nucleotide_motif	33375207	33375222	49.0	+	.	Name=UP00406_1;ID=UP00406_1-1-chr6;pvalue=1.27e-05;qvalue=1;sequence=CCACATCCGGTTCCAG;
chr6	fimo	nucleotide_motif	42822060	42822075	41.8	+	.	Name=UP00406_1;ID=UP00406_1-1-chr6;pvalue=6.64e-05;qvalue=1;sequence=TTATATCCGGGATTGT;
chr6	fimo	nucleotide_motif	42822350	42822365	41.5	+	.	Name=UP00406_1;ID=UP00406_1-2-chr6;pvalue=7.07e-05;qvalue=1;sequence=ATGCCTCCGGTTTTTT;
chr6	fimo	nucleotide_motif	119805740	119805755	40.8	+	.	Name=UP00406_1;ID=UP00406_1-1-chr6;pvalue=8.33e-05;qvalue=1;sequence=CTGTTTCCTGTTTTTC;
chr6	fimo	nucleotide_motif	133177275	133177290	41.9	-	.	Name=UP00406_1;ID=UP00406_1-1-chr6;pvalue=6.48e-05;qvalue=1;sequence=CTGTTTCCGGATTGAG;
chr6	fimo	nucleotide_motif	136652559	136652574	42.1	+	.	Name=UP00406_1;ID=UP00406_1-1-chr6;pvalue=6.19e-05;qvalue=1;sequence=GCGGTTCCGGGAATTT;
chr6	fimo	nucleotide_motif	151815113	151815128	44.8	+	.	Name=UP00406_1;ID=UP00406_1-1-chr6;pvalue=3.31e-05;qvalue=1;sequence=CTGCTTCCGGCTTTCG;
chr7	fimo	nucleotide_motif	1510568	1510583	41.0	+	.	Name=UP00406_1;ID=UP00406_1-1-chr7;pvalue=8.01e-05;qvalue=1;sequence=CGACTTCCGGAACAAC;
chr7	fimo	nucleotide_motif	92277114	92277129	44.9	-	.	Name=UP00406_1;ID=UP00406_1-1-chr7;pvalue=3.23e-05;qvalue=1;sequence=GCACTTCCTGGTTTCT;
chr7	fimo	nucleotide_motif	101420970	101420985	45.8	+	.	Name=UP00406_1;ID=UP00406_1-1-chr7;pvalue=2.65e-05;qvalue=1;sequence=GTATTTCCGCATCTTT;
chr7	fimo	nucleotide_motif	101719230	101719245	40.2	+	.	Name=UP00406_1;ID=UP00406_1-1-chr7;pvalue=9.61e-05;qvalue=1;sequence=ATACTTCCGGGCCATC;
chr7	fimo	nucleotide_motif	126128434	126128449	41.6	-	.	Name=UP00406_1;ID=UP00406_1-1-chr7;pvalue=6.83e-05;qvalue=1;sequence=TTGCTTCCTGTTTCTC;
chr7	fimo	nucleotide_motif	134506111	134506126	41.9	+	.	Name=UP00406_1;ID=UP00406_1-1-chr7;pvalue=6.41e-05;qvalue=1;sequence=ACACTTCCGGCTCCCG;
chr7	fimo	nucleotide_motif	134506187	134506202	41.8	+	.	Name=UP00406_1;ID=UP00406_1-2-chr7;pvalue=6.6e-05;qvalue=1;sequence=TGGCATCCGGTTGGCT;
chr8	fimo	nucleotide_motif	22518252	22518267	43.4	+	.	Name=UP00406_1;ID=UP00406_1-1-chr8;pvalue=4.51e-05;qvalue=1;sequence=GTGGTTCCGGGTGTCT;
chr8	fimo	nucleotide_motif	57149657	57149672	45.1	+	.	Name=UP00406_1;ID=UP00406_1-1-chr8;pvalue=3.09e-05;qvalue=1;sequence=TTGCATCCGGGTCCCA;
chr8	fimo	nucleotide_motif	72918605	72918620	40.5	+	.	Name=UP00406_1;ID=UP00406_1-1-chr8;pvalue=8.9e-05;qvalue=1;sequence=GCGCATCCGGGCACGC;
chr8	fimo	nucleotide_motif	134564057	134564072	45.8	+	.	Name=UP00406_1;ID=UP00406_1-1-chr8;pvalue=2.62e-05;qvalue=1;sequence=ACACATCCGGGGACTT;
chr8	fimo	nucleotide_motif	145205495	145205510	40.6	-	.	Name=UP00406_1;ID=UP00406_1-1-chr8;pvalue=8.75e-05;qvalue=1;sequence=TCACTTCCGGTTCCGG;
chr9	fimo	nucleotide_motif	91269464	91269479	46.0	+	.	Name=UP00406_1;ID=UP00406_1-1-chr9;pvalue=2.52e-05;qvalue=1;sequence=CCACATCCTCATTCTT;
chr9	fimo	nucleotide_motif	115212586	115212601	72.5	+	.	Name=UP00406_1;ID=UP00406_1-1-chr9;pvalue=5.54e-08;qvalue=0.119;sequence=GCGCATCCGGATTTTG;
chr9	fimo	nucleotide_motif	115212586	115212601	44.5	-	.	Name=UP00406_1;ID=UP00406_1-2-chr9;pvalue=3.56e-05;qvalue=1;sequence=CAAAATCCGGATGCGC;
chr9	fimo	nucleotide_motif	126056439	126056454	40.0	+	.	Name=UP00406_1;ID=UP00406_1-1-chr9;pvalue=9.87e-05;qvalue=1;sequence=CTGAATCCTGAAACTC;
chr9	fimo	nucleotide_motif	129253439	129253454	45.5	-	.	Name=UP00406_1;ID=UP00406_1-1-chr9;pvalue=2.83e-05;qvalue=1;sequence=CCGAATCCGGGTTCAT;
chr9	fimo	nucleotide_motif	131841867	131841882	42.6	-	.	Name=UP00406_1;ID=UP00406_1-1-chr9;pvalue=5.47e-05;qvalue=1;sequence=CCACATCCTGCTTTGT;
chrX	fimo	nucleotide_motif	12903825	12903840	45.5	-	.	Name=UP00406_1;ID=UP00406_1-1-chrX;pvalue=2.82e-05;qvalue=1;sequence=CCGGATCCGGCTTTCT;
chrX	fimo	nucleotide_motif	38545548	38545563	43.9	-	.	Name=UP00406_1;ID=UP00406_1-1-chrX;pvalue=4.11e-05;qvalue=1;sequence=ATGAATCCTGATGCTC;
chrX	fimo	nucleotide_motif	48661309	48661324	42.1	-	.	Name=UP00406_1;ID=UP00406_1-1-chrX;pvalue=6.15e-05;qvalue=1;sequence=CCGCGTCCGGATTGAT;
chrX	fimo	nucleotide_motif	70760454	70760469	40.7	+	.	Name=UP00406_1;ID=UP00406_1-1-chrX;pvalue=8.51e-05;qvalue=1;sequence=AAACATCCTGCTGCTC;
chrX	fimo	nucleotide_motif	129054139	129054154	40.8	-	.	Name=UP00406_1;ID=UP00406_1-1-chrX;pvalue=8.33e-05;qvalue=1;sequence=CTGCATCCGCTTGTAC;
