# Supplementary material for: The MEME Suite
Source: Nucleic Acids Res. 2015 May 7;43(Web Server issue):W39–49. doi: 10.1093/nar/gkv416 (PMC4489269; doi:10.1093/nar/gkv416)
Supplement: SUPPLEMENTARY DATA [file supp_gkv416_nar-00283-web-b-2015-File005.zip › case4/meme-chip/fimo_out_11/fimo.txt]

#pattern name	sequence name	start	stop	strand	score	p-value	q-value	matched sequence
UP00406_1	chr9	115212586	115212601	+	17.8919	5.54e-08	0.119	GCGCATCCGGATTTTG
UP00406_1	chr15	88238416	88238431	-	14.7207	3.89e-06	1	ATAGATCCGGATTCGC
UP00406_1	chr21	45184273	45184288	+	14.6847	4.02e-06	1	CCGCTTCCGGGTACTT
UP00406_1	chr1	35419366	35419381	+	14.6757	4.06e-06	1	CTACATCCGGGTCCTA
UP00406_1	chr19	44594870	44594885	+	14.3243	5.7e-06	1	CCAGTTCCGGATTCTC
UP00406_1	chr15	88238416	88238431	+	14.2523	6.1e-06	1	GCGAATCCGGATCTAT
UP00406_1	chr17	59273969	59273984	-	14.0631	7.25e-06	1	CTGGATCCGGAATCTC
UP00406_1	chr4	152885448	152885463	+	14.036	7.43e-06	1	AGACATCCGGTTAACT
UP00406_1	chr12	105275599	105275614	+	13.7027	9.97e-06	1	CCACATCCGGGTTCCA
UP00406_1	chr21	26029257	26029272	+	13.6396	1.05e-05	1	GTGCTTCCGGGTCCCC
UP00406_1	chr22	25336491	25336506	+	13.6126	1.08e-05	1	CCACATCCGGTAGCTT
UP00406_1	chr17	8227246	8227261	+	13.5225	1.16e-05	1	CTGCTTCCGGTTCTGT
UP00406_1	chr3	10237605	10237620	+	13.4775	1.21e-05	1	TCACATCCTGTTTTTT
UP00406_1	chr1	171448910	171448925	-	13.4685	1.22e-05	1	GTGCATCCGGTTTCAA
UP00406_1	chr6	33375207	33375222	+	13.4144	1.27e-05	1	CCACATCCGGTTCCAG
UP00406_1	chr15	43279727	43279742	-	13.4144	1.27e-05	1	AGGCTTCCGGGTCCTC
UP00406_1	chr2	178125778	178125793	-	13.3063	1.39e-05	1	CCGCTTCCGGTTGCTC
UP00406_1	chr19	60838134	60838149	-	13.3063	1.39e-05	1	CAGCTTCCGGATTCGG
UP00406_1	chr22	35588447	35588462	-	13.2973	1.4e-05	1	CTGCTTCCGGAAGATT
UP00406_1	chr11	131733407	131733422	+	13.1622	1.56e-05	1	GAACATCCTGAATCTC
UP00406_1	chr6	32253588	32253603	-	13.027	1.74e-05	1	CTTCATCCGGGTCCTT
UP00406_1	chr13	97938971	97938986	-	13.009	1.77e-05	1	ATGATTCCGGGTTCTT
UP00406_1	chr14	72013286	72013301	-	12.973	1.82e-05	1	CTGTTTCCGGATGTCC
UP00406_1	chr3	116347656	116347671	+	12.9279	1.88e-05	1	CTACTTCCTGATTCAT
UP00406_1	chr14	57834761	57834776	+	12.9279	1.88e-05	1	GCACATCCGGAGTCGT
UP00406_1	chr6	26153800	26153815	-	12.8739	1.96e-05	1	CAGCTTCCGGATCAGC
UP00406_1	chr20	10363223	10363238	-	12.8739	1.96e-05	1	AAAAATCCTGATTTTC
UP00406_1	chr14	91409702	91409717	+	12.8198	2.05e-05	1	CCACATCCTGTTTGTT
UP00406_1	chr5	139907805	139907820	+	12.8018	2.08e-05	1	TAGCTTCCGGGTGTTT
UP00406_1	chr14	72013286	72013301	+	12.7928	2.09e-05	1	GGACATCCGGAAACAG
UP00406_1	chr19	54070622	54070637	+	12.7748	2.12e-05	1	CCCCATCCGGATTCCC
UP00406_1	chr15	61583758	61583773	-	12.7568	2.15e-05	1	CGAGATCCGGGTTCTG
UP00406_1	chr14	101412780	101412795	+	12.6306	2.37e-05	1	GTGCTTCCTGATATTA
UP00406_1	chr5	172504175	172504190	+	12.6126	2.4e-05	1	CCACGTCCGGATCTGT
UP00406_1	chr6	30818795	30818810	-	12.5946	2.43e-05	1	CAGCATCCGGTTGCCG
UP00406_1	chr16	10383659	10383674	-	12.5766	2.46e-05	1	GCACTTCCTGAAATTT
UP00406_1	chr9	91269464	91269479	+	12.5495	2.52e-05	1	CCACATCCTCATTCTT
UP00406_1	chr11	95588215	95588230	+	12.5315	2.55e-05	1	CCACTTCCTGTTATTT
UP00406_1	chr8	134564057	134564072	+	12.4955	2.62e-05	1	ACACATCCGGGGACTT
UP00406_1	chr7	101420970	101420985	+	12.4775	2.65e-05	1	GTATTTCCGCATCTTT
UP00406_1	chr16	17226602	17226617	+	12.4775	2.65e-05	1	CTGTTTCCTGATCTTT
UP00406_1	chr3	109112687	109112702	-	12.4595	2.69e-05	1	CCACATCCTGTTCATC
UP00406_1	chr17	39936599	39936614	+	12.4144	2.78e-05	1	TCACTTCCGGGTGTCT
UP00406_1	chrX	12903825	12903840	-	12.3964	2.82e-05	1	CCGGATCCGGCTTTCT
UP00406_1	chr9	129253439	129253454	-	12.3874	2.83e-05	1	CCGAATCCGGGTTCAT
UP00406_1	chr17	5283305	5283320	+	12.3784	2.85e-05	1	TCGAATCCGGATTCCG
UP00406_1	chr6	24829500	24829515	-	12.3604	2.89e-05	1	CTCCATCCGGGTGTTT
UP00406_1	chr6	7825638	7825653	-	12.3333	2.95e-05	1	GTGCTTCCGTGTTTTT
UP00406_1	chr19	9799573	9799588	+	12.3333	2.95e-05	1	CCGCTTCCGGTTCCTA
UP00406_1	chr11	62177136	62177151	+	12.3063	3.01e-05	1	TAGGATCCGGGTTTCT
UP00406_1	chr8	57149657	57149672	+	12.2703	3.09e-05	1	TTGCATCCGGGTCCCA
UP00406_1	chr4	186012966	186012981	-	12.2432	3.15e-05	1	GTGCTTCCTGTTTTCT
UP00406_1	chr2	74535640	74535655	-	12.2252	3.19e-05	1	TTACTTCCGGTTCATG
UP00406_1	chr6	7862420	7862435	+	12.2072	3.23e-05	1	TTACATCCTGTTGTTC
UP00406_1	chr7	92277114	92277129	-	12.2072	3.23e-05	1	GCACTTCCTGGTTTCT
UP00406_1	chr1	152185276	152185291	-	12.1802	3.29e-05	1	CTGGTTCCGGTTCCTC
UP00406_1	chr6	151815113	151815128	+	12.1712	3.31e-05	1	CTGCTTCCGGCTTTCG
UP00406_1	chr16	29973969	29973984	+	12.1712	3.31e-05	1	CCACATCCTGAACCCT
UP00406_1	chr14	61198555	61198570	-	12.1622	3.34e-05	1	AGACATCCTGTTTGTT
UP00406_1	chr6	264367	264382	+	12.1351	3.4e-05	1	CTACATCCTGTTGTCC
UP00406_1	chr13	49837933	49837948	-	12.1261	3.42e-05	1	CTGGATCCGGGTTAAC
UP00406_1	chr9	115212586	115212601	-	12.0721	3.56e-05	1	CAAAATCCGGATGCGC
UP00406_1	chr1	28751997	28752012	-	11.982	3.79e-05	1	AGGCTTCCGGATCGCG
UP00406_1	chr1	28374405	28374420	-	11.955	3.86e-05	1	GGGCATCCGGGGTTTC
UP00406_1	chr1	84745260	84745275	+	11.9459	3.89e-05	1	GTGTTTCCGGAAAGTT
UP00406_1	chr1	110979434	110979449	-	11.9459	3.89e-05	1	CCATTTCCTGATTCTC
UP00406_1	chr20	51889747	51889762	+	11.8829	4.06e-05	1	CTGCATCCTGCTCCTC
UP00406_1	chrX	38545548	38545563	-	11.8649	4.11e-05	1	ATGAATCCTGATGCTC
UP00406_1	chr19	63723060	63723075	+	11.7477	4.45e-05	1	ACGTTTCCGGTATTTT
UP00406_1	chr8	22518252	22518267	+	11.7297	4.51e-05	1	GTGGTTCCGGGTGTCT
UP00406_1	chr18	19735150	19735165	+	11.7027	4.59e-05	1	CAGTATCCGGGATTCT
UP00406_1	chr1	201597668	201597683	+	11.6937	4.62e-05	1	TGGCATCCGGGAATTG
UP00406_1	chr10	125964550	125964565	-	11.6306	4.82e-05	1	GCGCTTCCGGCTCTGC
UP00406_1	chr22	40172790	40172805	+	11.6306	4.82e-05	1	ACGGATCCGGCTTCCC
UP00406_1	chr14	68325523	68325538	+	11.6216	4.85e-05	1	CTGGTTCCGGGTCTCC
UP00406_1	chr15	64577352	64577367	-	11.5946	4.94e-05	1	CAAAATCCTGATCATT
UP00406_1	chr2	99164189	99164204	+	11.5676	5.03e-05	1	GTGTATCCGGGAACCC
UP00406_1	chr2	161269189	161269204	+	11.5495	5.09e-05	1	TGGCATCCGGGACTTG
UP00406_1	chr5	138925477	138925492	+	11.5495	5.09e-05	1	TTGCTTCCTGTTTTTC
UP00406_1	chr19	46508046	46508061	-	11.5405	5.12e-05	1	CTCCATCCTGATTCTC
UP00406_1	chr14	49598318	49598333	+	11.5315	5.15e-05	1	TCACTTCCTGATTTTA
UP00406_1	chr16	84494264	84494279	-	11.5135	5.21e-05	1	CCACTTCCTGATTATA
UP00406_1	chr17	53282406	53282421	-	11.5045	5.25e-05	1	CCGCTTCCGGTTCCGG
UP00406_1	chr21	46530617	46530632	+	11.4955	5.28e-05	1	CGACTTCCGGTTCGCT
UP00406_1	chr9	131841867	131841882	-	11.4414	5.47e-05	1	CCACATCCTGCTTTGT
UP00406_1	chr2	241149316	241149331	+	11.4324	5.5e-05	1	GCACTTCCGGGTTGGG
UP00406_1	chr12	6950326	6950341	+	11.4144	5.57e-05	1	CAACTTCCGGTATTGT
UP00406_1	chr19	6752676	6752691	+	11.3964	5.63e-05	1	GCATTTCCGGTTTCCG
UP00406_1	chr18	53448530	53448545	+	11.3694	5.73e-05	1	CCACTTCCGCGTTTCT
UP00406_1	chr11	82450785	82450800	-	11.3514	5.8e-05	1	CTGCTTCCTGTTCTTG
UP00406_1	chr19	60838134	60838149	+	11.3423	5.84e-05	1	CCGAATCCGGAAGCTG
UP00406_1	chr5	138937145	138937160	-	11.3063	5.98e-05	1	TGGCATCCTGTTTTCT
UP00406_1	chr12	67487896	67487911	+	11.3063	5.98e-05	1	GGAGATCCGCATTTGT
UP00406_1	chr17	60402019	60402034	+	11.2883	6.05e-05	1	CTACATCCTCATCCCT
UP00406_1	chrX	48661309	48661324	-	11.2613	6.15e-05	1	CCGCGTCCGGATTGAT
UP00406_1	chr10	35455623	35455638	+	11.2613	6.15e-05	1	CAGCTTCCGGTTTCCA
UP00406_1	chr6	136652559	136652574	+	11.2523	6.19e-05	1	GCGGTTCCGGGAATTT
UP00406_1	chr12	109424463	109424478	+	11.2342	6.26e-05	1	CAACATCCGGGCACCT
UP00406_1	chr19	16310886	16310901	+	11.2342	6.26e-05	1	ACACATCCTGACATCT
UP00406_1	chr7	134506111	134506126	+	11.1982	6.41e-05	1	ACACTTCCGGCTCCCG
UP00406_1	chr19	11896893	11896908	-	11.1982	6.41e-05	1	CCATTTCCGGATGAAC
UP00406_1	chr10	27571092	27571107	+	11.1892	6.45e-05	1	GCGCTTCCGGACACGT
UP00406_1	chr6	133177275	133177290	-	11.1802	6.48e-05	1	CTGTTTCCGGATTGAG
UP00406_1	chr6	30818788	30818803	+	11.1712	6.52e-05	1	CTACATCCGGCAACCG
UP00406_1	chr16	84494224	84494239	-	11.1622	6.56e-05	1	AGGGATCCGGAACATG
UP00406_1	chr7	134506187	134506202	+	11.1532	6.6e-05	1	TGGCATCCGGTTGGCT
UP00406_1	chr6	31430541	31430556	-	11.1441	6.64e-05	1	GTGTTTCCTGATCCTG
UP00406_1	chr6	31430541	31430556	-	11.1441	6.64e-05	1	GTGTTTCCTGATCCTG
UP00406_1	chr6	42822060	42822075	+	11.1441	6.64e-05	1	TTATATCCGGGATTGT
UP00406_1	chr12	54798242	54798257	+	11.1441	6.64e-05	1	ATGGTTCCGGGTCTGC
UP00406_1	chr1	45760416	45760431	-	11.1261	6.71e-05	1	GAGAATCCTGGTTTTC
UP00406_1	chr17	35277433	35277448	-	11.1261	6.71e-05	1	GCGCTTCCGGGCCTTC
UP00406_1	chr22	36334419	36334434	-	11.1261	6.71e-05	1	CCACTTCCGGAGCCCT
UP00406_1	chr1	51198395	51198410	+	11.1081	6.79e-05	1	GCGCACCCGGATACCT
UP00406_1	chr7	126128434	126128449	-	11.0991	6.83e-05	1	TTGCTTCCTGTTTCTC
UP00406_1	chr12	6941304	6941319	-	11.0901	6.87e-05	1	GCGCTTCCGGCTGTTA
UP00406_1	chr17	5283305	5283320	-	11.0631	6.99e-05	1	CGGAATCCGGATTCGA
UP00406_1	chr17	33853650	33853665	-	11.0541	7.03e-05	1	GTGCTTCCTGTTGTCT
UP00406_1	chr6	42822350	42822365	+	11.045	7.07e-05	1	ATGCCTCCGGTTTTTT
UP00406_1	chr19	56766324	56766339	-	11.027	7.15e-05	1	CCACTTCCGGTTTGGG
UP00406_1	chr13	21587345	21587360	+	11.018	7.19e-05	1	TCACTTCCTGTTATTC
UP00406_1	chr1	158849917	158849932	-	11.009	7.23e-05	1	TGGCATCCGCATCTTA
UP00406_1	chr5	40870943	40870958	+	11	7.27e-05	1	CCTTATCCGGAATCTT
UP00406_1	chr10	64083360	64083375	-	11	7.27e-05	1	TATCATCCTGATTTTT
UP00406_1	chr17	35992311	35992326	+	11	7.27e-05	1	ATGCTTCCTGTTTTGC
UP00406_1	chr17	38024526	38024541	-	10.991	7.31e-05	1	GAGCTTCCTGATATAG
UP00406_1	chr6	30585106	30585121	-	10.973	7.4e-05	1	CAACTTCCTGGTTCCT
UP00406_1	chr19	63679333	63679348	+	10.973	7.4e-05	1	CCACATCCGGGAAGCG
UP00406_1	chr14	75023933	75023948	-	10.964	7.44e-05	1	CCACATCCTGGTTCCA
UP00406_1	chr3	45705621	45705636	+	10.955	7.48e-05	1	GGGCTTCCGGGTACCA
UP00406_1	chr11	47557097	47557112	+	10.9459	7.52e-05	1	CCGCTTCCGGCTCCAC
UP00406_1	chr19	54691477	54691492	-	10.9279	7.61e-05	1	CAGCGTCCGGGTTTCC
UP00406_1	chr15	72483549	72483564	-	10.9189	7.65e-05	1	GAGCATCCTCATCTCT
UP00406_1	chr16	30569246	30569261	-	10.8919	7.78e-05	1	CATCTTCCGGTTCTTT
UP00406_1	chr17	38794013	38794028	-	10.8919	7.78e-05	1	TTAAATCCGGGTTTCA
UP00406_1	chr3	198153688	198153703	-	10.8829	7.83e-05	1	GCACTTCCGGGTGAGG
UP00406_1	chr5	145542388	145542403	+	10.8649	7.92e-05	1	AATCATCCGGCTCCTT
UP00406_1	chr11	110727337	110727352	+	10.8649	7.92e-05	1	CTGGATCCTGATTGAT
UP00406_1	chr19	62483615	62483630	+	10.8649	7.92e-05	1	GGACTTCCGCTTCTTC
UP00406_1	chr6	7862362	7862377	+	10.8468	8.01e-05	1	GTGCATCCTGAGTTAT
UP00406_1	chr7	1510568	1510583	+	10.8468	8.01e-05	1	CGACTTCCGGAACAAC
UP00406_1	chr1	51198395	51198410	-	10.8018	8.23e-05	1	AGGTATCCGGGTGCGC
UP00406_1	chr6	119805740	119805755	+	10.7838	8.33e-05	1	CTGTTTCCTGTTTTTC
UP00406_1	chrX	129054139	129054154	-	10.7838	8.33e-05	1	CTGCATCCGCTTGTAC
UP00406_1	chr15	29343922	29343937	+	10.7748	8.37e-05	1	GGACTTCCTGTTTCTG
UP00406_1	chr22	35588481	35588496	+	10.7658	8.42e-05	1	GCACTTCCTGCTTTCT
UP00406_1	chrX	70760454	70760469	+	10.7477	8.51e-05	1	AAACATCCTGCTGCTC
UP00406_1	chr12	123965385	123965400	-	10.7387	8.56e-05	1	GAGCGTCCTGATCCTT
UP00406_1	chr14	80991101	80991116	+	10.7117	8.7e-05	1	CCACATCCTCTTCTTT
UP00406_1	chr15	61757498	61757513	-	10.7117	8.7e-05	1	GCTCATCCGTATCCTT
UP00406_1	chr19	44590078	44590093	+	10.7117	8.7e-05	1	TGGCATCCGGAACCCA
UP00406_1	chr8	145205495	145205510	-	10.7027	8.75e-05	1	TCACTTCCGGTTCCGG
UP00406_1	chr2	8360942	8360957	+	10.6757	8.9e-05	1	ACACATCCTGGACCCT
UP00406_1	chr8	72918605	72918620	+	10.6757	8.9e-05	1	GCGCATCCGGGCACGC
UP00406_1	chr18	45267733	45267748	+	10.6757	8.9e-05	1	AGGCTTCCGGCTCTGC
UP00406_1	chr2	174538933	174538948	+	10.6306	9.15e-05	1	CAGCTTCCTGATTCAG
UP00406_1	chr3	186699300	186699315	-	10.6306	9.15e-05	1	GGGAATCCGGGTTCGG
UP00406_1	chr16	30274323	30274338	-	10.6306	9.15e-05	1	CTACTTCCGGCCATTT
UP00406_1	chr19	11896893	11896908	+	10.6306	9.15e-05	1	GTTCATCCGGAAATGG
UP00406_1	chr18	55568358	55568373	+	10.6126	9.25e-05	1	GGACATCCTGTTCTAG
UP00406_1	chr2	73365460	73365475	-	10.6036	9.3e-05	1	CCCCTTCCGGATTCAC
UP00406_1	chr17	60550015	60550030	-	10.6036	9.3e-05	1	AAACCTCCGGATTCCT
UP00406_1	chr19	7676721	7676736	-	10.5946	9.35e-05	1	CCACATCCGCACAATT
UP00406_1	chr6	26307437	26307452	+	10.5676	9.5e-05	1	CCGCGTCCGGACATTT
UP00406_1	chr12	122025250	122025265	-	10.5676	9.5e-05	1	GCGCTTCCGGTCCCTC
UP00406_1	chr15	99493356	99493371	+	10.5676	9.5e-05	1	GAAGATCCTGTTCATT
UP00406_1	chr7	101719230	101719245	+	10.5495	9.61e-05	1	ATACTTCCGGGCCATC
UP00406_1	chr2	99163931	99163946	+	10.5405	9.66e-05	1	GCGCTTCCGGGAAGTG
UP00406_1	chr5	1369040	1369055	+	10.5405	9.66e-05	1	GTGCTTCCTGAAAACT
UP00406_1	chr15	88238253	88238268	+	10.5405	9.66e-05	1	TCACTTCCGGTTGGTG
UP00406_1	chr4	483048	483063	-	10.5315	9.71e-05	1	GCGCTTCCGGCTCCAG
UP00406_1	chr17	59273969	59273984	+	10.5315	9.71e-05	1	GAGATTCCGGATCCAG
UP00406_1	chr12	6923418	6923433	+	10.5225	9.76e-05	1	GCGCTTCCGGCTGCGC
UP00406_1	chr1	39054203	39054218	+	10.5135	9.82e-05	1	GTGAATCCTGGTACCT
UP00406_1	chr19	44594870	44594885	-	10.5135	9.82e-05	1	GAGAATCCGGAACTGG
UP00406_1	chr9	126056439	126056454	+	10.5045	9.87e-05	1	CTGAATCCTGAAACTC
UP00406_1	chr11	67796119	67796134	-	10.5045	9.87e-05	1	CCACTTCCGGCTCGCC
UP00406_1	chr15	70554379	70554394	+	10.4865	9.98e-05	1	ATGTATCCGGGAGGTC
UP00406_1	chr16	30274143	30274158	-	10.4865	9.98e-05	1	CCACTTCCGGGCTTCC
