# Supplementary material for: The MEME Suite
Source: Nucleic Acids Res. 2015 May 7;43(Web Server issue):W39–49. doi: 10.1093/nar/gkv416 (PMC4489269; doi:10.1093/nar/gkv416)
Supplement: SUPPLEMENTARY DATA [file supp_gkv416_nar-00283-web-b-2015-File005.zip › case4/meme-chip/fimo_out_12/fimo.gff]

##gff-version 3
chr1	fimo	nucleotide_motif	2480900	2480916	41.4	-	.	Name=UP00053_1;ID=UP00053_1-1-chr1;pvalue=7.26e-05;qvalue=0.554;sequence=CTCTATGACCCTGTGCT;
chr1	fimo	nucleotide_motif	12039504	12039520	42.4	-	.	Name=UP00053_1;ID=UP00053_1-1-chr1;pvalue=5.73e-05;qvalue=0.551;sequence=GGCTGTGAACCCTCATG;
chr1	fimo	nucleotide_motif	21489737	21489753	43.2	+	.	Name=UP00053_1;ID=UP00053_1-1-chr1;pvalue=4.79e-05;qvalue=0.551;sequence=CACAGTGACCCCTCCTT;
chr1	fimo	nucleotide_motif	27824233	27824249	40.4	-	.	Name=UP00053_1;ID=UP00053_1-1-chr1;pvalue=9.1e-05;qvalue=0.561;sequence=GTCTCTGACCCCTCCCA;
chr1	fimo	nucleotide_motif	27825406	27825422	41.9	+	.	Name=UP00053_1;ID=UP00053_1-1-chr1;pvalue=6.39e-05;qvalue=0.551;sequence=CCTTGTGAACCCTGATT;
chr1	fimo	nucleotide_motif	28776568	28776584	47.2	+	.	Name=UP00053_1;ID=UP00053_1-1-chr1;pvalue=1.91e-05;qvalue=0.527;sequence=TTCCCTGACCCCATCCT;
chr1	fimo	nucleotide_motif	29957628	29957644	40.0	-	.	Name=UP00053_1;ID=UP00053_1-1-chr1;pvalue=9.89e-05;qvalue=0.561;sequence=CACATTGACCCCACTTG;
chr1	fimo	nucleotide_motif	30978136	30978152	40.0	+	.	Name=UP00053_1;ID=UP00053_1-1-chr1;pvalue=9.94e-05;qvalue=0.561;sequence=CGCCATGACCCCAGTGG;
chr1	fimo	nucleotide_motif	32065523	32065539	54.2	-	.	Name=UP00053_1;ID=UP00053_1-1-chr1;pvalue=3.8e-06;qvalue=0.527;sequence=TCCCTTGACCTCATGAC;
chr1	fimo	nucleotide_motif	32488421	32488437	53.8	-	.	Name=UP00053_1;ID=UP00053_1-1-chr1;pvalue=4.14e-06;qvalue=0.527;sequence=GGCCTTGACCCCACCAG;
chr1	fimo	nucleotide_motif	40929771	40929787	47.8	-	.	Name=UP00053_1;ID=UP00053_1-1-chr1;pvalue=1.66e-05;qvalue=0.527;sequence=AGTTTTGACCCCGCCCC;
chr1	fimo	nucleotide_motif	42045102	42045118	44.0	-	.	Name=UP00053_1;ID=UP00053_1-1-chr1;pvalue=3.93e-05;qvalue=0.551;sequence=CGTCTTGACCTCTCTTG;
chr1	fimo	nucleotide_motif	45047795	45047811	42.7	-	.	Name=UP00053_1;ID=UP00053_1-1-chr1;pvalue=5.31e-05;qvalue=0.551;sequence=GACTGTGACCCCAAAGA;
chr1	fimo	nucleotide_motif	67923342	67923358	41.7	-	.	Name=UP00053_1;ID=UP00053_1-1-chr1;pvalue=6.74e-05;qvalue=0.554;sequence=CAATTTGACCCCAGCTC;
chr1	fimo	nucleotide_motif	87344546	87344562	41.3	+	.	Name=UP00053_1;ID=UP00053_1-1-chr1;pvalue=7.41e-05;qvalue=0.554;sequence=GCCTGTGAACTCTTAAA;
chr1	fimo	nucleotide_motif	101473865	101473881	40.0	-	.	Name=UP00053_1;ID=UP00053_1-1-chr1;pvalue=9.89e-05;qvalue=0.561;sequence=AGATGTGAACTCAAAAA;
chr1	fimo	nucleotide_motif	101646224	101646240	47.7	-	.	Name=UP00053_1;ID=UP00053_1-1-chr1;pvalue=1.7e-05;qvalue=0.527;sequence=TTTCCTGACCCCTCATC;
chr1	fimo	nucleotide_motif	108051388	108051404	40.4	+	.	Name=UP00053_1;ID=UP00053_1-1-chr1;pvalue=9.15e-05;qvalue=0.561;sequence=CTCTATGACCCTGAAAC;
chr1	fimo	nucleotide_motif	111937040	111937056	42.2	+	.	Name=UP00053_1;ID=UP00053_1-1-chr1;pvalue=6.02e-05;qvalue=0.551;sequence=AGTAATGAACCCAAAAT;
chr1	fimo	nucleotide_motif	114156839	114156855	40.5	+	.	Name=UP00053_1;ID=UP00053_1-1-chr1;pvalue=8.88e-05;qvalue=0.561;sequence=TCCTGTGACCCTTCCTC;
chr1	fimo	nucleotide_motif	118008473	118008489	51.5	+	.	Name=UP00053_1;ID=UP00053_1-1-chr1;pvalue=6.99e-06;qvalue=0.527;sequence=AGTCATGACCTCATCAT;
chr1	fimo	nucleotide_motif	148125036	148125052	49.8	+	.	Name=UP00053_1;ID=UP00053_1-1-chr1;pvalue=1.04e-05;qvalue=0.527;sequence=GTTCTTGACCCCACCCC;
chr1	fimo	nucleotide_motif	148398466	148398482	41.9	+	.	Name=UP00053_1;ID=UP00053_1-2-chr1;pvalue=6.5e-05;qvalue=0.551;sequence=ATGCCTGACCCCACTAC;
chr1	fimo	nucleotide_motif	148398539	148398555	42.9	+	.	Name=UP00053_1;ID=UP00053_1-1-chr1;pvalue=5.1e-05;qvalue=0.551;sequence=GGAAGTGACCCCGCAGC;
chr1	fimo	nucleotide_motif	148801603	148801619	60.3	-	.	Name=UP00053_1;ID=UP00053_1-1-chr1;pvalue=9.33e-07;qvalue=0.527;sequence=CGCATTGACCCCATAAT;
chr1	fimo	nucleotide_motif	158865167	158865183	42.2	-	.	Name=UP00053_1;ID=UP00053_1-1-chr1;pvalue=5.96e-05;qvalue=0.551;sequence=GCAGGTGACCCTGCATT;
chr1	fimo	nucleotide_motif	158877401	158877417	42.9	+	.	Name=UP00053_1;ID=UP00053_1-1-chr1;pvalue=5.1e-05;qvalue=0.551;sequence=TAATGTGACCCCTTTGG;
chr1	fimo	nucleotide_motif	171431752	171431768	43.8	+	.	Name=UP00053_1;ID=UP00053_1-1-chr1;pvalue=4.18e-05;qvalue=0.551;sequence=AAGCATGACCTCACAAG;
chr1	fimo	nucleotide_motif	171513168	171513184	44.4	+	.	Name=UP00053_1;ID=UP00053_1-1-chr1;pvalue=3.65e-05;qvalue=0.551;sequence=CCTATTGACCCCAATTT;
chr1	fimo	nucleotide_motif	181259719	181259735	41.4	-	.	Name=UP00053_1;ID=UP00053_1-1-chr1;pvalue=7.22e-05;qvalue=0.554;sequence=CTTGGTGACCCCGGTCA;
chr1	fimo	nucleotide_motif	201557048	201557064	41.9	-	.	Name=UP00053_1;ID=UP00053_1-2-chr1;pvalue=6.39e-05;qvalue=0.551;sequence=TGAAATGACCTCTTCCA;
chr1	fimo	nucleotide_motif	201557099	201557115	46.8	-	.	Name=UP00053_1;ID=UP00053_1-1-chr1;pvalue=2.1e-05;qvalue=0.527;sequence=TGACCTGACCCCACCCT;
chr1	fimo	nucleotide_motif	201597822	201597838	42.9	-	.	Name=UP00053_1;ID=UP00053_1-2-chr1;pvalue=5.07e-05;qvalue=0.551;sequence=CCAGGTGACCCCTTTGA;
chr1	fimo	nucleotide_motif	201597863	201597879	47.1	+	.	Name=UP00053_1;ID=UP00053_1-1-chr1;pvalue=1.94e-05;qvalue=0.527;sequence=GTCTGTGACCTCAGAAT;
chr1	fimo	nucleotide_motif	204920090	204920106	42.2	-	.	Name=UP00053_1;ID=UP00053_1-1-chr1;pvalue=6.05e-05;qvalue=0.551;sequence=GAAAATGACCTCAAAAT;
chr1	fimo	nucleotide_motif	205170691	205170707	43.7	-	.	Name=UP00053_1;ID=UP00053_1-1-chr1;pvalue=4.25e-05;qvalue=0.551;sequence=GTGGTTGACCCCAGCCT;
chr1	fimo	nucleotide_motif	207972892	207972908	40.4	+	.	Name=UP00053_1;ID=UP00053_1-1-chr1;pvalue=9.1e-05;qvalue=0.561;sequence=CTCCCTGACCTCATGTG;
chr1	fimo	nucleotide_motif	210172908	210172924	40.3	-	.	Name=UP00053_1;ID=UP00053_1-1-chr1;pvalue=9.33e-05;qvalue=0.561;sequence=CTCTATGACCTCTTGGC;
chr1	fimo	nucleotide_motif	220016953	220016969	42.0	+	.	Name=UP00053_1;ID=UP00053_1-1-chr1;pvalue=6.32e-05;qvalue=0.551;sequence=CACATTGACCTCACACT;
chr10	fimo	nucleotide_motif	1085086	1085102	41.1	-	.	Name=UP00053_1;ID=UP00053_1-1-chr10;pvalue=7.68e-05;qvalue=0.554;sequence=CGTGTTGACCCCCTTAA;
chr10	fimo	nucleotide_motif	13805635	13805651	50.0	+	.	Name=UP00053_1;ID=UP00053_1-1-chr10;pvalue=1e-05;qvalue=0.527;sequence=TTAGATGACCCCGAAAA;
chr10	fimo	nucleotide_motif	26816561	26816577	49.2	-	.	Name=UP00053_1;ID=UP00053_1-1-chr10;pvalue=1.2e-05;qvalue=0.527;sequence=TCTCGTGACCTCTCCCT;
chr10	fimo	nucleotide_motif	26816754	26816770	43.0	-	.	Name=UP00053_1;ID=UP00053_1-2-chr10;pvalue=4.99e-05;qvalue=0.551;sequence=TCTCCTGAACCCTTAAA;
chr10	fimo	nucleotide_motif	26816845	26816861	41.3	-	.	Name=UP00053_1;ID=UP00053_1-3-chr10;pvalue=7.33e-05;qvalue=0.554;sequence=TTTGCTGACCTCAAAAC;
chr10	fimo	nucleotide_motif	35791606	35791622	45.3	-	.	Name=UP00053_1;ID=UP00053_1-1-chr10;pvalue=2.93e-05;qvalue=0.537;sequence=TGGAATGACCCCTCCAC;
chr10	fimo	nucleotide_motif	45236748	45236764	45.0	-	.	Name=UP00053_1;ID=UP00053_1-1-chr10;pvalue=3.19e-05;qvalue=0.551;sequence=CTGTTTGACCTCAAAAC;
chr10	fimo	nucleotide_motif	45276601	45276617	54.5	+	.	Name=UP00053_1;ID=UP00053_1-1-chr10;pvalue=3.57e-06;qvalue=0.527;sequence=AGCCATGACCTCATGAT;
chr10	fimo	nucleotide_motif	63326676	63326692	40.8	+	.	Name=UP00053_1;ID=UP00053_1-1-chr10;pvalue=8.24e-05;qvalue=0.555;sequence=TCACATGACCCTTCCCA;
chr10	fimo	nucleotide_motif	80514224	80514240	48.0	-	.	Name=UP00053_1;ID=UP00053_1-1-chr10;pvalue=1.58e-05;qvalue=0.527;sequence=CTCTTTGACCCCAACCT;
chr10	fimo	nucleotide_motif	90165765	90165781	49.2	+	.	Name=UP00053_1;ID=UP00053_1-1-chr10;pvalue=1.2e-05;qvalue=0.527;sequence=CTTCATGACCCCTACTT;
chr10	fimo	nucleotide_motif	96986307	96986323	40.4	-	.	Name=UP00053_1;ID=UP00053_1-1-chr10;pvalue=9.15e-05;qvalue=0.561;sequence=GTTCATGACCTTTCATT;
chr10	fimo	nucleotide_motif	112118232	112118248	41.5	-	.	Name=UP00053_1;ID=UP00053_1-1-chr10;pvalue=7.11e-05;qvalue=0.554;sequence=TATCTTGACCTTTCAAC;
chr10	fimo	nucleotide_motif	112593009	112593025	45.2	+	.	Name=UP00053_1;ID=UP00053_1-1-chr10;pvalue=3.03e-05;qvalue=0.537;sequence=ACTTGTGACCTCTCCTT;
chr10	fimo	nucleotide_motif	115732901	115732917	42.9	-	.	Name=UP00053_1;ID=UP00053_1-1-chr10;pvalue=5.1e-05;qvalue=0.551;sequence=TGATCTGACCCCTCCCA;
chr10	fimo	nucleotide_motif	121413759	121413775	40.8	-	.	Name=UP00053_1;ID=UP00053_1-1-chr10;pvalue=8.28e-05;qvalue=0.555;sequence=AAAAATGACCCCAGATG;
chr10	fimo	nucleotide_motif	125969175	125969191	43.2	+	.	Name=UP00053_1;ID=UP00053_1-1-chr10;pvalue=4.82e-05;qvalue=0.551;sequence=CCAGATGACCCCAACCG;
chr11	fimo	nucleotide_motif	601236	601252	48.8	-	.	Name=UP00053_1;ID=UP00053_1-1-chr11;pvalue=1.33e-05;qvalue=0.527;sequence=AGGCTTGACCCCAGGCC;
chr11	fimo	nucleotide_motif	605839	605855	43.1	-	.	Name=UP00053_1;ID=UP00053_1-1-chr11;pvalue=4.87e-05;qvalue=0.551;sequence=CTCCGTGACCCCGGAGG;
chr11	fimo	nucleotide_motif	8666609	8666625	45.7	+	.	Name=UP00053_1;ID=UP00053_1-1-chr11;pvalue=2.7e-05;qvalue=0.527;sequence=TTTCTTGAACCCGCATT;
chr11	fimo	nucleotide_motif	9438574	9438590	41.4	-	.	Name=UP00053_1;ID=UP00053_1-1-chr11;pvalue=7.26e-05;qvalue=0.554;sequence=AGACCTGACCTCTCCCT;
chr11	fimo	nucleotide_motif	33662627	33662643	41.8	+	.	Name=UP00053_1;ID=UP00053_1-1-chr11;pvalue=6.56e-05;qvalue=0.551;sequence=CCTCATGACCTCTGTAC;
chr11	fimo	nucleotide_motif	36722251	36722267	40.2	+	.	Name=UP00053_1;ID=UP00053_1-1-chr11;pvalue=9.61e-05;qvalue=0.561;sequence=ATCCATGAACCCACCAG;
chr11	fimo	nucleotide_motif	48087991	48088007	41.8	+	.	Name=UP00053_1;ID=UP00053_1-1-chr11;pvalue=6.56e-05;qvalue=0.551;sequence=GTAATTGACCCCGAGGT;
chr11	fimo	nucleotide_motif	59995623	59995639	45.3	+	.	Name=UP00053_1;ID=UP00053_1-1-chr11;pvalue=2.95e-05;qvalue=0.537;sequence=TCTATTGACCCCAGCCT;
chr11	fimo	nucleotide_motif	61292764	61292780	42.4	+	.	Name=UP00053_1;ID=UP00053_1-1-chr11;pvalue=5.8e-05;qvalue=0.551;sequence=CGTGTTGACCTCTTGGG;
chr11	fimo	nucleotide_motif	63764394	63764410	42.3	+	.	Name=UP00053_1;ID=UP00053_1-1-chr11;pvalue=5.89e-05;qvalue=0.551;sequence=GGATTTGACCTCAACTC;
chr11	fimo	nucleotide_motif	64375652	64375668	43.5	+	.	Name=UP00053_1;ID=UP00053_1-1-chr11;pvalue=4.49e-05;qvalue=0.551;sequence=TTGGGTGACCCCTGCCC;
chr11	fimo	nucleotide_motif	65075999	65076015	41.4	-	.	Name=UP00053_1;ID=UP00053_1-1-chr11;pvalue=7.18e-05;qvalue=0.554;sequence=TAGCCTGACCCCTTCTG;
chr11	fimo	nucleotide_motif	65076569	65076585	44.5	+	.	Name=UP00053_1;ID=UP00053_1-4-chr11;pvalue=3.51e-05;qvalue=0.551;sequence=GTCTCTGACCCCATATG;
chr11	fimo	nucleotide_motif	65076579	65076595	41.0	+	.	Name=UP00053_1;ID=UP00053_1-5-chr11;pvalue=7.96e-05;qvalue=0.555;sequence=CCATATGACCCTGAACT;
chr11	fimo	nucleotide_motif	65076595	65076611	55.2	+	.	Name=UP00053_1;ID=UP00053_1-1-chr11;pvalue=3.02e-06;qvalue=0.527;sequence=TCATGTGACCCCTGAAA;
chr11	fimo	nucleotide_motif	65076714	65076730	45.3	+	.	Name=UP00053_1;ID=UP00053_1-3-chr11;pvalue=2.97e-05;qvalue=0.537;sequence=ATCCCTGACCCCATGTG;
chr11	fimo	nucleotide_motif	65076748	65076764	49.1	+	.	Name=UP00053_1;ID=UP00053_1-2-chr11;pvalue=1.22e-05;qvalue=0.527;sequence=TCATGTGACCCCGGACC;
chr11	fimo	nucleotide_motif	65112660	65112676	47.0	+	.	Name=UP00053_1;ID=UP00053_1-1-chr11;pvalue=2e-05;qvalue=0.527;sequence=CCCCATGACCCCGACAC;
chr11	fimo	nucleotide_motif	67984109	67984125	46.0	+	.	Name=UP00053_1;ID=UP00053_1-1-chr11;pvalue=2.52e-05;qvalue=0.527;sequence=CACCTTGACCCCGCTAC;
chr11	fimo	nucleotide_motif	72582711	72582727	43.5	-	.	Name=UP00053_1;ID=UP00053_1-1-chr11;pvalue=4.46e-05;qvalue=0.551;sequence=GTCCCTGACCCCTGGAA;
chr11	fimo	nucleotide_motif	72765796	72765812	41.8	-	.	Name=UP00053_1;ID=UP00053_1-2-chr11;pvalue=6.63e-05;qvalue=0.553;sequence=CCCAGTGACCCCGGGTC;
chr11	fimo	nucleotide_motif	72765805	72765821	41.0	-	.	Name=UP00053_1;ID=UP00053_1-3-chr11;pvalue=7.88e-05;qvalue=0.555;sequence=CTTCGTGACCCCAGTGA;
chr11	fimo	nucleotide_motif	72765941	72765957	55.2	-	.	Name=UP00053_1;ID=UP00053_1-1-chr11;pvalue=2.98e-06;qvalue=0.527;sequence=CCACTTGACCCCACACG;
chr11	fimo	nucleotide_motif	74489157	74489173	40.8	+	.	Name=UP00053_1;ID=UP00053_1-2-chr11;pvalue=8.32e-05;qvalue=0.555;sequence=TGAGATGACCCTGTTAC;
chr11	fimo	nucleotide_motif	74489218	74489234	42.3	-	.	Name=UP00053_1;ID=UP00053_1-1-chr11;pvalue=5.86e-05;qvalue=0.551;sequence=TGAAATGAACCCTTCAT;
chr11	fimo	nucleotide_motif	75190334	75190350	41.7	+	.	Name=UP00053_1;ID=UP00053_1-1-chr11;pvalue=6.7e-05;qvalue=0.554;sequence=CCACATGACCCTGCCAT;
chr11	fimo	nucleotide_motif	103274758	103274774	42.1	+	.	Name=UP00053_1;ID=UP00053_1-1-chr11;pvalue=6.19e-05;qvalue=0.551;sequence=TGACTTGAACTCTTGCA;
chr11	fimo	nucleotide_motif	110735302	110735318	40.1	+	.	Name=UP00053_1;ID=UP00053_1-1-chr11;pvalue=9.75e-05;qvalue=0.561;sequence=CTGCCTGACCCCTGCAG;
chr11	fimo	nucleotide_motif	117786184	117786200	41.2	+	.	Name=UP00053_1;ID=UP00053_1-1-chr11;pvalue=7.56e-05;qvalue=0.554;sequence=TGAAATGACCTCTTTTC;
chr11	fimo	nucleotide_motif	118068827	118068843	42.8	+	.	Name=UP00053_1;ID=UP00053_1-1-chr11;pvalue=5.28e-05;qvalue=0.551;sequence=CCAAGTGACCCCAACTC;
chr12	fimo	nucleotide_motif	6425266	6425282	47.6	+	.	Name=UP00053_1;ID=UP00053_1-1-chr12;pvalue=1.74e-05;qvalue=0.527;sequence=CTCTATGACCCCAGATT;
chr12	fimo	nucleotide_motif	14325135	14325151	40.9	-	.	Name=UP00053_1;ID=UP00053_1-1-chr12;pvalue=8.12e-05;qvalue=0.555;sequence=ACTCATGAACCCAGGAA;
chr12	fimo	nucleotide_motif	29196648	29196664	40.2	+	.	Name=UP00053_1;ID=UP00053_1-1-chr12;pvalue=9.56e-05;qvalue=0.561;sequence=CTCTCTGACCTCAAAAC;
chr12	fimo	nucleotide_motif	46493492	46493508	46.0	-	.	Name=UP00053_1;ID=UP00053_1-1-chr12;pvalue=2.48e-05;qvalue=0.527;sequence=TGAGGTGACCCCAGCCC;
chr12	fimo	nucleotide_motif	52965691	52965707	52.3	-	.	Name=UP00053_1;ID=UP00053_1-1-chr12;pvalue=5.88e-06;qvalue=0.527;sequence=TTGTGTGACCCCTTGTG;
chr12	fimo	nucleotide_motif	70344055	70344071	40.4	-	.	Name=UP00053_1;ID=UP00053_1-1-chr12;pvalue=9.19e-05;qvalue=0.561;sequence=GGGTGTGACCCTAGGAC;
chr12	fimo	nucleotide_motif	81276496	81276512	45.6	+	.	Name=UP00053_1;ID=UP00053_1-1-chr12;pvalue=2.77e-05;qvalue=0.533;sequence=CCCGGTGACCCCGGACC;
chr12	fimo	nucleotide_motif	92048446	92048462	44.5	+	.	Name=UP00053_1;ID=UP00053_1-3-chr12;pvalue=3.58e-05;qvalue=0.551;sequence=TTCCCTGACCCCTTTCC;
chr12	fimo	nucleotide_motif	92048732	92048748	45.3	+	.	Name=UP00053_1;ID=UP00053_1-1-chr12;pvalue=2.95e-05;qvalue=0.537;sequence=TATCATGACCCCATTGT;
chr12	fimo	nucleotide_motif	92048744	92048760	45.1	-	.	Name=UP00053_1;ID=UP00053_1-2-chr12;pvalue=3.05e-05;qvalue=0.537;sequence=GACCGTGAACCCACAAT;
chr12	fimo	nucleotide_motif	103617451	103617467	42.6	-	.	Name=UP00053_1;ID=UP00053_1-1-chr12;pvalue=5.52e-05;qvalue=0.551;sequence=CTCAGTGACCCTACAAT;
chr12	fimo	nucleotide_motif	107487063	107487079	41.8	+	.	Name=UP00053_1;ID=UP00053_1-1-chr12;pvalue=6.6e-05;qvalue=0.552;sequence=GTGTATGACCTCAGAAC;
chr12	fimo	nucleotide_motif	109583764	109583780	43.0	-	.	Name=UP00053_1;ID=UP00053_1-1-chr12;pvalue=5.01e-05;qvalue=0.551;sequence=CACCGTGACCTCATGGT;
chr12	fimo	nucleotide_motif	112095585	112095601	46.1	+	.	Name=UP00053_1;ID=UP00053_1-1-chr12;pvalue=2.43e-05;qvalue=0.527;sequence=ACTGGTGACCCCAGCAG;
chr12	fimo	nucleotide_motif	122025133	122025149	43.4	+	.	Name=UP00053_1;ID=UP00053_1-1-chr12;pvalue=4.6e-05;qvalue=0.551;sequence=ACACCTGACCCCGCCCT;
chr12	fimo	nucleotide_motif	122134565	122134581	47.5	+	.	Name=UP00053_1;ID=UP00053_1-1-chr12;pvalue=1.79e-05;qvalue=0.527;sequence=TGGGGTGACCCCGGGAA;
chr12	fimo	nucleotide_motif	122134646	122134662	47.2	+	.	Name=UP00053_1;ID=UP00053_1-1-chr12;pvalue=1.9e-05;qvalue=0.527;sequence=GATGGTGACCCCAGAAG;
chr12	fimo	nucleotide_motif	123961348	123961364	43.7	-	.	Name=UP00053_1;ID=UP00053_1-1-chr12;pvalue=4.23e-05;qvalue=0.551;sequence=ACAATTGACCTCTGGAT;
chr13	fimo	nucleotide_motif	21587388	21587404	43.1	+	.	Name=UP00053_1;ID=UP00053_1-1-chr13;pvalue=4.93e-05;qvalue=0.551;sequence=ATGTTTGACCTCTCCCT;
chr13	fimo	nucleotide_motif	35518795	35518811	50.2	+	.	Name=UP00053_1;ID=UP00053_1-1-chr13;pvalue=9.54e-06;qvalue=0.527;sequence=TGTTATGACCCCATTCC;
chr13	fimo	nucleotide_motif	45862325	45862341	46.6	+	.	Name=UP00053_1;ID=UP00053_1-1-chr13;pvalue=2.19e-05;qvalue=0.527;sequence=AGCTTTGACCCCAGTTT;
chr13	fimo	nucleotide_motif	47614743	47614759	40.1	+	.	Name=UP00053_1;ID=UP00053_1-1-chr13;pvalue=9.7e-05;qvalue=0.561;sequence=ATAAGTGACCTCAGATA;
chr13	fimo	nucleotide_motif	76218238	76218254	40.1	+	.	Name=UP00053_1;ID=UP00053_1-1-chr13;pvalue=9.84e-05;qvalue=0.561;sequence=CCCATTGACCTCTTTTG;
chr13	fimo	nucleotide_motif	97939031	97939047	40.3	-	.	Name=UP00053_1;ID=UP00053_1-2-chr13;pvalue=9.42e-05;qvalue=0.561;sequence=TCGTGTGACCTCTGCCA;
chr13	fimo	nucleotide_motif	97939245	97939261	49.5	-	.	Name=UP00053_1;ID=UP00053_1-1-chr13;pvalue=1.11e-05;qvalue=0.527;sequence=GTCTGTGACCCCGTGTG;
chr13	fimo	nucleotide_motif	109922261	109922277	45.5	+	.	Name=UP00053_1;ID=UP00053_1-1-chr13;pvalue=2.81e-05;qvalue=0.536;sequence=GGTGGTGACCTCAGAAG;
chr14	fimo	nucleotide_motif	22071355	22071371	45.8	+	.	Name=UP00053_1;ID=UP00053_1-1-chr14;pvalue=2.62e-05;qvalue=0.527;sequence=CATGTTGACCCCATCCC;
chr14	fimo	nucleotide_motif	49118932	49118948	40.3	+	.	Name=UP00053_1;ID=UP00053_1-1-chr14;pvalue=9.33e-05;qvalue=0.561;sequence=TTCTCTGACCTCAACAT;
chr14	fimo	nucleotide_motif	57834722	57834738	51.9	+	.	Name=UP00053_1;ID=UP00053_1-1-chr14;pvalue=6.41e-06;qvalue=0.527;sequence=CTTCCTGACCCCTCAAT;
chr14	fimo	nucleotide_motif	58698463	58698479	40.6	-	.	Name=UP00053_1;ID=UP00053_1-1-chr14;pvalue=8.79e-05;qvalue=0.561;sequence=GGGGCTGACCCCATCTA;
chr14	fimo	nucleotide_motif	61198237	61198253	41.2	+	.	Name=UP00053_1;ID=UP00053_1-1-chr14;pvalue=7.6e-05;qvalue=0.554;sequence=TTTCTTGAACCCTCTCA;
chr14	fimo	nucleotide_motif	64693536	64693552	46.0	+	.	Name=UP00053_1;ID=UP00053_1-1-chr14;pvalue=2.5e-05;qvalue=0.527;sequence=AGACGTGAACCCGTGAG;
chr14	fimo	nucleotide_motif	64840502	64840518	43.4	-	.	Name=UP00053_1;ID=UP00053_1-1-chr14;pvalue=4.52e-05;qvalue=0.551;sequence=CCACCTGACCCCAGGTT;
chr14	fimo	nucleotide_motif	67747672	67747688	41.2	+	.	Name=UP00053_1;ID=UP00053_1-1-chr14;pvalue=7.56e-05;qvalue=0.554;sequence=CTTTGTGACCCTTTCCC;
chr14	fimo	nucleotide_motif	80991006	80991022	49.2	+	.	Name=UP00053_1;ID=UP00053_1-1-chr14;pvalue=1.2e-05;qvalue=0.527;sequence=CCCCATGACCCCTACAC;
chr14	fimo	nucleotide_motif	94850881	94850897	40.5	+	.	Name=UP00053_1;ID=UP00053_1-1-chr14;pvalue=8.84e-05;qvalue=0.561;sequence=TGGCCTGACCCCAGCCA;
chr14	fimo	nucleotide_motif	102306336	102306352	46.9	-	.	Name=UP00053_1;ID=UP00053_1-1-chr14;pvalue=2.03e-05;qvalue=0.527;sequence=CCCAGTGACCCCACATC;
chr14	fimo	nucleotide_motif	102855453	102855469	46.8	+	.	Name=UP00053_1;ID=UP00053_1-1-chr14;pvalue=2.1e-05;qvalue=0.527;sequence=GTACCTGACCCCAAAAA;
chr14	fimo	nucleotide_motif	105119402	105119418	40.0	+	.	Name=UP00053_1;ID=UP00053_1-1-chr14;pvalue=9.89e-05;qvalue=0.561;sequence=CTAGCTGACCCCGGGCT;
chr14	fimo	nucleotide_motif	105536917	105536933	43.4	+	.	Name=UP00053_1;ID=UP00053_1-1-chr14;pvalue=4.57e-05;qvalue=0.551;sequence=CTGGGTGACCCCTGGTG;
chr15	fimo	nucleotide_motif	19962664	19962680	43.4	+	.	Name=UP00053_1;ID=UP00053_1-1-chr15;pvalue=4.57e-05;qvalue=0.551;sequence=CTGGGTGACCCCTGGTG;
chr15	fimo	nucleotide_motif	29295968	29295984	43.1	-	.	Name=UP00053_1;ID=UP00053_1-1-chr15;pvalue=4.93e-05;qvalue=0.551;sequence=CGGCCTGACCCCTACAC;
chr15	fimo	nucleotide_motif	29296589	29296605	41.4	-	.	Name=UP00053_1;ID=UP00053_1-1-chr15;pvalue=7.29e-05;qvalue=0.554;sequence=TATCCTGACCCCGTTTC;
chr15	fimo	nucleotide_motif	29440839	29440855	41.0	-	.	Name=UP00053_1;ID=UP00053_1-1-chr15;pvalue=7.88e-05;qvalue=0.555;sequence=CCAAGTGACCTCACCAA;
chr15	fimo	nucleotide_motif	38191514	38191530	47.3	-	.	Name=UP00053_1;ID=UP00053_1-1-chr15;pvalue=1.87e-05;qvalue=0.527;sequence=CTCCCTGACCCCTTTAT;
chr15	fimo	nucleotide_motif	43279829	43279845	40.5	+	.	Name=UP00053_1;ID=UP00053_1-1-chr15;pvalue=8.88e-05;qvalue=0.561;sequence=TGTTGTGAACTCAGGAT;
chr15	fimo	nucleotide_motif	56533999	56534015	42.5	-	.	Name=UP00053_1;ID=UP00053_1-1-chr15;pvalue=5.67e-05;qvalue=0.551;sequence=CTTCCTGACCCCATTTG;
chr15	fimo	nucleotide_motif	57623414	57623430	42.5	+	.	Name=UP00053_1;ID=UP00053_1-1-chr15;pvalue=5.67e-05;qvalue=0.551;sequence=AAAGGTGACCCCAAAGA;
chr15	fimo	nucleotide_motif	62236914	62236930	42.7	-	.	Name=UP00053_1;ID=UP00053_1-1-chr15;pvalue=5.37e-05;qvalue=0.551;sequence=GAAAATGACCCCATTTT;
chr15	fimo	nucleotide_motif	62962581	62962597	40.1	-	.	Name=UP00053_1;ID=UP00053_1-1-chr15;pvalue=9.79e-05;qvalue=0.561;sequence=TGAAATGACCCCTCTGA;
chr15	fimo	nucleotide_motif	68094287	68094303	42.0	-	.	Name=UP00053_1;ID=UP00053_1-1-chr15;pvalue=6.36e-05;qvalue=0.551;sequence=AAATGTGAACCCACAAC;
chr15	fimo	nucleotide_motif	72483676	72483692	40.0	-	.	Name=UP00053_1;ID=UP00053_1-1-chr15;pvalue=9.99e-05;qvalue=0.562;sequence=CTTCCTGACCCCAGCCC;
chr15	fimo	nucleotide_motif	73184394	73184410	40.8	-	.	Name=UP00053_1;ID=UP00053_1-1-chr15;pvalue=8.32e-05;qvalue=0.555;sequence=GGGCATGACCTCAGAGT;
chr15	fimo	nucleotide_motif	82440512	82440528	48.6	-	.	Name=UP00053_1;ID=UP00053_1-1-chr15;pvalue=1.37e-05;qvalue=0.527;sequence=GGAGGTGAACCCATAAT;
chr15	fimo	nucleotide_motif	86983914	86983930	45.6	+	.	Name=UP00053_1;ID=UP00053_1-1-chr15;pvalue=2.72e-05;qvalue=0.527;sequence=ACCTGTGACCCCACTTG;
chr15	fimo	nucleotide_motif	99493420	99493436	46.6	+	.	Name=UP00053_1;ID=UP00053_1-1-chr15;pvalue=2.19e-05;qvalue=0.527;sequence=CCTCCTGACCCCTAGAC;
chr16	fimo	nucleotide_motif	2141327	2141343	50.8	-	.	Name=UP00053_1;ID=UP00053_1-1-chr16;pvalue=8.32e-06;qvalue=0.527;sequence=ACTCATGACCCCACCAG;
chr16	fimo	nucleotide_motif	2141335	2141351	41.0	-	.	Name=UP00053_1;ID=UP00053_1-2-chr16;pvalue=7.92e-05;qvalue=0.555;sequence=TTATTTGAACTCATGAC;
chr16	fimo	nucleotide_motif	8937711	8937727	51.0	+	.	Name=UP00053_1;ID=UP00053_1-1-chr16;pvalue=7.99e-06;qvalue=0.527;sequence=TCTCTTGACCTCTCATC;
chr16	fimo	nucleotide_motif	11671905	11671921	45.4	+	.	Name=UP00053_1;ID=UP00053_1-1-chr16;pvalue=2.91e-05;qvalue=0.537;sequence=CCTGGTGACCTCATGTC;
chr16	fimo	nucleotide_motif	11679800	11679816	40.6	+	.	Name=UP00053_1;ID=UP00053_1-1-chr16;pvalue=8.79e-05;qvalue=0.561;sequence=GAGCCTGACCCCTGGAA;
chr16	fimo	nucleotide_motif	17226477	17226493	46.1	+	.	Name=UP00053_1;ID=UP00053_1-1-chr16;pvalue=2.46e-05;qvalue=0.527;sequence=CTGTGTGACCTCGTAAG;
chr16	fimo	nucleotide_motif	18720508	18720524	42.5	-	.	Name=UP00053_1;ID=UP00053_1-1-chr16;pvalue=5.55e-05;qvalue=0.551;sequence=TCCTTTGACCTCGATTT;
chr16	fimo	nucleotide_motif	30274470	30274486	44.1	-	.	Name=UP00053_1;ID=UP00053_1-1-chr16;pvalue=3.86e-05;qvalue=0.551;sequence=TGACTTGAACCCAGGAC;
chr16	fimo	nucleotide_motif	51685878	51685894	44.7	+	.	Name=UP00053_1;ID=UP00053_1-1-chr16;pvalue=3.4e-05;qvalue=0.551;sequence=CCCGGTGACCCCAGGTG;
chr16	fimo	nucleotide_motif	55663375	55663391	43.1	+	.	Name=UP00053_1;ID=UP00053_1-1-chr16;pvalue=4.84e-05;qvalue=0.551;sequence=TTACATGACCTTTTACT;
chr16	fimo	nucleotide_motif	66464213	66464229	45.9	+	.	Name=UP00053_1;ID=UP00053_1-1-chr16;pvalue=2.59e-05;qvalue=0.527;sequence=TAAGTTGACCCCGTCCC;
chr16	fimo	nucleotide_motif	79267969	79267985	42.8	-	.	Name=UP00053_1;ID=UP00053_1-1-chr16;pvalue=5.19e-05;qvalue=0.551;sequence=GAACTTGACCCCAGTTC;
chr16	fimo	nucleotide_motif	88159131	88159147	42.1	-	.	Name=UP00053_1;ID=UP00053_1-1-chr16;pvalue=6.22e-05;qvalue=0.551;sequence=AAAAATGACCTCTTGCT;
chr17	fimo	nucleotide_motif	1920854	1920870	41.9	-	.	Name=UP00053_1;ID=UP00053_1-1-chr17;pvalue=6.46e-05;qvalue=0.551;sequence=GTCAGTGACCCCGCCTC;
chr17	fimo	nucleotide_motif	2561831	2561847	41.4	+	.	Name=UP00053_1;ID=UP00053_1-1-chr17;pvalue=7.18e-05;qvalue=0.554;sequence=GCCTTTGACCCCGCCGC;
chr17	fimo	nucleotide_motif	8139786	8139802	48.2	-	.	Name=UP00053_1;ID=UP00053_1-1-chr17;pvalue=1.51e-05;qvalue=0.527;sequence=TTATGTGACCCCACCCG;
chr17	fimo	nucleotide_motif	16225273	16225289	41.1	-	.	Name=UP00053_1;ID=UP00053_1-1-chr17;pvalue=7.72e-05;qvalue=0.554;sequence=CACCTTGACCTCACCCA;
chr17	fimo	nucleotide_motif	34235097	34235113	43.8	-	.	Name=UP00053_1;ID=UP00053_1-1-chr17;pvalue=4.18e-05;qvalue=0.551;sequence=GGAAGTGACCTCTAGAG;
chr17	fimo	nucleotide_motif	38024483	38024499	44.5	+	.	Name=UP00053_1;ID=UP00053_1-1-chr17;pvalue=3.58e-05;qvalue=0.551;sequence=TGATGTGACCCCAGGGA;
chr17	fimo	nucleotide_motif	38087480	38087496	41.5	-	.	Name=UP00053_1;ID=UP00053_1-1-chr17;pvalue=7.14e-05;qvalue=0.554;sequence=GAAAGTGACCCCGTAGA;
chr17	fimo	nucleotide_motif	38114321	38114337	40.9	-	.	Name=UP00053_1;ID=UP00053_1-1-chr17;pvalue=8.08e-05;qvalue=0.555;sequence=CTTGTTGACCCTGTGCC;
chr17	fimo	nucleotide_motif	38801022	38801038	46.8	-	.	Name=UP00053_1;ID=UP00053_1-1-chr17;pvalue=2.08e-05;qvalue=0.527;sequence=TACCGTGACCTCAGGAT;
chr17	fimo	nucleotide_motif	44650643	44650659	44.1	-	.	Name=UP00053_1;ID=UP00053_1-1-chr17;pvalue=3.91e-05;qvalue=0.551;sequence=TGCAGTGACCTCAAACC;
chr17	fimo	nucleotide_motif	53282790	53282806	44.4	-	.	Name=UP00053_1;ID=UP00053_1-1-chr17;pvalue=3.63e-05;qvalue=0.551;sequence=GCTGGTGACCTCAAATC;
chr17	fimo	nucleotide_motif	57525929	57525945	55.1	+	.	Name=UP00053_1;ID=UP00053_1-1-chr17;pvalue=3.11e-06;qvalue=0.527;sequence=TCTCTTGACCCCATAGC;
chr17	fimo	nucleotide_motif	59274278	59274294	41.6	-	.	Name=UP00053_1;ID=UP00053_1-1-chr17;pvalue=6.89e-05;qvalue=0.554;sequence=ACCTCTGACCCCGCGCC;
chr17	fimo	nucleotide_motif	59933080	59933096	48.1	+	.	Name=UP00053_1;ID=UP00053_1-1-chr17;pvalue=1.56e-05;qvalue=0.527;sequence=TCTCTTGACCTCACCTT;
chr17	fimo	nucleotide_motif	63077716	63077732	41.1	+	.	Name=UP00053_1;ID=UP00053_1-1-chr17;pvalue=7.72e-05;qvalue=0.554;sequence=GCAGTTGACCTTTTAAG;
chr17	fimo	nucleotide_motif	63745891	63745907	41.0	-	.	Name=UP00053_1;ID=UP00053_1-1-chr17;pvalue=7.92e-05;qvalue=0.555;sequence=TCAGTTGAACCCTGGAG;
chr17	fimo	nucleotide_motif	63747068	63747084	53.8	+	.	Name=UP00053_1;ID=UP00053_1-1-chr17;pvalue=4.19e-06;qvalue=0.527;sequence=GTCTGTGACCCCAAATT;
chr17	fimo	nucleotide_motif	73634991	73635007	40.5	+	.	Name=UP00053_1;ID=UP00053_1-1-chr17;pvalue=8.84e-05;qvalue=0.561;sequence=CCCTGTGACCTCAAAGA;
chr17	fimo	nucleotide_motif	73652170	73652186	41.2	+	.	Name=UP00053_1;ID=UP00053_1-2-chr17;pvalue=7.6e-05;qvalue=0.554;sequence=CCCAGTGACCTCTGGCT;
chr17	fimo	nucleotide_motif	73652414	73652430	49.1	-	.	Name=UP00053_1;ID=UP00053_1-1-chr17;pvalue=1.22e-05;qvalue=0.527;sequence=TCTGTTGACCCCTCGGT;
chr18	fimo	nucleotide_motif	3583979	3583995	42.1	-	.	Name=UP00053_1;ID=UP00053_1-1-chr18;pvalue=6.12e-05;qvalue=0.551;sequence=CTCTCTGACCCCTCCCT;
chr18	fimo	nucleotide_motif	7943239	7943255	43.4	+	.	Name=UP00053_1;ID=UP00053_1-1-chr18;pvalue=4.52e-05;qvalue=0.551;sequence=ACTCATGACCCTTTGTG;
chr18	fimo	nucleotide_motif	9663456	9663472	40.8	-	.	Name=UP00053_1;ID=UP00053_1-1-chr18;pvalue=8.28e-05;qvalue=0.555;sequence=ATGCCTGACCCCTGCAC;
chr18	fimo	nucleotide_motif	17966500	17966516	40.2	+	.	Name=UP00053_1;ID=UP00053_1-1-chr18;pvalue=9.51e-05;qvalue=0.561;sequence=CTCTATGACCTCTCCTC;
chr18	fimo	nucleotide_motif	44733449	44733465	50.0	+	.	Name=UP00053_1;ID=UP00053_1-1-chr18;pvalue=1e-05;qvalue=0.527;sequence=TTCCTTGACCCCAGGTC;
chr18	fimo	nucleotide_motif	59136406	59136422	42.8	+	.	Name=UP00053_1;ID=UP00053_1-1-chr18;pvalue=5.22e-05;qvalue=0.551;sequence=ACACATGACCCCACCGA;
chr19	fimo	nucleotide_motif	1046664	1046680	51.6	-	.	Name=UP00053_1;ID=UP00053_1-1-chr19;pvalue=6.84e-06;qvalue=0.527;sequence=CCCCTTGACCCCATCCA;
chr19	fimo	nucleotide_motif	2036421	2036437	46.5	+	.	Name=UP00053_1;ID=UP00053_1-1-chr19;pvalue=2.21e-05;qvalue=0.527;sequence=TGGTATGACCCCTCCCC;
chr19	fimo	nucleotide_motif	3136494	3136510	45.7	+	.	Name=UP00053_1;ID=UP00053_1-1-chr19;pvalue=2.68e-05;qvalue=0.527;sequence=TCCCGTGACCCTTTGTG;
chr19	fimo	nucleotide_motif	3136594	3136610	40.3	-	.	Name=UP00053_1;ID=UP00053_1-2-chr19;pvalue=9.28e-05;qvalue=0.561;sequence=GGACGTGACCTTGCGAC;
chr19	fimo	nucleotide_motif	6724219	6724235	43.2	-	.	Name=UP00053_1;ID=UP00053_1-1-chr19;pvalue=4.76e-05;qvalue=0.551;sequence=GCCCGTGAACCCACACA;
chr19	fimo	nucleotide_motif	6724404	6724420	42.3	+	.	Name=UP00053_1;ID=UP00053_1-2-chr19;pvalue=5.92e-05;qvalue=0.551;sequence=TCCTTTGACCCCCAGAG;
chr19	fimo	nucleotide_motif	7672790	7672806	40.9	+	.	Name=UP00053_1;ID=UP00053_1-1-chr19;pvalue=8.12e-05;qvalue=0.555;sequence=GGTTGTGACCTCCTGCT;
chr19	fimo	nucleotide_motif	9799340	9799356	40.0	+	.	Name=UP00053_1;ID=UP00053_1-2-chr19;pvalue=9.94e-05;qvalue=0.561;sequence=GCGCCTGACCTCTGACT;
chr19	fimo	nucleotide_motif	9799661	9799677	41.8	-	.	Name=UP00053_1;ID=UP00053_1-1-chr19;pvalue=6.56e-05;qvalue=0.551;sequence=CCGCTTGACCCCCTCAC;
chr19	fimo	nucleotide_motif	10565758	10565774	42.2	-	.	Name=UP00053_1;ID=UP00053_1-1-chr19;pvalue=5.99e-05;qvalue=0.551;sequence=TTCTCTGACCCCAAGTA;
chr19	fimo	nucleotide_motif	11896619	11896635	53.2	+	.	Name=UP00053_1;ID=UP00053_1-1-chr19;pvalue=4.73e-06;qvalue=0.527;sequence=TCCTGTGACCCCGTGCA;
chr19	fimo	nucleotide_motif	12764601	12764617	54.1	-	.	Name=UP00053_1;ID=UP00053_1-1-chr19;pvalue=3.89e-06;qvalue=0.527;sequence=TCCCTTGACCCCAAGCA;
chr19	fimo	nucleotide_motif	12871776	12871792	40.5	+	.	Name=UP00053_1;ID=UP00053_1-1-chr19;pvalue=8.97e-05;qvalue=0.561;sequence=ACATCTGACCCCAAGGT;
chr19	fimo	nucleotide_motif	16310635	16310651	48.5	+	.	Name=UP00053_1;ID=UP00053_1-1-chr19;pvalue=1.42e-05;qvalue=0.527;sequence=AACCTTGACCCCAGGTT;
chr19	fimo	nucleotide_motif	17837572	17837588	42.0	+	.	Name=UP00053_1;ID=UP00053_1-1-chr19;pvalue=6.29e-05;qvalue=0.551;sequence=AGGCTTGACCCTTCTAC;
chr19	fimo	nucleotide_motif	33312893	33312909	44.0	-	.	Name=UP00053_1;ID=UP00053_1-1-chr19;pvalue=3.98e-05;qvalue=0.551;sequence=CTTTATGACCCCTCTTG;
chr19	fimo	nucleotide_motif	43228923	43228939	45.8	+	.	Name=UP00053_1;ID=UP00053_1-1-chr19;pvalue=2.64e-05;qvalue=0.527;sequence=GTCTTTGACCTCATGCC;
chr19	fimo	nucleotide_motif	50965749	50965765	43.5	-	.	Name=UP00053_1;ID=UP00053_1-1-chr19;pvalue=4.44e-05;qvalue=0.551;sequence=GGTGTTGACCTCGCCCT;
chr19	fimo	nucleotide_motif	52153992	52154008	40.8	-	.	Name=UP00053_1;ID=UP00053_1-1-chr19;pvalue=8.28e-05;qvalue=0.555;sequence=ATCTGTGACCTCAATCC;
chr19	fimo	nucleotide_motif	54162824	54162840	43.8	-	.	Name=UP00053_1;ID=UP00053_1-1-chr19;pvalue=4.2e-05;qvalue=0.551;sequence=TGTGATGAACCCTAAAC;
chr19	fimo	nucleotide_motif	55536281	55536297	41.1	+	.	Name=UP00053_1;ID=UP00053_1-1-chr19;pvalue=7.72e-05;qvalue=0.554;sequence=CCATTTGACCTCTAAGA;
chr19	fimo	nucleotide_motif	59404070	59404086	42.4	-	.	Name=UP00053_1;ID=UP00053_1-1-chr19;pvalue=5.7e-05;qvalue=0.551;sequence=TGCCCTGACCTCAAACC;
chr19	fimo	nucleotide_motif	63611494	63611510	42.3	-	.	Name=UP00053_1;ID=UP00053_1-1-chr19;pvalue=5.89e-05;qvalue=0.551;sequence=CCCGGTGACCTCACAGT;
chr2	fimo	nucleotide_motif	12114943	12114959	48.9	+	.	Name=UP00053_1;ID=UP00053_1-1-chr2;pvalue=1.29e-05;qvalue=0.527;sequence=GCATGTGACCTCGAAAT;
chr2	fimo	nucleotide_motif	20270553	20270569	42.9	+	.	Name=UP00053_1;ID=UP00053_1-1-chr2;pvalue=5.1e-05;qvalue=0.551;sequence=GGTTTTGACCCTAGAAG;
chr2	fimo	nucleotide_motif	25498042	25498058	43.3	-	.	Name=UP00053_1;ID=UP00053_1-1-chr2;pvalue=4.62e-05;qvalue=0.551;sequence=TCTTTTGACCTCGGATA;
chr2	fimo	nucleotide_motif	43483574	43483590	41.3	+	.	Name=UP00053_1;ID=UP00053_1-1-chr2;pvalue=7.33e-05;qvalue=0.554;sequence=CTGTGTGAACCCAAACT;
chr2	fimo	nucleotide_motif	65635618	65635634	47.9	-	.	Name=UP00053_1;ID=UP00053_1-1-chr2;pvalue=1.62e-05;qvalue=0.527;sequence=GGGCTTGACCTCTTCTT;
chr2	fimo	nucleotide_motif	74051830	74051846	42.2	+	.	Name=UP00053_1;ID=UP00053_1-1-chr2;pvalue=6.05e-05;qvalue=0.551;sequence=GAACTTGACCTCAGATG;
chr2	fimo	nucleotide_motif	98443949	98443965	44.6	+	.	Name=UP00053_1;ID=UP00053_1-1-chr2;pvalue=3.47e-05;qvalue=0.551;sequence=TCCCGTGACCTCATGGG;
chr2	fimo	nucleotide_motif	111642873	111642889	42.6	-	.	Name=UP00053_1;ID=UP00053_1-1-chr2;pvalue=5.52e-05;qvalue=0.551;sequence=TTGGGTGACCCCTTTGA;
chr2	fimo	nucleotide_motif	122798135	122798151	42.8	+	.	Name=UP00053_1;ID=UP00053_1-1-chr2;pvalue=5.28e-05;qvalue=0.551;sequence=CTCGATGACCTCTTCAG;
chr2	fimo	nucleotide_motif	152740677	152740693	42.1	-	.	Name=UP00053_1;ID=UP00053_1-1-chr2;pvalue=6.22e-05;qvalue=0.551;sequence=CCGCCTGACCCCTACAA;
chr2	fimo	nucleotide_motif	161268955	161268971	46.0	+	.	Name=UP00053_1;ID=UP00053_1-1-chr2;pvalue=2.53e-05;qvalue=0.527;sequence=AGCTTTGACCCCTGCCC;
chr2	fimo	nucleotide_motif	179103631	179103647	42.2	+	.	Name=UP00053_1;ID=UP00053_1-1-chr2;pvalue=6.05e-05;qvalue=0.551;sequence=CCAGGTGACCTCTTTTG;
chr2	fimo	nucleotide_motif	191535313	191535329	42.7	-	.	Name=UP00053_1;ID=UP00053_1-1-chr2;pvalue=5.34e-05;qvalue=0.551;sequence=AACCATGACCTCATTAG;
chr2	fimo	nucleotide_motif	231233668	231233684	41.3	-	.	Name=UP00053_1;ID=UP00053_1-1-chr2;pvalue=7.37e-05;qvalue=0.554;sequence=GTGTTTGACCCCGGCCA;
chr2	fimo	nucleotide_motif	231444145	231444161	67.5	+	.	Name=UP00053_1;ID=UP00053_1-1-chr2;pvalue=1.79e-07;qvalue=0.286;sequence=CCACTTGACCCCTAAAT;
chr2	fimo	nucleotide_motif	231549798	231549814	47.6	-	.	Name=UP00053_1;ID=UP00053_1-1-chr2;pvalue=1.72e-05;qvalue=0.527;sequence=TGGCATGACCTCTGGAT;
chr2	fimo	nucleotide_motif	231558458	231558474	42.3	+	.	Name=UP00053_1;ID=UP00053_1-1-chr2;pvalue=5.89e-05;qvalue=0.551;sequence=TCAGGCGACCCCTTAAG;
chr2	fimo	nucleotide_motif	233632669	233632685	50.5	-	.	Name=UP00053_1;ID=UP00053_1-1-chr2;pvalue=8.83e-06;qvalue=0.527;sequence=CTCTGTGACCCCATTAC;
chr2	fimo	nucleotide_motif	235074099	235074115	41.1	+	.	Name=UP00053_1;ID=UP00053_1-1-chr2;pvalue=7.72e-05;qvalue=0.554;sequence=ATAAGTGACCCCCTGCT;
chr2	fimo	nucleotide_motif	238014466	238014482	41.6	-	.	Name=UP00053_1;ID=UP00053_1-1-chr2;pvalue=6.89e-05;qvalue=0.554;sequence=TGCTGTGACCCCAGTGC;
chr20	fimo	nucleotide_motif	13176018	13176034	45.3	+	.	Name=UP00053_1;ID=UP00053_1-1-chr20;pvalue=2.97e-05;qvalue=0.537;sequence=CTTCCTGACCCCTGATT;
chr20	fimo	nucleotide_motif	22170581	22170597	42.2	-	.	Name=UP00053_1;ID=UP00053_1-1-chr20;pvalue=5.99e-05;qvalue=0.551;sequence=TGAATTGACCCTTTCTT;
chr20	fimo	nucleotide_motif	23262828	23262844	40.4	-	.	Name=UP00053_1;ID=UP00053_1-7-chr20;pvalue=9.15e-05;qvalue=0.561;sequence=CTCTCTGACCTCAGAAT;
chr20	fimo	nucleotide_motif	23262848	23262864	41.9	-	.	Name=UP00053_1;ID=UP00053_1-3-chr20;pvalue=6.5e-05;qvalue=0.551;sequence=CTCCCTGACCTCAGAAT;
chr20	fimo	nucleotide_motif	23262868	23262884	41.9	-	.	Name=UP00053_1;ID=UP00053_1-4-chr20;pvalue=6.5e-05;qvalue=0.551;sequence=CTCCCTGACCTCAGAAT;
chr20	fimo	nucleotide_motif	23262908	23262924	50.5	-	.	Name=UP00053_1;ID=UP00053_1-1-chr20;pvalue=8.83e-06;qvalue=0.527;sequence=ACCCTTGACCTCAGAAT;
chr20	fimo	nucleotide_motif	23262967	23262983	40.7	-	.	Name=UP00053_1;ID=UP00053_1-6-chr20;pvalue=8.41e-05;qvalue=0.557;sequence=CTGCCTGACCTCAGAAT;
chr20	fimo	nucleotide_motif	23263184	23263200	40.4	-	.	Name=UP00053_1;ID=UP00053_1-8-chr20;pvalue=9.15e-05;qvalue=0.561;sequence=CTCTCTGACCTCAGAAT;
chr20	fimo	nucleotide_motif	23263204	23263220	43.3	-	.	Name=UP00053_1;ID=UP00053_1-2-chr20;pvalue=4.62e-05;qvalue=0.551;sequence=TTCCCTGACCTCAGAAT;
chr20	fimo	nucleotide_motif	23263224	23263240	40.9	-	.	Name=UP00053_1;ID=UP00053_1-5-chr20;pvalue=8.08e-05;qvalue=0.555;sequence=CTTTCTGACCTCAGAAT;
chr20	fimo	nucleotide_motif	23263264	23263280	40.4	-	.	Name=UP00053_1;ID=UP00053_1-9-chr20;pvalue=9.15e-05;qvalue=0.561;sequence=CTCTCTGACCTCAGAAT;
chr20	fimo	nucleotide_motif	36896540	36896556	49.5	+	.	Name=UP00053_1;ID=UP00053_1-1-chr20;pvalue=1.11e-05;qvalue=0.527;sequence=TTTGTTGACCTCATGTT;
chr20	fimo	nucleotide_motif	45725816	45725832	47.7	+	.	Name=UP00053_1;ID=UP00053_1-1-chr20;pvalue=1.68e-05;qvalue=0.527;sequence=ATCAGTGACCCCATGTC;
chr20	fimo	nucleotide_motif	45820990	45821006	40.0	+	.	Name=UP00053_1;ID=UP00053_1-1-chr20;pvalue=9.89e-05;qvalue=0.561;sequence=TGCTGTGACCTTGAAAG;
chr20	fimo	nucleotide_motif	51702454	51702470	41.4	+	.	Name=UP00053_1;ID=UP00053_1-1-chr20;pvalue=7.18e-05;qvalue=0.554;sequence=TCATATGACCCCACTGG;
chr20	fimo	nucleotide_motif	56659861	56659877	47.0	-	.	Name=UP00053_1;ID=UP00053_1-1-chr20;pvalue=1.97e-05;qvalue=0.527;sequence=CCTCCTGACCCCTTCCT;
chr20	fimo	nucleotide_motif	61730049	61730065	41.5	+	.	Name=UP00053_1;ID=UP00053_1-1-chr20;pvalue=6.99e-05;qvalue=0.554;sequence=TCTCCTGACCTCTCCAG;
chr21	fimo	nucleotide_motif	35160034	35160050	45.9	-	.	Name=UP00053_1;ID=UP00053_1-1-chr21;pvalue=2.57e-05;qvalue=0.527;sequence=AGAAATGACCCCGAGCT;
chr21	fimo	nucleotide_motif	42157748	42157764	42.1	+	.	Name=UP00053_1;ID=UP00053_1-1-chr21;pvalue=6.19e-05;qvalue=0.551;sequence=CGCTGTGACCTCTCTCG;
chr21	fimo	nucleotide_motif	44451305	44451321	41.9	-	.	Name=UP00053_1;ID=UP00053_1-1-chr21;pvalue=6.39e-05;qvalue=0.551;sequence=AAAAGTGACCCCTGCAC;
chr22	fimo	nucleotide_motif	20880045	20880061	44.2	-	.	Name=UP00053_1;ID=UP00053_1-1-chr22;pvalue=3.81e-05;qvalue=0.551;sequence=TCCTTTGACCTCAGACA;
chr22	fimo	nucleotide_motif	27518523	27518539	48.0	-	.	Name=UP00053_1;ID=UP00053_1-1-chr22;pvalue=1.58e-05;qvalue=0.527;sequence=CCAGCTGACCCCATGAT;
chr22	fimo	nucleotide_motif	27526727	27526743	41.1	-	.	Name=UP00053_1;ID=UP00053_1-1-chr22;pvalue=7.8e-05;qvalue=0.555;sequence=GAAAATGACCCCAAGTA;
chr22	fimo	nucleotide_motif	35971487	35971503	40.1	-	.	Name=UP00053_1;ID=UP00053_1-1-chr22;pvalue=9.84e-05;qvalue=0.561;sequence=TGTTGTGAACCCAGTAA;
chr22	fimo	nucleotide_motif	36010174	36010190	43.9	-	.	Name=UP00053_1;ID=UP00053_1-1-chr22;pvalue=4.05e-05;qvalue=0.551;sequence=CCCATTGACCCCATTTA;
chr22	fimo	nucleotide_motif	37207730	37207746	46.0	-	.	Name=UP00053_1;ID=UP00053_1-1-chr22;pvalue=2.52e-05;qvalue=0.527;sequence=GATTTTGACCCCACTAG;
chr22	fimo	nucleotide_motif	39141579	39141595	49.6	-	.	Name=UP00053_1;ID=UP00053_1-1-chr22;pvalue=1.1e-05;qvalue=0.527;sequence=CCAGATGACCCCGAGAT;
chr22	fimo	nucleotide_motif	40558452	40558468	48.0	-	.	Name=UP00053_1;ID=UP00053_1-1-chr22;pvalue=1.58e-05;qvalue=0.527;sequence=CGCCGTGACCTCGCGCT;
chr22	fimo	nucleotide_motif	41341104	41341120	41.5	+	.	Name=UP00053_1;ID=UP00053_1-1-chr22;pvalue=7.03e-05;qvalue=0.554;sequence=GATCATGACCTCAACAG;
chr22	fimo	nucleotide_motif	46770822	46770838	40.3	-	.	Name=UP00053_1;ID=UP00053_1-2-chr22;pvalue=9.28e-05;qvalue=0.561;sequence=ATTCATGACCCTGTCCC;
chr22	fimo	nucleotide_motif	46771213	46771229	40.7	+	.	Name=UP00053_1;ID=UP00053_1-1-chr22;pvalue=8.41e-05;qvalue=0.557;sequence=GGTTTTGACCTCAGCTG;
chr22	fimo	nucleotide_motif	49314980	49314996	44.4	-	.	Name=UP00053_1;ID=UP00053_1-1-chr22;pvalue=3.6e-05;qvalue=0.551;sequence=CTTGATGACCCCGGGAA;
chr3	fimo	nucleotide_motif	4994145	4994161	47.9	+	.	Name=UP00053_1;ID=UP00053_1-1-chr3;pvalue=1.62e-05;qvalue=0.527;sequence=GGCAGTGACCCCATTTT;
chr3	fimo	nucleotide_motif	6277315	6277331	40.4	-	.	Name=UP00053_1;ID=UP00053_1-1-chr3;pvalue=9.01e-05;qvalue=0.561;sequence=CGAGATGACCTCTGCTT;
chr3	fimo	nucleotide_motif	10237487	10237503	42.5	-	.	Name=UP00053_1;ID=UP00053_1-1-chr3;pvalue=5.67e-05;qvalue=0.551;sequence=AGTGGTGACCTCTCTCA;
chr3	fimo	nucleotide_motif	13104824	13104840	41.6	+	.	Name=UP00053_1;ID=UP00053_1-1-chr3;pvalue=6.85e-05;qvalue=0.554;sequence=TCGCTTGACCTCTGCTC;
chr3	fimo	nucleotide_motif	15378228	15378244	46.3	-	.	Name=UP00053_1;ID=UP00053_1-1-chr3;pvalue=2.34e-05;qvalue=0.527;sequence=AGGTTTGACCCCAGCCT;
chr3	fimo	nucleotide_motif	17168013	17168029	48.3	-	.	Name=UP00053_1;ID=UP00053_1-1-chr3;pvalue=1.49e-05;qvalue=0.527;sequence=TGTTATGACCCCTCCTG;
chr3	fimo	nucleotide_motif	42029448	42029464	42.4	+	.	Name=UP00053_1;ID=UP00053_1-1-chr3;pvalue=5.8e-05;qvalue=0.551;sequence=CTCTATGACCCCTGGGT;
chr3	fimo	nucleotide_motif	48489728	48489744	42.1	+	.	Name=UP00053_1;ID=UP00053_1-1-chr3;pvalue=6.22e-05;qvalue=0.551;sequence=GGGCCTGACCTCAGAAT;
chr3	fimo	nucleotide_motif	49257228	49257244	40.2	+	.	Name=UP00053_1;ID=UP00053_1-1-chr3;pvalue=9.47e-05;qvalue=0.561;sequence=CTTTCTGACCCCAGCCT;
chr3	fimo	nucleotide_motif	51403596	51403612	42.4	-	.	Name=UP00053_1;ID=UP00053_1-1-chr3;pvalue=5.73e-05;qvalue=0.551;sequence=CCAGGTGACCCTGTGAG;
chr3	fimo	nucleotide_motif	53780089	53780105	40.5	-	.	Name=UP00053_1;ID=UP00053_1-1-chr3;pvalue=8.92e-05;qvalue=0.561;sequence=CTCTGTGACCCTTCCAG;
chr3	fimo	nucleotide_motif	58002815	58002831	53.1	+	.	Name=UP00053_1;ID=UP00053_1-1-chr3;pvalue=4.89e-06;qvalue=0.527;sequence=TCAGTTGACCCCATTCT;
chr3	fimo	nucleotide_motif	72308415	72308431	42.3	-	.	Name=UP00053_1;ID=UP00053_1-1-chr3;pvalue=5.92e-05;qvalue=0.551;sequence=GGATCTGACCCCAGACA;
chr3	fimo	nucleotide_motif	99738195	99738211	50.4	-	.	Name=UP00053_1;ID=UP00053_1-1-chr3;pvalue=9.09e-06;qvalue=0.527;sequence=ACTTGTGACCCCTAGTA;
chr3	fimo	nucleotide_motif	99765232	99765248	42.1	+	.	Name=UP00053_1;ID=UP00053_1-1-chr3;pvalue=6.15e-05;qvalue=0.551;sequence=GTATATGACCCTACAAG;
chr3	fimo	nucleotide_motif	109327536	109327552	44.9	-	.	Name=UP00053_1;ID=UP00053_1-1-chr3;pvalue=3.25e-05;qvalue=0.551;sequence=TCCTGTGACCCCAGTCC;
chr3	fimo	nucleotide_motif	113554020	113554036	46.0	+	.	Name=UP00053_1;ID=UP00053_1-1-chr3;pvalue=2.53e-05;qvalue=0.527;sequence=CTTGGTGACCTCAAAAA;
chr3	fimo	nucleotide_motif	113662389	113662405	40.4	-	.	Name=UP00053_1;ID=UP00053_1-1-chr3;pvalue=9.06e-05;qvalue=0.561;sequence=CTTTATGAACCCATCTT;
chr3	fimo	nucleotide_motif	123304339	123304355	41.5	-	.	Name=UP00053_1;ID=UP00053_1-1-chr3;pvalue=6.99e-05;qvalue=0.554;sequence=TTCAGTGACCTCTCTAA;
chr3	fimo	nucleotide_motif	123460475	123460491	41.5	-	.	Name=UP00053_1;ID=UP00053_1-1-chr3;pvalue=7.07e-05;qvalue=0.554;sequence=GTCCATGACCTCACCCG;
chr3	fimo	nucleotide_motif	126342442	126342458	46.6	+	.	Name=UP00053_1;ID=UP00053_1-1-chr3;pvalue=2.19e-05;qvalue=0.527;sequence=TTTTTTGACCTCAGAAG;
chr4	fimo	nucleotide_motif	7824313	7824329	41.7	+	.	Name=UP00053_1;ID=UP00053_1-1-chr4;pvalue=6.74e-05;qvalue=0.554;sequence=CTGTGTGACCCCAGAGC;
chr4	fimo	nucleotide_motif	15365028	15365044	43.2	+	.	Name=UP00053_1;ID=UP00053_1-1-chr4;pvalue=4.73e-05;qvalue=0.551;sequence=TAGTGTGACCCCATTGT;
chr4	fimo	nucleotide_motif	25694981	25694997	46.3	-	.	Name=UP00053_1;ID=UP00053_1-1-chr4;pvalue=2.36e-05;qvalue=0.527;sequence=TGTCTTGACCTTTTAAG;
chr4	fimo	nucleotide_motif	39876455	39876471	46.1	+	.	Name=UP00053_1;ID=UP00053_1-1-chr4;pvalue=2.44e-05;qvalue=0.527;sequence=AGAAGTGACCCCATTCA;
chr4	fimo	nucleotide_motif	40909459	40909475	42.5	-	.	Name=UP00053_1;ID=UP00053_1-1-chr4;pvalue=5.55e-05;qvalue=0.551;sequence=CTGTATGACCCCGAAGT;
chr4	fimo	nucleotide_motif	54309498	54309514	48.1	-	.	Name=UP00053_1;ID=UP00053_1-1-chr4;pvalue=1.53e-05;qvalue=0.527;sequence=AGCTGTGACCCCTCAGC;
chr4	fimo	nucleotide_motif	121207794	121207810	48.9	+	.	Name=UP00053_1;ID=UP00053_1-1-chr4;pvalue=1.29e-05;qvalue=0.527;sequence=CCATGTGACCCCTAGTG;
chr4	fimo	nucleotide_motif	122280293	122280309	40.2	+	.	Name=UP00053_1;ID=UP00053_1-1-chr4;pvalue=9.56e-05;qvalue=0.561;sequence=CAGTTTGACCCCACTGT;
chr4	fimo	nucleotide_motif	145688380	145688396	41.5	+	.	Name=UP00053_1;ID=UP00053_1-1-chr4;pvalue=7.07e-05;qvalue=0.554;sequence=TGTGATGACCCCAATGC;
chr4	fimo	nucleotide_motif	182481469	182481485	40.1	+	.	Name=UP00053_1;ID=UP00053_1-1-chr4;pvalue=9.84e-05;qvalue=0.561;sequence=ACCATTGACCTCAATAA;
chr4	fimo	nucleotide_motif	186018574	186018590	54.8	-	.	Name=UP00053_1;ID=UP00053_1-1-chr4;pvalue=3.31e-06;qvalue=0.527;sequence=TGTCTTGACCCCTCCTC;
chr5	fimo	nucleotide_motif	5414351	5414367	43.4	+	.	Name=UP00053_1;ID=UP00053_1-1-chr5;pvalue=4.52e-05;qvalue=0.551;sequence=CCTGTTGACCTCTGGTT;
chr5	fimo	nucleotide_motif	40864420	40864436	46.2	+	.	Name=UP00053_1;ID=UP00053_1-1-chr5;pvalue=2.39e-05;qvalue=0.527;sequence=TCTCGTGACCTCTTGGC;
chr5	fimo	nucleotide_motif	40871179	40871195	49.2	-	.	Name=UP00053_1;ID=UP00053_1-1-chr5;pvalue=1.2e-05;qvalue=0.527;sequence=CCTCTTGACCCCACCTA;
chr5	fimo	nucleotide_motif	43639515	43639531	47.0	-	.	Name=UP00053_1;ID=UP00053_1-1-chr5;pvalue=1.99e-05;qvalue=0.527;sequence=CGAAATGACCCCGTACG;
chr5	fimo	nucleotide_motif	78089855	78089871	46.2	-	.	Name=UP00053_1;ID=UP00053_1-1-chr5;pvalue=2.39e-05;qvalue=0.527;sequence=CTTTTTGACCCCAAGGT;
chr5	fimo	nucleotide_motif	86448793	86448809	40.6	+	.	Name=UP00053_1;ID=UP00053_1-1-chr5;pvalue=8.75e-05;qvalue=0.561;sequence=AACAGTGACCCCACTTA;
chr5	fimo	nucleotide_motif	90712893	90712909	42.5	+	.	Name=UP00053_1;ID=UP00053_1-1-chr5;pvalue=5.61e-05;qvalue=0.551;sequence=AGTCTTAACCCCTTGAG;
chr5	fimo	nucleotide_motif	138749012	138749028	43.6	-	.	Name=UP00053_1;ID=UP00053_1-1-chr5;pvalue=4.38e-05;qvalue=0.551;sequence=GCCTTTGACCCCAGCTG;
chr5	fimo	nucleotide_motif	139908173	139908189	41.0	-	.	Name=UP00053_1;ID=UP00053_1-1-chr5;pvalue=8e-05;qvalue=0.555;sequence=AATCCTGACCCCTCCCA;
chr5	fimo	nucleotide_motif	141761040	141761056	43.6	-	.	Name=UP00053_1;ID=UP00053_1-1-chr5;pvalue=4.33e-05;qvalue=0.551;sequence=ATCCATGACCCCTGAGA;
chr5	fimo	nucleotide_motif	149764165	149764181	41.4	-	.	Name=UP00053_1;ID=UP00053_1-1-chr5;pvalue=7.29e-05;qvalue=0.554;sequence=ACAGGTGACCTCTCTCA;
chr5	fimo	nucleotide_motif	180595345	180595361	41.1	+	.	Name=UP00053_1;ID=UP00053_1-1-chr5;pvalue=7.68e-05;qvalue=0.554;sequence=TGAGGTGAACTCATGTT;
chr6	fimo	nucleotide_motif	3313039	3313055	42.2	+	.	Name=UP00053_1;ID=UP00053_1-1-chr6;pvalue=6.02e-05;qvalue=0.551;sequence=CCCAGTGACCCCAACTG;
chr6	fimo	nucleotide_motif	7844353	7844369	42.2	+	.	Name=UP00053_1;ID=UP00053_1-1-chr6;pvalue=5.96e-05;qvalue=0.551;sequence=AGCCCTGACCCCAGGTG;
chr6	fimo	nucleotide_motif	16581727	16581743	49.8	-	.	Name=UP00053_1;ID=UP00053_1-1-chr6;pvalue=1.05e-05;qvalue=0.527;sequence=CCCTTTGACCTCAAAAT;
chr6	fimo	nucleotide_motif	20985711	20985727	43.0	-	.	Name=UP00053_1;ID=UP00053_1-1-chr6;pvalue=5.01e-05;qvalue=0.551;sequence=GGCAGTGACCTCAGACT;
chr6	fimo	nucleotide_motif	26070801	26070817	51.5	-	.	Name=UP00053_1;ID=UP00053_1-1-chr6;pvalue=7.13e-06;qvalue=0.527;sequence=TCATGTGACCCCAACAC;
chr6	fimo	nucleotide_motif	26468904	26468920	42.6	+	.	Name=UP00053_1;ID=UP00053_1-1-chr6;pvalue=5.43e-05;qvalue=0.551;sequence=CTGGGTGACCCCTATTC;
chr6	fimo	nucleotide_motif	27208650	27208666	40.3	-	.	Name=UP00053_1;ID=UP00053_1-1-chr6;pvalue=9.33e-05;qvalue=0.561;sequence=AGACCTGACCTCTGACG;
chr6	fimo	nucleotide_motif	30189202	30189218	42.3	-	.	Name=UP00053_1;ID=UP00053_1-1-chr6;pvalue=5.83e-05;qvalue=0.551;sequence=TTGGTTGACCCTGTGAC;
chr6	fimo	nucleotide_motif	30569852	30569868	48.6	+	.	Name=UP00053_1;ID=UP00053_1-1-chr6;pvalue=1.38e-05;qvalue=0.527;sequence=TCCCATGACCCTTTAAC;
chr6	fimo	nucleotide_motif	31431045	31431061	52.1	+	.	Name=UP00053_1;ID=UP00053_1-1-chr6;pvalue=6.21e-06;qvalue=0.527;sequence=AGATATGACCCCTCATC;
chr6	fimo	nucleotide_motif	31636278	31636294	41.6	+	.	Name=UP00053_1;ID=UP00053_1-1-chr6;pvalue=6.92e-05;qvalue=0.554;sequence=TCCTCTGACCCCTTGGG;
chr6	fimo	nucleotide_motif	32734231	32734247	42.9	-	.	Name=UP00053_1;ID=UP00053_1-1-chr6;pvalue=5.07e-05;qvalue=0.551;sequence=GGCCATGACCCTGAAAG;
chr6	fimo	nucleotide_motif	33237129	33237145	40.3	+	.	Name=UP00053_1;ID=UP00053_1-1-chr6;pvalue=9.24e-05;qvalue=0.561;sequence=TAATGTGACCCTGAGAG;
chr6	fimo	nucleotide_motif	33352621	33352637	54.6	-	.	Name=UP00053_1;ID=UP00053_1-1-chr6;pvalue=3.49e-06;qvalue=0.527;sequence=CTAGATGACCCCTTAAA;
chr6	fimo	nucleotide_motif	36762874	36762890	42.5	+	.	Name=UP00053_1;ID=UP00053_1-1-chr6;pvalue=5.67e-05;qvalue=0.551;sequence=GGGTCTGACCCCAAACA;
chr6	fimo	nucleotide_motif	36828883	36828899	45.1	-	.	Name=UP00053_1;ID=UP00053_1-1-chr6;pvalue=3.07e-05;qvalue=0.537;sequence=TCCCCTGACCCCAGGCT;
chr6	fimo	nucleotide_motif	42859501	42859517	43.6	+	.	Name=UP00053_1;ID=UP00053_1-1-chr6;pvalue=4.33e-05;qvalue=0.551;sequence=CTCCCTGACCCCGCACC;
chr6	fimo	nucleotide_motif	44330156	44330172	65.7	+	.	Name=UP00053_1;ID=UP00053_1-1-chr6;pvalue=2.68e-07;qvalue=0.286;sequence=TCTCTTGACCCCAAACT;
chr6	fimo	nucleotide_motif	86439943	86439959	42.1	-	.	Name=UP00053_1;ID=UP00053_1-1-chr6;pvalue=6.12e-05;qvalue=0.551;sequence=TGTATTGACCTTGTAAT;
chr6	fimo	nucleotide_motif	106670130	106670146	40.5	+	.	Name=UP00053_1;ID=UP00053_1-1-chr6;pvalue=8.84e-05;qvalue=0.561;sequence=ACATTTGACCCCGATGA;
chr6	fimo	nucleotide_motif	135685707	135685723	41.3	-	.	Name=UP00053_1;ID=UP00053_1-1-chr6;pvalue=7.41e-05;qvalue=0.554;sequence=TCATTTGACCCTGCCAC;
chr7	fimo	nucleotide_motif	2901140	2901156	41.2	+	.	Name=UP00053_1;ID=UP00053_1-1-chr7;pvalue=7.6e-05;qvalue=0.554;sequence=CTTGTTGACCCCAGGGG;
chr7	fimo	nucleotide_motif	2984566	2984582	40.3	-	.	Name=UP00053_1;ID=UP00053_1-1-chr7;pvalue=9.37e-05;qvalue=0.561;sequence=TTCCTTGACCCTGCCTC;
chr7	fimo	nucleotide_motif	4689345	4689361	47.5	-	.	Name=UP00053_1;ID=UP00053_1-1-chr7;pvalue=1.79e-05;qvalue=0.527;sequence=AGGGGTGACCCCAGGAG;
chr7	fimo	nucleotide_motif	4689675	4689691	42.6	+	.	Name=UP00053_1;ID=UP00053_1-2-chr7;pvalue=5.46e-05;qvalue=0.551;sequence=CACCTTGACCCCAGTCC;
chr7	fimo	nucleotide_motif	5701517	5701533	45.8	+	.	Name=UP00053_1;ID=UP00053_1-1-chr7;pvalue=2.61e-05;qvalue=0.527;sequence=TGTCCTGACCTCACACT;
chr7	fimo	nucleotide_motif	7974291	7974307	43.3	+	.	Name=UP00053_1;ID=UP00053_1-1-chr7;pvalue=4.71e-05;qvalue=0.551;sequence=CTTGTTGACCCCTGCTA;
chr7	fimo	nucleotide_motif	24924318	24924334	45.2	-	.	Name=UP00053_1;ID=UP00053_1-1-chr7;pvalue=3.03e-05;qvalue=0.537;sequence=TCTCTTGACCTCTCAGG;
chr7	fimo	nucleotide_motif	24924399	24924415	43.9	+	.	Name=UP00053_1;ID=UP00053_1-2-chr7;pvalue=4.03e-05;qvalue=0.551;sequence=CTACTTGACCCTATCCT;
chr7	fimo	nucleotide_motif	35736543	35736559	41.0	+	.	Name=UP00053_1;ID=UP00053_1-1-chr7;pvalue=7.92e-05;qvalue=0.555;sequence=ATGGGTGACCCTGCACT;
chr7	fimo	nucleotide_motif	44757097	44757113	43.1	-	.	Name=UP00053_1;ID=UP00053_1-1-chr7;pvalue=4.84e-05;qvalue=0.551;sequence=ATCCTTGACCCTGTGCC;
chr7	fimo	nucleotide_motif	100515544	100515560	40.0	-	.	Name=UP00053_1;ID=UP00053_1-1-chr7;pvalue=9.94e-05;qvalue=0.561;sequence=GATCTTGACCTCTAGGA;
chr7	fimo	nucleotide_motif	101286910	101286926	40.6	+	.	Name=UP00053_1;ID=UP00053_1-1-chr7;pvalue=8.75e-05;qvalue=0.561;sequence=GGGTGTGAACCCTCCCT;
chr7	fimo	nucleotide_motif	101719100	101719116	57.2	+	.	Name=UP00053_1;ID=UP00053_1-1-chr7;pvalue=1.9e-06;qvalue=0.527;sequence=AGGTGTGACCCCTCAAC;
chr7	fimo	nucleotide_motif	101719114	101719130	48.1	-	.	Name=UP00053_1;ID=UP00053_1-2-chr7;pvalue=1.56e-05;qvalue=0.527;sequence=GGCTGTGACCTCGTGTT;
chr7	fimo	nucleotide_motif	104411490	104411506	40.3	-	.	Name=UP00053_1;ID=UP00053_1-1-chr7;pvalue=9.37e-05;qvalue=0.561;sequence=TCCGTTGAACCCTTTTC;
chr7	fimo	nucleotide_motif	104440779	104440795	44.2	-	.	Name=UP00053_1;ID=UP00053_1-1-chr7;pvalue=3.79e-05;qvalue=0.551;sequence=GGCGATGACCTCATCCT;
chr7	fimo	nucleotide_motif	129903864	129903880	46.3	+	.	Name=UP00053_1;ID=UP00053_1-1-chr7;pvalue=2.32e-05;qvalue=0.527;sequence=TCCCCTGACCCCAGAAA;
chr7	fimo	nucleotide_motif	130459590	130459606	49.0	-	.	Name=UP00053_1;ID=UP00053_1-1-chr7;pvalue=1.27e-05;qvalue=0.527;sequence=GTCTGTGACCTCTTGAC;
chr7	fimo	nucleotide_motif	135694503	135694519	48.1	+	.	Name=UP00053_1;ID=UP00053_1-1-chr7;pvalue=1.56e-05;qvalue=0.527;sequence=ACAGATGACCCCAGAAA;
chr7	fimo	nucleotide_motif	148952910	148952926	43.5	+	.	Name=UP00053_1;ID=UP00053_1-1-chr7;pvalue=4.49e-05;qvalue=0.551;sequence=GGAGCTGACCCCGCGAC;
chr8	fimo	nucleotide_motif	29253704	29253720	46.8	-	.	Name=UP00053_1;ID=UP00053_1-1-chr8;pvalue=2.08e-05;qvalue=0.527;sequence=CTTAGTGACCCCATTAA;
chr8	fimo	nucleotide_motif	67507183	67507199	50.5	+	.	Name=UP00053_1;ID=UP00053_1-1-chr8;pvalue=8.83e-06;qvalue=0.527;sequence=ACAGGTGACCCCGCGAA;
chr8	fimo	nucleotide_motif	67755365	67755381	48.6	-	.	Name=UP00053_1;ID=UP00053_1-1-chr8;pvalue=1.38e-05;qvalue=0.527;sequence=CCTAGTGACCCCATGCA;
chr8	fimo	nucleotide_motif	96313004	96313020	42.5	+	.	Name=UP00053_1;ID=UP00053_1-1-chr8;pvalue=5.67e-05;qvalue=0.551;sequence=GGCCATGACCCTAGAAA;
chr8	fimo	nucleotide_motif	101998430	101998446	40.3	+	.	Name=UP00053_1;ID=UP00053_1-1-chr8;pvalue=9.42e-05;qvalue=0.561;sequence=TTTCTTGACCTTTCCCT;
chr8	fimo	nucleotide_motif	102218454	102218470	40.6	-	.	Name=UP00053_1;ID=UP00053_1-2-chr8;pvalue=8.79e-05;qvalue=0.561;sequence=CGCACTGACCCCTCCAC;
chr8	fimo	nucleotide_motif	102218650	102218666	40.8	+	.	Name=UP00053_1;ID=UP00053_1-1-chr8;pvalue=8.32e-05;qvalue=0.555;sequence=GAGTATGACCCCAGCAG;
chr8	fimo	nucleotide_motif	103611880	103611896	53.1	-	.	Name=UP00053_1;ID=UP00053_1-1-chr8;pvalue=4.84e-06;qvalue=0.527;sequence=GGACTTGACCTCATGAG;
chr8	fimo	nucleotide_motif	125003635	125003651	40.9	+	.	Name=UP00053_1;ID=UP00053_1-1-chr8;pvalue=8.16e-05;qvalue=0.555;sequence=TCACATGACCTCAGCTG;
chr8	fimo	nucleotide_motif	125277450	125277466	40.2	+	.	Name=UP00053_1;ID=UP00053_1-1-chr8;pvalue=9.47e-05;qvalue=0.561;sequence=TCGATTGACCTCTATAA;
chr8	fimo	nucleotide_motif	125688762	125688778	43.6	-	.	Name=UP00053_1;ID=UP00053_1-1-chr8;pvalue=4.38e-05;qvalue=0.551;sequence=TTAAATGACCCCAGATG;
chr8	fimo	nucleotide_motif	126519991	126520007	41.9	+	.	Name=UP00053_1;ID=UP00053_1-1-chr8;pvalue=6.46e-05;qvalue=0.551;sequence=AGACTTGAACCCATTTG;
chr8	fimo	nucleotide_motif	128291753	128291769	40.1	-	.	Name=UP00053_1;ID=UP00053_1-1-chr8;pvalue=9.7e-05;qvalue=0.561;sequence=TCACATGACCCTACCTG;
chr8	fimo	nucleotide_motif	130634154	130634170	46.1	-	.	Name=UP00053_1;ID=UP00053_1-1-chr8;pvalue=2.43e-05;qvalue=0.527;sequence=TTTCATGACCTCGTGTA;
chr9	fimo	nucleotide_motif	3516817	3516833	41.2	-	.	Name=UP00053_1;ID=UP00053_1-1-chr9;pvalue=7.52e-05;qvalue=0.554;sequence=AGTGATGACCTCGCTTT;
chr9	fimo	nucleotide_motif	17853358	17853374	44.2	-	.	Name=UP00053_1;ID=UP00053_1-1-chr9;pvalue=3.79e-05;qvalue=0.551;sequence=AAGCATGACCTCAAGAT;
chr9	fimo	nucleotide_motif	24922972	24922988	43.5	-	.	Name=UP00053_1;ID=UP00053_1-1-chr9;pvalue=4.46e-05;qvalue=0.551;sequence=AAATGTGACCTCAAGAA;
chr9	fimo	nucleotide_motif	33294607	33294623	44.3	+	.	Name=UP00053_1;ID=UP00053_1-1-chr9;pvalue=3.74e-05;qvalue=0.551;sequence=AGATCTGACCCCAAACA;
chr9	fimo	nucleotide_motif	37393207	37393223	41.7	+	.	Name=UP00053_1;ID=UP00053_1-1-chr9;pvalue=6.78e-05;qvalue=0.554;sequence=CCACATGACCTCATGGG;
chr9	fimo	nucleotide_motif	67903541	67903557	44.4	-	.	Name=UP00053_1;ID=UP00053_1-1-chr9;pvalue=3.6e-05;qvalue=0.551;sequence=GCTCGTGACCCCGGAGG;
chr9	fimo	nucleotide_motif	84959274	84959290	41.0	+	.	Name=UP00053_1;ID=UP00053_1-1-chr9;pvalue=7.96e-05;qvalue=0.555;sequence=TGCCCTGACCCTGTGTT;
chr9	fimo	nucleotide_motif	85770573	85770589	43.8	+	.	Name=UP00053_1;ID=UP00053_1-1-chr9;pvalue=4.18e-05;qvalue=0.551;sequence=CATAATGACCCCATCAC;
chr9	fimo	nucleotide_motif	93010356	93010372	40.0	-	.	Name=UP00053_1;ID=UP00053_1-1-chr9;pvalue=9.94e-05;qvalue=0.561;sequence=TTTCTTGACCTTTCCAA;
chr9	fimo	nucleotide_motif	113814376	113814392	41.0	-	.	Name=UP00053_1;ID=UP00053_1-1-chr9;pvalue=7.84e-05;qvalue=0.555;sequence=CAGCCTGACCTCTTAAG;
chr9	fimo	nucleotide_motif	115384177	115384193	45.9	+	.	Name=UP00053_1;ID=UP00053_1-1-chr9;pvalue=2.55e-05;qvalue=0.527;sequence=CAGCGTGACCCCTGACA;
chr9	fimo	nucleotide_motif	116483858	116483874	42.5	+	.	Name=UP00053_1;ID=UP00053_1-1-chr9;pvalue=5.55e-05;qvalue=0.551;sequence=TCTAGTGACCCCATTGC;
chr9	fimo	nucleotide_motif	116483894	116483910	41.1	-	.	Name=UP00053_1;ID=UP00053_1-2-chr9;pvalue=7.68e-05;qvalue=0.554;sequence=CTGTTTGACCTCATTCA;
chr9	fimo	nucleotide_motif	125939861	125939877	48.1	-	.	Name=UP00053_1;ID=UP00053_1-1-chr9;pvalue=1.55e-05;qvalue=0.527;sequence=AAAGTTGACCCCAAGAC;
chr9	fimo	nucleotide_motif	129248941	129248957	42.8	-	.	Name=UP00053_1;ID=UP00053_1-1-chr9;pvalue=5.25e-05;qvalue=0.551;sequence=TGCGATGAACCCTAAAG;
chr9	fimo	nucleotide_motif	129883326	129883342	43.2	+	.	Name=UP00053_1;ID=UP00053_1-1-chr9;pvalue=4.79e-05;qvalue=0.551;sequence=CCCCTTGACCTCTCTCC;
chr9	fimo	nucleotide_motif	130685055	130685071	43.1	-	.	Name=UP00053_1;ID=UP00053_1-1-chr9;pvalue=4.9e-05;qvalue=0.551;sequence=CTCCATGACCCCAGCTA;
chr9	fimo	nucleotide_motif	131689326	131689342	40.4	-	.	Name=UP00053_1;ID=UP00053_1-1-chr9;pvalue=9.15e-05;qvalue=0.561;sequence=TGTATTGACCTTGTAAC;
chr9	fimo	nucleotide_motif	131833445	131833461	40.1	-	.	Name=UP00053_1;ID=UP00053_1-1-chr9;pvalue=9.75e-05;qvalue=0.561;sequence=GACTATGACCTCACCTT;
chrX	fimo	nucleotide_motif	41095181	41095197	42.3	+	.	Name=UP00053_1;ID=UP00053_1-1-chrX;pvalue=5.86e-05;qvalue=0.551;sequence=AGTCATGAACTCAAAAT;
chrX	fimo	nucleotide_motif	46382464	46382480	43.2	-	.	Name=UP00053_1;ID=UP00053_1-1-chrX;pvalue=4.73e-05;qvalue=0.551;sequence=CCCTGTGACCTCGATAT;
chrX	fimo	nucleotide_motif	70760617	70760633	42.2	-	.	Name=UP00053_1;ID=UP00053_1-1-chrX;pvalue=6.05e-05;qvalue=0.551;sequence=CTGTTTGACCTCACCCT;
chrX	fimo	nucleotide_motif	141893745	141893761	40.2	-	.	Name=UP00053_1;ID=UP00053_1-1-chrX;pvalue=9.51e-05;qvalue=0.561;sequence=CTGCTTGACCTCTGGGT;
chrX	fimo	nucleotide_motif	153282888	153282904	40.9	-	.	Name=UP00053_1;ID=UP00053_1-1-chrX;pvalue=8.04e-05;qvalue=0.555;sequence=GCAGGTGACCTCAGCAG;
