# Supplementary material for: The MEME Suite
Source: Nucleic Acids Res. 2015 May 7;43(Web Server issue):W39–49. doi: 10.1093/nar/gkv416 (PMC4489269; doi:10.1093/nar/gkv416)
Supplement: SUPPLEMENTARY DATA [file supp_gkv416_nar-00283-web-b-2015-File005.zip › case4/meme-chip/fimo_out_12/fimo.txt]

#pattern name	sequence name	start	stop	strand	score	p-value	q-value	matched sequence
UP00053_1	chr2	231444145	231444161	+	16.3364	1.79e-07	0.286	CCACTTGACCCCTAAAT
UP00053_1	chr6	44330156	44330172	+	16.1727	2.68e-07	0.286	TCTCTTGACCCCAAACT
UP00053_1	chr1	148801603	148801619	-	15.5818	9.33e-07	0.527	CGCATTGACCCCATAAT
UP00053_1	chr7	101719100	101719116	+	15.1727	1.9e-06	0.527	AGGTGTGACCCCTCAAC
UP00053_1	chr11	72765941	72765957	-	14.8818	2.98e-06	0.527	CCACTTGACCCCACACG
UP00053_1	chr11	65076595	65076611	+	14.8727	3.02e-06	0.527	TCATGTGACCCCTGAAA
UP00053_1	chr17	57525929	57525945	+	14.8545	3.11e-06	0.527	TCTCTTGACCCCATAGC
UP00053_1	chr4	186018574	186018590	-	14.8091	3.31e-06	0.527	TGTCTTGACCCCTCCTC
UP00053_1	chr6	33352621	33352637	-	14.7727	3.49e-06	0.527	CTAGATGACCCCTTAAA
UP00053_1	chr10	45276601	45276617	+	14.7545	3.57e-06	0.527	AGCCATGACCTCATGAT
UP00053_1	chr1	32065523	32065539	-	14.7091	3.8e-06	0.527	TCCCTTGACCTCATGAC
UP00053_1	chr19	12764601	12764617	-	14.6909	3.89e-06	0.527	TCCCTTGACCCCAAGCA
UP00053_1	chr1	32488421	32488437	-	14.6455	4.14e-06	0.527	GGCCTTGACCCCACCAG
UP00053_1	chr17	63747068	63747084	+	14.6364	4.19e-06	0.527	GTCTGTGACCCCAAATT
UP00053_1	chr19	11896619	11896635	+	14.5455	4.73e-06	0.527	TCCTGTGACCCCGTGCA
UP00053_1	chr8	103611880	103611896	-	14.5273	4.84e-06	0.527	GGACTTGACCTCATGAG
UP00053_1	chr3	58002815	58002831	+	14.5182	4.89e-06	0.527	TCAGTTGACCCCATTCT
UP00053_1	chr12	52965691	52965707	-	14.3727	5.88e-06	0.527	TTGTGTGACCCCTTGTG
UP00053_1	chr6	31431045	31431061	+	14.3273	6.21e-06	0.527	AGATATGACCCCTCATC
UP00053_1	chr14	57834722	57834738	+	14.3	6.41e-06	0.527	CTTCCTGACCCCTCAAT
UP00053_1	chr19	1046664	1046680	-	14.2455	6.84e-06	0.527	CCCCTTGACCCCATCCA
UP00053_1	chr1	118008473	118008489	+	14.2273	6.99e-06	0.527	AGTCATGACCTCATCAT
UP00053_1	chr6	26070801	26070817	-	14.2091	7.13e-06	0.527	TCATGTGACCCCAACAC
UP00053_1	chr16	8937711	8937727	+	14.1091	7.99e-06	0.527	TCTCTTGACCTCTCATC
UP00053_1	chr16	2141327	2141343	-	14.0727	8.32e-06	0.527	ACTCATGACCCCACCAG
UP00053_1	chr2	233632669	233632685	-	14.0182	8.83e-06	0.527	CTCTGTGACCCCATTAC
UP00053_1	chr8	67507183	67507199	+	14.0182	8.83e-06	0.527	ACAGGTGACCCCGCGAA
UP00053_1	chr20	23262908	23262924	-	14.0182	8.83e-06	0.527	ACCCTTGACCTCAGAAT
UP00053_1	chr3	99738195	99738211	-	13.9909	9.09e-06	0.527	ACTTGTGACCCCTAGTA
UP00053_1	chr13	35518795	35518811	+	13.9455	9.54e-06	0.527	TGTTATGACCCCATTCC
UP00053_1	chr10	13805635	13805651	+	13.9	1e-05	0.527	TTAGATGACCCCGAAAA
UP00053_1	chr18	44733449	44733465	+	13.9	1e-05	0.527	TTCCTTGACCCCAGGTC
UP00053_1	chr1	148125036	148125052	+	13.8636	1.04e-05	0.527	GTTCTTGACCCCACCCC
UP00053_1	chr6	16581727	16581743	-	13.8545	1.05e-05	0.527	CCCTTTGACCTCAAAAT
UP00053_1	chr22	39141579	39141595	-	13.8091	1.1e-05	0.527	CCAGATGACCCCGAGAT
UP00053_1	chr13	97939245	97939261	-	13.8	1.11e-05	0.527	GTCTGTGACCCCGTGTG
UP00053_1	chr20	36896540	36896556	+	13.8	1.11e-05	0.527	TTTGTTGACCTCATGTT
UP00053_1	chr5	40871179	40871195	-	13.7182	1.2e-05	0.527	CCTCTTGACCCCACCTA
UP00053_1	chr10	26816561	26816577	-	13.7182	1.2e-05	0.527	TCTCGTGACCTCTCCCT
UP00053_1	chr10	90165765	90165781	+	13.7182	1.2e-05	0.527	CTTCATGACCCCTACTT
UP00053_1	chr14	80991006	80991022	+	13.7182	1.2e-05	0.527	CCCCATGACCCCTACAC
UP00053_1	chr11	65076748	65076764	+	13.7	1.22e-05	0.527	TCATGTGACCCCGGACC
UP00053_1	chr17	73652414	73652430	-	13.7	1.22e-05	0.527	TCTGTTGACCCCTCGGT
UP00053_1	chr7	130459590	130459606	-	13.6636	1.27e-05	0.527	GTCTGTGACCTCTTGAC
UP00053_1	chr2	12114943	12114959	+	13.6455	1.29e-05	0.527	GCATGTGACCTCGAAAT
UP00053_1	chr4	121207794	121207810	+	13.6455	1.29e-05	0.527	CCATGTGACCCCTAGTG
UP00053_1	chr11	601236	601252	-	13.6182	1.33e-05	0.527	AGGCTTGACCCCAGGCC
UP00053_1	chr15	82440512	82440528	-	13.5818	1.37e-05	0.527	GGAGGTGAACCCATAAT
UP00053_1	chr6	30569852	30569868	+	13.5727	1.38e-05	0.527	TCCCATGACCCTTTAAC
UP00053_1	chr8	67755365	67755381	-	13.5727	1.38e-05	0.527	CCTAGTGACCCCATGCA
UP00053_1	chr19	16310635	16310651	+	13.5455	1.42e-05	0.527	AACCTTGACCCCAGGTT
UP00053_1	chr3	17168013	17168029	-	13.4909	1.49e-05	0.527	TGTTATGACCCCTCCTG
UP00053_1	chr17	8139786	8139802	-	13.4818	1.51e-05	0.527	TTATGTGACCCCACCCG
UP00053_1	chr4	54309498	54309514	-	13.4636	1.53e-05	0.527	AGCTGTGACCCCTCAGC
UP00053_1	chr9	125939861	125939877	-	13.4545	1.55e-05	0.527	AAAGTTGACCCCAAGAC
UP00053_1	chr7	101719114	101719130	-	13.4455	1.56e-05	0.527	GGCTGTGACCTCGTGTT
UP00053_1	chr7	135694503	135694519	+	13.4455	1.56e-05	0.527	ACAGATGACCCCAGAAA
UP00053_1	chr17	59933080	59933096	+	13.4455	1.56e-05	0.527	TCTCTTGACCTCACCTT
UP00053_1	chr10	80514224	80514240	-	13.4273	1.58e-05	0.527	CTCTTTGACCCCAACCT
UP00053_1	chr22	27518523	27518539	-	13.4273	1.58e-05	0.527	CCAGCTGACCCCATGAT
UP00053_1	chr22	40558452	40558468	-	13.4273	1.58e-05	0.527	CGCCGTGACCTCGCGCT
UP00053_1	chr2	65635618	65635634	-	13.4	1.62e-05	0.527	GGGCTTGACCTCTTCTT
UP00053_1	chr3	4994145	4994161	+	13.4	1.62e-05	0.527	GGCAGTGACCCCATTTT
UP00053_1	chr1	40929771	40929787	-	13.3727	1.66e-05	0.527	AGTTTTGACCCCGCCCC
UP00053_1	chr20	45725816	45725832	+	13.3636	1.68e-05	0.527	ATCAGTGACCCCATGTC
UP00053_1	chr1	101646224	101646240	-	13.3455	1.7e-05	0.527	TTTCCTGACCCCTCATC
UP00053_1	chr2	231549798	231549814	-	13.3364	1.72e-05	0.527	TGGCATGACCTCTGGAT
UP00053_1	chr12	6425266	6425282	+	13.3182	1.74e-05	0.527	CTCTATGACCCCAGATT
UP00053_1	chr7	4689345	4689361	-	13.2909	1.79e-05	0.527	AGGGGTGACCCCAGGAG
UP00053_1	chr12	122134565	122134581	+	13.2909	1.79e-05	0.527	TGGGGTGACCCCGGGAA
UP00053_1	chr15	38191514	38191530	-	13.2364	1.87e-05	0.527	CTCCCTGACCCCTTTAT
UP00053_1	chr12	122134646	122134662	+	13.2182	1.9e-05	0.527	GATGGTGACCCCAGAAG
UP00053_1	chr1	28776568	28776584	+	13.2091	1.91e-05	0.527	TTCCCTGACCCCATCCT
UP00053_1	chr1	201597863	201597879	+	13.1909	1.94e-05	0.527	GTCTGTGACCTCAGAAT
UP00053_1	chr20	56659861	56659877	-	13.1727	1.97e-05	0.527	CCTCCTGACCCCTTCCT
UP00053_1	chr5	43639515	43639531	-	13.1636	1.99e-05	0.527	CGAAATGACCCCGTACG
UP00053_1	chr11	65112660	65112676	+	13.1545	2e-05	0.527	CCCCATGACCCCGACAC
UP00053_1	chr14	102306336	102306352	-	13.1364	2.03e-05	0.527	CCCAGTGACCCCACATC
UP00053_1	chr8	29253704	29253720	-	13.1091	2.08e-05	0.527	CTTAGTGACCCCATTAA
UP00053_1	chr17	38801022	38801038	-	13.1091	2.08e-05	0.527	TACCGTGACCTCAGGAT
UP00053_1	chr1	201557099	201557115	-	13.1	2.1e-05	0.527	TGACCTGACCCCACCCT
UP00053_1	chr14	102855453	102855469	+	13.1	2.1e-05	0.527	GTACCTGACCCCAAAAA
UP00053_1	chr3	126342442	126342458	+	13.0455	2.19e-05	0.527	TTTTTTGACCTCAGAAG
UP00053_1	chr13	45862325	45862341	+	13.0455	2.19e-05	0.527	AGCTTTGACCCCAGTTT
UP00053_1	chr15	99493420	99493436	+	13.0455	2.19e-05	0.527	CCTCCTGACCCCTAGAC
UP00053_1	chr19	2036421	2036437	+	13.0364	2.21e-05	0.527	TGGTATGACCCCTCCCC
UP00053_1	chr7	129903864	129903880	+	12.9727	2.32e-05	0.527	TCCCCTGACCCCAGAAA
UP00053_1	chr3	15378228	15378244	-	12.9636	2.34e-05	0.527	AGGTTTGACCCCAGCCT
UP00053_1	chr4	25694981	25694997	-	12.9545	2.36e-05	0.527	TGTCTTGACCTTTTAAG
UP00053_1	chr5	40864420	40864436	+	12.9364	2.39e-05	0.527	TCTCGTGACCTCTTGGC
UP00053_1	chr5	78089855	78089871	-	12.9364	2.39e-05	0.527	CTTTTTGACCCCAAGGT
UP00053_1	chr8	130634154	130634170	-	12.9182	2.43e-05	0.527	TTTCATGACCTCGTGTA
UP00053_1	chr12	112095585	112095601	+	12.9182	2.43e-05	0.527	ACTGGTGACCCCAGCAG
UP00053_1	chr4	39876455	39876471	+	12.9091	2.44e-05	0.527	AGAAGTGACCCCATTCA
UP00053_1	chr16	17226477	17226493	+	12.9	2.46e-05	0.527	CTGTGTGACCTCGTAAG
UP00053_1	chr12	46493492	46493508	-	12.8909	2.48e-05	0.527	TGAGGTGACCCCAGCCC
UP00053_1	chr14	64693536	64693552	+	12.8818	2.5e-05	0.527	AGACGTGAACCCGTGAG
UP00053_1	chr11	67984109	67984125	+	12.8727	2.52e-05	0.527	CACCTTGACCCCGCTAC
UP00053_1	chr22	37207730	37207746	-	12.8727	2.52e-05	0.527	GATTTTGACCCCACTAG
UP00053_1	chr2	161268955	161268971	+	12.8636	2.53e-05	0.527	AGCTTTGACCCCTGCCC
UP00053_1	chr3	113554020	113554036	+	12.8636	2.53e-05	0.527	CTTGGTGACCTCAAAAA
UP00053_1	chr9	115384177	115384193	+	12.8545	2.55e-05	0.527	CAGCGTGACCCCTGACA
UP00053_1	chr21	35160034	35160050	-	12.8455	2.57e-05	0.527	AGAAATGACCCCGAGCT
UP00053_1	chr16	66464213	66464229	+	12.8364	2.59e-05	0.527	TAAGTTGACCCCGTCCC
UP00053_1	chr7	5701517	5701533	+	12.8273	2.61e-05	0.527	TGTCCTGACCTCACACT
UP00053_1	chr14	22071355	22071371	+	12.8182	2.62e-05	0.527	CATGTTGACCCCATCCC
UP00053_1	chr19	43228923	43228939	+	12.8091	2.64e-05	0.527	GTCTTTGACCTCATGCC
UP00053_1	chr19	3136494	3136510	+	12.7909	2.68e-05	0.527	TCCCGTGACCCTTTGTG
UP00053_1	chr11	8666609	8666625	+	12.7818	2.7e-05	0.527	TTTCTTGAACCCGCATT
UP00053_1	chr15	86983914	86983930	+	12.7727	2.72e-05	0.527	ACCTGTGACCCCACTTG
UP00053_1	chr12	81276496	81276512	+	12.7455	2.77e-05	0.533	CCCGGTGACCCCGGACC
UP00053_1	chr13	109922261	109922277	+	12.7273	2.81e-05	0.536	GGTGGTGACCTCAGAAG
UP00053_1	chr16	11671905	11671921	+	12.6818	2.91e-05	0.537	CCTGGTGACCTCATGTC
UP00053_1	chr10	35791606	35791622	-	12.6727	2.93e-05	0.537	TGGAATGACCCCTCCAC
UP00053_1	chr11	59995623	59995639	+	12.6636	2.95e-05	0.537	TCTATTGACCCCAGCCT
UP00053_1	chr12	92048732	92048748	+	12.6636	2.95e-05	0.537	TATCATGACCCCATTGT
UP00053_1	chr11	65076714	65076730	+	12.6545	2.97e-05	0.537	ATCCCTGACCCCATGTG
UP00053_1	chr20	13176018	13176034	+	12.6545	2.97e-05	0.537	CTTCCTGACCCCTGATT
UP00053_1	chr7	24924318	24924334	-	12.6273	3.03e-05	0.537	TCTCTTGACCTCTCAGG
UP00053_1	chr10	112593009	112593025	+	12.6273	3.03e-05	0.537	ACTTGTGACCTCTCCTT
UP00053_1	chr12	92048744	92048760	-	12.6182	3.05e-05	0.537	GACCGTGAACCCACAAT
UP00053_1	chr6	36828883	36828899	-	12.6091	3.07e-05	0.537	TCCCCTGACCCCAGGCT
UP00053_1	chr10	45236748	45236764	-	12.5545	3.19e-05	0.551	CTGTTTGACCTCAAAAC
UP00053_1	chr3	109327536	109327552	-	12.5273	3.25e-05	0.551	TCCTGTGACCCCAGTCC
UP00053_1	chr16	51685878	51685894	+	12.4636	3.4e-05	0.551	CCCGGTGACCCCAGGTG
UP00053_1	chr2	98443949	98443965	+	12.4364	3.47e-05	0.551	TCCCGTGACCTCATGGG
UP00053_1	chr11	65076569	65076585	+	12.4182	3.51e-05	0.551	GTCTCTGACCCCATATG
UP00053_1	chr12	92048446	92048462	+	12.3909	3.58e-05	0.551	TTCCCTGACCCCTTTCC
UP00053_1	chr17	38024483	38024499	+	12.3909	3.58e-05	0.551	TGATGTGACCCCAGGGA
UP00053_1	chr9	67903541	67903557	-	12.3818	3.6e-05	0.551	GCTCGTGACCCCGGAGG
UP00053_1	chr22	49314980	49314996	-	12.3818	3.6e-05	0.551	CTTGATGACCCCGGGAA
UP00053_1	chr17	53282790	53282806	-	12.3727	3.63e-05	0.551	GCTGGTGACCTCAAATC
UP00053_1	chr1	171513168	171513184	+	12.3636	3.65e-05	0.551	CCTATTGACCCCAATTT
UP00053_1	chr9	33294607	33294623	+	12.3273	3.74e-05	0.551	AGATCTGACCCCAAACA
UP00053_1	chr7	104440779	104440795	-	12.3091	3.79e-05	0.551	GGCGATGACCTCATCCT
UP00053_1	chr9	17853358	17853374	-	12.3091	3.79e-05	0.551	AAGCATGACCTCAAGAT
UP00053_1	chr22	20880045	20880061	-	12.3	3.81e-05	0.551	TCCTTTGACCTCAGACA
UP00053_1	chr16	30274470	30274486	-	12.2818	3.86e-05	0.551	TGACTTGAACCCAGGAC
UP00053_1	chr17	44650643	44650659	-	12.2636	3.91e-05	0.551	TGCAGTGACCTCAAACC
UP00053_1	chr1	42045102	42045118	-	12.2545	3.93e-05	0.551	CGTCTTGACCTCTCTTG
UP00053_1	chr19	33312893	33312909	-	12.2364	3.98e-05	0.551	CTTTATGACCCCTCTTG
UP00053_1	chr7	24924399	24924415	+	12.2182	4.03e-05	0.551	CTACTTGACCCTATCCT
UP00053_1	chr22	36010174	36010190	-	12.2091	4.05e-05	0.551	CCCATTGACCCCATTTA
UP00053_1	chr1	171431752	171431768	+	12.1636	4.18e-05	0.551	AAGCATGACCTCACAAG
UP00053_1	chr9	85770573	85770589	+	12.1636	4.18e-05	0.551	CATAATGACCCCATCAC
UP00053_1	chr17	34235097	34235113	-	12.1636	4.18e-05	0.551	GGAAGTGACCTCTAGAG
UP00053_1	chr19	54162824	54162840	-	12.1545	4.2e-05	0.551	TGTGATGAACCCTAAAC
UP00053_1	chr12	123961348	123961364	-	12.1455	4.23e-05	0.551	ACAATTGACCTCTGGAT
UP00053_1	chr1	205170691	205170707	-	12.1364	4.25e-05	0.551	GTGGTTGACCCCAGCCT
UP00053_1	chr5	141761040	141761056	-	12.1091	4.33e-05	0.551	ATCCATGACCCCTGAGA
UP00053_1	chr6	42859501	42859517	+	12.1091	4.33e-05	0.551	CTCCCTGACCCCGCACC
UP00053_1	chr5	138749012	138749028	-	12.0909	4.38e-05	0.551	GCCTTTGACCCCAGCTG
UP00053_1	chr8	125688762	125688778	-	12.0909	4.38e-05	0.551	TTAAATGACCCCAGATG
UP00053_1	chr19	50965749	50965765	-	12.0727	4.44e-05	0.551	GGTGTTGACCTCGCCCT
UP00053_1	chr9	24922972	24922988	-	12.0636	4.46e-05	0.551	AAATGTGACCTCAAGAA
UP00053_1	chr11	72582711	72582727	-	12.0636	4.46e-05	0.551	GTCCCTGACCCCTGGAA
UP00053_1	chr7	148952910	148952926	+	12.0545	4.49e-05	0.551	GGAGCTGACCCCGCGAC
UP00053_1	chr11	64375652	64375668	+	12.0545	4.49e-05	0.551	TTGGGTGACCCCTGCCC
UP00053_1	chr5	5414351	5414367	+	12.0455	4.52e-05	0.551	CCTGTTGACCTCTGGTT
UP00053_1	chr14	64840502	64840518	-	12.0455	4.52e-05	0.551	CCACCTGACCCCAGGTT
UP00053_1	chr18	7943239	7943255	+	12.0455	4.52e-05	0.551	ACTCATGACCCTTTGTG
UP00053_1	chr14	105536917	105536933	+	12.0273	4.57e-05	0.551	CTGGGTGACCCCTGGTG
UP00053_1	chr15	19962664	19962680	+	12.0273	4.57e-05	0.551	CTGGGTGACCCCTGGTG
UP00053_1	chr12	122025133	122025149	+	12.0182	4.6e-05	0.551	ACACCTGACCCCGCCCT
UP00053_1	chr2	25498042	25498058	-	12.0091	4.62e-05	0.551	TCTTTTGACCTCGGATA
UP00053_1	chr20	23263204	23263220	-	12.0091	4.62e-05	0.551	TTCCCTGACCTCAGAAT
UP00053_1	chr7	7974291	7974307	+	11.9818	4.71e-05	0.551	CTTGTTGACCCCTGCTA
UP00053_1	chr4	15365028	15365044	+	11.9727	4.73e-05	0.551	TAGTGTGACCCCATTGT
UP00053_1	chrX	46382464	46382480	-	11.9727	4.73e-05	0.551	CCCTGTGACCTCGATAT
UP00053_1	chr19	6724219	6724235	-	11.9636	4.76e-05	0.551	GCCCGTGAACCCACACA
UP00053_1	chr1	21489737	21489753	+	11.9545	4.79e-05	0.551	CACAGTGACCCCTCCTT
UP00053_1	chr9	129883326	129883342	+	11.9545	4.79e-05	0.551	CCCCTTGACCTCTCTCC
UP00053_1	chr10	125969175	125969191	+	11.9455	4.82e-05	0.551	CCAGATGACCCCAACCG
UP00053_1	chr7	44757097	44757113	-	11.9364	4.84e-05	0.551	ATCCTTGACCCTGTGCC
UP00053_1	chr16	55663375	55663391	+	11.9364	4.84e-05	0.551	TTACATGACCTTTTACT
UP00053_1	chr11	605839	605855	-	11.9273	4.87e-05	0.551	CTCCGTGACCCCGGAGG
UP00053_1	chr9	130685055	130685071	-	11.9182	4.9e-05	0.551	CTCCATGACCCCAGCTA
UP00053_1	chr13	21587388	21587404	+	11.9091	4.93e-05	0.551	ATGTTTGACCTCTCCCT
UP00053_1	chr15	29295968	29295984	-	11.9091	4.93e-05	0.551	CGGCCTGACCCCTACAC
UP00053_1	chr10	26816754	26816770	-	11.8909	4.99e-05	0.551	TCTCCTGAACCCTTAAA
UP00053_1	chr6	20985711	20985727	-	11.8818	5.01e-05	0.551	GGCAGTGACCTCAGACT
UP00053_1	chr12	109583764	109583780	-	11.8818	5.01e-05	0.551	CACCGTGACCTCATGGT
UP00053_1	chr1	201597822	201597838	-	11.8636	5.07e-05	0.551	CCAGGTGACCCCTTTGA
UP00053_1	chr6	32734231	32734247	-	11.8636	5.07e-05	0.551	GGCCATGACCCTGAAAG
UP00053_1	chr1	148398539	148398555	+	11.8545	5.1e-05	0.551	GGAAGTGACCCCGCAGC
UP00053_1	chr1	158877401	158877417	+	11.8545	5.1e-05	0.551	TAATGTGACCCCTTTGG
UP00053_1	chr2	20270553	20270569	+	11.8545	5.1e-05	0.551	GGTTTTGACCCTAGAAG
UP00053_1	chr10	115732901	115732917	-	11.8545	5.1e-05	0.551	TGATCTGACCCCTCCCA
UP00053_1	chr16	79267969	79267985	-	11.8273	5.19e-05	0.551	GAACTTGACCCCAGTTC
UP00053_1	chr18	59136406	59136422	+	11.8182	5.22e-05	0.551	ACACATGACCCCACCGA
UP00053_1	chr9	129248941	129248957	-	11.8091	5.25e-05	0.551	TGCGATGAACCCTAAAG
UP00053_1	chr2	122798135	122798151	+	11.8	5.28e-05	0.551	CTCGATGACCTCTTCAG
UP00053_1	chr11	118068827	118068843	+	11.8	5.28e-05	0.551	CCAAGTGACCCCAACTC
UP00053_1	chr1	45047795	45047811	-	11.7909	5.31e-05	0.551	GACTGTGACCCCAAAGA
UP00053_1	chr2	191535313	191535329	-	11.7818	5.34e-05	0.551	AACCATGACCTCATTAG
UP00053_1	chr15	62236914	62236930	-	11.7727	5.37e-05	0.551	GAAAATGACCCCATTTT
UP00053_1	chr6	26468904	26468920	+	11.7545	5.43e-05	0.551	CTGGGTGACCCCTATTC
UP00053_1	chr7	4689675	4689691	+	11.7455	5.46e-05	0.551	CACCTTGACCCCAGTCC
UP00053_1	chr2	111642873	111642889	-	11.7273	5.52e-05	0.551	TTGGGTGACCCCTTTGA
UP00053_1	chr12	103617451	103617467	-	11.7273	5.52e-05	0.551	CTCAGTGACCCTACAAT
UP00053_1	chr4	40909459	40909475	-	11.7182	5.55e-05	0.551	CTGTATGACCCCGAAGT
UP00053_1	chr9	116483858	116483874	+	11.7182	5.55e-05	0.551	TCTAGTGACCCCATTGC
UP00053_1	chr16	18720508	18720524	-	11.7182	5.55e-05	0.551	TCCTTTGACCTCGATTT
UP00053_1	chr5	90712893	90712909	+	11.7	5.61e-05	0.551	AGTCTTAACCCCTTGAG
UP00053_1	chr3	10237487	10237503	-	11.6818	5.67e-05	0.551	AGTGGTGACCTCTCTCA
UP00053_1	chr6	36762874	36762890	+	11.6818	5.67e-05	0.551	GGGTCTGACCCCAAACA
UP00053_1	chr8	96313004	96313020	+	11.6818	5.67e-05	0.551	GGCCATGACCCTAGAAA
UP00053_1	chr15	56533999	56534015	-	11.6818	5.67e-05	0.551	CTTCCTGACCCCATTTG
UP00053_1	chr15	57623414	57623430	+	11.6818	5.67e-05	0.551	AAAGGTGACCCCAAAGA
UP00053_1	chr19	59404070	59404086	-	11.6727	5.7e-05	0.551	TGCCCTGACCTCAAACC
UP00053_1	chr1	12039504	12039520	-	11.6636	5.73e-05	0.551	GGCTGTGAACCCTCATG
UP00053_1	chr3	51403596	51403612	-	11.6636	5.73e-05	0.551	CCAGGTGACCCTGTGAG
UP00053_1	chr3	42029448	42029464	+	11.6455	5.8e-05	0.551	CTCTATGACCCCTGGGT
UP00053_1	chr11	61292764	61292780	+	11.6455	5.8e-05	0.551	CGTGTTGACCTCTTGGG
UP00053_1	chr6	30189202	30189218	-	11.6364	5.83e-05	0.551	TTGGTTGACCCTGTGAC
UP00053_1	chrX	41095181	41095197	+	11.6273	5.86e-05	0.551	AGTCATGAACTCAAAAT
UP00053_1	chr11	74489218	74489234	-	11.6273	5.86e-05	0.551	TGAAATGAACCCTTCAT
UP00053_1	chr2	231558458	231558474	+	11.6182	5.89e-05	0.551	TCAGGCGACCCCTTAAG
UP00053_1	chr11	63764394	63764410	+	11.6182	5.89e-05	0.551	GGATTTGACCTCAACTC
UP00053_1	chr19	63611494	63611510	-	11.6182	5.89e-05	0.551	CCCGGTGACCTCACAGT
UP00053_1	chr3	72308415	72308431	-	11.6091	5.92e-05	0.551	GGATCTGACCCCAGACA
UP00053_1	chr19	6724404	6724420	+	11.6091	5.92e-05	0.551	TCCTTTGACCCCCAGAG
UP00053_1	chr1	158865167	158865183	-	11.6	5.96e-05	0.551	GCAGGTGACCCTGCATT
UP00053_1	chr6	7844353	7844369	+	11.6	5.96e-05	0.551	AGCCCTGACCCCAGGTG
UP00053_1	chr19	10565758	10565774	-	11.5909	5.99e-05	0.551	TTCTCTGACCCCAAGTA
UP00053_1	chr20	22170581	22170597	-	11.5909	5.99e-05	0.551	TGAATTGACCCTTTCTT
UP00053_1	chr1	111937040	111937056	+	11.5818	6.02e-05	0.551	AGTAATGAACCCAAAAT
UP00053_1	chr6	3313039	3313055	+	11.5818	6.02e-05	0.551	CCCAGTGACCCCAACTG
UP00053_1	chr1	204920090	204920106	-	11.5727	6.05e-05	0.551	GAAAATGACCTCAAAAT
UP00053_1	chr2	74051830	74051846	+	11.5727	6.05e-05	0.551	GAACTTGACCTCAGATG
UP00053_1	chr2	179103631	179103647	+	11.5727	6.05e-05	0.551	CCAGGTGACCTCTTTTG
UP00053_1	chrX	70760617	70760633	-	11.5727	6.05e-05	0.551	CTGTTTGACCTCACCCT
UP00053_1	chr6	86439943	86439959	-	11.5545	6.12e-05	0.551	TGTATTGACCTTGTAAT
UP00053_1	chr18	3583979	3583995	-	11.5545	6.12e-05	0.551	CTCTCTGACCCCTCCCT
UP00053_1	chr3	99765232	99765248	+	11.5455	6.15e-05	0.551	GTATATGACCCTACAAG
UP00053_1	chr11	103274758	103274774	+	11.5364	6.19e-05	0.551	TGACTTGAACTCTTGCA
UP00053_1	chr21	42157748	42157764	+	11.5364	6.19e-05	0.551	CGCTGTGACCTCTCTCG
UP00053_1	chr2	152740677	152740693	-	11.5273	6.22e-05	0.551	CCGCCTGACCCCTACAA
UP00053_1	chr3	48489728	48489744	+	11.5273	6.22e-05	0.551	GGGCCTGACCTCAGAAT
UP00053_1	chr16	88159131	88159147	-	11.5273	6.22e-05	0.551	AAAAATGACCTCTTGCT
UP00053_1	chr19	17837572	17837588	+	11.5091	6.29e-05	0.551	AGGCTTGACCCTTCTAC
UP00053_1	chr1	220016953	220016969	+	11.5	6.32e-05	0.551	CACATTGACCTCACACT
UP00053_1	chr15	68094287	68094303	-	11.4909	6.36e-05	0.551	AAATGTGAACCCACAAC
UP00053_1	chr1	27825406	27825422	+	11.4818	6.39e-05	0.551	CCTTGTGAACCCTGATT
UP00053_1	chr1	201557048	201557064	-	11.4818	6.39e-05	0.551	TGAAATGACCTCTTCCA
UP00053_1	chr21	44451305	44451321	-	11.4818	6.39e-05	0.551	AAAAGTGACCCCTGCAC
UP00053_1	chr8	126519991	126520007	+	11.4636	6.46e-05	0.551	AGACTTGAACCCATTTG
UP00053_1	chr17	1920854	1920870	-	11.4636	6.46e-05	0.551	GTCAGTGACCCCGCCTC
UP00053_1	chr1	148398466	148398482	+	11.4545	6.5e-05	0.551	ATGCCTGACCCCACTAC
UP00053_1	chr20	23262848	23262864	-	11.4545	6.5e-05	0.551	CTCCCTGACCTCAGAAT
UP00053_1	chr20	23262868	23262884	-	11.4545	6.5e-05	0.551	CTCCCTGACCTCAGAAT
UP00053_1	chr11	33662627	33662643	+	11.4364	6.56e-05	0.551	CCTCATGACCTCTGTAC
UP00053_1	chr11	48087991	48088007	+	11.4364	6.56e-05	0.551	GTAATTGACCCCGAGGT
UP00053_1	chr19	9799661	9799677	-	11.4364	6.56e-05	0.551	CCGCTTGACCCCCTCAC
UP00053_1	chr12	107487063	107487079	+	11.4273	6.6e-05	0.552	GTGTATGACCTCAGAAC
UP00053_1	chr11	72765796	72765812	-	11.4182	6.63e-05	0.553	CCCAGTGACCCCGGGTC
UP00053_1	chr11	75190334	75190350	+	11.4	6.7e-05	0.554	CCACATGACCCTGCCAT
UP00053_1	chr1	67923342	67923358	-	11.3909	6.74e-05	0.554	CAATTTGACCCCAGCTC
UP00053_1	chr4	7824313	7824329	+	11.3909	6.74e-05	0.554	CTGTGTGACCCCAGAGC
UP00053_1	chr9	37393207	37393223	+	11.3818	6.78e-05	0.554	CCACATGACCTCATGGG
UP00053_1	chr3	13104824	13104840	+	11.3636	6.85e-05	0.554	TCGCTTGACCTCTGCTC
UP00053_1	chr2	238014466	238014482	-	11.3545	6.89e-05	0.554	TGCTGTGACCCCAGTGC
UP00053_1	chr17	59274278	59274294	-	11.3545	6.89e-05	0.554	ACCTCTGACCCCGCGCC
UP00053_1	chr6	31636278	31636294	+	11.3455	6.92e-05	0.554	TCCTCTGACCCCTTGGG
UP00053_1	chr3	123304339	123304355	-	11.3273	6.99e-05	0.554	TTCAGTGACCTCTCTAA
UP00053_1	chr20	61730049	61730065	+	11.3273	6.99e-05	0.554	TCTCCTGACCTCTCCAG
UP00053_1	chr22	41341104	41341120	+	11.3182	7.03e-05	0.554	GATCATGACCTCAACAG
UP00053_1	chr3	123460475	123460491	-	11.3091	7.07e-05	0.554	GTCCATGACCTCACCCG
UP00053_1	chr4	145688380	145688396	+	11.3091	7.07e-05	0.554	TGTGATGACCCCAATGC
UP00053_1	chr10	112118232	112118248	-	11.3	7.11e-05	0.554	TATCTTGACCTTTCAAC
UP00053_1	chr17	38087480	38087496	-	11.2909	7.14e-05	0.554	GAAAGTGACCCCGTAGA
UP00053_1	chr11	65075999	65076015	-	11.2818	7.18e-05	0.554	TAGCCTGACCCCTTCTG
UP00053_1	chr17	2561831	2561847	+	11.2818	7.18e-05	0.554	GCCTTTGACCCCGCCGC
UP00053_1	chr20	51702454	51702470	+	11.2818	7.18e-05	0.554	TCATATGACCCCACTGG
UP00053_1	chr1	181259719	181259735	-	11.2727	7.22e-05	0.554	CTTGGTGACCCCGGTCA
UP00053_1	chr1	2480900	2480916	-	11.2636	7.26e-05	0.554	CTCTATGACCCTGTGCT
UP00053_1	chr11	9438574	9438590	-	11.2636	7.26e-05	0.554	AGACCTGACCTCTCCCT
UP00053_1	chr5	149764165	149764181	-	11.2545	7.29e-05	0.554	ACAGGTGACCTCTCTCA
UP00053_1	chr15	29296589	29296605	-	11.2545	7.29e-05	0.554	TATCCTGACCCCGTTTC
UP00053_1	chr2	43483574	43483590	+	11.2455	7.33e-05	0.554	CTGTGTGAACCCAAACT
UP00053_1	chr10	26816845	26816861	-	11.2455	7.33e-05	0.554	TTTGCTGACCTCAAAAC
UP00053_1	chr2	231233668	231233684	-	11.2364	7.37e-05	0.554	GTGTTTGACCCCGGCCA
UP00053_1	chr1	87344546	87344562	+	11.2273	7.41e-05	0.554	GCCTGTGAACTCTTAAA
UP00053_1	chr6	135685707	135685723	-	11.2273	7.41e-05	0.554	TCATTTGACCCTGCCAC
UP00053_1	chr9	3516817	3516833	-	11.2	7.52e-05	0.554	AGTGATGACCTCGCTTT
UP00053_1	chr11	117786184	117786200	+	11.1909	7.56e-05	0.554	TGAAATGACCTCTTTTC
UP00053_1	chr14	67747672	67747688	+	11.1909	7.56e-05	0.554	CTTTGTGACCCTTTCCC
UP00053_1	chr7	2901140	2901156	+	11.1818	7.6e-05	0.554	CTTGTTGACCCCAGGGG
UP00053_1	chr14	61198237	61198253	+	11.1818	7.6e-05	0.554	TTTCTTGAACCCTCTCA
UP00053_1	chr17	73652170	73652186	+	11.1818	7.6e-05	0.554	CCCAGTGACCTCTGGCT
UP00053_1	chr5	180595345	180595361	+	11.1636	7.68e-05	0.554	TGAGGTGAACTCATGTT
UP00053_1	chr9	116483894	116483910	-	11.1636	7.68e-05	0.554	CTGTTTGACCTCATTCA
UP00053_1	chr10	1085086	1085102	-	11.1636	7.68e-05	0.554	CGTGTTGACCCCCTTAA
UP00053_1	chr2	235074099	235074115	+	11.1545	7.72e-05	0.554	ATAAGTGACCCCCTGCT
UP00053_1	chr17	16225273	16225289	-	11.1545	7.72e-05	0.554	CACCTTGACCTCACCCA
UP00053_1	chr17	63077716	63077732	+	11.1545	7.72e-05	0.554	GCAGTTGACCTTTTAAG
UP00053_1	chr19	55536281	55536297	+	11.1545	7.72e-05	0.554	CCATTTGACCTCTAAGA
UP00053_1	chr22	27526727	27526743	-	11.1364	7.8e-05	0.555	GAAAATGACCCCAAGTA
UP00053_1	chr9	113814376	113814392	-	11.1273	7.84e-05	0.555	CAGCCTGACCTCTTAAG
UP00053_1	chr11	72765805	72765821	-	11.1182	7.88e-05	0.555	CTTCGTGACCCCAGTGA
UP00053_1	chr15	29440839	29440855	-	11.1182	7.88e-05	0.555	CCAAGTGACCTCACCAA
UP00053_1	chr7	35736543	35736559	+	11.1091	7.92e-05	0.555	ATGGGTGACCCTGCACT
UP00053_1	chr16	2141335	2141351	-	11.1091	7.92e-05	0.555	TTATTTGAACTCATGAC
UP00053_1	chr17	63745891	63745907	-	11.1091	7.92e-05	0.555	TCAGTTGAACCCTGGAG
UP00053_1	chr9	84959274	84959290	+	11.1	7.96e-05	0.555	TGCCCTGACCCTGTGTT
UP00053_1	chr11	65076579	65076595	+	11.1	7.96e-05	0.555	CCATATGACCCTGAACT
UP00053_1	chr5	139908173	139908189	-	11.0909	8e-05	0.555	AATCCTGACCCCTCCCA
UP00053_1	chrX	153282888	153282904	-	11.0818	8.04e-05	0.555	GCAGGTGACCTCAGCAG
UP00053_1	chr17	38114321	38114337	-	11.0727	8.08e-05	0.555	CTTGTTGACCCTGTGCC
UP00053_1	chr20	23263224	23263240	-	11.0727	8.08e-05	0.555	CTTTCTGACCTCAGAAT
UP00053_1	chr12	14325135	14325151	-	11.0636	8.12e-05	0.555	ACTCATGAACCCAGGAA
UP00053_1	chr19	7672790	7672806	+	11.0636	8.12e-05	0.555	GGTTGTGACCTCCTGCT
UP00053_1	chr8	125003635	125003651	+	11.0545	8.16e-05	0.555	TCACATGACCTCAGCTG
UP00053_1	chr10	63326676	63326692	+	11.0364	8.24e-05	0.555	TCACATGACCCTTCCCA
UP00053_1	chr10	121413759	121413775	-	11.0273	8.28e-05	0.555	AAAAATGACCCCAGATG
UP00053_1	chr18	9663456	9663472	-	11.0273	8.28e-05	0.555	ATGCCTGACCCCTGCAC
UP00053_1	chr19	52153992	52154008	-	11.0273	8.28e-05	0.555	ATCTGTGACCTCAATCC
UP00053_1	chr8	102218650	102218666	+	11.0182	8.32e-05	0.555	GAGTATGACCCCAGCAG
UP00053_1	chr11	74489157	74489173	+	11.0182	8.32e-05	0.555	TGAGATGACCCTGTTAC
UP00053_1	chr15	73184394	73184410	-	11.0182	8.32e-05	0.555	GGGCATGACCTCAGAGT
UP00053_1	chr20	23262967	23262983	-	11	8.41e-05	0.557	CTGCCTGACCTCAGAAT
UP00053_1	chr22	46771213	46771229	+	11	8.41e-05	0.557	GGTTTTGACCTCAGCTG
UP00053_1	chr5	86448793	86448809	+	10.9273	8.75e-05	0.561	AACAGTGACCCCACTTA
UP00053_1	chr7	101286910	101286926	+	10.9273	8.75e-05	0.561	GGGTGTGAACCCTCCCT
UP00053_1	chr8	102218454	102218470	-	10.9182	8.79e-05	0.561	CGCACTGACCCCTCCAC
UP00053_1	chr14	58698463	58698479	-	10.9182	8.79e-05	0.561	GGGGCTGACCCCATCTA
UP00053_1	chr16	11679800	11679816	+	10.9182	8.79e-05	0.561	GAGCCTGACCCCTGGAA
UP00053_1	chr6	106670130	106670146	+	10.9091	8.84e-05	0.561	ACATTTGACCCCGATGA
UP00053_1	chr14	94850881	94850897	+	10.9091	8.84e-05	0.561	TGGCCTGACCCCAGCCA
UP00053_1	chr17	73634991	73635007	+	10.9091	8.84e-05	0.561	CCCTGTGACCTCAAAGA
UP00053_1	chr1	114156839	114156855	+	10.9	8.88e-05	0.561	TCCTGTGACCCTTCCTC
UP00053_1	chr15	43279829	43279845	+	10.9	8.88e-05	0.561	TGTTGTGAACTCAGGAT
UP00053_1	chr3	53780089	53780105	-	10.8909	8.92e-05	0.561	CTCTGTGACCCTTCCAG
UP00053_1	chr19	12871776	12871792	+	10.8818	8.97e-05	0.561	ACATCTGACCCCAAGGT
UP00053_1	chr3	6277315	6277331	-	10.8727	9.01e-05	0.561	CGAGATGACCTCTGCTT
UP00053_1	chr3	113662389	113662405	-	10.8636	9.06e-05	0.561	CTTTATGAACCCATCTT
UP00053_1	chr1	27824233	27824249	-	10.8545	9.1e-05	0.561	GTCTCTGACCCCTCCCA
UP00053_1	chr1	207972892	207972908	+	10.8545	9.1e-05	0.561	CTCCCTGACCTCATGTG
UP00053_1	chr1	108051388	108051404	+	10.8455	9.15e-05	0.561	CTCTATGACCCTGAAAC
UP00053_1	chr9	131689326	131689342	-	10.8455	9.15e-05	0.561	TGTATTGACCTTGTAAC
UP00053_1	chr10	96986307	96986323	-	10.8455	9.15e-05	0.561	GTTCATGACCTTTCATT
UP00053_1	chr20	23262828	23262844	-	10.8455	9.15e-05	0.561	CTCTCTGACCTCAGAAT
UP00053_1	chr20	23263184	23263200	-	10.8455	9.15e-05	0.561	CTCTCTGACCTCAGAAT
UP00053_1	chr20	23263264	23263280	-	10.8455	9.15e-05	0.561	CTCTCTGACCTCAGAAT
UP00053_1	chr12	70344055	70344071	-	10.8364	9.19e-05	0.561	GGGTGTGACCCTAGGAC
UP00053_1	chr6	33237129	33237145	+	10.8273	9.24e-05	0.561	TAATGTGACCCTGAGAG
UP00053_1	chr19	3136594	3136610	-	10.8182	9.28e-05	0.561	GGACGTGACCTTGCGAC
UP00053_1	chr22	46770822	46770838	-	10.8182	9.28e-05	0.561	ATTCATGACCCTGTCCC
UP00053_1	chr1	210172908	210172924	-	10.8091	9.33e-05	0.561	CTCTATGACCTCTTGGC
UP00053_1	chr6	27208650	27208666	-	10.8091	9.33e-05	0.561	AGACCTGACCTCTGACG
UP00053_1	chr14	49118932	49118948	+	10.8091	9.33e-05	0.561	TTCTCTGACCTCAACAT
UP00053_1	chr7	2984566	2984582	-	10.8	9.37e-05	0.561	TTCCTTGACCCTGCCTC
UP00053_1	chr7	104411490	104411506	-	10.8	9.37e-05	0.561	TCCGTTGAACCCTTTTC
UP00053_1	chr8	101998430	101998446	+	10.7909	9.42e-05	0.561	TTTCTTGACCTTTCCCT
UP00053_1	chr13	97939031	97939047	-	10.7909	9.42e-05	0.561	TCGTGTGACCTCTGCCA
UP00053_1	chr3	49257228	49257244	+	10.7818	9.47e-05	0.561	CTTTCTGACCCCAGCCT
UP00053_1	chr8	125277450	125277466	+	10.7818	9.47e-05	0.561	TCGATTGACCTCTATAA
UP00053_1	chrX	141893745	141893761	-	10.7727	9.51e-05	0.561	CTGCTTGACCTCTGGGT
UP00053_1	chr18	17966500	17966516	+	10.7727	9.51e-05	0.561	CTCTATGACCTCTCCTC
UP00053_1	chr4	122280293	122280309	+	10.7636	9.56e-05	0.561	CAGTTTGACCCCACTGT
UP00053_1	chr12	29196648	29196664	+	10.7636	9.56e-05	0.561	CTCTCTGACCTCAAAAC
UP00053_1	chr11	36722251	36722267	+	10.7545	9.61e-05	0.561	ATCCATGAACCCACCAG
UP00053_1	chr8	128291753	128291769	-	10.7364	9.7e-05	0.561	TCACATGACCCTACCTG
UP00053_1	chr13	47614743	47614759	+	10.7364	9.7e-05	0.561	ATAAGTGACCTCAGATA
UP00053_1	chr9	131833445	131833461	-	10.7273	9.75e-05	0.561	GACTATGACCTCACCTT
UP00053_1	chr11	110735302	110735318	+	10.7273	9.75e-05	0.561	CTGCCTGACCCCTGCAG
UP00053_1	chr15	62962581	62962597	-	10.7182	9.79e-05	0.561	TGAAATGACCCCTCTGA
UP00053_1	chr4	182481469	182481485	+	10.7091	9.84e-05	0.561	ACCATTGACCTCAATAA
UP00053_1	chr13	76218238	76218254	+	10.7091	9.84e-05	0.561	CCCATTGACCTCTTTTG
UP00053_1	chr22	35971487	35971503	-	10.7091	9.84e-05	0.561	TGTTGTGAACCCAGTAA
UP00053_1	chr1	29957628	29957644	-	10.7	9.89e-05	0.561	CACATTGACCCCACTTG
UP00053_1	chr1	101473865	101473881	-	10.7	9.89e-05	0.561	AGATGTGAACTCAAAAA
UP00053_1	chr14	105119402	105119418	+	10.7	9.89e-05	0.561	CTAGCTGACCCCGGGCT
UP00053_1	chr20	45820990	45821006	+	10.7	9.89e-05	0.561	TGCTGTGACCTTGAAAG
UP00053_1	chr1	30978136	30978152	+	10.6909	9.94e-05	0.561	CGCCATGACCCCAGTGG
UP00053_1	chr7	100515544	100515560	-	10.6909	9.94e-05	0.561	GATCTTGACCTCTAGGA
UP00053_1	chr9	93010356	93010372	-	10.6909	9.94e-05	0.561	TTTCTTGACCTTTCCAA
UP00053_1	chr19	9799340	9799356	+	10.6909	9.94e-05	0.561	GCGCCTGACCTCTGACT
UP00053_1	chr15	72483676	72483692	-	10.6818	9.99e-05	0.562	CTTCCTGACCCCAGCCC
