# Supplementary material for: The MEME Suite
Source: Nucleic Acids Res. 2015 May 7;43(Web Server issue):W39–49. doi: 10.1093/nar/gkv416 (PMC4489269; doi:10.1093/nar/gkv416)
Supplement: SUPPLEMENTARY DATA [file supp_gkv416_nar-00283-web-b-2015-File005.zip › case4/meme-chip/fimo_out_13/fimo.gff]

##gff-version 3
chr1	fimo	nucleotide_motif	12061454	12061460	42.3	+	.	Name=GAAASCA;ID=GAAASCA-1-chr1;pvalue=5.85e-05;qvalue=0.405;sequence=GAAAGCA;
chr1	fimo	nucleotide_motif	25151639	25151645	42.3	-	.	Name=GAAASCA;ID=GAAASCA-1-chr1;pvalue=5.85e-05;qvalue=0.405;sequence=GAAAGCA;
chr1	fimo	nucleotide_motif	26892328	26892334	42.3	-	.	Name=GAAASCA;ID=GAAASCA-1-chr1;pvalue=5.85e-05;qvalue=0.405;sequence=GAAAGCA;
chr1	fimo	nucleotide_motif	28083163	28083169	42.3	-	.	Name=GAAASCA;ID=GAAASCA-1-chr1;pvalue=5.85e-05;qvalue=0.405;sequence=GAAAGCA;
chr1	fimo	nucleotide_motif	28776465	28776471	42.3	-	.	Name=GAAASCA;ID=GAAASCA-1-chr1;pvalue=5.85e-05;qvalue=0.405;sequence=GAAAGCA;
chr1	fimo	nucleotide_motif	28776589	28776595	42.3	-	.	Name=GAAASCA;ID=GAAASCA-2-chr1;pvalue=5.85e-05;qvalue=0.405;sequence=GAAAGCA;
chr1	fimo	nucleotide_motif	28847693	28847699	42.3	+	.	Name=GAAASCA;ID=GAAASCA-1-chr1;pvalue=5.85e-05;qvalue=0.405;sequence=GAAAGCA;
chr1	fimo	nucleotide_motif	31761212	31761218	42.3	-	.	Name=GAAASCA;ID=GAAASCA-1-chr1;pvalue=5.85e-05;qvalue=0.405;sequence=GAAAGCA;
chr1	fimo	nucleotide_motif	67913147	67913153	42.3	+	.	Name=GAAASCA;ID=GAAASCA-1-chr1;pvalue=5.85e-05;qvalue=0.405;sequence=GAAAGCA;
chr1	fimo	nucleotide_motif	67923684	67923690	42.3	+	.	Name=GAAASCA;ID=GAAASCA-1-chr1;pvalue=5.85e-05;qvalue=0.405;sequence=GAAAGCA;
chr1	fimo	nucleotide_motif	89129817	89129823	42.3	+	.	Name=GAAASCA;ID=GAAASCA-1-chr1;pvalue=5.85e-05;qvalue=0.405;sequence=GAAAGCA;
chr1	fimo	nucleotide_motif	95141423	95141429	42.3	+	.	Name=GAAASCA;ID=GAAASCA-1-chr1;pvalue=5.85e-05;qvalue=0.405;sequence=GAAAGCA;
chr1	fimo	nucleotide_motif	101609503	101609509	42.3	+	.	Name=GAAASCA;ID=GAAASCA-1-chr1;pvalue=5.85e-05;qvalue=0.405;sequence=GAAAGCA;
chr1	fimo	nucleotide_motif	101646094	101646100	42.3	-	.	Name=GAAASCA;ID=GAAASCA-1-chr1;pvalue=5.85e-05;qvalue=0.405;sequence=GAAAGCA;
chr1	fimo	nucleotide_motif	111560128	111560134	42.3	-	.	Name=GAAASCA;ID=GAAASCA-1-chr1;pvalue=5.85e-05;qvalue=0.405;sequence=GAAAGCA;
chr1	fimo	nucleotide_motif	111564222	111564228	42.3	-	.	Name=GAAASCA;ID=GAAASCA-1-chr1;pvalue=5.85e-05;qvalue=0.405;sequence=GAAAGCA;
chr1	fimo	nucleotide_motif	114249251	114249257	42.3	-	.	Name=GAAASCA;ID=GAAASCA-1-chr1;pvalue=5.85e-05;qvalue=0.405;sequence=GAAAGCA;
chr1	fimo	nucleotide_motif	117998603	117998609	42.3	+	.	Name=GAAASCA;ID=GAAASCA-1-chr1;pvalue=5.85e-05;qvalue=0.405;sequence=GAAAGCA;
chr1	fimo	nucleotide_motif	118008744	118008750	42.3	+	.	Name=GAAASCA;ID=GAAASCA-1-chr1;pvalue=5.85e-05;qvalue=0.405;sequence=GAAAGCA;
chr1	fimo	nucleotide_motif	152184948	152184954	42.3	+	.	Name=GAAASCA;ID=GAAASCA-1-chr1;pvalue=5.85e-05;qvalue=0.405;sequence=GAAAGCA;
chr1	fimo	nucleotide_motif	155418386	155418392	42.3	-	.	Name=GAAASCA;ID=GAAASCA-1-chr1;pvalue=5.85e-05;qvalue=0.405;sequence=GAAAGCA;
chr1	fimo	nucleotide_motif	158862808	158862814	42.3	+	.	Name=GAAASCA;ID=GAAASCA-1-chr1;pvalue=5.85e-05;qvalue=0.405;sequence=GAAAGCA;
chr1	fimo	nucleotide_motif	158882517	158882523	42.3	+	.	Name=GAAASCA;ID=GAAASCA-3-chr1;pvalue=5.85e-05;qvalue=0.405;sequence=GAAAGCA;
chr1	fimo	nucleotide_motif	158882693	158882699	42.3	-	.	Name=GAAASCA;ID=GAAASCA-1-chr1;pvalue=5.85e-05;qvalue=0.405;sequence=GAAAGCA;
chr1	fimo	nucleotide_motif	158882815	158882821	42.3	-	.	Name=GAAASCA;ID=GAAASCA-2-chr1;pvalue=5.85e-05;qvalue=0.405;sequence=GAAAGCA;
chr1	fimo	nucleotide_motif	165951526	165951532	42.3	-	.	Name=GAAASCA;ID=GAAASCA-1-chr1;pvalue=5.85e-05;qvalue=0.405;sequence=GAAAGCA;
chr1	fimo	nucleotide_motif	171431750	171431756	42.3	+	.	Name=GAAASCA;ID=GAAASCA-1-chr1;pvalue=5.85e-05;qvalue=0.405;sequence=GAAAGCA;
chr1	fimo	nucleotide_motif	171449194	171449200	42.3	+	.	Name=GAAASCA;ID=GAAASCA-1-chr1;pvalue=5.85e-05;qvalue=0.405;sequence=GAAAGCA;
chr1	fimo	nucleotide_motif	171512895	171512901	42.3	+	.	Name=GAAASCA;ID=GAAASCA-1-chr1;pvalue=5.85e-05;qvalue=0.405;sequence=GAAAGCA;
chr1	fimo	nucleotide_motif	173757581	173757587	42.3	-	.	Name=GAAASCA;ID=GAAASCA-1-chr1;pvalue=5.85e-05;qvalue=0.405;sequence=GAAAGCA;
chr1	fimo	nucleotide_motif	176817416	176817422	42.3	-	.	Name=GAAASCA;ID=GAAASCA-1-chr1;pvalue=5.85e-05;qvalue=0.405;sequence=GAAAGCA;
chr1	fimo	nucleotide_motif	204439687	204439693	42.3	-	.	Name=GAAASCA;ID=GAAASCA-1-chr1;pvalue=5.85e-05;qvalue=0.405;sequence=GAAAGCA;
chr1	fimo	nucleotide_motif	207972935	207972941	42.3	+	.	Name=GAAASCA;ID=GAAASCA-1-chr1;pvalue=5.85e-05;qvalue=0.405;sequence=GAAAGCA;
chr1	fimo	nucleotide_motif	207996237	207996243	42.3	-	.	Name=GAAASCA;ID=GAAASCA-1-chr1;pvalue=5.85e-05;qvalue=0.405;sequence=GAAAGCA;
chr1	fimo	nucleotide_motif	224917186	224917192	42.3	-	.	Name=GAAASCA;ID=GAAASCA-1-chr1;pvalue=5.85e-05;qvalue=0.405;sequence=GAAAGCA;
chr1	fimo	nucleotide_motif	228391106	228391112	42.3	-	.	Name=GAAASCA;ID=GAAASCA-1-chr1;pvalue=5.85e-05;qvalue=0.405;sequence=GAAAGCA;
chr10	fimo	nucleotide_motif	6430026	6430032	42.3	-	.	Name=GAAASCA;ID=GAAASCA-1-chr10;pvalue=5.85e-05;qvalue=0.405;sequence=GAAAGCA;
chr10	fimo	nucleotide_motif	11328920	11328926	42.3	-	.	Name=GAAASCA;ID=GAAASCA-1-chr10;pvalue=5.85e-05;qvalue=0.405;sequence=GAAAGCA;
chr10	fimo	nucleotide_motif	11368679	11368685	42.3	-	.	Name=GAAASCA;ID=GAAASCA-1-chr10;pvalue=5.85e-05;qvalue=0.405;sequence=GAAAGCA;
chr10	fimo	nucleotide_motif	45235425	45235431	42.3	+	.	Name=GAAASCA;ID=GAAASCA-1-chr10;pvalue=5.85e-05;qvalue=0.405;sequence=GAAAGCA;
chr10	fimo	nucleotide_motif	63326904	63326910	42.3	+	.	Name=GAAASCA;ID=GAAASCA-1-chr10;pvalue=5.85e-05;qvalue=0.405;sequence=GAAAGCA;
chr10	fimo	nucleotide_motif	64067348	64067354	42.3	+	.	Name=GAAASCA;ID=GAAASCA-1-chr10;pvalue=5.85e-05;qvalue=0.405;sequence=GAAAGCA;
chr10	fimo	nucleotide_motif	89840650	89840656	42.3	+	.	Name=GAAASCA;ID=GAAASCA-1-chr10;pvalue=5.85e-05;qvalue=0.405;sequence=GAAAGCA;
chr10	fimo	nucleotide_motif	89860835	89860841	42.3	+	.	Name=GAAASCA;ID=GAAASCA-1-chr10;pvalue=5.85e-05;qvalue=0.405;sequence=GAAAGCA;
chr10	fimo	nucleotide_motif	89912957	89912963	42.3	-	.	Name=GAAASCA;ID=GAAASCA-1-chr10;pvalue=5.85e-05;qvalue=0.405;sequence=GAAAGCA;
chr10	fimo	nucleotide_motif	90010516	90010522	42.3	+	.	Name=GAAASCA;ID=GAAASCA-1-chr10;pvalue=5.85e-05;qvalue=0.405;sequence=GAAAGCA;
chr10	fimo	nucleotide_motif	97581868	97581874	42.3	+	.	Name=GAAASCA;ID=GAAASCA-1-chr10;pvalue=5.85e-05;qvalue=0.405;sequence=GAAAGCA;
chr10	fimo	nucleotide_motif	112592924	112592930	42.3	-	.	Name=GAAASCA;ID=GAAASCA-1-chr10;pvalue=5.85e-05;qvalue=0.405;sequence=GAAAGCA;
chr10	fimo	nucleotide_motif	121413780	121413786	42.3	-	.	Name=GAAASCA;ID=GAAASCA-1-chr10;pvalue=5.85e-05;qvalue=0.405;sequence=GAAAGCA;
chr11	fimo	nucleotide_motif	1830874	1830880	42.3	+	.	Name=GAAASCA;ID=GAAASCA-1-chr11;pvalue=5.85e-05;qvalue=0.405;sequence=GAAAGCA;
chr11	fimo	nucleotide_motif	8666606	8666612	42.3	-	.	Name=GAAASCA;ID=GAAASCA-1-chr11;pvalue=5.85e-05;qvalue=0.405;sequence=GAAAGCA;
chr11	fimo	nucleotide_motif	33872022	33872028	42.3	-	.	Name=GAAASCA;ID=GAAASCA-1-chr11;pvalue=5.85e-05;qvalue=0.405;sequence=GAAAGCA;
chr11	fimo	nucleotide_motif	35105751	35105757	42.3	-	.	Name=GAAASCA;ID=GAAASCA-1-chr11;pvalue=5.85e-05;qvalue=0.405;sequence=GAAAGCA;
chr11	fimo	nucleotide_motif	58741067	58741073	42.3	-	.	Name=GAAASCA;ID=GAAASCA-1-chr11;pvalue=5.85e-05;qvalue=0.405;sequence=GAAAGCA;
chr11	fimo	nucleotide_motif	62379002	62379008	42.3	+	.	Name=GAAASCA;ID=GAAASCA-1-chr11;pvalue=5.85e-05;qvalue=0.405;sequence=GAAAGCA;
chr11	fimo	nucleotide_motif	64945948	64945954	42.3	-	.	Name=GAAASCA;ID=GAAASCA-1-chr11;pvalue=5.85e-05;qvalue=0.405;sequence=GAAAGCA;
chr11	fimo	nucleotide_motif	67790534	67790540	42.3	-	.	Name=GAAASCA;ID=GAAASCA-1-chr11;pvalue=5.85e-05;qvalue=0.405;sequence=GAAAGCA;
chr11	fimo	nucleotide_motif	101693313	101693319	42.3	+	.	Name=GAAASCA;ID=GAAASCA-1-chr11;pvalue=5.85e-05;qvalue=0.405;sequence=GAAAGCA;
chr11	fimo	nucleotide_motif	103274695	103274701	42.3	+	.	Name=GAAASCA;ID=GAAASCA-1-chr11;pvalue=5.85e-05;qvalue=0.405;sequence=GAAAGCA;
chr11	fimo	nucleotide_motif	122430309	122430315	42.3	+	.	Name=GAAASCA;ID=GAAASCA-1-chr11;pvalue=5.85e-05;qvalue=0.405;sequence=GAAAGCA;
chr12	fimo	nucleotide_motif	12054482	12054488	42.3	+	.	Name=GAAASCA;ID=GAAASCA-1-chr12;pvalue=5.85e-05;qvalue=0.405;sequence=GAAAGCA;
chr12	fimo	nucleotide_motif	14325098	14325104	42.3	+	.	Name=GAAASCA;ID=GAAASCA-1-chr12;pvalue=5.85e-05;qvalue=0.405;sequence=GAAAGCA;
chr12	fimo	nucleotide_motif	22588731	22588737	42.3	+	.	Name=GAAASCA;ID=GAAASCA-1-chr12;pvalue=5.85e-05;qvalue=0.405;sequence=GAAAGCA;
chr12	fimo	nucleotide_motif	46563458	46563464	42.3	-	.	Name=GAAASCA;ID=GAAASCA-1-chr12;pvalue=5.85e-05;qvalue=0.405;sequence=GAAAGCA;
chr12	fimo	nucleotide_motif	52132124	52132130	42.3	+	.	Name=GAAASCA;ID=GAAASCA-1-chr12;pvalue=5.85e-05;qvalue=0.405;sequence=GAAAGCA;
chr12	fimo	nucleotide_motif	52965956	52965962	42.3	+	.	Name=GAAASCA;ID=GAAASCA-1-chr12;pvalue=5.85e-05;qvalue=0.405;sequence=GAAAGCA;
chr12	fimo	nucleotide_motif	55014332	55014338	42.3	-	.	Name=GAAASCA;ID=GAAASCA-1-chr12;pvalue=5.85e-05;qvalue=0.405;sequence=GAAAGCA;
chr12	fimo	nucleotide_motif	74640124	74640130	42.3	-	.	Name=GAAASCA;ID=GAAASCA-1-chr12;pvalue=5.85e-05;qvalue=0.405;sequence=GAAAGCA;
chr12	fimo	nucleotide_motif	75061643	75061649	42.3	-	.	Name=GAAASCA;ID=GAAASCA-1-chr12;pvalue=5.85e-05;qvalue=0.405;sequence=GAAAGCA;
chr12	fimo	nucleotide_motif	75061767	75061773	42.3	+	.	Name=GAAASCA;ID=GAAASCA-2-chr12;pvalue=5.85e-05;qvalue=0.405;sequence=GAAAGCA;
chr12	fimo	nucleotide_motif	107486148	107486154	42.3	-	.	Name=GAAASCA;ID=GAAASCA-1-chr12;pvalue=5.85e-05;qvalue=0.405;sequence=GAAAGCA;
chr12	fimo	nucleotide_motif	107486148	107486154	42.3	-	.	Name=GAAASCA;ID=GAAASCA-1-chr12;pvalue=5.85e-05;qvalue=0.405;sequence=GAAAGCA;
chr12	fimo	nucleotide_motif	107556259	107556265	42.3	+	.	Name=GAAASCA;ID=GAAASCA-1-chr12;pvalue=5.85e-05;qvalue=0.405;sequence=GAAAGCA;
chr12	fimo	nucleotide_motif	107556346	107556352	42.3	+	.	Name=GAAASCA;ID=GAAASCA-2-chr12;pvalue=5.85e-05;qvalue=0.405;sequence=GAAAGCA;
chr12	fimo	nucleotide_motif	115481767	115481773	42.3	-	.	Name=GAAASCA;ID=GAAASCA-1-chr12;pvalue=5.85e-05;qvalue=0.405;sequence=GAAAGCA;
chr12	fimo	nucleotide_motif	119117661	119117667	42.3	-	.	Name=GAAASCA;ID=GAAASCA-1-chr12;pvalue=5.85e-05;qvalue=0.405;sequence=GAAAGCA;
chr12	fimo	nucleotide_motif	121914719	121914725	42.3	+	.	Name=GAAASCA;ID=GAAASCA-1-chr12;pvalue=5.85e-05;qvalue=0.405;sequence=GAAAGCA;
chr12	fimo	nucleotide_motif	123972235	123972241	42.3	+	.	Name=GAAASCA;ID=GAAASCA-1-chr12;pvalue=5.85e-05;qvalue=0.405;sequence=GAAAGCA;
chr13	fimo	nucleotide_motif	26922985	26922991	42.3	-	.	Name=GAAASCA;ID=GAAASCA-1-chr13;pvalue=5.85e-05;qvalue=0.405;sequence=GAAAGCA;
chr13	fimo	nucleotide_motif	33015047	33015053	42.3	-	.	Name=GAAASCA;ID=GAAASCA-1-chr13;pvalue=5.85e-05;qvalue=0.405;sequence=GAAAGCA;
chr13	fimo	nucleotide_motif	45319886	45319892	42.3	+	.	Name=GAAASCA;ID=GAAASCA-1-chr13;pvalue=5.85e-05;qvalue=0.405;sequence=GAAAGCA;
chr13	fimo	nucleotide_motif	45849839	45849845	42.3	-	.	Name=GAAASCA;ID=GAAASCA-1-chr13;pvalue=5.85e-05;qvalue=0.405;sequence=GAAAGCA;
chr13	fimo	nucleotide_motif	51666622	51666628	42.3	-	.	Name=GAAASCA;ID=GAAASCA-1-chr13;pvalue=5.85e-05;qvalue=0.405;sequence=GAAAGCA;
chr13	fimo	nucleotide_motif	52089581	52089587	42.3	+	.	Name=GAAASCA;ID=GAAASCA-1-chr13;pvalue=5.85e-05;qvalue=0.405;sequence=GAAAGCA;
chr13	fimo	nucleotide_motif	76218199	76218205	42.3	+	.	Name=GAAASCA;ID=GAAASCA-1-chr13;pvalue=5.85e-05;qvalue=0.405;sequence=GAAAGCA;
chr13	fimo	nucleotide_motif	76799488	76799494	42.3	+	.	Name=GAAASCA;ID=GAAASCA-1-chr13;pvalue=5.85e-05;qvalue=0.405;sequence=GAAAGCA;
chr13	fimo	nucleotide_motif	97962852	97962858	42.3	+	.	Name=GAAASCA;ID=GAAASCA-2-chr13;pvalue=5.85e-05;qvalue=0.405;sequence=GAAAGCA;
chr13	fimo	nucleotide_motif	97962877	97962883	42.3	-	.	Name=GAAASCA;ID=GAAASCA-1-chr13;pvalue=5.85e-05;qvalue=0.405;sequence=GAAAGCA;
chr13	fimo	nucleotide_motif	98882825	98882831	42.3	+	.	Name=GAAASCA;ID=GAAASCA-1-chr13;pvalue=5.85e-05;qvalue=0.405;sequence=GAAAGCA;
chr13	fimo	nucleotide_motif	101836943	101836949	42.3	-	.	Name=GAAASCA;ID=GAAASCA-1-chr13;pvalue=5.85e-05;qvalue=0.405;sequence=GAAAGCA;
chr14	fimo	nucleotide_motif	20779674	20779680	42.3	-	.	Name=GAAASCA;ID=GAAASCA-1-chr14;pvalue=5.85e-05;qvalue=0.405;sequence=GAAAGCA;
chr14	fimo	nucleotide_motif	61198634	61198640	42.3	-	.	Name=GAAASCA;ID=GAAASCA-1-chr14;pvalue=5.85e-05;qvalue=0.405;sequence=GAAAGCA;
chr14	fimo	nucleotide_motif	80495689	80495695	42.3	-	.	Name=GAAASCA;ID=GAAASCA-1-chr14;pvalue=5.85e-05;qvalue=0.405;sequence=GAAAGCA;
chr14	fimo	nucleotide_motif	92240688	92240694	42.3	-	.	Name=GAAASCA;ID=GAAASCA-1-chr14;pvalue=5.85e-05;qvalue=0.405;sequence=GAAAGCA;
chr14	fimo	nucleotide_motif	96424393	96424399	42.3	+	.	Name=GAAASCA;ID=GAAASCA-1-chr14;pvalue=5.85e-05;qvalue=0.405;sequence=GAAAGCA;
chr14	fimo	nucleotide_motif	96437463	96437469	42.3	-	.	Name=GAAASCA;ID=GAAASCA-1-chr14;pvalue=5.85e-05;qvalue=0.405;sequence=GAAAGCA;
chr15	fimo	nucleotide_motif	29425705	29425711	42.3	+	.	Name=GAAASCA;ID=GAAASCA-1-chr15;pvalue=5.85e-05;qvalue=0.405;sequence=GAAAGCA;
chr15	fimo	nucleotide_motif	42808887	42808893	42.3	-	.	Name=GAAASCA;ID=GAAASCA-1-chr15;pvalue=5.85e-05;qvalue=0.405;sequence=GAAAGCA;
chr15	fimo	nucleotide_motif	43280126	43280132	42.3	-	.	Name=GAAASCA;ID=GAAASCA-1-chr15;pvalue=5.85e-05;qvalue=0.405;sequence=GAAAGCA;
chr15	fimo	nucleotide_motif	55210618	55210624	42.3	-	.	Name=GAAASCA;ID=GAAASCA-1-chr15;pvalue=5.85e-05;qvalue=0.405;sequence=GAAAGCA;
chr15	fimo	nucleotide_motif	61583843	61583849	42.3	-	.	Name=GAAASCA;ID=GAAASCA-1-chr15;pvalue=5.85e-05;qvalue=0.405;sequence=GAAAGCA;
chr15	fimo	nucleotide_motif	62962427	62962433	42.3	-	.	Name=GAAASCA;ID=GAAASCA-1-chr15;pvalue=5.85e-05;qvalue=0.405;sequence=GAAAGCA;
chr15	fimo	nucleotide_motif	70554570	70554576	42.3	+	.	Name=GAAASCA;ID=GAAASCA-1-chr15;pvalue=5.85e-05;qvalue=0.405;sequence=GAAAGCA;
chr15	fimo	nucleotide_motif	73126460	73126466	42.3	-	.	Name=GAAASCA;ID=GAAASCA-1-chr15;pvalue=5.85e-05;qvalue=0.405;sequence=GAAAGCA;
chr15	fimo	nucleotide_motif	84035793	84035799	42.3	-	.	Name=GAAASCA;ID=GAAASCA-1-chr15;pvalue=5.85e-05;qvalue=0.405;sequence=GAAAGCA;
chr16	fimo	nucleotide_motif	1951423	1951429	42.3	-	.	Name=GAAASCA;ID=GAAASCA-1-chr16;pvalue=5.85e-05;qvalue=0.405;sequence=GAAAGCA;
chr16	fimo	nucleotide_motif	8937792	8937798	42.3	+	.	Name=GAAASCA;ID=GAAASCA-1-chr16;pvalue=5.85e-05;qvalue=0.405;sequence=GAAAGCA;
chr16	fimo	nucleotide_motif	20793340	20793346	42.3	+	.	Name=GAAASCA;ID=GAAASCA-1-chr16;pvalue=5.85e-05;qvalue=0.405;sequence=GAAAGCA;
chr16	fimo	nucleotide_motif	23253184	23253190	42.3	-	.	Name=GAAASCA;ID=GAAASCA-1-chr16;pvalue=5.85e-05;qvalue=0.405;sequence=GAAAGCA;
chr16	fimo	nucleotide_motif	80674172	80674178	42.3	-	.	Name=GAAASCA;ID=GAAASCA-1-chr16;pvalue=5.85e-05;qvalue=0.405;sequence=GAAAGCA;
chr16	fimo	nucleotide_motif	87245552	87245558	42.3	+	.	Name=GAAASCA;ID=GAAASCA-1-chr16;pvalue=5.85e-05;qvalue=0.405;sequence=GAAAGCA;
chr17	fimo	nucleotide_motif	1457379	1457385	42.3	-	.	Name=GAAASCA;ID=GAAASCA-1-chr17;pvalue=5.85e-05;qvalue=0.405;sequence=GAAAGCA;
chr17	fimo	nucleotide_motif	3561212	3561218	42.3	-	.	Name=GAAASCA;ID=GAAASCA-1-chr17;pvalue=5.85e-05;qvalue=0.405;sequence=GAAAGCA;
chr17	fimo	nucleotide_motif	8017308	8017314	42.3	+	.	Name=GAAASCA;ID=GAAASCA-1-chr17;pvalue=5.85e-05;qvalue=0.405;sequence=GAAAGCA;
chr17	fimo	nucleotide_motif	8227052	8227058	42.3	+	.	Name=GAAASCA;ID=GAAASCA-1-chr17;pvalue=5.85e-05;qvalue=0.405;sequence=GAAAGCA;
chr17	fimo	nucleotide_motif	37984273	37984279	42.3	-	.	Name=GAAASCA;ID=GAAASCA-1-chr17;pvalue=5.85e-05;qvalue=0.405;sequence=GAAAGCA;
chr17	fimo	nucleotide_motif	43168058	43168064	42.3	-	.	Name=GAAASCA;ID=GAAASCA-1-chr17;pvalue=5.85e-05;qvalue=0.405;sequence=GAAAGCA;
chr17	fimo	nucleotide_motif	45581072	45581078	42.3	+	.	Name=GAAASCA;ID=GAAASCA-1-chr17;pvalue=5.85e-05;qvalue=0.405;sequence=GAAAGCA;
chr17	fimo	nucleotide_motif	45581202	45581208	42.3	+	.	Name=GAAASCA;ID=GAAASCA-2-chr17;pvalue=5.85e-05;qvalue=0.405;sequence=GAAAGCA;
chr17	fimo	nucleotide_motif	46585770	46585776	42.3	+	.	Name=GAAASCA;ID=GAAASCA-1-chr17;pvalue=5.85e-05;qvalue=0.405;sequence=GAAAGCA;
chr17	fimo	nucleotide_motif	52789256	52789262	42.3	-	.	Name=GAAASCA;ID=GAAASCA-1-chr17;pvalue=5.85e-05;qvalue=0.405;sequence=GAAAGCA;
chr17	fimo	nucleotide_motif	52790112	52790118	42.3	-	.	Name=GAAASCA;ID=GAAASCA-1-chr17;pvalue=5.85e-05;qvalue=0.405;sequence=GAAAGCA;
chr17	fimo	nucleotide_motif	52790341	52790347	42.3	-	.	Name=GAAASCA;ID=GAAASCA-2-chr17;pvalue=5.85e-05;qvalue=0.405;sequence=GAAAGCA;
chr17	fimo	nucleotide_motif	55273937	55273943	42.3	+	.	Name=GAAASCA;ID=GAAASCA-2-chr17;pvalue=5.85e-05;qvalue=0.405;sequence=GAAAGCA;
chr17	fimo	nucleotide_motif	55274105	55274111	42.3	-	.	Name=GAAASCA;ID=GAAASCA-1-chr17;pvalue=5.85e-05;qvalue=0.405;sequence=GAAAGCA;
chr17	fimo	nucleotide_motif	60550203	60550209	42.3	-	.	Name=GAAASCA;ID=GAAASCA-1-chr17;pvalue=5.85e-05;qvalue=0.405;sequence=GAAAGCA;
chr17	fimo	nucleotide_motif	71284686	71284692	42.3	+	.	Name=GAAASCA;ID=GAAASCA-1-chr17;pvalue=5.85e-05;qvalue=0.405;sequence=GAAAGCA;
chr18	fimo	nucleotide_motif	667196	667202	42.3	+	.	Name=GAAASCA;ID=GAAASCA-1-chr18;pvalue=5.85e-05;qvalue=0.405;sequence=GAAAGCA;
chr18	fimo	nucleotide_motif	3583784	3583790	42.3	+	.	Name=GAAASCA;ID=GAAASCA-1-chr18;pvalue=5.85e-05;qvalue=0.405;sequence=GAAAGCA;
chr18	fimo	nucleotide_motif	9663584	9663590	42.3	-	.	Name=GAAASCA;ID=GAAASCA-1-chr18;pvalue=5.85e-05;qvalue=0.405;sequence=GAAAGCA;
chr18	fimo	nucleotide_motif	11149965	11149971	42.3	+	.	Name=GAAASCA;ID=GAAASCA-1-chr18;pvalue=5.85e-05;qvalue=0.405;sequence=GAAAGCA;
chr18	fimo	nucleotide_motif	42007651	42007657	42.3	-	.	Name=GAAASCA;ID=GAAASCA-1-chr18;pvalue=5.85e-05;qvalue=0.405;sequence=GAAAGCA;
chr18	fimo	nucleotide_motif	59755260	59755266	42.3	-	.	Name=GAAASCA;ID=GAAASCA-1-chr18;pvalue=5.85e-05;qvalue=0.405;sequence=GAAAGCA;
chr19	fimo	nucleotide_motif	1028201	1028207	42.3	+	.	Name=GAAASCA;ID=GAAASCA-1-chr19;pvalue=5.85e-05;qvalue=0.405;sequence=GAAAGCA;
chr19	fimo	nucleotide_motif	2562082	2562088	42.3	-	.	Name=GAAASCA;ID=GAAASCA-1-chr19;pvalue=5.85e-05;qvalue=0.405;sequence=GAAAGCA;
chr19	fimo	nucleotide_motif	2650025	2650031	42.3	+	.	Name=GAAASCA;ID=GAAASCA-1-chr19;pvalue=5.85e-05;qvalue=0.405;sequence=GAAAGCA;
chr19	fimo	nucleotide_motif	11896740	11896746	42.3	+	.	Name=GAAASCA;ID=GAAASCA-1-chr19;pvalue=5.85e-05;qvalue=0.405;sequence=GAAAGCA;
chr19	fimo	nucleotide_motif	14353043	14353049	42.3	+	.	Name=GAAASCA;ID=GAAASCA-1-chr19;pvalue=5.85e-05;qvalue=0.405;sequence=GAAAGCA;
chr19	fimo	nucleotide_motif	17494924	17494930	42.3	+	.	Name=GAAASCA;ID=GAAASCA-1-chr19;pvalue=5.85e-05;qvalue=0.405;sequence=GAAAGCA;
chr19	fimo	nucleotide_motif	17904394	17904400	42.3	+	.	Name=GAAASCA;ID=GAAASCA-1-chr19;pvalue=5.85e-05;qvalue=0.405;sequence=GAAAGCA;
chr19	fimo	nucleotide_motif	40900092	40900098	42.3	-	.	Name=GAAASCA;ID=GAAASCA-1-chr19;pvalue=5.85e-05;qvalue=0.405;sequence=GAAAGCA;
chr19	fimo	nucleotide_motif	40900215	40900221	42.3	-	.	Name=GAAASCA;ID=GAAASCA-2-chr19;pvalue=5.85e-05;qvalue=0.405;sequence=GAAAGCA;
chr19	fimo	nucleotide_motif	45553703	45553709	42.3	-	.	Name=GAAASCA;ID=GAAASCA-1-chr19;pvalue=5.85e-05;qvalue=0.405;sequence=GAAAGCA;
chr19	fimo	nucleotide_motif	54070562	54070568	42.3	+	.	Name=GAAASCA;ID=GAAASCA-1-chr19;pvalue=5.85e-05;qvalue=0.405;sequence=GAAAGCA;
chr19	fimo	nucleotide_motif	54157768	54157774	42.3	-	.	Name=GAAASCA;ID=GAAASCA-1-chr19;pvalue=5.85e-05;qvalue=0.405;sequence=GAAAGCA;
chr19	fimo	nucleotide_motif	57100236	57100242	42.3	+	.	Name=GAAASCA;ID=GAAASCA-1-chr19;pvalue=5.85e-05;qvalue=0.405;sequence=GAAAGCA;
chr19	fimo	nucleotide_motif	60838117	60838123	42.3	-	.	Name=GAAASCA;ID=GAAASCA-1-chr19;pvalue=5.85e-05;qvalue=0.405;sequence=GAAAGCA;
chr2	fimo	nucleotide_motif	3600942	3600948	42.3	-	.	Name=GAAASCA;ID=GAAASCA-1-chr2;pvalue=5.85e-05;qvalue=0.405;sequence=GAAAGCA;
chr2	fimo	nucleotide_motif	9837920	9837926	42.3	-	.	Name=GAAASCA;ID=GAAASCA-1-chr2;pvalue=5.85e-05;qvalue=0.405;sequence=GAAAGCA;
chr2	fimo	nucleotide_motif	11888062	11888068	42.3	-	.	Name=GAAASCA;ID=GAAASCA-1-chr2;pvalue=5.85e-05;qvalue=0.405;sequence=GAAAGCA;
chr2	fimo	nucleotide_motif	25498172	25498178	42.3	+	.	Name=GAAASCA;ID=GAAASCA-1-chr2;pvalue=5.85e-05;qvalue=0.405;sequence=GAAAGCA;
chr2	fimo	nucleotide_motif	30413645	30413651	42.3	+	.	Name=GAAASCA;ID=GAAASCA-1-chr2;pvalue=5.85e-05;qvalue=0.405;sequence=GAAAGCA;
chr2	fimo	nucleotide_motif	38015137	38015143	42.3	+	.	Name=GAAASCA;ID=GAAASCA-1-chr2;pvalue=5.85e-05;qvalue=0.405;sequence=GAAAGCA;
chr2	fimo	nucleotide_motif	54649899	54649905	42.3	+	.	Name=GAAASCA;ID=GAAASCA-1-chr2;pvalue=5.85e-05;qvalue=0.405;sequence=GAAAGCA;
chr2	fimo	nucleotide_motif	54660483	54660489	42.3	+	.	Name=GAAASCA;ID=GAAASCA-1-chr2;pvalue=5.85e-05;qvalue=0.405;sequence=GAAAGCA;
chr2	fimo	nucleotide_motif	70204918	70204924	42.3	+	.	Name=GAAASCA;ID=GAAASCA-1-chr2;pvalue=5.85e-05;qvalue=0.405;sequence=GAAAGCA;
chr2	fimo	nucleotide_motif	111643118	111643124	42.3	-	.	Name=GAAASCA;ID=GAAASCA-1-chr2;pvalue=5.85e-05;qvalue=0.405;sequence=GAAAGCA;
chr2	fimo	nucleotide_motif	122173764	122173770	42.3	-	.	Name=GAAASCA;ID=GAAASCA-1-chr2;pvalue=5.85e-05;qvalue=0.405;sequence=GAAAGCA;
chr2	fimo	nucleotide_motif	156082332	156082338	42.3	+	.	Name=GAAASCA;ID=GAAASCA-1-chr2;pvalue=5.85e-05;qvalue=0.405;sequence=GAAAGCA;
chr2	fimo	nucleotide_motif	156965515	156965521	42.3	-	.	Name=GAAASCA;ID=GAAASCA-1-chr2;pvalue=5.85e-05;qvalue=0.405;sequence=GAAAGCA;
chr2	fimo	nucleotide_motif	157978417	157978423	42.3	-	.	Name=GAAASCA;ID=GAAASCA-1-chr2;pvalue=5.85e-05;qvalue=0.405;sequence=GAAAGCA;
chr2	fimo	nucleotide_motif	169060192	169060198	42.3	-	.	Name=GAAASCA;ID=GAAASCA-1-chr2;pvalue=5.85e-05;qvalue=0.405;sequence=GAAAGCA;
chr2	fimo	nucleotide_motif	179103660	179103666	42.3	-	.	Name=GAAASCA;ID=GAAASCA-1-chr2;pvalue=5.85e-05;qvalue=0.405;sequence=GAAAGCA;
chr2	fimo	nucleotide_motif	179103706	179103712	42.3	-	.	Name=GAAASCA;ID=GAAASCA-2-chr2;pvalue=5.85e-05;qvalue=0.405;sequence=GAAAGCA;
chr2	fimo	nucleotide_motif	185463498	185463504	42.3	+	.	Name=GAAASCA;ID=GAAASCA-1-chr2;pvalue=5.85e-05;qvalue=0.405;sequence=GAAAGCA;
chr2	fimo	nucleotide_motif	191537483	191537489	42.3	-	.	Name=GAAASCA;ID=GAAASCA-1-chr2;pvalue=5.85e-05;qvalue=0.405;sequence=GAAAGCA;
chr2	fimo	nucleotide_motif	191593365	191593371	42.3	-	.	Name=GAAASCA;ID=GAAASCA-1-chr2;pvalue=5.85e-05;qvalue=0.405;sequence=GAAAGCA;
chr2	fimo	nucleotide_motif	201696914	201696920	42.3	-	.	Name=GAAASCA;ID=GAAASCA-1-chr2;pvalue=5.85e-05;qvalue=0.405;sequence=GAAAGCA;
chr2	fimo	nucleotide_motif	201697017	201697023	42.3	-	.	Name=GAAASCA;ID=GAAASCA-2-chr2;pvalue=5.85e-05;qvalue=0.405;sequence=GAAAGCA;
chr2	fimo	nucleotide_motif	227409379	227409385	42.3	+	.	Name=GAAASCA;ID=GAAASCA-1-chr2;pvalue=5.85e-05;qvalue=0.405;sequence=GAAAGCA;
chr2	fimo	nucleotide_motif	230830914	230830920	42.3	+	.	Name=GAAASCA;ID=GAAASCA-1-chr2;pvalue=5.85e-05;qvalue=0.405;sequence=GAAAGCA;
chr2	fimo	nucleotide_motif	231232239	231232245	42.3	+	.	Name=GAAASCA;ID=GAAASCA-1-chr2;pvalue=5.85e-05;qvalue=0.405;sequence=GAAAGCA;
chr2	fimo	nucleotide_motif	232037247	232037253	42.3	+	.	Name=GAAASCA;ID=GAAASCA-1-chr2;pvalue=5.85e-05;qvalue=0.405;sequence=GAAAGCA;
chr2	fimo	nucleotide_motif	232235271	232235277	42.3	-	.	Name=GAAASCA;ID=GAAASCA-1-chr2;pvalue=5.85e-05;qvalue=0.405;sequence=GAAAGCA;
chr2	fimo	nucleotide_motif	232600064	232600070	42.3	+	.	Name=GAAASCA;ID=GAAASCA-1-chr2;pvalue=5.85e-05;qvalue=0.405;sequence=GAAAGCA;
chr2	fimo	nucleotide_motif	239891000	239891006	42.3	+	.	Name=GAAASCA;ID=GAAASCA-1-chr2;pvalue=5.85e-05;qvalue=0.405;sequence=GAAAGCA;
chr20	fimo	nucleotide_motif	3587714	3587720	42.3	+	.	Name=GAAASCA;ID=GAAASCA-1-chr20;pvalue=5.85e-05;qvalue=0.405;sequence=GAAAGCA;
chr20	fimo	nucleotide_motif	24771752	24771758	42.3	+	.	Name=GAAASCA;ID=GAAASCA-1-chr20;pvalue=5.85e-05;qvalue=0.405;sequence=GAAAGCA;
chr20	fimo	nucleotide_motif	36937771	36937777	42.3	-	.	Name=GAAASCA;ID=GAAASCA-1-chr20;pvalue=5.85e-05;qvalue=0.405;sequence=GAAAGCA;
chr20	fimo	nucleotide_motif	47337867	47337873	42.3	-	.	Name=GAAASCA;ID=GAAASCA-1-chr20;pvalue=5.85e-05;qvalue=0.405;sequence=GAAAGCA;
chr20	fimo	nucleotide_motif	47339043	47339049	42.3	-	.	Name=GAAASCA;ID=GAAASCA-1-chr20;pvalue=5.85e-05;qvalue=0.405;sequence=GAAAGCA;
chr20	fimo	nucleotide_motif	47339343	47339349	42.3	-	.	Name=GAAASCA;ID=GAAASCA-2-chr20;pvalue=5.85e-05;qvalue=0.405;sequence=GAAAGCA;
chr20	fimo	nucleotide_motif	47735388	47735394	42.3	+	.	Name=GAAASCA;ID=GAAASCA-1-chr20;pvalue=5.85e-05;qvalue=0.405;sequence=GAAAGCA;
chr20	fimo	nucleotide_motif	51632041	51632047	42.3	+	.	Name=GAAASCA;ID=GAAASCA-1-chr20;pvalue=5.85e-05;qvalue=0.405;sequence=GAAAGCA;
chr20	fimo	nucleotide_motif	51702200	51702206	42.3	-	.	Name=GAAASCA;ID=GAAASCA-1-chr20;pvalue=5.85e-05;qvalue=0.405;sequence=GAAAGCA;
chr20	fimo	nucleotide_motif	51702423	51702429	42.3	+	.	Name=GAAASCA;ID=GAAASCA-2-chr20;pvalue=5.85e-05;qvalue=0.405;sequence=GAAAGCA;
chr20	fimo	nucleotide_motif	61112387	61112393	42.3	-	.	Name=GAAASCA;ID=GAAASCA-1-chr20;pvalue=5.85e-05;qvalue=0.405;sequence=GAAAGCA;
chr20	fimo	nucleotide_motif	61830307	61830313	42.3	-	.	Name=GAAASCA;ID=GAAASCA-1-chr20;pvalue=5.85e-05;qvalue=0.405;sequence=GAAAGCA;
chr21	fimo	nucleotide_motif	25866084	25866090	42.3	+	.	Name=GAAASCA;ID=GAAASCA-1-chr21;pvalue=5.85e-05;qvalue=0.405;sequence=GAAAGCA;
chr21	fimo	nucleotide_motif	41739689	41739695	42.3	+	.	Name=GAAASCA;ID=GAAASCA-1-chr21;pvalue=5.85e-05;qvalue=0.405;sequence=GAAAGCA;
chr22	fimo	nucleotide_motif	16141407	16141413	42.3	-	.	Name=GAAASCA;ID=GAAASCA-1-chr22;pvalue=5.85e-05;qvalue=0.405;sequence=GAAAGCA;
chr22	fimo	nucleotide_motif	27520592	27520598	42.3	+	.	Name=GAAASCA;ID=GAAASCA-1-chr22;pvalue=5.85e-05;qvalue=0.405;sequence=GAAAGCA;
chr22	fimo	nucleotide_motif	27525220	27525226	42.3	-	.	Name=GAAASCA;ID=GAAASCA-1-chr22;pvalue=5.85e-05;qvalue=0.405;sequence=GAAAGCA;
chr22	fimo	nucleotide_motif	35588489	35588495	42.3	-	.	Name=GAAASCA;ID=GAAASCA-1-chr22;pvalue=5.85e-05;qvalue=0.405;sequence=GAAAGCA;
chr22	fimo	nucleotide_motif	38038151	38038157	42.3	+	.	Name=GAAASCA;ID=GAAASCA-1-chr22;pvalue=5.85e-05;qvalue=0.405;sequence=GAAAGCA;
chr3	fimo	nucleotide_motif	13430626	13430632	42.3	+	.	Name=GAAASCA;ID=GAAASCA-1-chr3;pvalue=5.85e-05;qvalue=0.405;sequence=GAAAGCA;
chr3	fimo	nucleotide_motif	23670327	23670333	42.3	-	.	Name=GAAASCA;ID=GAAASCA-1-chr3;pvalue=5.85e-05;qvalue=0.405;sequence=GAAAGCA;
chr3	fimo	nucleotide_motif	45612960	45612966	42.3	+	.	Name=GAAASCA;ID=GAAASCA-1-chr3;pvalue=5.85e-05;qvalue=0.405;sequence=GAAAGCA;
chr3	fimo	nucleotide_motif	45978638	45978644	42.3	-	.	Name=GAAASCA;ID=GAAASCA-1-chr3;pvalue=5.85e-05;qvalue=0.405;sequence=GAAAGCA;
chr3	fimo	nucleotide_motif	48489530	48489536	42.3	+	.	Name=GAAASCA;ID=GAAASCA-1-chr3;pvalue=5.85e-05;qvalue=0.405;sequence=GAAAGCA;
chr3	fimo	nucleotide_motif	53111962	53111968	42.3	-	.	Name=GAAASCA;ID=GAAASCA-1-chr3;pvalue=5.85e-05;qvalue=0.405;sequence=GAAAGCA;
chr3	fimo	nucleotide_motif	58002706	58002712	42.3	-	.	Name=GAAASCA;ID=GAAASCA-1-chr3;pvalue=5.85e-05;qvalue=0.405;sequence=GAAAGCA;
chr3	fimo	nucleotide_motif	99734256	99734262	42.3	+	.	Name=GAAASCA;ID=GAAASCA-1-chr3;pvalue=5.85e-05;qvalue=0.405;sequence=GAAAGCA;
chr3	fimo	nucleotide_motif	99757935	99757941	42.3	+	.	Name=GAAASCA;ID=GAAASCA-1-chr3;pvalue=5.85e-05;qvalue=0.405;sequence=GAAAGCA;
chr3	fimo	nucleotide_motif	109326053	109326059	42.3	-	.	Name=GAAASCA;ID=GAAASCA-1-chr3;pvalue=5.85e-05;qvalue=0.405;sequence=GAAAGCA;
chr3	fimo	nucleotide_motif	109590216	109590222	42.3	+	.	Name=GAAASCA;ID=GAAASCA-1-chr3;pvalue=5.85e-05;qvalue=0.405;sequence=GAAAGCA;
chr3	fimo	nucleotide_motif	128952361	128952367	42.3	+	.	Name=GAAASCA;ID=GAAASCA-1-chr3;pvalue=5.85e-05;qvalue=0.405;sequence=GAAAGCA;
chr3	fimo	nucleotide_motif	157886334	157886340	42.3	-	.	Name=GAAASCA;ID=GAAASCA-1-chr3;pvalue=5.85e-05;qvalue=0.405;sequence=GAAAGCA;
chr3	fimo	nucleotide_motif	170496660	170496666	42.3	-	.	Name=GAAASCA;ID=GAAASCA-1-chr3;pvalue=5.85e-05;qvalue=0.405;sequence=GAAAGCA;
chr3	fimo	nucleotide_motif	178552484	178552490	42.3	-	.	Name=GAAASCA;ID=GAAASCA-1-chr3;pvalue=5.85e-05;qvalue=0.405;sequence=GAAAGCA;
chr3	fimo	nucleotide_motif	178552546	178552552	42.3	+	.	Name=GAAASCA;ID=GAAASCA-2-chr3;pvalue=5.85e-05;qvalue=0.405;sequence=GAAAGCA;
chr3	fimo	nucleotide_motif	196746240	196746246	42.3	+	.	Name=GAAASCA;ID=GAAASCA-1-chr3;pvalue=5.85e-05;qvalue=0.405;sequence=GAAAGCA;
chr3	fimo	nucleotide_motif	199168553	199168559	42.3	+	.	Name=GAAASCA;ID=GAAASCA-1-chr3;pvalue=5.85e-05;qvalue=0.405;sequence=GAAAGCA;
chr4	fimo	nucleotide_motif	2759023	2759029	42.3	-	.	Name=GAAASCA;ID=GAAASCA-1-chr4;pvalue=5.85e-05;qvalue=0.405;sequence=GAAAGCA;
chr4	fimo	nucleotide_motif	39876584	39876590	42.3	-	.	Name=GAAASCA;ID=GAAASCA-1-chr4;pvalue=5.85e-05;qvalue=0.405;sequence=GAAAGCA;
chr4	fimo	nucleotide_motif	77338920	77338926	42.3	-	.	Name=GAAASCA;ID=GAAASCA-1-chr4;pvalue=5.85e-05;qvalue=0.405;sequence=GAAAGCA;
chr4	fimo	nucleotide_motif	77340048	77340054	42.3	+	.	Name=GAAASCA;ID=GAAASCA-1-chr4;pvalue=5.85e-05;qvalue=0.405;sequence=GAAAGCA;
chr4	fimo	nucleotide_motif	79779176	79779182	42.3	-	.	Name=GAAASCA;ID=GAAASCA-1-chr4;pvalue=5.85e-05;qvalue=0.405;sequence=GAAAGCA;
chr4	fimo	nucleotide_motif	102159496	102159502	42.3	-	.	Name=GAAASCA;ID=GAAASCA-1-chr4;pvalue=5.85e-05;qvalue=0.405;sequence=GAAAGCA;
chr4	fimo	nucleotide_motif	114705638	114705644	42.3	+	.	Name=GAAASCA;ID=GAAASCA-1-chr4;pvalue=5.85e-05;qvalue=0.405;sequence=GAAAGCA;
chr4	fimo	nucleotide_motif	148824965	148824971	42.3	+	.	Name=GAAASCA;ID=GAAASCA-1-chr4;pvalue=5.85e-05;qvalue=0.405;sequence=GAAAGCA;
chr4	fimo	nucleotide_motif	185440037	185440043	42.3	+	.	Name=GAAASCA;ID=GAAASCA-1-chr4;pvalue=5.85e-05;qvalue=0.405;sequence=GAAAGCA;
chr4	fimo	nucleotide_motif	185505346	185505352	42.3	+	.	Name=GAAASCA;ID=GAAASCA-2-chr4;pvalue=5.85e-05;qvalue=0.405;sequence=GAAAGCA;
chr4	fimo	nucleotide_motif	185505508	185505514	42.3	-	.	Name=GAAASCA;ID=GAAASCA-1-chr4;pvalue=5.85e-05;qvalue=0.405;sequence=GAAAGCA;
chr4	fimo	nucleotide_motif	185632680	185632686	42.3	+	.	Name=GAAASCA;ID=GAAASCA-1-chr4;pvalue=5.85e-05;qvalue=0.405;sequence=GAAAGCA;
chr5	fimo	nucleotide_motif	5414547	5414553	42.3	+	.	Name=GAAASCA;ID=GAAASCA-1-chr5;pvalue=5.85e-05;qvalue=0.405;sequence=GAAAGCA;
chr5	fimo	nucleotide_motif	32567461	32567467	42.3	+	.	Name=GAAASCA;ID=GAAASCA-1-chr5;pvalue=5.85e-05;qvalue=0.405;sequence=GAAAGCA;
chr5	fimo	nucleotide_motif	40443035	40443041	42.3	+	.	Name=GAAASCA;ID=GAAASCA-1-chr5;pvalue=5.85e-05;qvalue=0.405;sequence=GAAAGCA;
chr5	fimo	nucleotide_motif	55474810	55474816	42.3	+	.	Name=GAAASCA;ID=GAAASCA-1-chr5;pvalue=5.85e-05;qvalue=0.405;sequence=GAAAGCA;
chr5	fimo	nucleotide_motif	78089812	78089818	42.3	-	.	Name=GAAASCA;ID=GAAASCA-1-chr5;pvalue=5.85e-05;qvalue=0.405;sequence=GAAAGCA;
chr5	fimo	nucleotide_motif	86448941	86448947	42.3	-	.	Name=GAAASCA;ID=GAAASCA-1-chr5;pvalue=5.85e-05;qvalue=0.405;sequence=GAAAGCA;
chr5	fimo	nucleotide_motif	106759056	106759062	42.3	+	.	Name=GAAASCA;ID=GAAASCA-1-chr5;pvalue=5.85e-05;qvalue=0.405;sequence=GAAAGCA;
chr5	fimo	nucleotide_motif	107746304	107746310	42.3	+	.	Name=GAAASCA;ID=GAAASCA-1-chr5;pvalue=5.85e-05;qvalue=0.405;sequence=GAAAGCA;
chr5	fimo	nucleotide_motif	138748948	138748954	42.3	+	.	Name=GAAASCA;ID=GAAASCA-1-chr5;pvalue=5.85e-05;qvalue=0.405;sequence=GAAAGCA;
chr5	fimo	nucleotide_motif	139205071	139205077	42.3	+	.	Name=GAAASCA;ID=GAAASCA-1-chr5;pvalue=5.85e-05;qvalue=0.405;sequence=GAAAGCA;
chr5	fimo	nucleotide_motif	156291733	156291739	42.3	-	.	Name=GAAASCA;ID=GAAASCA-1-chr5;pvalue=5.85e-05;qvalue=0.405;sequence=GAAAGCA;
chr5	fimo	nucleotide_motif	180582975	180582981	42.3	+	.	Name=GAAASCA;ID=GAAASCA-1-chr5;pvalue=5.85e-05;qvalue=0.405;sequence=GAAAGCA;
chr6	fimo	nucleotide_motif	349823	349829	42.3	+	.	Name=GAAASCA;ID=GAAASCA-1-chr6;pvalue=5.85e-05;qvalue=0.405;sequence=GAAAGCA;
chr6	fimo	nucleotide_motif	7827772	7827778	42.3	-	.	Name=GAAASCA;ID=GAAASCA-1-chr6;pvalue=5.85e-05;qvalue=0.405;sequence=GAAAGCA;
chr6	fimo	nucleotide_motif	7828005	7828011	42.3	-	.	Name=GAAASCA;ID=GAAASCA-2-chr6;pvalue=5.85e-05;qvalue=0.405;sequence=GAAAGCA;
chr6	fimo	nucleotide_motif	7831827	7831833	42.3	+	.	Name=GAAASCA;ID=GAAASCA-1-chr6;pvalue=5.85e-05;qvalue=0.405;sequence=GAAAGCA;
chr6	fimo	nucleotide_motif	7838878	7838884	42.3	+	.	Name=GAAASCA;ID=GAAASCA-1-chr6;pvalue=5.85e-05;qvalue=0.405;sequence=GAAAGCA;
chr6	fimo	nucleotide_motif	7862412	7862418	42.3	+	.	Name=GAAASCA;ID=GAAASCA-1-chr6;pvalue=5.85e-05;qvalue=0.405;sequence=GAAAGCA;
chr6	fimo	nucleotide_motif	16612506	16612512	42.3	+	.	Name=GAAASCA;ID=GAAASCA-1-chr6;pvalue=5.85e-05;qvalue=0.405;sequence=GAAAGCA;
chr6	fimo	nucleotide_motif	21696986	21696992	42.3	+	.	Name=GAAASCA;ID=GAAASCA-1-chr6;pvalue=5.85e-05;qvalue=0.405;sequence=GAAAGCA;
chr6	fimo	nucleotide_motif	24991949	24991955	42.3	-	.	Name=GAAASCA;ID=GAAASCA-1-chr6;pvalue=5.85e-05;qvalue=0.405;sequence=GAAAGCA;
chr6	fimo	nucleotide_motif	26139721	26139727	42.3	-	.	Name=GAAASCA;ID=GAAASCA-1-chr6;pvalue=5.85e-05;qvalue=0.405;sequence=GAAAGCA;
chr6	fimo	nucleotide_motif	26152186	26152192	42.3	-	.	Name=GAAASCA;ID=GAAASCA-1-chr6;pvalue=5.85e-05;qvalue=0.405;sequence=GAAAGCA;
chr6	fimo	nucleotide_motif	31239730	31239736	42.3	+	.	Name=GAAASCA;ID=GAAASCA-1-chr6;pvalue=5.85e-05;qvalue=0.405;sequence=GAAAGCA;
chr6	fimo	nucleotide_motif	31239837	31239843	42.3	+	.	Name=GAAASCA;ID=GAAASCA-2-chr6;pvalue=5.85e-05;qvalue=0.405;sequence=GAAAGCA;
chr6	fimo	nucleotide_motif	31430560	31430566	42.3	+	.	Name=GAAASCA;ID=GAAASCA-1-chr6;pvalue=5.85e-05;qvalue=0.405;sequence=GAAAGCA;
chr6	fimo	nucleotide_motif	31430560	31430566	42.3	+	.	Name=GAAASCA;ID=GAAASCA-1-chr6;pvalue=5.85e-05;qvalue=0.405;sequence=GAAAGCA;
chr6	fimo	nucleotide_motif	31431029	31431035	42.3	-	.	Name=GAAASCA;ID=GAAASCA-1-chr6;pvalue=5.85e-05;qvalue=0.405;sequence=GAAAGCA;
chr6	fimo	nucleotide_motif	32047770	32047776	42.3	-	.	Name=GAAASCA;ID=GAAASCA-1-chr6;pvalue=5.85e-05;qvalue=0.405;sequence=GAAAGCA;
chr6	fimo	nucleotide_motif	32733881	32733887	42.3	-	.	Name=GAAASCA;ID=GAAASCA-1-chr6;pvalue=5.85e-05;qvalue=0.405;sequence=GAAAGCA;
chr6	fimo	nucleotide_motif	32734229	32734235	42.3	-	.	Name=GAAASCA;ID=GAAASCA-2-chr6;pvalue=5.85e-05;qvalue=0.405;sequence=GAAAGCA;
chr6	fimo	nucleotide_motif	36828837	36828843	42.3	+	.	Name=GAAASCA;ID=GAAASCA-1-chr6;pvalue=5.85e-05;qvalue=0.405;sequence=GAAAGCA;
chr6	fimo	nucleotide_motif	41782071	41782077	42.3	-	.	Name=GAAASCA;ID=GAAASCA-1-chr6;pvalue=5.85e-05;qvalue=0.405;sequence=GAAAGCA;
chr6	fimo	nucleotide_motif	44322860	44322866	42.3	+	.	Name=GAAASCA;ID=GAAASCA-1-chr6;pvalue=5.85e-05;qvalue=0.405;sequence=GAAAGCA;
chr6	fimo	nucleotide_motif	44330001	44330007	42.3	+	.	Name=GAAASCA;ID=GAAASCA-1-chr6;pvalue=5.85e-05;qvalue=0.405;sequence=GAAAGCA;
chr6	fimo	nucleotide_motif	51969348	51969354	42.3	-	.	Name=GAAASCA;ID=GAAASCA-1-chr6;pvalue=5.85e-05;qvalue=0.405;sequence=GAAAGCA;
chr6	fimo	nucleotide_motif	74287188	74287194	42.3	+	.	Name=GAAASCA;ID=GAAASCA-1-chr6;pvalue=5.85e-05;qvalue=0.405;sequence=GAAAGCA;
chr6	fimo	nucleotide_motif	86440060	86440066	42.3	-	.	Name=GAAASCA;ID=GAAASCA-1-chr6;pvalue=5.85e-05;qvalue=0.405;sequence=GAAAGCA;
chr6	fimo	nucleotide_motif	106656617	106656623	42.3	-	.	Name=GAAASCA;ID=GAAASCA-1-chr6;pvalue=5.85e-05;qvalue=0.405;sequence=GAAAGCA;
chr6	fimo	nucleotide_motif	106664236	106664242	42.3	-	.	Name=GAAASCA;ID=GAAASCA-1-chr6;pvalue=5.85e-05;qvalue=0.405;sequence=GAAAGCA;
chr6	fimo	nucleotide_motif	106670151	106670157	42.3	+	.	Name=GAAASCA;ID=GAAASCA-1-chr6;pvalue=5.85e-05;qvalue=0.405;sequence=GAAAGCA;
chr6	fimo	nucleotide_motif	106718854	106718860	42.3	-	.	Name=GAAASCA;ID=GAAASCA-1-chr6;pvalue=5.85e-05;qvalue=0.405;sequence=GAAAGCA;
chr6	fimo	nucleotide_motif	107887348	107887354	42.3	-	.	Name=GAAASCA;ID=GAAASCA-1-chr6;pvalue=5.85e-05;qvalue=0.405;sequence=GAAAGCA;
chr6	fimo	nucleotide_motif	133181391	133181397	42.3	+	.	Name=GAAASCA;ID=GAAASCA-1-chr6;pvalue=5.85e-05;qvalue=0.405;sequence=GAAAGCA;
chr6	fimo	nucleotide_motif	134610489	134610495	42.3	+	.	Name=GAAASCA;ID=GAAASCA-1-chr6;pvalue=5.85e-05;qvalue=0.405;sequence=GAAAGCA;
chr6	fimo	nucleotide_motif	157061230	157061236	42.3	-	.	Name=GAAASCA;ID=GAAASCA-1-chr6;pvalue=5.85e-05;qvalue=0.405;sequence=GAAAGCA;
chr7	fimo	nucleotide_motif	7951145	7951151	42.3	-	.	Name=GAAASCA;ID=GAAASCA-1-chr7;pvalue=5.85e-05;qvalue=0.405;sequence=GAAAGCA;
chr7	fimo	nucleotide_motif	24924392	24924398	42.3	-	.	Name=GAAASCA;ID=GAAASCA-1-chr7;pvalue=5.85e-05;qvalue=0.405;sequence=GAAAGCA;
chr7	fimo	nucleotide_motif	26195703	26195709	42.3	-	.	Name=GAAASCA;ID=GAAASCA-1-chr7;pvalue=5.85e-05;qvalue=0.405;sequence=GAAAGCA;
chr7	fimo	nucleotide_motif	30637266	30637272	42.3	-	.	Name=GAAASCA;ID=GAAASCA-1-chr7;pvalue=5.85e-05;qvalue=0.405;sequence=GAAAGCA;
chr7	fimo	nucleotide_motif	41991122	41991128	42.3	+	.	Name=GAAASCA;ID=GAAASCA-1-chr7;pvalue=5.85e-05;qvalue=0.405;sequence=GAAAGCA;
chr7	fimo	nucleotide_motif	44071156	44071162	42.3	-	.	Name=GAAASCA;ID=GAAASCA-1-chr7;pvalue=5.85e-05;qvalue=0.405;sequence=GAAAGCA;
chr7	fimo	nucleotide_motif	55604957	55604963	42.3	+	.	Name=GAAASCA;ID=GAAASCA-1-chr7;pvalue=5.85e-05;qvalue=0.405;sequence=GAAAGCA;
chr7	fimo	nucleotide_motif	73263471	73263477	42.3	-	.	Name=GAAASCA;ID=GAAASCA-1-chr7;pvalue=5.85e-05;qvalue=0.405;sequence=GAAAGCA;
chr7	fimo	nucleotide_motif	73281701	73281707	42.3	+	.	Name=GAAASCA;ID=GAAASCA-1-chr7;pvalue=5.85e-05;qvalue=0.405;sequence=GAAAGCA;
chr7	fimo	nucleotide_motif	135694935	135694941	42.3	+	.	Name=GAAASCA;ID=GAAASCA-1-chr7;pvalue=5.85e-05;qvalue=0.405;sequence=GAAAGCA;
chr8	fimo	nucleotide_motif	8179607	8179613	42.3	+	.	Name=GAAASCA;ID=GAAASCA-1-chr8;pvalue=5.85e-05;qvalue=0.405;sequence=GAAAGCA;
chr8	fimo	nucleotide_motif	38934138	38934144	42.3	-	.	Name=GAAASCA;ID=GAAASCA-1-chr8;pvalue=5.85e-05;qvalue=0.405;sequence=GAAAGCA;
chr8	fimo	nucleotide_motif	38934259	38934265	42.3	+	.	Name=GAAASCA;ID=GAAASCA-2-chr8;pvalue=5.85e-05;qvalue=0.405;sequence=GAAAGCA;
chr8	fimo	nucleotide_motif	57149949	57149955	42.3	-	.	Name=GAAASCA;ID=GAAASCA-1-chr8;pvalue=5.85e-05;qvalue=0.405;sequence=GAAAGCA;
chr8	fimo	nucleotide_motif	61978897	61978903	42.3	-	.	Name=GAAASCA;ID=GAAASCA-1-chr8;pvalue=5.85e-05;qvalue=0.405;sequence=GAAAGCA;
chr8	fimo	nucleotide_motif	61979226	61979232	42.3	+	.	Name=GAAASCA;ID=GAAASCA-2-chr8;pvalue=5.85e-05;qvalue=0.405;sequence=GAAAGCA;
chr8	fimo	nucleotide_motif	61987408	61987414	42.3	+	.	Name=GAAASCA;ID=GAAASCA-1-chr8;pvalue=5.85e-05;qvalue=0.405;sequence=GAAAGCA;
chr8	fimo	nucleotide_motif	62004602	62004608	42.3	+	.	Name=GAAASCA;ID=GAAASCA-1-chr8;pvalue=5.85e-05;qvalue=0.405;sequence=GAAAGCA;
chr8	fimo	nucleotide_motif	103666816	103666822	42.3	-	.	Name=GAAASCA;ID=GAAASCA-1-chr8;pvalue=5.85e-05;qvalue=0.405;sequence=GAAAGCA;
chr8	fimo	nucleotide_motif	119363384	119363390	42.3	-	.	Name=GAAASCA;ID=GAAASCA-1-chr8;pvalue=5.85e-05;qvalue=0.405;sequence=GAAAGCA;
chr8	fimo	nucleotide_motif	125688968	125688974	42.3	+	.	Name=GAAASCA;ID=GAAASCA-1-chr8;pvalue=5.85e-05;qvalue=0.405;sequence=GAAAGCA;
chr8	fimo	nucleotide_motif	125688997	125689003	42.3	+	.	Name=GAAASCA;ID=GAAASCA-2-chr8;pvalue=5.85e-05;qvalue=0.405;sequence=GAAAGCA;
chr8	fimo	nucleotide_motif	125718977	125718983	42.3	+	.	Name=GAAASCA;ID=GAAASCA-1-chr8;pvalue=5.85e-05;qvalue=0.405;sequence=GAAAGCA;
chr8	fimo	nucleotide_motif	126521229	126521235	42.3	+	.	Name=GAAASCA;ID=GAAASCA-1-chr8;pvalue=5.85e-05;qvalue=0.405;sequence=GAAAGCA;
chr8	fimo	nucleotide_motif	126683506	126683512	42.3	+	.	Name=GAAASCA;ID=GAAASCA-1-chr8;pvalue=5.85e-05;qvalue=0.405;sequence=GAAAGCA;
chr8	fimo	nucleotide_motif	126689484	126689490	42.3	+	.	Name=GAAASCA;ID=GAAASCA-1-chr8;pvalue=5.85e-05;qvalue=0.405;sequence=GAAAGCA;
chr8	fimo	nucleotide_motif	126730479	126730485	42.3	-	.	Name=GAAASCA;ID=GAAASCA-1-chr8;pvalue=5.85e-05;qvalue=0.405;sequence=GAAAGCA;
chr8	fimo	nucleotide_motif	129395549	129395555	42.3	+	.	Name=GAAASCA;ID=GAAASCA-1-chr8;pvalue=5.85e-05;qvalue=0.405;sequence=GAAAGCA;
chr8	fimo	nucleotide_motif	134563984	134563990	42.3	-	.	Name=GAAASCA;ID=GAAASCA-1-chr8;pvalue=5.85e-05;qvalue=0.405;sequence=GAAAGCA;
chr8	fimo	nucleotide_motif	135683153	135683159	42.3	+	.	Name=GAAASCA;ID=GAAASCA-2-chr8;pvalue=5.85e-05;qvalue=0.405;sequence=GAAAGCA;
chr8	fimo	nucleotide_motif	135683436	135683442	42.3	-	.	Name=GAAASCA;ID=GAAASCA-1-chr8;pvalue=5.85e-05;qvalue=0.405;sequence=GAAAGCA;
chr9	fimo	nucleotide_motif	3516606	3516612	42.3	-	.	Name=GAAASCA;ID=GAAASCA-1-chr9;pvalue=5.85e-05;qvalue=0.405;sequence=GAAAGCA;
chr9	fimo	nucleotide_motif	5548479	5548485	42.3	-	.	Name=GAAASCA;ID=GAAASCA-1-chr9;pvalue=5.85e-05;qvalue=0.405;sequence=GAAAGCA;
chr9	fimo	nucleotide_motif	85770720	85770726	42.3	-	.	Name=GAAASCA;ID=GAAASCA-1-chr9;pvalue=5.85e-05;qvalue=0.405;sequence=GAAAGCA;
chr9	fimo	nucleotide_motif	130685088	130685094	42.3	-	.	Name=GAAASCA;ID=GAAASCA-1-chr9;pvalue=5.85e-05;qvalue=0.405;sequence=GAAAGCA;
chr9	fimo	nucleotide_motif	131833409	131833415	42.3	-	.	Name=GAAASCA;ID=GAAASCA-1-chr9;pvalue=5.85e-05;qvalue=0.405;sequence=GAAAGCA;
chrX	fimo	nucleotide_motif	7012178	7012184	42.3	-	.	Name=GAAASCA;ID=GAAASCA-1-chrX;pvalue=5.85e-05;qvalue=0.405;sequence=GAAAGCA;
chrX	fimo	nucleotide_motif	7043471	7043477	42.3	+	.	Name=GAAASCA;ID=GAAASCA-1-chrX;pvalue=5.85e-05;qvalue=0.405;sequence=GAAAGCA;
chrX	fimo	nucleotide_motif	12906313	12906319	42.3	-	.	Name=GAAASCA;ID=GAAASCA-1-chrX;pvalue=5.85e-05;qvalue=0.405;sequence=GAAAGCA;
chrX	fimo	nucleotide_motif	96468142	96468148	42.3	-	.	Name=GAAASCA;ID=GAAASCA-1-chrX;pvalue=5.85e-05;qvalue=0.405;sequence=GAAAGCA;
chrX	fimo	nucleotide_motif	96468315	96468321	42.3	+	.	Name=GAAASCA;ID=GAAASCA-3-chrX;pvalue=5.85e-05;qvalue=0.405;sequence=GAAAGCA;
chrX	fimo	nucleotide_motif	96468503	96468509	42.3	-	.	Name=GAAASCA;ID=GAAASCA-2-chrX;pvalue=5.85e-05;qvalue=0.405;sequence=GAAAGCA;
chrX	fimo	nucleotide_motif	141893811	141893817	42.3	+	.	Name=GAAASCA;ID=GAAASCA-1-chrX;pvalue=5.85e-05;qvalue=0.405;sequence=GAAAGCA;
chrX	fimo	nucleotide_motif	151750410	151750416	42.3	-	.	Name=GAAASCA;ID=GAAASCA-1-chrX;pvalue=5.85e-05;qvalue=0.405;sequence=GAAAGCA;
