# Supplementary material for: The MEME Suite
Source: Nucleic Acids Res. 2015 May 7;43(Web Server issue):W39–49. doi: 10.1093/nar/gkv416 (PMC4489269; doi:10.1093/nar/gkv416)
Supplement: SUPPLEMENTARY DATA [file supp_gkv416_nar-00283-web-b-2015-File005.zip › case4/meme-chip/fimo_out_13/fimo.txt]

#pattern name	sequence name	start	stop	strand	score	p-value	q-value	matched sequence
GAAASCA	chr1	12061454	12061460	+	13.439	5.85e-05	0.405	GAAAGCA
GAAASCA	chr1	25151639	25151645	-	13.439	5.85e-05	0.405	GAAAGCA
GAAASCA	chr1	26892328	26892334	-	13.439	5.85e-05	0.405	GAAAGCA
GAAASCA	chr1	28083163	28083169	-	13.439	5.85e-05	0.405	GAAAGCA
GAAASCA	chr1	28776465	28776471	-	13.439	5.85e-05	0.405	GAAAGCA
GAAASCA	chr1	28776589	28776595	-	13.439	5.85e-05	0.405	GAAAGCA
GAAASCA	chr1	28847693	28847699	+	13.439	5.85e-05	0.405	GAAAGCA
GAAASCA	chr1	31761212	31761218	-	13.439	5.85e-05	0.405	GAAAGCA
GAAASCA	chr1	67913147	67913153	+	13.439	5.85e-05	0.405	GAAAGCA
GAAASCA	chr1	67923684	67923690	+	13.439	5.85e-05	0.405	GAAAGCA
GAAASCA	chr1	89129817	89129823	+	13.439	5.85e-05	0.405	GAAAGCA
GAAASCA	chr1	95141423	95141429	+	13.439	5.85e-05	0.405	GAAAGCA
GAAASCA	chr1	101609503	101609509	+	13.439	5.85e-05	0.405	GAAAGCA
GAAASCA	chr1	101646094	101646100	-	13.439	5.85e-05	0.405	GAAAGCA
GAAASCA	chr1	111560128	111560134	-	13.439	5.85e-05	0.405	GAAAGCA
GAAASCA	chr1	111564222	111564228	-	13.439	5.85e-05	0.405	GAAAGCA
GAAASCA	chr1	114249251	114249257	-	13.439	5.85e-05	0.405	GAAAGCA
GAAASCA	chr1	117998603	117998609	+	13.439	5.85e-05	0.405	GAAAGCA
GAAASCA	chr1	118008744	118008750	+	13.439	5.85e-05	0.405	GAAAGCA
GAAASCA	chr1	152184948	152184954	+	13.439	5.85e-05	0.405	GAAAGCA
GAAASCA	chr1	155418386	155418392	-	13.439	5.85e-05	0.405	GAAAGCA
GAAASCA	chr1	158862808	158862814	+	13.439	5.85e-05	0.405	GAAAGCA
GAAASCA	chr1	158882693	158882699	-	13.439	5.85e-05	0.405	GAAAGCA
GAAASCA	chr1	158882815	158882821	-	13.439	5.85e-05	0.405	GAAAGCA
GAAASCA	chr1	158882517	158882523	+	13.439	5.85e-05	0.405	GAAAGCA
GAAASCA	chr1	165951526	165951532	-	13.439	5.85e-05	0.405	GAAAGCA
GAAASCA	chr1	171431750	171431756	+	13.439	5.85e-05	0.405	GAAAGCA
GAAASCA	chr1	171449194	171449200	+	13.439	5.85e-05	0.405	GAAAGCA
GAAASCA	chr1	171512895	171512901	+	13.439	5.85e-05	0.405	GAAAGCA
GAAASCA	chr1	173757581	173757587	-	13.439	5.85e-05	0.405	GAAAGCA
GAAASCA	chr1	176817416	176817422	-	13.439	5.85e-05	0.405	GAAAGCA
GAAASCA	chr1	204439687	204439693	-	13.439	5.85e-05	0.405	GAAAGCA
GAAASCA	chr1	207972935	207972941	+	13.439	5.85e-05	0.405	GAAAGCA
GAAASCA	chr1	207996237	207996243	-	13.439	5.85e-05	0.405	GAAAGCA
GAAASCA	chr1	224917186	224917192	-	13.439	5.85e-05	0.405	GAAAGCA
GAAASCA	chr1	228391106	228391112	-	13.439	5.85e-05	0.405	GAAAGCA
GAAASCA	chr2	3600942	3600948	-	13.439	5.85e-05	0.405	GAAAGCA
GAAASCA	chr2	9837920	9837926	-	13.439	5.85e-05	0.405	GAAAGCA
GAAASCA	chr2	11888062	11888068	-	13.439	5.85e-05	0.405	GAAAGCA
GAAASCA	chr2	25498172	25498178	+	13.439	5.85e-05	0.405	GAAAGCA
GAAASCA	chr2	30413645	30413651	+	13.439	5.85e-05	0.405	GAAAGCA
GAAASCA	chr2	38015137	38015143	+	13.439	5.85e-05	0.405	GAAAGCA
GAAASCA	chr2	54649899	54649905	+	13.439	5.85e-05	0.405	GAAAGCA
GAAASCA	chr2	54660483	54660489	+	13.439	5.85e-05	0.405	GAAAGCA
GAAASCA	chr2	70204918	70204924	+	13.439	5.85e-05	0.405	GAAAGCA
GAAASCA	chr2	111643118	111643124	-	13.439	5.85e-05	0.405	GAAAGCA
GAAASCA	chr2	122173764	122173770	-	13.439	5.85e-05	0.405	GAAAGCA
GAAASCA	chr2	156082332	156082338	+	13.439	5.85e-05	0.405	GAAAGCA
GAAASCA	chr2	156965515	156965521	-	13.439	5.85e-05	0.405	GAAAGCA
GAAASCA	chr2	157978417	157978423	-	13.439	5.85e-05	0.405	GAAAGCA
GAAASCA	chr2	169060192	169060198	-	13.439	5.85e-05	0.405	GAAAGCA
GAAASCA	chr2	179103660	179103666	-	13.439	5.85e-05	0.405	GAAAGCA
GAAASCA	chr2	179103706	179103712	-	13.439	5.85e-05	0.405	GAAAGCA
GAAASCA	chr2	185463498	185463504	+	13.439	5.85e-05	0.405	GAAAGCA
GAAASCA	chr2	191537483	191537489	-	13.439	5.85e-05	0.405	GAAAGCA
GAAASCA	chr2	191593365	191593371	-	13.439	5.85e-05	0.405	GAAAGCA
GAAASCA	chr2	201696914	201696920	-	13.439	5.85e-05	0.405	GAAAGCA
GAAASCA	chr2	201697017	201697023	-	13.439	5.85e-05	0.405	GAAAGCA
GAAASCA	chr2	227409379	227409385	+	13.439	5.85e-05	0.405	GAAAGCA
GAAASCA	chr2	230830914	230830920	+	13.439	5.85e-05	0.405	GAAAGCA
GAAASCA	chr2	231232239	231232245	+	13.439	5.85e-05	0.405	GAAAGCA
GAAASCA	chr2	232037247	232037253	+	13.439	5.85e-05	0.405	GAAAGCA
GAAASCA	chr2	232235271	232235277	-	13.439	5.85e-05	0.405	GAAAGCA
GAAASCA	chr2	232600064	232600070	+	13.439	5.85e-05	0.405	GAAAGCA
GAAASCA	chr2	239891000	239891006	+	13.439	5.85e-05	0.405	GAAAGCA
GAAASCA	chr3	45612960	45612966	+	13.439	5.85e-05	0.405	GAAAGCA
GAAASCA	chr3	13430626	13430632	+	13.439	5.85e-05	0.405	GAAAGCA
GAAASCA	chr3	23670327	23670333	-	13.439	5.85e-05	0.405	GAAAGCA
GAAASCA	chr3	45978638	45978644	-	13.439	5.85e-05	0.405	GAAAGCA
GAAASCA	chr3	48489530	48489536	+	13.439	5.85e-05	0.405	GAAAGCA
GAAASCA	chr3	53111962	53111968	-	13.439	5.85e-05	0.405	GAAAGCA
GAAASCA	chr3	58002706	58002712	-	13.439	5.85e-05	0.405	GAAAGCA
GAAASCA	chr3	99734256	99734262	+	13.439	5.85e-05	0.405	GAAAGCA
GAAASCA	chr3	99757935	99757941	+	13.439	5.85e-05	0.405	GAAAGCA
GAAASCA	chr3	109326053	109326059	-	13.439	5.85e-05	0.405	GAAAGCA
GAAASCA	chr3	109590216	109590222	+	13.439	5.85e-05	0.405	GAAAGCA
GAAASCA	chr3	128952361	128952367	+	13.439	5.85e-05	0.405	GAAAGCA
GAAASCA	chr3	157886334	157886340	-	13.439	5.85e-05	0.405	GAAAGCA
GAAASCA	chr3	170496660	170496666	-	13.439	5.85e-05	0.405	GAAAGCA
GAAASCA	chr3	178552484	178552490	-	13.439	5.85e-05	0.405	GAAAGCA
GAAASCA	chr3	178552546	178552552	+	13.439	5.85e-05	0.405	GAAAGCA
GAAASCA	chr3	196746240	196746246	+	13.439	5.85e-05	0.405	GAAAGCA
GAAASCA	chr3	199168553	199168559	+	13.439	5.85e-05	0.405	GAAAGCA
GAAASCA	chr4	2759023	2759029	-	13.439	5.85e-05	0.405	GAAAGCA
GAAASCA	chr4	39876584	39876590	-	13.439	5.85e-05	0.405	GAAAGCA
GAAASCA	chr4	77338920	77338926	-	13.439	5.85e-05	0.405	GAAAGCA
GAAASCA	chr4	77340048	77340054	+	13.439	5.85e-05	0.405	GAAAGCA
GAAASCA	chr4	79779176	79779182	-	13.439	5.85e-05	0.405	GAAAGCA
GAAASCA	chr4	102159496	102159502	-	13.439	5.85e-05	0.405	GAAAGCA
GAAASCA	chr4	114705638	114705644	+	13.439	5.85e-05	0.405	GAAAGCA
GAAASCA	chr4	148824965	148824971	+	13.439	5.85e-05	0.405	GAAAGCA
GAAASCA	chr4	185440037	185440043	+	13.439	5.85e-05	0.405	GAAAGCA
GAAASCA	chr4	185505508	185505514	-	13.439	5.85e-05	0.405	GAAAGCA
GAAASCA	chr4	185505346	185505352	+	13.439	5.85e-05	0.405	GAAAGCA
GAAASCA	chr4	185632680	185632686	+	13.439	5.85e-05	0.405	GAAAGCA
GAAASCA	chr5	5414547	5414553	+	13.439	5.85e-05	0.405	GAAAGCA
GAAASCA	chr5	32567461	32567467	+	13.439	5.85e-05	0.405	GAAAGCA
GAAASCA	chr5	40443035	40443041	+	13.439	5.85e-05	0.405	GAAAGCA
GAAASCA	chr5	55474810	55474816	+	13.439	5.85e-05	0.405	GAAAGCA
GAAASCA	chr5	78089812	78089818	-	13.439	5.85e-05	0.405	GAAAGCA
GAAASCA	chr5	86448941	86448947	-	13.439	5.85e-05	0.405	GAAAGCA
GAAASCA	chr5	106759056	106759062	+	13.439	5.85e-05	0.405	GAAAGCA
GAAASCA	chr5	107746304	107746310	+	13.439	5.85e-05	0.405	GAAAGCA
GAAASCA	chr5	138748948	138748954	+	13.439	5.85e-05	0.405	GAAAGCA
GAAASCA	chr5	139205071	139205077	+	13.439	5.85e-05	0.405	GAAAGCA
GAAASCA	chr5	156291733	156291739	-	13.439	5.85e-05	0.405	GAAAGCA
GAAASCA	chr5	180582975	180582981	+	13.439	5.85e-05	0.405	GAAAGCA
GAAASCA	chr6	349823	349829	+	13.439	5.85e-05	0.405	GAAAGCA
GAAASCA	chr6	7827772	7827778	-	13.439	5.85e-05	0.405	GAAAGCA
GAAASCA	chr6	7828005	7828011	-	13.439	5.85e-05	0.405	GAAAGCA
GAAASCA	chr6	7831827	7831833	+	13.439	5.85e-05	0.405	GAAAGCA
GAAASCA	chr6	7838878	7838884	+	13.439	5.85e-05	0.405	GAAAGCA
GAAASCA	chr6	7862412	7862418	+	13.439	5.85e-05	0.405	GAAAGCA
GAAASCA	chr6	16612506	16612512	+	13.439	5.85e-05	0.405	GAAAGCA
GAAASCA	chr6	21696986	21696992	+	13.439	5.85e-05	0.405	GAAAGCA
GAAASCA	chr6	24991949	24991955	-	13.439	5.85e-05	0.405	GAAAGCA
GAAASCA	chr6	26139721	26139727	-	13.439	5.85e-05	0.405	GAAAGCA
GAAASCA	chr6	26152186	26152192	-	13.439	5.85e-05	0.405	GAAAGCA
GAAASCA	chr6	31239730	31239736	+	13.439	5.85e-05	0.405	GAAAGCA
GAAASCA	chr6	31239837	31239843	+	13.439	5.85e-05	0.405	GAAAGCA
GAAASCA	chr6	31430560	31430566	+	13.439	5.85e-05	0.405	GAAAGCA
GAAASCA	chr6	31430560	31430566	+	13.439	5.85e-05	0.405	GAAAGCA
GAAASCA	chr6	31431029	31431035	-	13.439	5.85e-05	0.405	GAAAGCA
GAAASCA	chr6	32047770	32047776	-	13.439	5.85e-05	0.405	GAAAGCA
GAAASCA	chr6	32733881	32733887	-	13.439	5.85e-05	0.405	GAAAGCA
GAAASCA	chr6	32734229	32734235	-	13.439	5.85e-05	0.405	GAAAGCA
GAAASCA	chr6	36828837	36828843	+	13.439	5.85e-05	0.405	GAAAGCA
GAAASCA	chr6	41782071	41782077	-	13.439	5.85e-05	0.405	GAAAGCA
GAAASCA	chr6	44322860	44322866	+	13.439	5.85e-05	0.405	GAAAGCA
GAAASCA	chr6	44330001	44330007	+	13.439	5.85e-05	0.405	GAAAGCA
GAAASCA	chr6	51969348	51969354	-	13.439	5.85e-05	0.405	GAAAGCA
GAAASCA	chr6	74287188	74287194	+	13.439	5.85e-05	0.405	GAAAGCA
GAAASCA	chr6	86440060	86440066	-	13.439	5.85e-05	0.405	GAAAGCA
GAAASCA	chr6	106656617	106656623	-	13.439	5.85e-05	0.405	GAAAGCA
GAAASCA	chr6	106664236	106664242	-	13.439	5.85e-05	0.405	GAAAGCA
GAAASCA	chr6	106670151	106670157	+	13.439	5.85e-05	0.405	GAAAGCA
GAAASCA	chr6	106718854	106718860	-	13.439	5.85e-05	0.405	GAAAGCA
GAAASCA	chr6	107887348	107887354	-	13.439	5.85e-05	0.405	GAAAGCA
GAAASCA	chr6	133181391	133181397	+	13.439	5.85e-05	0.405	GAAAGCA
GAAASCA	chr6	134610489	134610495	+	13.439	5.85e-05	0.405	GAAAGCA
GAAASCA	chr6	157061230	157061236	-	13.439	5.85e-05	0.405	GAAAGCA
GAAASCA	chr7	7951145	7951151	-	13.439	5.85e-05	0.405	GAAAGCA
GAAASCA	chr7	24924392	24924398	-	13.439	5.85e-05	0.405	GAAAGCA
GAAASCA	chr7	26195703	26195709	-	13.439	5.85e-05	0.405	GAAAGCA
GAAASCA	chr7	30637266	30637272	-	13.439	5.85e-05	0.405	GAAAGCA
GAAASCA	chr7	41991122	41991128	+	13.439	5.85e-05	0.405	GAAAGCA
GAAASCA	chr7	44071156	44071162	-	13.439	5.85e-05	0.405	GAAAGCA
GAAASCA	chr7	55604957	55604963	+	13.439	5.85e-05	0.405	GAAAGCA
GAAASCA	chr7	73263471	73263477	-	13.439	5.85e-05	0.405	GAAAGCA
GAAASCA	chr7	73281701	73281707	+	13.439	5.85e-05	0.405	GAAAGCA
GAAASCA	chr7	135694935	135694941	+	13.439	5.85e-05	0.405	GAAAGCA
GAAASCA	chr8	8179607	8179613	+	13.439	5.85e-05	0.405	GAAAGCA
GAAASCA	chr8	38934138	38934144	-	13.439	5.85e-05	0.405	GAAAGCA
GAAASCA	chr8	38934259	38934265	+	13.439	5.85e-05	0.405	GAAAGCA
GAAASCA	chr8	57149949	57149955	-	13.439	5.85e-05	0.405	GAAAGCA
GAAASCA	chr8	61978897	61978903	-	13.439	5.85e-05	0.405	GAAAGCA
GAAASCA	chr8	61979226	61979232	+	13.439	5.85e-05	0.405	GAAAGCA
GAAASCA	chr8	61987408	61987414	+	13.439	5.85e-05	0.405	GAAAGCA
GAAASCA	chr8	62004602	62004608	+	13.439	5.85e-05	0.405	GAAAGCA
GAAASCA	chr8	103666816	103666822	-	13.439	5.85e-05	0.405	GAAAGCA
GAAASCA	chr8	119363384	119363390	-	13.439	5.85e-05	0.405	GAAAGCA
GAAASCA	chr8	125688968	125688974	+	13.439	5.85e-05	0.405	GAAAGCA
GAAASCA	chr8	125688997	125689003	+	13.439	5.85e-05	0.405	GAAAGCA
GAAASCA	chr8	125718977	125718983	+	13.439	5.85e-05	0.405	GAAAGCA
GAAASCA	chr8	126521229	126521235	+	13.439	5.85e-05	0.405	GAAAGCA
GAAASCA	chr8	126683506	126683512	+	13.439	5.85e-05	0.405	GAAAGCA
GAAASCA	chr8	126689484	126689490	+	13.439	5.85e-05	0.405	GAAAGCA
GAAASCA	chr8	126730479	126730485	-	13.439	5.85e-05	0.405	GAAAGCA
GAAASCA	chr8	129395549	129395555	+	13.439	5.85e-05	0.405	GAAAGCA
GAAASCA	chr8	134563984	134563990	-	13.439	5.85e-05	0.405	GAAAGCA
GAAASCA	chr8	135683436	135683442	-	13.439	5.85e-05	0.405	GAAAGCA
GAAASCA	chr8	135683153	135683159	+	13.439	5.85e-05	0.405	GAAAGCA
GAAASCA	chr9	3516606	3516612	-	13.439	5.85e-05	0.405	GAAAGCA
GAAASCA	chr9	5548479	5548485	-	13.439	5.85e-05	0.405	GAAAGCA
GAAASCA	chr9	85770720	85770726	-	13.439	5.85e-05	0.405	GAAAGCA
GAAASCA	chr9	130685088	130685094	-	13.439	5.85e-05	0.405	GAAAGCA
GAAASCA	chr9	131833409	131833415	-	13.439	5.85e-05	0.405	GAAAGCA
GAAASCA	chrX	7012178	7012184	-	13.439	5.85e-05	0.405	GAAAGCA
GAAASCA	chrX	7043471	7043477	+	13.439	5.85e-05	0.405	GAAAGCA
GAAASCA	chrX	12906313	12906319	-	13.439	5.85e-05	0.405	GAAAGCA
GAAASCA	chrX	96468142	96468148	-	13.439	5.85e-05	0.405	GAAAGCA
GAAASCA	chrX	96468503	96468509	-	13.439	5.85e-05	0.405	GAAAGCA
GAAASCA	chrX	96468315	96468321	+	13.439	5.85e-05	0.405	GAAAGCA
GAAASCA	chrX	141893811	141893817	+	13.439	5.85e-05	0.405	GAAAGCA
GAAASCA	chrX	151750410	151750416	-	13.439	5.85e-05	0.405	GAAAGCA
GAAASCA	chr10	6430026	6430032	-	13.439	5.85e-05	0.405	GAAAGCA
GAAASCA	chr10	11328920	11328926	-	13.439	5.85e-05	0.405	GAAAGCA
GAAASCA	chr10	11368679	11368685	-	13.439	5.85e-05	0.405	GAAAGCA
GAAASCA	chr10	45235425	45235431	+	13.439	5.85e-05	0.405	GAAAGCA
GAAASCA	chr10	63326904	63326910	+	13.439	5.85e-05	0.405	GAAAGCA
GAAASCA	chr10	64067348	64067354	+	13.439	5.85e-05	0.405	GAAAGCA
GAAASCA	chr10	89840650	89840656	+	13.439	5.85e-05	0.405	GAAAGCA
GAAASCA	chr10	89860835	89860841	+	13.439	5.85e-05	0.405	GAAAGCA
GAAASCA	chr10	89912957	89912963	-	13.439	5.85e-05	0.405	GAAAGCA
GAAASCA	chr10	90010516	90010522	+	13.439	5.85e-05	0.405	GAAAGCA
GAAASCA	chr10	97581868	97581874	+	13.439	5.85e-05	0.405	GAAAGCA
GAAASCA	chr10	112592924	112592930	-	13.439	5.85e-05	0.405	GAAAGCA
GAAASCA	chr10	121413780	121413786	-	13.439	5.85e-05	0.405	GAAAGCA
GAAASCA	chr11	1830874	1830880	+	13.439	5.85e-05	0.405	GAAAGCA
GAAASCA	chr11	8666606	8666612	-	13.439	5.85e-05	0.405	GAAAGCA
GAAASCA	chr11	33872022	33872028	-	13.439	5.85e-05	0.405	GAAAGCA
GAAASCA	chr11	35105751	35105757	-	13.439	5.85e-05	0.405	GAAAGCA
GAAASCA	chr11	58741067	58741073	-	13.439	5.85e-05	0.405	GAAAGCA
GAAASCA	chr11	62379002	62379008	+	13.439	5.85e-05	0.405	GAAAGCA
GAAASCA	chr11	64945948	64945954	-	13.439	5.85e-05	0.405	GAAAGCA
GAAASCA	chr11	67790534	67790540	-	13.439	5.85e-05	0.405	GAAAGCA
GAAASCA	chr11	101693313	101693319	+	13.439	5.85e-05	0.405	GAAAGCA
GAAASCA	chr11	103274695	103274701	+	13.439	5.85e-05	0.405	GAAAGCA
GAAASCA	chr11	122430309	122430315	+	13.439	5.85e-05	0.405	GAAAGCA
GAAASCA	chr12	12054482	12054488	+	13.439	5.85e-05	0.405	GAAAGCA
GAAASCA	chr12	14325098	14325104	+	13.439	5.85e-05	0.405	GAAAGCA
GAAASCA	chr12	22588731	22588737	+	13.439	5.85e-05	0.405	GAAAGCA
GAAASCA	chr12	46563458	46563464	-	13.439	5.85e-05	0.405	GAAAGCA
GAAASCA	chr12	52132124	52132130	+	13.439	5.85e-05	0.405	GAAAGCA
GAAASCA	chr12	52965956	52965962	+	13.439	5.85e-05	0.405	GAAAGCA
GAAASCA	chr12	55014332	55014338	-	13.439	5.85e-05	0.405	GAAAGCA
GAAASCA	chr12	74640124	74640130	-	13.439	5.85e-05	0.405	GAAAGCA
GAAASCA	chr12	75061643	75061649	-	13.439	5.85e-05	0.405	GAAAGCA
GAAASCA	chr12	75061767	75061773	+	13.439	5.85e-05	0.405	GAAAGCA
GAAASCA	chr12	107486148	107486154	-	13.439	5.85e-05	0.405	GAAAGCA
GAAASCA	chr12	107486148	107486154	-	13.439	5.85e-05	0.405	GAAAGCA
GAAASCA	chr12	107556259	107556265	+	13.439	5.85e-05	0.405	GAAAGCA
GAAASCA	chr12	107556346	107556352	+	13.439	5.85e-05	0.405	GAAAGCA
GAAASCA	chr12	115481767	115481773	-	13.439	5.85e-05	0.405	GAAAGCA
GAAASCA	chr12	119117661	119117667	-	13.439	5.85e-05	0.405	GAAAGCA
GAAASCA	chr12	121914719	121914725	+	13.439	5.85e-05	0.405	GAAAGCA
GAAASCA	chr12	123972235	123972241	+	13.439	5.85e-05	0.405	GAAAGCA
GAAASCA	chr13	26922985	26922991	-	13.439	5.85e-05	0.405	GAAAGCA
GAAASCA	chr13	33015047	33015053	-	13.439	5.85e-05	0.405	GAAAGCA
GAAASCA	chr13	45319886	45319892	+	13.439	5.85e-05	0.405	GAAAGCA
GAAASCA	chr13	45849839	45849845	-	13.439	5.85e-05	0.405	GAAAGCA
GAAASCA	chr13	51666622	51666628	-	13.439	5.85e-05	0.405	GAAAGCA
GAAASCA	chr13	52089581	52089587	+	13.439	5.85e-05	0.405	GAAAGCA
GAAASCA	chr13	76218199	76218205	+	13.439	5.85e-05	0.405	GAAAGCA
GAAASCA	chr13	76799488	76799494	+	13.439	5.85e-05	0.405	GAAAGCA
GAAASCA	chr13	97962877	97962883	-	13.439	5.85e-05	0.405	GAAAGCA
GAAASCA	chr13	97962852	97962858	+	13.439	5.85e-05	0.405	GAAAGCA
GAAASCA	chr13	98882825	98882831	+	13.439	5.85e-05	0.405	GAAAGCA
GAAASCA	chr13	101836943	101836949	-	13.439	5.85e-05	0.405	GAAAGCA
GAAASCA	chr14	20779674	20779680	-	13.439	5.85e-05	0.405	GAAAGCA
GAAASCA	chr14	61198634	61198640	-	13.439	5.85e-05	0.405	GAAAGCA
GAAASCA	chr14	80495689	80495695	-	13.439	5.85e-05	0.405	GAAAGCA
GAAASCA	chr14	92240688	92240694	-	13.439	5.85e-05	0.405	GAAAGCA
GAAASCA	chr14	96424393	96424399	+	13.439	5.85e-05	0.405	GAAAGCA
GAAASCA	chr14	96437463	96437469	-	13.439	5.85e-05	0.405	GAAAGCA
GAAASCA	chr15	29425705	29425711	+	13.439	5.85e-05	0.405	GAAAGCA
GAAASCA	chr15	42808887	42808893	-	13.439	5.85e-05	0.405	GAAAGCA
GAAASCA	chr15	43280126	43280132	-	13.439	5.85e-05	0.405	GAAAGCA
GAAASCA	chr15	55210618	55210624	-	13.439	5.85e-05	0.405	GAAAGCA
GAAASCA	chr15	61583843	61583849	-	13.439	5.85e-05	0.405	GAAAGCA
GAAASCA	chr15	62962427	62962433	-	13.439	5.85e-05	0.405	GAAAGCA
GAAASCA	chr15	70554570	70554576	+	13.439	5.85e-05	0.405	GAAAGCA
GAAASCA	chr15	73126460	73126466	-	13.439	5.85e-05	0.405	GAAAGCA
GAAASCA	chr15	84035793	84035799	-	13.439	5.85e-05	0.405	GAAAGCA
GAAASCA	chr16	1951423	1951429	-	13.439	5.85e-05	0.405	GAAAGCA
GAAASCA	chr16	8937792	8937798	+	13.439	5.85e-05	0.405	GAAAGCA
GAAASCA	chr16	20793340	20793346	+	13.439	5.85e-05	0.405	GAAAGCA
GAAASCA	chr16	23253184	23253190	-	13.439	5.85e-05	0.405	GAAAGCA
GAAASCA	chr16	80674172	80674178	-	13.439	5.85e-05	0.405	GAAAGCA
GAAASCA	chr16	87245552	87245558	+	13.439	5.85e-05	0.405	GAAAGCA
GAAASCA	chr17	1457379	1457385	-	13.439	5.85e-05	0.405	GAAAGCA
GAAASCA	chr17	3561212	3561218	-	13.439	5.85e-05	0.405	GAAAGCA
GAAASCA	chr17	8017308	8017314	+	13.439	5.85e-05	0.405	GAAAGCA
GAAASCA	chr17	8227052	8227058	+	13.439	5.85e-05	0.405	GAAAGCA
GAAASCA	chr17	37984273	37984279	-	13.439	5.85e-05	0.405	GAAAGCA
GAAASCA	chr17	43168058	43168064	-	13.439	5.85e-05	0.405	GAAAGCA
GAAASCA	chr17	45581072	45581078	+	13.439	5.85e-05	0.405	GAAAGCA
GAAASCA	chr17	45581202	45581208	+	13.439	5.85e-05	0.405	GAAAGCA
GAAASCA	chr17	46585770	46585776	+	13.439	5.85e-05	0.405	GAAAGCA
GAAASCA	chr17	52789256	52789262	-	13.439	5.85e-05	0.405	GAAAGCA
GAAASCA	chr17	52790112	52790118	-	13.439	5.85e-05	0.405	GAAAGCA
GAAASCA	chr17	52790341	52790347	-	13.439	5.85e-05	0.405	GAAAGCA
GAAASCA	chr17	55274105	55274111	-	13.439	5.85e-05	0.405	GAAAGCA
GAAASCA	chr17	55273937	55273943	+	13.439	5.85e-05	0.405	GAAAGCA
GAAASCA	chr17	60550203	60550209	-	13.439	5.85e-05	0.405	GAAAGCA
GAAASCA	chr17	71284686	71284692	+	13.439	5.85e-05	0.405	GAAAGCA
GAAASCA	chr18	667196	667202	+	13.439	5.85e-05	0.405	GAAAGCA
GAAASCA	chr18	3583784	3583790	+	13.439	5.85e-05	0.405	GAAAGCA
GAAASCA	chr18	9663584	9663590	-	13.439	5.85e-05	0.405	GAAAGCA
GAAASCA	chr18	11149965	11149971	+	13.439	5.85e-05	0.405	GAAAGCA
GAAASCA	chr18	42007651	42007657	-	13.439	5.85e-05	0.405	GAAAGCA
GAAASCA	chr18	59755260	59755266	-	13.439	5.85e-05	0.405	GAAAGCA
GAAASCA	chr19	1028201	1028207	+	13.439	5.85e-05	0.405	GAAAGCA
GAAASCA	chr19	2562082	2562088	-	13.439	5.85e-05	0.405	GAAAGCA
GAAASCA	chr19	2650025	2650031	+	13.439	5.85e-05	0.405	GAAAGCA
GAAASCA	chr19	11896740	11896746	+	13.439	5.85e-05	0.405	GAAAGCA
GAAASCA	chr19	14353043	14353049	+	13.439	5.85e-05	0.405	GAAAGCA
GAAASCA	chr19	17494924	17494930	+	13.439	5.85e-05	0.405	GAAAGCA
GAAASCA	chr19	17904394	17904400	+	13.439	5.85e-05	0.405	GAAAGCA
GAAASCA	chr19	40900092	40900098	-	13.439	5.85e-05	0.405	GAAAGCA
GAAASCA	chr19	40900215	40900221	-	13.439	5.85e-05	0.405	GAAAGCA
GAAASCA	chr19	45553703	45553709	-	13.439	5.85e-05	0.405	GAAAGCA
GAAASCA	chr19	54070562	54070568	+	13.439	5.85e-05	0.405	GAAAGCA
GAAASCA	chr19	54157768	54157774	-	13.439	5.85e-05	0.405	GAAAGCA
GAAASCA	chr19	57100236	57100242	+	13.439	5.85e-05	0.405	GAAAGCA
GAAASCA	chr19	60838117	60838123	-	13.439	5.85e-05	0.405	GAAAGCA
GAAASCA	chr20	3587714	3587720	+	13.439	5.85e-05	0.405	GAAAGCA
GAAASCA	chr20	24771752	24771758	+	13.439	5.85e-05	0.405	GAAAGCA
GAAASCA	chr20	36937771	36937777	-	13.439	5.85e-05	0.405	GAAAGCA
GAAASCA	chr20	47337867	47337873	-	13.439	5.85e-05	0.405	GAAAGCA
GAAASCA	chr20	47339043	47339049	-	13.439	5.85e-05	0.405	GAAAGCA
GAAASCA	chr20	47339343	47339349	-	13.439	5.85e-05	0.405	GAAAGCA
GAAASCA	chr20	47735388	47735394	+	13.439	5.85e-05	0.405	GAAAGCA
GAAASCA	chr20	51632041	51632047	+	13.439	5.85e-05	0.405	GAAAGCA
GAAASCA	chr20	51702200	51702206	-	13.439	5.85e-05	0.405	GAAAGCA
GAAASCA	chr20	51702423	51702429	+	13.439	5.85e-05	0.405	GAAAGCA
GAAASCA	chr20	61112387	61112393	-	13.439	5.85e-05	0.405	GAAAGCA
GAAASCA	chr20	61830307	61830313	-	13.439	5.85e-05	0.405	GAAAGCA
GAAASCA	chr21	25866084	25866090	+	13.439	5.85e-05	0.405	GAAAGCA
GAAASCA	chr21	41739689	41739695	+	13.439	5.85e-05	0.405	GAAAGCA
GAAASCA	chr22	27525220	27525226	-	13.439	5.85e-05	0.405	GAAAGCA
GAAASCA	chr22	16141407	16141413	-	13.439	5.85e-05	0.405	GAAAGCA
GAAASCA	chr22	27520592	27520598	+	13.439	5.85e-05	0.405	GAAAGCA
GAAASCA	chr22	35588489	35588495	-	13.439	5.85e-05	0.405	GAAAGCA
GAAASCA	chr22	38038151	38038157	+	13.439	5.85e-05	0.405	GAAAGCA
