# Supplementary material for: The MEME Suite
Source: Nucleic Acids Res. 2015 May 7;43(Web Server issue):W39–49. doi: 10.1093/nar/gkv416 (PMC4489269; doi:10.1093/nar/gkv416)
Supplement: SUPPLEMENTARY DATA [file supp_gkv416_nar-00283-web-b-2015-File005.zip › case4/meme-chip/fimo_out_15/fimo.gff]

##gff-version 3
chr1	fimo	nucleotide_motif	12034838	12034845	41.3	+	.	Name=CCGSCTCC;ID=CCGSCTCC-1-chr1;pvalue=7.33e-05;qvalue=0.449;sequence=CCGTCTCC;
chr1	fimo	nucleotide_motif	26819941	26819948	47.2	-	.	Name=CCGSCTCC;ID=CCGSCTCC-1-chr1;pvalue=1.9e-05;qvalue=0.243;sequence=CCGCCTCC;
chr1	fimo	nucleotide_motif	27521521	27521528	41.3	-	.	Name=CCGSCTCC;ID=CCGSCTCC-1-chr1;pvalue=7.33e-05;qvalue=0.449;sequence=CCGACTCC;
chr1	fimo	nucleotide_motif	28374544	28374551	47.2	+	.	Name=CCGSCTCC;ID=CCGSCTCC-1-chr1;pvalue=1.9e-05;qvalue=0.243;sequence=CCGCCTCC;
chr1	fimo	nucleotide_motif	36327266	36327273	44.2	-	.	Name=CCGSCTCC;ID=CCGSCTCC-1-chr1;pvalue=3.8e-05;qvalue=0.301;sequence=CCGGCTCC;
chr1	fimo	nucleotide_motif	40929839	40929846	47.2	+	.	Name=CCGSCTCC;ID=CCGSCTCC-1-chr1;pvalue=1.9e-05;qvalue=0.243;sequence=CCGCCTCC;
chr1	fimo	nucleotide_motif	84745044	84745051	44.2	-	.	Name=CCGSCTCC;ID=CCGSCTCC-1-chr1;pvalue=3.8e-05;qvalue=0.301;sequence=CCGGCTCC;
chr1	fimo	nucleotide_motif	101474114	101474121	44.2	+	.	Name=CCGSCTCC;ID=CCGSCTCC-1-chr1;pvalue=3.8e-05;qvalue=0.301;sequence=CCGGCTCC;
chr1	fimo	nucleotide_motif	110378785	110378792	44.2	-	.	Name=CCGSCTCC;ID=CCGSCTCC-1-chr1;pvalue=3.8e-05;qvalue=0.301;sequence=CCGGCTCC;
chr1	fimo	nucleotide_motif	110682905	110682912	47.2	-	.	Name=CCGSCTCC;ID=CCGSCTCC-1-chr1;pvalue=1.9e-05;qvalue=0.243;sequence=CCGCCTCC;
chr1	fimo	nucleotide_motif	110752134	110752141	41.3	+	.	Name=CCGSCTCC;ID=CCGSCTCC-1-chr1;pvalue=7.33e-05;qvalue=0.449;sequence=CCGACTCC;
chr1	fimo	nucleotide_motif	111548201	111548208	47.2	+	.	Name=CCGSCTCC;ID=CCGSCTCC-1-chr1;pvalue=1.9e-05;qvalue=0.243;sequence=CCGCCTCC;
chr1	fimo	nucleotide_motif	111548387	111548394	44.2	+	.	Name=CCGSCTCC;ID=CCGSCTCC-2-chr1;pvalue=3.8e-05;qvalue=0.301;sequence=CCGGCTCC;
chr1	fimo	nucleotide_motif	111937238	111937245	44.2	-	.	Name=CCGSCTCC;ID=CCGSCTCC-1-chr1;pvalue=3.8e-05;qvalue=0.301;sequence=CCGGCTCC;
chr1	fimo	nucleotide_motif	114249339	114249346	41.3	+	.	Name=CCGSCTCC;ID=CCGSCTCC-1-chr1;pvalue=7.33e-05;qvalue=0.449;sequence=CCGACTCC;
chr1	fimo	nucleotide_motif	148806982	148806989	41.3	-	.	Name=CCGSCTCC;ID=CCGSCTCC-1-chr1;pvalue=7.33e-05;qvalue=0.449;sequence=CCGTCTCC;
chr1	fimo	nucleotide_motif	148818675	148818682	41.3	+	.	Name=CCGSCTCC;ID=CCGSCTCC-1-chr1;pvalue=7.33e-05;qvalue=0.449;sequence=CCGACTCC;
chr1	fimo	nucleotide_motif	152185174	152185181	41.3	+	.	Name=CCGSCTCC;ID=CCGSCTCC-1-chr1;pvalue=7.33e-05;qvalue=0.449;sequence=CCGACTCC;
chr1	fimo	nucleotide_motif	153201188	153201195	44.2	+	.	Name=CCGSCTCC;ID=CCGSCTCC-2-chr1;pvalue=3.8e-05;qvalue=0.301;sequence=CCGGCTCC;
chr1	fimo	nucleotide_motif	153201326	153201333	47.2	+	.	Name=CCGSCTCC;ID=CCGSCTCC-1-chr1;pvalue=1.9e-05;qvalue=0.243;sequence=CCGCCTCC;
chr1	fimo	nucleotide_motif	154212837	154212844	41.3	+	.	Name=CCGSCTCC;ID=CCGSCTCC-1-chr1;pvalue=7.33e-05;qvalue=0.449;sequence=CCGACTCC;
chr1	fimo	nucleotide_motif	154453015	154453022	41.3	+	.	Name=CCGSCTCC;ID=CCGSCTCC-2-chr1;pvalue=7.33e-05;qvalue=0.449;sequence=CCGACTCC;
chr1	fimo	nucleotide_motif	154453257	154453264	47.2	+	.	Name=CCGSCTCC;ID=CCGSCTCC-1-chr1;pvalue=1.9e-05;qvalue=0.243;sequence=CCGCCTCC;
chr1	fimo	nucleotide_motif	155413349	155413356	47.2	-	.	Name=CCGSCTCC;ID=CCGSCTCC-1-chr1;pvalue=1.9e-05;qvalue=0.243;sequence=CCGCCTCC;
chr1	fimo	nucleotide_motif	159635945	159635952	44.2	+	.	Name=CCGSCTCC;ID=CCGSCTCC-1-chr1;pvalue=3.8e-05;qvalue=0.301;sequence=CCGGCTCC;
chr1	fimo	nucleotide_motif	161558372	161558379	47.2	-	.	Name=CCGSCTCC;ID=CCGSCTCC-1-chr1;pvalue=1.9e-05;qvalue=0.243;sequence=CCGCCTCC;
chr1	fimo	nucleotide_motif	178118684	178118691	41.3	+	.	Name=CCGSCTCC;ID=CCGSCTCC-1-chr1;pvalue=7.33e-05;qvalue=0.449;sequence=CCGTCTCC;
chr1	fimo	nucleotide_motif	181259949	181259956	44.2	+	.	Name=CCGSCTCC;ID=CCGSCTCC-1-chr1;pvalue=3.8e-05;qvalue=0.301;sequence=CCGGCTCC;
chr1	fimo	nucleotide_motif	228325938	228325945	41.3	+	.	Name=CCGSCTCC;ID=CCGSCTCC-1-chr1;pvalue=7.33e-05;qvalue=0.449;sequence=CCGACTCC;
chr1	fimo	nucleotide_motif	228845070	228845077	44.2	-	.	Name=CCGSCTCC;ID=CCGSCTCC-1-chr1;pvalue=3.8e-05;qvalue=0.301;sequence=CCGGCTCC;
chr10	fimo	nucleotide_motif	3817806	3817813	44.2	-	.	Name=CCGSCTCC;ID=CCGSCTCC-1-chr10;pvalue=3.8e-05;qvalue=0.301;sequence=CCGGCTCC;
chr10	fimo	nucleotide_motif	35456010	35456017	44.2	+	.	Name=CCGSCTCC;ID=CCGSCTCC-1-chr10;pvalue=3.8e-05;qvalue=0.301;sequence=CCGGCTCC;
chr10	fimo	nucleotide_motif	63326733	63326740	44.2	+	.	Name=CCGSCTCC;ID=CCGSCTCC-1-chr10;pvalue=3.8e-05;qvalue=0.301;sequence=CCGGCTCC;
chr10	fimo	nucleotide_motif	69761868	69761875	41.3	-	.	Name=CCGSCTCC;ID=CCGSCTCC-1-chr10;pvalue=7.33e-05;qvalue=0.449;sequence=CCGTCTCC;
chr10	fimo	nucleotide_motif	70495663	70495670	47.2	-	.	Name=CCGSCTCC;ID=CCGSCTCC-1-chr10;pvalue=1.9e-05;qvalue=0.243;sequence=CCGCCTCC;
chr10	fimo	nucleotide_motif	73404319	73404326	41.3	-	.	Name=CCGSCTCC;ID=CCGSCTCC-1-chr10;pvalue=7.33e-05;qvalue=0.449;sequence=CCGTCTCC;
chr10	fimo	nucleotide_motif	73703516	73703523	47.2	-	.	Name=CCGSCTCC;ID=CCGSCTCC-1-chr10;pvalue=1.9e-05;qvalue=0.243;sequence=CCGCCTCC;
chr10	fimo	nucleotide_motif	73727615	73727622	47.2	+	.	Name=CCGSCTCC;ID=CCGSCTCC-1-chr10;pvalue=1.9e-05;qvalue=0.243;sequence=CCGCCTCC;
chr10	fimo	nucleotide_motif	73727633	73727640	47.2	+	.	Name=CCGSCTCC;ID=CCGSCTCC-2-chr10;pvalue=1.9e-05;qvalue=0.243;sequence=CCGCCTCC;
chr10	fimo	nucleotide_motif	85889133	85889140	47.2	+	.	Name=CCGSCTCC;ID=CCGSCTCC-1-chr10;pvalue=1.9e-05;qvalue=0.243;sequence=CCGCCTCC;
chr10	fimo	nucleotide_motif	85889154	85889161	47.2	+	.	Name=CCGSCTCC;ID=CCGSCTCC-2-chr10;pvalue=1.9e-05;qvalue=0.243;sequence=CCGCCTCC;
chr10	fimo	nucleotide_motif	126375200	126375207	41.3	+	.	Name=CCGSCTCC;ID=CCGSCTCC-1-chr10;pvalue=7.33e-05;qvalue=0.449;sequence=CCGACTCC;
chr11	fimo	nucleotide_motif	440169	440176	44.2	+	.	Name=CCGSCTCC;ID=CCGSCTCC-1-chr11;pvalue=3.8e-05;qvalue=0.301;sequence=CCGGCTCC;
chr11	fimo	nucleotide_motif	9438719	9438726	47.2	+	.	Name=CCGSCTCC;ID=CCGSCTCC-1-chr11;pvalue=1.9e-05;qvalue=0.243;sequence=CCGCCTCC;
chr11	fimo	nucleotide_motif	9438759	9438766	44.2	+	.	Name=CCGSCTCC;ID=CCGSCTCC-2-chr11;pvalue=3.8e-05;qvalue=0.301;sequence=CCGGCTCC;
chr11	fimo	nucleotide_motif	13255645	13255652	44.2	+	.	Name=CCGSCTCC;ID=CCGSCTCC-1-chr11;pvalue=3.8e-05;qvalue=0.301;sequence=CCGGCTCC;
chr11	fimo	nucleotide_motif	13255751	13255758	44.2	+	.	Name=CCGSCTCC;ID=CCGSCTCC-2-chr11;pvalue=3.8e-05;qvalue=0.301;sequence=CCGGCTCC;
chr11	fimo	nucleotide_motif	13441377	13441384	44.2	+	.	Name=CCGSCTCC;ID=CCGSCTCC-1-chr11;pvalue=3.8e-05;qvalue=0.301;sequence=CCGGCTCC;
chr11	fimo	nucleotide_motif	47557103	47557110	44.2	+	.	Name=CCGSCTCC;ID=CCGSCTCC-1-chr11;pvalue=3.8e-05;qvalue=0.301;sequence=CCGGCTCC;
chr11	fimo	nucleotide_motif	58102517	58102524	47.2	+	.	Name=CCGSCTCC;ID=CCGSCTCC-1-chr11;pvalue=1.9e-05;qvalue=0.243;sequence=CCGCCTCC;
chr11	fimo	nucleotide_motif	62146063	62146070	44.2	+	.	Name=CCGSCTCC;ID=CCGSCTCC-1-chr11;pvalue=3.8e-05;qvalue=0.301;sequence=CCGGCTCC;
chr11	fimo	nucleotide_motif	62405227	62405234	47.2	-	.	Name=CCGSCTCC;ID=CCGSCTCC-1-chr11;pvalue=1.9e-05;qvalue=0.243;sequence=CCGCCTCC;
chr11	fimo	nucleotide_motif	64402957	64402964	41.3	-	.	Name=CCGSCTCC;ID=CCGSCTCC-1-chr11;pvalue=7.33e-05;qvalue=0.449;sequence=CCGTCTCC;
chr11	fimo	nucleotide_motif	64641692	64641699	44.2	+	.	Name=CCGSCTCC;ID=CCGSCTCC-1-chr11;pvalue=3.8e-05;qvalue=0.301;sequence=CCGGCTCC;
chr11	fimo	nucleotide_motif	65443491	65443498	44.2	-	.	Name=CCGSCTCC;ID=CCGSCTCC-1-chr11;pvalue=3.8e-05;qvalue=0.301;sequence=CCGGCTCC;
chr11	fimo	nucleotide_motif	65443624	65443631	44.2	+	.	Name=CCGSCTCC;ID=CCGSCTCC-2-chr11;pvalue=3.8e-05;qvalue=0.301;sequence=CCGGCTCC;
chr11	fimo	nucleotide_motif	67796157	67796164	47.2	+	.	Name=CCGSCTCC;ID=CCGSCTCC-1-chr11;pvalue=1.9e-05;qvalue=0.243;sequence=CCGCCTCC;
chr11	fimo	nucleotide_motif	69210038	69210045	47.2	+	.	Name=CCGSCTCC;ID=CCGSCTCC-1-chr11;pvalue=1.9e-05;qvalue=0.243;sequence=CCGCCTCC;
chr11	fimo	nucleotide_motif	117387146	117387153	41.3	+	.	Name=CCGSCTCC;ID=CCGSCTCC-1-chr11;pvalue=7.33e-05;qvalue=0.449;sequence=CCGTCTCC;
chr11	fimo	nucleotide_motif	118301951	118301958	44.2	+	.	Name=CCGSCTCC;ID=CCGSCTCC-1-chr11;pvalue=3.8e-05;qvalue=0.301;sequence=CCGGCTCC;
chr11	fimo	nucleotide_motif	122438191	122438198	44.2	+	.	Name=CCGSCTCC;ID=CCGSCTCC-1-chr11;pvalue=3.8e-05;qvalue=0.301;sequence=CCGGCTCC;
chr12	fimo	nucleotide_motif	6431749	6431756	41.3	-	.	Name=CCGSCTCC;ID=CCGSCTCC-1-chr12;pvalue=7.33e-05;qvalue=0.449;sequence=CCGACTCC;
chr12	fimo	nucleotide_motif	6513870	6513877	47.2	-	.	Name=CCGSCTCC;ID=CCGSCTCC-1-chr12;pvalue=1.9e-05;qvalue=0.243;sequence=CCGCCTCC;
chr12	fimo	nucleotide_motif	14818477	14818484	47.2	-	.	Name=CCGSCTCC;ID=CCGSCTCC-1-chr12;pvalue=1.9e-05;qvalue=0.243;sequence=CCGCCTCC;
chr12	fimo	nucleotide_motif	44407554	44407561	47.2	-	.	Name=CCGSCTCC;ID=CCGSCTCC-1-chr12;pvalue=1.9e-05;qvalue=0.243;sequence=CCGCCTCC;
chr12	fimo	nucleotide_motif	46493146	46493153	47.2	+	.	Name=CCGSCTCC;ID=CCGSCTCC-1-chr12;pvalue=1.9e-05;qvalue=0.243;sequence=CCGCCTCC;
chr12	fimo	nucleotide_motif	46493160	46493167	47.2	+	.	Name=CCGSCTCC;ID=CCGSCTCC-2-chr12;pvalue=1.9e-05;qvalue=0.243;sequence=CCGCCTCC;
chr12	fimo	nucleotide_motif	53664857	53664864	47.2	+	.	Name=CCGSCTCC;ID=CCGSCTCC-1-chr12;pvalue=1.9e-05;qvalue=0.243;sequence=CCGCCTCC;
chr12	fimo	nucleotide_motif	54798375	54798382	47.2	-	.	Name=CCGSCTCC;ID=CCGSCTCC-1-chr12;pvalue=1.9e-05;qvalue=0.243;sequence=CCGCCTCC;
chr12	fimo	nucleotide_motif	54798415	54798422	41.3	-	.	Name=CCGSCTCC;ID=CCGSCTCC-2-chr12;pvalue=7.33e-05;qvalue=0.449;sequence=CCGACTCC;
chr12	fimo	nucleotide_motif	55014541	55014548	44.2	-	.	Name=CCGSCTCC;ID=CCGSCTCC-1-chr12;pvalue=3.8e-05;qvalue=0.301;sequence=CCGGCTCC;
chr12	fimo	nucleotide_motif	81276676	81276683	41.3	-	.	Name=CCGSCTCC;ID=CCGSCTCC-1-chr12;pvalue=7.33e-05;qvalue=0.449;sequence=CCGTCTCC;
chr12	fimo	nucleotide_motif	91063621	91063628	47.2	-	.	Name=CCGSCTCC;ID=CCGSCTCC-1-chr12;pvalue=1.9e-05;qvalue=0.243;sequence=CCGCCTCC;
chr12	fimo	nucleotide_motif	91063693	91063700	47.2	+	.	Name=CCGSCTCC;ID=CCGSCTCC-2-chr12;pvalue=1.9e-05;qvalue=0.243;sequence=CCGCCTCC;
chr12	fimo	nucleotide_motif	91063826	91063833	41.3	+	.	Name=CCGSCTCC;ID=CCGSCTCC-4-chr12;pvalue=7.33e-05;qvalue=0.449;sequence=CCGACTCC;
chr12	fimo	nucleotide_motif	91063904	91063911	47.2	-	.	Name=CCGSCTCC;ID=CCGSCTCC-3-chr12;pvalue=1.9e-05;qvalue=0.243;sequence=CCGCCTCC;
chr12	fimo	nucleotide_motif	102847420	102847427	47.2	-	.	Name=CCGSCTCC;ID=CCGSCTCC-1-chr12;pvalue=1.9e-05;qvalue=0.243;sequence=CCGCCTCC;
chr12	fimo	nucleotide_motif	109424408	109424415	47.2	-	.	Name=CCGSCTCC;ID=CCGSCTCC-1-chr12;pvalue=1.9e-05;qvalue=0.243;sequence=CCGCCTCC;
chr12	fimo	nucleotide_motif	120811109	120811116	44.2	-	.	Name=CCGSCTCC;ID=CCGSCTCC-1-chr12;pvalue=3.8e-05;qvalue=0.301;sequence=CCGGCTCC;
chr12	fimo	nucleotide_motif	132123863	132123870	41.3	+	.	Name=CCGSCTCC;ID=CCGSCTCC-1-chr12;pvalue=7.33e-05;qvalue=0.449;sequence=CCGTCTCC;
chr13	fimo	nucleotide_motif	20648940	20648947	47.2	-	.	Name=CCGSCTCC;ID=CCGSCTCC-1-chr13;pvalue=1.9e-05;qvalue=0.243;sequence=CCGCCTCC;
chr13	fimo	nucleotide_motif	23742937	23742944	44.2	+	.	Name=CCGSCTCC;ID=CCGSCTCC-1-chr13;pvalue=3.8e-05;qvalue=0.301;sequence=CCGGCTCC;
chr13	fimo	nucleotide_motif	33014922	33014929	41.3	+	.	Name=CCGSCTCC;ID=CCGSCTCC-1-chr13;pvalue=7.33e-05;qvalue=0.449;sequence=CCGTCTCC;
chr13	fimo	nucleotide_motif	47509920	47509927	41.3	-	.	Name=CCGSCTCC;ID=CCGSCTCC-1-chr13;pvalue=7.33e-05;qvalue=0.449;sequence=CCGACTCC;
chr13	fimo	nucleotide_motif	47509926	47509933	41.3	-	.	Name=CCGSCTCC;ID=CCGSCTCC-2-chr13;pvalue=7.33e-05;qvalue=0.449;sequence=CCGACTCC;
chr13	fimo	nucleotide_motif	48005193	48005200	47.2	+	.	Name=CCGSCTCC;ID=CCGSCTCC-1-chr13;pvalue=1.9e-05;qvalue=0.243;sequence=CCGCCTCC;
chr13	fimo	nucleotide_motif	48916235	48916242	47.2	-	.	Name=CCGSCTCC;ID=CCGSCTCC-1-chr13;pvalue=1.9e-05;qvalue=0.243;sequence=CCGCCTCC;
chr13	fimo	nucleotide_motif	48916359	48916366	41.3	+	.	Name=CCGSCTCC;ID=CCGSCTCC-2-chr13;pvalue=7.33e-05;qvalue=0.449;sequence=CCGACTCC;
chr14	fimo	nucleotide_motif	22095463	22095470	47.2	+	.	Name=CCGSCTCC;ID=CCGSCTCC-1-chr14;pvalue=1.9e-05;qvalue=0.243;sequence=CCGCCTCC;
chr14	fimo	nucleotide_motif	64693423	64693430	41.3	-	.	Name=CCGSCTCC;ID=CCGSCTCC-1-chr14;pvalue=7.33e-05;qvalue=0.449;sequence=CCGTCTCC;
chr14	fimo	nucleotide_motif	91046509	91046516	47.2	-	.	Name=CCGSCTCC;ID=CCGSCTCC-1-chr14;pvalue=1.9e-05;qvalue=0.243;sequence=CCGCCTCC;
chr14	fimo	nucleotide_motif	91046516	91046523	47.2	-	.	Name=CCGSCTCC;ID=CCGSCTCC-2-chr14;pvalue=1.9e-05;qvalue=0.243;sequence=CCGCCTCC;
chr14	fimo	nucleotide_motif	91046563	91046570	47.2	-	.	Name=CCGSCTCC;ID=CCGSCTCC-3-chr14;pvalue=1.9e-05;qvalue=0.243;sequence=CCGCCTCC;
chr14	fimo	nucleotide_motif	91046608	91046615	47.2	+	.	Name=CCGSCTCC;ID=CCGSCTCC-4-chr14;pvalue=1.9e-05;qvalue=0.243;sequence=CCGCCTCC;
chr14	fimo	nucleotide_motif	91409829	91409836	41.3	-	.	Name=CCGSCTCC;ID=CCGSCTCC-1-chr14;pvalue=7.33e-05;qvalue=0.449;sequence=CCGACTCC;
chr14	fimo	nucleotide_motif	104583137	104583144	44.2	+	.	Name=CCGSCTCC;ID=CCGSCTCC-1-chr14;pvalue=3.8e-05;qvalue=0.301;sequence=CCGGCTCC;
chr14	fimo	nucleotide_motif	105309055	105309062	47.2	-	.	Name=CCGSCTCC;ID=CCGSCTCC-1-chr14;pvalue=1.9e-05;qvalue=0.243;sequence=CCGCCTCC;
chr15	fimo	nucleotide_motif	29295949	29295956	47.2	+	.	Name=CCGSCTCC;ID=CCGSCTCC-1-chr15;pvalue=1.9e-05;qvalue=0.243;sequence=CCGCCTCC;
chr15	fimo	nucleotide_motif	29296052	29296059	47.2	-	.	Name=CCGSCTCC;ID=CCGSCTCC-2-chr15;pvalue=1.9e-05;qvalue=0.243;sequence=CCGCCTCC;
chr15	fimo	nucleotide_motif	29309123	29309130	47.2	-	.	Name=CCGSCTCC;ID=CCGSCTCC-1-chr15;pvalue=1.9e-05;qvalue=0.243;sequence=CCGCCTCC;
chr15	fimo	nucleotide_motif	29343772	29343779	44.2	+	.	Name=CCGSCTCC;ID=CCGSCTCC-1-chr15;pvalue=3.8e-05;qvalue=0.301;sequence=CCGGCTCC;
chr15	fimo	nucleotide_motif	36533666	36533673	44.2	-	.	Name=CCGSCTCC;ID=CCGSCTCC-2-chr15;pvalue=3.8e-05;qvalue=0.301;sequence=CCGGCTCC;
chr15	fimo	nucleotide_motif	36533879	36533886	47.2	-	.	Name=CCGSCTCC;ID=CCGSCTCC-1-chr15;pvalue=1.9e-05;qvalue=0.243;sequence=CCGCCTCC;
chr15	fimo	nucleotide_motif	61583804	61583811	41.3	-	.	Name=CCGSCTCC;ID=CCGSCTCC-1-chr15;pvalue=7.33e-05;qvalue=0.449;sequence=CCGTCTCC;
chr15	fimo	nucleotide_motif	62233116	62233123	41.3	+	.	Name=CCGSCTCC;ID=CCGSCTCC-1-chr15;pvalue=7.33e-05;qvalue=0.449;sequence=CCGTCTCC;
chr15	fimo	nucleotide_motif	62466986	62466993	47.2	-	.	Name=CCGSCTCC;ID=CCGSCTCC-1-chr15;pvalue=1.9e-05;qvalue=0.243;sequence=CCGCCTCC;
chr15	fimo	nucleotide_motif	62974192	62974199	47.2	+	.	Name=CCGSCTCC;ID=CCGSCTCC-1-chr15;pvalue=1.9e-05;qvalue=0.243;sequence=CCGCCTCC;
chr15	fimo	nucleotide_motif	68094549	68094556	47.2	+	.	Name=CCGSCTCC;ID=CCGSCTCC-1-chr15;pvalue=1.9e-05;qvalue=0.243;sequence=CCGCCTCC;
chr15	fimo	nucleotide_motif	70310666	70310673	44.2	+	.	Name=CCGSCTCC;ID=CCGSCTCC-1-chr15;pvalue=3.8e-05;qvalue=0.301;sequence=CCGGCTCC;
chr16	fimo	nucleotide_motif	1981494	1981501	44.2	+	.	Name=CCGSCTCC;ID=CCGSCTCC-1-chr16;pvalue=3.8e-05;qvalue=0.301;sequence=CCGGCTCC;
chr16	fimo	nucleotide_motif	2195464	2195471	44.2	+	.	Name=CCGSCTCC;ID=CCGSCTCC-1-chr16;pvalue=3.8e-05;qvalue=0.301;sequence=CCGGCTCC;
chr16	fimo	nucleotide_motif	11678899	11678906	44.2	-	.	Name=CCGSCTCC;ID=CCGSCTCC-1-chr16;pvalue=3.8e-05;qvalue=0.301;sequence=CCGGCTCC;
chr16	fimo	nucleotide_motif	11743579	11743586	47.2	+	.	Name=CCGSCTCC;ID=CCGSCTCC-1-chr16;pvalue=1.9e-05;qvalue=0.243;sequence=CCGCCTCC;
chr16	fimo	nucleotide_motif	14287048	14287055	41.3	+	.	Name=CCGSCTCC;ID=CCGSCTCC-1-chr16;pvalue=7.33e-05;qvalue=0.449;sequence=CCGACTCC;
chr16	fimo	nucleotide_motif	23560352	23560359	47.2	-	.	Name=CCGSCTCC;ID=CCGSCTCC-1-chr16;pvalue=1.9e-05;qvalue=0.243;sequence=CCGCCTCC;
chr16	fimo	nucleotide_motif	28765112	28765119	44.2	-	.	Name=CCGSCTCC;ID=CCGSCTCC-1-chr16;pvalue=3.8e-05;qvalue=0.301;sequence=CCGGCTCC;
chr16	fimo	nucleotide_motif	29734955	29734962	47.2	-	.	Name=CCGSCTCC;ID=CCGSCTCC-1-chr16;pvalue=1.9e-05;qvalue=0.243;sequence=CCGCCTCC;
chr16	fimo	nucleotide_motif	29915057	29915064	47.2	-	.	Name=CCGSCTCC;ID=CCGSCTCC-1-chr16;pvalue=1.9e-05;qvalue=0.243;sequence=CCGCCTCC;
chr16	fimo	nucleotide_motif	30377959	30377966	44.2	+	.	Name=CCGSCTCC;ID=CCGSCTCC-1-chr16;pvalue=3.8e-05;qvalue=0.301;sequence=CCGGCTCC;
chr16	fimo	nucleotide_motif	30490867	30490874	47.2	-	.	Name=CCGSCTCC;ID=CCGSCTCC-1-chr16;pvalue=1.9e-05;qvalue=0.243;sequence=CCGCCTCC;
chr16	fimo	nucleotide_motif	30569579	30569586	44.2	-	.	Name=CCGSCTCC;ID=CCGSCTCC-2-chr16;pvalue=3.8e-05;qvalue=0.301;sequence=CCGGCTCC;
chr16	fimo	nucleotide_motif	30569619	30569626	47.2	-	.	Name=CCGSCTCC;ID=CCGSCTCC-1-chr16;pvalue=1.9e-05;qvalue=0.243;sequence=CCGCCTCC;
chr16	fimo	nucleotide_motif	30841623	30841630	44.2	-	.	Name=CCGSCTCC;ID=CCGSCTCC-1-chr16;pvalue=3.8e-05;qvalue=0.301;sequence=CCGGCTCC;
chr16	fimo	nucleotide_motif	31098949	31098956	47.2	-	.	Name=CCGSCTCC;ID=CCGSCTCC-1-chr16;pvalue=1.9e-05;qvalue=0.243;sequence=CCGCCTCC;
chr16	fimo	nucleotide_motif	49705256	49705263	41.3	+	.	Name=CCGSCTCC;ID=CCGSCTCC-1-chr16;pvalue=7.33e-05;qvalue=0.449;sequence=CCGTCTCC;
chr16	fimo	nucleotide_motif	66464482	66464489	47.2	-	.	Name=CCGSCTCC;ID=CCGSCTCC-1-chr16;pvalue=1.9e-05;qvalue=0.243;sequence=CCGCCTCC;
chr16	fimo	nucleotide_motif	86542654	86542661	47.2	+	.	Name=CCGSCTCC;ID=CCGSCTCC-1-chr16;pvalue=1.9e-05;qvalue=0.243;sequence=CCGCCTCC;
chr17	fimo	nucleotide_motif	1920853	1920860	47.2	-	.	Name=CCGSCTCC;ID=CCGSCTCC-1-chr17;pvalue=1.9e-05;qvalue=0.243;sequence=CCGCCTCC;
chr17	fimo	nucleotide_motif	7328646	7328653	47.2	+	.	Name=CCGSCTCC;ID=CCGSCTCC-1-chr17;pvalue=1.9e-05;qvalue=0.243;sequence=CCGCCTCC;
chr17	fimo	nucleotide_motif	7328748	7328755	47.2	-	.	Name=CCGSCTCC;ID=CCGSCTCC-2-chr17;pvalue=1.9e-05;qvalue=0.243;sequence=CCGCCTCC;
chr17	fimo	nucleotide_motif	7416824	7416831	41.3	-	.	Name=CCGSCTCC;ID=CCGSCTCC-1-chr17;pvalue=7.33e-05;qvalue=0.449;sequence=CCGACTCC;
chr17	fimo	nucleotide_motif	8139614	8139621	41.3	+	.	Name=CCGSCTCC;ID=CCGSCTCC-2-chr17;pvalue=7.33e-05;qvalue=0.449;sequence=CCGACTCC;
chr17	fimo	nucleotide_motif	8139620	8139627	44.2	+	.	Name=CCGSCTCC;ID=CCGSCTCC-1-chr17;pvalue=3.8e-05;qvalue=0.301;sequence=CCGGCTCC;
chr17	fimo	nucleotide_motif	16130229	16130236	47.2	+	.	Name=CCGSCTCC;ID=CCGSCTCC-1-chr17;pvalue=1.9e-05;qvalue=0.243;sequence=CCGCCTCC;
chr17	fimo	nucleotide_motif	16225054	16225061	41.3	-	.	Name=CCGSCTCC;ID=CCGSCTCC-1-chr17;pvalue=7.33e-05;qvalue=0.449;sequence=CCGTCTCC;
chr17	fimo	nucleotide_motif	20542892	20542899	44.2	-	.	Name=CCGSCTCC;ID=CCGSCTCC-1-chr17;pvalue=3.8e-05;qvalue=0.301;sequence=CCGGCTCC;
chr17	fimo	nucleotide_motif	27693351	27693358	44.2	+	.	Name=CCGSCTCC;ID=CCGSCTCC-1-chr17;pvalue=3.8e-05;qvalue=0.301;sequence=CCGGCTCC;
chr17	fimo	nucleotide_motif	35274062	35274069	44.2	-	.	Name=CCGSCTCC;ID=CCGSCTCC-1-chr17;pvalue=3.8e-05;qvalue=0.301;sequence=CCGGCTCC;
chr17	fimo	nucleotide_motif	39936345	39936352	47.2	+	.	Name=CCGSCTCC;ID=CCGSCTCC-1-chr17;pvalue=1.9e-05;qvalue=0.243;sequence=CCGCCTCC;
chr17	fimo	nucleotide_motif	53784480	53784487	41.3	+	.	Name=CCGSCTCC;ID=CCGSCTCC-1-chr17;pvalue=7.33e-05;qvalue=0.449;sequence=CCGTCTCC;
chr17	fimo	nucleotide_motif	59172873	59172880	47.2	+	.	Name=CCGSCTCC;ID=CCGSCTCC-1-chr17;pvalue=1.9e-05;qvalue=0.243;sequence=CCGCCTCC;
chr17	fimo	nucleotide_motif	70803570	70803577	47.2	+	.	Name=CCGSCTCC;ID=CCGSCTCC-1-chr17;pvalue=1.9e-05;qvalue=0.243;sequence=CCGCCTCC;
chr17	fimo	nucleotide_motif	71861844	71861851	47.2	+	.	Name=CCGSCTCC;ID=CCGSCTCC-1-chr17;pvalue=1.9e-05;qvalue=0.243;sequence=CCGCCTCC;
chr17	fimo	nucleotide_motif	77779531	77779538	41.3	-	.	Name=CCGSCTCC;ID=CCGSCTCC-1-chr17;pvalue=7.33e-05;qvalue=0.449;sequence=CCGACTCC;
chr18	fimo	nucleotide_motif	3237953	3237960	41.3	+	.	Name=CCGSCTCC;ID=CCGSCTCC-1-chr18;pvalue=7.33e-05;qvalue=0.449;sequence=CCGTCTCC;
chr18	fimo	nucleotide_motif	42007831	42007838	44.2	-	.	Name=CCGSCTCC;ID=CCGSCTCC-2-chr18;pvalue=3.8e-05;qvalue=0.301;sequence=CCGGCTCC;
chr18	fimo	nucleotide_motif	42008083	42008090	47.2	-	.	Name=CCGSCTCC;ID=CCGSCTCC-1-chr18;pvalue=1.9e-05;qvalue=0.243;sequence=CCGCCTCC;
chr18	fimo	nucleotide_motif	45272644	45272651	44.2	+	.	Name=CCGSCTCC;ID=CCGSCTCC-2-chr18;pvalue=3.8e-05;qvalue=0.301;sequence=CCGGCTCC;
chr18	fimo	nucleotide_motif	45272694	45272701	47.2	+	.	Name=CCGSCTCC;ID=CCGSCTCC-1-chr18;pvalue=1.9e-05;qvalue=0.243;sequence=CCGCCTCC;
chr18	fimo	nucleotide_motif	58974134	58974141	47.2	+	.	Name=CCGSCTCC;ID=CCGSCTCC-1-chr18;pvalue=1.9e-05;qvalue=0.243;sequence=CCGCCTCC;
chr18	fimo	nucleotide_motif	59136191	59136198	44.2	+	.	Name=CCGSCTCC;ID=CCGSCTCC-1-chr18;pvalue=3.8e-05;qvalue=0.301;sequence=CCGGCTCC;
chr19	fimo	nucleotide_motif	747990	747997	41.3	+	.	Name=CCGSCTCC;ID=CCGSCTCC-2-chr19;pvalue=7.33e-05;qvalue=0.449;sequence=CCGACTCC;
chr19	fimo	nucleotide_motif	748243	748250	47.2	+	.	Name=CCGSCTCC;ID=CCGSCTCC-1-chr19;pvalue=1.9e-05;qvalue=0.243;sequence=CCGCCTCC;
chr19	fimo	nucleotide_motif	1389466	1389473	44.2	+	.	Name=CCGSCTCC;ID=CCGSCTCC-1-chr19;pvalue=3.8e-05;qvalue=0.301;sequence=CCGGCTCC;
chr19	fimo	nucleotide_motif	1602667	1602674	47.2	-	.	Name=CCGSCTCC;ID=CCGSCTCC-1-chr19;pvalue=1.9e-05;qvalue=0.243;sequence=CCGCCTCC;
chr19	fimo	nucleotide_motif	2691345	2691352	47.2	-	.	Name=CCGSCTCC;ID=CCGSCTCC-1-chr19;pvalue=1.9e-05;qvalue=0.243;sequence=CCGCCTCC;
chr19	fimo	nucleotide_motif	2734372	2734379	47.2	-	.	Name=CCGSCTCC;ID=CCGSCTCC-1-chr19;pvalue=1.9e-05;qvalue=0.243;sequence=CCGCCTCC;
chr19	fimo	nucleotide_motif	5641127	5641134	41.3	+	.	Name=CCGSCTCC;ID=CCGSCTCC-2-chr19;pvalue=7.33e-05;qvalue=0.449;sequence=CCGACTCC;
chr19	fimo	nucleotide_motif	5641437	5641444	44.2	-	.	Name=CCGSCTCC;ID=CCGSCTCC-1-chr19;pvalue=3.8e-05;qvalue=0.301;sequence=CCGGCTCC;
chr19	fimo	nucleotide_motif	6752693	6752700	44.2	+	.	Name=CCGSCTCC;ID=CCGSCTCC-1-chr19;pvalue=3.8e-05;qvalue=0.301;sequence=CCGGCTCC;
chr19	fimo	nucleotide_motif	9799686	9799693	41.3	-	.	Name=CCGSCTCC;ID=CCGSCTCC-1-chr19;pvalue=7.33e-05;qvalue=0.449;sequence=CCGACTCC;
chr19	fimo	nucleotide_motif	10084972	10084979	44.2	-	.	Name=CCGSCTCC;ID=CCGSCTCC-1-chr19;pvalue=3.8e-05;qvalue=0.301;sequence=CCGGCTCC;
chr19	fimo	nucleotide_motif	10091422	10091429	44.2	+	.	Name=CCGSCTCC;ID=CCGSCTCC-1-chr19;pvalue=3.8e-05;qvalue=0.301;sequence=CCGGCTCC;
chr19	fimo	nucleotide_motif	10258607	10258614	47.2	-	.	Name=CCGSCTCC;ID=CCGSCTCC-1-chr19;pvalue=1.9e-05;qvalue=0.243;sequence=CCGCCTCC;
chr19	fimo	nucleotide_motif	12266747	12266754	47.2	+	.	Name=CCGSCTCC;ID=CCGSCTCC-1-chr19;pvalue=1.9e-05;qvalue=0.243;sequence=CCGCCTCC;
chr19	fimo	nucleotide_motif	13126892	13126899	47.2	+	.	Name=CCGSCTCC;ID=CCGSCTCC-1-chr19;pvalue=1.9e-05;qvalue=0.243;sequence=CCGCCTCC;
chr19	fimo	nucleotide_motif	16050685	16050692	44.2	-	.	Name=CCGSCTCC;ID=CCGSCTCC-1-chr19;pvalue=3.8e-05;qvalue=0.301;sequence=CCGGCTCC;
chr19	fimo	nucleotide_motif	16339346	16339353	44.2	+	.	Name=CCGSCTCC;ID=CCGSCTCC-1-chr19;pvalue=3.8e-05;qvalue=0.301;sequence=CCGGCTCC;
chr19	fimo	nucleotide_motif	17187178	17187185	44.2	-	.	Name=CCGSCTCC;ID=CCGSCTCC-1-chr19;pvalue=3.8e-05;qvalue=0.301;sequence=CCGGCTCC;
chr19	fimo	nucleotide_motif	17187347	17187354	41.3	+	.	Name=CCGSCTCC;ID=CCGSCTCC-2-chr19;pvalue=7.33e-05;qvalue=0.449;sequence=CCGACTCC;
chr19	fimo	nucleotide_motif	17187390	17187397	41.3	+	.	Name=CCGSCTCC;ID=CCGSCTCC-3-chr19;pvalue=7.33e-05;qvalue=0.449;sequence=CCGACTCC;
chr19	fimo	nucleotide_motif	17391757	17391764	47.2	+	.	Name=CCGSCTCC;ID=CCGSCTCC-1-chr19;pvalue=1.9e-05;qvalue=0.243;sequence=CCGCCTCC;
chr19	fimo	nucleotide_motif	19127486	19127493	47.2	-	.	Name=CCGSCTCC;ID=CCGSCTCC-1-chr19;pvalue=1.9e-05;qvalue=0.243;sequence=CCGCCTCC;
chr19	fimo	nucleotide_motif	19292254	19292261	47.2	-	.	Name=CCGSCTCC;ID=CCGSCTCC-1-chr19;pvalue=1.9e-05;qvalue=0.243;sequence=CCGCCTCC;
chr19	fimo	nucleotide_motif	19292628	19292635	47.2	+	.	Name=CCGSCTCC;ID=CCGSCTCC-2-chr19;pvalue=1.9e-05;qvalue=0.243;sequence=CCGCCTCC;
chr19	fimo	nucleotide_motif	40900105	40900112	47.2	+	.	Name=CCGSCTCC;ID=CCGSCTCC-1-chr19;pvalue=1.9e-05;qvalue=0.243;sequence=CCGCCTCC;
chr19	fimo	nucleotide_motif	43228735	43228742	47.2	+	.	Name=CCGSCTCC;ID=CCGSCTCC-1-chr19;pvalue=1.9e-05;qvalue=0.243;sequence=CCGCCTCC;
chr19	fimo	nucleotide_motif	44586366	44586373	41.3	-	.	Name=CCGSCTCC;ID=CCGSCTCC-1-chr19;pvalue=7.33e-05;qvalue=0.449;sequence=CCGTCTCC;
chr19	fimo	nucleotide_motif	44627783	44627790	47.2	+	.	Name=CCGSCTCC;ID=CCGSCTCC-1-chr19;pvalue=1.9e-05;qvalue=0.243;sequence=CCGCCTCC;
chr19	fimo	nucleotide_motif	47055632	47055639	41.3	+	.	Name=CCGSCTCC;ID=CCGSCTCC-1-chr19;pvalue=7.33e-05;qvalue=0.449;sequence=CCGTCTCC;
chr19	fimo	nucleotide_motif	47079915	47079922	41.3	-	.	Name=CCGSCTCC;ID=CCGSCTCC-2-chr19;pvalue=7.33e-05;qvalue=0.449;sequence=CCGTCTCC;
chr19	fimo	nucleotide_motif	47080239	47080246	44.2	-	.	Name=CCGSCTCC;ID=CCGSCTCC-1-chr19;pvalue=3.8e-05;qvalue=0.301;sequence=CCGGCTCC;
chr19	fimo	nucleotide_motif	48951023	48951030	47.2	-	.	Name=CCGSCTCC;ID=CCGSCTCC-1-chr19;pvalue=1.9e-05;qvalue=0.243;sequence=CCGCCTCC;
chr19	fimo	nucleotide_motif	48951117	48951124	44.2	-	.	Name=CCGSCTCC;ID=CCGSCTCC-2-chr19;pvalue=3.8e-05;qvalue=0.301;sequence=CCGGCTCC;
chr19	fimo	nucleotide_motif	51058141	51058148	47.2	+	.	Name=CCGSCTCC;ID=CCGSCTCC-1-chr19;pvalue=1.9e-05;qvalue=0.243;sequence=CCGCCTCC;
chr19	fimo	nucleotide_motif	51058352	51058359	47.2	+	.	Name=CCGSCTCC;ID=CCGSCTCC-2-chr19;pvalue=1.9e-05;qvalue=0.243;sequence=CCGCCTCC;
chr19	fimo	nucleotide_motif	51914467	51914474	41.3	+	.	Name=CCGSCTCC;ID=CCGSCTCC-1-chr19;pvalue=7.33e-05;qvalue=0.449;sequence=CCGTCTCC;
chr19	fimo	nucleotide_motif	53814617	53814624	47.2	-	.	Name=CCGSCTCC;ID=CCGSCTCC-1-chr19;pvalue=1.9e-05;qvalue=0.243;sequence=CCGCCTCC;
chr19	fimo	nucleotide_motif	54695507	54695514	41.3	-	.	Name=CCGSCTCC;ID=CCGSCTCC-1-chr19;pvalue=7.33e-05;qvalue=0.449;sequence=CCGTCTCC;
chr19	fimo	nucleotide_motif	55071658	55071665	47.2	+	.	Name=CCGSCTCC;ID=CCGSCTCC-1-chr19;pvalue=1.9e-05;qvalue=0.243;sequence=CCGCCTCC;
chr19	fimo	nucleotide_motif	55071758	55071765	47.2	+	.	Name=CCGSCTCC;ID=CCGSCTCC-2-chr19;pvalue=1.9e-05;qvalue=0.243;sequence=CCGCCTCC;
chr19	fimo	nucleotide_motif	55071778	55071785	47.2	+	.	Name=CCGSCTCC;ID=CCGSCTCC-3-chr19;pvalue=1.9e-05;qvalue=0.243;sequence=CCGCCTCC;
chr19	fimo	nucleotide_motif	60462422	60462429	44.2	+	.	Name=CCGSCTCC;ID=CCGSCTCC-2-chr19;pvalue=3.8e-05;qvalue=0.301;sequence=CCGGCTCC;
chr19	fimo	nucleotide_motif	60462624	60462631	47.2	+	.	Name=CCGSCTCC;ID=CCGSCTCC-1-chr19;pvalue=1.9e-05;qvalue=0.243;sequence=CCGCCTCC;
chr19	fimo	nucleotide_motif	62483346	62483353	47.2	+	.	Name=CCGSCTCC;ID=CCGSCTCC-1-chr19;pvalue=1.9e-05;qvalue=0.243;sequence=CCGCCTCC;
chr19	fimo	nucleotide_motif	62483608	62483615	47.2	-	.	Name=CCGSCTCC;ID=CCGSCTCC-2-chr19;pvalue=1.9e-05;qvalue=0.243;sequence=CCGCCTCC;
chr19	fimo	nucleotide_motif	63722923	63722930	41.3	+	.	Name=CCGSCTCC;ID=CCGSCTCC-1-chr19;pvalue=7.33e-05;qvalue=0.449;sequence=CCGACTCC;
chr2	fimo	nucleotide_motif	3600576	3600583	44.2	-	.	Name=CCGSCTCC;ID=CCGSCTCC-1-chr2;pvalue=3.8e-05;qvalue=0.301;sequence=CCGGCTCC;
chr2	fimo	nucleotide_motif	9699479	9699486	47.2	-	.	Name=CCGSCTCC;ID=CCGSCTCC-1-chr2;pvalue=1.9e-05;qvalue=0.243;sequence=CCGCCTCC;
chr2	fimo	nucleotide_motif	27433249	27433256	41.3	-	.	Name=CCGSCTCC;ID=CCGSCTCC-2-chr2;pvalue=7.33e-05;qvalue=0.449;sequence=CCGACTCC;
chr2	fimo	nucleotide_motif	27433452	27433459	44.2	-	.	Name=CCGSCTCC;ID=CCGSCTCC-1-chr2;pvalue=3.8e-05;qvalue=0.301;sequence=CCGGCTCC;
chr2	fimo	nucleotide_motif	33556142	33556149	44.2	+	.	Name=CCGSCTCC;ID=CCGSCTCC-1-chr2;pvalue=3.8e-05;qvalue=0.301;sequence=CCGGCTCC;
chr2	fimo	nucleotide_motif	42182945	42182952	41.3	-	.	Name=CCGSCTCC;ID=CCGSCTCC-1-chr2;pvalue=7.33e-05;qvalue=0.449;sequence=CCGTCTCC;
chr2	fimo	nucleotide_motif	65513094	65513101	47.2	-	.	Name=CCGSCTCC;ID=CCGSCTCC-1-chr2;pvalue=1.9e-05;qvalue=0.243;sequence=CCGCCTCC;
chr2	fimo	nucleotide_motif	65513452	65513459	47.2	-	.	Name=CCGSCTCC;ID=CCGSCTCC-2-chr2;pvalue=1.9e-05;qvalue=0.243;sequence=CCGCCTCC;
chr2	fimo	nucleotide_motif	74535505	74535512	47.2	-	.	Name=CCGSCTCC;ID=CCGSCTCC-1-chr2;pvalue=1.9e-05;qvalue=0.243;sequence=CCGCCTCC;
chr2	fimo	nucleotide_motif	88772286	88772293	44.2	-	.	Name=CCGSCTCC;ID=CCGSCTCC-1-chr2;pvalue=3.8e-05;qvalue=0.301;sequence=CCGGCTCC;
chr2	fimo	nucleotide_motif	98448728	98448735	44.2	+	.	Name=CCGSCTCC;ID=CCGSCTCC-1-chr2;pvalue=3.8e-05;qvalue=0.301;sequence=CCGGCTCC;
chr2	fimo	nucleotide_motif	111642768	111642775	44.2	-	.	Name=CCGSCTCC;ID=CCGSCTCC-1-chr2;pvalue=3.8e-05;qvalue=0.301;sequence=CCGGCTCC;
chr2	fimo	nucleotide_motif	174538557	174538564	47.2	+	.	Name=CCGSCTCC;ID=CCGSCTCC-1-chr2;pvalue=1.9e-05;qvalue=0.243;sequence=CCGCCTCC;
chr2	fimo	nucleotide_motif	177837732	177837739	47.2	+	.	Name=CCGSCTCC;ID=CCGSCTCC-1-chr2;pvalue=1.9e-05;qvalue=0.243;sequence=CCGCCTCC;
chr2	fimo	nucleotide_motif	198073175	198073182	47.2	+	.	Name=CCGSCTCC;ID=CCGSCTCC-1-chr2;pvalue=1.9e-05;qvalue=0.243;sequence=CCGCCTCC;
chr2	fimo	nucleotide_motif	201689734	201689741	44.2	+	.	Name=CCGSCTCC;ID=CCGSCTCC-1-chr2;pvalue=3.8e-05;qvalue=0.301;sequence=CCGGCTCC;
chr2	fimo	nucleotide_motif	203811840	203811847	44.2	+	.	Name=CCGSCTCC;ID=CCGSCTCC-1-chr2;pvalue=3.8e-05;qvalue=0.301;sequence=CCGGCTCC;
chr2	fimo	nucleotide_motif	231549823	231549830	44.2	-	.	Name=CCGSCTCC;ID=CCGSCTCC-1-chr2;pvalue=3.8e-05;qvalue=0.301;sequence=CCGGCTCC;
chr2	fimo	nucleotide_motif	232235197	232235204	44.2	+	.	Name=CCGSCTCC;ID=CCGSCTCC-1-chr2;pvalue=3.8e-05;qvalue=0.301;sequence=CCGGCTCC;
chr2	fimo	nucleotide_motif	232281524	232281531	47.2	+	.	Name=CCGSCTCC;ID=CCGSCTCC-1-chr2;pvalue=1.9e-05;qvalue=0.243;sequence=CCGCCTCC;
chr2	fimo	nucleotide_motif	233654306	233654313	41.3	-	.	Name=CCGSCTCC;ID=CCGSCTCC-1-chr2;pvalue=7.33e-05;qvalue=0.449;sequence=CCGACTCC;
chr20	fimo	nucleotide_motif	44033906	44033913	47.2	-	.	Name=CCGSCTCC;ID=CCGSCTCC-1-chr20;pvalue=1.9e-05;qvalue=0.243;sequence=CCGCCTCC;
chr20	fimo	nucleotide_motif	45846916	45846923	44.2	-	.	Name=CCGSCTCC;ID=CCGSCTCC-1-chr20;pvalue=3.8e-05;qvalue=0.301;sequence=CCGGCTCC;
chr20	fimo	nucleotide_motif	45847350	45847357	44.2	-	.	Name=CCGSCTCC;ID=CCGSCTCC-2-chr20;pvalue=3.8e-05;qvalue=0.301;sequence=CCGGCTCC;
chr20	fimo	nucleotide_motif	48560214	48560221	44.2	+	.	Name=CCGSCTCC;ID=CCGSCTCC-1-chr20;pvalue=3.8e-05;qvalue=0.301;sequence=CCGGCTCC;
chr20	fimo	nucleotide_motif	56659761	56659768	44.2	-	.	Name=CCGSCTCC;ID=CCGSCTCC-1-chr20;pvalue=3.8e-05;qvalue=0.301;sequence=CCGGCTCC;
chr20	fimo	nucleotide_motif	61730228	61730235	47.2	+	.	Name=CCGSCTCC;ID=CCGSCTCC-1-chr20;pvalue=1.9e-05;qvalue=0.243;sequence=CCGCCTCC;
chr21	fimo	nucleotide_motif	25901835	25901842	44.2	-	.	Name=CCGSCTCC;ID=CCGSCTCC-1-chr21;pvalue=3.8e-05;qvalue=0.301;sequence=CCGGCTCC;
chr21	fimo	nucleotide_motif	35160141	35160148	41.3	+	.	Name=CCGSCTCC;ID=CCGSCTCC-1-chr21;pvalue=7.33e-05;qvalue=0.449;sequence=CCGACTCC;
chr21	fimo	nucleotide_motif	44388067	44388074	47.2	-	.	Name=CCGSCTCC;ID=CCGSCTCC-1-chr21;pvalue=1.9e-05;qvalue=0.243;sequence=CCGCCTCC;
chr22	fimo	nucleotide_motif	18484953	18484960	47.2	+	.	Name=CCGSCTCC;ID=CCGSCTCC-1-chr22;pvalue=1.9e-05;qvalue=0.243;sequence=CCGCCTCC;
chr22	fimo	nucleotide_motif	36334476	36334483	47.2	-	.	Name=CCGSCTCC;ID=CCGSCTCC-1-chr22;pvalue=1.9e-05;qvalue=0.243;sequence=CCGCCTCC;
chr22	fimo	nucleotide_motif	38173053	38173060	47.2	+	.	Name=CCGSCTCC;ID=CCGSCTCC-1-chr22;pvalue=1.9e-05;qvalue=0.243;sequence=CCGCCTCC;
chr22	fimo	nucleotide_motif	38246419	38246426	41.3	-	.	Name=CCGSCTCC;ID=CCGSCTCC-1-chr22;pvalue=7.33e-05;qvalue=0.449;sequence=CCGTCTCC;
chr22	fimo	nucleotide_motif	40139732	40139739	44.2	+	.	Name=CCGSCTCC;ID=CCGSCTCC-1-chr22;pvalue=3.8e-05;qvalue=0.301;sequence=CCGGCTCC;
chr22	fimo	nucleotide_motif	40172949	40172956	44.2	+	.	Name=CCGSCTCC;ID=CCGSCTCC-1-chr22;pvalue=3.8e-05;qvalue=0.301;sequence=CCGGCTCC;
chr22	fimo	nucleotide_motif	40558694	40558701	47.2	-	.	Name=CCGSCTCC;ID=CCGSCTCC-1-chr22;pvalue=1.9e-05;qvalue=0.243;sequence=CCGCCTCC;
chr22	fimo	nucleotide_motif	49310997	49311004	47.2	+	.	Name=CCGSCTCC;ID=CCGSCTCC-1-chr22;pvalue=1.9e-05;qvalue=0.243;sequence=CCGCCTCC;
chr22	fimo	nucleotide_motif	49311506	49311513	47.2	-	.	Name=CCGSCTCC;ID=CCGSCTCC-1-chr22;pvalue=1.9e-05;qvalue=0.243;sequence=CCGCCTCC;
chr22	fimo	nucleotide_motif	49311837	49311844	47.2	+	.	Name=CCGSCTCC;ID=CCGSCTCC-2-chr22;pvalue=1.9e-05;qvalue=0.243;sequence=CCGCCTCC;
chr22	fimo	nucleotide_motif	49316175	49316182	47.2	+	.	Name=CCGSCTCC;ID=CCGSCTCC-1-chr22;pvalue=1.9e-05;qvalue=0.243;sequence=CCGCCTCC;
chr3	fimo	nucleotide_motif	9413341	9413348	47.2	+	.	Name=CCGSCTCC;ID=CCGSCTCC-1-chr3;pvalue=1.9e-05;qvalue=0.243;sequence=CCGCCTCC;
chr3	fimo	nucleotide_motif	9413341	9413348	47.2	+	.	Name=CCGSCTCC;ID=CCGSCTCC-1-chr3;pvalue=1.9e-05;qvalue=0.243;sequence=CCGCCTCC;
chr3	fimo	nucleotide_motif	9413431	9413438	47.2	+	.	Name=CCGSCTCC;ID=CCGSCTCC-2-chr3;pvalue=1.9e-05;qvalue=0.243;sequence=CCGCCTCC;
chr3	fimo	nucleotide_motif	9413431	9413438	47.2	+	.	Name=CCGSCTCC;ID=CCGSCTCC-2-chr3;pvalue=1.9e-05;qvalue=0.243;sequence=CCGCCTCC;
chr3	fimo	nucleotide_motif	9413560	9413567	41.3	+	.	Name=CCGSCTCC;ID=CCGSCTCC-3-chr3;pvalue=7.33e-05;qvalue=0.449;sequence=CCGACTCC;
chr3	fimo	nucleotide_motif	45705802	45705809	47.2	+	.	Name=CCGSCTCC;ID=CCGSCTCC-1-chr3;pvalue=1.9e-05;qvalue=0.243;sequence=CCGCCTCC;
chr3	fimo	nucleotide_motif	48931176	48931183	47.2	-	.	Name=CCGSCTCC;ID=CCGSCTCC-1-chr3;pvalue=1.9e-05;qvalue=0.243;sequence=CCGCCTCC;
chr3	fimo	nucleotide_motif	49133357	49133364	47.2	-	.	Name=CCGSCTCC;ID=CCGSCTCC-1-chr3;pvalue=1.9e-05;qvalue=0.243;sequence=CCGCCTCC;
chr3	fimo	nucleotide_motif	49133442	49133449	47.2	-	.	Name=CCGSCTCC;ID=CCGSCTCC-2-chr3;pvalue=1.9e-05;qvalue=0.243;sequence=CCGCCTCC;
chr3	fimo	nucleotide_motif	49732196	49732203	47.2	-	.	Name=CCGSCTCC;ID=CCGSCTCC-1-chr3;pvalue=1.9e-05;qvalue=0.243;sequence=CCGCCTCC;
chr3	fimo	nucleotide_motif	50372010	50372017	44.2	+	.	Name=CCGSCTCC;ID=CCGSCTCC-1-chr3;pvalue=3.8e-05;qvalue=0.301;sequence=CCGGCTCC;
chr3	fimo	nucleotide_motif	52005072	52005079	47.2	-	.	Name=CCGSCTCC;ID=CCGSCTCC-1-chr3;pvalue=1.9e-05;qvalue=0.243;sequence=CCGCCTCC;
chr3	fimo	nucleotide_motif	120781274	120781281	44.2	+	.	Name=CCGSCTCC;ID=CCGSCTCC-1-chr3;pvalue=3.8e-05;qvalue=0.301;sequence=CCGGCTCC;
chr3	fimo	nucleotide_motif	121296826	121296833	47.2	+	.	Name=CCGSCTCC;ID=CCGSCTCC-1-chr3;pvalue=1.9e-05;qvalue=0.243;sequence=CCGCCTCC;
chr3	fimo	nucleotide_motif	143427129	143427136	44.2	+	.	Name=CCGSCTCC;ID=CCGSCTCC-1-chr3;pvalue=3.8e-05;qvalue=0.301;sequence=CCGGCTCC;
chr3	fimo	nucleotide_motif	186699281	186699288	44.2	+	.	Name=CCGSCTCC;ID=CCGSCTCC-2-chr3;pvalue=3.8e-05;qvalue=0.301;sequence=CCGGCTCC;
chr3	fimo	nucleotide_motif	186699570	186699577	47.2	+	.	Name=CCGSCTCC;ID=CCGSCTCC-1-chr3;pvalue=1.9e-05;qvalue=0.243;sequence=CCGCCTCC;
chr4	fimo	nucleotide_motif	482894	482901	44.2	-	.	Name=CCGSCTCC;ID=CCGSCTCC-1-chr4;pvalue=3.8e-05;qvalue=0.301;sequence=CCGGCTCC;
chr4	fimo	nucleotide_motif	483050	483057	44.2	-	.	Name=CCGSCTCC;ID=CCGSCTCC-2-chr4;pvalue=3.8e-05;qvalue=0.301;sequence=CCGGCTCC;
chr4	fimo	nucleotide_motif	2758939	2758946	47.2	-	.	Name=CCGSCTCC;ID=CCGSCTCC-1-chr4;pvalue=1.9e-05;qvalue=0.243;sequence=CCGCCTCC;
chr4	fimo	nucleotide_motif	41864508	41864515	44.2	-	.	Name=CCGSCTCC;ID=CCGSCTCC-1-chr4;pvalue=3.8e-05;qvalue=0.301;sequence=CCGGCTCC;
chr4	fimo	nucleotide_motif	144654144	144654151	47.2	-	.	Name=CCGSCTCC;ID=CCGSCTCC-1-chr4;pvalue=1.9e-05;qvalue=0.243;sequence=CCGCCTCC;
chr4	fimo	nucleotide_motif	185632841	185632848	47.2	-	.	Name=CCGSCTCC;ID=CCGSCTCC-1-chr4;pvalue=1.9e-05;qvalue=0.243;sequence=CCGCCTCC;
chr4	fimo	nucleotide_motif	186301356	186301363	47.2	+	.	Name=CCGSCTCC;ID=CCGSCTCC-1-chr4;pvalue=1.9e-05;qvalue=0.243;sequence=CCGCCTCC;
chr5	fimo	nucleotide_motif	81083097	81083104	44.2	-	.	Name=CCGSCTCC;ID=CCGSCTCC-1-chr5;pvalue=3.8e-05;qvalue=0.301;sequence=CCGGCTCC;
chr5	fimo	nucleotide_motif	89741199	89741206	47.2	+	.	Name=CCGSCTCC;ID=CCGSCTCC-1-chr5;pvalue=1.9e-05;qvalue=0.243;sequence=CCGCCTCC;
chr5	fimo	nucleotide_motif	90714465	90714472	44.2	-	.	Name=CCGSCTCC;ID=CCGSCTCC-1-chr5;pvalue=3.8e-05;qvalue=0.301;sequence=CCGGCTCC;
chr5	fimo	nucleotide_motif	96296820	96296827	41.3	+	.	Name=CCGSCTCC;ID=CCGSCTCC-1-chr5;pvalue=7.33e-05;qvalue=0.449;sequence=CCGTCTCC;
chr5	fimo	nucleotide_motif	133996486	133996493	47.2	+	.	Name=CCGSCTCC;ID=CCGSCTCC-1-chr5;pvalue=1.9e-05;qvalue=0.243;sequence=CCGCCTCC;
chr5	fimo	nucleotide_motif	138748401	138748408	44.2	+	.	Name=CCGSCTCC;ID=CCGSCTCC-1-chr5;pvalue=3.8e-05;qvalue=0.301;sequence=CCGGCTCC;
chr5	fimo	nucleotide_motif	142763436	142763443	47.2	-	.	Name=CCGSCTCC;ID=CCGSCTCC-1-chr5;pvalue=1.9e-05;qvalue=0.243;sequence=CCGCCTCC;
chr5	fimo	nucleotide_motif	145542394	145542401	44.2	+	.	Name=CCGSCTCC;ID=CCGSCTCC-1-chr5;pvalue=3.8e-05;qvalue=0.301;sequence=CCGGCTCC;
chr6	fimo	nucleotide_motif	174274	174281	44.2	-	.	Name=CCGSCTCC;ID=CCGSCTCC-1-chr6;pvalue=3.8e-05;qvalue=0.301;sequence=CCGGCTCC;
chr6	fimo	nucleotide_motif	237715	237722	41.3	-	.	Name=CCGSCTCC;ID=CCGSCTCC-1-chr6;pvalue=7.33e-05;qvalue=0.449;sequence=CCGACTCC;
chr6	fimo	nucleotide_motif	337402	337409	47.2	+	.	Name=CCGSCTCC;ID=CCGSCTCC-1-chr6;pvalue=1.9e-05;qvalue=0.243;sequence=CCGCCTCC;
chr6	fimo	nucleotide_motif	7838774	7838781	41.3	-	.	Name=CCGSCTCC;ID=CCGSCTCC-1-chr6;pvalue=7.33e-05;qvalue=0.449;sequence=CCGACTCC;
chr6	fimo	nucleotide_motif	7838793	7838800	41.3	-	.	Name=CCGSCTCC;ID=CCGSCTCC-2-chr6;pvalue=7.33e-05;qvalue=0.449;sequence=CCGACTCC;
chr6	fimo	nucleotide_motif	21696141	21696148	47.2	+	.	Name=CCGSCTCC;ID=CCGSCTCC-1-chr6;pvalue=1.9e-05;qvalue=0.243;sequence=CCGCCTCC;
chr6	fimo	nucleotide_motif	26070965	26070972	47.2	+	.	Name=CCGSCTCC;ID=CCGSCTCC-1-chr6;pvalue=1.9e-05;qvalue=0.243;sequence=CCGCCTCC;
chr6	fimo	nucleotide_motif	26152322	26152329	44.2	-	.	Name=CCGSCTCC;ID=CCGSCTCC-1-chr6;pvalue=3.8e-05;qvalue=0.301;sequence=CCGGCTCC;
chr6	fimo	nucleotide_motif	26303919	26303926	41.3	+	.	Name=CCGSCTCC;ID=CCGSCTCC-1-chr6;pvalue=7.33e-05;qvalue=0.449;sequence=CCGTCTCC;
chr6	fimo	nucleotide_motif	27223019	27223026	44.2	-	.	Name=CCGSCTCC;ID=CCGSCTCC-1-chr6;pvalue=3.8e-05;qvalue=0.301;sequence=CCGGCTCC;
chr6	fimo	nucleotide_motif	30818923	30818930	41.3	-	.	Name=CCGSCTCC;ID=CCGSCTCC-1-chr6;pvalue=7.33e-05;qvalue=0.449;sequence=CCGACTCC;
chr6	fimo	nucleotide_motif	32265894	32265901	44.2	-	.	Name=CCGSCTCC;ID=CCGSCTCC-1-chr6;pvalue=3.8e-05;qvalue=0.301;sequence=CCGGCTCC;
chr6	fimo	nucleotide_motif	33047563	33047570	47.2	-	.	Name=CCGSCTCC;ID=CCGSCTCC-1-chr6;pvalue=1.9e-05;qvalue=0.243;sequence=CCGCCTCC;
chr6	fimo	nucleotide_motif	33047635	33047642	41.3	-	.	Name=CCGSCTCC;ID=CCGSCTCC-2-chr6;pvalue=7.33e-05;qvalue=0.449;sequence=CCGACTCC;
chr6	fimo	nucleotide_motif	33276466	33276473	47.2	-	.	Name=CCGSCTCC;ID=CCGSCTCC-1-chr6;pvalue=1.9e-05;qvalue=0.243;sequence=CCGCCTCC;
chr6	fimo	nucleotide_motif	33276687	33276694	44.2	-	.	Name=CCGSCTCC;ID=CCGSCTCC-2-chr6;pvalue=3.8e-05;qvalue=0.301;sequence=CCGGCTCC;
chr6	fimo	nucleotide_motif	33486197	33486204	41.3	+	.	Name=CCGSCTCC;ID=CCGSCTCC-1-chr6;pvalue=7.33e-05;qvalue=0.449;sequence=CCGACTCC;
chr6	fimo	nucleotide_motif	36103616	36103623	41.3	-	.	Name=CCGSCTCC;ID=CCGSCTCC-1-chr6;pvalue=7.33e-05;qvalue=0.449;sequence=CCGACTCC;
chr6	fimo	nucleotide_motif	36756023	36756030	44.2	+	.	Name=CCGSCTCC;ID=CCGSCTCC-1-chr6;pvalue=3.8e-05;qvalue=0.301;sequence=CCGGCTCC;
chr6	fimo	nucleotide_motif	44333256	44333263	47.2	+	.	Name=CCGSCTCC;ID=CCGSCTCC-1-chr6;pvalue=1.9e-05;qvalue=0.243;sequence=CCGCCTCC;
chr6	fimo	nucleotide_motif	100123364	100123371	44.2	-	.	Name=CCGSCTCC;ID=CCGSCTCC-1-chr6;pvalue=3.8e-05;qvalue=0.301;sequence=CCGGCTCC;
chr6	fimo	nucleotide_motif	133177429	133177436	47.2	-	.	Name=CCGSCTCC;ID=CCGSCTCC-1-chr6;pvalue=1.9e-05;qvalue=0.243;sequence=CCGCCTCC;
chr6	fimo	nucleotide_motif	150011641	150011648	47.2	+	.	Name=CCGSCTCC;ID=CCGSCTCC-1-chr6;pvalue=1.9e-05;qvalue=0.243;sequence=CCGCCTCC;
chr6	fimo	nucleotide_motif	151753484	151753491	47.2	-	.	Name=CCGSCTCC;ID=CCGSCTCC-1-chr6;pvalue=1.9e-05;qvalue=0.243;sequence=CCGCCTCC;
chr7	fimo	nucleotide_motif	1510379	1510386	47.2	-	.	Name=CCGSCTCC;ID=CCGSCTCC-1-chr7;pvalue=1.9e-05;qvalue=0.243;sequence=CCGCCTCC;
chr7	fimo	nucleotide_motif	1510677	1510684	47.2	-	.	Name=CCGSCTCC;ID=CCGSCTCC-2-chr7;pvalue=1.9e-05;qvalue=0.243;sequence=CCGCCTCC;
chr7	fimo	nucleotide_motif	2984758	2984765	41.3	-	.	Name=CCGSCTCC;ID=CCGSCTCC-1-chr7;pvalue=7.33e-05;qvalue=0.449;sequence=CCGTCTCC;
chr7	fimo	nucleotide_motif	3963029	3963036	41.3	+	.	Name=CCGSCTCC;ID=CCGSCTCC-1-chr7;pvalue=7.33e-05;qvalue=0.449;sequence=CCGTCTCC;
chr7	fimo	nucleotide_motif	12217488	12217495	44.2	+	.	Name=CCGSCTCC;ID=CCGSCTCC-1-chr7;pvalue=3.8e-05;qvalue=0.301;sequence=CCGGCTCC;
chr7	fimo	nucleotide_motif	44071187	44071194	41.3	+	.	Name=CCGSCTCC;ID=CCGSCTCC-1-chr7;pvalue=7.33e-05;qvalue=0.449;sequence=CCGACTCC;
chr7	fimo	nucleotide_motif	44072114	44072121	47.2	-	.	Name=CCGSCTCC;ID=CCGSCTCC-1-chr7;pvalue=1.9e-05;qvalue=0.243;sequence=CCGCCTCC;
chr7	fimo	nucleotide_motif	44802480	44802487	41.3	+	.	Name=CCGSCTCC;ID=CCGSCTCC-1-chr7;pvalue=7.33e-05;qvalue=0.449;sequence=CCGTCTCC;
chr7	fimo	nucleotide_motif	73281461	73281468	44.2	+	.	Name=CCGSCTCC;ID=CCGSCTCC-1-chr7;pvalue=3.8e-05;qvalue=0.301;sequence=CCGGCTCC;
chr7	fimo	nucleotide_motif	75515240	75515247	41.3	+	.	Name=CCGSCTCC;ID=CCGSCTCC-1-chr7;pvalue=7.33e-05;qvalue=0.449;sequence=CCGACTCC;
chr7	fimo	nucleotide_motif	100019669	100019676	41.3	-	.	Name=CCGSCTCC;ID=CCGSCTCC-1-chr7;pvalue=7.33e-05;qvalue=0.449;sequence=CCGTCTCC;
chr7	fimo	nucleotide_motif	101823755	101823762	47.2	+	.	Name=CCGSCTCC;ID=CCGSCTCC-1-chr7;pvalue=1.9e-05;qvalue=0.243;sequence=CCGCCTCC;
chr7	fimo	nucleotide_motif	101823877	101823884	47.2	+	.	Name=CCGSCTCC;ID=CCGSCTCC-2-chr7;pvalue=1.9e-05;qvalue=0.243;sequence=CCGCCTCC;
chr7	fimo	nucleotide_motif	134504626	134504633	47.2	-	.	Name=CCGSCTCC;ID=CCGSCTCC-1-chr7;pvalue=1.9e-05;qvalue=0.243;sequence=CCGCCTCC;
chr7	fimo	nucleotide_motif	134506117	134506124	44.2	+	.	Name=CCGSCTCC;ID=CCGSCTCC-1-chr7;pvalue=3.8e-05;qvalue=0.301;sequence=CCGGCTCC;
chr7	fimo	nucleotide_motif	148952577	148952584	47.2	+	.	Name=CCGSCTCC;ID=CCGSCTCC-1-chr7;pvalue=1.9e-05;qvalue=0.243;sequence=CCGCCTCC;
chr7	fimo	nucleotide_motif	148952658	148952665	47.2	+	.	Name=CCGSCTCC;ID=CCGSCTCC-2-chr7;pvalue=1.9e-05;qvalue=0.243;sequence=CCGCCTCC;
chr7	fimo	nucleotide_motif	148952795	148952802	44.2	-	.	Name=CCGSCTCC;ID=CCGSCTCC-3-chr7;pvalue=3.8e-05;qvalue=0.301;sequence=CCGGCTCC;
chr7	fimo	nucleotide_motif	149733309	149733316	41.3	-	.	Name=CCGSCTCC;ID=CCGSCTCC-2-chr7;pvalue=7.33e-05;qvalue=0.449;sequence=CCGTCTCC;
chr7	fimo	nucleotide_motif	149733325	149733332	47.2	-	.	Name=CCGSCTCC;ID=CCGSCTCC-1-chr7;pvalue=1.9e-05;qvalue=0.243;sequence=CCGCCTCC;
chr8	fimo	nucleotide_motif	6553548	6553555	47.2	-	.	Name=CCGSCTCC;ID=CCGSCTCC-1-chr8;pvalue=1.9e-05;qvalue=0.243;sequence=CCGCCTCC;
chr8	fimo	nucleotide_motif	6553822	6553829	47.2	+	.	Name=CCGSCTCC;ID=CCGSCTCC-2-chr8;pvalue=1.9e-05;qvalue=0.243;sequence=CCGCCTCC;
chr8	fimo	nucleotide_motif	28803665	28803672	41.3	+	.	Name=CCGSCTCC;ID=CCGSCTCC-1-chr8;pvalue=7.33e-05;qvalue=0.449;sequence=CCGACTCC;
chr8	fimo	nucleotide_motif	67026744	67026751	44.2	+	.	Name=CCGSCTCC;ID=CCGSCTCC-1-chr8;pvalue=3.8e-05;qvalue=0.301;sequence=CCGGCTCC;
chr8	fimo	nucleotide_motif	67507228	67507235	47.2	-	.	Name=CCGSCTCC;ID=CCGSCTCC-1-chr8;pvalue=1.9e-05;qvalue=0.243;sequence=CCGCCTCC;
chr8	fimo	nucleotide_motif	72918890	72918897	47.2	-	.	Name=CCGSCTCC;ID=CCGSCTCC-1-chr8;pvalue=1.9e-05;qvalue=0.243;sequence=CCGCCTCC;
chr8	fimo	nucleotide_motif	95635167	95635174	41.3	-	.	Name=CCGSCTCC;ID=CCGSCTCC-1-chr8;pvalue=7.33e-05;qvalue=0.449;sequence=CCGTCTCC;
chr8	fimo	nucleotide_motif	95635181	95635188	41.3	-	.	Name=CCGSCTCC;ID=CCGSCTCC-2-chr8;pvalue=7.33e-05;qvalue=0.449;sequence=CCGTCTCC;
chr8	fimo	nucleotide_motif	103945850	103945857	47.2	-	.	Name=CCGSCTCC;ID=CCGSCTCC-1-chr8;pvalue=1.9e-05;qvalue=0.243;sequence=CCGCCTCC;
chr8	fimo	nucleotide_motif	110415669	110415676	47.2	-	.	Name=CCGSCTCC;ID=CCGSCTCC-1-chr8;pvalue=1.9e-05;qvalue=0.243;sequence=CCGCCTCC;
chr8	fimo	nucleotide_motif	135681827	135681834	41.3	-	.	Name=CCGSCTCC;ID=CCGSCTCC-1-chr8;pvalue=7.33e-05;qvalue=0.449;sequence=CCGTCTCC;
chr9	fimo	nucleotide_motif	3516011	3516018	47.2	-	.	Name=CCGSCTCC;ID=CCGSCTCC-1-chr9;pvalue=1.9e-05;qvalue=0.243;sequence=CCGCCTCC;
chr9	fimo	nucleotide_motif	3516630	3516637	47.2	+	.	Name=CCGSCTCC;ID=CCGSCTCC-1-chr9;pvalue=1.9e-05;qvalue=0.243;sequence=CCGCCTCC;
chr9	fimo	nucleotide_motif	6671387	6671394	47.2	+	.	Name=CCGSCTCC;ID=CCGSCTCC-1-chr9;pvalue=1.9e-05;qvalue=0.243;sequence=CCGCCTCC;
chr9	fimo	nucleotide_motif	6671433	6671440	41.3	+	.	Name=CCGSCTCC;ID=CCGSCTCC-2-chr9;pvalue=7.33e-05;qvalue=0.449;sequence=CCGACTCC;
chr9	fimo	nucleotide_motif	67903481	67903488	44.2	+	.	Name=CCGSCTCC;ID=CCGSCTCC-1-chr9;pvalue=3.8e-05;qvalue=0.301;sequence=CCGGCTCC;
chr9	fimo	nucleotide_motif	91269518	91269525	47.2	+	.	Name=CCGSCTCC;ID=CCGSCTCC-1-chr9;pvalue=1.9e-05;qvalue=0.243;sequence=CCGCCTCC;
chr9	fimo	nucleotide_motif	97677781	97677788	41.3	-	.	Name=CCGSCTCC;ID=CCGSCTCC-1-chr9;pvalue=7.33e-05;qvalue=0.449;sequence=CCGTCTCC;
chr9	fimo	nucleotide_motif	98020467	98020474	47.2	+	.	Name=CCGSCTCC;ID=CCGSCTCC-1-chr9;pvalue=1.9e-05;qvalue=0.243;sequence=CCGCCTCC;
chr9	fimo	nucleotide_motif	99214280	99214287	41.3	-	.	Name=CCGSCTCC;ID=CCGSCTCC-1-chr9;pvalue=7.33e-05;qvalue=0.449;sequence=CCGTCTCC;
chr9	fimo	nucleotide_motif	115212565	115212572	47.2	+	.	Name=CCGSCTCC;ID=CCGSCTCC-1-chr9;pvalue=1.9e-05;qvalue=0.243;sequence=CCGCCTCC;
chr9	fimo	nucleotide_motif	116151027	116151034	47.2	+	.	Name=CCGSCTCC;ID=CCGSCTCC-1-chr9;pvalue=1.9e-05;qvalue=0.243;sequence=CCGCCTCC;
chr9	fimo	nucleotide_motif	116151259	116151266	47.2	+	.	Name=CCGSCTCC;ID=CCGSCTCC-2-chr9;pvalue=1.9e-05;qvalue=0.243;sequence=CCGCCTCC;
chr9	fimo	nucleotide_motif	122703810	122703817	44.2	-	.	Name=CCGSCTCC;ID=CCGSCTCC-1-chr9;pvalue=3.8e-05;qvalue=0.301;sequence=CCGGCTCC;
chr9	fimo	nucleotide_motif	125141594	125141601	47.2	-	.	Name=CCGSCTCC;ID=CCGSCTCC-1-chr9;pvalue=1.9e-05;qvalue=0.243;sequence=CCGCCTCC;
chr9	fimo	nucleotide_motif	125141600	125141607	44.2	-	.	Name=CCGSCTCC;ID=CCGSCTCC-2-chr9;pvalue=3.8e-05;qvalue=0.301;sequence=CCGGCTCC;
chr9	fimo	nucleotide_motif	129253421	129253428	47.2	-	.	Name=CCGSCTCC;ID=CCGSCTCC-1-chr9;pvalue=1.9e-05;qvalue=0.243;sequence=CCGCCTCC;
chr9	fimo	nucleotide_motif	130458827	130458834	41.3	-	.	Name=CCGSCTCC;ID=CCGSCTCC-1-chr9;pvalue=7.33e-05;qvalue=0.449;sequence=CCGTCTCC;
chr9	fimo	nucleotide_motif	130684553	130684560	44.2	+	.	Name=CCGSCTCC;ID=CCGSCTCC-1-chr9;pvalue=3.8e-05;qvalue=0.301;sequence=CCGGCTCC;
chr9	fimo	nucleotide_motif	130685211	130685218	47.2	+	.	Name=CCGSCTCC;ID=CCGSCTCC-1-chr9;pvalue=1.9e-05;qvalue=0.243;sequence=CCGCCTCC;
chr9	fimo	nucleotide_motif	131688068	131688075	44.2	-	.	Name=CCGSCTCC;ID=CCGSCTCC-1-chr9;pvalue=3.8e-05;qvalue=0.301;sequence=CCGGCTCC;
chr9	fimo	nucleotide_motif	131688099	131688106	44.2	-	.	Name=CCGSCTCC;ID=CCGSCTCC-2-chr9;pvalue=3.8e-05;qvalue=0.301;sequence=CCGGCTCC;
chr9	fimo	nucleotide_motif	131688323	131688330	41.3	+	.	Name=CCGSCTCC;ID=CCGSCTCC-3-chr9;pvalue=7.33e-05;qvalue=0.449;sequence=CCGTCTCC;
chr9	fimo	nucleotide_motif	135193003	135193010	41.3	-	.	Name=CCGSCTCC;ID=CCGSCTCC-1-chr9;pvalue=7.33e-05;qvalue=0.449;sequence=CCGACTCC;
chr9	fimo	nucleotide_motif	138959202	138959209	47.2	+	.	Name=CCGSCTCC;ID=CCGSCTCC-1-chr9;pvalue=1.9e-05;qvalue=0.243;sequence=CCGCCTCC;
chrX	fimo	nucleotide_motif	24078314	24078321	47.2	-	.	Name=CCGSCTCC;ID=CCGSCTCC-1-chrX;pvalue=1.9e-05;qvalue=0.243;sequence=CCGCCTCC;
chrX	fimo	nucleotide_motif	48661425	48661432	47.2	-	.	Name=CCGSCTCC;ID=CCGSCTCC-1-chrX;pvalue=1.9e-05;qvalue=0.243;sequence=CCGCCTCC;
chrX	fimo	nucleotide_motif	53727674	53727681	47.2	+	.	Name=CCGSCTCC;ID=CCGSCTCC-1-chrX;pvalue=1.9e-05;qvalue=0.243;sequence=CCGCCTCC;
chrX	fimo	nucleotide_motif	53727855	53727862	44.2	+	.	Name=CCGSCTCC;ID=CCGSCTCC-2-chrX;pvalue=3.8e-05;qvalue=0.301;sequence=CCGGCTCC;
chrX	fimo	nucleotide_motif	54087643	54087650	47.2	-	.	Name=CCGSCTCC;ID=CCGSCTCC-1-chrX;pvalue=1.9e-05;qvalue=0.243;sequence=CCGCCTCC;
chrX	fimo	nucleotide_motif	54087665	54087672	44.2	+	.	Name=CCGSCTCC;ID=CCGSCTCC-2-chrX;pvalue=3.8e-05;qvalue=0.301;sequence=CCGGCTCC;
