# Supplementary material for: The MEME Suite
Source: Nucleic Acids Res. 2015 May 7;43(Web Server issue):W39–49. doi: 10.1093/nar/gkv416 (PMC4489269; doi:10.1093/nar/gkv416)
Supplement: SUPPLEMENTARY DATA [file supp_gkv416_nar-00283-web-b-2015-File005.zip › case4/meme-chip/fimo_out_15/fimo.txt]

#pattern name	sequence name	start	stop	strand	score	p-value	q-value	matched sequence
CCGSCTCC	chr1	26819941	26819948	-	14.9024	1.9e-05	0.243	CCGCCTCC
CCGSCTCC	chr1	28374544	28374551	+	14.9024	1.9e-05	0.243	CCGCCTCC
CCGSCTCC	chr1	40929839	40929846	+	14.9024	1.9e-05	0.243	CCGCCTCC
CCGSCTCC	chr1	110682905	110682912	-	14.9024	1.9e-05	0.243	CCGCCTCC
CCGSCTCC	chr1	111548201	111548208	+	14.9024	1.9e-05	0.243	CCGCCTCC
CCGSCTCC	chr1	153201326	153201333	+	14.9024	1.9e-05	0.243	CCGCCTCC
CCGSCTCC	chr1	154453257	154453264	+	14.9024	1.9e-05	0.243	CCGCCTCC
CCGSCTCC	chr1	155413349	155413356	-	14.9024	1.9e-05	0.243	CCGCCTCC
CCGSCTCC	chr1	161558372	161558379	-	14.9024	1.9e-05	0.243	CCGCCTCC
CCGSCTCC	chr2	9699479	9699486	-	14.9024	1.9e-05	0.243	CCGCCTCC
CCGSCTCC	chr2	65513094	65513101	-	14.9024	1.9e-05	0.243	CCGCCTCC
CCGSCTCC	chr2	65513452	65513459	-	14.9024	1.9e-05	0.243	CCGCCTCC
CCGSCTCC	chr2	74535505	74535512	-	14.9024	1.9e-05	0.243	CCGCCTCC
CCGSCTCC	chr2	174538557	174538564	+	14.9024	1.9e-05	0.243	CCGCCTCC
CCGSCTCC	chr2	177837732	177837739	+	14.9024	1.9e-05	0.243	CCGCCTCC
CCGSCTCC	chr2	198073175	198073182	+	14.9024	1.9e-05	0.243	CCGCCTCC
CCGSCTCC	chr2	232281524	232281531	+	14.9024	1.9e-05	0.243	CCGCCTCC
CCGSCTCC	chr3	9413341	9413348	+	14.9024	1.9e-05	0.243	CCGCCTCC
CCGSCTCC	chr3	9413431	9413438	+	14.9024	1.9e-05	0.243	CCGCCTCC
CCGSCTCC	chr3	9413341	9413348	+	14.9024	1.9e-05	0.243	CCGCCTCC
CCGSCTCC	chr3	9413431	9413438	+	14.9024	1.9e-05	0.243	CCGCCTCC
CCGSCTCC	chr3	45705802	45705809	+	14.9024	1.9e-05	0.243	CCGCCTCC
CCGSCTCC	chr3	48931176	48931183	-	14.9024	1.9e-05	0.243	CCGCCTCC
CCGSCTCC	chr3	49133357	49133364	-	14.9024	1.9e-05	0.243	CCGCCTCC
CCGSCTCC	chr3	49133442	49133449	-	14.9024	1.9e-05	0.243	CCGCCTCC
CCGSCTCC	chr3	49732196	49732203	-	14.9024	1.9e-05	0.243	CCGCCTCC
CCGSCTCC	chr3	52005072	52005079	-	14.9024	1.9e-05	0.243	CCGCCTCC
CCGSCTCC	chr3	121296826	121296833	+	14.9024	1.9e-05	0.243	CCGCCTCC
CCGSCTCC	chr3	186699570	186699577	+	14.9024	1.9e-05	0.243	CCGCCTCC
CCGSCTCC	chr4	2758939	2758946	-	14.9024	1.9e-05	0.243	CCGCCTCC
CCGSCTCC	chr4	144654144	144654151	-	14.9024	1.9e-05	0.243	CCGCCTCC
CCGSCTCC	chr4	185632841	185632848	-	14.9024	1.9e-05	0.243	CCGCCTCC
CCGSCTCC	chr4	186301356	186301363	+	14.9024	1.9e-05	0.243	CCGCCTCC
CCGSCTCC	chr5	89741199	89741206	+	14.9024	1.9e-05	0.243	CCGCCTCC
CCGSCTCC	chr5	133996486	133996493	+	14.9024	1.9e-05	0.243	CCGCCTCC
CCGSCTCC	chr5	142763436	142763443	-	14.9024	1.9e-05	0.243	CCGCCTCC
CCGSCTCC	chr6	337402	337409	+	14.9024	1.9e-05	0.243	CCGCCTCC
CCGSCTCC	chr6	21696141	21696148	+	14.9024	1.9e-05	0.243	CCGCCTCC
CCGSCTCC	chr6	26070965	26070972	+	14.9024	1.9e-05	0.243	CCGCCTCC
CCGSCTCC	chr6	33047563	33047570	-	14.9024	1.9e-05	0.243	CCGCCTCC
CCGSCTCC	chr6	33276466	33276473	-	14.9024	1.9e-05	0.243	CCGCCTCC
CCGSCTCC	chr6	44333256	44333263	+	14.9024	1.9e-05	0.243	CCGCCTCC
CCGSCTCC	chr6	133177429	133177436	-	14.9024	1.9e-05	0.243	CCGCCTCC
CCGSCTCC	chr6	150011641	150011648	+	14.9024	1.9e-05	0.243	CCGCCTCC
CCGSCTCC	chr6	151753484	151753491	-	14.9024	1.9e-05	0.243	CCGCCTCC
CCGSCTCC	chr7	1510379	1510386	-	14.9024	1.9e-05	0.243	CCGCCTCC
CCGSCTCC	chr7	1510677	1510684	-	14.9024	1.9e-05	0.243	CCGCCTCC
CCGSCTCC	chr7	44072114	44072121	-	14.9024	1.9e-05	0.243	CCGCCTCC
CCGSCTCC	chr7	101823755	101823762	+	14.9024	1.9e-05	0.243	CCGCCTCC
CCGSCTCC	chr7	101823877	101823884	+	14.9024	1.9e-05	0.243	CCGCCTCC
CCGSCTCC	chr7	134504626	134504633	-	14.9024	1.9e-05	0.243	CCGCCTCC
CCGSCTCC	chr7	148952577	148952584	+	14.9024	1.9e-05	0.243	CCGCCTCC
CCGSCTCC	chr7	148952658	148952665	+	14.9024	1.9e-05	0.243	CCGCCTCC
CCGSCTCC	chr7	149733325	149733332	-	14.9024	1.9e-05	0.243	CCGCCTCC
CCGSCTCC	chr8	6553548	6553555	-	14.9024	1.9e-05	0.243	CCGCCTCC
CCGSCTCC	chr8	6553822	6553829	+	14.9024	1.9e-05	0.243	CCGCCTCC
CCGSCTCC	chr8	67507228	67507235	-	14.9024	1.9e-05	0.243	CCGCCTCC
CCGSCTCC	chr8	72918890	72918897	-	14.9024	1.9e-05	0.243	CCGCCTCC
CCGSCTCC	chr8	103945850	103945857	-	14.9024	1.9e-05	0.243	CCGCCTCC
CCGSCTCC	chr8	110415669	110415676	-	14.9024	1.9e-05	0.243	CCGCCTCC
CCGSCTCC	chr9	3516011	3516018	-	14.9024	1.9e-05	0.243	CCGCCTCC
CCGSCTCC	chr9	3516630	3516637	+	14.9024	1.9e-05	0.243	CCGCCTCC
CCGSCTCC	chr9	6671387	6671394	+	14.9024	1.9e-05	0.243	CCGCCTCC
CCGSCTCC	chr9	91269518	91269525	+	14.9024	1.9e-05	0.243	CCGCCTCC
CCGSCTCC	chr9	98020467	98020474	+	14.9024	1.9e-05	0.243	CCGCCTCC
CCGSCTCC	chr9	115212565	115212572	+	14.9024	1.9e-05	0.243	CCGCCTCC
CCGSCTCC	chr9	116151027	116151034	+	14.9024	1.9e-05	0.243	CCGCCTCC
CCGSCTCC	chr9	116151259	116151266	+	14.9024	1.9e-05	0.243	CCGCCTCC
CCGSCTCC	chr9	125141594	125141601	-	14.9024	1.9e-05	0.243	CCGCCTCC
CCGSCTCC	chr9	129253421	129253428	-	14.9024	1.9e-05	0.243	CCGCCTCC
CCGSCTCC	chr9	130685211	130685218	+	14.9024	1.9e-05	0.243	CCGCCTCC
CCGSCTCC	chr9	138959202	138959209	+	14.9024	1.9e-05	0.243	CCGCCTCC
CCGSCTCC	chrX	24078314	24078321	-	14.9024	1.9e-05	0.243	CCGCCTCC
CCGSCTCC	chrX	48661425	48661432	-	14.9024	1.9e-05	0.243	CCGCCTCC
CCGSCTCC	chrX	53727674	53727681	+	14.9024	1.9e-05	0.243	CCGCCTCC
CCGSCTCC	chrX	54087643	54087650	-	14.9024	1.9e-05	0.243	CCGCCTCC
CCGSCTCC	chr10	70495663	70495670	-	14.9024	1.9e-05	0.243	CCGCCTCC
CCGSCTCC	chr10	73703516	73703523	-	14.9024	1.9e-05	0.243	CCGCCTCC
CCGSCTCC	chr10	73727615	73727622	+	14.9024	1.9e-05	0.243	CCGCCTCC
CCGSCTCC	chr10	73727633	73727640	+	14.9024	1.9e-05	0.243	CCGCCTCC
CCGSCTCC	chr10	85889133	85889140	+	14.9024	1.9e-05	0.243	CCGCCTCC
CCGSCTCC	chr10	85889154	85889161	+	14.9024	1.9e-05	0.243	CCGCCTCC
CCGSCTCC	chr11	9438719	9438726	+	14.9024	1.9e-05	0.243	CCGCCTCC
CCGSCTCC	chr11	58102517	58102524	+	14.9024	1.9e-05	0.243	CCGCCTCC
CCGSCTCC	chr11	62405227	62405234	-	14.9024	1.9e-05	0.243	CCGCCTCC
CCGSCTCC	chr11	67796157	67796164	+	14.9024	1.9e-05	0.243	CCGCCTCC
CCGSCTCC	chr11	69210038	69210045	+	14.9024	1.9e-05	0.243	CCGCCTCC
CCGSCTCC	chr12	6513870	6513877	-	14.9024	1.9e-05	0.243	CCGCCTCC
CCGSCTCC	chr12	14818477	14818484	-	14.9024	1.9e-05	0.243	CCGCCTCC
CCGSCTCC	chr12	44407554	44407561	-	14.9024	1.9e-05	0.243	CCGCCTCC
CCGSCTCC	chr12	46493146	46493153	+	14.9024	1.9e-05	0.243	CCGCCTCC
CCGSCTCC	chr12	46493160	46493167	+	14.9024	1.9e-05	0.243	CCGCCTCC
CCGSCTCC	chr12	53664857	53664864	+	14.9024	1.9e-05	0.243	CCGCCTCC
CCGSCTCC	chr12	54798375	54798382	-	14.9024	1.9e-05	0.243	CCGCCTCC
CCGSCTCC	chr12	91063621	91063628	-	14.9024	1.9e-05	0.243	CCGCCTCC
CCGSCTCC	chr12	91063693	91063700	+	14.9024	1.9e-05	0.243	CCGCCTCC
CCGSCTCC	chr12	91063904	91063911	-	14.9024	1.9e-05	0.243	CCGCCTCC
CCGSCTCC	chr12	102847420	102847427	-	14.9024	1.9e-05	0.243	CCGCCTCC
CCGSCTCC	chr12	109424408	109424415	-	14.9024	1.9e-05	0.243	CCGCCTCC
CCGSCTCC	chr13	20648940	20648947	-	14.9024	1.9e-05	0.243	CCGCCTCC
CCGSCTCC	chr13	48005193	48005200	+	14.9024	1.9e-05	0.243	CCGCCTCC
CCGSCTCC	chr13	48916235	48916242	-	14.9024	1.9e-05	0.243	CCGCCTCC
CCGSCTCC	chr14	22095463	22095470	+	14.9024	1.9e-05	0.243	CCGCCTCC
CCGSCTCC	chr14	91046509	91046516	-	14.9024	1.9e-05	0.243	CCGCCTCC
CCGSCTCC	chr14	91046516	91046523	-	14.9024	1.9e-05	0.243	CCGCCTCC
CCGSCTCC	chr14	91046563	91046570	-	14.9024	1.9e-05	0.243	CCGCCTCC
CCGSCTCC	chr14	91046608	91046615	+	14.9024	1.9e-05	0.243	CCGCCTCC
CCGSCTCC	chr14	105309055	105309062	-	14.9024	1.9e-05	0.243	CCGCCTCC
CCGSCTCC	chr15	29295949	29295956	+	14.9024	1.9e-05	0.243	CCGCCTCC
CCGSCTCC	chr15	29296052	29296059	-	14.9024	1.9e-05	0.243	CCGCCTCC
CCGSCTCC	chr15	29309123	29309130	-	14.9024	1.9e-05	0.243	CCGCCTCC
CCGSCTCC	chr15	36533879	36533886	-	14.9024	1.9e-05	0.243	CCGCCTCC
CCGSCTCC	chr15	62466986	62466993	-	14.9024	1.9e-05	0.243	CCGCCTCC
CCGSCTCC	chr15	62974192	62974199	+	14.9024	1.9e-05	0.243	CCGCCTCC
CCGSCTCC	chr15	68094549	68094556	+	14.9024	1.9e-05	0.243	CCGCCTCC
CCGSCTCC	chr16	11743579	11743586	+	14.9024	1.9e-05	0.243	CCGCCTCC
CCGSCTCC	chr16	23560352	23560359	-	14.9024	1.9e-05	0.243	CCGCCTCC
CCGSCTCC	chr16	29734955	29734962	-	14.9024	1.9e-05	0.243	CCGCCTCC
CCGSCTCC	chr16	29915057	29915064	-	14.9024	1.9e-05	0.243	CCGCCTCC
CCGSCTCC	chr16	30490867	30490874	-	14.9024	1.9e-05	0.243	CCGCCTCC
CCGSCTCC	chr16	30569619	30569626	-	14.9024	1.9e-05	0.243	CCGCCTCC
CCGSCTCC	chr16	31098949	31098956	-	14.9024	1.9e-05	0.243	CCGCCTCC
CCGSCTCC	chr16	66464482	66464489	-	14.9024	1.9e-05	0.243	CCGCCTCC
CCGSCTCC	chr16	86542654	86542661	+	14.9024	1.9e-05	0.243	CCGCCTCC
CCGSCTCC	chr17	1920853	1920860	-	14.9024	1.9e-05	0.243	CCGCCTCC
CCGSCTCC	chr17	7328646	7328653	+	14.9024	1.9e-05	0.243	CCGCCTCC
CCGSCTCC	chr17	7328748	7328755	-	14.9024	1.9e-05	0.243	CCGCCTCC
CCGSCTCC	chr17	16130229	16130236	+	14.9024	1.9e-05	0.243	CCGCCTCC
CCGSCTCC	chr17	39936345	39936352	+	14.9024	1.9e-05	0.243	CCGCCTCC
CCGSCTCC	chr17	59172873	59172880	+	14.9024	1.9e-05	0.243	CCGCCTCC
CCGSCTCC	chr17	70803570	70803577	+	14.9024	1.9e-05	0.243	CCGCCTCC
CCGSCTCC	chr17	71861844	71861851	+	14.9024	1.9e-05	0.243	CCGCCTCC
CCGSCTCC	chr18	42008083	42008090	-	14.9024	1.9e-05	0.243	CCGCCTCC
CCGSCTCC	chr18	45272694	45272701	+	14.9024	1.9e-05	0.243	CCGCCTCC
CCGSCTCC	chr18	58974134	58974141	+	14.9024	1.9e-05	0.243	CCGCCTCC
CCGSCTCC	chr19	748243	748250	+	14.9024	1.9e-05	0.243	CCGCCTCC
CCGSCTCC	chr19	1602667	1602674	-	14.9024	1.9e-05	0.243	CCGCCTCC
CCGSCTCC	chr19	2691345	2691352	-	14.9024	1.9e-05	0.243	CCGCCTCC
CCGSCTCC	chr19	2734372	2734379	-	14.9024	1.9e-05	0.243	CCGCCTCC
CCGSCTCC	chr19	10258607	10258614	-	14.9024	1.9e-05	0.243	CCGCCTCC
CCGSCTCC	chr19	12266747	12266754	+	14.9024	1.9e-05	0.243	CCGCCTCC
CCGSCTCC	chr19	13126892	13126899	+	14.9024	1.9e-05	0.243	CCGCCTCC
CCGSCTCC	chr19	17391757	17391764	+	14.9024	1.9e-05	0.243	CCGCCTCC
CCGSCTCC	chr19	19127486	19127493	-	14.9024	1.9e-05	0.243	CCGCCTCC
CCGSCTCC	chr19	19292254	19292261	-	14.9024	1.9e-05	0.243	CCGCCTCC
CCGSCTCC	chr19	19292628	19292635	+	14.9024	1.9e-05	0.243	CCGCCTCC
CCGSCTCC	chr19	40900105	40900112	+	14.9024	1.9e-05	0.243	CCGCCTCC
CCGSCTCC	chr19	43228735	43228742	+	14.9024	1.9e-05	0.243	CCGCCTCC
CCGSCTCC	chr19	44627783	44627790	+	14.9024	1.9e-05	0.243	CCGCCTCC
CCGSCTCC	chr19	48951023	48951030	-	14.9024	1.9e-05	0.243	CCGCCTCC
CCGSCTCC	chr19	51058141	51058148	+	14.9024	1.9e-05	0.243	CCGCCTCC
CCGSCTCC	chr19	51058352	51058359	+	14.9024	1.9e-05	0.243	CCGCCTCC
CCGSCTCC	chr19	53814617	53814624	-	14.9024	1.9e-05	0.243	CCGCCTCC
CCGSCTCC	chr19	55071658	55071665	+	14.9024	1.9e-05	0.243	CCGCCTCC
CCGSCTCC	chr19	55071758	55071765	+	14.9024	1.9e-05	0.243	CCGCCTCC
CCGSCTCC	chr19	55071778	55071785	+	14.9024	1.9e-05	0.243	CCGCCTCC
CCGSCTCC	chr19	60462624	60462631	+	14.9024	1.9e-05	0.243	CCGCCTCC
CCGSCTCC	chr19	62483346	62483353	+	14.9024	1.9e-05	0.243	CCGCCTCC
CCGSCTCC	chr19	62483608	62483615	-	14.9024	1.9e-05	0.243	CCGCCTCC
CCGSCTCC	chr20	44033906	44033913	-	14.9024	1.9e-05	0.243	CCGCCTCC
CCGSCTCC	chr20	61730228	61730235	+	14.9024	1.9e-05	0.243	CCGCCTCC
CCGSCTCC	chr21	44388067	44388074	-	14.9024	1.9e-05	0.243	CCGCCTCC
CCGSCTCC	chr22	18484953	18484960	+	14.9024	1.9e-05	0.243	CCGCCTCC
CCGSCTCC	chr22	36334476	36334483	-	14.9024	1.9e-05	0.243	CCGCCTCC
CCGSCTCC	chr22	38173053	38173060	+	14.9024	1.9e-05	0.243	CCGCCTCC
CCGSCTCC	chr22	40558694	40558701	-	14.9024	1.9e-05	0.243	CCGCCTCC
CCGSCTCC	chr22	49310997	49311004	+	14.9024	1.9e-05	0.243	CCGCCTCC
CCGSCTCC	chr22	49311506	49311513	-	14.9024	1.9e-05	0.243	CCGCCTCC
CCGSCTCC	chr22	49311837	49311844	+	14.9024	1.9e-05	0.243	CCGCCTCC
CCGSCTCC	chr22	49316175	49316182	+	14.9024	1.9e-05	0.243	CCGCCTCC
CCGSCTCC	chr1	36327266	36327273	-	14.2805	3.8e-05	0.301	CCGGCTCC
CCGSCTCC	chr1	84745044	84745051	-	14.2805	3.8e-05	0.301	CCGGCTCC
CCGSCTCC	chr1	101474114	101474121	+	14.2805	3.8e-05	0.301	CCGGCTCC
CCGSCTCC	chr1	110378785	110378792	-	14.2805	3.8e-05	0.301	CCGGCTCC
CCGSCTCC	chr1	111548387	111548394	+	14.2805	3.8e-05	0.301	CCGGCTCC
CCGSCTCC	chr1	111937238	111937245	-	14.2805	3.8e-05	0.301	CCGGCTCC
CCGSCTCC	chr1	153201188	153201195	+	14.2805	3.8e-05	0.301	CCGGCTCC
CCGSCTCC	chr1	159635945	159635952	+	14.2805	3.8e-05	0.301	CCGGCTCC
CCGSCTCC	chr1	181259949	181259956	+	14.2805	3.8e-05	0.301	CCGGCTCC
CCGSCTCC	chr1	228845070	228845077	-	14.2805	3.8e-05	0.301	CCGGCTCC
CCGSCTCC	chr2	3600576	3600583	-	14.2805	3.8e-05	0.301	CCGGCTCC
CCGSCTCC	chr2	27433452	27433459	-	14.2805	3.8e-05	0.301	CCGGCTCC
CCGSCTCC	chr2	33556142	33556149	+	14.2805	3.8e-05	0.301	CCGGCTCC
CCGSCTCC	chr2	88772286	88772293	-	14.2805	3.8e-05	0.301	CCGGCTCC
CCGSCTCC	chr2	98448728	98448735	+	14.2805	3.8e-05	0.301	CCGGCTCC
CCGSCTCC	chr2	111642768	111642775	-	14.2805	3.8e-05	0.301	CCGGCTCC
CCGSCTCC	chr2	201689734	201689741	+	14.2805	3.8e-05	0.301	CCGGCTCC
CCGSCTCC	chr2	203811840	203811847	+	14.2805	3.8e-05	0.301	CCGGCTCC
CCGSCTCC	chr2	231549823	231549830	-	14.2805	3.8e-05	0.301	CCGGCTCC
CCGSCTCC	chr2	232235197	232235204	+	14.2805	3.8e-05	0.301	CCGGCTCC
CCGSCTCC	chr3	50372010	50372017	+	14.2805	3.8e-05	0.301	CCGGCTCC
CCGSCTCC	chr3	120781274	120781281	+	14.2805	3.8e-05	0.301	CCGGCTCC
CCGSCTCC	chr3	143427129	143427136	+	14.2805	3.8e-05	0.301	CCGGCTCC
CCGSCTCC	chr3	186699281	186699288	+	14.2805	3.8e-05	0.301	CCGGCTCC
CCGSCTCC	chr4	482894	482901	-	14.2805	3.8e-05	0.301	CCGGCTCC
CCGSCTCC	chr4	483050	483057	-	14.2805	3.8e-05	0.301	CCGGCTCC
CCGSCTCC	chr4	41864508	41864515	-	14.2805	3.8e-05	0.301	CCGGCTCC
CCGSCTCC	chr5	81083097	81083104	-	14.2805	3.8e-05	0.301	CCGGCTCC
CCGSCTCC	chr5	90714465	90714472	-	14.2805	3.8e-05	0.301	CCGGCTCC
CCGSCTCC	chr5	138748401	138748408	+	14.2805	3.8e-05	0.301	CCGGCTCC
CCGSCTCC	chr5	145542394	145542401	+	14.2805	3.8e-05	0.301	CCGGCTCC
CCGSCTCC	chr6	174274	174281	-	14.2805	3.8e-05	0.301	CCGGCTCC
CCGSCTCC	chr6	26152322	26152329	-	14.2805	3.8e-05	0.301	CCGGCTCC
CCGSCTCC	chr6	27223019	27223026	-	14.2805	3.8e-05	0.301	CCGGCTCC
CCGSCTCC	chr6	32265894	32265901	-	14.2805	3.8e-05	0.301	CCGGCTCC
CCGSCTCC	chr6	33276687	33276694	-	14.2805	3.8e-05	0.301	CCGGCTCC
CCGSCTCC	chr6	36756023	36756030	+	14.2805	3.8e-05	0.301	CCGGCTCC
CCGSCTCC	chr6	100123364	100123371	-	14.2805	3.8e-05	0.301	CCGGCTCC
CCGSCTCC	chr7	12217488	12217495	+	14.2805	3.8e-05	0.301	CCGGCTCC
CCGSCTCC	chr7	73281461	73281468	+	14.2805	3.8e-05	0.301	CCGGCTCC
CCGSCTCC	chr7	134506117	134506124	+	14.2805	3.8e-05	0.301	CCGGCTCC
CCGSCTCC	chr7	148952795	148952802	-	14.2805	3.8e-05	0.301	CCGGCTCC
CCGSCTCC	chr8	67026744	67026751	+	14.2805	3.8e-05	0.301	CCGGCTCC
CCGSCTCC	chr9	67903481	67903488	+	14.2805	3.8e-05	0.301	CCGGCTCC
CCGSCTCC	chr9	122703810	122703817	-	14.2805	3.8e-05	0.301	CCGGCTCC
CCGSCTCC	chr9	125141600	125141607	-	14.2805	3.8e-05	0.301	CCGGCTCC
CCGSCTCC	chr9	130684553	130684560	+	14.2805	3.8e-05	0.301	CCGGCTCC
CCGSCTCC	chr9	131688068	131688075	-	14.2805	3.8e-05	0.301	CCGGCTCC
CCGSCTCC	chr9	131688099	131688106	-	14.2805	3.8e-05	0.301	CCGGCTCC
CCGSCTCC	chrX	53727855	53727862	+	14.2805	3.8e-05	0.301	CCGGCTCC
CCGSCTCC	chrX	54087665	54087672	+	14.2805	3.8e-05	0.301	CCGGCTCC
CCGSCTCC	chr10	3817806	3817813	-	14.2805	3.8e-05	0.301	CCGGCTCC
CCGSCTCC	chr10	35456010	35456017	+	14.2805	3.8e-05	0.301	CCGGCTCC
CCGSCTCC	chr10	63326733	63326740	+	14.2805	3.8e-05	0.301	CCGGCTCC
CCGSCTCC	chr11	440169	440176	+	14.2805	3.8e-05	0.301	CCGGCTCC
CCGSCTCC	chr11	9438759	9438766	+	14.2805	3.8e-05	0.301	CCGGCTCC
CCGSCTCC	chr11	13255645	13255652	+	14.2805	3.8e-05	0.301	CCGGCTCC
CCGSCTCC	chr11	13255751	13255758	+	14.2805	3.8e-05	0.301	CCGGCTCC
CCGSCTCC	chr11	13441377	13441384	+	14.2805	3.8e-05	0.301	CCGGCTCC
CCGSCTCC	chr11	47557103	47557110	+	14.2805	3.8e-05	0.301	CCGGCTCC
CCGSCTCC	chr11	62146063	62146070	+	14.2805	3.8e-05	0.301	CCGGCTCC
CCGSCTCC	chr11	64641692	64641699	+	14.2805	3.8e-05	0.301	CCGGCTCC
CCGSCTCC	chr11	65443491	65443498	-	14.2805	3.8e-05	0.301	CCGGCTCC
CCGSCTCC	chr11	65443624	65443631	+	14.2805	3.8e-05	0.301	CCGGCTCC
CCGSCTCC	chr11	118301951	118301958	+	14.2805	3.8e-05	0.301	CCGGCTCC
CCGSCTCC	chr11	122438191	122438198	+	14.2805	3.8e-05	0.301	CCGGCTCC
CCGSCTCC	chr12	55014541	55014548	-	14.2805	3.8e-05	0.301	CCGGCTCC
CCGSCTCC	chr12	120811109	120811116	-	14.2805	3.8e-05	0.301	CCGGCTCC
CCGSCTCC	chr13	23742937	23742944	+	14.2805	3.8e-05	0.301	CCGGCTCC
CCGSCTCC	chr14	104583137	104583144	+	14.2805	3.8e-05	0.301	CCGGCTCC
CCGSCTCC	chr15	29343772	29343779	+	14.2805	3.8e-05	0.301	CCGGCTCC
CCGSCTCC	chr15	36533666	36533673	-	14.2805	3.8e-05	0.301	CCGGCTCC
CCGSCTCC	chr15	70310666	70310673	+	14.2805	3.8e-05	0.301	CCGGCTCC
CCGSCTCC	chr16	1981494	1981501	+	14.2805	3.8e-05	0.301	CCGGCTCC
CCGSCTCC	chr16	2195464	2195471	+	14.2805	3.8e-05	0.301	CCGGCTCC
CCGSCTCC	chr16	11678899	11678906	-	14.2805	3.8e-05	0.301	CCGGCTCC
CCGSCTCC	chr16	28765112	28765119	-	14.2805	3.8e-05	0.301	CCGGCTCC
CCGSCTCC	chr16	30377959	30377966	+	14.2805	3.8e-05	0.301	CCGGCTCC
CCGSCTCC	chr16	30569579	30569586	-	14.2805	3.8e-05	0.301	CCGGCTCC
CCGSCTCC	chr16	30841623	30841630	-	14.2805	3.8e-05	0.301	CCGGCTCC
CCGSCTCC	chr17	8139620	8139627	+	14.2805	3.8e-05	0.301	CCGGCTCC
CCGSCTCC	chr17	20542892	20542899	-	14.2805	3.8e-05	0.301	CCGGCTCC
CCGSCTCC	chr17	27693351	27693358	+	14.2805	3.8e-05	0.301	CCGGCTCC
CCGSCTCC	chr17	35274062	35274069	-	14.2805	3.8e-05	0.301	CCGGCTCC
CCGSCTCC	chr18	42007831	42007838	-	14.2805	3.8e-05	0.301	CCGGCTCC
CCGSCTCC	chr18	45272644	45272651	+	14.2805	3.8e-05	0.301	CCGGCTCC
CCGSCTCC	chr18	59136191	59136198	+	14.2805	3.8e-05	0.301	CCGGCTCC
CCGSCTCC	chr19	1389466	1389473	+	14.2805	3.8e-05	0.301	CCGGCTCC
CCGSCTCC	chr19	5641437	5641444	-	14.2805	3.8e-05	0.301	CCGGCTCC
CCGSCTCC	chr19	6752693	6752700	+	14.2805	3.8e-05	0.301	CCGGCTCC
CCGSCTCC	chr19	10084972	10084979	-	14.2805	3.8e-05	0.301	CCGGCTCC
CCGSCTCC	chr19	10091422	10091429	+	14.2805	3.8e-05	0.301	CCGGCTCC
CCGSCTCC	chr19	16050685	16050692	-	14.2805	3.8e-05	0.301	CCGGCTCC
CCGSCTCC	chr19	16339346	16339353	+	14.2805	3.8e-05	0.301	CCGGCTCC
CCGSCTCC	chr19	17187178	17187185	-	14.2805	3.8e-05	0.301	CCGGCTCC
CCGSCTCC	chr19	47080239	47080246	-	14.2805	3.8e-05	0.301	CCGGCTCC
CCGSCTCC	chr19	48951117	48951124	-	14.2805	3.8e-05	0.301	CCGGCTCC
CCGSCTCC	chr19	60462422	60462429	+	14.2805	3.8e-05	0.301	CCGGCTCC
CCGSCTCC	chr20	45846916	45846923	-	14.2805	3.8e-05	0.301	CCGGCTCC
CCGSCTCC	chr20	45847350	45847357	-	14.2805	3.8e-05	0.301	CCGGCTCC
CCGSCTCC	chr20	48560214	48560221	+	14.2805	3.8e-05	0.301	CCGGCTCC
CCGSCTCC	chr20	56659761	56659768	-	14.2805	3.8e-05	0.301	CCGGCTCC
CCGSCTCC	chr21	25901835	25901842	-	14.2805	3.8e-05	0.301	CCGGCTCC
CCGSCTCC	chr22	40139732	40139739	+	14.2805	3.8e-05	0.301	CCGGCTCC
CCGSCTCC	chr22	40172949	40172956	+	14.2805	3.8e-05	0.301	CCGGCTCC
CCGSCTCC	chr1	12034838	12034845	+	4.42683	7.33e-05	0.449	CCGTCTCC
CCGSCTCC	chr1	27521521	27521528	-	4.42683	7.33e-05	0.449	CCGACTCC
CCGSCTCC	chr1	110752134	110752141	+	4.42683	7.33e-05	0.449	CCGACTCC
CCGSCTCC	chr1	114249339	114249346	+	4.42683	7.33e-05	0.449	CCGACTCC
CCGSCTCC	chr1	148806982	148806989	-	4.42683	7.33e-05	0.449	CCGTCTCC
CCGSCTCC	chr1	148818675	148818682	+	4.42683	7.33e-05	0.449	CCGACTCC
CCGSCTCC	chr1	152185174	152185181	+	4.42683	7.33e-05	0.449	CCGACTCC
CCGSCTCC	chr1	154212837	154212844	+	4.42683	7.33e-05	0.449	CCGACTCC
CCGSCTCC	chr1	154453015	154453022	+	4.42683	7.33e-05	0.449	CCGACTCC
CCGSCTCC	chr1	178118684	178118691	+	4.42683	7.33e-05	0.449	CCGTCTCC
CCGSCTCC	chr1	228325938	228325945	+	4.42683	7.33e-05	0.449	CCGACTCC
CCGSCTCC	chr2	27433249	27433256	-	4.42683	7.33e-05	0.449	CCGACTCC
CCGSCTCC	chr2	42182945	42182952	-	4.42683	7.33e-05	0.449	CCGTCTCC
CCGSCTCC	chr2	233654306	233654313	-	4.42683	7.33e-05	0.449	CCGACTCC
CCGSCTCC	chr3	9413560	9413567	+	4.42683	7.33e-05	0.449	CCGACTCC
CCGSCTCC	chr5	96296820	96296827	+	4.42683	7.33e-05	0.449	CCGTCTCC
CCGSCTCC	chr6	237715	237722	-	4.42683	7.33e-05	0.449	CCGACTCC
CCGSCTCC	chr6	7838774	7838781	-	4.42683	7.33e-05	0.449	CCGACTCC
CCGSCTCC	chr6	7838793	7838800	-	4.42683	7.33e-05	0.449	CCGACTCC
CCGSCTCC	chr6	26303919	26303926	+	4.42683	7.33e-05	0.449	CCGTCTCC
CCGSCTCC	chr6	30818923	30818930	-	4.42683	7.33e-05	0.449	CCGACTCC
CCGSCTCC	chr6	33047635	33047642	-	4.42683	7.33e-05	0.449	CCGACTCC
CCGSCTCC	chr6	33486197	33486204	+	4.42683	7.33e-05	0.449	CCGACTCC
CCGSCTCC	chr6	36103616	36103623	-	4.42683	7.33e-05	0.449	CCGACTCC
CCGSCTCC	chr7	2984758	2984765	-	4.42683	7.33e-05	0.449	CCGTCTCC
CCGSCTCC	chr7	3963029	3963036	+	4.42683	7.33e-05	0.449	CCGTCTCC
CCGSCTCC	chr7	44071187	44071194	+	4.42683	7.33e-05	0.449	CCGACTCC
CCGSCTCC	chr7	44802480	44802487	+	4.42683	7.33e-05	0.449	CCGTCTCC
CCGSCTCC	chr7	75515240	75515247	+	4.42683	7.33e-05	0.449	CCGACTCC
CCGSCTCC	chr7	100019669	100019676	-	4.42683	7.33e-05	0.449	CCGTCTCC
CCGSCTCC	chr7	149733309	149733316	-	4.42683	7.33e-05	0.449	CCGTCTCC
CCGSCTCC	chr8	28803665	28803672	+	4.42683	7.33e-05	0.449	CCGACTCC
CCGSCTCC	chr8	95635167	95635174	-	4.42683	7.33e-05	0.449	CCGTCTCC
CCGSCTCC	chr8	95635181	95635188	-	4.42683	7.33e-05	0.449	CCGTCTCC
CCGSCTCC	chr8	135681827	135681834	-	4.42683	7.33e-05	0.449	CCGTCTCC
CCGSCTCC	chr9	6671433	6671440	+	4.42683	7.33e-05	0.449	CCGACTCC
CCGSCTCC	chr9	97677781	97677788	-	4.42683	7.33e-05	0.449	CCGTCTCC
CCGSCTCC	chr9	99214280	99214287	-	4.42683	7.33e-05	0.449	CCGTCTCC
CCGSCTCC	chr9	130458827	130458834	-	4.42683	7.33e-05	0.449	CCGTCTCC
CCGSCTCC	chr9	131688323	131688330	+	4.42683	7.33e-05	0.449	CCGTCTCC
CCGSCTCC	chr9	135193003	135193010	-	4.42683	7.33e-05	0.449	CCGACTCC
CCGSCTCC	chr10	69761868	69761875	-	4.42683	7.33e-05	0.449	CCGTCTCC
CCGSCTCC	chr10	73404319	73404326	-	4.42683	7.33e-05	0.449	CCGTCTCC
CCGSCTCC	chr10	126375200	126375207	+	4.42683	7.33e-05	0.449	CCGACTCC
CCGSCTCC	chr11	64402957	64402964	-	4.42683	7.33e-05	0.449	CCGTCTCC
CCGSCTCC	chr11	117387146	117387153	+	4.42683	7.33e-05	0.449	CCGTCTCC
CCGSCTCC	chr12	6431749	6431756	-	4.42683	7.33e-05	0.449	CCGACTCC
CCGSCTCC	chr12	54798415	54798422	-	4.42683	7.33e-05	0.449	CCGACTCC
CCGSCTCC	chr12	81276676	81276683	-	4.42683	7.33e-05	0.449	CCGTCTCC
CCGSCTCC	chr12	91063826	91063833	+	4.42683	7.33e-05	0.449	CCGACTCC
CCGSCTCC	chr12	132123863	132123870	+	4.42683	7.33e-05	0.449	CCGTCTCC
CCGSCTCC	chr13	33014922	33014929	+	4.42683	7.33e-05	0.449	CCGTCTCC
CCGSCTCC	chr13	47509920	47509927	-	4.42683	7.33e-05	0.449	CCGACTCC
CCGSCTCC	chr13	47509926	47509933	-	4.42683	7.33e-05	0.449	CCGACTCC
CCGSCTCC	chr13	48916359	48916366	+	4.42683	7.33e-05	0.449	CCGACTCC
CCGSCTCC	chr14	64693423	64693430	-	4.42683	7.33e-05	0.449	CCGTCTCC
CCGSCTCC	chr14	91409829	91409836	-	4.42683	7.33e-05	0.449	CCGACTCC
CCGSCTCC	chr15	61583804	61583811	-	4.42683	7.33e-05	0.449	CCGTCTCC
CCGSCTCC	chr15	62233116	62233123	+	4.42683	7.33e-05	0.449	CCGTCTCC
CCGSCTCC	chr16	14287048	14287055	+	4.42683	7.33e-05	0.449	CCGACTCC
CCGSCTCC	chr16	49705256	49705263	+	4.42683	7.33e-05	0.449	CCGTCTCC
CCGSCTCC	chr17	7416824	7416831	-	4.42683	7.33e-05	0.449	CCGACTCC
CCGSCTCC	chr17	8139614	8139621	+	4.42683	7.33e-05	0.449	CCGACTCC
CCGSCTCC	chr17	16225054	16225061	-	4.42683	7.33e-05	0.449	CCGTCTCC
CCGSCTCC	chr17	53784480	53784487	+	4.42683	7.33e-05	0.449	CCGTCTCC
CCGSCTCC	chr17	77779531	77779538	-	4.42683	7.33e-05	0.449	CCGACTCC
CCGSCTCC	chr18	3237953	3237960	+	4.42683	7.33e-05	0.449	CCGTCTCC
CCGSCTCC	chr19	747990	747997	+	4.42683	7.33e-05	0.449	CCGACTCC
CCGSCTCC	chr19	5641127	5641134	+	4.42683	7.33e-05	0.449	CCGACTCC
CCGSCTCC	chr19	9799686	9799693	-	4.42683	7.33e-05	0.449	CCGACTCC
CCGSCTCC	chr19	17187347	17187354	+	4.42683	7.33e-05	0.449	CCGACTCC
CCGSCTCC	chr19	17187390	17187397	+	4.42683	7.33e-05	0.449	CCGACTCC
CCGSCTCC	chr19	44586366	44586373	-	4.42683	7.33e-05	0.449	CCGTCTCC
CCGSCTCC	chr19	47055632	47055639	+	4.42683	7.33e-05	0.449	CCGTCTCC
CCGSCTCC	chr19	47079915	47079922	-	4.42683	7.33e-05	0.449	CCGTCTCC
CCGSCTCC	chr19	51914467	51914474	+	4.42683	7.33e-05	0.449	CCGTCTCC
CCGSCTCC	chr19	54695507	54695514	-	4.42683	7.33e-05	0.449	CCGTCTCC
CCGSCTCC	chr19	63722923	63722930	+	4.42683	7.33e-05	0.449	CCGACTCC
CCGSCTCC	chr21	35160141	35160148	+	4.42683	7.33e-05	0.449	CCGACTCC
CCGSCTCC	chr22	38246419	38246426	-	4.42683	7.33e-05	0.449	CCGTCTCC
