# Supplementary material for: The MEME Suite
Source: Nucleic Acids Res. 2015 May 7;43(Web Server issue):W39–49. doi: 10.1093/nar/gkv416 (PMC4489269; doi:10.1093/nar/gkv416)
Supplement: SUPPLEMENTARY DATA [file supp_gkv416_nar-00283-web-b-2015-File005.zip › case4/meme-chip/fimo_out_16/cisml.xml]

<?xml version="1.0" encoding="UTF-8" standalone="no"?>
<?xml-stylesheet type="text/xsl" href="fimo-to-html.xsl"?>
<!-- Begin document body -->
<cis-element-search
  xmlns:xsi="http://www.w3.org/2001/XMLSchema-instance"
  xsi:schemaLocation="http://zlab.bu.edu/schema/cisml cisml.xsd"
  xmlns="http://zlab.bu.edu/schema/cisml"
  xmlns:mem="http://noble.gs.washington.edu/meme"
>
<program-name>fimo</program-name>
<parameters>
<pattern-file>db/JASPAR_CORE_2014_vertebrates.meme</pattern-file>
<sequence-file>./Supplementary_Table_1.500bp.fa</sequence-file>
<site-pvalue-cutoff>0.0001</site-pvalue-cutoff>
<sequence-filtering on-off="off"/>
</parameters>
<pattern accession="MA0478.1" name="MA0478.1">
<scanned-sequence accession="chr1" name="chr1">
</scanned-sequence>
<scanned-sequence accession="chr1" name="chr1">
</scanned-sequence>
<scanned-sequence accession="chr1" name="chr1">
</scanned-sequence>
<scanned-sequence accession="chr1" name="chr1">
</scanned-sequence>
<scanned-sequence accession="chr1" name="chr1">
<matched-element start="3583634" stop="3583624" score="13.7091" pvalue="2.2e-05">
<sequence>GTGTGACTCAG</sequence>
<mem:qvalue>0.246</mem:qvalue>
</matched-element>
</scanned-sequence>
<scanned-sequence accession="chr1" name="chr1">
</scanned-sequence>
<scanned-sequence accession="chr1" name="chr1">
</scanned-sequence>
<scanned-sequence accession="chr1" name="chr1">
</scanned-sequence>
<scanned-sequence accession="chr1" name="chr1">
</scanned-sequence>
<scanned-sequence accession="chr1" name="chr1">
</scanned-sequence>
<scanned-sequence accession="chr1" name="chr1">
</scanned-sequence>
<scanned-sequence accession="chr1" name="chr1">
</scanned-sequence>
<scanned-sequence accession="chr1" name="chr1">
<matched-element start="12034810" stop="12034820" score="15.3818" pvalue="4.66e-06">
<sequence>AGATGACTCAT</sequence>
<mem:qvalue>0.236</mem:qvalue>
</matched-element>
<matched-element start="12034822" stop="12034812" score="14.5455" pvalue="1.25e-05">
<sequence>AGATGAGTCAT</sequence>
<mem:qvalue>0.242</mem:qvalue>
</matched-element>
</scanned-sequence>
<scanned-sequence accession="chr1" name="chr1">
<matched-element start="12039284" stop="12039274" score="14.1455" pvalue="1.72e-05">
<sequence>AGGTGAGTCAT</sequence>
<mem:qvalue>0.246</mem:qvalue>
</matched-element>
<matched-element start="12039272" stop="12039282" score="14.0545" pvalue="1.81e-05">
<sequence>AAATGACTCAC</sequence>
<mem:qvalue>0.246</mem:qvalue>
</matched-element>
</scanned-sequence>
<scanned-sequence accession="chr1" name="chr1">
</scanned-sequence>
<scanned-sequence accession="chr1" name="chr1">
</scanned-sequence>
<scanned-sequence accession="chr1" name="chr1">
</scanned-sequence>
<scanned-sequence accession="chr1" name="chr1">
</scanned-sequence>
<scanned-sequence accession="chr1" name="chr1">
</scanned-sequence>
<scanned-sequence accession="chr1" name="chr1">
</scanned-sequence>
<scanned-sequence accession="chr1" name="chr1">
</scanned-sequence>
<scanned-sequence accession="chr1" name="chr1">
</scanned-sequence>
<scanned-sequence accession="chr1" name="chr1">
</scanned-sequence>
<scanned-sequence accession="chr1" name="chr1">
<matched-element start="21493800" stop="21493790" score="10.9636" pvalue="5.65e-05">
<sequence>GAGTGACTAAT</sequence>
<mem:qvalue>0.343</mem:qvalue>
</matched-element>
</scanned-sequence>
<scanned-sequence accession="chr1" name="chr1">
</scanned-sequence>
<scanned-sequence accession="chr1" name="chr1">
</scanned-sequence>
<scanned-sequence accession="chr1" name="chr1">
<matched-element start="22318195" stop="22318205" score="14.8364" pvalue="9.59e-06">
<sequence>AGGTGACTCAG</sequence>
<mem:qvalue>0.242</mem:qvalue>
</matched-element>
</scanned-sequence>
<scanned-sequence accession="chr1" name="chr1">
</scanned-sequence>
<scanned-sequence accession="chr1" name="chr1">
</scanned-sequence>
<scanned-sequence accession="chr1" name="chr1">
</scanned-sequence>
<scanned-sequence accession="chr1" name="chr1">
</scanned-sequence>
<scanned-sequence accession="chr1" name="chr1">
</scanned-sequence>
<scanned-sequence accession="chr1" name="chr1">
</scanned-sequence>
<scanned-sequence accession="chr1" name="chr1">
</scanned-sequence>
<scanned-sequence accession="chr1" name="chr1">
<matched-element start="25748951" stop="25748941" score="13.2" pvalue="2.82e-05">
<sequence>ACATGACTCAT</sequence>
<mem:qvalue>0.264</mem:qvalue>
</matched-element>
<matched-element start="25748939" stop="25748949" score="12.3636" pvalue="3.83e-05">
<sequence>ACATGAGTCAT</sequence>
<mem:qvalue>0.278</mem:qvalue>
</matched-element>
</scanned-sequence>
<scanned-sequence accession="chr1" name="chr1">
</scanned-sequence>
<scanned-sequence accession="chr1" name="chr1">
</scanned-sequence>
<scanned-sequence accession="chr1" name="chr1">
</scanned-sequence>
<scanned-sequence accession="chr1" name="chr1">
</scanned-sequence>
<scanned-sequence accession="chr1" name="chr1">
</scanned-sequence>
<scanned-sequence accession="chr1" name="chr1">
</scanned-sequence>
<scanned-sequence accession="chr1" name="chr1">
</scanned-sequence>
<scanned-sequence accession="chr1" name="chr1">
</scanned-sequence>
<scanned-sequence accession="chr1" name="chr1">
</scanned-sequence>
<scanned-sequence accession="chr1" name="chr1">
</scanned-sequence>
<scanned-sequence accession="chr1" name="chr1">
</scanned-sequence>
<scanned-sequence accession="chr1" name="chr1">
<matched-element start="28709115" stop="28709105" score="12.7636" pvalue="3.37e-05">
<sequence>TTGTGACTCAC</sequence>
<mem:qvalue>0.271</mem:qvalue>
</matched-element>
<matched-element start="28709103" stop="28709113" score="11.3455" pvalue="5.06e-05">
<sequence>ACGTGAGTCAC</sequence>
<mem:qvalue>0.322</mem:qvalue>
</matched-element>
</scanned-sequence>
<scanned-sequence accession="chr1" name="chr1">
</scanned-sequence>
<scanned-sequence accession="chr1" name="chr1">
</scanned-sequence>
<scanned-sequence accession="chr1" name="chr1">
</scanned-sequence>
<scanned-sequence accession="chr1" name="chr1">
</scanned-sequence>
<scanned-sequence accession="chr1" name="chr1">
</scanned-sequence>
<scanned-sequence accession="chr1" name="chr1">
<matched-element start="29957529" stop="29957519" score="10.6909" pvalue="6.35e-05">
<sequence>CAATGATTCAG</sequence>
<mem:qvalue>0.345</mem:qvalue>
</matched-element>
</scanned-sequence>
<scanned-sequence accession="chr1" name="chr1">
</scanned-sequence>
<scanned-sequence accession="chr1" name="chr1">
</scanned-sequence>
<scanned-sequence accession="chr1" name="chr1">
</scanned-sequence>
<scanned-sequence accession="chr1" name="chr1">
</scanned-sequence>
<scanned-sequence accession="chr1" name="chr1">
</scanned-sequence>
<scanned-sequence accession="chr1" name="chr1">
</scanned-sequence>
<scanned-sequence accession="chr1" name="chr1">
</scanned-sequence>
<scanned-sequence accession="chr1" name="chr1">
</scanned-sequence>
<scanned-sequence accession="chr1" name="chr1">
<matched-element start="32065517" stop="32065527" score="15.3636" pvalue="4.9e-06">
<sequence>GGGTGAGTCAT</sequence>
<mem:qvalue>0.237</mem:qvalue>
</matched-element>
<matched-element start="32065529" stop="32065519" score="13.3273" pvalue="2.66e-05">
<sequence>TCATGACTCAC</sequence>
<mem:qvalue>0.263</mem:qvalue>
</matched-element>
</scanned-sequence>
<scanned-sequence accession="chr1" name="chr1">
</scanned-sequence>
<scanned-sequence accession="chr1" name="chr1">
</scanned-sequence>
<scanned-sequence accession="chr1" name="chr1">
</scanned-sequence>
<scanned-sequence accession="chr1" name="chr1">
</scanned-sequence>
<scanned-sequence accession="chr1" name="chr1">
</scanned-sequence>
<scanned-sequence accession="chr1" name="chr1">
</scanned-sequence>
<scanned-sequence accession="chr1" name="chr1">
</scanned-sequence>
<scanned-sequence accession="chr1" name="chr1">
</scanned-sequence>
<scanned-sequence accession="chr1" name="chr1">
</scanned-sequence>
<scanned-sequence accession="chr1" name="chr1">
</scanned-sequence>
<scanned-sequence accession="chr1" name="chr1">
</scanned-sequence>
<scanned-sequence accession="chr1" name="chr1">
</scanned-sequence>
<scanned-sequence accession="chr1" name="chr1">
</scanned-sequence>
<scanned-sequence accession="chr1" name="chr1">
</scanned-sequence>
<scanned-sequence accession="chr1" name="chr1">
</scanned-sequence>
<scanned-sequence accession="chr1" name="chr1">
</scanned-sequence>
<scanned-sequence accession="chr1" name="chr1">
<matched-element start="42045216" stop="42045206" score="16.1273" pvalue="9.3e-07">
<sequence>TGATGACTCAT</sequence>
<mem:qvalue>0.144</mem:qvalue>
</matched-element>
<matched-element start="42045204" stop="42045214" score="15.7636" pvalue="2.11e-06">
<sequence>GGATGAGTCAT</sequence>
<mem:qvalue>0.195</mem:qvalue>
</matched-element>
</scanned-sequence>
<scanned-sequence accession="chr1" name="chr1">
</scanned-sequence>
<scanned-sequence accession="chr1" name="chr1">
</scanned-sequence>
<scanned-sequence accession="chr1" name="chr1">
</scanned-sequence>
<scanned-sequence accession="chr1" name="chr1">
</scanned-sequence>
<scanned-sequence accession="chr1" name="chr1">
</scanned-sequence>
<scanned-sequence accession="chr1" name="chr1">
</scanned-sequence>
<scanned-sequence accession="chr1" name="chr1">
</scanned-sequence>
<scanned-sequence accession="chr1" name="chr1">
</scanned-sequence>
<scanned-sequence accession="chr1" name="chr1">
</scanned-sequence>
<scanned-sequence accession="chr1" name="chr1">
</scanned-sequence>
<scanned-sequence accession="chr1" name="chr1">
</scanned-sequence>
<scanned-sequence accession="chr1" name="chr1">
</scanned-sequence>
<scanned-sequence accession="chr1" name="chr1">
</scanned-sequence>
<scanned-sequence accession="chr1" name="chr1">
</scanned-sequence>
<scanned-sequence accession="chr1" name="chr1">
</scanned-sequence>
<scanned-sequence accession="chr1" name="chr1">
</scanned-sequence>
<scanned-sequence accession="chr1" name="chr1">
</scanned-sequence>
<scanned-sequence accession="chr1" name="chr1">
</scanned-sequence>
<scanned-sequence accession="chr1" name="chr1">
</scanned-sequence>
<scanned-sequence accession="chr1" name="chr1">
</scanned-sequence>
<scanned-sequence accession="chr1" name="chr1">
</scanned-sequence>
<scanned-sequence accession="chr1" name="chr1">
</scanned-sequence>
<scanned-sequence accession="chr1" name="chr1">
</scanned-sequence>
<scanned-sequence accession="chr1" name="chr1">
</scanned-sequence>
<scanned-sequence accession="chr1" name="chr1">
</scanned-sequence>
<scanned-sequence accession="chr1" name="chr1">
</scanned-sequence>
<scanned-sequence accession="chr1" name="chr1">
</scanned-sequence>
<scanned-sequence accession="chr1" name="chr1">
<matched-element start="84744905" stop="84744895" score="15.5818" pvalue="3.32e-06">
<sequence>GGGTGACTCAC</sequence>
<mem:qvalue>0.206</mem:qvalue>
</matched-element>
<matched-element start="84744893" stop="84744903" score="12.5636" pvalue="3.61e-05">
<sequence>GCGTGAGTCAC</sequence>
<mem:qvalue>0.275</mem:qvalue>
</matched-element>
</scanned-sequence>
<scanned-sequence accession="chr1" name="chr1">
</scanned-sequence>
<scanned-sequence accession="chr1" name="chr1">
</scanned-sequence>
<scanned-sequence accession="chr1" name="chr1">
</scanned-sequence>
<scanned-sequence accession="chr1" name="chr1">
</scanned-sequence>
<scanned-sequence accession="chr1" name="chr1">
</scanned-sequence>
<scanned-sequence accession="chr1" name="chr1">
</scanned-sequence>
<scanned-sequence accession="chr1" name="chr1">
</scanned-sequence>
<scanned-sequence accession="chr1" name="chr1">
<matched-element start="101473819" stop="101473809" score="15.7455" pvalue="2.34e-06">
<sequence>GAATGACTCAG</sequence>
<mem:qvalue>0.195</mem:qvalue>
</matched-element>
</scanned-sequence>
<scanned-sequence accession="chr1" name="chr1">
<matched-element start="101609570" stop="101609580" score="13.4182" pvalue="2.52e-05">
<sequence>GTATGAGTCAT</sequence>
<mem:qvalue>0.261</mem:qvalue>
</matched-element>
<matched-element start="101609582" stop="101609572" score="13.0364" pvalue="3e-05">
<sequence>ATATGACTCAT</sequence>
<mem:qvalue>0.266</mem:qvalue>
</matched-element>
<matched-element start="101609500" stop="101609490" score="12.8909" pvalue="3.18e-05">
<sequence>ATATGACTCAG</sequence>
<mem:qvalue>0.269</mem:qvalue>
</matched-element>
</scanned-sequence>
<scanned-sequence accession="chr1" name="chr1">
</scanned-sequence>
<scanned-sequence accession="chr1" name="chr1">
</scanned-sequence>
<scanned-sequence accession="chr1" name="chr1">
</scanned-sequence>
<scanned-sequence accession="chr1" name="chr1">
</scanned-sequence>
<scanned-sequence accession="chr1" name="chr1">
</scanned-sequence>
<scanned-sequence accession="chr1" name="chr1">
<matched-element start="110975596" stop="110975606" score="10.6909" pvalue="6.35e-05">
<sequence>TGATGGCTCAC</sequence>
<mem:qvalue>0.345</mem:qvalue>
</matched-element>
</scanned-sequence>
<scanned-sequence accession="chr1" name="chr1">
<matched-element start="110979071" stop="110979061" score="13.8" pvalue="2.15e-05">
<sequence>CAGTGACTCAC</sequence>
<mem:qvalue>0.246</mem:qvalue>
</matched-element>
<matched-element start="110979059" stop="110979069" score="11.3273" pvalue="5.1e-05">
<sequence>CTGTGAGTCAC</sequence>
<mem:qvalue>0.322</mem:qvalue>
</matched-element>
</scanned-sequence>
<scanned-sequence accession="chr1" name="chr1">
</scanned-sequence>
<scanned-sequence accession="chr1" name="chr1">
</scanned-sequence>
<scanned-sequence accession="chr1" name="chr1">
</scanned-sequence>
<scanned-sequence accession="chr1" name="chr1">
</scanned-sequence>
<scanned-sequence accession="chr1" name="chr1">
</scanned-sequence>
<scanned-sequence accession="chr1" name="chr1">
</scanned-sequence>
<scanned-sequence accession="chr1" name="chr1">
</scanned-sequence>
<scanned-sequence accession="chr1" name="chr1">
<matched-element start="111566209" stop="111566219" score="11.5091" pvalue="4.83e-05">
<sequence>GAGTGATTCAT</sequence>
<mem:qvalue>0.313</mem:qvalue>
</matched-element>
</scanned-sequence>
<scanned-sequence accession="chr1" name="chr1">
<matched-element start="111937080" stop="111937070" score="15.7273" pvalue="2.56e-06">
<sequence>TGGTGACTCAT</sequence>
<mem:qvalue>0.199</mem:qvalue>
</matched-element>
<matched-element start="111937068" stop="111937078" score="13.2182" pvalue="2.77e-05">
<sequence>AAATGAGTCAC</sequence>
<mem:qvalue>0.264</mem:qvalue>
</matched-element>
</scanned-sequence>
<scanned-sequence accession="chr1" name="chr1">
<matched-element start="111945577" stop="111945587" score="10.7455" pvalue="6.16e-05">
<sequence>TAATGACTAAG</sequence>
<mem:qvalue>0.345</mem:qvalue>
</matched-element>
</scanned-sequence>
<scanned-sequence accession="chr1" name="chr1">
</scanned-sequence>
<scanned-sequence accession="chr1" name="chr1">
</scanned-sequence>
<scanned-sequence accession="chr1" name="chr1">
</scanned-sequence>
<scanned-sequence accession="chr1" name="chr1">
</scanned-sequence>
<scanned-sequence accession="chr1" name="chr1">
</scanned-sequence>
<scanned-sequence accession="chr1" name="chr1">
</scanned-sequence>
<scanned-sequence accession="chr1" name="chr1">
</scanned-sequence>
<scanned-sequence accession="chr1" name="chr1">
</scanned-sequence>
<scanned-sequence accession="chr1" name="chr1">
</scanned-sequence>
<scanned-sequence accession="chr1" name="chr1">
</scanned-sequence>
<scanned-sequence accession="chr1" name="chr1">
</scanned-sequence>
<scanned-sequence accession="chr1" name="chr1">
<matched-element start="118008769" stop="118008759" score="10.8545" pvalue="5.89e-05">
<sequence>AGATGACTAAT</sequence>
<mem:qvalue>0.345</mem:qvalue>
</matched-element>
</scanned-sequence>
<scanned-sequence accession="chr1" name="chr1">
</scanned-sequence>
<scanned-sequence accession="chr1" name="chr1">
</scanned-sequence>
<scanned-sequence accession="chr1" name="chr1">
</scanned-sequence>
<scanned-sequence accession="chr1" name="chr1">
</scanned-sequence>
<scanned-sequence accession="chr1" name="chr1">
</scanned-sequence>
<scanned-sequence accession="chr1" name="chr1">
</scanned-sequence>
<scanned-sequence accession="chr1" name="chr1">
</scanned-sequence>
<scanned-sequence accession="chr1" name="chr1">
</scanned-sequence>
<scanned-sequence accession="chr1" name="chr1">
</scanned-sequence>
<scanned-sequence accession="chr1" name="chr1">
</scanned-sequence>
<scanned-sequence accession="chr1" name="chr1">
</scanned-sequence>
<scanned-sequence accession="chr1" name="chr1">
</scanned-sequence>
<scanned-sequence accession="chr1" name="chr1">
</scanned-sequence>
<scanned-sequence accession="chr1" name="chr1">
</scanned-sequence>
<scanned-sequence accession="chr1" name="chr1">
<matched-element start="148852782" stop="148852792" score="16.4545" pvalue="4.73e-07">
<sequence>GGATGACTCAG</sequence>
<mem:qvalue>0.144</mem:qvalue>
</matched-element>
</scanned-sequence>
<scanned-sequence accession="chr1" name="chr1">
</scanned-sequence>
<scanned-sequence accession="chr1" name="chr1">
<matched-element start="149850916" stop="149850906" score="10.5455" pvalue="6.62e-05">
<sequence>AAATGATTCAG</sequence>
<mem:qvalue>0.351</mem:qvalue>
</matched-element>
</scanned-sequence>
<scanned-sequence accession="chr1" name="chr1">
</scanned-sequence>
<scanned-sequence accession="chr1" name="chr1">
</scanned-sequence>
<scanned-sequence accession="chr1" name="chr1">
</scanned-sequence>
<scanned-sequence accession="chr1" name="chr1">
</scanned-sequence>
<scanned-sequence accession="chr1" name="chr1">
</scanned-sequence>
<scanned-sequence accession="chr1" name="chr1">
</scanned-sequence>
<scanned-sequence accession="chr1" name="chr1">
</scanned-sequence>
<scanned-sequence accession="chr1" name="chr1">
<matched-element start="154453057" stop="154453047" score="10.4" pvalue="6.99e-05">
<sequence>GGGTGGGTCAG</sequence>
<mem:qvalue>0.36</mem:qvalue>
</matched-element>
</scanned-sequence>
<scanned-sequence accession="chr1" name="chr1">
</scanned-sequence>
<scanned-sequence accession="chr1" name="chr1">
</scanned-sequence>
<scanned-sequence accession="chr1" name="chr1">
</scanned-sequence>
<scanned-sequence accession="chr1" name="chr1">
</scanned-sequence>
<scanned-sequence accession="chr1" name="chr1">
</scanned-sequence>
<scanned-sequence accession="chr1" name="chr1">
</scanned-sequence>
<scanned-sequence accession="chr1" name="chr1">
</scanned-sequence>
<scanned-sequence accession="chr1" name="chr1">
</scanned-sequence>
<scanned-sequence accession="chr1" name="chr1">
</scanned-sequence>
<scanned-sequence accession="chr1" name="chr1">
<matched-element start="158862658" stop="158862668" score="14.7455" pvalue="1.08e-05">
<sequence>TGGTGAGTCAG</sequence>
<mem:qvalue>0.242</mem:qvalue>
</matched-element>
<matched-element start="158862670" stop="158862660" score="10.1636" pvalue="7.73e-05">
<sequence>GGCTGACTCAC</sequence>
<mem:qvalue>0.371</mem:qvalue>
</matched-element>
</scanned-sequence>
<scanned-sequence accession="chr1" name="chr1">
</scanned-sequence>
<scanned-sequence accession="chr1" name="chr1">
</scanned-sequence>
<scanned-sequence accession="chr1" name="chr1">
</scanned-sequence>
<scanned-sequence accession="chr1" name="chr1">
</scanned-sequence>
<scanned-sequence accession="chr1" name="chr1">
</scanned-sequence>
<scanned-sequence accession="chr1" name="chr1">
</scanned-sequence>
<scanned-sequence accession="chr1" name="chr1">
</scanned-sequence>
<scanned-sequence accession="chr1" name="chr1">
</scanned-sequence>
<scanned-sequence accession="chr1" name="chr1">
</scanned-sequence>
<scanned-sequence accession="chr1" name="chr1">
</scanned-sequence>
<scanned-sequence accession="chr1" name="chr1">
</scanned-sequence>
<scanned-sequence accession="chr1" name="chr1">
</scanned-sequence>
<scanned-sequence accession="chr1" name="chr1">
</scanned-sequence>
<scanned-sequence accession="chr1" name="chr1">
</scanned-sequence>
<scanned-sequence accession="chr1" name="chr1">
</scanned-sequence>
<scanned-sequence accession="chr1" name="chr1">
</scanned-sequence>
<scanned-sequence accession="chr1" name="chr1">
<matched-element start="165898971" stop="165898981" score="14.6727" pvalue="1.16e-05">
<sequence>AAATGACTCAT</sequence>
<mem:qvalue>0.242</mem:qvalue>
</matched-element>
<matched-element start="165898983" stop="165898973" score="14.5455" pvalue="1.25e-05">
<sequence>AGATGAGTCAT</sequence>
<mem:qvalue>0.242</mem:qvalue>
</matched-element>
</scanned-sequence>
<scanned-sequence accession="chr1" name="chr1">
</scanned-sequence>
<scanned-sequence accession="chr1" name="chr1">
</scanned-sequence>
<scanned-sequence accession="chr1" name="chr1">
</scanned-sequence>
<scanned-sequence accession="chr1" name="chr1">
<matched-element start="171431401" stop="171431391" score="14.0364" pvalue="1.86e-05">
<sequence>TAGTGAGTCAG</sequence>
<mem:qvalue>0.246</mem:qvalue>
</matched-element>
</scanned-sequence>
<scanned-sequence accession="chr1" name="chr1">
</scanned-sequence>
<scanned-sequence accession="chr1" name="chr1">
</scanned-sequence>
<scanned-sequence accession="chr1" name="chr1">
</scanned-sequence>
<scanned-sequence accession="chr1" name="chr1">
</scanned-sequence>
<scanned-sequence accession="chr1" name="chr1">
</scanned-sequence>
<scanned-sequence accession="chr1" name="chr1">
</scanned-sequence>
<scanned-sequence accession="chr1" name="chr1">
</scanned-sequence>
<scanned-sequence accession="chr1" name="chr1">
</scanned-sequence>
<scanned-sequence accession="chr1" name="chr1">
</scanned-sequence>
<scanned-sequence accession="chr1" name="chr1">
</scanned-sequence>
<scanned-sequence accession="chr1" name="chr1">
</scanned-sequence>
<scanned-sequence accession="chr1" name="chr1">
</scanned-sequence>
<scanned-sequence accession="chr1" name="chr1">
</scanned-sequence>
<scanned-sequence accession="chr1" name="chr1">
</scanned-sequence>
<scanned-sequence accession="chr1" name="chr1">
</scanned-sequence>
<scanned-sequence accession="chr1" name="chr1">
<matched-element start="180662946" stop="180662936" score="9.96364" pvalue="8.42e-05">
<sequence>AGTTGACTCAG</sequence>
<mem:qvalue>0.383</mem:qvalue>
</matched-element>
</scanned-sequence>
<scanned-sequence accession="chr1" name="chr1">
</scanned-sequence>
<scanned-sequence accession="chr1" name="chr1">
</scanned-sequence>
<scanned-sequence accession="chr1" name="chr1">
</scanned-sequence>
<scanned-sequence accession="chr1" name="chr1">
</scanned-sequence>
<scanned-sequence accession="chr1" name="chr1">
<matched-element start="190815194" stop="190815204" score="14.5273" pvalue="1.27e-05">
<sequence>AAATGACTCAG</sequence>
<mem:qvalue>0.242</mem:qvalue>
</matched-element>
</scanned-sequence>
<scanned-sequence accession="chr1" name="chr1">
<matched-element start="190816404" stop="190816394" score="10.8909" pvalue="5.81e-05">
<sequence>TAGTGATTCAG</sequence>
<mem:qvalue>0.345</mem:qvalue>
</matched-element>
</scanned-sequence>
<scanned-sequence accession="chr1" name="chr1">
</scanned-sequence>
<scanned-sequence accession="chr1" name="chr1">
</scanned-sequence>
<scanned-sequence accession="chr1" name="chr1">
</scanned-sequence>
<scanned-sequence accession="chr1" name="chr1">
</scanned-sequence>
<scanned-sequence accession="chr1" name="chr1">
</scanned-sequence>
<scanned-sequence accession="chr1" name="chr1">
</scanned-sequence>
<scanned-sequence accession="chr1" name="chr1">
<matched-element start="201598014" stop="201598024" score="15.1455" pvalue="6.76e-06">
<sequence>TGATGAGTCAG</sequence>
<mem:qvalue>0.241</mem:qvalue>
</matched-element>
</scanned-sequence>
<scanned-sequence accession="chr1" name="chr1">
</scanned-sequence>
<scanned-sequence accession="chr1" name="chr1">
<matched-element start="202742578" stop="202742588" score="11.3091" pvalue="5.13e-05">
<sequence>TGATGGCTCAT</sequence>
<mem:qvalue>0.322</mem:qvalue>
</matched-element>
</scanned-sequence>
<scanned-sequence accession="chr1" name="chr1">
</scanned-sequence>
<scanned-sequence accession="chr1" name="chr1">
</scanned-sequence>
<scanned-sequence accession="chr1" name="chr1">
</scanned-sequence>
<scanned-sequence accession="chr1" name="chr1">
</scanned-sequence>
<scanned-sequence accession="chr1" name="chr1">
</scanned-sequence>
<scanned-sequence accession="chr1" name="chr1">
</scanned-sequence>
<scanned-sequence accession="chr1" name="chr1">
</scanned-sequence>
<scanned-sequence accession="chr1" name="chr1">
</scanned-sequence>
<scanned-sequence accession="chr1" name="chr1">
<matched-element start="205170376" stop="205170386" score="11.9273" pvalue="4.36e-05">
<sequence>GGATGACTAAG</sequence>
<mem:qvalue>0.299</mem:qvalue>
</matched-element>
</scanned-sequence>
<scanned-sequence accession="chr1" name="chr1">
<matched-element start="207899998" stop="207899988" score="11.3636" pvalue="5.03e-05">
<sequence>GAATGACTAAT</sequence>
<mem:qvalue>0.322</mem:qvalue>
</matched-element>
</scanned-sequence>
<scanned-sequence accession="chr1" name="chr1">
</scanned-sequence>
<scanned-sequence accession="chr1" name="chr1">
</scanned-sequence>
<scanned-sequence accession="chr1" name="chr1">
</scanned-sequence>
<scanned-sequence accession="chr1" name="chr1">
</scanned-sequence>
<scanned-sequence accession="chr1" name="chr1">
</scanned-sequence>
<scanned-sequence accession="chr1" name="chr1">
</scanned-sequence>
<scanned-sequence accession="chr1" name="chr1">
</scanned-sequence>
<scanned-sequence accession="chr1" name="chr1">
</scanned-sequence>
<scanned-sequence accession="chr1" name="chr1">
</scanned-sequence>
<scanned-sequence accession="chr1" name="chr1">
</scanned-sequence>
<scanned-sequence accession="chr1" name="chr1">
<matched-element start="223683200" stop="223683190" score="13.0545" pvalue="2.93e-05">
<sequence>ACATGACTCAG</sequence>
<mem:qvalue>0.266</mem:qvalue>
</matched-element>
</scanned-sequence>
<scanned-sequence accession="chr1" name="chr1">
<matched-element start="224917262" stop="224917252" score="16.2" pvalue="7.19e-07">
<sequence>GGGTGACTCAT</sequence>
<mem:qvalue>0.144</mem:qvalue>
</matched-element>
<matched-element start="224917250" stop="224917260" score="11.7273" pvalue="4.58e-05">
<sequence>CTATGAGTCAC</sequence>
<mem:qvalue>0.303</mem:qvalue>
</matched-element>
<matched-element start="224917490" stop="224917500" score="10.6182" pvalue="6.46e-05">
<sequence>GATTGACTCAT</sequence>
<mem:qvalue>0.345</mem:qvalue>
</matched-element>
</scanned-sequence>
<scanned-sequence accession="chr1" name="chr1">
<matched-element start="228312604" stop="228312594" score="14.4364" pvalue="1.37e-05">
<sequence>GAATGAGTCAC</sequence>
<mem:qvalue>0.242</mem:qvalue>
</matched-element>
<matched-element start="228312592" stop="228312602" score="13.3818" pvalue="2.59e-05">
<sequence>TTGTGACTCAT</sequence>
<mem:qvalue>0.263</mem:qvalue>
</matched-element>
<matched-element start="228312483" stop="228312473" score="11.6364" pvalue="4.66e-05">
<sequence>GGATGGCTCAG</sequence>
<mem:qvalue>0.305</mem:qvalue>
</matched-element>
</scanned-sequence>
<scanned-sequence accession="chr1" name="chr1">
</scanned-sequence>
<scanned-sequence accession="chr1" name="chr1">
</scanned-sequence>
<scanned-sequence accession="chr1" name="chr1">
</scanned-sequence>
<scanned-sequence accession="chr1" name="chr1">
</scanned-sequence>
<scanned-sequence accession="chr1" name="chr1">
</scanned-sequence>
<scanned-sequence accession="chr1" name="chr1">
</scanned-sequence>
<scanned-sequence accession="chr1" name="chr1">
</scanned-sequence>
<scanned-sequence accession="chr1" name="chr1">
</scanned-sequence>
<scanned-sequence accession="chr1" name="chr1">
<matched-element start="233191420" stop="233191430" score="10.8182" pvalue="5.98e-05">
<sequence>GAGTGACTAAG</sequence>
<mem:qvalue>0.345</mem:qvalue>
</matched-element>
</scanned-sequence>
<scanned-sequence accession="chr1" name="chr1">
<matched-element start="233214243" stop="233214233" score="16.1273" pvalue="9.3e-07">
<sequence>TGATGACTCAT</sequence>
<mem:qvalue>0.144</mem:qvalue>
</matched-element>
<matched-element start="233214231" stop="233214241" score="13.8364" pvalue="2.08e-05">
<sequence>AAATGAGTCAT</sequence>
<mem:qvalue>0.246</mem:qvalue>
</matched-element>
</scanned-sequence>
<scanned-sequence accession="chr1" name="chr1">
<matched-element start="234228866" stop="234228876" score="10.7636" pvalue="6.12e-05">
<sequence>TGGTGGCTCAG</sequence>
<mem:qvalue>0.345</mem:qvalue>
</matched-element>
</scanned-sequence>
<scanned-sequence accession="chr1" name="chr1">
</scanned-sequence>
<scanned-sequence accession="chr1" name="chr1">
</scanned-sequence>
<scanned-sequence accession="chr1" name="chr1">
</scanned-sequence>
<scanned-sequence accession="chr1" name="chr1">
</scanned-sequence>
<scanned-sequence accession="chr2" name="chr2">
</scanned-sequence>
<scanned-sequence accession="chr2" name="chr2">
</scanned-sequence>
<scanned-sequence accession="chr2" name="chr2">
</scanned-sequence>
<scanned-sequence accession="chr2" name="chr2">
<matched-element start="8359768" stop="8359758" score="16.6" pvalue="2.28e-07">
<sequence>GGATGACTCAT</sequence>
<mem:qvalue>0.144</mem:qvalue>
</matched-element>
<matched-element start="8359756" stop="8359766" score="15.2909" pvalue="5.36e-06">
<sequence>TGATGAGTCAT</sequence>
<mem:qvalue>0.238</mem:qvalue>
</matched-element>
</scanned-sequence>
<scanned-sequence accession="chr2" name="chr2">
<matched-element start="8361023" stop="8361013" score="15.2727" pvalue="5.8e-06">
<sequence>GAATGACTCAC</sequence>
<mem:qvalue>0.238</mem:qvalue>
</matched-element>
<matched-element start="8361011" stop="8361021" score="13.4364" pvalue="2.5e-05">
<sequence>AAGTGAGTCAT</sequence>
<mem:qvalue>0.26</mem:qvalue>
</matched-element>
</scanned-sequence>
<scanned-sequence accession="chr2" name="chr2">
</scanned-sequence>
<scanned-sequence accession="chr2" name="chr2">
<matched-element start="9714103" stop="9714113" score="15.6182" pvalue="2.81e-06">
<sequence>GGATGAGTCAG</sequence>
<mem:qvalue>0.204</mem:qvalue>
</matched-element>
</scanned-sequence>
<scanned-sequence accession="chr2" name="chr2">
</scanned-sequence>
<scanned-sequence accession="chr2" name="chr2">
</scanned-sequence>
<scanned-sequence accession="chr2" name="chr2">
<matched-element start="10140716" stop="10140726" score="12.6364" pvalue="3.49e-05">
<sequence>ATGTGACTCAT</sequence>
<mem:qvalue>0.271</mem:qvalue>
</matched-element>
<matched-element start="10140728" stop="10140718" score="11.7455" pvalue="4.56e-05">
<sequence>ACATGAGTCAC</sequence>
<mem:qvalue>0.303</mem:qvalue>
</matched-element>
</scanned-sequence>
<scanned-sequence accession="chr2" name="chr2">
<matched-element start="11887997" stop="11887987" score="14.4364" pvalue="1.37e-05">
<sequence>GAATGAGTCAC</sequence>
<mem:qvalue>0.242</mem:qvalue>
</matched-element>
<matched-element start="11887985" stop="11887995" score="12.7818" pvalue="3.35e-05">
<sequence>CTGTGACTCAT</sequence>
<mem:qvalue>0.271</mem:qvalue>
</matched-element>
</scanned-sequence>
<scanned-sequence accession="chr2" name="chr2">
</scanned-sequence>
<scanned-sequence accession="chr2" name="chr2">
<matched-element start="12115292" stop="12115302" score="16.0545" pvalue="1.2e-06">
<sequence>GGGTGACTCAG</sequence>
<mem:qvalue>0.144</mem:qvalue>
</matched-element>
</scanned-sequence>
<scanned-sequence accession="chr2" name="chr2">
</scanned-sequence>
<scanned-sequence accession="chr2" name="chr2">
</scanned-sequence>
<scanned-sequence accession="chr2" name="chr2">
</scanned-sequence>
<scanned-sequence accession="chr2" name="chr2">
</scanned-sequence>
<scanned-sequence accession="chr2" name="chr2">
</scanned-sequence>
<scanned-sequence accession="chr2" name="chr2">
</scanned-sequence>
<scanned-sequence accession="chr2" name="chr2">
</scanned-sequence>
<scanned-sequence accession="chr2" name="chr2">
</scanned-sequence>
<scanned-sequence accession="chr2" name="chr2">
</scanned-sequence>
<scanned-sequence accession="chr2" name="chr2">
</scanned-sequence>
<scanned-sequence accession="chr2" name="chr2">
</scanned-sequence>
<scanned-sequence accession="chr2" name="chr2">
</scanned-sequence>
<scanned-sequence accession="chr2" name="chr2">
</scanned-sequence>
<scanned-sequence accession="chr2" name="chr2">
</scanned-sequence>
<scanned-sequence accession="chr2" name="chr2">
</scanned-sequence>
<scanned-sequence accession="chr2" name="chr2">
<matched-element start="33556978" stop="33556968" score="15.7455" pvalue="2.34e-06">
<sequence>GAATGACTCAG</sequence>
<mem:qvalue>0.195</mem:qvalue>
</matched-element>
</scanned-sequence>
<scanned-sequence accession="chr2" name="chr2">
<matched-element start="33558149" stop="33558159" score="9.92727" pvalue="8.54e-05">
<sequence>GGGTGGGTCAC</sequence>
<mem:qvalue>0.383</mem:qvalue>
</matched-element>
</scanned-sequence>
<scanned-sequence accession="chr2" name="chr2">
<matched-element start="33573019" stop="33573009" score="14.4364" pvalue="1.37e-05">
<sequence>GAATGAGTCAC</sequence>
<mem:qvalue>0.242</mem:qvalue>
</matched-element>
<matched-element start="33573007" stop="33573017" score="14.2727" pvalue="1.6e-05">
<sequence>AAGTGACTCAT</sequence>
<mem:qvalue>0.246</mem:qvalue>
</matched-element>
</scanned-sequence>
<scanned-sequence accession="chr2" name="chr2">
</scanned-sequence>
<scanned-sequence accession="chr2" name="chr2">
</scanned-sequence>
<scanned-sequence accession="chr2" name="chr2">
</scanned-sequence>
<scanned-sequence accession="chr2" name="chr2">
</scanned-sequence>
<scanned-sequence accession="chr2" name="chr2">
</scanned-sequence>
<scanned-sequence accession="chr2" name="chr2">
</scanned-sequence>
<scanned-sequence accession="chr2" name="chr2">
</scanned-sequence>
<scanned-sequence accession="chr2" name="chr2">
</scanned-sequence>
<scanned-sequence accession="chr2" name="chr2">
</scanned-sequence>
<scanned-sequence accession="chr2" name="chr2">
</scanned-sequence>
<scanned-sequence accession="chr2" name="chr2">
</scanned-sequence>
<scanned-sequence accession="chr2" name="chr2">
</scanned-sequence>
<scanned-sequence accession="chr2" name="chr2">
</scanned-sequence>
<scanned-sequence accession="chr2" name="chr2">
</scanned-sequence>
<scanned-sequence accession="chr2" name="chr2">
</scanned-sequence>
<scanned-sequence accession="chr2" name="chr2">
</scanned-sequence>
<scanned-sequence accession="chr2" name="chr2">
</scanned-sequence>
<scanned-sequence accession="chr2" name="chr2">
</scanned-sequence>
<scanned-sequence accession="chr2" name="chr2">
</scanned-sequence>
<scanned-sequence accession="chr2" name="chr2">
</scanned-sequence>
<scanned-sequence accession="chr2" name="chr2">
</scanned-sequence>
<scanned-sequence accession="chr2" name="chr2">
</scanned-sequence>
<scanned-sequence accession="chr2" name="chr2">
</scanned-sequence>
<scanned-sequence accession="chr2" name="chr2">
</scanned-sequence>
<scanned-sequence accession="chr2" name="chr2">
</scanned-sequence>
<scanned-sequence accession="chr2" name="chr2">
</scanned-sequence>
<scanned-sequence accession="chr2" name="chr2">
</scanned-sequence>
<scanned-sequence accession="chr2" name="chr2">
</scanned-sequence>
<scanned-sequence accession="chr2" name="chr2">
</scanned-sequence>
<scanned-sequence accession="chr2" name="chr2">
</scanned-sequence>
<scanned-sequence accession="chr2" name="chr2">
</scanned-sequence>
<scanned-sequence accession="chr2" name="chr2">
</scanned-sequence>
<scanned-sequence accession="chr2" name="chr2">
</scanned-sequence>
<scanned-sequence accession="chr2" name="chr2">
</scanned-sequence>
<scanned-sequence accession="chr2" name="chr2">
</scanned-sequence>
<scanned-sequence accession="chr2" name="chr2">
</scanned-sequence>
<scanned-sequence accession="chr2" name="chr2">
<matched-element start="86103941" stop="86103931" score="10.4182" pvalue="6.96e-05">
<sequence>AGATGGCTCAG</sequence>
<mem:qvalue>0.36</mem:qvalue>
</matched-element>
</scanned-sequence>
<scanned-sequence accession="chr2" name="chr2">
</scanned-sequence>
<scanned-sequence accession="chr2" name="chr2">
<matched-element start="96172396" stop="96172386" score="12.8" pvalue="3.32e-05">
<sequence>CCGTGACTCAG</sequence>
<mem:qvalue>0.271</mem:qvalue>
</matched-element>
</scanned-sequence>
<scanned-sequence accession="chr2" name="chr2">
</scanned-sequence>
<scanned-sequence accession="chr2" name="chr2">
</scanned-sequence>
<scanned-sequence accession="chr2" name="chr2">
</scanned-sequence>
<scanned-sequence accession="chr2" name="chr2">
</scanned-sequence>
<scanned-sequence accession="chr2" name="chr2">
</scanned-sequence>
<scanned-sequence accession="chr2" name="chr2">
</scanned-sequence>
<scanned-sequence accession="chr2" name="chr2">
<matched-element start="101207207" stop="101207217" score="10.1636" pvalue="7.73e-05">
<sequence>AGGTGGCTCAT</sequence>
<mem:qvalue>0.371</mem:qvalue>
</matched-element>
</scanned-sequence>
<scanned-sequence accession="chr2" name="chr2">
<matched-element start="105740010" stop="105740020" score="10.6" pvalue="6.51e-05">
<sequence>TAATGGCTCAT</sequence>
<mem:qvalue>0.346</mem:qvalue>
</matched-element>
</scanned-sequence>
<scanned-sequence accession="chr2" name="chr2">
</scanned-sequence>
<scanned-sequence accession="chr2" name="chr2">
</scanned-sequence>
<scanned-sequence accession="chr2" name="chr2">
<matched-element start="111643129" stop="111643139" score="10.8364" pvalue="5.93e-05">
<sequence>GGGTGAGTAAT</sequence>
<mem:qvalue>0.345</mem:qvalue>
</matched-element>
</scanned-sequence>
<scanned-sequence accession="chr2" name="chr2">
</scanned-sequence>
<scanned-sequence accession="chr2" name="chr2">
<matched-element start="114360619" stop="114360629" score="9.87273" pvalue="8.79e-05">
<sequence>AGATGAGTAAG</sequence>
<mem:qvalue>0.389</mem:qvalue>
</matched-element>
</scanned-sequence>
<scanned-sequence accession="chr2" name="chr2">
</scanned-sequence>
<scanned-sequence accession="chr2" name="chr2">
<matched-element start="122005285" stop="122005275" score="10.6364" pvalue="6.4e-05">
<sequence>GGCTGACTCAG</sequence>
<mem:qvalue>0.345</mem:qvalue>
</matched-element>
</scanned-sequence>
<scanned-sequence accession="chr2" name="chr2">
</scanned-sequence>
<scanned-sequence accession="chr2" name="chr2">
</scanned-sequence>
<scanned-sequence accession="chr2" name="chr2">
</scanned-sequence>
<scanned-sequence accession="chr2" name="chr2">
</scanned-sequence>
<scanned-sequence accession="chr2" name="chr2">
</scanned-sequence>
<scanned-sequence accession="chr2" name="chr2">
</scanned-sequence>
<scanned-sequence accession="chr2" name="chr2">
</scanned-sequence>
<scanned-sequence accession="chr2" name="chr2">
</scanned-sequence>
<scanned-sequence accession="chr2" name="chr2">
</scanned-sequence>
<scanned-sequence accession="chr2" name="chr2">
</scanned-sequence>
<scanned-sequence accession="chr2" name="chr2">
<matched-element start="149133355" stop="149133365" score="16.1273" pvalue="9.3e-07">
<sequence>TGATGACTCAT</sequence>
<mem:qvalue>0.144</mem:qvalue>
</matched-element>
<matched-element start="149133367" stop="149133357" score="14.5818" pvalue="1.21e-05">
<sequence>TAATGAGTCAT</sequence>
<mem:qvalue>0.242</mem:qvalue>
</matched-element>
</scanned-sequence>
<scanned-sequence accession="chr2" name="chr2">
</scanned-sequence>
<scanned-sequence accession="chr2" name="chr2">
</scanned-sequence>
<scanned-sequence accession="chr2" name="chr2">
</scanned-sequence>
<scanned-sequence accession="chr2" name="chr2">
</scanned-sequence>
<scanned-sequence accession="chr2" name="chr2">
</scanned-sequence>
<scanned-sequence accession="chr2" name="chr2">
</scanned-sequence>
<scanned-sequence accession="chr2" name="chr2">
</scanned-sequence>
<scanned-sequence accession="chr2" name="chr2">
</scanned-sequence>
<scanned-sequence accession="chr2" name="chr2">
</scanned-sequence>
<scanned-sequence accession="chr2" name="chr2">
</scanned-sequence>
<scanned-sequence accession="chr2" name="chr2">
<matched-element start="169060465" stop="169060475" score="16.1273" pvalue="9.3e-07">
<sequence>TGATGACTCAT</sequence>
<mem:qvalue>0.144</mem:qvalue>
</matched-element>
<matched-element start="169060477" stop="169060467" score="12.3636" pvalue="3.83e-05">
<sequence>ACATGAGTCAT</sequence>
<mem:qvalue>0.278</mem:qvalue>
</matched-element>
</scanned-sequence>
<scanned-sequence accession="chr2" name="chr2">
<matched-element start="171884042" stop="171884052" score="10.9818" pvalue="5.63e-05">
<sequence>TGATGACTAAC</sequence>
<mem:qvalue>0.343</mem:qvalue>
</matched-element>
</scanned-sequence>
<scanned-sequence accession="chr2" name="chr2">
</scanned-sequence>
<scanned-sequence accession="chr2" name="chr2">
</scanned-sequence>
<scanned-sequence accession="chr2" name="chr2">
</scanned-sequence>
<scanned-sequence accession="chr2" name="chr2">
</scanned-sequence>
<scanned-sequence accession="chr2" name="chr2">
</scanned-sequence>
<scanned-sequence accession="chr2" name="chr2">
</scanned-sequence>
<scanned-sequence accession="chr2" name="chr2">
</scanned-sequence>
<scanned-sequence accession="chr2" name="chr2">
</scanned-sequence>
<scanned-sequence accession="chr2" name="chr2">
</scanned-sequence>
<scanned-sequence accession="chr2" name="chr2">
</scanned-sequence>
<scanned-sequence accession="chr2" name="chr2">
</scanned-sequence>
<scanned-sequence accession="chr2" name="chr2">
</scanned-sequence>
<scanned-sequence accession="chr2" name="chr2">
</scanned-sequence>
<scanned-sequence accession="chr2" name="chr2">
</scanned-sequence>
<scanned-sequence accession="chr2" name="chr2">
</scanned-sequence>
<scanned-sequence accession="chr2" name="chr2">
</scanned-sequence>
<scanned-sequence accession="chr2" name="chr2">
<matched-element start="191533168" stop="191533158" score="9.54545" pvalue="9.98e-05">
<sequence>CATTGACTCAT</sequence>
<mem:qvalue>0.415</mem:qvalue>
</matched-element>
</scanned-sequence>
<scanned-sequence accession="chr2" name="chr2">
</scanned-sequence>
<scanned-sequence accession="chr2" name="chr2">
</scanned-sequence>
<scanned-sequence accession="chr2" name="chr2">
</scanned-sequence>
<scanned-sequence accession="chr2" name="chr2">
</scanned-sequence>
<scanned-sequence accession="chr2" name="chr2">
</scanned-sequence>
<scanned-sequence accession="chr2" name="chr2">
</scanned-sequence>
<scanned-sequence accession="chr2" name="chr2">
</scanned-sequence>
<scanned-sequence accession="chr2" name="chr2">
</scanned-sequence>
<scanned-sequence accession="chr2" name="chr2">
</scanned-sequence>
<scanned-sequence accession="chr2" name="chr2">
<matched-element start="201689534" stop="201689524" score="10.1636" pvalue="7.73e-05">
<sequence>TGCTGACTCAG</sequence>
<mem:qvalue>0.371</mem:qvalue>
</matched-element>
</scanned-sequence>
<scanned-sequence accession="chr2" name="chr2">
</scanned-sequence>
<scanned-sequence accession="chr2" name="chr2">
</scanned-sequence>
<scanned-sequence accession="chr2" name="chr2">
</scanned-sequence>
<scanned-sequence accession="chr2" name="chr2">
</scanned-sequence>
<scanned-sequence accession="chr2" name="chr2">
</scanned-sequence>
<scanned-sequence accession="chr2" name="chr2">
<matched-element start="201831011" stop="201831001" score="14.7636" pvalue="1.02e-05">
<sequence>AGATGACTCAC</sequence>
<mem:qvalue>0.242</mem:qvalue>
</matched-element>
<matched-element start="201830999" stop="201831009" score="14.6545" pvalue="1.19e-05">
<sequence>GAGTGAGTCAT</sequence>
<mem:qvalue>0.242</mem:qvalue>
</matched-element>
</scanned-sequence>
<scanned-sequence accession="chr2" name="chr2">
</scanned-sequence>
<scanned-sequence accession="chr2" name="chr2">
</scanned-sequence>
<scanned-sequence accession="chr2" name="chr2">
<matched-element start="204600295" stop="204600305" score="16.2" pvalue="7.19e-07">
<sequence>GGGTGACTCAT</sequence>
<mem:qvalue>0.144</mem:qvalue>
</matched-element>
<matched-element start="204600307" stop="204600297" score="11.8909" pvalue="4.4e-05">
<sequence>CCATGAGTCAC</sequence>
<mem:qvalue>0.299</mem:qvalue>
</matched-element>
</scanned-sequence>
<scanned-sequence accession="chr2" name="chr2">
</scanned-sequence>
<scanned-sequence accession="chr2" name="chr2">
</scanned-sequence>
<scanned-sequence accession="chr2" name="chr2">
</scanned-sequence>
<scanned-sequence accession="chr2" name="chr2">
</scanned-sequence>
<scanned-sequence accession="chr2" name="chr2">
</scanned-sequence>
<scanned-sequence accession="chr2" name="chr2">
</scanned-sequence>
<scanned-sequence accession="chr2" name="chr2">
</scanned-sequence>
<scanned-sequence accession="chr2" name="chr2">
</scanned-sequence>
<scanned-sequence accession="chr2" name="chr2">
</scanned-sequence>
<scanned-sequence accession="chr2" name="chr2">
</scanned-sequence>
<scanned-sequence accession="chr2" name="chr2">
</scanned-sequence>
<scanned-sequence accession="chr2" name="chr2">
</scanned-sequence>
<scanned-sequence accession="chr2" name="chr2">
<matched-element start="231162671" stop="231162661" score="15.2182" pvalue="6.29e-06">
<sequence>GGGTGAGTCAG</sequence>
<mem:qvalue>0.24</mem:qvalue>
</matched-element>
</scanned-sequence>
<scanned-sequence accession="chr2" name="chr2">
</scanned-sequence>
<scanned-sequence accession="chr2" name="chr2">
</scanned-sequence>
<scanned-sequence accession="chr2" name="chr2">
</scanned-sequence>
<scanned-sequence accession="chr2" name="chr2">
</scanned-sequence>
<scanned-sequence accession="chr2" name="chr2">
</scanned-sequence>
<scanned-sequence accession="chr2" name="chr2">
</scanned-sequence>
<scanned-sequence accession="chr2" name="chr2">
</scanned-sequence>
<scanned-sequence accession="chr2" name="chr2">
</scanned-sequence>
<scanned-sequence accession="chr2" name="chr2">
<matched-element start="231499110" stop="231499120" score="12.6182" pvalue="3.51e-05">
<sequence>GGATGATTCAT</sequence>
<mem:qvalue>0.272</mem:qvalue>
</matched-element>
</scanned-sequence>
<scanned-sequence accession="chr2" name="chr2">
</scanned-sequence>
<scanned-sequence accession="chr2" name="chr2">
</scanned-sequence>
<scanned-sequence accession="chr2" name="chr2">
</scanned-sequence>
<scanned-sequence accession="chr2" name="chr2">
</scanned-sequence>
<scanned-sequence accession="chr2" name="chr2">
</scanned-sequence>
<scanned-sequence accession="chr2" name="chr2">
</scanned-sequence>
<scanned-sequence accession="chr2" name="chr2">
</scanned-sequence>
<scanned-sequence accession="chr2" name="chr2">
<matched-element start="232244775" stop="232244765" score="9.54545" pvalue="9.98e-05">
<sequence>AGGTGGCTCAC</sequence>
<mem:qvalue>0.415</mem:qvalue>
</matched-element>
</scanned-sequence>
<scanned-sequence accession="chr2" name="chr2">
</scanned-sequence>
<scanned-sequence accession="chr2" name="chr2">
</scanned-sequence>
<scanned-sequence accession="chr2" name="chr2">
</scanned-sequence>
<scanned-sequence accession="chr2" name="chr2">
</scanned-sequence>
<scanned-sequence accession="chr2" name="chr2">
</scanned-sequence>
<scanned-sequence accession="chr2" name="chr2">
<matched-element start="232809343" stop="232809353" score="13.5818" pvalue="2.36e-05">
<sequence>CAGTGAGTCAT</sequence>
<mem:qvalue>0.253</mem:qvalue>
</matched-element>
<matched-element start="232809355" stop="232809345" score="13.1636" pvalue="2.89e-05">
<sequence>TTATGACTCAC</sequence>
<mem:qvalue>0.265</mem:qvalue>
</matched-element>
</scanned-sequence>
<scanned-sequence accession="chr2" name="chr2">
</scanned-sequence>
<scanned-sequence accession="chr2" name="chr2">
</scanned-sequence>
<scanned-sequence accession="chr2" name="chr2">
</scanned-sequence>
<scanned-sequence accession="chr2" name="chr2">
</scanned-sequence>
<scanned-sequence accession="chr2" name="chr2">
</scanned-sequence>
<scanned-sequence accession="chr2" name="chr2">
</scanned-sequence>
<scanned-sequence accession="chr2" name="chr2">
</scanned-sequence>
<scanned-sequence accession="chr2" name="chr2">
<matched-element start="238014439" stop="238014449" score="11.3273" pvalue="5.1e-05">
<sequence>GGTTGACTCAT</sequence>
<mem:qvalue>0.322</mem:qvalue>
</matched-element>
</scanned-sequence>
<scanned-sequence accession="chr2" name="chr2">
</scanned-sequence>
<scanned-sequence accession="chr2" name="chr2">
</scanned-sequence>
<scanned-sequence accession="chr2" name="chr2">
</scanned-sequence>
<scanned-sequence accession="chr3" name="chr3">
</scanned-sequence>
<scanned-sequence accession="chr3" name="chr3">
</scanned-sequence>
<scanned-sequence accession="chr3" name="chr3">
</scanned-sequence>
<scanned-sequence accession="chr3" name="chr3">
</scanned-sequence>
<scanned-sequence accession="chr3" name="chr3">
</scanned-sequence>
<scanned-sequence accession="chr3" name="chr3">
</scanned-sequence>
<scanned-sequence accession="chr3" name="chr3">
</scanned-sequence>
<scanned-sequence accession="chr3" name="chr3">
<matched-element start="10209789" stop="10209799" score="10.4364" pvalue="6.92e-05">
<sequence>CAGTGATTCAT</sequence>
<mem:qvalue>0.36</mem:qvalue>
</matched-element>
</scanned-sequence>
<scanned-sequence accession="chr3" name="chr3">
<matched-element start="10237524" stop="10237514" score="15.2909" pvalue="5.36e-06">
<sequence>TGATGAGTCAT</sequence>
<mem:qvalue>0.238</mem:qvalue>
</matched-element>
<matched-element start="10237512" stop="10237522" score="13.3455" pvalue="2.64e-05">
<sequence>CCATGACTCAT</sequence>
<mem:qvalue>0.263</mem:qvalue>
</matched-element>
</scanned-sequence>
<scanned-sequence accession="chr3" name="chr3">
<matched-element start="10240596" stop="10240586" score="14.8364" pvalue="9.59e-06">
<sequence>AGGTGACTCAG</sequence>
<mem:qvalue>0.242</mem:qvalue>
</matched-element>
</scanned-sequence>
<scanned-sequence accession="chr3" name="chr3">
</scanned-sequence>
<scanned-sequence accession="chr3" name="chr3">
</scanned-sequence>
<scanned-sequence accession="chr3" name="chr3">
</scanned-sequence>
<scanned-sequence accession="chr3" name="chr3">
</scanned-sequence>
<scanned-sequence accession="chr3" name="chr3">
</scanned-sequence>
<scanned-sequence accession="chr3" name="chr3">
</scanned-sequence>
<scanned-sequence accession="chr3" name="chr3">
</scanned-sequence>
<scanned-sequence accession="chr3" name="chr3">
</scanned-sequence>
<scanned-sequence accession="chr3" name="chr3">
</scanned-sequence>
<scanned-sequence accession="chr3" name="chr3">
<matched-element start="13348790" stop="13348780" score="12.6545" pvalue="3.44e-05">
<sequence>ACGTGACTCAG</sequence>
<mem:qvalue>0.271</mem:qvalue>
</matched-element>
</scanned-sequence>
<scanned-sequence accession="chr3" name="chr3">
</scanned-sequence>
<scanned-sequence accession="chr3" name="chr3">
</scanned-sequence>
<scanned-sequence accession="chr3" name="chr3">
</scanned-sequence>
<scanned-sequence accession="chr3" name="chr3">
</scanned-sequence>
<scanned-sequence accession="chr3" name="chr3">
</scanned-sequence>
<scanned-sequence accession="chr3" name="chr3">
</scanned-sequence>
<scanned-sequence accession="chr3" name="chr3">
<matched-element start="17168390" stop="17168400" score="14.7455" pvalue="1.08e-05">
<sequence>GGGTGAGTCAC</sequence>
<mem:qvalue>0.242</mem:qvalue>
</matched-element>
<matched-element start="17168402" stop="17168392" score="13.2364" pvalue="2.75e-05">
<sequence>GTGTGACTCAC</sequence>
<mem:qvalue>0.264</mem:qvalue>
</matched-element>
</scanned-sequence>
<scanned-sequence accession="chr3" name="chr3">
</scanned-sequence>
<scanned-sequence accession="chr3" name="chr3">
</scanned-sequence>
<scanned-sequence accession="chr3" name="chr3">
</scanned-sequence>
<scanned-sequence accession="chr3" name="chr3">
<matched-element start="23670447" stop="23670437" score="10.9091" pvalue="5.74e-05">
<sequence>TGGTGGCTCAT</sequence>
<mem:qvalue>0.345</mem:qvalue>
</matched-element>
</scanned-sequence>
<scanned-sequence accession="chr3" name="chr3">
</scanned-sequence>
<scanned-sequence accession="chr3" name="chr3">
</scanned-sequence>
<scanned-sequence accession="chr3" name="chr3">
</scanned-sequence>
<scanned-sequence accession="chr3" name="chr3">
</scanned-sequence>
<scanned-sequence accession="chr3" name="chr3">
</scanned-sequence>
<scanned-sequence accession="chr3" name="chr3">
</scanned-sequence>
<scanned-sequence accession="chr3" name="chr3">
</scanned-sequence>
<scanned-sequence accession="chr3" name="chr3">
</scanned-sequence>
<scanned-sequence accession="chr3" name="chr3">
</scanned-sequence>
<scanned-sequence accession="chr3" name="chr3">
</scanned-sequence>
<scanned-sequence accession="chr3" name="chr3">
</scanned-sequence>
<scanned-sequence accession="chr3" name="chr3">
</scanned-sequence>
<scanned-sequence accession="chr3" name="chr3">
<matched-element start="45570328" stop="45570318" score="12.6364" pvalue="3.49e-05">
<sequence>CTGTGACTCAG</sequence>
<mem:qvalue>0.271</mem:qvalue>
</matched-element>
</scanned-sequence>
<scanned-sequence accession="chr3" name="chr3">
</scanned-sequence>
<scanned-sequence accession="chr3" name="chr3">
</scanned-sequence>
<scanned-sequence accession="chr3" name="chr3">
</scanned-sequence>
<scanned-sequence accession="chr3" name="chr3">
</scanned-sequence>
<scanned-sequence accession="chr3" name="chr3">
</scanned-sequence>
<scanned-sequence accession="chr3" name="chr3">
</scanned-sequence>
<scanned-sequence accession="chr3" name="chr3">
</scanned-sequence>
<scanned-sequence accession="chr3" name="chr3">
</scanned-sequence>
<scanned-sequence accession="chr3" name="chr3">
<matched-element start="48909427" stop="48909417" score="9.83636" pvalue="8.93e-05">
<sequence>GAGTGGGTCAT</sequence>
<mem:qvalue>0.393</mem:qvalue>
</matched-element>
</scanned-sequence>
<scanned-sequence accession="chr3" name="chr3">
</scanned-sequence>
<scanned-sequence accession="chr3" name="chr3">
</scanned-sequence>
<scanned-sequence accession="chr3" name="chr3">
</scanned-sequence>
<scanned-sequence accession="chr3" name="chr3">
</scanned-sequence>
<scanned-sequence accession="chr3" name="chr3">
<matched-element start="49257467" stop="49257477" score="13.2909" pvalue="2.68e-05">
<sequence>AAGTGAGTCAG</sequence>
<mem:qvalue>0.263</mem:qvalue>
</matched-element>
<matched-element start="49257479" stop="49257469" score="9.69091" pvalue="9.44e-05">
<sequence>TGCTGACTCAC</sequence>
<mem:qvalue>0.403</mem:qvalue>
</matched-element>
</scanned-sequence>
<scanned-sequence accession="chr3" name="chr3">
</scanned-sequence>
<scanned-sequence accession="chr3" name="chr3">
</scanned-sequence>
<scanned-sequence accession="chr3" name="chr3">
</scanned-sequence>
<scanned-sequence accession="chr3" name="chr3">
</scanned-sequence>
<scanned-sequence accession="chr3" name="chr3">
</scanned-sequence>
<scanned-sequence accession="chr3" name="chr3">
<matched-element start="51530341" stop="51530331" score="11.6" pvalue="4.72e-05">
<sequence>TGGTGATTCAG</sequence>
<mem:qvalue>0.309</mem:qvalue>
</matched-element>
</scanned-sequence>
<scanned-sequence accession="chr3" name="chr3">
</scanned-sequence>
<scanned-sequence accession="chr3" name="chr3">
<matched-element start="53111888" stop="53111878" score="13.8" pvalue="2.15e-05">
<sequence>TCATGACTCAG</sequence>
<mem:qvalue>0.246</mem:qvalue>
</matched-element>
<matched-element start="53111876" stop="53111886" score="9.94545" pvalue="8.46e-05">
<sequence>GGCTGAGTCAT</sequence>
<mem:qvalue>0.383</mem:qvalue>
</matched-element>
</scanned-sequence>
<scanned-sequence accession="chr3" name="chr3">
</scanned-sequence>
<scanned-sequence accession="chr3" name="chr3">
</scanned-sequence>
<scanned-sequence accession="chr3" name="chr3">
</scanned-sequence>
<scanned-sequence accession="chr3" name="chr3">
<matched-element start="57077575" stop="57077565" score="12.4" pvalue="3.79e-05">
<sequence>TTGTGAGTCAG</sequence>
<mem:qvalue>0.278</mem:qvalue>
</matched-element>
</scanned-sequence>
<scanned-sequence accession="chr3" name="chr3">
</scanned-sequence>
<scanned-sequence accession="chr3" name="chr3">
<matched-element start="58002928" stop="58002938" score="11.7455" pvalue="4.56e-05">
<sequence>TGGTGATTCAT</sequence>
<mem:qvalue>0.303</mem:qvalue>
</matched-element>
</scanned-sequence>
<scanned-sequence accession="chr3" name="chr3">
<matched-element start="58835701" stop="58835711" score="13.6909" pvalue="2.22e-05">
<sequence>AAATGAGTCAG</sequence>
<mem:qvalue>0.246</mem:qvalue>
</matched-element>
</scanned-sequence>
<scanned-sequence accession="chr3" name="chr3">
</scanned-sequence>
<scanned-sequence accession="chr3" name="chr3">
</scanned-sequence>
<scanned-sequence accession="chr3" name="chr3">
</scanned-sequence>
<scanned-sequence accession="chr3" name="chr3">
</scanned-sequence>
<scanned-sequence accession="chr3" name="chr3">
</scanned-sequence>
<scanned-sequence accession="chr3" name="chr3">
</scanned-sequence>
<scanned-sequence accession="chr3" name="chr3">
</scanned-sequence>
<scanned-sequence accession="chr3" name="chr3">
</scanned-sequence>
<scanned-sequence accession="chr3" name="chr3">
</scanned-sequence>
<scanned-sequence accession="chr3" name="chr3">
</scanned-sequence>
<scanned-sequence accession="chr3" name="chr3">
<matched-element start="99757917" stop="99757907" score="13.6909" pvalue="2.22e-05">
<sequence>AAATGAGTCAG</sequence>
<mem:qvalue>0.246</mem:qvalue>
</matched-element>
</scanned-sequence>
<scanned-sequence accession="chr3" name="chr3">
</scanned-sequence>
<scanned-sequence accession="chr3" name="chr3">
</scanned-sequence>
<scanned-sequence accession="chr3" name="chr3">
</scanned-sequence>
<scanned-sequence accession="chr3" name="chr3">
</scanned-sequence>
<scanned-sequence accession="chr3" name="chr3">
<matched-element start="109302695" stop="109302685" score="14.2545" pvalue="1.62e-05">
<sequence>GTATGACTCAT</sequence>
<mem:qvalue>0.246</mem:qvalue>
</matched-element>
<matched-element start="109302683" stop="109302693" score="13.8364" pvalue="2.08e-05">
<sequence>AAATGAGTCAT</sequence>
<mem:qvalue>0.246</mem:qvalue>
</matched-element>
</scanned-sequence>
<scanned-sequence accession="chr3" name="chr3">
</scanned-sequence>
<scanned-sequence accession="chr3" name="chr3">
<matched-element start="109327143" stop="109327133" score="15.7455" pvalue="2.34e-06">
<sequence>GAATGACTCAG</sequence>
<mem:qvalue>0.195</mem:qvalue>
</matched-element>
<matched-element start="109327479" stop="109327469" score="10.2" pvalue="7.6e-05">
<sequence>TAGTGGCTCAT</sequence>
<mem:qvalue>0.371</mem:qvalue>
</matched-element>
</scanned-sequence>
<scanned-sequence accession="chr3" name="chr3">
<matched-element start="109589917" stop="109589907" score="9.74545" pvalue="9.19e-05">
<sequence>AAGTGACTAAT</sequence>
<mem:qvalue>0.398</mem:qvalue>
</matched-element>
</scanned-sequence>
<scanned-sequence accession="chr3" name="chr3">
</scanned-sequence>
<scanned-sequence accession="chr3" name="chr3">
<matched-element start="113529216" stop="113529206" score="11.0727" pvalue="5.47e-05">
<sequence>GAATGGCTCAT</sequence>
<mem:qvalue>0.334</mem:qvalue>
</matched-element>
</scanned-sequence>
<scanned-sequence accession="chr3" name="chr3">
</scanned-sequence>
<scanned-sequence accession="chr3" name="chr3">
</scanned-sequence>
<scanned-sequence accession="chr3" name="chr3">
</scanned-sequence>
<scanned-sequence accession="chr3" name="chr3">
</scanned-sequence>
<scanned-sequence accession="chr3" name="chr3">
</scanned-sequence>
<scanned-sequence accession="chr3" name="chr3">
</scanned-sequence>
<scanned-sequence accession="chr3" name="chr3">
<matched-element start="120553959" stop="120553969" score="12.8727" pvalue="3.21e-05">
<sequence>GTGTGAGTCAG</sequence>
<mem:qvalue>0.269</mem:qvalue>
</matched-element>
</scanned-sequence>
<scanned-sequence accession="chr3" name="chr3">
</scanned-sequence>
<scanned-sequence accession="chr3" name="chr3">
</scanned-sequence>
<scanned-sequence accession="chr3" name="chr3">
</scanned-sequence>
<scanned-sequence accession="chr3" name="chr3">
</scanned-sequence>
<scanned-sequence accession="chr3" name="chr3">
</scanned-sequence>
<scanned-sequence accession="chr3" name="chr3">
<matched-element start="123460586" stop="123460576" score="11.7636" pvalue="4.52e-05">
<sequence>GAATGATTCAG</sequence>
<mem:qvalue>0.303</mem:qvalue>
</matched-element>
</scanned-sequence>
<scanned-sequence accession="chr3" name="chr3">
<matched-element start="123811792" stop="123811782" score="14.4364" pvalue="1.37e-05">
<sequence>TAATGAGTCAG</sequence>
<mem:qvalue>0.242</mem:qvalue>
</matched-element>
</scanned-sequence>
<scanned-sequence accession="chr3" name="chr3">
</scanned-sequence>
<scanned-sequence accession="chr3" name="chr3">
</scanned-sequence>
<scanned-sequence accession="chr3" name="chr3">
</scanned-sequence>
<scanned-sequence accession="chr3" name="chr3">
</scanned-sequence>
<scanned-sequence accession="chr3" name="chr3">
</scanned-sequence>
<scanned-sequence accession="chr3" name="chr3">
</scanned-sequence>
<scanned-sequence accession="chr3" name="chr3">
</scanned-sequence>
<scanned-sequence accession="chr3" name="chr3">
</scanned-sequence>
<scanned-sequence accession="chr3" name="chr3">
</scanned-sequence>
<scanned-sequence accession="chr3" name="chr3">
</scanned-sequence>
<scanned-sequence accession="chr3" name="chr3">
</scanned-sequence>
<scanned-sequence accession="chr3" name="chr3">
</scanned-sequence>
<scanned-sequence accession="chr3" name="chr3">
</scanned-sequence>
<scanned-sequence accession="chr3" name="chr3">
<matched-element start="151298169" stop="151298179" score="13.2909" pvalue="2.68e-05">
<sequence>AAGTGAGTCAG</sequence>
<mem:qvalue>0.263</mem:qvalue>
</matched-element>
<matched-element start="151298151" stop="151298161" score="9.87273" pvalue="8.79e-05">
<sequence>AGATGAGTAAG</sequence>
<mem:qvalue>0.389</mem:qvalue>
</matched-element>
</scanned-sequence>
<scanned-sequence accession="chr3" name="chr3">
<matched-element start="151964095" stop="151964085" score="15.5818" pvalue="3.32e-06">
<sequence>TGGTGACTCAG</sequence>
<mem:qvalue>0.206</mem:qvalue>
</matched-element>
</scanned-sequence>
<scanned-sequence accession="chr3" name="chr3">
<matched-element start="151967109" stop="151967119" score="15.2364" pvalue="6.03e-06">
<sequence>AGATGACTCAG</sequence>
<mem:qvalue>0.238</mem:qvalue>
</matched-element>
<matched-element start="151966737" stop="151966747" score="13.9455" pvalue="1.97e-05">
<sequence>TCATGACTCAT</sequence>
<mem:qvalue>0.246</mem:qvalue>
</matched-element>
<matched-element start="151966749" stop="151966739" score="13.8364" pvalue="2.08e-05">
<sequence>AAATGAGTCAT</sequence>
<mem:qvalue>0.246</mem:qvalue>
</matched-element>
</scanned-sequence>
<scanned-sequence accession="chr3" name="chr3">
</scanned-sequence>
<scanned-sequence accession="chr3" name="chr3">
</scanned-sequence>
<scanned-sequence accession="chr3" name="chr3">
</scanned-sequence>
<scanned-sequence accession="chr3" name="chr3">
<matched-element start="157886559" stop="157886549" score="11.2364" pvalue="5.24e-05">
<sequence>GGATGAGTAAT</sequence>
<mem:qvalue>0.326</mem:qvalue>
</matched-element>
</scanned-sequence>
<scanned-sequence accession="chr3" name="chr3">
</scanned-sequence>
<scanned-sequence accession="chr3" name="chr3">
</scanned-sequence>
<scanned-sequence accession="chr3" name="chr3">
</scanned-sequence>
<scanned-sequence accession="chr3" name="chr3">
</scanned-sequence>
<scanned-sequence accession="chr3" name="chr3">
</scanned-sequence>
<scanned-sequence accession="chr3" name="chr3">
</scanned-sequence>
<scanned-sequence accession="chr3" name="chr3">
</scanned-sequence>
<scanned-sequence accession="chr3" name="chr3">
</scanned-sequence>
<scanned-sequence accession="chr3" name="chr3">
</scanned-sequence>
<scanned-sequence accession="chr3" name="chr3">
</scanned-sequence>
<scanned-sequence accession="chr3" name="chr3">
</scanned-sequence>
<scanned-sequence accession="chr3" name="chr3">
</scanned-sequence>
<scanned-sequence accession="chr3" name="chr3">
</scanned-sequence>
<scanned-sequence accession="chr3" name="chr3">
</scanned-sequence>
<scanned-sequence accession="chr3" name="chr3">
</scanned-sequence>
<scanned-sequence accession="chr3" name="chr3">
<matched-element start="179719604" stop="179719594" score="14.7455" pvalue="1.08e-05">
<sequence>GGGTGAGTCAC</sequence>
<mem:qvalue>0.242</mem:qvalue>
</matched-element>
<matched-element start="179719592" stop="179719602" score="12.0182" pvalue="4.2e-05">
<sequence>ATGTGACTCAC</sequence>
<mem:qvalue>0.293</mem:qvalue>
</matched-element>
</scanned-sequence>
<scanned-sequence accession="chr3" name="chr3">
<matched-element start="179723003" stop="179722993" score="12" pvalue="4.24e-05">
<sequence>TGATGATTCAG</sequence>
<mem:qvalue>0.294</mem:qvalue>
</matched-element>
</scanned-sequence>
<scanned-sequence accession="chr3" name="chr3">
</scanned-sequence>
<scanned-sequence accession="chr3" name="chr3">
</scanned-sequence>
<scanned-sequence accession="chr3" name="chr3">
</scanned-sequence>
<scanned-sequence accession="chr3" name="chr3">
</scanned-sequence>
<scanned-sequence accession="chr3" name="chr3">
</scanned-sequence>
<scanned-sequence accession="chr3" name="chr3">
</scanned-sequence>
<scanned-sequence accession="chr3" name="chr3">
</scanned-sequence>
<scanned-sequence accession="chr3" name="chr3">
</scanned-sequence>
<scanned-sequence accession="chr3" name="chr3">
</scanned-sequence>
<scanned-sequence accession="chr3" name="chr3">
</scanned-sequence>
<scanned-sequence accession="chr3" name="chr3">
</scanned-sequence>
<scanned-sequence accession="chr3" name="chr3">
</scanned-sequence>
<scanned-sequence accession="chr3" name="chr3">
</scanned-sequence>
<scanned-sequence accession="chr3" name="chr3">
</scanned-sequence>
<scanned-sequence accession="chr3" name="chr3">
</scanned-sequence>
<scanned-sequence accession="chr3" name="chr3">
</scanned-sequence>
<scanned-sequence accession="chr3" name="chr3">
</scanned-sequence>
<scanned-sequence accession="chr3" name="chr3">
</scanned-sequence>
<scanned-sequence accession="chr3" name="chr3">
</scanned-sequence>
<scanned-sequence accession="chr3" name="chr3">
</scanned-sequence>
<scanned-sequence accession="chr3" name="chr3">
</scanned-sequence>
<scanned-sequence accession="chr3" name="chr3">
</scanned-sequence>
<scanned-sequence accession="chr3" name="chr3">
</scanned-sequence>
<scanned-sequence accession="chr3" name="chr3">
<matched-element start="198923686" stop="198923676" score="10.4364" pvalue="6.92e-05">
<sequence>CAGTGATTCAT</sequence>
<mem:qvalue>0.36</mem:qvalue>
</matched-element>
</scanned-sequence>
<scanned-sequence accession="chr3" name="chr3">
</scanned-sequence>
<scanned-sequence accession="chr3" name="chr3">
</scanned-sequence>
<scanned-sequence accession="chr3" name="chr3">
</scanned-sequence>
<scanned-sequence accession="chr4" name="chr4">
</scanned-sequence>
<scanned-sequence accession="chr4" name="chr4">
</scanned-sequence>
<scanned-sequence accession="chr4" name="chr4">
</scanned-sequence>
<scanned-sequence accession="chr4" name="chr4">
</scanned-sequence>
<scanned-sequence accession="chr4" name="chr4">
</scanned-sequence>
<scanned-sequence accession="chr4" name="chr4">
<matched-element start="2717835" stop="2717845" score="16.0545" pvalue="1.2e-06">
<sequence>GGGTGACTCAG</sequence>
<mem:qvalue>0.144</mem:qvalue>
</matched-element>
</scanned-sequence>
<scanned-sequence accession="chr4" name="chr4">
</scanned-sequence>
<scanned-sequence accession="chr4" name="chr4">
<matched-element start="2908527" stop="2908517" score="13.6909" pvalue="2.22e-05">
<sequence>AAATGAGTCAG</sequence>
<mem:qvalue>0.246</mem:qvalue>
</matched-element>
<matched-element start="2908584" stop="2908594" score="11.7818" pvalue="4.5e-05">
<sequence>GGATGGCTCAT</sequence>
<mem:qvalue>0.303</mem:qvalue>
</matched-element>
<matched-element start="2908404" stop="2908394" score="10.4182" pvalue="6.96e-05">
<sequence>AGATGGCTCAG</sequence>
<mem:qvalue>0.36</mem:qvalue>
</matched-element>
<matched-element start="2908515" stop="2908525" score="10.0727" pvalue="8.03e-05">
<sequence>GACTGACTCAT</sequence>
<mem:qvalue>0.38</mem:qvalue>
</matched-element>
</scanned-sequence>
<scanned-sequence accession="chr4" name="chr4">
</scanned-sequence>
<scanned-sequence accession="chr4" name="chr4">
</scanned-sequence>
<scanned-sequence accession="chr4" name="chr4">
</scanned-sequence>
<scanned-sequence accession="chr4" name="chr4">
</scanned-sequence>
<scanned-sequence accession="chr4" name="chr4">
<matched-element start="8281389" stop="8281379" score="13.2" pvalue="2.82e-05">
<sequence>CCATGACTCAG</sequence>
<mem:qvalue>0.264</mem:qvalue>
</matched-element>
</scanned-sequence>
<scanned-sequence accession="chr4" name="chr4">
<matched-element start="14467328" stop="14467338" score="13.5818" pvalue="2.36e-05">
<sequence>CAGTGAGTCAT</sequence>
<mem:qvalue>0.253</mem:qvalue>
</matched-element>
<matched-element start="14467340" stop="14467330" score="13.1636" pvalue="2.89e-05">
<sequence>TTATGACTCAC</sequence>
<mem:qvalue>0.265</mem:qvalue>
</matched-element>
<matched-element start="14467387" stop="14467377" score="12.7636" pvalue="3.37e-05">
<sequence>TTGTGACTCAC</sequence>
<mem:qvalue>0.271</mem:qvalue>
</matched-element>
<matched-element start="14467375" stop="14467385" score="12.4" pvalue="3.79e-05">
<sequence>GTGTGAGTCAC</sequence>
<mem:qvalue>0.278</mem:qvalue>
</matched-element>
</scanned-sequence>
<scanned-sequence accession="chr4" name="chr4">
</scanned-sequence>
<scanned-sequence accession="chr4" name="chr4">
</scanned-sequence>
<scanned-sequence accession="chr4" name="chr4">
</scanned-sequence>
<scanned-sequence accession="chr4" name="chr4">
</scanned-sequence>
<scanned-sequence accession="chr4" name="chr4">
</scanned-sequence>
<scanned-sequence accession="chr4" name="chr4">
</scanned-sequence>
<scanned-sequence accession="chr4" name="chr4">
</scanned-sequence>
<scanned-sequence accession="chr4" name="chr4">
</scanned-sequence>
<scanned-sequence accession="chr4" name="chr4">
</scanned-sequence>
<scanned-sequence accession="chr4" name="chr4">
</scanned-sequence>
<scanned-sequence accession="chr4" name="chr4">
<matched-element start="39905424" stop="39905434" score="10.1636" pvalue="7.73e-05">
<sequence>TGCTGACTCAG</sequence>
<mem:qvalue>0.371</mem:qvalue>
</matched-element>
</scanned-sequence>
<scanned-sequence accession="chr4" name="chr4">
</scanned-sequence>
<scanned-sequence accession="chr4" name="chr4">
</scanned-sequence>
<scanned-sequence accession="chr4" name="chr4">
</scanned-sequence>
<scanned-sequence accession="chr4" name="chr4">
</scanned-sequence>
<scanned-sequence accession="chr4" name="chr4">
</scanned-sequence>
<scanned-sequence accession="chr4" name="chr4">
<matched-element start="40318667" stop="40318657" score="11.4545" pvalue="4.9e-05">
<sequence>TGATGACTAAG</sequence>
<mem:qvalue>0.315</mem:qvalue>
</matched-element>
</scanned-sequence>
<scanned-sequence accession="chr4" name="chr4">
</scanned-sequence>
<scanned-sequence accession="chr4" name="chr4">
</scanned-sequence>
<scanned-sequence accession="chr4" name="chr4">
</scanned-sequence>
<scanned-sequence accession="chr4" name="chr4">
</scanned-sequence>
<scanned-sequence accession="chr4" name="chr4">
</scanned-sequence>
<scanned-sequence accession="chr4" name="chr4">
</scanned-sequence>
<scanned-sequence accession="chr4" name="chr4">
</scanned-sequence>
<scanned-sequence accession="chr4" name="chr4">
</scanned-sequence>
<scanned-sequence accession="chr4" name="chr4">
<matched-element start="77441700" stop="77441710" score="14.4" pvalue="1.46e-05">
<sequence>AGATGAGTCAG</sequence>
<mem:qvalue>0.242</mem:qvalue>
</matched-element>
</scanned-sequence>
<scanned-sequence accession="chr4" name="chr4">
</scanned-sequence>
<scanned-sequence accession="chr4" name="chr4">
</scanned-sequence>
<scanned-sequence accession="chr4" name="chr4">
</scanned-sequence>
<scanned-sequence accession="chr4" name="chr4">
</scanned-sequence>
<scanned-sequence accession="chr4" name="chr4">
</scanned-sequence>
<scanned-sequence accession="chr4" name="chr4">
</scanned-sequence>
<scanned-sequence accession="chr4" name="chr4">
</scanned-sequence>
<scanned-sequence accession="chr4" name="chr4">
</scanned-sequence>
<scanned-sequence accession="chr4" name="chr4">
<matched-element start="95123630" stop="95123640" score="10.2364" pvalue="7.51e-05">
<sequence>GAATGGGTCAT</sequence>
<mem:qvalue>0.371</mem:qvalue>
</matched-element>
</scanned-sequence>
<scanned-sequence accession="chr4" name="chr4">
</scanned-sequence>
<scanned-sequence accession="chr4" name="chr4">
</scanned-sequence>
<scanned-sequence accession="chr4" name="chr4">
</scanned-sequence>
<scanned-sequence accession="chr4" name="chr4">
</scanned-sequence>
<scanned-sequence accession="chr4" name="chr4">
</scanned-sequence>
<scanned-sequence accession="chr4" name="chr4">
</scanned-sequence>
<scanned-sequence accession="chr4" name="chr4">
</scanned-sequence>
<scanned-sequence accession="chr4" name="chr4">
</scanned-sequence>
<scanned-sequence accession="chr4" name="chr4">
</scanned-sequence>
<scanned-sequence accession="chr4" name="chr4">
</scanned-sequence>
<scanned-sequence accession="chr4" name="chr4">
</scanned-sequence>
<scanned-sequence accession="chr4" name="chr4">
</scanned-sequence>
<scanned-sequence accession="chr4" name="chr4">
</scanned-sequence>
<scanned-sequence accession="chr4" name="chr4">
</scanned-sequence>
<scanned-sequence accession="chr4" name="chr4">
</scanned-sequence>
<scanned-sequence accession="chr4" name="chr4">
</scanned-sequence>
<scanned-sequence accession="chr4" name="chr4">
</scanned-sequence>
<scanned-sequence accession="chr4" name="chr4">
</scanned-sequence>
<scanned-sequence accession="chr4" name="chr4">
<matched-element start="152885437" stop="152885427" score="14.4182" pvalue="1.41e-05">
<sequence>CAGTGACTCAT</sequence>
<mem:qvalue>0.242</mem:qvalue>
</matched-element>
<matched-element start="152885425" stop="152885435" score="12.4909" pvalue="3.7e-05">
<sequence>TCATGAGTCAC</sequence>
<mem:qvalue>0.275</mem:qvalue>
</matched-element>
</scanned-sequence>
<scanned-sequence accession="chr4" name="chr4">
</scanned-sequence>
<scanned-sequence accession="chr4" name="chr4">
</scanned-sequence>
<scanned-sequence accession="chr4" name="chr4">
</scanned-sequence>
<scanned-sequence accession="chr4" name="chr4">
</scanned-sequence>
<scanned-sequence accession="chr4" name="chr4">
</scanned-sequence>
<scanned-sequence accession="chr4" name="chr4">
</scanned-sequence>
<scanned-sequence accession="chr4" name="chr4">
</scanned-sequence>
<scanned-sequence accession="chr4" name="chr4">
</scanned-sequence>
<scanned-sequence accession="chr4" name="chr4">
</scanned-sequence>
<scanned-sequence accession="chr4" name="chr4">
<matched-element start="182481518" stop="182481508" score="10.8182" pvalue="5.98e-05">
<sequence>GAGTGACTAAG</sequence>
<mem:qvalue>0.345</mem:qvalue>
</matched-element>
</scanned-sequence>
<scanned-sequence accession="chr4" name="chr4">
</scanned-sequence>
<scanned-sequence accession="chr4" name="chr4">
</scanned-sequence>
<scanned-sequence accession="chr4" name="chr4">
</scanned-sequence>
<scanned-sequence accession="chr4" name="chr4">
</scanned-sequence>
<scanned-sequence accession="chr4" name="chr4">
</scanned-sequence>
<scanned-sequence accession="chr4" name="chr4">
</scanned-sequence>
<scanned-sequence accession="chr4" name="chr4">
</scanned-sequence>
<scanned-sequence accession="chr4" name="chr4">
</scanned-sequence>
<scanned-sequence accession="chr4" name="chr4">
</scanned-sequence>
<scanned-sequence accession="chr4" name="chr4">
</scanned-sequence>
<scanned-sequence accession="chr4" name="chr4">
</scanned-sequence>
<scanned-sequence accession="chr4" name="chr4">
</scanned-sequence>
<scanned-sequence accession="chr4" name="chr4">
</scanned-sequence>
<scanned-sequence accession="chr5" name="chr5">
</scanned-sequence>
<scanned-sequence accession="chr5" name="chr5">
</scanned-sequence>
<scanned-sequence accession="chr5" name="chr5">
</scanned-sequence>
<scanned-sequence accession="chr5" name="chr5">
</scanned-sequence>
<scanned-sequence accession="chr5" name="chr5">
<matched-element start="6537069" stop="6537059" score="10.2364" pvalue="7.51e-05">
<sequence>TGTTGACTCAC</sequence>
<mem:qvalue>0.371</mem:qvalue>
</matched-element>
</scanned-sequence>
<scanned-sequence accession="chr5" name="chr5">
</scanned-sequence>
<scanned-sequence accession="chr5" name="chr5">
<matched-element start="10685382" stop="10685372" score="16.6" pvalue="2.28e-07">
<sequence>GGATGACTCAT</sequence>
<mem:qvalue>0.144</mem:qvalue>
</matched-element>
<matched-element start="10685370" stop="10685380" score="14.5455" pvalue="1.25e-05">
<sequence>AGATGAGTCAT</sequence>
<mem:qvalue>0.242</mem:qvalue>
</matched-element>
</scanned-sequence>
<scanned-sequence accession="chr5" name="chr5">
</scanned-sequence>
<scanned-sequence accession="chr5" name="chr5">
</scanned-sequence>
<scanned-sequence accession="chr5" name="chr5">
</scanned-sequence>
<scanned-sequence accession="chr5" name="chr5">
</scanned-sequence>
<scanned-sequence accession="chr5" name="chr5">
</scanned-sequence>
<scanned-sequence accession="chr5" name="chr5">
</scanned-sequence>
<scanned-sequence accession="chr5" name="chr5">
<matched-element start="33886137" stop="33886147" score="14.6727" pvalue="1.16e-05">
<sequence>CAATGACTCAG</sequence>
<mem:qvalue>0.242</mem:qvalue>
</matched-element>
<matched-element start="33886027" stop="33886017" score="9.92727" pvalue="8.54e-05">
<sequence>GGGTGGGTCAC</sequence>
<mem:qvalue>0.383</mem:qvalue>
</matched-element>
</scanned-sequence>
<scanned-sequence accession="chr5" name="chr5">
<matched-element start="37774174" stop="37774184" score="11.4545" pvalue="4.9e-05">
<sequence>TGATGACTAAG</sequence>
<mem:qvalue>0.315</mem:qvalue>
</matched-element>
</scanned-sequence>
<scanned-sequence accession="chr5" name="chr5">
</scanned-sequence>
<scanned-sequence accession="chr5" name="chr5">
</scanned-sequence>
<scanned-sequence accession="chr5" name="chr5">
</scanned-sequence>
<scanned-sequence accession="chr5" name="chr5">
</scanned-sequence>
<scanned-sequence accession="chr5" name="chr5">
</scanned-sequence>
<scanned-sequence accession="chr5" name="chr5">
<matched-element start="53152560" stop="53152570" score="13.9455" pvalue="1.97e-05">
<sequence>TCATGACTCAT</sequence>
<mem:qvalue>0.246</mem:qvalue>
</matched-element>
<matched-element start="53152572" stop="53152562" score="13.8364" pvalue="2.08e-05">
<sequence>AAATGAGTCAT</sequence>
<mem:qvalue>0.246</mem:qvalue>
</matched-element>
</scanned-sequence>
<scanned-sequence accession="chr5" name="chr5">
</scanned-sequence>
<scanned-sequence accession="chr5" name="chr5">
</scanned-sequence>
<scanned-sequence accession="chr5" name="chr5">
<matched-element start="55480158" stop="55480168" score="10.7636" pvalue="6.12e-05">
<sequence>TGATGAGTAAT</sequence>
<mem:qvalue>0.345</mem:qvalue>
</matched-element>
</scanned-sequence>
<scanned-sequence accession="chr5" name="chr5">
</scanned-sequence>
<scanned-sequence accession="chr5" name="chr5">
</scanned-sequence>
<scanned-sequence accession="chr5" name="chr5">
<matched-element start="72986184" stop="72986174" score="15.4182" pvalue="4.2e-06">
<sequence>TAATGACTCAT</sequence>
<mem:qvalue>0.234</mem:qvalue>
</matched-element>
<matched-element start="72986172" stop="72986182" score="12.5091" pvalue="3.65e-05">
<sequence>CCATGAGTCAT</sequence>
<mem:qvalue>0.275</mem:qvalue>
</matched-element>
</scanned-sequence>
<scanned-sequence accession="chr5" name="chr5">
</scanned-sequence>
<scanned-sequence accession="chr5" name="chr5">
</scanned-sequence>
<scanned-sequence accession="chr5" name="chr5">
</scanned-sequence>
<scanned-sequence accession="chr5" name="chr5">
</scanned-sequence>
<scanned-sequence accession="chr5" name="chr5">
</scanned-sequence>
<scanned-sequence accession="chr5" name="chr5">
</scanned-sequence>
<scanned-sequence accession="chr5" name="chr5">
</scanned-sequence>
<scanned-sequence accession="chr5" name="chr5">
<matched-element start="86448887" stop="86448877" score="13.3455" pvalue="2.64e-05">
<sequence>CCATGACTCAT</sequence>
<mem:qvalue>0.263</mem:qvalue>
</matched-element>
<matched-element start="86448875" stop="86448885" score="12.3636" pvalue="3.83e-05">
<sequence>ACATGAGTCAT</sequence>
<mem:qvalue>0.278</mem:qvalue>
</matched-element>
</scanned-sequence>
<scanned-sequence accession="chr5" name="chr5">
</scanned-sequence>
<scanned-sequence accession="chr5" name="chr5">
</scanned-sequence>
<scanned-sequence accession="chr5" name="chr5">
</scanned-sequence>
<scanned-sequence accession="chr5" name="chr5">
</scanned-sequence>
<scanned-sequence accession="chr5" name="chr5">
<matched-element start="95245650" stop="95245640" score="10.1273" pvalue="7.87e-05">
<sequence>GAGTGAGTAAT</sequence>
<mem:qvalue>0.375</mem:qvalue>
</matched-element>
</scanned-sequence>
<scanned-sequence accession="chr5" name="chr5">
</scanned-sequence>
<scanned-sequence accession="chr5" name="chr5">
</scanned-sequence>
<scanned-sequence accession="chr5" name="chr5">
</scanned-sequence>
<scanned-sequence accession="chr5" name="chr5">
</scanned-sequence>
<scanned-sequence accession="chr5" name="chr5">
</scanned-sequence>
<scanned-sequence accession="chr5" name="chr5">
</scanned-sequence>
<scanned-sequence accession="chr5" name="chr5">
</scanned-sequence>
<scanned-sequence accession="chr5" name="chr5">
<matched-element start="106935216" stop="106935206" score="11.2364" pvalue="5.24e-05">
<sequence>GGGTGGCTCAG</sequence>
<mem:qvalue>0.326</mem:qvalue>
</matched-element>
<matched-element start="106934896" stop="106934906" score="10.0545" pvalue="8.1e-05">
<sequence>TAGTGGCTCAG</sequence>
<mem:qvalue>0.38</mem:qvalue>
</matched-element>
</scanned-sequence>
<scanned-sequence accession="chr5" name="chr5">
<matched-element start="107746370" stop="107746360" score="10.4545" pvalue="6.88e-05">
<sequence>GAATGGCTCAC</sequence>
<mem:qvalue>0.36</mem:qvalue>
</matched-element>
</scanned-sequence>
<scanned-sequence accession="chr5" name="chr5">
</scanned-sequence>
<scanned-sequence accession="chr5" name="chr5">
</scanned-sequence>
<scanned-sequence accession="chr5" name="chr5">
</scanned-sequence>
<scanned-sequence accession="chr5" name="chr5">
</scanned-sequence>
<scanned-sequence accession="chr5" name="chr5">
<matched-element start="124067908" stop="124067918" score="10.7636" pvalue="6.12e-05">
<sequence>TGGTGGCTCAG</sequence>
<mem:qvalue>0.345</mem:qvalue>
</matched-element>
</scanned-sequence>
<scanned-sequence accession="chr5" name="chr5">
</scanned-sequence>
<scanned-sequence accession="chr5" name="chr5">
</scanned-sequence>
<scanned-sequence accession="chr5" name="chr5">
</scanned-sequence>
<scanned-sequence accession="chr5" name="chr5">
</scanned-sequence>
<scanned-sequence accession="chr5" name="chr5">
</scanned-sequence>
<scanned-sequence accession="chr5" name="chr5">
<matched-element start="131789420" stop="131789430" score="12.6364" pvalue="3.49e-05">
<sequence>CTGTGACTCAG</sequence>
<mem:qvalue>0.271</mem:qvalue>
</matched-element>
</scanned-sequence>
<scanned-sequence accession="chr5" name="chr5">
</scanned-sequence>
<scanned-sequence accession="chr5" name="chr5">
</scanned-sequence>
<scanned-sequence accession="chr5" name="chr5">
</scanned-sequence>
<scanned-sequence accession="chr5" name="chr5">
</scanned-sequence>
<scanned-sequence accession="chr5" name="chr5">
</scanned-sequence>
<scanned-sequence accession="chr5" name="chr5">
</scanned-sequence>
<scanned-sequence accession="chr5" name="chr5">
</scanned-sequence>
<scanned-sequence accession="chr5" name="chr5">
</scanned-sequence>
<scanned-sequence accession="chr5" name="chr5">
</scanned-sequence>
<scanned-sequence accession="chr5" name="chr5">
</scanned-sequence>
<scanned-sequence accession="chr5" name="chr5">
</scanned-sequence>
<scanned-sequence accession="chr5" name="chr5">
</scanned-sequence>
<scanned-sequence accession="chr5" name="chr5">
</scanned-sequence>
<scanned-sequence accession="chr5" name="chr5">
</scanned-sequence>
<scanned-sequence accession="chr5" name="chr5">
</scanned-sequence>
<scanned-sequence accession="chr5" name="chr5">
</scanned-sequence>
<scanned-sequence accession="chr5" name="chr5">
</scanned-sequence>
<scanned-sequence accession="chr5" name="chr5">
</scanned-sequence>
<scanned-sequence accession="chr5" name="chr5">
</scanned-sequence>
<scanned-sequence accession="chr5" name="chr5">
</scanned-sequence>
<scanned-sequence accession="chr5" name="chr5">
</scanned-sequence>
<scanned-sequence accession="chr5" name="chr5">
</scanned-sequence>
<scanned-sequence accession="chr5" name="chr5">
</scanned-sequence>
<scanned-sequence accession="chr5" name="chr5">
</scanned-sequence>
<scanned-sequence accession="chr5" name="chr5">
<matched-element start="149764234" stop="149764244" score="10.4" pvalue="6.99e-05">
<sequence>GGGTGGGTCAG</sequence>
<mem:qvalue>0.36</mem:qvalue>
</matched-element>
</scanned-sequence>
<scanned-sequence accession="chr5" name="chr5">
</scanned-sequence>
<scanned-sequence accession="chr5" name="chr5">
</scanned-sequence>
<scanned-sequence accession="chr5" name="chr5">
</scanned-sequence>
<scanned-sequence accession="chr5" name="chr5">
</scanned-sequence>
<scanned-sequence accession="chr5" name="chr5">
</scanned-sequence>
<scanned-sequence accession="chr5" name="chr5">
</scanned-sequence>
<scanned-sequence accession="chr5" name="chr5">
</scanned-sequence>
<scanned-sequence accession="chr5" name="chr5">
</scanned-sequence>
<scanned-sequence accession="chr5" name="chr5">
</scanned-sequence>
<scanned-sequence accession="chr5" name="chr5">
</scanned-sequence>
<scanned-sequence accession="chr5" name="chr5">
</scanned-sequence>
<scanned-sequence accession="chr5" name="chr5">
</scanned-sequence>
<scanned-sequence accession="chr5" name="chr5">
</scanned-sequence>
<scanned-sequence accession="chr5" name="chr5">
</scanned-sequence>
<scanned-sequence accession="chr5" name="chr5">
</scanned-sequence>
<scanned-sequence accession="chr5" name="chr5">
</scanned-sequence>
<scanned-sequence accession="chr5" name="chr5">
</scanned-sequence>
<scanned-sequence accession="chr5" name="chr5">
</scanned-sequence>
<scanned-sequence accession="chr5" name="chr5">
</scanned-sequence>
<scanned-sequence accession="chr5" name="chr5">
</scanned-sequence>
<scanned-sequence accession="chr5" name="chr5">
</scanned-sequence>
<scanned-sequence accession="chr5" name="chr5">
</scanned-sequence>
<scanned-sequence accession="chr5" name="chr5">
</scanned-sequence>
<scanned-sequence accession="chr5" name="chr5">
</scanned-sequence>
<scanned-sequence accession="chr6" name="chr6">
</scanned-sequence>
<scanned-sequence accession="chr6" name="chr6">
</scanned-sequence>
<scanned-sequence accession="chr6" name="chr6">
</scanned-sequence>
<scanned-sequence accession="chr6" name="chr6">
<matched-element start="250704" stop="250694" score="9.81818" pvalue="9e-05">
<sequence>CAGTGATTCAC</sequence>
<mem:qvalue>0.393</mem:qvalue>
</matched-element>
</scanned-sequence>
<scanned-sequence accession="chr6" name="chr6">
</scanned-sequence>
<scanned-sequence accession="chr6" name="chr6">
</scanned-sequence>
<scanned-sequence accession="chr6" name="chr6">
</scanned-sequence>
<scanned-sequence accession="chr6" name="chr6">
</scanned-sequence>
<scanned-sequence accession="chr6" name="chr6">
</scanned-sequence>
<scanned-sequence accession="chr6" name="chr6">
</scanned-sequence>
<scanned-sequence accession="chr6" name="chr6">
</scanned-sequence>
<scanned-sequence accession="chr6" name="chr6">
</scanned-sequence>
<scanned-sequence accession="chr6" name="chr6">
</scanned-sequence>
<scanned-sequence accession="chr6" name="chr6">
</scanned-sequence>
<scanned-sequence accession="chr6" name="chr6">
</scanned-sequence>
<scanned-sequence accession="chr6" name="chr6">
</scanned-sequence>
<scanned-sequence accession="chr6" name="chr6">
</scanned-sequence>
<scanned-sequence accession="chr6" name="chr6">
</scanned-sequence>
<scanned-sequence accession="chr6" name="chr6">
</scanned-sequence>
<scanned-sequence accession="chr6" name="chr6">
</scanned-sequence>
<scanned-sequence accession="chr6" name="chr6">
</scanned-sequence>
<scanned-sequence accession="chr6" name="chr6">
</scanned-sequence>
<scanned-sequence accession="chr6" name="chr6">
</scanned-sequence>
<scanned-sequence accession="chr6" name="chr6">
</scanned-sequence>
<scanned-sequence accession="chr6" name="chr6">
</scanned-sequence>
<scanned-sequence accession="chr6" name="chr6">
</scanned-sequence>
<scanned-sequence accession="chr6" name="chr6">
</scanned-sequence>
<scanned-sequence accession="chr6" name="chr6">
</scanned-sequence>
<scanned-sequence accession="chr6" name="chr6">
</scanned-sequence>
<scanned-sequence accession="chr6" name="chr6">
</scanned-sequence>
<scanned-sequence accession="chr6" name="chr6">
</scanned-sequence>
<scanned-sequence accession="chr6" name="chr6">
</scanned-sequence>
<scanned-sequence accession="chr6" name="chr6">
</scanned-sequence>
<scanned-sequence accession="chr6" name="chr6">
<matched-element start="16529620" stop="16529630" score="10.8909" pvalue="5.81e-05">
<sequence>TAATGACTAAT</sequence>
<mem:qvalue>0.345</mem:qvalue>
</matched-element>
</scanned-sequence>
<scanned-sequence accession="chr6" name="chr6">
</scanned-sequence>
<scanned-sequence accession="chr6" name="chr6">
</scanned-sequence>
<scanned-sequence accession="chr6" name="chr6">
</scanned-sequence>
<scanned-sequence accession="chr6" name="chr6">
</scanned-sequence>
<scanned-sequence accession="chr6" name="chr6">
<matched-element start="20985758" stop="20985768" score="14.4" pvalue="1.46e-05">
<sequence>TAGTGACTCAC</sequence>
<mem:qvalue>0.242</mem:qvalue>
</matched-element>
<matched-element start="20985890" stop="20985900" score="13.2" pvalue="2.82e-05">
<sequence>ACATGACTCAT</sequence>
<mem:qvalue>0.264</mem:qvalue>
</matched-element>
<matched-element start="20985902" stop="20985892" score="13.1091" pvalue="2.91e-05">
<sequence>TCATGAGTCAT</sequence>
<mem:qvalue>0.266</mem:qvalue>
</matched-element>
<matched-element start="20985770" stop="20985760" score="12.9636" pvalue="3.09e-05">
<sequence>CAGTGAGTCAC</sequence>
<mem:qvalue>0.267</mem:qvalue>
</matched-element>
</scanned-sequence>
<scanned-sequence accession="chr6" name="chr6">
</scanned-sequence>
<scanned-sequence accession="chr6" name="chr6">
</scanned-sequence>
<scanned-sequence accession="chr6" name="chr6">
</scanned-sequence>
<scanned-sequence accession="chr6" name="chr6">
</scanned-sequence>
<scanned-sequence accession="chr6" name="chr6">
</scanned-sequence>
<scanned-sequence accession="chr6" name="chr6">
</scanned-sequence>
<scanned-sequence accession="chr6" name="chr6">
</scanned-sequence>
<scanned-sequence accession="chr6" name="chr6">
<matched-element start="24992029" stop="24992019" score="14.5273" pvalue="1.27e-05">
<sequence>AAATGACTCAG</sequence>
<mem:qvalue>0.242</mem:qvalue>
</matched-element>
</scanned-sequence>
<scanned-sequence accession="chr6" name="chr6">
</scanned-sequence>
<scanned-sequence accession="chr6" name="chr6">
</scanned-sequence>
<scanned-sequence accession="chr6" name="chr6">
</scanned-sequence>
<scanned-sequence accession="chr6" name="chr6">
</scanned-sequence>
<scanned-sequence accession="chr6" name="chr6">
</scanned-sequence>
<scanned-sequence accession="chr6" name="chr6">
</scanned-sequence>
<scanned-sequence accession="chr6" name="chr6">
</scanned-sequence>
<scanned-sequence accession="chr6" name="chr6">
</scanned-sequence>
<scanned-sequence accession="chr6" name="chr6">
</scanned-sequence>
<scanned-sequence accession="chr6" name="chr6">
</scanned-sequence>
<scanned-sequence accession="chr6" name="chr6">
</scanned-sequence>
<scanned-sequence accession="chr6" name="chr6">
</scanned-sequence>
<scanned-sequence accession="chr6" name="chr6">
</scanned-sequence>
<scanned-sequence accession="chr6" name="chr6">
</scanned-sequence>
<scanned-sequence accession="chr6" name="chr6">
</scanned-sequence>
<scanned-sequence accession="chr6" name="chr6">
</scanned-sequence>
<scanned-sequence accession="chr6" name="chr6">
</scanned-sequence>
<scanned-sequence accession="chr6" name="chr6">
</scanned-sequence>
<scanned-sequence accession="chr6" name="chr6">
</scanned-sequence>
<scanned-sequence accession="chr6" name="chr6">
</scanned-sequence>
<scanned-sequence accession="chr6" name="chr6">
</scanned-sequence>
<scanned-sequence accession="chr6" name="chr6">
</scanned-sequence>
<scanned-sequence accession="chr6" name="chr6">
</scanned-sequence>
<scanned-sequence accession="chr6" name="chr6">
</scanned-sequence>
<scanned-sequence accession="chr6" name="chr6">
</scanned-sequence>
<scanned-sequence accession="chr6" name="chr6">
</scanned-sequence>
<scanned-sequence accession="chr6" name="chr6">
</scanned-sequence>
<scanned-sequence accession="chr6" name="chr6">
</scanned-sequence>
<scanned-sequence accession="chr6" name="chr6">
</scanned-sequence>
<scanned-sequence accession="chr6" name="chr6">
</scanned-sequence>
<scanned-sequence accession="chr6" name="chr6">
</scanned-sequence>
<scanned-sequence accession="chr6" name="chr6">
</scanned-sequence>
<scanned-sequence accession="chr6" name="chr6">
</scanned-sequence>
<scanned-sequence accession="chr6" name="chr6">
</scanned-sequence>
<scanned-sequence accession="chr6" name="chr6">
</scanned-sequence>
<scanned-sequence accession="chr6" name="chr6">
</scanned-sequence>
<scanned-sequence accession="chr6" name="chr6">
</scanned-sequence>
<scanned-sequence accession="chr6" name="chr6">
</scanned-sequence>
<scanned-sequence accession="chr6" name="chr6">
</scanned-sequence>
<scanned-sequence accession="chr6" name="chr6">
</scanned-sequence>
<scanned-sequence accession="chr6" name="chr6">
</scanned-sequence>
<scanned-sequence accession="chr6" name="chr6">
</scanned-sequence>
<scanned-sequence accession="chr6" name="chr6">
</scanned-sequence>
<scanned-sequence accession="chr6" name="chr6">
</scanned-sequence>
<scanned-sequence accession="chr6" name="chr6">
</scanned-sequence>
<scanned-sequence accession="chr6" name="chr6">
</scanned-sequence>
<scanned-sequence accession="chr6" name="chr6">
</scanned-sequence>
<scanned-sequence accession="chr6" name="chr6">
</scanned-sequence>
<scanned-sequence accession="chr6" name="chr6">
</scanned-sequence>
<scanned-sequence accession="chr6" name="chr6">
</scanned-sequence>
<scanned-sequence accession="chr6" name="chr6">
</scanned-sequence>
<scanned-sequence accession="chr6" name="chr6">
</scanned-sequence>
<scanned-sequence accession="chr6" name="chr6">
</scanned-sequence>
<scanned-sequence accession="chr6" name="chr6">
</scanned-sequence>
<scanned-sequence accession="chr6" name="chr6">
</scanned-sequence>
<scanned-sequence accession="chr6" name="chr6">
</scanned-sequence>
<scanned-sequence accession="chr6" name="chr6">
</scanned-sequence>
<scanned-sequence accession="chr6" name="chr6">
</scanned-sequence>
<scanned-sequence accession="chr6" name="chr6">
</scanned-sequence>
<scanned-sequence accession="chr6" name="chr6">
<matched-element start="30887024" stop="30887014" score="10.7636" pvalue="6.12e-05">
<sequence>TGGTGGCTCAG</sequence>
<mem:qvalue>0.345</mem:qvalue>
</matched-element>
</scanned-sequence>
<scanned-sequence accession="chr6" name="chr6">
</scanned-sequence>
<scanned-sequence accession="chr6" name="chr6">
<matched-element start="31239675" stop="31239665" score="14.2727" pvalue="1.6e-05">
<sequence>AAGTGACTCAT</sequence>
<mem:qvalue>0.246</mem:qvalue>
</matched-element>
<matched-element start="31239663" stop="31239673" score="13.9636" pvalue="1.95e-05">
<sequence>TAATGAGTCAC</sequence>
<mem:qvalue>0.246</mem:qvalue>
</matched-element>
</scanned-sequence>
<scanned-sequence accession="chr6" name="chr6">
</scanned-sequence>
<scanned-sequence accession="chr6" name="chr6">
</scanned-sequence>
<scanned-sequence accession="chr6" name="chr6">
</scanned-sequence>
<scanned-sequence accession="chr6" name="chr6">
<matched-element start="31430634" stop="31430624" score="12.9636" pvalue="3.09e-05">
<sequence>TCATGAGTCAG</sequence>
<mem:qvalue>0.267</mem:qvalue>
</matched-element>
</scanned-sequence>
<scanned-sequence accession="chr6" name="chr6">
<matched-element start="31430634" stop="31430624" score="12.9636" pvalue="3.09e-05">
<sequence>TCATGAGTCAG</sequence>
<mem:qvalue>0.267</mem:qvalue>
</matched-element>
</scanned-sequence>
<scanned-sequence accession="chr6" name="chr6">
</scanned-sequence>
<scanned-sequence accession="chr6" name="chr6">
</scanned-sequence>
<scanned-sequence accession="chr6" name="chr6">
<matched-element start="31654448" stop="31654438" score="9.72727" pvalue="9.29e-05">
<sequence>GTGTGATTCAG</sequence>
<mem:qvalue>0.398</mem:qvalue>
</matched-element>
</scanned-sequence>
<scanned-sequence accession="chr6" name="chr6">
</scanned-sequence>
<scanned-sequence accession="chr6" name="chr6">
</scanned-sequence>
<scanned-sequence accession="chr6" name="chr6">
</scanned-sequence>
<scanned-sequence accession="chr6" name="chr6">
</scanned-sequence>
<scanned-sequence accession="chr6" name="chr6">
</scanned-sequence>
<scanned-sequence accession="chr6" name="chr6">
</scanned-sequence>
<scanned-sequence accession="chr6" name="chr6">
</scanned-sequence>
<scanned-sequence accession="chr6" name="chr6">
</scanned-sequence>
<scanned-sequence accession="chr6" name="chr6">
</scanned-sequence>
<scanned-sequence accession="chr6" name="chr6">
</scanned-sequence>
<scanned-sequence accession="chr6" name="chr6">
</scanned-sequence>
<scanned-sequence accession="chr6" name="chr6">
</scanned-sequence>
<scanned-sequence accession="chr6" name="chr6">
</scanned-sequence>
<scanned-sequence accession="chr6" name="chr6">
</scanned-sequence>
<scanned-sequence accession="chr6" name="chr6">
</scanned-sequence>
<scanned-sequence accession="chr6" name="chr6">
</scanned-sequence>
<scanned-sequence accession="chr6" name="chr6">
</scanned-sequence>
<scanned-sequence accession="chr6" name="chr6">
</scanned-sequence>
<scanned-sequence accession="chr6" name="chr6">
</scanned-sequence>
<scanned-sequence accession="chr6" name="chr6">
</scanned-sequence>
<scanned-sequence accession="chr6" name="chr6">
</scanned-sequence>
<scanned-sequence accession="chr6" name="chr6">
<matched-element start="36742954" stop="36742964" score="10.7636" pvalue="6.12e-05">
<sequence>GGGTGGCTCAC</sequence>
<mem:qvalue>0.345</mem:qvalue>
</matched-element>
</scanned-sequence>
<scanned-sequence accession="chr6" name="chr6">
<matched-element start="36756297" stop="36756287" score="15.1455" pvalue="6.76e-06">
<sequence>TGATGAGTCAG</sequence>
<mem:qvalue>0.241</mem:qvalue>
</matched-element>
</scanned-sequence>
<scanned-sequence accession="chr6" name="chr6">
</scanned-sequence>
<scanned-sequence accession="chr6" name="chr6">
</scanned-sequence>
<scanned-sequence accession="chr6" name="chr6">
</scanned-sequence>
<scanned-sequence accession="chr6" name="chr6">
</scanned-sequence>
<scanned-sequence accession="chr6" name="chr6">
</scanned-sequence>
<scanned-sequence accession="chr6" name="chr6">
</scanned-sequence>
<scanned-sequence accession="chr6" name="chr6">
</scanned-sequence>
<scanned-sequence accession="chr6" name="chr6">
</scanned-sequence>
<scanned-sequence accession="chr6" name="chr6">
<matched-element start="41782091" stop="41782081" score="13.8727" pvalue="2.02e-05">
<sequence>GCGTGACTCAG</sequence>
<mem:qvalue>0.246</mem:qvalue>
</matched-element>
</scanned-sequence>
<scanned-sequence accession="chr6" name="chr6">
</scanned-sequence>
<scanned-sequence accession="chr6" name="chr6">
</scanned-sequence>
<scanned-sequence accession="chr6" name="chr6">
</scanned-sequence>
<scanned-sequence accession="chr6" name="chr6">
<matched-element start="43005922" stop="43005932" score="15.3818" pvalue="4.66e-06">
<sequence>AGATGACTCAT</sequence>
<mem:qvalue>0.236</mem:qvalue>
</matched-element>
<matched-element start="43005934" stop="43005924" score="14.5455" pvalue="1.25e-05">
<sequence>AGATGAGTCAT</sequence>
<mem:qvalue>0.242</mem:qvalue>
</matched-element>
</scanned-sequence>
<scanned-sequence accession="chr6" name="chr6">
</scanned-sequence>
<scanned-sequence accession="chr6" name="chr6">
</scanned-sequence>
<scanned-sequence accession="chr6" name="chr6">
</scanned-sequence>
<scanned-sequence accession="chr6" name="chr6">
</scanned-sequence>
<scanned-sequence accession="chr6" name="chr6">
</scanned-sequence>
<scanned-sequence accession="chr6" name="chr6">
<matched-element start="45996705" stop="45996715" score="13.8364" pvalue="2.08e-05">
<sequence>AAATGAGTCAT</sequence>
<mem:qvalue>0.246</mem:qvalue>
</matched-element>
<matched-element start="45996717" stop="45996707" score="13.2" pvalue="2.82e-05">
<sequence>ACATGACTCAT</sequence>
<mem:qvalue>0.264</mem:qvalue>
</matched-element>
</scanned-sequence>
<scanned-sequence accession="chr6" name="chr6">
</scanned-sequence>
<scanned-sequence accession="chr6" name="chr6">
</scanned-sequence>
<scanned-sequence accession="chr6" name="chr6">
</scanned-sequence>
<scanned-sequence accession="chr6" name="chr6">
</scanned-sequence>
<scanned-sequence accession="chr6" name="chr6">
</scanned-sequence>
<scanned-sequence accession="chr6" name="chr6">
</scanned-sequence>
<scanned-sequence accession="chr6" name="chr6">
</scanned-sequence>
<scanned-sequence accession="chr6" name="chr6">
<matched-element start="74282336" stop="74282326" score="14.9091" pvalue="8.64e-06">
<sequence>GAATGAGTCAG</sequence>
<mem:qvalue>0.242</mem:qvalue>
</matched-element>
</scanned-sequence>
<scanned-sequence accession="chr6" name="chr6">
</scanned-sequence>
<scanned-sequence accession="chr6" name="chr6">
</scanned-sequence>
<scanned-sequence accession="chr6" name="chr6">
</scanned-sequence>
<scanned-sequence accession="chr6" name="chr6">
</scanned-sequence>
<scanned-sequence accession="chr6" name="chr6">
</scanned-sequence>
<scanned-sequence accession="chr6" name="chr6">
</scanned-sequence>
<scanned-sequence accession="chr6" name="chr6">
</scanned-sequence>
<scanned-sequence accession="chr6" name="chr6">
</scanned-sequence>
<scanned-sequence accession="chr6" name="chr6">
</scanned-sequence>
<scanned-sequence accession="chr6" name="chr6">
</scanned-sequence>
<scanned-sequence accession="chr6" name="chr6">
</scanned-sequence>
<scanned-sequence accession="chr6" name="chr6">
</scanned-sequence>
<scanned-sequence accession="chr6" name="chr6">
</scanned-sequence>
<scanned-sequence accession="chr6" name="chr6">
</scanned-sequence>
<scanned-sequence accession="chr6" name="chr6">
</scanned-sequence>
<scanned-sequence accession="chr6" name="chr6">
</scanned-sequence>
<scanned-sequence accession="chr6" name="chr6">
</scanned-sequence>
<scanned-sequence accession="chr6" name="chr6">
</scanned-sequence>
<scanned-sequence accession="chr6" name="chr6">
</scanned-sequence>
<scanned-sequence accession="chr6" name="chr6">
</scanned-sequence>
<scanned-sequence accession="chr6" name="chr6">
</scanned-sequence>
<scanned-sequence accession="chr6" name="chr6">
</scanned-sequence>
<scanned-sequence accession="chr6" name="chr6">
</scanned-sequence>
<scanned-sequence accession="chr6" name="chr6">
</scanned-sequence>
<scanned-sequence accession="chr6" name="chr6">
</scanned-sequence>
<scanned-sequence accession="chr6" name="chr6">
</scanned-sequence>
<scanned-sequence accession="chr6" name="chr6">
</scanned-sequence>
<scanned-sequence accession="chr6" name="chr6">
</scanned-sequence>
<scanned-sequence accession="chr6" name="chr6">
</scanned-sequence>
<scanned-sequence accession="chr6" name="chr6">
</scanned-sequence>
<scanned-sequence accession="chr6" name="chr6">
</scanned-sequence>
<scanned-sequence accession="chr6" name="chr6">
</scanned-sequence>
<scanned-sequence accession="chr6" name="chr6">
</scanned-sequence>
<scanned-sequence accession="chr6" name="chr6">
</scanned-sequence>
<scanned-sequence accession="chr6" name="chr6">
</scanned-sequence>
<scanned-sequence accession="chr6" name="chr6">
</scanned-sequence>
<scanned-sequence accession="chr6" name="chr6">
</scanned-sequence>
<scanned-sequence accession="chr6" name="chr6">
</scanned-sequence>
<scanned-sequence accession="chr6" name="chr6">
</scanned-sequence>
<scanned-sequence accession="chr6" name="chr6">
</scanned-sequence>
<scanned-sequence accession="chr6" name="chr6">
</scanned-sequence>
<scanned-sequence accession="chr6" name="chr6">
<matched-element start="133182597" stop="133182587" score="15.4909" pvalue="4e-06">
<sequence>GAGTGACTCAT</sequence>
<mem:qvalue>0.234</mem:qvalue>
</matched-element>
<matched-element start="133182585" stop="133182595" score="11.7455" pvalue="4.56e-05">
<sequence>ACATGAGTCAC</sequence>
<mem:qvalue>0.303</mem:qvalue>
</matched-element>
<matched-element start="133182615" stop="133182605" score="10.6182" pvalue="6.46e-05">
<sequence>GGATGAGTAAC</sequence>
<mem:qvalue>0.345</mem:qvalue>
</matched-element>
</scanned-sequence>
<scanned-sequence accession="chr6" name="chr6">
<matched-element start="134610538" stop="134610528" score="14.8182" pvalue="9.8e-06">
<sequence>CAATGACTCAT</sequence>
<mem:qvalue>0.242</mem:qvalue>
</matched-element>
<matched-element start="134610526" stop="134610536" score="12.5091" pvalue="3.65e-05">
<sequence>CCATGAGTCAT</sequence>
<mem:qvalue>0.275</mem:qvalue>
</matched-element>
</scanned-sequence>
<scanned-sequence accession="chr6" name="chr6">
</scanned-sequence>
<scanned-sequence accession="chr6" name="chr6">
</scanned-sequence>
<scanned-sequence accession="chr6" name="chr6">
</scanned-sequence>
<scanned-sequence accession="chr6" name="chr6">
</scanned-sequence>
<scanned-sequence accession="chr6" name="chr6">
</scanned-sequence>
<scanned-sequence accession="chr6" name="chr6">
<matched-element start="138070709" stop="138070719" score="9.72727" pvalue="9.29e-05">
<sequence>AGATGGGTCAT</sequence>
<mem:qvalue>0.398</mem:qvalue>
</matched-element>
</scanned-sequence>
<scanned-sequence accession="chr6" name="chr6">
</scanned-sequence>
<scanned-sequence accession="chr6" name="chr6">
</scanned-sequence>
<scanned-sequence accession="chr6" name="chr6">
</scanned-sequence>
<scanned-sequence accession="chr6" name="chr6">
</scanned-sequence>
<scanned-sequence accession="chr6" name="chr6">
</scanned-sequence>
<scanned-sequence accession="chr6" name="chr6">
</scanned-sequence>
<scanned-sequence accession="chr6" name="chr6">
</scanned-sequence>
<scanned-sequence accession="chr6" name="chr6">
</scanned-sequence>
<scanned-sequence accession="chr6" name="chr6">
</scanned-sequence>
<scanned-sequence accession="chr6" name="chr6">
</scanned-sequence>
<scanned-sequence accession="chr6" name="chr6">
</scanned-sequence>
<scanned-sequence accession="chr6" name="chr6">
</scanned-sequence>
<scanned-sequence accession="chr6" name="chr6">
</scanned-sequence>
<scanned-sequence accession="chr6" name="chr6">
</scanned-sequence>
<scanned-sequence accession="chr6" name="chr6">
</scanned-sequence>
<scanned-sequence accession="chr6" name="chr6">
</scanned-sequence>
<scanned-sequence accession="chr6" name="chr6">
<matched-element start="158102542" stop="158102532" score="15.7273" pvalue="2.56e-06">
<sequence>TGGTGACTCAT</sequence>
<mem:qvalue>0.199</mem:qvalue>
</matched-element>
<matched-element start="158102530" stop="158102540" score="12.3273" pvalue="3.9e-05">
<sequence>TTATGAGTCAC</sequence>
<mem:qvalue>0.279</mem:qvalue>
</matched-element>
</scanned-sequence>
<scanned-sequence accession="chr6" name="chr6">
</scanned-sequence>
<scanned-sequence accession="chr6" name="chr6">
</scanned-sequence>
<scanned-sequence accession="chr6" name="chr6">
</scanned-sequence>
<scanned-sequence accession="chr6" name="chr6">
</scanned-sequence>
<scanned-sequence accession="chr7" name="chr7">
<matched-element start="929702" stop="929692" score="12.6364" pvalue="3.49e-05">
<sequence>CTGTGACTCAG</sequence>
<mem:qvalue>0.271</mem:qvalue>
</matched-element>
</scanned-sequence>
<scanned-sequence accession="chr7" name="chr7">
</scanned-sequence>
<scanned-sequence accession="chr7" name="chr7">
</scanned-sequence>
<scanned-sequence accession="chr7" name="chr7">
</scanned-sequence>
<scanned-sequence accession="chr7" name="chr7">
</scanned-sequence>
<scanned-sequence accession="chr7" name="chr7">
</scanned-sequence>
<scanned-sequence accession="chr7" name="chr7">
</scanned-sequence>
<scanned-sequence accession="chr7" name="chr7">
</scanned-sequence>
<scanned-sequence accession="chr7" name="chr7">
</scanned-sequence>
<scanned-sequence accession="chr7" name="chr7">
</scanned-sequence>
<scanned-sequence accession="chr7" name="chr7">
</scanned-sequence>
<scanned-sequence accession="chr7" name="chr7">
</scanned-sequence>
<scanned-sequence accession="chr7" name="chr7">
</scanned-sequence>
<scanned-sequence accession="chr7" name="chr7">
</scanned-sequence>
<scanned-sequence accession="chr7" name="chr7">
</scanned-sequence>
<scanned-sequence accession="chr7" name="chr7">
</scanned-sequence>
<scanned-sequence accession="chr7" name="chr7">
</scanned-sequence>
<scanned-sequence accession="chr7" name="chr7">
</scanned-sequence>
<scanned-sequence accession="chr7" name="chr7">
</scanned-sequence>
<scanned-sequence accession="chr7" name="chr7">
</scanned-sequence>
<scanned-sequence accession="chr7" name="chr7">
</scanned-sequence>
<scanned-sequence accession="chr7" name="chr7">
</scanned-sequence>
<scanned-sequence accession="chr7" name="chr7">
</scanned-sequence>
<scanned-sequence accession="chr7" name="chr7">
</scanned-sequence>
<scanned-sequence accession="chr7" name="chr7">
<matched-element start="23025052" stop="23025062" score="14.4364" pvalue="1.37e-05">
<sequence>GAATGAGTCAC</sequence>
<mem:qvalue>0.242</mem:qvalue>
</matched-element>
<matched-element start="23025064" stop="23025054" score="12.9455" pvalue="3.14e-05">
<sequence>CCGTGACTCAT</sequence>
<mem:qvalue>0.269</mem:qvalue>
</matched-element>
</scanned-sequence>
<scanned-sequence accession="chr7" name="chr7">
</scanned-sequence>
<scanned-sequence accession="chr7" name="chr7">
</scanned-sequence>
<scanned-sequence accession="chr7" name="chr7">
</scanned-sequence>
<scanned-sequence accession="chr7" name="chr7">
</scanned-sequence>
<scanned-sequence accession="chr7" name="chr7">
</scanned-sequence>
<scanned-sequence accession="chr7" name="chr7">
</scanned-sequence>
<scanned-sequence accession="chr7" name="chr7">
</scanned-sequence>
<scanned-sequence accession="chr7" name="chr7">
</scanned-sequence>
<scanned-sequence accession="chr7" name="chr7">
</scanned-sequence>
<scanned-sequence accession="chr7" name="chr7">
</scanned-sequence>
<scanned-sequence accession="chr7" name="chr7">
</scanned-sequence>
<scanned-sequence accession="chr7" name="chr7">
</scanned-sequence>
<scanned-sequence accession="chr7" name="chr7">
</scanned-sequence>
<scanned-sequence accession="chr7" name="chr7">
<matched-element start="41991197" stop="41991207" score="14.2727" pvalue="1.6e-05">
<sequence>TGGTGAGTCAC</sequence>
<mem:qvalue>0.246</mem:qvalue>
</matched-element>
<matched-element start="41991209" stop="41991199" score="13.8" pvalue="2.15e-05">
<sequence>CAGTGACTCAC</sequence>
<mem:qvalue>0.246</mem:qvalue>
</matched-element>
</scanned-sequence>
<scanned-sequence accession="chr7" name="chr7">
<matched-element start="42875712" stop="42875702" score="15.2364" pvalue="6.03e-06">
<sequence>AGATGACTCAG</sequence>
<mem:qvalue>0.238</mem:qvalue>
</matched-element>
<matched-element start="42875700" stop="42875710" score="9.94545" pvalue="8.46e-05">
<sequence>GGCTGAGTCAT</sequence>
<mem:qvalue>0.383</mem:qvalue>
</matched-element>
</scanned-sequence>
<scanned-sequence accession="chr7" name="chr7">
</scanned-sequence>
<scanned-sequence accession="chr7" name="chr7">
</scanned-sequence>
<scanned-sequence accession="chr7" name="chr7">
</scanned-sequence>
<scanned-sequence accession="chr7" name="chr7">
</scanned-sequence>
<scanned-sequence accession="chr7" name="chr7">
</scanned-sequence>
<scanned-sequence accession="chr7" name="chr7">
</scanned-sequence>
<scanned-sequence accession="chr7" name="chr7">
</scanned-sequence>
<scanned-sequence accession="chr7" name="chr7">
</scanned-sequence>
<scanned-sequence accession="chr7" name="chr7">
</scanned-sequence>
<scanned-sequence accession="chr7" name="chr7">
</scanned-sequence>
<scanned-sequence accession="chr7" name="chr7">
</scanned-sequence>
<scanned-sequence accession="chr7" name="chr7">
</scanned-sequence>
<scanned-sequence accession="chr7" name="chr7">
<matched-element start="55568670" stop="55568660" score="10.6364" pvalue="6.4e-05">
<sequence>GGCTGACTCAG</sequence>
<mem:qvalue>0.345</mem:qvalue>
</matched-element>
</scanned-sequence>
<scanned-sequence accession="chr7" name="chr7">
<matched-element start="55569679" stop="55569669" score="10.1455" pvalue="7.83e-05">
<sequence>AAATGACTAAT</sequence>
<mem:qvalue>0.374</mem:qvalue>
</matched-element>
</scanned-sequence>
<scanned-sequence accession="chr7" name="chr7">
</scanned-sequence>
<scanned-sequence accession="chr7" name="chr7">
</scanned-sequence>
<scanned-sequence accession="chr7" name="chr7">
</scanned-sequence>
<scanned-sequence accession="chr7" name="chr7">
</scanned-sequence>
<scanned-sequence accession="chr7" name="chr7">
</scanned-sequence>
<scanned-sequence accession="chr7" name="chr7">
</scanned-sequence>
<scanned-sequence accession="chr7" name="chr7">
</scanned-sequence>
<scanned-sequence accession="chr7" name="chr7">
<matched-element start="86941902" stop="86941912" score="10.0727" pvalue="8.03e-05">
<sequence>AAATGATTCAC</sequence>
<mem:qvalue>0.38</mem:qvalue>
</matched-element>
</scanned-sequence>
<scanned-sequence accession="chr7" name="chr7">
</scanned-sequence>
<scanned-sequence accession="chr7" name="chr7">
<matched-element start="92277139" stop="92277129" score="15.3818" pvalue="4.66e-06">
<sequence>CGATGACTCAG</sequence>
<mem:qvalue>0.236</mem:qvalue>
</matched-element>
</scanned-sequence>
<scanned-sequence accession="chr7" name="chr7">
</scanned-sequence>
<scanned-sequence accession="chr7" name="chr7">
</scanned-sequence>
<scanned-sequence accession="chr7" name="chr7">
</scanned-sequence>
<scanned-sequence accession="chr7" name="chr7">
</scanned-sequence>
<scanned-sequence accession="chr7" name="chr7">
</scanned-sequence>
<scanned-sequence accession="chr7" name="chr7">
</scanned-sequence>
<scanned-sequence accession="chr7" name="chr7">
</scanned-sequence>
<scanned-sequence accession="chr7" name="chr7">
</scanned-sequence>
<scanned-sequence accession="chr7" name="chr7">
</scanned-sequence>
<scanned-sequence accession="chr7" name="chr7">
</scanned-sequence>
<scanned-sequence accession="chr7" name="chr7">
</scanned-sequence>
<scanned-sequence accession="chr7" name="chr7">
</scanned-sequence>
<scanned-sequence accession="chr7" name="chr7">
</scanned-sequence>
<scanned-sequence accession="chr7" name="chr7">
</scanned-sequence>
<scanned-sequence accession="chr7" name="chr7">
</scanned-sequence>
<scanned-sequence accession="chr7" name="chr7">
</scanned-sequence>
<scanned-sequence accession="chr7" name="chr7">
</scanned-sequence>
<scanned-sequence accession="chr7" name="chr7">
</scanned-sequence>
<scanned-sequence accession="chr7" name="chr7">
</scanned-sequence>
<scanned-sequence accession="chr7" name="chr7">
<matched-element start="104779757" stop="104779747" score="11.9091" pvalue="4.38e-05">
<sequence>GAATGATTCAT</sequence>
<mem:qvalue>0.299</mem:qvalue>
</matched-element>
</scanned-sequence>
<scanned-sequence accession="chr7" name="chr7">
</scanned-sequence>
<scanned-sequence accession="chr7" name="chr7">
</scanned-sequence>
<scanned-sequence accession="chr7" name="chr7">
<matched-element start="120706241" stop="120706231" score="12.8" pvalue="3.32e-05">
<sequence>TTATGAGTCAG</sequence>
<mem:qvalue>0.271</mem:qvalue>
</matched-element>
<matched-element start="120706229" stop="120706239" score="10.3091" pvalue="7.27e-05">
<sequence>TGCTGACTCAT</sequence>
<mem:qvalue>0.367</mem:qvalue>
</matched-element>
</scanned-sequence>
<scanned-sequence accession="chr7" name="chr7">
</scanned-sequence>
<scanned-sequence accession="chr7" name="chr7">
<matched-element start="126128618" stop="126128608" score="14.5273" pvalue="1.27e-05">
<sequence>AAATGACTCAG</sequence>
<mem:qvalue>0.242</mem:qvalue>
</matched-element>
<matched-element start="126128452" stop="126128462" score="13.6909" pvalue="2.22e-05">
<sequence>AAATGAGTCAG</sequence>
<mem:qvalue>0.246</mem:qvalue>
</matched-element>
<matched-element start="126128464" stop="126128454" score="9.56364" pvalue="9.91e-05">
<sequence>AGCTGACTCAT</sequence>
<mem:qvalue>0.414</mem:qvalue>
</matched-element>
</scanned-sequence>
<scanned-sequence accession="chr7" name="chr7">
</scanned-sequence>
<scanned-sequence accession="chr7" name="chr7">
</scanned-sequence>
<scanned-sequence accession="chr7" name="chr7">
<matched-element start="130295874" stop="130295864" score="9.6" pvalue="9.77e-05">
<sequence>AAGTGACTAAG</sequence>
<mem:qvalue>0.412</mem:qvalue>
</matched-element>
</scanned-sequence>
<scanned-sequence accession="chr7" name="chr7">
</scanned-sequence>
<scanned-sequence accession="chr7" name="chr7">
</scanned-sequence>
<scanned-sequence accession="chr7" name="chr7">
</scanned-sequence>
<scanned-sequence accession="chr7" name="chr7">
<matched-element start="134504765" stop="134504775" score="10.7636" pvalue="6.12e-05">
<sequence>TGGTGGCTCAG</sequence>
<mem:qvalue>0.345</mem:qvalue>
</matched-element>
<matched-element start="134504599" stop="134504609" score="9.92727" pvalue="8.54e-05">
<sequence>GACTGACTCAG</sequence>
<mem:qvalue>0.383</mem:qvalue>
</matched-element>
</scanned-sequence>
<scanned-sequence accession="chr7" name="chr7">
<matched-element start="134505028" stop="134505038" score="13.2364" pvalue="2.75e-05">
<sequence>TTGTGACTCAG</sequence>
<mem:qvalue>0.264</mem:qvalue>
</matched-element>
<matched-element start="134505144" stop="134505134" score="9.65455" pvalue="9.54e-05">
<sequence>TTATGATTCAG</sequence>
<mem:qvalue>0.406</mem:qvalue>
</matched-element>
</scanned-sequence>
<scanned-sequence accession="chr7" name="chr7">
</scanned-sequence>
<scanned-sequence accession="chr7" name="chr7">
</scanned-sequence>
<scanned-sequence accession="chr7" name="chr7">
</scanned-sequence>
<scanned-sequence accession="chr7" name="chr7">
</scanned-sequence>
<scanned-sequence accession="chr7" name="chr7">
</scanned-sequence>
<scanned-sequence accession="chr7" name="chr7">
</scanned-sequence>
<scanned-sequence accession="chr7" name="chr7">
</scanned-sequence>
<scanned-sequence accession="chr7" name="chr7">
</scanned-sequence>
<scanned-sequence accession="chr7" name="chr7">
<matched-element start="139263068" stop="139263078" score="14" pvalue="1.9e-05">
<sequence>AGGTGAGTCAG</sequence>
<mem:qvalue>0.246</mem:qvalue>
</matched-element>
<matched-element start="139262959" stop="139262949" score="9.89091" pvalue="8.65e-05">
<sequence>CAGTGACTAAT</sequence>
<mem:qvalue>0.386</mem:qvalue>
</matched-element>
</scanned-sequence>
<scanned-sequence accession="chr7" name="chr7">
</scanned-sequence>
<scanned-sequence accession="chr7" name="chr7">
</scanned-sequence>
<scanned-sequence accession="chr7" name="chr7">
</scanned-sequence>
<scanned-sequence accession="chr7" name="chr7">
</scanned-sequence>
<scanned-sequence accession="chr7" name="chr7">
</scanned-sequence>
<scanned-sequence accession="chr7" name="chr7">
</scanned-sequence>
<scanned-sequence accession="chr7" name="chr7">
</scanned-sequence>
<scanned-sequence accession="chr8" name="chr8">
</scanned-sequence>
<scanned-sequence accession="chr8" name="chr8">
</scanned-sequence>
<scanned-sequence accession="chr8" name="chr8">
</scanned-sequence>
<scanned-sequence accession="chr8" name="chr8">
</scanned-sequence>
<scanned-sequence accession="chr8" name="chr8">
</scanned-sequence>
<scanned-sequence accession="chr8" name="chr8">
</scanned-sequence>
<scanned-sequence accession="chr8" name="chr8">
</scanned-sequence>
<scanned-sequence accession="chr8" name="chr8">
<matched-element start="10860748" stop="10860758" score="9.96364" pvalue="8.42e-05">
<sequence>TCATGATTCAT</sequence>
<mem:qvalue>0.383</mem:qvalue>
</matched-element>
</scanned-sequence>
<scanned-sequence accession="chr8" name="chr8">
</scanned-sequence>
<scanned-sequence accession="chr8" name="chr8">
</scanned-sequence>
<scanned-sequence accession="chr8" name="chr8">
</scanned-sequence>
<scanned-sequence accession="chr8" name="chr8">
</scanned-sequence>
<scanned-sequence accession="chr8" name="chr8">
</scanned-sequence>
<scanned-sequence accession="chr8" name="chr8">
</scanned-sequence>
<scanned-sequence accession="chr8" name="chr8">
</scanned-sequence>
<scanned-sequence accession="chr8" name="chr8">
</scanned-sequence>
<scanned-sequence accession="chr8" name="chr8">
</scanned-sequence>
<scanned-sequence accession="chr8" name="chr8">
</scanned-sequence>
<scanned-sequence accession="chr8" name="chr8">
</scanned-sequence>
<scanned-sequence accession="chr8" name="chr8">
</scanned-sequence>
<scanned-sequence accession="chr8" name="chr8">
</scanned-sequence>
<scanned-sequence accession="chr8" name="chr8">
</scanned-sequence>
<scanned-sequence accession="chr8" name="chr8">
</scanned-sequence>
<scanned-sequence accession="chr8" name="chr8">
</scanned-sequence>
<scanned-sequence accession="chr8" name="chr8">
</scanned-sequence>
<scanned-sequence accession="chr8" name="chr8">
</scanned-sequence>
<scanned-sequence accession="chr8" name="chr8">
</scanned-sequence>
<scanned-sequence accession="chr8" name="chr8">
</scanned-sequence>
<scanned-sequence accession="chr8" name="chr8">
</scanned-sequence>
<scanned-sequence accession="chr8" name="chr8">
</scanned-sequence>
<scanned-sequence accession="chr8" name="chr8">
<matched-element start="57149550" stop="57149560" score="14.1455" pvalue="1.72e-05">
<sequence>CGGTGAGTCAG</sequence>
<mem:qvalue>0.246</mem:qvalue>
</matched-element>
</scanned-sequence>
<scanned-sequence accession="chr8" name="chr8">
</scanned-sequence>
<scanned-sequence accession="chr8" name="chr8">
</scanned-sequence>
<scanned-sequence accession="chr8" name="chr8">
<matched-element start="61984283" stop="61984273" score="12.8727" pvalue="3.21e-05">
<sequence>GTGTGAGTCAG</sequence>
<mem:qvalue>0.269</mem:qvalue>
</matched-element>
</scanned-sequence>
<scanned-sequence accession="chr8" name="chr8">
</scanned-sequence>
<scanned-sequence accession="chr8" name="chr8">
</scanned-sequence>
<scanned-sequence accession="chr8" name="chr8">
</scanned-sequence>
<scanned-sequence accession="chr8" name="chr8">
</scanned-sequence>
<scanned-sequence accession="chr8" name="chr8">
</scanned-sequence>
<scanned-sequence accession="chr8" name="chr8">
</scanned-sequence>
<scanned-sequence accession="chr8" name="chr8">
</scanned-sequence>
<scanned-sequence accession="chr8" name="chr8">
</scanned-sequence>
<scanned-sequence accession="chr8" name="chr8">
</scanned-sequence>
<scanned-sequence accession="chr8" name="chr8">
</scanned-sequence>
<scanned-sequence accession="chr8" name="chr8">
</scanned-sequence>
<scanned-sequence accession="chr8" name="chr8">
</scanned-sequence>
<scanned-sequence accession="chr8" name="chr8">
</scanned-sequence>
<scanned-sequence accession="chr8" name="chr8">
</scanned-sequence>
<scanned-sequence accession="chr8" name="chr8">
<matched-element start="72913968" stop="72913978" score="10.3455" pvalue="7.15e-05">
<sequence>GGTTGAGTCAG</sequence>
<mem:qvalue>0.365</mem:qvalue>
</matched-element>
</scanned-sequence>
<scanned-sequence accession="chr8" name="chr8">
</scanned-sequence>
<scanned-sequence accession="chr8" name="chr8">
</scanned-sequence>
<scanned-sequence accession="chr8" name="chr8">
</scanned-sequence>
<scanned-sequence accession="chr8" name="chr8">
</scanned-sequence>
<scanned-sequence accession="chr8" name="chr8">
</scanned-sequence>
<scanned-sequence accession="chr8" name="chr8">
</scanned-sequence>
<scanned-sequence accession="chr8" name="chr8">
</scanned-sequence>
<scanned-sequence accession="chr8" name="chr8">
</scanned-sequence>
<scanned-sequence accession="chr8" name="chr8">
</scanned-sequence>
<scanned-sequence accession="chr8" name="chr8">
</scanned-sequence>
<scanned-sequence accession="chr8" name="chr8">
</scanned-sequence>
<scanned-sequence accession="chr8" name="chr8">
</scanned-sequence>
<scanned-sequence accession="chr8" name="chr8">
</scanned-sequence>
<scanned-sequence accession="chr8" name="chr8">
</scanned-sequence>
<scanned-sequence accession="chr8" name="chr8">
</scanned-sequence>
<scanned-sequence accession="chr8" name="chr8">
</scanned-sequence>
<scanned-sequence accession="chr8" name="chr8">
</scanned-sequence>
<scanned-sequence accession="chr8" name="chr8">
</scanned-sequence>
<scanned-sequence accession="chr8" name="chr8">
</scanned-sequence>
<scanned-sequence accession="chr8" name="chr8">
</scanned-sequence>
<scanned-sequence accession="chr8" name="chr8">
</scanned-sequence>
<scanned-sequence accession="chr8" name="chr8">
</scanned-sequence>
<scanned-sequence accession="chr8" name="chr8">
</scanned-sequence>
<scanned-sequence accession="chr8" name="chr8">
</scanned-sequence>
<scanned-sequence accession="chr8" name="chr8">
</scanned-sequence>
<scanned-sequence accession="chr8" name="chr8">
</scanned-sequence>
<scanned-sequence accession="chr8" name="chr8">
</scanned-sequence>
<scanned-sequence accession="chr8" name="chr8">
</scanned-sequence>
<scanned-sequence accession="chr8" name="chr8">
<matched-element start="105750867" stop="105750857" score="13.6909" pvalue="2.22e-05">
<sequence>AAATGAGTCAG</sequence>
<mem:qvalue>0.246</mem:qvalue>
</matched-element>
</scanned-sequence>
<scanned-sequence accession="chr8" name="chr8">
<matched-element start="105768019" stop="105768029" score="10.6182" pvalue="6.46e-05">
<sequence>TGATGAGTAAG</sequence>
<mem:qvalue>0.345</mem:qvalue>
</matched-element>
</scanned-sequence>
<scanned-sequence accession="chr8" name="chr8">
</scanned-sequence>
<scanned-sequence accession="chr8" name="chr8">
</scanned-sequence>
<scanned-sequence accession="chr8" name="chr8">
</scanned-sequence>
<scanned-sequence accession="chr8" name="chr8">
</scanned-sequence>
<scanned-sequence accession="chr8" name="chr8">
<matched-element start="123864934" stop="123864924" score="9.98182" pvalue="8.37e-05">
<sequence>GAGTGAGTAAG</sequence>
<mem:qvalue>0.383</mem:qvalue>
</matched-element>
</scanned-sequence>
<scanned-sequence accession="chr8" name="chr8">
</scanned-sequence>
<scanned-sequence accession="chr8" name="chr8">
<matched-element start="125003781" stop="125003771" score="14.2727" pvalue="1.6e-05">
<sequence>CAGTGACTCAG</sequence>
<mem:qvalue>0.246</mem:qvalue>
</matched-element>
<matched-element start="125003628" stop="125003638" score="10.2909" pvalue="7.38e-05">
<sequence>TGGTGGCTCAC</sequence>
<mem:qvalue>0.37</mem:qvalue>
</matched-element>
</scanned-sequence>
<scanned-sequence accession="chr8" name="chr8">
</scanned-sequence>
<scanned-sequence accession="chr8" name="chr8">
</scanned-sequence>
<scanned-sequence accession="chr8" name="chr8">
</scanned-sequence>
<scanned-sequence accession="chr8" name="chr8">
</scanned-sequence>
<scanned-sequence accession="chr8" name="chr8">
</scanned-sequence>
<scanned-sequence accession="chr8" name="chr8">
</scanned-sequence>
<scanned-sequence accession="chr8" name="chr8">
<matched-element start="126233070" stop="126233060" score="9.90909" pvalue="8.58e-05">
<sequence>GAATGAGTAAC</sequence>
<mem:qvalue>0.384</mem:qvalue>
</matched-element>
</scanned-sequence>
<scanned-sequence accession="chr8" name="chr8">
</scanned-sequence>
<scanned-sequence accession="chr8" name="chr8">
<matched-element start="126415652" stop="126415642" score="15.2364" pvalue="6.03e-06">
<sequence>AGATGACTCAG</sequence>
<mem:qvalue>0.238</mem:qvalue>
</matched-element>
</scanned-sequence>
<scanned-sequence accession="chr8" name="chr8">
<matched-element start="126511704" stop="126511714" score="12.5636" pvalue="3.61e-05">
<sequence>GCGTGAGTCAC</sequence>
<mem:qvalue>0.275</mem:qvalue>
</matched-element>
</scanned-sequence>
<scanned-sequence accession="chr8" name="chr8">
</scanned-sequence>
<scanned-sequence accession="chr8" name="chr8">
</scanned-sequence>
<scanned-sequence accession="chr8" name="chr8">
</scanned-sequence>
<scanned-sequence accession="chr8" name="chr8">
</scanned-sequence>
<scanned-sequence accession="chr8" name="chr8">
</scanned-sequence>
<scanned-sequence accession="chr8" name="chr8">
</scanned-sequence>
<scanned-sequence accession="chr8" name="chr8">
</scanned-sequence>
<scanned-sequence accession="chr8" name="chr8">
</scanned-sequence>
<scanned-sequence accession="chr8" name="chr8">
</scanned-sequence>
<scanned-sequence accession="chr8" name="chr8">
</scanned-sequence>
<scanned-sequence accession="chr8" name="chr8">
</scanned-sequence>
<scanned-sequence accession="chr8" name="chr8">
<matched-element start="129303567" stop="129303557" score="10.6364" pvalue="6.4e-05">
<sequence>GGCTGACTCAG</sequence>
<mem:qvalue>0.345</mem:qvalue>
</matched-element>
</scanned-sequence>
<scanned-sequence accession="chr8" name="chr8">
</scanned-sequence>
<scanned-sequence accession="chr8" name="chr8">
<matched-element start="130634116" stop="130634126" score="9.8" pvalue="9.04e-05">
<sequence>TTATGATTCAT</sequence>
<mem:qvalue>0.393</mem:qvalue>
</matched-element>
</scanned-sequence>
<scanned-sequence accession="chr8" name="chr8">
</scanned-sequence>
<scanned-sequence accession="chr8" name="chr8">
</scanned-sequence>
<scanned-sequence accession="chr8" name="chr8">
</scanned-sequence>
<scanned-sequence accession="chr8" name="chr8">
</scanned-sequence>
<scanned-sequence accession="chr8" name="chr8">
</scanned-sequence>
<scanned-sequence accession="chr8" name="chr8">
</scanned-sequence>
<scanned-sequence accession="chr8" name="chr8">
</scanned-sequence>
<scanned-sequence accession="chr8" name="chr8">
</scanned-sequence>
<scanned-sequence accession="chr8" name="chr8">
</scanned-sequence>
<scanned-sequence accession="chr8" name="chr8">
</scanned-sequence>
<scanned-sequence accession="chr8" name="chr8">
<matched-element start="141668252" stop="141668262" score="10.5273" pvalue="6.69e-05">
<sequence>GAATGAGTAAT</sequence>
<mem:qvalue>0.354</mem:qvalue>
</matched-element>
</scanned-sequence>
<scanned-sequence accession="chr8" name="chr8">
<matched-element start="141670877" stop="141670887" score="10.2364" pvalue="7.51e-05">
<sequence>AGATGACTAAC</sequence>
<mem:qvalue>0.371</mem:qvalue>
</matched-element>
<matched-element start="141670755" stop="141670765" score="10.0545" pvalue="8.1e-05">
<sequence>TAATGAGTAAT</sequence>
<mem:qvalue>0.38</mem:qvalue>
</matched-element>
</scanned-sequence>
<scanned-sequence accession="chr8" name="chr8">
</scanned-sequence>
<scanned-sequence accession="chr8" name="chr8">
</scanned-sequence>
<scanned-sequence accession="chr8" name="chr8">
<matched-element start="142198289" stop="142198279" score="9.6" pvalue="9.77e-05">
<sequence>CAGTGGCTCAT</sequence>
<mem:qvalue>0.412</mem:qvalue>
</matched-element>
</scanned-sequence>
<scanned-sequence accession="chr8" name="chr8">
</scanned-sequence>
<scanned-sequence accession="chr8" name="chr8">
</scanned-sequence>
<scanned-sequence accession="chr8" name="chr8">
</scanned-sequence>
<scanned-sequence accession="chr8" name="chr8">
</scanned-sequence>
<scanned-sequence accession="chr9" name="chr9">
</scanned-sequence>
<scanned-sequence accession="chr9" name="chr9">
</scanned-sequence>
<scanned-sequence accession="chr9" name="chr9">
</scanned-sequence>
<scanned-sequence accession="chr9" name="chr9">
</scanned-sequence>
<scanned-sequence accession="chr9" name="chr9">
</scanned-sequence>
<scanned-sequence accession="chr9" name="chr9">
<matched-element start="6671241" stop="6671231" score="14.0364" pvalue="1.86e-05">
<sequence>TAGTGAGTCAG</sequence>
<mem:qvalue>0.246</mem:qvalue>
</matched-element>
</scanned-sequence>
<scanned-sequence accession="chr9" name="chr9">
</scanned-sequence>
<scanned-sequence accession="chr9" name="chr9">
</scanned-sequence>
<scanned-sequence accession="chr9" name="chr9">
</scanned-sequence>
<scanned-sequence accession="chr9" name="chr9">
</scanned-sequence>
<scanned-sequence accession="chr9" name="chr9">
</scanned-sequence>
<scanned-sequence accession="chr9" name="chr9">
</scanned-sequence>
<scanned-sequence accession="chr9" name="chr9">
</scanned-sequence>
<scanned-sequence accession="chr9" name="chr9">
</scanned-sequence>
<scanned-sequence accession="chr9" name="chr9">
</scanned-sequence>
<scanned-sequence accession="chr9" name="chr9">
</scanned-sequence>
<scanned-sequence accession="chr9" name="chr9">
</scanned-sequence>
<scanned-sequence accession="chr9" name="chr9">
</scanned-sequence>
<scanned-sequence accession="chr9" name="chr9">
<matched-element start="37399525" stop="37399535" score="14.1091" pvalue="1.76e-05">
<sequence>GTATGACTCAG</sequence>
<mem:qvalue>0.246</mem:qvalue>
</matched-element>
</scanned-sequence>
<scanned-sequence accession="chr9" name="chr9">
<matched-element start="67903670" stop="67903680" score="12.6364" pvalue="3.49e-05">
<sequence>CTGTGACTCAG</sequence>
<mem:qvalue>0.271</mem:qvalue>
</matched-element>
</scanned-sequence>
<scanned-sequence accession="chr9" name="chr9">
</scanned-sequence>
<scanned-sequence accession="chr9" name="chr9">
</scanned-sequence>
<scanned-sequence accession="chr9" name="chr9">
</scanned-sequence>
<scanned-sequence accession="chr9" name="chr9">
</scanned-sequence>
<scanned-sequence accession="chr9" name="chr9">
</scanned-sequence>
<scanned-sequence accession="chr9" name="chr9">
</scanned-sequence>
<scanned-sequence accession="chr9" name="chr9">
<matched-element start="84959215" stop="84959225" score="12.9636" pvalue="3.09e-05">
<sequence>GCATGAGTCAC</sequence>
<mem:qvalue>0.267</mem:qvalue>
</matched-element>
<matched-element start="84959227" stop="84959217" score="12.7818" pvalue="3.35e-05">
<sequence>CTGTGACTCAT</sequence>
<mem:qvalue>0.271</mem:qvalue>
</matched-element>
</scanned-sequence>
<scanned-sequence accession="chr9" name="chr9">
</scanned-sequence>
<scanned-sequence accession="chr9" name="chr9">
<matched-element start="85942788" stop="85942778" score="10.1273" pvalue="7.87e-05">
<sequence>GTATGATTCAG</sequence>
<mem:qvalue>0.375</mem:qvalue>
</matched-element>
</scanned-sequence>
<scanned-sequence accession="chr9" name="chr9">
</scanned-sequence>
<scanned-sequence accession="chr9" name="chr9">
</scanned-sequence>
<scanned-sequence accession="chr9" name="chr9">
</scanned-sequence>
<scanned-sequence accession="chr9" name="chr9">
</scanned-sequence>
<scanned-sequence accession="chr9" name="chr9">
<matched-element start="91268850" stop="91268840" score="13.5273" pvalue="2.43e-05">
<sequence>AGGTGAGTCAC</sequence>
<mem:qvalue>0.258</mem:qvalue>
</matched-element>
<matched-element start="91268838" stop="91268848" score="13.2364" pvalue="2.75e-05">
<sequence>GTGTGACTCAC</sequence>
<mem:qvalue>0.264</mem:qvalue>
</matched-element>
</scanned-sequence>
<scanned-sequence accession="chr9" name="chr9">
</scanned-sequence>
<scanned-sequence accession="chr9" name="chr9">
</scanned-sequence>
<scanned-sequence accession="chr9" name="chr9">
</scanned-sequence>
<scanned-sequence accession="chr9" name="chr9">
<matched-element start="92950042" stop="92950032" score="12.1455" pvalue="4.06e-05">
<sequence>TGATGATTCAT</sequence>
<mem:qvalue>0.285</mem:qvalue>
</matched-element>
</scanned-sequence>
<scanned-sequence accession="chr9" name="chr9">
<matched-element start="93010338" stop="93010348" score="14.1273" pvalue="1.74e-05">
<sequence>AAGTGACTCAG</sequence>
<mem:qvalue>0.246</mem:qvalue>
</matched-element>
</scanned-sequence>
<scanned-sequence accession="chr9" name="chr9">
</scanned-sequence>
<scanned-sequence accession="chr9" name="chr9">
</scanned-sequence>
<scanned-sequence accession="chr9" name="chr9">
</scanned-sequence>
<scanned-sequence accession="chr9" name="chr9">
</scanned-sequence>
<scanned-sequence accession="chr9" name="chr9">
</scanned-sequence>
<scanned-sequence accession="chr9" name="chr9">
</scanned-sequence>
<scanned-sequence accession="chr9" name="chr9">
</scanned-sequence>
<scanned-sequence accession="chr9" name="chr9">
</scanned-sequence>
<scanned-sequence accession="chr9" name="chr9">
</scanned-sequence>
<scanned-sequence accession="chr9" name="chr9">
</scanned-sequence>
<scanned-sequence accession="chr9" name="chr9">
<matched-element start="113814511" stop="113814521" score="14.9818" pvalue="8.17e-06">
<sequence>AGGTGACTCAT</sequence>
<mem:qvalue>0.242</mem:qvalue>
</matched-element>
<matched-element start="113814523" stop="113814513" score="11.8909" pvalue="4.4e-05">
<sequence>CCATGAGTCAC</sequence>
<mem:qvalue>0.299</mem:qvalue>
</matched-element>
</scanned-sequence>
<scanned-sequence accession="chr9" name="chr9">
</scanned-sequence>
<scanned-sequence accession="chr9" name="chr9">
</scanned-sequence>
<scanned-sequence accession="chr9" name="chr9">
</scanned-sequence>
<scanned-sequence accession="chr9" name="chr9">
</scanned-sequence>
<scanned-sequence accession="chr9" name="chr9">
</scanned-sequence>
<scanned-sequence accession="chr9" name="chr9">
</scanned-sequence>
<scanned-sequence accession="chr9" name="chr9">
</scanned-sequence>
<scanned-sequence accession="chr9" name="chr9">
<matched-element start="116151308" stop="116151318" score="13.0364" pvalue="3e-05">
<sequence>GCGTGAGTCAG</sequence>
<mem:qvalue>0.266</mem:qvalue>
</matched-element>
<matched-element start="116151320" stop="116151310" score="10.1636" pvalue="7.73e-05">
<sequence>GGCTGACTCAC</sequence>
<mem:qvalue>0.371</mem:qvalue>
</matched-element>
</scanned-sequence>
<scanned-sequence accession="chr9" name="chr9">
</scanned-sequence>
<scanned-sequence accession="chr9" name="chr9">
</scanned-sequence>
<scanned-sequence accession="chr9" name="chr9">
</scanned-sequence>
<scanned-sequence accession="chr9" name="chr9">
</scanned-sequence>
<scanned-sequence accession="chr9" name="chr9">
</scanned-sequence>
<scanned-sequence accession="chr9" name="chr9">
</scanned-sequence>
<scanned-sequence accession="chr9" name="chr9">
</scanned-sequence>
<scanned-sequence accession="chr9" name="chr9">
</scanned-sequence>
<scanned-sequence accession="chr9" name="chr9">
</scanned-sequence>
<scanned-sequence accession="chr9" name="chr9">
<matched-element start="126056587" stop="126056597" score="15.5273" pvalue="3.55e-06">
<sequence>CGATGACTCAT</sequence>
<mem:qvalue>0.214</mem:qvalue>
</matched-element>
<matched-element start="126056599" stop="126056589" score="13.8364" pvalue="2.08e-05">
<sequence>AAATGAGTCAT</sequence>
<mem:qvalue>0.246</mem:qvalue>
</matched-element>
</scanned-sequence>
<scanned-sequence accession="chr9" name="chr9">
</scanned-sequence>
<scanned-sequence accession="chr9" name="chr9">
</scanned-sequence>
<scanned-sequence accession="chr9" name="chr9">
<matched-element start="129248832" stop="129248842" score="13.8364" pvalue="2.08e-05">
<sequence>AAATGAGTCAT</sequence>
<mem:qvalue>0.246</mem:qvalue>
</matched-element>
<matched-element start="129248844" stop="129248834" score="13.0364" pvalue="3e-05">
<sequence>ATATGACTCAT</sequence>
<mem:qvalue>0.266</mem:qvalue>
</matched-element>
</scanned-sequence>
<scanned-sequence accession="chr9" name="chr9">
</scanned-sequence>
<scanned-sequence accession="chr9" name="chr9">
</scanned-sequence>
<scanned-sequence accession="chr9" name="chr9">
</scanned-sequence>
<scanned-sequence accession="chr9" name="chr9">
<matched-element start="129883396" stop="129883406" score="9.87273" pvalue="8.79e-05">
<sequence>TGTTGAGTCAG</sequence>
<mem:qvalue>0.389</mem:qvalue>
</matched-element>
</scanned-sequence>
<scanned-sequence accession="chr9" name="chr9">
</scanned-sequence>
<scanned-sequence accession="chr9" name="chr9">
</scanned-sequence>
<scanned-sequence accession="chr9" name="chr9">
</scanned-sequence>
<scanned-sequence accession="chr9" name="chr9">
</scanned-sequence>
<scanned-sequence accession="chr9" name="chr9">
<matched-element start="131688104" stop="131688114" score="14.1455" pvalue="1.72e-05">
<sequence>CGGTGAGTCAG</sequence>
<mem:qvalue>0.246</mem:qvalue>
</matched-element>
</scanned-sequence>
<scanned-sequence accession="chr9" name="chr9">
</scanned-sequence>
<scanned-sequence accession="chr9" name="chr9">
</scanned-sequence>
<scanned-sequence accession="chr9" name="chr9">
</scanned-sequence>
<scanned-sequence accession="chr9" name="chr9">
</scanned-sequence>
<scanned-sequence accession="chr9" name="chr9">
</scanned-sequence>
<scanned-sequence accession="chr9" name="chr9">
</scanned-sequence>
<scanned-sequence accession="chr9" name="chr9">
</scanned-sequence>
<scanned-sequence accession="chr9" name="chr9">
</scanned-sequence>
<scanned-sequence accession="chr9" name="chr9">
</scanned-sequence>
<scanned-sequence accession="chr9" name="chr9">
</scanned-sequence>
<scanned-sequence accession="chrX" name="chrX">
<matched-element start="7012308" stop="7012318" score="14.4364" pvalue="1.37e-05">
<sequence>GAATGAGTCAC</sequence>
<mem:qvalue>0.242</mem:qvalue>
</matched-element>
<matched-element start="7012320" stop="7012310" score="13.3818" pvalue="2.59e-05">
<sequence>TTGTGACTCAT</sequence>
<mem:qvalue>0.263</mem:qvalue>
</matched-element>
</scanned-sequence>
<scanned-sequence accession="chrX" name="chrX">
</scanned-sequence>
<scanned-sequence accession="chrX" name="chrX">
</scanned-sequence>
<scanned-sequence accession="chrX" name="chrX">
</scanned-sequence>
<scanned-sequence accession="chrX" name="chrX">
</scanned-sequence>
<scanned-sequence accession="chrX" name="chrX">
</scanned-sequence>
<scanned-sequence accession="chrX" name="chrX">
<matched-element start="29483731" stop="29483721" score="14.6727" pvalue="1.16e-05">
<sequence>AAATGACTCAT</sequence>
<mem:qvalue>0.242</mem:qvalue>
</matched-element>
<matched-element start="29483719" stop="29483729" score="14.5818" pvalue="1.21e-05">
<sequence>TAATGAGTCAT</sequence>
<mem:qvalue>0.242</mem:qvalue>
</matched-element>
</scanned-sequence>
<scanned-sequence accession="chrX" name="chrX">
<matched-element start="38545759" stop="38545749" score="10.5636" pvalue="6.58e-05">
<sequence>AGATGGCTCAT</sequence>
<mem:qvalue>0.349</mem:qvalue>
</matched-element>
</scanned-sequence>
<scanned-sequence accession="chrX" name="chrX">
</scanned-sequence>
<scanned-sequence accession="chrX" name="chrX">
</scanned-sequence>
<scanned-sequence accession="chrX" name="chrX">
</scanned-sequence>
<scanned-sequence accession="chrX" name="chrX">
</scanned-sequence>
<scanned-sequence accession="chrX" name="chrX">
<matched-element start="46373363" stop="46373353" score="14.0545" pvalue="1.81e-05">
<sequence>AAATGACTCAC</sequence>
<mem:qvalue>0.246</mem:qvalue>
</matched-element>
<matched-element start="46373351" stop="46373361" score="13.1818" pvalue="2.87e-05">
<sequence>GCGTGAGTCAT</sequence>
<mem:qvalue>0.265</mem:qvalue>
</matched-element>
<matched-element start="46373282" stop="46373292" score="9.58182" pvalue="9.84e-05">
<sequence>TAGTGGCTCAC</sequence>
<mem:qvalue>0.413</mem:qvalue>
</matched-element>
</scanned-sequence>
<scanned-sequence accession="chrX" name="chrX">
<matched-element start="46382445" stop="46382455" score="14.9091" pvalue="8.64e-06">
<sequence>GAATGAGTCAG</sequence>
<mem:qvalue>0.242</mem:qvalue>
</matched-element>
<matched-element start="46382547" stop="46382557" score="10.6909" pvalue="6.35e-05">
<sequence>AAATGATTCAT</sequence>
<mem:qvalue>0.345</mem:qvalue>
</matched-element>
</scanned-sequence>
<scanned-sequence accession="chrX" name="chrX">
<matched-element start="48654523" stop="48654513" score="15.1091" pvalue="7.26e-06">
<sequence>TGGTGACTCAC</sequence>
<mem:qvalue>0.242</mem:qvalue>
</matched-element>
<matched-element start="48654511" stop="48654521" score="12.8182" pvalue="3.23e-05">
<sequence>AAGTGAGTCAC</sequence>
<mem:qvalue>0.269</mem:qvalue>
</matched-element>
</scanned-sequence>
<scanned-sequence accession="chrX" name="chrX">
</scanned-sequence>
<scanned-sequence accession="chrX" name="chrX">
</scanned-sequence>
<scanned-sequence accession="chrX" name="chrX">
</scanned-sequence>
<scanned-sequence accession="chrX" name="chrX">
</scanned-sequence>
<scanned-sequence accession="chrX" name="chrX">
</scanned-sequence>
<scanned-sequence accession="chrX" name="chrX">
</scanned-sequence>
<scanned-sequence accession="chrX" name="chrX">
</scanned-sequence>
<scanned-sequence accession="chrX" name="chrX">
</scanned-sequence>
<scanned-sequence accession="chrX" name="chrX">
</scanned-sequence>
<scanned-sequence accession="chrX" name="chrX">
</scanned-sequence>
<scanned-sequence accession="chrX" name="chrX">
</scanned-sequence>
<scanned-sequence accession="chrX" name="chrX">
</scanned-sequence>
<scanned-sequence accession="chrX" name="chrX">
</scanned-sequence>
<scanned-sequence accession="chrX" name="chrX">
</scanned-sequence>
<scanned-sequence accession="chrX" name="chrX">
<matched-element start="141893695" stop="141893685" score="9.61818" pvalue="9.68e-05">
<sequence>AGGTGAGTAAT</sequence>
<mem:qvalue>0.411</mem:qvalue>
</matched-element>
</scanned-sequence>
<scanned-sequence accession="chrX" name="chrX">
</scanned-sequence>
<scanned-sequence accession="chrX" name="chrX">
</scanned-sequence>
<scanned-sequence accession="chrX" name="chrX">
</scanned-sequence>
<scanned-sequence accession="chr10" name="chr10">
<matched-element start="301222" stop="301232" score="11.3273" pvalue="5.1e-05">
<sequence>GGTTGACTCAT</sequence>
<mem:qvalue>0.322</mem:qvalue>
</matched-element>
<matched-element start="301104" stop="301114" score="10.7091" pvalue="6.26e-05">
<sequence>GGTTGACTCAC</sequence>
<mem:qvalue>0.345</mem:qvalue>
</matched-element>
<matched-element start="301163" stop="301173" score="10.7091" pvalue="6.26e-05">
<sequence>GGTTGACTCAC</sequence>
<mem:qvalue>0.345</mem:qvalue>
</matched-element>
</scanned-sequence>
<scanned-sequence accession="chr10" name="chr10">
</scanned-sequence>
<scanned-sequence accession="chr10" name="chr10">
</scanned-sequence>
<scanned-sequence accession="chr10" name="chr10">
</scanned-sequence>
<scanned-sequence accession="chr10" name="chr10">
</scanned-sequence>
<scanned-sequence accession="chr10" name="chr10">
</scanned-sequence>
<scanned-sequence accession="chr10" name="chr10">
</scanned-sequence>
<scanned-sequence accession="chr10" name="chr10">
</scanned-sequence>
<scanned-sequence accession="chr10" name="chr10">
</scanned-sequence>
<scanned-sequence accession="chr10" name="chr10">
</scanned-sequence>
<scanned-sequence accession="chr10" name="chr10">
<matched-element start="11319682" stop="11319672" score="12.6364" pvalue="3.49e-05">
<sequence>CTGTGACTCAG</sequence>
<mem:qvalue>0.271</mem:qvalue>
</matched-element>
<matched-element start="11319933" stop="11319923" score="10.9091" pvalue="5.74e-05">
<sequence>TGGTGGCTCAT</sequence>
<mem:qvalue>0.345</mem:qvalue>
</matched-element>
</scanned-sequence>
<scanned-sequence accession="chr10" name="chr10">
<matched-element start="11324639" stop="11324629" score="12.7818" pvalue="3.35e-05">
<sequence>CTGTGACTCAT</sequence>
<mem:qvalue>0.271</mem:qvalue>
</matched-element>
<matched-element start="11324627" stop="11324637" score="12.4909" pvalue="3.7e-05">
<sequence>TCATGAGTCAC</sequence>
<mem:qvalue>0.275</mem:qvalue>
</matched-element>
</scanned-sequence>
<scanned-sequence accession="chr10" name="chr10">
<matched-element start="11327684" stop="11327674" score="14.2545" pvalue="1.62e-05">
<sequence>GTATGACTCAT</sequence>
<mem:qvalue>0.246</mem:qvalue>
</matched-element>
<matched-element start="11327672" stop="11327682" score="12.2" pvalue="3.99e-05">
<sequence>ATATGAGTCAT</sequence>
<mem:qvalue>0.285</mem:qvalue>
</matched-element>
<matched-element start="11327350" stop="11327340" score="10.6" pvalue="6.51e-05">
<sequence>TAATGGCTCAT</sequence>
<mem:qvalue>0.346</mem:qvalue>
</matched-element>
</scanned-sequence>
<scanned-sequence accession="chr10" name="chr10">
</scanned-sequence>
<scanned-sequence accession="chr10" name="chr10">
</scanned-sequence>
<scanned-sequence accession="chr10" name="chr10">
</scanned-sequence>
<scanned-sequence accession="chr10" name="chr10">
</scanned-sequence>
<scanned-sequence accession="chr10" name="chr10">
</scanned-sequence>
<scanned-sequence accession="chr10" name="chr10">
</scanned-sequence>
<scanned-sequence accession="chr10" name="chr10">
</scanned-sequence>
<scanned-sequence accession="chr10" name="chr10">
</scanned-sequence>
<scanned-sequence accession="chr10" name="chr10">
</scanned-sequence>
<scanned-sequence accession="chr10" name="chr10">
</scanned-sequence>
<scanned-sequence accession="chr10" name="chr10">
</scanned-sequence>
<scanned-sequence accession="chr10" name="chr10">
<matched-element start="26816714" stop="26816704" score="14.5455" pvalue="1.25e-05">
<sequence>CGATGAGTCAG</sequence>
<mem:qvalue>0.242</mem:qvalue>
</matched-element>
<matched-element start="26816613" stop="26816623" score="12" pvalue="4.24e-05">
<sequence>GGATGATTCAC</sequence>
<mem:qvalue>0.294</mem:qvalue>
</matched-element>
</scanned-sequence>
<scanned-sequence accession="chr10" name="chr10">
</scanned-sequence>
<scanned-sequence accession="chr10" name="chr10">
</scanned-sequence>
<scanned-sequence accession="chr10" name="chr10">
</scanned-sequence>
<scanned-sequence accession="chr10" name="chr10">
</scanned-sequence>
<scanned-sequence accession="chr10" name="chr10">
</scanned-sequence>
<scanned-sequence accession="chr10" name="chr10">
</scanned-sequence>
<scanned-sequence accession="chr10" name="chr10">
</scanned-sequence>
<scanned-sequence accession="chr10" name="chr10">
<matched-element start="38423423" stop="38423433" score="10.6909" pvalue="6.35e-05">
<sequence>GGGTGAGTAAG</sequence>
<mem:qvalue>0.345</mem:qvalue>
</matched-element>
</scanned-sequence>
<scanned-sequence accession="chr10" name="chr10">
</scanned-sequence>
<scanned-sequence accession="chr10" name="chr10">
</scanned-sequence>
<scanned-sequence accession="chr10" name="chr10">
</scanned-sequence>
<scanned-sequence accession="chr10" name="chr10">
</scanned-sequence>
<scanned-sequence accession="chr10" name="chr10">
<matched-element start="45236780" stop="45236790" score="15.1091" pvalue="7.26e-06">
<sequence>TGGTGACTCAC</sequence>
<mem:qvalue>0.242</mem:qvalue>
</matched-element>
<matched-element start="45236792" stop="45236782" score="14.0364" pvalue="1.86e-05">
<sequence>GAGTGAGTCAC</sequence>
<mem:qvalue>0.246</mem:qvalue>
</matched-element>
</scanned-sequence>
<scanned-sequence accession="chr10" name="chr10">
</scanned-sequence>
<scanned-sequence accession="chr10" name="chr10">
<matched-element start="51941714" stop="51941704" score="14.4" pvalue="1.46e-05">
<sequence>AGATGAGTCAG</sequence>
<mem:qvalue>0.242</mem:qvalue>
</matched-element>
<matched-element start="51941854" stop="51941864" score="9.72727" pvalue="9.29e-05">
<sequence>AGATGGGTCAT</sequence>
<mem:qvalue>0.398</mem:qvalue>
</matched-element>
</scanned-sequence>
<scanned-sequence accession="chr10" name="chr10">
</scanned-sequence>
<scanned-sequence accession="chr10" name="chr10">
</scanned-sequence>
<scanned-sequence accession="chr10" name="chr10">
</scanned-sequence>
<scanned-sequence accession="chr10" name="chr10">
</scanned-sequence>
<scanned-sequence accession="chr10" name="chr10">
</scanned-sequence>
<scanned-sequence accession="chr10" name="chr10">
</scanned-sequence>
<scanned-sequence accession="chr10" name="chr10">
</scanned-sequence>
<scanned-sequence accession="chr10" name="chr10">
</scanned-sequence>
<scanned-sequence accession="chr10" name="chr10">
<matched-element start="71164925" stop="71164935" score="10.1636" pvalue="7.73e-05">
<sequence>AGGTGGCTCAT</sequence>
<mem:qvalue>0.371</mem:qvalue>
</matched-element>
</scanned-sequence>
<scanned-sequence accession="chr10" name="chr10">
</scanned-sequence>
<scanned-sequence accession="chr10" name="chr10">
</scanned-sequence>
<scanned-sequence accession="chr10" name="chr10">
<matched-element start="73603938" stop="73603928" score="15.1455" pvalue="6.76e-06">
<sequence>TGATGAGTCAG</sequence>
<mem:qvalue>0.241</mem:qvalue>
</matched-element>
</scanned-sequence>
<scanned-sequence accession="chr10" name="chr10">
</scanned-sequence>
<scanned-sequence accession="chr10" name="chr10">
</scanned-sequence>
<scanned-sequence accession="chr10" name="chr10">
</scanned-sequence>
<scanned-sequence accession="chr10" name="chr10">
</scanned-sequence>
<scanned-sequence accession="chr10" name="chr10">
</scanned-sequence>
<scanned-sequence accession="chr10" name="chr10">
</scanned-sequence>
<scanned-sequence accession="chr10" name="chr10">
</scanned-sequence>
<scanned-sequence accession="chr10" name="chr10">
</scanned-sequence>
<scanned-sequence accession="chr10" name="chr10">
</scanned-sequence>
<scanned-sequence accession="chr10" name="chr10">
<matched-element start="81946168" stop="81946158" score="13.6909" pvalue="2.22e-05">
<sequence>AAATGAGTCAG</sequence>
<mem:qvalue>0.246</mem:qvalue>
</matched-element>
</scanned-sequence>
<scanned-sequence accession="chr10" name="chr10">
</scanned-sequence>
<scanned-sequence accession="chr10" name="chr10">
</scanned-sequence>
<scanned-sequence accession="chr10" name="chr10">
</scanned-sequence>
<scanned-sequence accession="chr10" name="chr10">
</scanned-sequence>
<scanned-sequence accession="chr10" name="chr10">
</scanned-sequence>
<scanned-sequence accession="chr10" name="chr10">
</scanned-sequence>
<scanned-sequence accession="chr10" name="chr10">
</scanned-sequence>
<scanned-sequence accession="chr10" name="chr10">
</scanned-sequence>
<scanned-sequence accession="chr10" name="chr10">
<matched-element start="90021204" stop="90021194" score="14.1455" pvalue="1.72e-05">
<sequence>AGGTGAGTCAT</sequence>
<mem:qvalue>0.246</mem:qvalue>
</matched-element>
<matched-element start="90021192" stop="90021202" score="13.1636" pvalue="2.89e-05">
<sequence>TTATGACTCAC</sequence>
<mem:qvalue>0.265</mem:qvalue>
</matched-element>
</scanned-sequence>
<scanned-sequence accession="chr10" name="chr10">
</scanned-sequence>
<scanned-sequence accession="chr10" name="chr10">
<matched-element start="93851196" stop="93851206" score="15.6182" pvalue="2.81e-06">
<sequence>GGATGAGTCAG</sequence>
<mem:qvalue>0.204</mem:qvalue>
</matched-element>
<matched-element start="93851208" stop="93851198" score="9.56364" pvalue="9.91e-05">
<sequence>AGCTGACTCAT</sequence>
<mem:qvalue>0.414</mem:qvalue>
</matched-element>
</scanned-sequence>
<scanned-sequence accession="chr10" name="chr10">
</scanned-sequence>
<scanned-sequence accession="chr10" name="chr10">
</scanned-sequence>
<scanned-sequence accession="chr10" name="chr10">
</scanned-sequence>
<scanned-sequence accession="chr10" name="chr10">
</scanned-sequence>
<scanned-sequence accession="chr10" name="chr10">
</scanned-sequence>
<scanned-sequence accession="chr10" name="chr10">
</scanned-sequence>
<scanned-sequence accession="chr10" name="chr10">
</scanned-sequence>
<scanned-sequence accession="chr10" name="chr10">
</scanned-sequence>
<scanned-sequence accession="chr10" name="chr10">
</scanned-sequence>
<scanned-sequence accession="chr10" name="chr10">
</scanned-sequence>
<scanned-sequence accession="chr10" name="chr10">
</scanned-sequence>
<scanned-sequence accession="chr10" name="chr10">
</scanned-sequence>
<scanned-sequence accession="chr10" name="chr10">
</scanned-sequence>
<scanned-sequence accession="chr10" name="chr10">
</scanned-sequence>
<scanned-sequence accession="chr10" name="chr10">
</scanned-sequence>
<scanned-sequence accession="chr10" name="chr10">
<matched-element start="105221296" stop="105221286" score="16.1273" pvalue="9.3e-07">
<sequence>TGATGACTCAT</sequence>
<mem:qvalue>0.144</mem:qvalue>
</matched-element>
<matched-element start="105221284" stop="105221294" score="15.7636" pvalue="2.11e-06">
<sequence>GGATGAGTCAT</sequence>
<mem:qvalue>0.195</mem:qvalue>
</matched-element>
</scanned-sequence>
<scanned-sequence accession="chr10" name="chr10">
<matched-element start="112106417" stop="112106407" score="10.3455" pvalue="7.15e-05">
<sequence>GGTTGAGTCAG</sequence>
<mem:qvalue>0.365</mem:qvalue>
</matched-element>
</scanned-sequence>
<scanned-sequence accession="chr10" name="chr10">
<matched-element start="112117892" stop="112117882" score="11.8182" pvalue="4.43e-05">
<sequence>ACGTGAGTCAG</sequence>
<mem:qvalue>0.3</mem:qvalue>
</matched-element>
<matched-element start="112117880" stop="112117890" score="10.1636" pvalue="7.73e-05">
<sequence>GGCTGACTCAC</sequence>
<mem:qvalue>0.371</mem:qvalue>
</matched-element>
<matched-element start="112118029" stop="112118039" score="9.87273" pvalue="8.79e-05">
<sequence>GTGTGATTCAT</sequence>
<mem:qvalue>0.389</mem:qvalue>
</matched-element>
</scanned-sequence>
<scanned-sequence accession="chr10" name="chr10">
</scanned-sequence>
<scanned-sequence accession="chr10" name="chr10">
</scanned-sequence>
<scanned-sequence accession="chr10" name="chr10">
<matched-element start="112164448" stop="112164438" score="16.0545" pvalue="1.2e-06">
<sequence>GGGTGACTCAG</sequence>
<mem:qvalue>0.144</mem:qvalue>
</matched-element>
<matched-element start="112164636" stop="112164646" score="13.8" pvalue="2.15e-05">
<sequence>CAGTGACTCAC</sequence>
<mem:qvalue>0.246</mem:qvalue>
</matched-element>
<matched-element start="112164648" stop="112164638" score="11.1818" pvalue="5.33e-05">
<sequence>ATGTGAGTCAC</sequence>
<mem:qvalue>0.327</mem:qvalue>
</matched-element>
</scanned-sequence>
<scanned-sequence accession="chr10" name="chr10">
<matched-element start="112524074" stop="112524064" score="12.1455" pvalue="4.06e-05">
<sequence>TGATGATTCAT</sequence>
<mem:qvalue>0.285</mem:qvalue>
</matched-element>
<matched-element start="112524044" stop="112524034" score="11.9091" pvalue="4.38e-05">
<sequence>GAATGATTCAT</sequence>
<mem:qvalue>0.299</mem:qvalue>
</matched-element>
</scanned-sequence>
<scanned-sequence accession="chr10" name="chr10">
</scanned-sequence>
<scanned-sequence accession="chr10" name="chr10">
</scanned-sequence>
<scanned-sequence accession="chr10" name="chr10">
</scanned-sequence>
<scanned-sequence accession="chr10" name="chr10">
</scanned-sequence>
<scanned-sequence accession="chr10" name="chr10">
</scanned-sequence>
<scanned-sequence accession="chr10" name="chr10">
</scanned-sequence>
<scanned-sequence accession="chr10" name="chr10">
<matched-element start="121454160" stop="121454170" score="13.8364" pvalue="2.08e-05">
<sequence>CAATGAGTCAG</sequence>
<mem:qvalue>0.246</mem:qvalue>
</matched-element>
</scanned-sequence>
<scanned-sequence accession="chr10" name="chr10">
<matched-element start="122356088" stop="122356078" score="13.0545" pvalue="2.93e-05">
<sequence>ACATGACTCAG</sequence>
<mem:qvalue>0.266</mem:qvalue>
</matched-element>
</scanned-sequence>
<scanned-sequence accession="chr10" name="chr10">
</scanned-sequence>
<scanned-sequence accession="chr10" name="chr10">
</scanned-sequence>
<scanned-sequence accession="chr10" name="chr10">
<matched-element start="125969171" stop="125969161" score="14.5273" pvalue="1.27e-05">
<sequence>AAATGACTCAG</sequence>
<mem:qvalue>0.242</mem:qvalue>
</matched-element>
</scanned-sequence>
<scanned-sequence accession="chr10" name="chr10">
</scanned-sequence>
<scanned-sequence accession="chr10" name="chr10">
</scanned-sequence>
<scanned-sequence accession="chr10" name="chr10">
<matched-element start="126880022" stop="126880012" score="14.9818" pvalue="8.17e-06">
<sequence>AGGTGACTCAT</sequence>
<mem:qvalue>0.242</mem:qvalue>
</matched-element>
<matched-element start="126879781" stop="126879791" score="14.9091" pvalue="8.64e-06">
<sequence>GAATGAGTCAG</sequence>
<mem:qvalue>0.242</mem:qvalue>
</matched-element>
<matched-element start="126880010" stop="126880020" score="14.4364" pvalue="1.37e-05">
<sequence>GAATGAGTCAC</sequence>
<mem:qvalue>0.242</mem:qvalue>
</matched-element>
<matched-element start="126879793" stop="126879783" score="10.3091" pvalue="7.27e-05">
<sequence>TGCTGACTCAT</sequence>
<mem:qvalue>0.367</mem:qvalue>
</matched-element>
</scanned-sequence>
<scanned-sequence accession="chr10" name="chr10">
</scanned-sequence>
<scanned-sequence accession="chr11" name="chr11">
</scanned-sequence>
<scanned-sequence accession="chr11" name="chr11">
</scanned-sequence>
<scanned-sequence accession="chr11" name="chr11">
</scanned-sequence>
<scanned-sequence accession="chr11" name="chr11">
</scanned-sequence>
<scanned-sequence accession="chr11" name="chr11">
</scanned-sequence>
<scanned-sequence accession="chr11" name="chr11">
<matched-element start="1833007" stop="1833017" score="10.3091" pvalue="7.27e-05">
<sequence>AGGTGACTAAG</sequence>
<mem:qvalue>0.367</mem:qvalue>
</matched-element>
</scanned-sequence>
<scanned-sequence accession="chr11" name="chr11">
</scanned-sequence>
<scanned-sequence accession="chr11" name="chr11">
</scanned-sequence>
<scanned-sequence accession="chr11" name="chr11">
</scanned-sequence>
<scanned-sequence accession="chr11" name="chr11">
</scanned-sequence>
<scanned-sequence accession="chr11" name="chr11">
</scanned-sequence>
<scanned-sequence accession="chr11" name="chr11">
</scanned-sequence>
<scanned-sequence accession="chr11" name="chr11">
</scanned-sequence>
<scanned-sequence accession="chr11" name="chr11">
</scanned-sequence>
<scanned-sequence accession="chr11" name="chr11">
</scanned-sequence>
<scanned-sequence accession="chr11" name="chr11">
</scanned-sequence>
<scanned-sequence accession="chr11" name="chr11">
</scanned-sequence>
<scanned-sequence accession="chr11" name="chr11">
</scanned-sequence>
<scanned-sequence accession="chr11" name="chr11">
</scanned-sequence>
<scanned-sequence accession="chr11" name="chr11">
</scanned-sequence>
<scanned-sequence accession="chr11" name="chr11">
<matched-element start="33665960" stop="33665970" score="10.6909" pvalue="6.35e-05">
<sequence>GGGTGAGTAAG</sequence>
<mem:qvalue>0.345</mem:qvalue>
</matched-element>
</scanned-sequence>
<scanned-sequence accession="chr11" name="chr11">
</scanned-sequence>
<scanned-sequence accession="chr11" name="chr11">
</scanned-sequence>
<scanned-sequence accession="chr11" name="chr11">
</scanned-sequence>
<scanned-sequence accession="chr11" name="chr11">
</scanned-sequence>
<scanned-sequence accession="chr11" name="chr11">
</scanned-sequence>
<scanned-sequence accession="chr11" name="chr11">
</scanned-sequence>
<scanned-sequence accession="chr11" name="chr11">
</scanned-sequence>
<scanned-sequence accession="chr11" name="chr11">
</scanned-sequence>
<scanned-sequence accession="chr11" name="chr11">
</scanned-sequence>
<scanned-sequence accession="chr11" name="chr11">
</scanned-sequence>
<scanned-sequence accession="chr11" name="chr11">
<matched-element start="47386270" stop="47386280" score="10.6364" pvalue="6.4e-05">
<sequence>GGCTGACTCAG</sequence>
<mem:qvalue>0.345</mem:qvalue>
</matched-element>
<matched-element start="47386168" stop="47386178" score="10.0182" pvalue="8.22e-05">
<sequence>CGATGAGTAAG</sequence>
<mem:qvalue>0.383</mem:qvalue>
</matched-element>
</scanned-sequence>
<scanned-sequence accession="chr11" name="chr11">
</scanned-sequence>
<scanned-sequence accession="chr11" name="chr11">
</scanned-sequence>
<scanned-sequence accession="chr11" name="chr11">
<matched-element start="58102357" stop="58102367" score="13.4" pvalue="2.57e-05">
<sequence>TCGTGACTCAG</sequence>
<mem:qvalue>0.263</mem:qvalue>
</matched-element>
</scanned-sequence>
<scanned-sequence accession="chr11" name="chr11">
</scanned-sequence>
<scanned-sequence accession="chr11" name="chr11">
<matched-element start="59075033" stop="59075023" score="10.0364" pvalue="8.13e-05">
<sequence>GCGTGATTCAT</sequence>
<mem:qvalue>0.38</mem:qvalue>
</matched-element>
</scanned-sequence>
<scanned-sequence accession="chr11" name="chr11">
</scanned-sequence>
<scanned-sequence accession="chr11" name="chr11">
</scanned-sequence>
<scanned-sequence accession="chr11" name="chr11">
</scanned-sequence>
<scanned-sequence accession="chr11" name="chr11">
</scanned-sequence>
<scanned-sequence accession="chr11" name="chr11">
</scanned-sequence>
<scanned-sequence accession="chr11" name="chr11">
</scanned-sequence>
<scanned-sequence accession="chr11" name="chr11">
</scanned-sequence>
<scanned-sequence accession="chr11" name="chr11">
</scanned-sequence>
<scanned-sequence accession="chr11" name="chr11">
</scanned-sequence>
<scanned-sequence accession="chr11" name="chr11">
</scanned-sequence>
<scanned-sequence accession="chr11" name="chr11">
</scanned-sequence>
<scanned-sequence accession="chr11" name="chr11">
</scanned-sequence>
<scanned-sequence accession="chr11" name="chr11">
</scanned-sequence>
<scanned-sequence accession="chr11" name="chr11">
</scanned-sequence>
<scanned-sequence accession="chr11" name="chr11">
</scanned-sequence>
<scanned-sequence accession="chr11" name="chr11">
</scanned-sequence>
<scanned-sequence accession="chr11" name="chr11">
</scanned-sequence>
<scanned-sequence accession="chr11" name="chr11">
</scanned-sequence>
<scanned-sequence accession="chr11" name="chr11">
<matched-element start="63748289" stop="63748279" score="12.9636" pvalue="3.09e-05">
<sequence>GCATGAGTCAC</sequence>
<mem:qvalue>0.267</mem:qvalue>
</matched-element>
<matched-element start="63748277" stop="63748287" score="12.6364" pvalue="3.49e-05">
<sequence>ATGTGACTCAT</sequence>
<mem:qvalue>0.271</mem:qvalue>
</matched-element>
</scanned-sequence>
<scanned-sequence accession="chr11" name="chr11">
</scanned-sequence>
<scanned-sequence accession="chr11" name="chr11">
<matched-element start="63764563" stop="63764553" score="12.7818" pvalue="3.35e-05">
<sequence>CTGTGACTCAT</sequence>
<mem:qvalue>0.271</mem:qvalue>
</matched-element>
<matched-element start="63764551" stop="63764561" score="12.4909" pvalue="3.7e-05">
<sequence>TCATGAGTCAC</sequence>
<mem:qvalue>0.275</mem:qvalue>
</matched-element>
</scanned-sequence>
<scanned-sequence accession="chr11" name="chr11">
</scanned-sequence>
<scanned-sequence accession="chr11" name="chr11">
</scanned-sequence>
<scanned-sequence accession="chr11" name="chr11">
</scanned-sequence>
<scanned-sequence accession="chr11" name="chr11">
</scanned-sequence>
<scanned-sequence accession="chr11" name="chr11">
</scanned-sequence>
<scanned-sequence accession="chr11" name="chr11">
</scanned-sequence>
<scanned-sequence accession="chr11" name="chr11">
</scanned-sequence>
<scanned-sequence accession="chr11" name="chr11">
</scanned-sequence>
<scanned-sequence accession="chr11" name="chr11">
</scanned-sequence>
<scanned-sequence accession="chr11" name="chr11">
</scanned-sequence>
<scanned-sequence accession="chr11" name="chr11">
</scanned-sequence>
<scanned-sequence accession="chr11" name="chr11">
</scanned-sequence>
<scanned-sequence accession="chr11" name="chr11">
</scanned-sequence>
<scanned-sequence accession="chr11" name="chr11">
<matched-element start="65076296" stop="65076286" score="14.1455" pvalue="1.72e-05">
<sequence>CGGTGAGTCAG</sequence>
<mem:qvalue>0.246</mem:qvalue>
</matched-element>
</scanned-sequence>
<scanned-sequence accession="chr11" name="chr11">
</scanned-sequence>
<scanned-sequence accession="chr11" name="chr11">
</scanned-sequence>
<scanned-sequence accession="chr11" name="chr11">
</scanned-sequence>
<scanned-sequence accession="chr11" name="chr11">
</scanned-sequence>
<scanned-sequence accession="chr11" name="chr11">
</scanned-sequence>
<scanned-sequence accession="chr11" name="chr11">
</scanned-sequence>
<scanned-sequence accession="chr11" name="chr11">
</scanned-sequence>
<scanned-sequence accession="chr11" name="chr11">
</scanned-sequence>
<scanned-sequence accession="chr11" name="chr11">
</scanned-sequence>
<scanned-sequence accession="chr11" name="chr11">
</scanned-sequence>
<scanned-sequence accession="chr11" name="chr11">
</scanned-sequence>
<scanned-sequence accession="chr11" name="chr11">
<matched-element start="68821641" stop="68821651" score="12.3636" pvalue="3.83e-05">
<sequence>CCATGAGTCAG</sequence>
<mem:qvalue>0.278</mem:qvalue>
</matched-element>
</scanned-sequence>
<scanned-sequence accession="chr11" name="chr11">
</scanned-sequence>
<scanned-sequence accession="chr11" name="chr11">
</scanned-sequence>
<scanned-sequence accession="chr11" name="chr11">
</scanned-sequence>
<scanned-sequence accession="chr11" name="chr11">
</scanned-sequence>
<scanned-sequence accession="chr11" name="chr11">
</scanned-sequence>
<scanned-sequence accession="chr11" name="chr11">
<matched-element start="72766002" stop="72766012" score="10.6182" pvalue="6.46e-05">
<sequence>TGATGAGTAAG</sequence>
<mem:qvalue>0.345</mem:qvalue>
</matched-element>
</scanned-sequence>
<scanned-sequence accession="chr11" name="chr11">
</scanned-sequence>
<scanned-sequence accession="chr11" name="chr11">
</scanned-sequence>
<scanned-sequence accession="chr11" name="chr11">
</scanned-sequence>
<scanned-sequence accession="chr11" name="chr11">
<matched-element start="74489149" stop="74489139" score="12.6364" pvalue="3.49e-05">
<sequence>CTGTGACTCAG</sequence>
<mem:qvalue>0.271</mem:qvalue>
</matched-element>
</scanned-sequence>
<scanned-sequence accession="chr11" name="chr11">
</scanned-sequence>
<scanned-sequence accession="chr11" name="chr11">
</scanned-sequence>
<scanned-sequence accession="chr11" name="chr11">
</scanned-sequence>
<scanned-sequence accession="chr11" name="chr11">
</scanned-sequence>
<scanned-sequence accession="chr11" name="chr11">
</scanned-sequence>
<scanned-sequence accession="chr11" name="chr11">
</scanned-sequence>
<scanned-sequence accession="chr11" name="chr11">
</scanned-sequence>
<scanned-sequence accession="chr11" name="chr11">
</scanned-sequence>
<scanned-sequence accession="chr11" name="chr11">
</scanned-sequence>
<scanned-sequence accession="chr11" name="chr11">
<matched-element start="90673017" stop="90673027" score="14.2" pvalue="1.65e-05">
<sequence>CAATGACTCAC</sequence>
<mem:qvalue>0.246</mem:qvalue>
</matched-element>
<matched-element start="90673029" stop="90673019" score="13.4364" pvalue="2.5e-05">
<sequence>AAGTGAGTCAT</sequence>
<mem:qvalue>0.26</mem:qvalue>
</matched-element>
</scanned-sequence>
<scanned-sequence accession="chr11" name="chr11">
</scanned-sequence>
<scanned-sequence accession="chr11" name="chr11">
</scanned-sequence>
<scanned-sequence accession="chr11" name="chr11">
</scanned-sequence>
<scanned-sequence accession="chr11" name="chr11">
</scanned-sequence>
<scanned-sequence accession="chr11" name="chr11">
<matched-element start="103305498" stop="103305488" score="10.2182" pvalue="7.58e-05">
<sequence>TGGTGAGTAAG</sequence>
<mem:qvalue>0.371</mem:qvalue>
</matched-element>
</scanned-sequence>
<scanned-sequence accession="chr11" name="chr11">
</scanned-sequence>
<scanned-sequence accession="chr11" name="chr11">
</scanned-sequence>
<scanned-sequence accession="chr11" name="chr11">
</scanned-sequence>
<scanned-sequence accession="chr11" name="chr11">
</scanned-sequence>
<scanned-sequence accession="chr11" name="chr11">
</scanned-sequence>
<scanned-sequence accession="chr11" name="chr11">
</scanned-sequence>
<scanned-sequence accession="chr11" name="chr11">
</scanned-sequence>
<scanned-sequence accession="chr11" name="chr11">
</scanned-sequence>
<scanned-sequence accession="chr11" name="chr11">
</scanned-sequence>
<scanned-sequence accession="chr11" name="chr11">
</scanned-sequence>
<scanned-sequence accession="chr11" name="chr11">
</scanned-sequence>
<scanned-sequence accession="chr11" name="chr11">
</scanned-sequence>
<scanned-sequence accession="chr11" name="chr11">
<matched-element start="118068496" stop="118068486" score="14.9818" pvalue="8.17e-06">
<sequence>CGGTGACTCAG</sequence>
<mem:qvalue>0.242</mem:qvalue>
</matched-element>
</scanned-sequence>
<scanned-sequence accession="chr11" name="chr11">
</scanned-sequence>
<scanned-sequence accession="chr11" name="chr11">
</scanned-sequence>
<scanned-sequence accession="chr11" name="chr11">
</scanned-sequence>
<scanned-sequence accession="chr11" name="chr11">
</scanned-sequence>
<scanned-sequence accession="chr11" name="chr11">
</scanned-sequence>
<scanned-sequence accession="chr11" name="chr11">
</scanned-sequence>
<scanned-sequence accession="chr11" name="chr11">
</scanned-sequence>
<scanned-sequence accession="chr11" name="chr11">
<matched-element start="124446218" stop="124446208" score="14.8727" pvalue="9.35e-06">
<sequence>TAGTGACTCAG</sequence>
<mem:qvalue>0.242</mem:qvalue>
</matched-element>
</scanned-sequence>
<scanned-sequence accession="chr11" name="chr11">
<matched-element start="127844547" stop="127844537" score="9.72727" pvalue="9.29e-05">
<sequence>AGATGGGTCAT</sequence>
<mem:qvalue>0.398</mem:qvalue>
</matched-element>
</scanned-sequence>
<scanned-sequence accession="chr11" name="chr11">
<matched-element start="127847469" stop="127847479" score="14.1455" pvalue="1.72e-05">
<sequence>AGGTGAGTCAT</sequence>
<mem:qvalue>0.246</mem:qvalue>
</matched-element>
<matched-element start="127847481" stop="127847471" score="13.6364" pvalue="2.31e-05">
<sequence>GTATGACTCAC</sequence>
<mem:qvalue>0.253</mem:qvalue>
</matched-element>
</scanned-sequence>
<scanned-sequence accession="chr11" name="chr11">
</scanned-sequence>
<scanned-sequence accession="chr11" name="chr11">
</scanned-sequence>
<scanned-sequence accession="chr11" name="chr11">
<matched-element start="131733040" stop="131733050" score="13.9273" pvalue="1.99e-05">
<sequence>AGATGAGTCAC</sequence>
<mem:qvalue>0.246</mem:qvalue>
</matched-element>
<matched-element start="131733052" stop="131733042" score="13.3818" pvalue="2.59e-05">
<sequence>TTGTGACTCAT</sequence>
<mem:qvalue>0.263</mem:qvalue>
</matched-element>
</scanned-sequence>
<scanned-sequence accession="chr12" name="chr12">
</scanned-sequence>
<scanned-sequence accession="chr12" name="chr12">
</scanned-sequence>
<scanned-sequence accession="chr12" name="chr12">
</scanned-sequence>
<scanned-sequence accession="chr12" name="chr12">
</scanned-sequence>
<scanned-sequence accession="chr12" name="chr12">
<matched-element start="2315912" stop="2315922" score="13.4364" pvalue="2.5e-05">
<sequence>CAGTGAGTCAG</sequence>
<mem:qvalue>0.26</mem:qvalue>
</matched-element>
<matched-element start="2315944" stop="2315954" score="12.4909" pvalue="3.7e-05">
<sequence>ATGTGACTCAG</sequence>
<mem:qvalue>0.275</mem:qvalue>
</matched-element>
</scanned-sequence>
<scanned-sequence accession="chr12" name="chr12">
</scanned-sequence>
<scanned-sequence accession="chr12" name="chr12">
</scanned-sequence>
<scanned-sequence accession="chr12" name="chr12">
</scanned-sequence>
<scanned-sequence accession="chr12" name="chr12">
</scanned-sequence>
<scanned-sequence accession="chr12" name="chr12">
</scanned-sequence>
<scanned-sequence accession="chr12" name="chr12">
</scanned-sequence>
<scanned-sequence accession="chr12" name="chr12">
</scanned-sequence>
<scanned-sequence accession="chr12" name="chr12">
</scanned-sequence>
<scanned-sequence accession="chr12" name="chr12">
</scanned-sequence>
<scanned-sequence accession="chr12" name="chr12">
</scanned-sequence>
<scanned-sequence accession="chr12" name="chr12">
</scanned-sequence>
<scanned-sequence accession="chr12" name="chr12">
</scanned-sequence>
<scanned-sequence accession="chr12" name="chr12">
</scanned-sequence>
<scanned-sequence accession="chr12" name="chr12">
</scanned-sequence>
<scanned-sequence accession="chr12" name="chr12">
</scanned-sequence>
<scanned-sequence accession="chr12" name="chr12">
</scanned-sequence>
<scanned-sequence accession="chr12" name="chr12">
</scanned-sequence>
<scanned-sequence accession="chr12" name="chr12">
</scanned-sequence>
<scanned-sequence accession="chr12" name="chr12">
</scanned-sequence>
<scanned-sequence accession="chr12" name="chr12">
</scanned-sequence>
<scanned-sequence accession="chr12" name="chr12">
</scanned-sequence>
<scanned-sequence accession="chr12" name="chr12">
</scanned-sequence>
<scanned-sequence accession="chr12" name="chr12">
</scanned-sequence>
<scanned-sequence accession="chr12" name="chr12">
</scanned-sequence>
<scanned-sequence accession="chr12" name="chr12">
</scanned-sequence>
<scanned-sequence accession="chr12" name="chr12">
</scanned-sequence>
<scanned-sequence accession="chr12" name="chr12">
</scanned-sequence>
<scanned-sequence accession="chr12" name="chr12">
</scanned-sequence>
<scanned-sequence accession="chr12" name="chr12">
</scanned-sequence>
<scanned-sequence accession="chr12" name="chr12">
</scanned-sequence>
<scanned-sequence accession="chr12" name="chr12">
</scanned-sequence>
<scanned-sequence accession="chr12" name="chr12">
</scanned-sequence>
<scanned-sequence accession="chr12" name="chr12">
</scanned-sequence>
<scanned-sequence accession="chr12" name="chr12">
</scanned-sequence>
<scanned-sequence accession="chr12" name="chr12">
<matched-element start="26343411" stop="26343401" score="14.6727" pvalue="1.16e-05">
<sequence>AAATGACTCAT</sequence>
<mem:qvalue>0.242</mem:qvalue>
</matched-element>
<matched-element start="26343399" stop="26343409" score="14.5818" pvalue="1.21e-05">
<sequence>TAATGAGTCAT</sequence>
<mem:qvalue>0.242</mem:qvalue>
</matched-element>
<matched-element start="26343179" stop="26343189" score="10.3818" pvalue="7.06e-05">
<sequence>AGGTGATTCAC</sequence>
<mem:qvalue>0.363</mem:qvalue>
</matched-element>
</scanned-sequence>
<scanned-sequence accession="chr12" name="chr12">
<matched-element start="26844142" stop="26844152" score="13.6545" pvalue="2.27e-05">
<sequence>AAGTGACTCAC</sequence>
<mem:qvalue>0.251</mem:qvalue>
</matched-element>
<matched-element start="26844154" stop="26844144" score="13.5636" pvalue="2.38e-05">
<sequence>TAGTGAGTCAC</sequence>
<mem:qvalue>0.254</mem:qvalue>
</matched-element>
</scanned-sequence>
<scanned-sequence accession="chr12" name="chr12">
<matched-element start="27265998" stop="27265988" score="10.7091" pvalue="6.26e-05">
<sequence>TGTTGACTCAG</sequence>
<mem:qvalue>0.345</mem:qvalue>
</matched-element>
</scanned-sequence>
<scanned-sequence accession="chr12" name="chr12">
</scanned-sequence>
<scanned-sequence accession="chr12" name="chr12">
</scanned-sequence>
<scanned-sequence accession="chr12" name="chr12">
</scanned-sequence>
<scanned-sequence accession="chr12" name="chr12">
<matched-element start="37455722" stop="37455712" score="9.54545" pvalue="9.98e-05">
<sequence>CATTGACTCAT</sequence>
<mem:qvalue>0.415</mem:qvalue>
</matched-element>
</scanned-sequence>
<scanned-sequence accession="chr12" name="chr12">
</scanned-sequence>
<scanned-sequence accession="chr12" name="chr12">
</scanned-sequence>
<scanned-sequence accession="chr12" name="chr12">
</scanned-sequence>
<scanned-sequence accession="chr12" name="chr12">
</scanned-sequence>
<scanned-sequence accession="chr12" name="chr12">
<matched-element start="46493087" stop="46493077" score="14.0364" pvalue="1.86e-05">
<sequence>GAGTGAGTCAC</sequence>
<mem:qvalue>0.246</mem:qvalue>
</matched-element>
<matched-element start="46493075" stop="46493085" score="12.3273" pvalue="3.9e-05">
<sequence>CCGTGACTCAC</sequence>
<mem:qvalue>0.279</mem:qvalue>
</matched-element>
</scanned-sequence>
<scanned-sequence accession="chr12" name="chr12">
</scanned-sequence>
<scanned-sequence accession="chr12" name="chr12">
</scanned-sequence>
<scanned-sequence accession="chr12" name="chr12">
<matched-element start="47807455" stop="47807445" score="10.2909" pvalue="7.38e-05">
<sequence>TGGTGGCTCAC</sequence>
<mem:qvalue>0.37</mem:qvalue>
</matched-element>
</scanned-sequence>
<scanned-sequence accession="chr12" name="chr12">
</scanned-sequence>
<scanned-sequence accession="chr12" name="chr12">
</scanned-sequence>
<scanned-sequence accession="chr12" name="chr12">
</scanned-sequence>
<scanned-sequence accession="chr12" name="chr12">
<matched-element start="50651594" stop="50651584" score="15.0182" pvalue="7.68e-06">
<sequence>TAGTGACTCAT</sequence>
<mem:qvalue>0.242</mem:qvalue>
</matched-element>
<matched-element start="50651582" stop="50651592" score="14.6727" pvalue="1.16e-05">
<sequence>TGATGAGTCAC</sequence>
<mem:qvalue>0.242</mem:qvalue>
</matched-element>
</scanned-sequence>
<scanned-sequence accession="chr12" name="chr12">
</scanned-sequence>
<scanned-sequence accession="chr12" name="chr12">
</scanned-sequence>
<scanned-sequence accession="chr12" name="chr12">
</scanned-sequence>
<scanned-sequence accession="chr12" name="chr12">
</scanned-sequence>
<scanned-sequence accession="chr12" name="chr12">
</scanned-sequence>
<scanned-sequence accession="chr12" name="chr12">
</scanned-sequence>
<scanned-sequence accession="chr12" name="chr12">
<matched-element start="55014458" stop="55014448" score="10.0545" pvalue="8.1e-05">
<sequence>GAGTGGCTCAC</sequence>
<mem:qvalue>0.38</mem:qvalue>
</matched-element>
</scanned-sequence>
<scanned-sequence accession="chr12" name="chr12">
</scanned-sequence>
<scanned-sequence accession="chr12" name="chr12">
</scanned-sequence>
<scanned-sequence accession="chr12" name="chr12">
</scanned-sequence>
<scanned-sequence accession="chr12" name="chr12">
</scanned-sequence>
<scanned-sequence accession="chr12" name="chr12">
<matched-element start="67488943" stop="67488953" score="11.1818" pvalue="5.33e-05">
<sequence>GGTTGACTCAG</sequence>
<mem:qvalue>0.327</mem:qvalue>
</matched-element>
</scanned-sequence>
<scanned-sequence accession="chr12" name="chr12">
</scanned-sequence>
<scanned-sequence accession="chr12" name="chr12">
</scanned-sequence>
<scanned-sequence accession="chr12" name="chr12">
</scanned-sequence>
<scanned-sequence accession="chr12" name="chr12">
</scanned-sequence>
<scanned-sequence accession="chr12" name="chr12">
</scanned-sequence>
<scanned-sequence accession="chr12" name="chr12">
</scanned-sequence>
<scanned-sequence accession="chr12" name="chr12">
</scanned-sequence>
<scanned-sequence accession="chr12" name="chr12">
</scanned-sequence>
<scanned-sequence accession="chr12" name="chr12">
</scanned-sequence>
<scanned-sequence accession="chr12" name="chr12">
</scanned-sequence>
<scanned-sequence accession="chr12" name="chr12">
</scanned-sequence>
<scanned-sequence accession="chr12" name="chr12">
</scanned-sequence>
<scanned-sequence accession="chr12" name="chr12">
</scanned-sequence>
<scanned-sequence accession="chr12" name="chr12">
</scanned-sequence>
<scanned-sequence accession="chr12" name="chr12">
</scanned-sequence>
<scanned-sequence accession="chr12" name="chr12">
</scanned-sequence>
<scanned-sequence accession="chr12" name="chr12">
</scanned-sequence>
<scanned-sequence accession="chr12" name="chr12">
<matched-element start="91457295" stop="91457285" score="13.8" pvalue="2.15e-05">
<sequence>GCATGACTCAC</sequence>
<mem:qvalue>0.246</mem:qvalue>
</matched-element>
<matched-element start="91457283" stop="91457293" score="11.9636" pvalue="4.29e-05">
<sequence>ACGTGAGTCAT</sequence>
<mem:qvalue>0.296</mem:qvalue>
</matched-element>
</scanned-sequence>
<scanned-sequence accession="chr12" name="chr12">
</scanned-sequence>
<scanned-sequence accession="chr12" name="chr12">
</scanned-sequence>
<scanned-sequence accession="chr12" name="chr12">
</scanned-sequence>
<scanned-sequence accession="chr12" name="chr12">
</scanned-sequence>
<scanned-sequence accession="chr12" name="chr12">
</scanned-sequence>
<scanned-sequence accession="chr12" name="chr12">
</scanned-sequence>
<scanned-sequence accession="chr12" name="chr12">
</scanned-sequence>
<scanned-sequence accession="chr12" name="chr12">
</scanned-sequence>
<scanned-sequence accession="chr12" name="chr12">
</scanned-sequence>
<scanned-sequence accession="chr12" name="chr12">
</scanned-sequence>
<scanned-sequence accession="chr12" name="chr12">
</scanned-sequence>
<scanned-sequence accession="chr12" name="chr12">
<matched-element start="93478978" stop="93478988" score="10.1636" pvalue="7.73e-05">
<sequence>TGCTGACTCAG</sequence>
<mem:qvalue>0.371</mem:qvalue>
</matched-element>
<matched-element start="93478990" stop="93478980" score="9.8" pvalue="9.04e-05">
<sequence>GGCTGAGTCAG</sequence>
<mem:qvalue>0.393</mem:qvalue>
</matched-element>
</scanned-sequence>
<scanned-sequence accession="chr12" name="chr12">
</scanned-sequence>
<scanned-sequence accession="chr12" name="chr12">
</scanned-sequence>
<scanned-sequence accession="chr12" name="chr12">
</scanned-sequence>
<scanned-sequence accession="chr12" name="chr12">
</scanned-sequence>
<scanned-sequence accession="chr12" name="chr12">
</scanned-sequence>
<scanned-sequence accession="chr12" name="chr12">
</scanned-sequence>
<scanned-sequence accession="chr12" name="chr12">
</scanned-sequence>
<scanned-sequence accession="chr12" name="chr12">
<matched-element start="99906093" stop="99906083" score="15.2364" pvalue="6.03e-06">
<sequence>AGATGACTCAG</sequence>
<mem:qvalue>0.238</mem:qvalue>
</matched-element>
</scanned-sequence>
<scanned-sequence accession="chr12" name="chr12">
</scanned-sequence>
<scanned-sequence accession="chr12" name="chr12">
</scanned-sequence>
<scanned-sequence accession="chr12" name="chr12">
</scanned-sequence>
<scanned-sequence accession="chr12" name="chr12">
</scanned-sequence>
<scanned-sequence accession="chr12" name="chr12">
</scanned-sequence>
<scanned-sequence accession="chr12" name="chr12">
</scanned-sequence>
<scanned-sequence accession="chr12" name="chr12">
</scanned-sequence>
<scanned-sequence accession="chr12" name="chr12">
</scanned-sequence>
<scanned-sequence accession="chr12" name="chr12">
</scanned-sequence>
<scanned-sequence accession="chr12" name="chr12">
</scanned-sequence>
<scanned-sequence accession="chr12" name="chr12">
</scanned-sequence>
<scanned-sequence accession="chr12" name="chr12">
</scanned-sequence>
<scanned-sequence accession="chr12" name="chr12">
<matched-element start="107535392" stop="107535402" score="11.6727" pvalue="4.61e-05">
<sequence>GGGTGACTAAT</sequence>
<mem:qvalue>0.304</mem:qvalue>
</matched-element>
</scanned-sequence>
<scanned-sequence accession="chr12" name="chr12">
</scanned-sequence>
<scanned-sequence accession="chr12" name="chr12">
</scanned-sequence>
<scanned-sequence accession="chr12" name="chr12">
</scanned-sequence>
<scanned-sequence accession="chr12" name="chr12">
</scanned-sequence>
<scanned-sequence accession="chr12" name="chr12">
</scanned-sequence>
<scanned-sequence accession="chr12" name="chr12">
</scanned-sequence>
<scanned-sequence accession="chr12" name="chr12">
</scanned-sequence>
<scanned-sequence accession="chr12" name="chr12">
</scanned-sequence>
<scanned-sequence accession="chr12" name="chr12">
</scanned-sequence>
<scanned-sequence accession="chr12" name="chr12">
</scanned-sequence>
<scanned-sequence accession="chr12" name="chr12">
</scanned-sequence>
<scanned-sequence accession="chr12" name="chr12">
</scanned-sequence>
<scanned-sequence accession="chr12" name="chr12">
</scanned-sequence>
<scanned-sequence accession="chr12" name="chr12">
</scanned-sequence>
<scanned-sequence accession="chr12" name="chr12">
</scanned-sequence>
<scanned-sequence accession="chr12" name="chr12">
</scanned-sequence>
<scanned-sequence accession="chr12" name="chr12">
</scanned-sequence>
<scanned-sequence accession="chr12" name="chr12">
</scanned-sequence>
<scanned-sequence accession="chr12" name="chr12">
<matched-element start="120810849" stop="120810859" score="13.6909" pvalue="2.22e-05">
<sequence>AAATGAGTCAG</sequence>
<mem:qvalue>0.246</mem:qvalue>
</matched-element>
<matched-element start="120810861" stop="120810851" score="9.56364" pvalue="9.91e-05">
<sequence>AGCTGACTCAT</sequence>
<mem:qvalue>0.414</mem:qvalue>
</matched-element>
</scanned-sequence>
<scanned-sequence accession="chr12" name="chr12">
</scanned-sequence>
<scanned-sequence accession="chr12" name="chr12">
</scanned-sequence>
<scanned-sequence accession="chr12" name="chr12">
</scanned-sequence>
<scanned-sequence accession="chr12" name="chr12">
</scanned-sequence>
<scanned-sequence accession="chr12" name="chr12">
<matched-element start="121952559" stop="121952549" score="13.2" pvalue="2.82e-05">
<sequence>CCATGACTCAG</sequence>
<mem:qvalue>0.264</mem:qvalue>
</matched-element>
</scanned-sequence>
<scanned-sequence accession="chr12" name="chr12">
</scanned-sequence>
<scanned-sequence accession="chr12" name="chr12">
</scanned-sequence>
<scanned-sequence accession="chr12" name="chr12">
</scanned-sequence>
<scanned-sequence accession="chr12" name="chr12">
</scanned-sequence>
<scanned-sequence accession="chr12" name="chr12">
</scanned-sequence>
<scanned-sequence accession="chr12" name="chr12">
</scanned-sequence>
<scanned-sequence accession="chr12" name="chr12">
</scanned-sequence>
<scanned-sequence accession="chr12" name="chr12">
</scanned-sequence>
<scanned-sequence accession="chr12" name="chr12">
</scanned-sequence>
<scanned-sequence accession="chr12" name="chr12">
</scanned-sequence>
<scanned-sequence accession="chr12" name="chr12">
<matched-element start="123967749" stop="123967759" score="15.1455" pvalue="6.76e-06">
<sequence>GGATGAGTCAC</sequence>
<mem:qvalue>0.241</mem:qvalue>
</matched-element>
<matched-element start="123967761" stop="123967751" score="14.4182" pvalue="1.41e-05">
<sequence>CAGTGACTCAT</sequence>
<mem:qvalue>0.242</mem:qvalue>
</matched-element>
</scanned-sequence>
<scanned-sequence accession="chr12" name="chr12">
</scanned-sequence>
<scanned-sequence accession="chr12" name="chr12">
</scanned-sequence>
<scanned-sequence accession="chr12" name="chr12">
</scanned-sequence>
<scanned-sequence accession="chr12" name="chr12">
</scanned-sequence>
<scanned-sequence accession="chr12" name="chr12">
</scanned-sequence>
<scanned-sequence accession="chr12" name="chr12">
</scanned-sequence>
<scanned-sequence accession="chr13" name="chr13">
</scanned-sequence>
<scanned-sequence accession="chr13" name="chr13">
</scanned-sequence>
<scanned-sequence accession="chr13" name="chr13">
</scanned-sequence>
<scanned-sequence accession="chr13" name="chr13">
</scanned-sequence>
<scanned-sequence accession="chr13" name="chr13">
</scanned-sequence>
<scanned-sequence accession="chr13" name="chr13">
</scanned-sequence>
<scanned-sequence accession="chr13" name="chr13">
</scanned-sequence>
<scanned-sequence accession="chr13" name="chr13">
</scanned-sequence>
<scanned-sequence accession="chr13" name="chr13">
</scanned-sequence>
<scanned-sequence accession="chr13" name="chr13">
</scanned-sequence>
<scanned-sequence accession="chr13" name="chr13">
</scanned-sequence>
<scanned-sequence accession="chr13" name="chr13">
<matched-element start="39917854" stop="39917844" score="10.7455" pvalue="6.16e-05">
<sequence>GAATGACTAAC</sequence>
<mem:qvalue>0.345</mem:qvalue>
</matched-element>
</scanned-sequence>
<scanned-sequence accession="chr13" name="chr13">
</scanned-sequence>
<scanned-sequence accession="chr13" name="chr13">
<matched-element start="41850096" stop="41850106" score="10.0182" pvalue="8.22e-05">
<sequence>AGATGAGTAAT</sequence>
<mem:qvalue>0.383</mem:qvalue>
</matched-element>
</scanned-sequence>
<scanned-sequence accession="chr13" name="chr13">
</scanned-sequence>
<scanned-sequence accession="chr13" name="chr13">
</scanned-sequence>
<scanned-sequence accession="chr13" name="chr13">
</scanned-sequence>
<scanned-sequence accession="chr13" name="chr13">
</scanned-sequence>
<scanned-sequence accession="chr13" name="chr13">
</scanned-sequence>
<scanned-sequence accession="chr13" name="chr13">
</scanned-sequence>
<scanned-sequence accession="chr13" name="chr13">
</scanned-sequence>
<scanned-sequence accession="chr13" name="chr13">
</scanned-sequence>
<scanned-sequence accession="chr13" name="chr13">
</scanned-sequence>
<scanned-sequence accession="chr13" name="chr13">
</scanned-sequence>
<scanned-sequence accession="chr13" name="chr13">
</scanned-sequence>
<scanned-sequence accession="chr13" name="chr13">
</scanned-sequence>
<scanned-sequence accession="chr13" name="chr13">
</scanned-sequence>
<scanned-sequence accession="chr13" name="chr13">
</scanned-sequence>
<scanned-sequence accession="chr13" name="chr13">
<matched-element start="49838154" stop="49838144" score="13.8545" pvalue="2.04e-05">
<sequence>GTGTGACTCAT</sequence>
<mem:qvalue>0.246</mem:qvalue>
</matched-element>
<matched-element start="49838142" stop="49838152" score="13.3636" pvalue="2.61e-05">
<sequence>CAATGAGTCAC</sequence>
<mem:qvalue>0.263</mem:qvalue>
</matched-element>
</scanned-sequence>
<scanned-sequence accession="chr13" name="chr13">
</scanned-sequence>
<scanned-sequence accession="chr13" name="chr13">
</scanned-sequence>
<scanned-sequence accession="chr13" name="chr13">
</scanned-sequence>
<scanned-sequence accession="chr13" name="chr13">
</scanned-sequence>
<scanned-sequence accession="chr13" name="chr13">
</scanned-sequence>
<scanned-sequence accession="chr13" name="chr13">
</scanned-sequence>
<scanned-sequence accession="chr13" name="chr13">
</scanned-sequence>
<scanned-sequence accession="chr13" name="chr13">
</scanned-sequence>
<scanned-sequence accession="chr13" name="chr13">
</scanned-sequence>
<scanned-sequence accession="chr13" name="chr13">
</scanned-sequence>
<scanned-sequence accession="chr13" name="chr13">
</scanned-sequence>
<scanned-sequence accession="chr13" name="chr13">
</scanned-sequence>
<scanned-sequence accession="chr13" name="chr13">
<matched-element start="108612758" stop="108612748" score="14.4364" pvalue="1.37e-05">
<sequence>TAATGAGTCAG</sequence>
<mem:qvalue>0.242</mem:qvalue>
</matched-element>
</scanned-sequence>
<scanned-sequence accession="chr13" name="chr13">
</scanned-sequence>
<scanned-sequence accession="chr13" name="chr13">
</scanned-sequence>
<scanned-sequence accession="chr13" name="chr13">
</scanned-sequence>
<scanned-sequence accession="chr14" name="chr14">
</scanned-sequence>
<scanned-sequence accession="chr14" name="chr14">
</scanned-sequence>
<scanned-sequence accession="chr14" name="chr14">
</scanned-sequence>
<scanned-sequence accession="chr14" name="chr14">
</scanned-sequence>
<scanned-sequence accession="chr14" name="chr14">
</scanned-sequence>
<scanned-sequence accession="chr14" name="chr14">
</scanned-sequence>
<scanned-sequence accession="chr14" name="chr14">
</scanned-sequence>
<scanned-sequence accession="chr14" name="chr14">
</scanned-sequence>
<scanned-sequence accession="chr14" name="chr14">
</scanned-sequence>
<scanned-sequence accession="chr14" name="chr14">
</scanned-sequence>
<scanned-sequence accession="chr14" name="chr14">
</scanned-sequence>
<scanned-sequence accession="chr14" name="chr14">
</scanned-sequence>
<scanned-sequence accession="chr14" name="chr14">
</scanned-sequence>
<scanned-sequence accession="chr14" name="chr14">
</scanned-sequence>
<scanned-sequence accession="chr14" name="chr14">
</scanned-sequence>
<scanned-sequence accession="chr14" name="chr14">
</scanned-sequence>
<scanned-sequence accession="chr14" name="chr14">
</scanned-sequence>
<scanned-sequence accession="chr14" name="chr14">
</scanned-sequence>
<scanned-sequence accession="chr14" name="chr14">
<matched-element start="34943898" stop="34943888" score="10.2" pvalue="7.6e-05">
<sequence>TAGTGGCTCAT</sequence>
<mem:qvalue>0.371</mem:qvalue>
</matched-element>
</scanned-sequence>
<scanned-sequence accession="chr14" name="chr14">
</scanned-sequence>
<scanned-sequence accession="chr14" name="chr14">
</scanned-sequence>
<scanned-sequence accession="chr14" name="chr14">
</scanned-sequence>
<scanned-sequence accession="chr14" name="chr14">
</scanned-sequence>
<scanned-sequence accession="chr14" name="chr14">
</scanned-sequence>
<scanned-sequence accession="chr14" name="chr14">
<matched-element start="54638961" stop="54638971" score="10.7818" pvalue="6.05e-05">
<sequence>AGATGATTCAC</sequence>
<mem:qvalue>0.345</mem:qvalue>
</matched-element>
</scanned-sequence>
<scanned-sequence accession="chr14" name="chr14">
</scanned-sequence>
<scanned-sequence accession="chr14" name="chr14">
<matched-element start="58698226" stop="58698236" score="10.7455" pvalue="6.16e-05">
<sequence>GAATGACTAAC</sequence>
<mem:qvalue>0.345</mem:qvalue>
</matched-element>
</scanned-sequence>
<scanned-sequence accession="chr14" name="chr14">
</scanned-sequence>
<scanned-sequence accession="chr14" name="chr14">
</scanned-sequence>
<scanned-sequence accession="chr14" name="chr14">
</scanned-sequence>
<scanned-sequence accession="chr14" name="chr14">
</scanned-sequence>
<scanned-sequence accession="chr14" name="chr14">
</scanned-sequence>
<scanned-sequence accession="chr14" name="chr14">
</scanned-sequence>
<scanned-sequence accession="chr14" name="chr14">
</scanned-sequence>
<scanned-sequence accession="chr14" name="chr14">
<matched-element start="61199154" stop="61199144" score="14.2727" pvalue="1.6e-05">
<sequence>GCATGACTCAG</sequence>
<mem:qvalue>0.246</mem:qvalue>
</matched-element>
<matched-element start="61199229" stop="61199219" score="9.92727" pvalue="8.54e-05">
<sequence>GGGTGGGTCAC</sequence>
<mem:qvalue>0.383</mem:qvalue>
</matched-element>
</scanned-sequence>
<scanned-sequence accession="chr14" name="chr14">
</scanned-sequence>
<scanned-sequence accession="chr14" name="chr14">
</scanned-sequence>
<scanned-sequence accession="chr14" name="chr14">
</scanned-sequence>
<scanned-sequence accession="chr14" name="chr14">
<matched-element start="64838928" stop="64838918" score="10" pvalue="8.3e-05">
<sequence>CAATGGCTCAT</sequence>
<mem:qvalue>0.383</mem:qvalue>
</matched-element>
</scanned-sequence>
<scanned-sequence accession="chr14" name="chr14">
</scanned-sequence>
<scanned-sequence accession="chr14" name="chr14">
</scanned-sequence>
<scanned-sequence accession="chr14" name="chr14">
</scanned-sequence>
<scanned-sequence accession="chr14" name="chr14">
</scanned-sequence>
<scanned-sequence accession="chr14" name="chr14">
<matched-element start="67747377" stop="67747367" score="15.5818" pvalue="3.32e-06">
<sequence>TGGTGACTCAG</sequence>
<mem:qvalue>0.206</mem:qvalue>
</matched-element>
</scanned-sequence>
<scanned-sequence accession="chr14" name="chr14">
</scanned-sequence>
<scanned-sequence accession="chr14" name="chr14">
</scanned-sequence>
<scanned-sequence accession="chr14" name="chr14">
</scanned-sequence>
<scanned-sequence accession="chr14" name="chr14">
</scanned-sequence>
<scanned-sequence accession="chr14" name="chr14">
</scanned-sequence>
<scanned-sequence accession="chr14" name="chr14">
<matched-element start="69303728" stop="69303738" score="10.0545" pvalue="8.1e-05">
<sequence>GAGTGGCTCAC</sequence>
<mem:qvalue>0.38</mem:qvalue>
</matched-element>
</scanned-sequence>
<scanned-sequence accession="chr14" name="chr14">
</scanned-sequence>
<scanned-sequence accession="chr14" name="chr14">
</scanned-sequence>
<scanned-sequence accession="chr14" name="chr14">
<matched-element start="72013540" stop="72013530" score="16.6" pvalue="2.28e-07">
<sequence>GGATGACTCAT</sequence>
<mem:qvalue>0.144</mem:qvalue>
</matched-element>
<matched-element start="72013528" stop="72013538" score="13.8364" pvalue="2.08e-05">
<sequence>AAATGAGTCAT</sequence>
<mem:qvalue>0.246</mem:qvalue>
</matched-element>
</scanned-sequence>
<scanned-sequence accession="chr14" name="chr14">
</scanned-sequence>
<scanned-sequence accession="chr14" name="chr14">
<matched-element start="75023997" stop="75023987" score="13.8364" pvalue="2.08e-05">
<sequence>AAATGAGTCAT</sequence>
<mem:qvalue>0.246</mem:qvalue>
</matched-element>
<matched-element start="75023985" stop="75023995" score="13.0364" pvalue="3e-05">
<sequence>ATATGACTCAT</sequence>
<mem:qvalue>0.266</mem:qvalue>
</matched-element>
</scanned-sequence>
<scanned-sequence accession="chr14" name="chr14">
</scanned-sequence>
<scanned-sequence accession="chr14" name="chr14">
</scanned-sequence>
<scanned-sequence accession="chr14" name="chr14">
<matched-element start="80991064" stop="80991054" score="9.92727" pvalue="8.54e-05">
<sequence>TGGTGGGTCAG</sequence>
<mem:qvalue>0.383</mem:qvalue>
</matched-element>
</scanned-sequence>
<scanned-sequence accession="chr14" name="chr14">
</scanned-sequence>
<scanned-sequence accession="chr14" name="chr14">
</scanned-sequence>
<scanned-sequence accession="chr14" name="chr14">
</scanned-sequence>
<scanned-sequence accession="chr14" name="chr14">
</scanned-sequence>
<scanned-sequence accession="chr14" name="chr14">
<matched-element start="90909826" stop="90909836" score="10.8909" pvalue="5.81e-05">
<sequence>TAATGACTAAT</sequence>
<mem:qvalue>0.345</mem:qvalue>
</matched-element>
</scanned-sequence>
<scanned-sequence accession="chr14" name="chr14">
</scanned-sequence>
<scanned-sequence accession="chr14" name="chr14">
</scanned-sequence>
<scanned-sequence accession="chr14" name="chr14">
</scanned-sequence>
<scanned-sequence accession="chr14" name="chr14">
</scanned-sequence>
<scanned-sequence accession="chr14" name="chr14">
<matched-element start="93495658" stop="93495648" score="15.9818" pvalue="1.67e-06">
<sequence>TGATGACTCAG</sequence>
<mem:qvalue>0.173</mem:qvalue>
</matched-element>
<matched-element start="93495646" stop="93495656" score="9.94545" pvalue="8.46e-05">
<sequence>GGCTGAGTCAT</sequence>
<mem:qvalue>0.383</mem:qvalue>
</matched-element>
</scanned-sequence>
<scanned-sequence accession="chr14" name="chr14">
</scanned-sequence>
<scanned-sequence accession="chr14" name="chr14">
</scanned-sequence>
<scanned-sequence accession="chr14" name="chr14">
<matched-element start="94801763" stop="94801773" score="14.8909" pvalue="8.87e-06">
<sequence>TGGTGAGTCAT</sequence>
<mem:qvalue>0.242</mem:qvalue>
</matched-element>
<matched-element start="94801775" stop="94801765" score="12.4182" pvalue="3.74e-05">
<sequence>ATATGACTCAC</sequence>
<mem:qvalue>0.278</mem:qvalue>
</matched-element>
</scanned-sequence>
<scanned-sequence accession="chr14" name="chr14">
<matched-element start="94850921" stop="94850931" score="12.1455" pvalue="4.06e-05">
<sequence>TGATGATTCAT</sequence>
<mem:qvalue>0.285</mem:qvalue>
</matched-element>
</scanned-sequence>
<scanned-sequence accession="chr14" name="chr14">
</scanned-sequence>
<scanned-sequence accession="chr14" name="chr14">
<matched-element start="95031919" stop="95031929" score="9.6" pvalue="9.77e-05">
<sequence>CAGTGGCTCAT</sequence>
<mem:qvalue>0.412</mem:qvalue>
</matched-element>
</scanned-sequence>
<scanned-sequence accession="chr14" name="chr14">
</scanned-sequence>
<scanned-sequence accession="chr14" name="chr14">
</scanned-sequence>
<scanned-sequence accession="chr14" name="chr14">
</scanned-sequence>
<scanned-sequence accession="chr14" name="chr14">
</scanned-sequence>
<scanned-sequence accession="chr14" name="chr14">
<matched-element start="96842971" stop="96842961" score="15.3818" pvalue="4.66e-06">
<sequence>AGATGACTCAT</sequence>
<mem:qvalue>0.236</mem:qvalue>
</matched-element>
<matched-element start="96842959" stop="96842969" score="14.5455" pvalue="1.25e-05">
<sequence>AGATGAGTCAT</sequence>
<mem:qvalue>0.242</mem:qvalue>
</matched-element>
<matched-element start="96843207" stop="96843197" score="10.0727" pvalue="8.03e-05">
<sequence>AAATGATTCAC</sequence>
<mem:qvalue>0.38</mem:qvalue>
</matched-element>
</scanned-sequence>
<scanned-sequence accession="chr14" name="chr14">
</scanned-sequence>
<scanned-sequence accession="chr14" name="chr14">
<matched-element start="99602279" stop="99602289" score="10.6182" pvalue="6.46e-05">
<sequence>GATTGACTCAT</sequence>
<mem:qvalue>0.345</mem:qvalue>
</matched-element>
<matched-element start="99601915" stop="99601905" score="10.4182" pvalue="6.96e-05">
<sequence>AGATGGCTCAG</sequence>
<mem:qvalue>0.36</mem:qvalue>
</matched-element>
</scanned-sequence>
<scanned-sequence accession="chr14" name="chr14">
</scanned-sequence>
<scanned-sequence accession="chr14" name="chr14">
</scanned-sequence>
<scanned-sequence accession="chr14" name="chr14">
</scanned-sequence>
<scanned-sequence accession="chr14" name="chr14">
</scanned-sequence>
<scanned-sequence accession="chr14" name="chr14">
</scanned-sequence>
<scanned-sequence accession="chr14" name="chr14">
</scanned-sequence>
<scanned-sequence accession="chr14" name="chr14">
</scanned-sequence>
<scanned-sequence accession="chr14" name="chr14">
</scanned-sequence>
<scanned-sequence accession="chr14" name="chr14">
<matched-element start="105119553" stop="105119563" score="14.6727" pvalue="1.16e-05">
<sequence>CAATGACTCAG</sequence>
<mem:qvalue>0.242</mem:qvalue>
</matched-element>
<matched-element start="105119565" stop="105119555" score="9.94545" pvalue="8.46e-05">
<sequence>GGCTGAGTCAT</sequence>
<mem:qvalue>0.383</mem:qvalue>
</matched-element>
</scanned-sequence>
<scanned-sequence accession="chr14" name="chr14">
<matched-element start="105238482" stop="105238492" score="14.6727" pvalue="1.16e-05">
<sequence>CAATGACTCAG</sequence>
<mem:qvalue>0.242</mem:qvalue>
</matched-element>
<matched-element start="105238494" stop="105238484" score="9.94545" pvalue="8.46e-05">
<sequence>GGCTGAGTCAT</sequence>
<mem:qvalue>0.383</mem:qvalue>
</matched-element>
</scanned-sequence>
<scanned-sequence accession="chr14" name="chr14">
</scanned-sequence>
<scanned-sequence accession="chr14" name="chr14">
</scanned-sequence>
<scanned-sequence accession="chr14" name="chr14">
</scanned-sequence>
<scanned-sequence accession="chr14" name="chr14">
</scanned-sequence>
<scanned-sequence accession="chr14" name="chr14">
</scanned-sequence>
<scanned-sequence accession="chr14" name="chr14">
</scanned-sequence>
<scanned-sequence accession="chr14" name="chr14">
</scanned-sequence>
<scanned-sequence accession="chr14" name="chr14">
</scanned-sequence>
<scanned-sequence accession="chr14" name="chr14">
</scanned-sequence>
<scanned-sequence accession="chr14" name="chr14">
</scanned-sequence>
<scanned-sequence accession="chr14" name="chr14">
</scanned-sequence>
<scanned-sequence accession="chr15" name="chr15">
</scanned-sequence>
<scanned-sequence accession="chr15" name="chr15">
</scanned-sequence>
<scanned-sequence accession="chr15" name="chr15">
</scanned-sequence>
<scanned-sequence accession="chr15" name="chr15">
</scanned-sequence>
<scanned-sequence accession="chr15" name="chr15">
</scanned-sequence>
<scanned-sequence accession="chr15" name="chr15">
</scanned-sequence>
<scanned-sequence accession="chr15" name="chr15">
</scanned-sequence>
<scanned-sequence accession="chr15" name="chr15">
</scanned-sequence>
<scanned-sequence accession="chr15" name="chr15">
<matched-element start="29342962" stop="29342952" score="10.2909" pvalue="7.38e-05">
<sequence>GCATGATTCAG</sequence>
<mem:qvalue>0.37</mem:qvalue>
</matched-element>
</scanned-sequence>
<scanned-sequence accession="chr15" name="chr15">
</scanned-sequence>
<scanned-sequence accession="chr15" name="chr15">
</scanned-sequence>
<scanned-sequence accession="chr15" name="chr15">
</scanned-sequence>
<scanned-sequence accession="chr15" name="chr15">
</scanned-sequence>
<scanned-sequence accession="chr15" name="chr15">
</scanned-sequence>
<scanned-sequence accession="chr15" name="chr15">
</scanned-sequence>
<scanned-sequence accession="chr15" name="chr15">
</scanned-sequence>
<scanned-sequence accession="chr15" name="chr15">
</scanned-sequence>
<scanned-sequence accession="chr15" name="chr15">
<matched-element start="29567779" stop="29567789" score="10.6182" pvalue="6.46e-05">
<sequence>GATTGACTCAT</sequence>
<mem:qvalue>0.345</mem:qvalue>
</matched-element>
<matched-element start="29567759" stop="29567749" score="9.6" pvalue="9.77e-05">
<sequence>CAGTGGCTCAT</sequence>
<mem:qvalue>0.412</mem:qvalue>
</matched-element>
</scanned-sequence>
<scanned-sequence accession="chr15" name="chr15">
</scanned-sequence>
<scanned-sequence accession="chr15" name="chr15">
</scanned-sequence>
<scanned-sequence accession="chr15" name="chr15">
</scanned-sequence>
<scanned-sequence accession="chr15" name="chr15">
</scanned-sequence>
<scanned-sequence accession="chr15" name="chr15">
</scanned-sequence>
<scanned-sequence accession="chr15" name="chr15">
</scanned-sequence>
<scanned-sequence accession="chr15" name="chr15">
<matched-element start="42028331" stop="42028341" score="14.6727" pvalue="1.16e-05">
<sequence>TGATGAGTCAC</sequence>
<mem:qvalue>0.242</mem:qvalue>
</matched-element>
<matched-element start="42028343" stop="42028333" score="12.6364" pvalue="3.49e-05">
<sequence>ATGTGACTCAT</sequence>
<mem:qvalue>0.271</mem:qvalue>
</matched-element>
</scanned-sequence>
<scanned-sequence accession="chr15" name="chr15">
</scanned-sequence>
<scanned-sequence accession="chr15" name="chr15">
</scanned-sequence>
<scanned-sequence accession="chr15" name="chr15">
</scanned-sequence>
<scanned-sequence accession="chr15" name="chr15">
</scanned-sequence>
<scanned-sequence accession="chr15" name="chr15">
</scanned-sequence>
<scanned-sequence accession="chr15" name="chr15">
</scanned-sequence>
<scanned-sequence accession="chr15" name="chr15">
</scanned-sequence>
<scanned-sequence accession="chr15" name="chr15">
</scanned-sequence>
<scanned-sequence accession="chr15" name="chr15">
</scanned-sequence>
<scanned-sequence accession="chr15" name="chr15">
<matched-element start="49308113" stop="49308103" score="15.2909" pvalue="5.36e-06">
<sequence>TGATGAGTCAT</sequence>
<mem:qvalue>0.238</mem:qvalue>
</matched-element>
<matched-element start="49308101" stop="49308111" score="13.9455" pvalue="1.97e-05">
<sequence>TCATGACTCAT</sequence>
<mem:qvalue>0.246</mem:qvalue>
</matched-element>
</scanned-sequence>
<scanned-sequence accession="chr15" name="chr15">
</scanned-sequence>
<scanned-sequence accession="chr15" name="chr15">
</scanned-sequence>
<scanned-sequence accession="chr15" name="chr15">
<matched-element start="56534045" stop="56534055" score="11.2909" pvalue="5.17e-05">
<sequence>GAATGATTCAC</sequence>
<mem:qvalue>0.324</mem:qvalue>
</matched-element>
</scanned-sequence>
<scanned-sequence accession="chr15" name="chr15">
</scanned-sequence>
<scanned-sequence accession="chr15" name="chr15">
</scanned-sequence>
<scanned-sequence accession="chr15" name="chr15">
<matched-element start="57623463" stop="57623473" score="15.2727" pvalue="5.8e-06">
<sequence>TAATGACTCAG</sequence>
<mem:qvalue>0.238</mem:qvalue>
</matched-element>
</scanned-sequence>
<scanned-sequence accession="chr15" name="chr15">
</scanned-sequence>
<scanned-sequence accession="chr15" name="chr15">
</scanned-sequence>
<scanned-sequence accession="chr15" name="chr15">
</scanned-sequence>
<scanned-sequence accession="chr15" name="chr15">
</scanned-sequence>
<scanned-sequence accession="chr15" name="chr15">
</scanned-sequence>
<scanned-sequence accession="chr15" name="chr15">
</scanned-sequence>
<scanned-sequence accession="chr15" name="chr15">
</scanned-sequence>
<scanned-sequence accession="chr15" name="chr15">
</scanned-sequence>
<scanned-sequence accession="chr15" name="chr15">
</scanned-sequence>
<scanned-sequence accession="chr15" name="chr15">
</scanned-sequence>
<scanned-sequence accession="chr15" name="chr15">
</scanned-sequence>
<scanned-sequence accession="chr15" name="chr15">
<matched-element start="62973259" stop="62973249" score="15.9818" pvalue="1.67e-06">
<sequence>TGATGACTCAG</sequence>
<mem:qvalue>0.173</mem:qvalue>
</matched-element>
</scanned-sequence>
<scanned-sequence accession="chr15" name="chr15">
</scanned-sequence>
<scanned-sequence accession="chr15" name="chr15">
</scanned-sequence>
<scanned-sequence accession="chr15" name="chr15">
</scanned-sequence>
<scanned-sequence accession="chr15" name="chr15">
</scanned-sequence>
<scanned-sequence accession="chr15" name="chr15">
</scanned-sequence>
<scanned-sequence accession="chr15" name="chr15">
</scanned-sequence>
<scanned-sequence accession="chr15" name="chr15">
</scanned-sequence>
<scanned-sequence accession="chr15" name="chr15">
</scanned-sequence>
<scanned-sequence accession="chr15" name="chr15">
</scanned-sequence>
<scanned-sequence accession="chr15" name="chr15">
</scanned-sequence>
<scanned-sequence accession="chr15" name="chr15">
</scanned-sequence>
<scanned-sequence accession="chr15" name="chr15">
</scanned-sequence>
<scanned-sequence accession="chr15" name="chr15">
</scanned-sequence>
<scanned-sequence accession="chr15" name="chr15">
</scanned-sequence>
<scanned-sequence accession="chr15" name="chr15">
</scanned-sequence>
<scanned-sequence accession="chr15" name="chr15">
</scanned-sequence>
<scanned-sequence accession="chr15" name="chr15">
</scanned-sequence>
<scanned-sequence accession="chr15" name="chr15">
</scanned-sequence>
<scanned-sequence accession="chr15" name="chr15">
</scanned-sequence>
<scanned-sequence accession="chr15" name="chr15">
</scanned-sequence>
<scanned-sequence accession="chr15" name="chr15">
</scanned-sequence>
<scanned-sequence accession="chr15" name="chr15">
</scanned-sequence>
<scanned-sequence accession="chr15" name="chr15">
</scanned-sequence>
<scanned-sequence accession="chr15" name="chr15">
</scanned-sequence>
<scanned-sequence accession="chr15" name="chr15">
</scanned-sequence>
<scanned-sequence accession="chr15" name="chr15">
</scanned-sequence>
<scanned-sequence accession="chr15" name="chr15">
</scanned-sequence>
<scanned-sequence accession="chr15" name="chr15">
</scanned-sequence>
<scanned-sequence accession="chr15" name="chr15">
</scanned-sequence>
<scanned-sequence accession="chr15" name="chr15">
</scanned-sequence>
<scanned-sequence accession="chr15" name="chr15">
</scanned-sequence>
<scanned-sequence accession="chr15" name="chr15">
<matched-element start="81298554" stop="81298544" score="16.1273" pvalue="9.3e-07">
<sequence>TGATGACTCAT</sequence>
<mem:qvalue>0.144</mem:qvalue>
</matched-element>
<matched-element start="81298542" stop="81298552" score="15.0545" pvalue="7.47e-06">
<sequence>GAATGAGTCAT</sequence>
<mem:qvalue>0.242</mem:qvalue>
</matched-element>
</scanned-sequence>
<scanned-sequence accession="chr15" name="chr15">
</scanned-sequence>
<scanned-sequence accession="chr15" name="chr15">
</scanned-sequence>
<scanned-sequence accession="chr15" name="chr15">
</scanned-sequence>
<scanned-sequence accession="chr15" name="chr15">
</scanned-sequence>
<scanned-sequence accession="chr15" name="chr15">
</scanned-sequence>
<scanned-sequence accession="chr15" name="chr15">
<matched-element start="88238187" stop="88238177" score="11.2545" pvalue="5.19e-05">
<sequence>AGATGATTCAG</sequence>
<mem:qvalue>0.324</mem:qvalue>
</matched-element>
</scanned-sequence>
<scanned-sequence accession="chr15" name="chr15">
</scanned-sequence>
<scanned-sequence accession="chr15" name="chr15">
</scanned-sequence>
<scanned-sequence accession="chr15" name="chr15">
</scanned-sequence>
<scanned-sequence accession="chr15" name="chr15">
</scanned-sequence>
<scanned-sequence accession="chr15" name="chr15">
</scanned-sequence>
<scanned-sequence accession="chr15" name="chr15">
</scanned-sequence>
<scanned-sequence accession="chr15" name="chr15">
</scanned-sequence>
<scanned-sequence accession="chr15" name="chr15">
</scanned-sequence>
<scanned-sequence accession="chr15" name="chr15">
</scanned-sequence>
<scanned-sequence accession="chr15" name="chr15">
</scanned-sequence>
<scanned-sequence accession="chr15" name="chr15">
</scanned-sequence>
<scanned-sequence accession="chr16" name="chr16">
</scanned-sequence>
<scanned-sequence accession="chr16" name="chr16">
</scanned-sequence>
<scanned-sequence accession="chr16" name="chr16">
</scanned-sequence>
<scanned-sequence accession="chr16" name="chr16">
</scanned-sequence>
<scanned-sequence accession="chr16" name="chr16">
</scanned-sequence>
<scanned-sequence accession="chr16" name="chr16">
</scanned-sequence>
<scanned-sequence accession="chr16" name="chr16">
</scanned-sequence>
<scanned-sequence accession="chr16" name="chr16">
</scanned-sequence>
<scanned-sequence accession="chr16" name="chr16">
</scanned-sequence>
<scanned-sequence accession="chr16" name="chr16">
<matched-element start="3161761" stop="3161771" score="13.2727" pvalue="2.71e-05">
<sequence>GTATGAGTCAG</sequence>
<mem:qvalue>0.264</mem:qvalue>
</matched-element>
<matched-element start="3161773" stop="3161763" score="10.3091" pvalue="7.27e-05">
<sequence>TGCTGACTCAT</sequence>
<mem:qvalue>0.367</mem:qvalue>
</matched-element>
</scanned-sequence>
<scanned-sequence accession="chr16" name="chr16">
</scanned-sequence>
<scanned-sequence accession="chr16" name="chr16">
</scanned-sequence>
<scanned-sequence accession="chr16" name="chr16">
<matched-element start="8937942" stop="8937932" score="14" pvalue="1.9e-05">
<sequence>AGGTGAGTCAG</sequence>
<mem:qvalue>0.246</mem:qvalue>
</matched-element>
<matched-element start="8937627" stop="8937637" score="10.7636" pvalue="6.12e-05">
<sequence>GGGTGGCTCAC</sequence>
<mem:qvalue>0.345</mem:qvalue>
</matched-element>
</scanned-sequence>
<scanned-sequence accession="chr16" name="chr16">
</scanned-sequence>
<scanned-sequence accession="chr16" name="chr16">
<matched-element start="9129158" stop="9129168" score="15.1091" pvalue="7.26e-06">
<sequence>TGGTGACTCAC</sequence>
<mem:qvalue>0.242</mem:qvalue>
</matched-element>
<matched-element start="9129170" stop="9129160" score="12.8182" pvalue="3.23e-05">
<sequence>AAGTGAGTCAC</sequence>
<mem:qvalue>0.269</mem:qvalue>
</matched-element>
<matched-element start="9128968" stop="9128978" score="11.1818" pvalue="5.33e-05">
<sequence>GGTTGACTCAG</sequence>
<mem:qvalue>0.327</mem:qvalue>
</matched-element>
</scanned-sequence>
<scanned-sequence accession="chr16" name="chr16">
</scanned-sequence>
<scanned-sequence accession="chr16" name="chr16">
</scanned-sequence>
<scanned-sequence accession="chr16" name="chr16">
</scanned-sequence>
<scanned-sequence accession="chr16" name="chr16">
</scanned-sequence>
<scanned-sequence accession="chr16" name="chr16">
<matched-element start="11253545" stop="11253535" score="9.81818" pvalue="9e-05">
<sequence>TCATGATTCAG</sequence>
<mem:qvalue>0.393</mem:qvalue>
</matched-element>
</scanned-sequence>
<scanned-sequence accession="chr16" name="chr16">
</scanned-sequence>
<scanned-sequence accession="chr16" name="chr16">
<matched-element start="11330080" stop="11330070" score="12.8727" pvalue="3.21e-05">
<sequence>GTGTGAGTCAG</sequence>
<mem:qvalue>0.269</mem:qvalue>
</matched-element>
<matched-element start="11330068" stop="11330078" score="10.1636" pvalue="7.73e-05">
<sequence>GGCTGACTCAC</sequence>
<mem:qvalue>0.371</mem:qvalue>
</matched-element>
</scanned-sequence>
<scanned-sequence accession="chr16" name="chr16">
</scanned-sequence>
<scanned-sequence accession="chr16" name="chr16">
<matched-element start="11364722" stop="11364712" score="16.0545" pvalue="1.2e-06">
<sequence>GGGTGACTCAG</sequence>
<mem:qvalue>0.144</mem:qvalue>
</matched-element>
</scanned-sequence>
<scanned-sequence accession="chr16" name="chr16">
</scanned-sequence>
<scanned-sequence accession="chr16" name="chr16">
</scanned-sequence>
<scanned-sequence accession="chr16" name="chr16">
</scanned-sequence>
<scanned-sequence accession="chr16" name="chr16">
</scanned-sequence>
<scanned-sequence accession="chr16" name="chr16">
<matched-element start="11707316" stop="11707306" score="10" pvalue="8.3e-05">
<sequence>AAATGACTAAG</sequence>
<mem:qvalue>0.383</mem:qvalue>
</matched-element>
</scanned-sequence>
<scanned-sequence accession="chr16" name="chr16">
</scanned-sequence>
<scanned-sequence accession="chr16" name="chr16">
</scanned-sequence>
<scanned-sequence accession="chr16" name="chr16">
</scanned-sequence>
<scanned-sequence accession="chr16" name="chr16">
</scanned-sequence>
<scanned-sequence accession="chr16" name="chr16">
</scanned-sequence>
<scanned-sequence accession="chr16" name="chr16">
</scanned-sequence>
<scanned-sequence accession="chr16" name="chr16">
</scanned-sequence>
<scanned-sequence accession="chr16" name="chr16">
</scanned-sequence>
<scanned-sequence accession="chr16" name="chr16">
<matched-element start="11967862" stop="11967852" score="9.94545" pvalue="8.46e-05">
<sequence>AGATGGCTCAC</sequence>
<mem:qvalue>0.383</mem:qvalue>
</matched-element>
</scanned-sequence>
<scanned-sequence accession="chr16" name="chr16">
</scanned-sequence>
<scanned-sequence accession="chr16" name="chr16">
</scanned-sequence>
<scanned-sequence accession="chr16" name="chr16">
</scanned-sequence>
<scanned-sequence accession="chr16" name="chr16">
</scanned-sequence>
<scanned-sequence accession="chr16" name="chr16">
</scanned-sequence>
<scanned-sequence accession="chr16" name="chr16">
</scanned-sequence>
<scanned-sequence accession="chr16" name="chr16">
</scanned-sequence>
<scanned-sequence accession="chr16" name="chr16">
<matched-element start="19474229" stop="19474239" score="13.9455" pvalue="1.97e-05">
<sequence>TCATGACTCAT</sequence>
<mem:qvalue>0.246</mem:qvalue>
</matched-element>
<matched-element start="19474241" stop="19474231" score="12.3455" pvalue="3.85e-05">
<sequence>CTATGAGTCAT</sequence>
<mem:qvalue>0.279</mem:qvalue>
</matched-element>
</scanned-sequence>
<scanned-sequence accession="chr16" name="chr16">
</scanned-sequence>
<scanned-sequence accession="chr16" name="chr16">
</scanned-sequence>
<scanned-sequence accession="chr16" name="chr16">
</scanned-sequence>
<scanned-sequence accession="chr16" name="chr16">
</scanned-sequence>
<scanned-sequence accession="chr16" name="chr16">
</scanned-sequence>
<scanned-sequence accession="chr16" name="chr16">
<matched-element start="23254747" stop="23254737" score="9.89091" pvalue="8.65e-05">
<sequence>GCATGACTAAT</sequence>
<mem:qvalue>0.386</mem:qvalue>
</matched-element>
</scanned-sequence>
<scanned-sequence accession="chr16" name="chr16">
</scanned-sequence>
<scanned-sequence accession="chr16" name="chr16">
</scanned-sequence>
<scanned-sequence accession="chr16" name="chr16">
</scanned-sequence>
<scanned-sequence accession="chr16" name="chr16">
</scanned-sequence>
<scanned-sequence accession="chr16" name="chr16">
</scanned-sequence>
<scanned-sequence accession="chr16" name="chr16">
</scanned-sequence>
<scanned-sequence accession="chr16" name="chr16">
</scanned-sequence>
<scanned-sequence accession="chr16" name="chr16">
</scanned-sequence>
<scanned-sequence accession="chr16" name="chr16">
</scanned-sequence>
<scanned-sequence accession="chr16" name="chr16">
</scanned-sequence>
<scanned-sequence accession="chr16" name="chr16">
</scanned-sequence>
<scanned-sequence accession="chr16" name="chr16">
</scanned-sequence>
<scanned-sequence accession="chr16" name="chr16">
</scanned-sequence>
<scanned-sequence accession="chr16" name="chr16">
</scanned-sequence>
<scanned-sequence accession="chr16" name="chr16">
</scanned-sequence>
<scanned-sequence accession="chr16" name="chr16">
</scanned-sequence>
<scanned-sequence accession="chr16" name="chr16">
</scanned-sequence>
<scanned-sequence accession="chr16" name="chr16">
</scanned-sequence>
<scanned-sequence accession="chr16" name="chr16">
</scanned-sequence>
<scanned-sequence accession="chr16" name="chr16">
</scanned-sequence>
<scanned-sequence accession="chr16" name="chr16">
</scanned-sequence>
<scanned-sequence accession="chr16" name="chr16">
</scanned-sequence>
<scanned-sequence accession="chr16" name="chr16">
</scanned-sequence>
<scanned-sequence accession="chr16" name="chr16">
</scanned-sequence>
<scanned-sequence accession="chr16" name="chr16">
</scanned-sequence>
<scanned-sequence accession="chr16" name="chr16">
<matched-element start="51690426" stop="51690416" score="12.3636" pvalue="3.83e-05">
<sequence>CCATGAGTCAG</sequence>
<mem:qvalue>0.278</mem:qvalue>
</matched-element>
</scanned-sequence>
<scanned-sequence accession="chr16" name="chr16">
</scanned-sequence>
<scanned-sequence accession="chr16" name="chr16">
</scanned-sequence>
<scanned-sequence accession="chr16" name="chr16">
<matched-element start="55536602" stop="55536592" score="14.1455" pvalue="1.72e-05">
<sequence>AGGTGAGTCAT</sequence>
<mem:qvalue>0.246</mem:qvalue>
</matched-element>
<matched-element start="55536590" stop="55536600" score="14.0545" pvalue="1.81e-05">
<sequence>AAATGACTCAC</sequence>
<mem:qvalue>0.246</mem:qvalue>
</matched-element>
</scanned-sequence>
<scanned-sequence accession="chr16" name="chr16">
</scanned-sequence>
<scanned-sequence accession="chr16" name="chr16">
</scanned-sequence>
<scanned-sequence accession="chr16" name="chr16">
</scanned-sequence>
<scanned-sequence accession="chr16" name="chr16">
</scanned-sequence>
<scanned-sequence accession="chr16" name="chr16">
<matched-element start="56135747" stop="56135757" score="9.70909" pvalue="9.36e-05">
<sequence>AAATGGCTCAG</sequence>
<mem:qvalue>0.401</mem:qvalue>
</matched-element>
</scanned-sequence>
<scanned-sequence accession="chr16" name="chr16">
</scanned-sequence>
<scanned-sequence accession="chr16" name="chr16">
</scanned-sequence>
<scanned-sequence accession="chr16" name="chr16">
</scanned-sequence>
<scanned-sequence accession="chr16" name="chr16">
</scanned-sequence>
<scanned-sequence accession="chr16" name="chr16">
</scanned-sequence>
<scanned-sequence accession="chr16" name="chr16">
</scanned-sequence>
<scanned-sequence accession="chr16" name="chr16">
</scanned-sequence>
<scanned-sequence accession="chr16" name="chr16">
</scanned-sequence>
<scanned-sequence accession="chr16" name="chr16">
</scanned-sequence>
<scanned-sequence accession="chr16" name="chr16">
</scanned-sequence>
<scanned-sequence accession="chr16" name="chr16">
</scanned-sequence>
<scanned-sequence accession="chr16" name="chr16">
</scanned-sequence>
<scanned-sequence accession="chr16" name="chr16">
</scanned-sequence>
<scanned-sequence accession="chr16" name="chr16">
</scanned-sequence>
<scanned-sequence accession="chr16" name="chr16">
</scanned-sequence>
<scanned-sequence accession="chr16" name="chr16">
<matched-element start="80674077" stop="80674087" score="15.5818" pvalue="3.32e-06">
<sequence>TGGTGACTCAG</sequence>
<mem:qvalue>0.206</mem:qvalue>
</matched-element>
<matched-element start="80674061" stop="80674051" score="14.7455" pvalue="1.08e-05">
<sequence>TGGTGAGTCAG</sequence>
<mem:qvalue>0.242</mem:qvalue>
</matched-element>
</scanned-sequence>
<scanned-sequence accession="chr16" name="chr16">
</scanned-sequence>
<scanned-sequence accession="chr16" name="chr16">
</scanned-sequence>
<scanned-sequence accession="chr16" name="chr16">
</scanned-sequence>
<scanned-sequence accession="chr16" name="chr16">
</scanned-sequence>
<scanned-sequence accession="chr16" name="chr16">
</scanned-sequence>
<scanned-sequence accession="chr16" name="chr16">
</scanned-sequence>
<scanned-sequence accession="chr16" name="chr16">
</scanned-sequence>
<scanned-sequence accession="chr16" name="chr16">
</scanned-sequence>
<scanned-sequence accession="chr16" name="chr16">
</scanned-sequence>
<scanned-sequence accession="chr16" name="chr16">
</scanned-sequence>
<scanned-sequence accession="chr17" name="chr17">
</scanned-sequence>
<scanned-sequence accession="chr17" name="chr17">
</scanned-sequence>
<scanned-sequence accession="chr17" name="chr17">
</scanned-sequence>
<scanned-sequence accession="chr17" name="chr17">
</scanned-sequence>
<scanned-sequence accession="chr17" name="chr17">
<matched-element start="1573179" stop="1573189" score="14.4" pvalue="1.46e-05">
<sequence>AGATGAGTCAG</sequence>
<mem:qvalue>0.242</mem:qvalue>
</matched-element>
</scanned-sequence>
<scanned-sequence accession="chr17" name="chr17">
</scanned-sequence>
<scanned-sequence accession="chr17" name="chr17">
</scanned-sequence>
<scanned-sequence accession="chr17" name="chr17">
</scanned-sequence>
<scanned-sequence accession="chr17" name="chr17">
</scanned-sequence>
<scanned-sequence accession="chr17" name="chr17">
</scanned-sequence>
<scanned-sequence accession="chr17" name="chr17">
<matched-element start="3561076" stop="3561086" score="13.8" pvalue="2.15e-05">
<sequence>GCATGACTCAC</sequence>
<mem:qvalue>0.246</mem:qvalue>
</matched-element>
<matched-element start="3561088" stop="3561078" score="13.5818" pvalue="2.36e-05">
<sequence>CAGTGAGTCAT</sequence>
<mem:qvalue>0.253</mem:qvalue>
</matched-element>
</scanned-sequence>
<scanned-sequence accession="chr17" name="chr17">
<matched-element start="3811749" stop="3811739" score="10.4" pvalue="6.99e-05">
<sequence>GGGTGGGTCAG</sequence>
<mem:qvalue>0.36</mem:qvalue>
</matched-element>
</scanned-sequence>
<scanned-sequence accession="chr17" name="chr17">
</scanned-sequence>
<scanned-sequence accession="chr17" name="chr17">
</scanned-sequence>
<scanned-sequence accession="chr17" name="chr17">
</scanned-sequence>
<scanned-sequence accession="chr17" name="chr17">
</scanned-sequence>
<scanned-sequence accession="chr17" name="chr17">
</scanned-sequence>
<scanned-sequence accession="chr17" name="chr17">
</scanned-sequence>
<scanned-sequence accession="chr17" name="chr17">
</scanned-sequence>
<scanned-sequence accession="chr17" name="chr17">
</scanned-sequence>
<scanned-sequence accession="chr17" name="chr17">
<matched-element start="7423543" stop="7423553" score="10.7455" pvalue="6.16e-05">
<sequence>TAATGACTAAG</sequence>
<mem:qvalue>0.345</mem:qvalue>
</matched-element>
</scanned-sequence>
<scanned-sequence accession="chr17" name="chr17">
</scanned-sequence>
<scanned-sequence accession="chr17" name="chr17">
</scanned-sequence>
<scanned-sequence accession="chr17" name="chr17">
<matched-element start="8070901" stop="8070911" score="10.8909" pvalue="5.81e-05">
<sequence>TAGTGATTCAG</sequence>
<mem:qvalue>0.345</mem:qvalue>
</matched-element>
</scanned-sequence>
<scanned-sequence accession="chr17" name="chr17">
</scanned-sequence>
<scanned-sequence accession="chr17" name="chr17">
</scanned-sequence>
<scanned-sequence accession="chr17" name="chr17">
</scanned-sequence>
<scanned-sequence accession="chr17" name="chr17">
</scanned-sequence>
<scanned-sequence accession="chr17" name="chr17">
</scanned-sequence>
<scanned-sequence accession="chr17" name="chr17">
</scanned-sequence>
<scanned-sequence accession="chr17" name="chr17">
</scanned-sequence>
<scanned-sequence accession="chr17" name="chr17">
</scanned-sequence>
<scanned-sequence accession="chr17" name="chr17">
</scanned-sequence>
<scanned-sequence accession="chr17" name="chr17">
<matched-element start="22684107" stop="22684097" score="14.5455" pvalue="1.25e-05">
<sequence>AGATGAGTCAT</sequence>
<mem:qvalue>0.242</mem:qvalue>
</matched-element>
<matched-element start="22684095" stop="22684105" score="13.1818" pvalue="2.87e-05">
<sequence>CTATGACTCAT</sequence>
<mem:qvalue>0.265</mem:qvalue>
</matched-element>
</scanned-sequence>
<scanned-sequence accession="chr17" name="chr17">
</scanned-sequence>
<scanned-sequence accession="chr17" name="chr17">
<matched-element start="23408974" stop="23408964" score="10" pvalue="8.3e-05">
<sequence>CAATGGCTCAT</sequence>
<mem:qvalue>0.383</mem:qvalue>
</matched-element>
</scanned-sequence>
<scanned-sequence accession="chr17" name="chr17">
</scanned-sequence>
<scanned-sequence accession="chr17" name="chr17">
</scanned-sequence>
<scanned-sequence accession="chr17" name="chr17">
</scanned-sequence>
<scanned-sequence accession="chr17" name="chr17">
</scanned-sequence>
<scanned-sequence accession="chr17" name="chr17">
<matched-element start="25715004" stop="25714994" score="9.74545" pvalue="9.19e-05">
<sequence>CAGTGACTAAG</sequence>
<mem:qvalue>0.398</mem:qvalue>
</matched-element>
</scanned-sequence>
<scanned-sequence accession="chr17" name="chr17">
</scanned-sequence>
<scanned-sequence accession="chr17" name="chr17">
</scanned-sequence>
<scanned-sequence accession="chr17" name="chr17">
</scanned-sequence>
<scanned-sequence accession="chr17" name="chr17">
<matched-element start="30414923" stop="30414913" score="13.0364" pvalue="3e-05">
<sequence>GCGTGAGTCAG</sequence>
<mem:qvalue>0.266</mem:qvalue>
</matched-element>
<matched-element start="30414911" stop="30414921" score="9.69091" pvalue="9.44e-05">
<sequence>TGCTGACTCAC</sequence>
<mem:qvalue>0.403</mem:qvalue>
</matched-element>
</scanned-sequence>
<scanned-sequence accession="chr17" name="chr17">
</scanned-sequence>
<scanned-sequence accession="chr17" name="chr17">
</scanned-sequence>
<scanned-sequence accession="chr17" name="chr17">
</scanned-sequence>
<scanned-sequence accession="chr17" name="chr17">
</scanned-sequence>
<scanned-sequence accession="chr17" name="chr17">
</scanned-sequence>
<scanned-sequence accession="chr17" name="chr17">
</scanned-sequence>
<scanned-sequence accession="chr17" name="chr17">
<matched-element start="34278712" stop="34278702" score="10.4" pvalue="6.99e-05">
<sequence>GGGTGGGTCAG</sequence>
<mem:qvalue>0.36</mem:qvalue>
</matched-element>
<matched-element start="34278818" stop="34278808" score="9.58182" pvalue="9.84e-05">
<sequence>AGATGGGTCAG</sequence>
<mem:qvalue>0.413</mem:qvalue>
</matched-element>
</scanned-sequence>
<scanned-sequence accession="chr17" name="chr17">
</scanned-sequence>
<scanned-sequence accession="chr17" name="chr17">
</scanned-sequence>
<scanned-sequence accession="chr17" name="chr17">
</scanned-sequence>
<scanned-sequence accession="chr17" name="chr17">
</scanned-sequence>
<scanned-sequence accession="chr17" name="chr17">
<matched-element start="35168162" stop="35168152" score="14.4182" pvalue="1.41e-05">
<sequence>CAGTGACTCAT</sequence>
<mem:qvalue>0.242</mem:qvalue>
</matched-element>
<matched-element start="35168150" stop="35168160" score="11.7455" pvalue="4.56e-05">
<sequence>ACATGAGTCAC</sequence>
<mem:qvalue>0.303</mem:qvalue>
</matched-element>
</scanned-sequence>
<scanned-sequence accession="chr17" name="chr17">
</scanned-sequence>
<scanned-sequence accession="chr17" name="chr17">
</scanned-sequence>
<scanned-sequence accession="chr17" name="chr17">
</scanned-sequence>
<scanned-sequence accession="chr17" name="chr17">
</scanned-sequence>
<scanned-sequence accession="chr17" name="chr17">
</scanned-sequence>
<scanned-sequence accession="chr17" name="chr17">
</scanned-sequence>
<scanned-sequence accession="chr17" name="chr17">
<matched-element start="35970787" stop="35970777" score="14.4" pvalue="1.46e-05">
<sequence>AGATGAGTCAG</sequence>
<mem:qvalue>0.242</mem:qvalue>
</matched-element>
</scanned-sequence>
<scanned-sequence accession="chr17" name="chr17">
</scanned-sequence>
<scanned-sequence accession="chr17" name="chr17">
</scanned-sequence>
<scanned-sequence accession="chr17" name="chr17">
</scanned-sequence>
<scanned-sequence accession="chr17" name="chr17">
</scanned-sequence>
<scanned-sequence accession="chr17" name="chr17">
</scanned-sequence>
<scanned-sequence accession="chr17" name="chr17">
</scanned-sequence>
<scanned-sequence accession="chr17" name="chr17">
</scanned-sequence>
<scanned-sequence accession="chr17" name="chr17">
</scanned-sequence>
<scanned-sequence accession="chr17" name="chr17">
</scanned-sequence>
<scanned-sequence accession="chr17" name="chr17">
</scanned-sequence>
<scanned-sequence accession="chr17" name="chr17">
</scanned-sequence>
<scanned-sequence accession="chr17" name="chr17">
<matched-element start="39781215" stop="39781225" score="15.5818" pvalue="3.32e-06">
<sequence>TGGTGACTCAG</sequence>
<mem:qvalue>0.206</mem:qvalue>
</matched-element>
</scanned-sequence>
<scanned-sequence accession="chr17" name="chr17">
</scanned-sequence>
<scanned-sequence accession="chr17" name="chr17">
</scanned-sequence>
<scanned-sequence accession="chr17" name="chr17">
</scanned-sequence>
<scanned-sequence accession="chr17" name="chr17">
</scanned-sequence>
<scanned-sequence accession="chr17" name="chr17">
</scanned-sequence>
<scanned-sequence accession="chr17" name="chr17">
</scanned-sequence>
<scanned-sequence accession="chr17" name="chr17">
</scanned-sequence>
<scanned-sequence accession="chr17" name="chr17">
</scanned-sequence>
<scanned-sequence accession="chr17" name="chr17">
<matched-element start="44656359" stop="44656369" score="9.72727" pvalue="9.29e-05">
<sequence>CGATGGGTCAG</sequence>
<mem:qvalue>0.398</mem:qvalue>
</matched-element>
</scanned-sequence>
<scanned-sequence accession="chr17" name="chr17">
</scanned-sequence>
<scanned-sequence accession="chr17" name="chr17">
</scanned-sequence>
<scanned-sequence accession="chr17" name="chr17">
</scanned-sequence>
<scanned-sequence accession="chr17" name="chr17">
</scanned-sequence>
<scanned-sequence accession="chr17" name="chr17">
</scanned-sequence>
<scanned-sequence accession="chr17" name="chr17">
<matched-element start="46585738" stop="46585748" score="13.2909" pvalue="2.68e-05">
<sequence>AAGTGAGTCAG</sequence>
<mem:qvalue>0.263</mem:qvalue>
</matched-element>
</scanned-sequence>
<scanned-sequence accession="chr17" name="chr17">
</scanned-sequence>
<scanned-sequence accession="chr17" name="chr17">
</scanned-sequence>
<scanned-sequence accession="chr17" name="chr17">
</scanned-sequence>
<scanned-sequence accession="chr17" name="chr17">
</scanned-sequence>
<scanned-sequence accession="chr17" name="chr17">
</scanned-sequence>
<scanned-sequence accession="chr17" name="chr17">
</scanned-sequence>
<scanned-sequence accession="chr17" name="chr17">
</scanned-sequence>
<scanned-sequence accession="chr17" name="chr17">
</scanned-sequence>
<scanned-sequence accession="chr17" name="chr17">
<matched-element start="55218813" stop="55218823" score="14.0364" pvalue="1.86e-05">
<sequence>GAGTGAGTCAC</sequence>
<mem:qvalue>0.246</mem:qvalue>
</matched-element>
<matched-element start="55218825" stop="55218815" score="12.1636" pvalue="4.04e-05">
<sequence>CTGTGACTCAC</sequence>
<mem:qvalue>0.285</mem:qvalue>
</matched-element>
</scanned-sequence>
<scanned-sequence accession="chr17" name="chr17">
</scanned-sequence>
<scanned-sequence accession="chr17" name="chr17">
</scanned-sequence>
<scanned-sequence accession="chr17" name="chr17">
</scanned-sequence>
<scanned-sequence accession="chr17" name="chr17">
</scanned-sequence>
<scanned-sequence accession="chr17" name="chr17">
<matched-element start="55275450" stop="55275460" score="15.4182" pvalue="4.2e-06">
<sequence>TAATGACTCAT</sequence>
<mem:qvalue>0.234</mem:qvalue>
</matched-element>
<matched-element start="55275462" stop="55275452" score="13.8364" pvalue="2.08e-05">
<sequence>AAATGAGTCAT</sequence>
<mem:qvalue>0.246</mem:qvalue>
</matched-element>
</scanned-sequence>
<scanned-sequence accession="chr17" name="chr17">
<matched-element start="57525746" stop="57525756" score="12.4909" pvalue="3.7e-05">
<sequence>ATGTGACTCAG</sequence>
<mem:qvalue>0.275</mem:qvalue>
</matched-element>
</scanned-sequence>
<scanned-sequence accession="chr17" name="chr17">
</scanned-sequence>
<scanned-sequence accession="chr17" name="chr17">
</scanned-sequence>
<scanned-sequence accession="chr17" name="chr17">
</scanned-sequence>
<scanned-sequence accession="chr17" name="chr17">
</scanned-sequence>
<scanned-sequence accession="chr17" name="chr17">
</scanned-sequence>
<scanned-sequence accession="chr17" name="chr17">
</scanned-sequence>
<scanned-sequence accession="chr17" name="chr17">
</scanned-sequence>
<scanned-sequence accession="chr17" name="chr17">
</scanned-sequence>
<scanned-sequence accession="chr17" name="chr17">
</scanned-sequence>
<scanned-sequence accession="chr17" name="chr17">
</scanned-sequence>
<scanned-sequence accession="chr17" name="chr17">
</scanned-sequence>
<scanned-sequence accession="chr17" name="chr17">
</scanned-sequence>
<scanned-sequence accession="chr17" name="chr17">
</scanned-sequence>
<scanned-sequence accession="chr17" name="chr17">
</scanned-sequence>
<scanned-sequence accession="chr17" name="chr17">
</scanned-sequence>
<scanned-sequence accession="chr17" name="chr17">
</scanned-sequence>
<scanned-sequence accession="chr17" name="chr17">
</scanned-sequence>
<scanned-sequence accession="chr17" name="chr17">
</scanned-sequence>
<scanned-sequence accession="chr17" name="chr17">
<matched-element start="63799950" stop="63799940" score="10.1636" pvalue="7.73e-05">
<sequence>TGCTGACTCAG</sequence>
<mem:qvalue>0.371</mem:qvalue>
</matched-element>
<matched-element start="63799938" stop="63799948" score="9.8" pvalue="9.04e-05">
<sequence>GGCTGAGTCAG</sequence>
<mem:qvalue>0.393</mem:qvalue>
</matched-element>
</scanned-sequence>
<scanned-sequence accession="chr17" name="chr17">
</scanned-sequence>
<scanned-sequence accession="chr17" name="chr17">
</scanned-sequence>
<scanned-sequence accession="chr17" name="chr17">
</scanned-sequence>
<scanned-sequence accession="chr17" name="chr17">
</scanned-sequence>
<scanned-sequence accession="chr17" name="chr17">
</scanned-sequence>
<scanned-sequence accession="chr17" name="chr17">
</scanned-sequence>
<scanned-sequence accession="chr17" name="chr17">
</scanned-sequence>
<scanned-sequence accession="chr17" name="chr17">
</scanned-sequence>
<scanned-sequence accession="chr17" name="chr17">
</scanned-sequence>
<scanned-sequence accession="chr17" name="chr17">
</scanned-sequence>
<scanned-sequence accession="chr17" name="chr17">
</scanned-sequence>
<scanned-sequence accession="chr17" name="chr17">
</scanned-sequence>
<scanned-sequence accession="chr17" name="chr17">
</scanned-sequence>
<scanned-sequence accession="chr17" name="chr17">
</scanned-sequence>
<scanned-sequence accession="chr17" name="chr17">
</scanned-sequence>
<scanned-sequence accession="chr17" name="chr17">
</scanned-sequence>
<scanned-sequence accession="chr17" name="chr17">
</scanned-sequence>
<scanned-sequence accession="chr17" name="chr17">
</scanned-sequence>
<scanned-sequence accession="chr17" name="chr17">
</scanned-sequence>
<scanned-sequence accession="chr17" name="chr17">
</scanned-sequence>
<scanned-sequence accession="chr17" name="chr17">
</scanned-sequence>
<scanned-sequence accession="chr17" name="chr17">
</scanned-sequence>
<scanned-sequence accession="chr17" name="chr17">
</scanned-sequence>
<scanned-sequence accession="chr17" name="chr17">
</scanned-sequence>
<scanned-sequence accession="chr17" name="chr17">
</scanned-sequence>
<scanned-sequence accession="chr17" name="chr17">
</scanned-sequence>
<scanned-sequence accession="chr17" name="chr17">
</scanned-sequence>
<scanned-sequence accession="chr17" name="chr17">
</scanned-sequence>
<scanned-sequence accession="chr17" name="chr17">
</scanned-sequence>
<scanned-sequence accession="chr17" name="chr17">
</scanned-sequence>
<scanned-sequence accession="chr17" name="chr17">
</scanned-sequence>
<scanned-sequence accession="chr17" name="chr17">
</scanned-sequence>
<scanned-sequence accession="chr17" name="chr17">
</scanned-sequence>
<scanned-sequence accession="chr17" name="chr17">
</scanned-sequence>
<scanned-sequence accession="chr17" name="chr17">
</scanned-sequence>
<scanned-sequence accession="chr17" name="chr17">
</scanned-sequence>
<scanned-sequence accession="chr17" name="chr17">
</scanned-sequence>
<scanned-sequence accession="chr17" name="chr17">
</scanned-sequence>
<scanned-sequence accession="chr17" name="chr17">
</scanned-sequence>
<scanned-sequence accession="chr17" name="chr17">
</scanned-sequence>
<scanned-sequence accession="chr17" name="chr17">
</scanned-sequence>
<scanned-sequence accession="chr17" name="chr17">
</scanned-sequence>
<scanned-sequence accession="chr17" name="chr17">
</scanned-sequence>
<scanned-sequence accession="chr17" name="chr17">
</scanned-sequence>
<scanned-sequence accession="chr17" name="chr17">
</scanned-sequence>
<scanned-sequence accession="chr18" name="chr18">
<matched-element start="667132" stop="667142" score="13.2909" pvalue="2.68e-05">
<sequence>AAGTGAGTCAG</sequence>
<mem:qvalue>0.263</mem:qvalue>
</matched-element>
</scanned-sequence>
<scanned-sequence accession="chr18" name="chr18">
</scanned-sequence>
<scanned-sequence accession="chr18" name="chr18">
</scanned-sequence>
<scanned-sequence accession="chr18" name="chr18">
</scanned-sequence>
<scanned-sequence accession="chr18" name="chr18">
</scanned-sequence>
<scanned-sequence accession="chr18" name="chr18">
</scanned-sequence>
<scanned-sequence accession="chr18" name="chr18">
<matched-element start="9057180" stop="9057190" score="11.5273" pvalue="4.81e-05">
<sequence>TGATGATTCAC</sequence>
<mem:qvalue>0.313</mem:qvalue>
</matched-element>
</scanned-sequence>
<scanned-sequence accession="chr18" name="chr18">
</scanned-sequence>
<scanned-sequence accession="chr18" name="chr18">
</scanned-sequence>
<scanned-sequence accession="chr18" name="chr18">
</scanned-sequence>
<scanned-sequence accession="chr18" name="chr18">
</scanned-sequence>
<scanned-sequence accession="chr18" name="chr18">
</scanned-sequence>
<scanned-sequence accession="chr18" name="chr18">
</scanned-sequence>
<scanned-sequence accession="chr18" name="chr18">
</scanned-sequence>
<scanned-sequence accession="chr18" name="chr18">
</scanned-sequence>
<scanned-sequence accession="chr18" name="chr18">
</scanned-sequence>
<scanned-sequence accession="chr18" name="chr18">
</scanned-sequence>
<scanned-sequence accession="chr18" name="chr18">
<matched-element start="19065528" stop="19065538" score="12.9636" pvalue="3.09e-05">
<sequence>CAGTGAGTCAC</sequence>
<mem:qvalue>0.267</mem:qvalue>
</matched-element>
<matched-element start="19065540" stop="19065530" score="12.1818" pvalue="4.01e-05">
<sequence>ACGTGACTCAC</sequence>
<mem:qvalue>0.285</mem:qvalue>
</matched-element>
</scanned-sequence>
<scanned-sequence accession="chr18" name="chr18">
</scanned-sequence>
<scanned-sequence accession="chr18" name="chr18">
</scanned-sequence>
<scanned-sequence accession="chr18" name="chr18">
</scanned-sequence>
<scanned-sequence accession="chr18" name="chr18">
</scanned-sequence>
<scanned-sequence accession="chr18" name="chr18">
<matched-element start="19994231" stop="19994241" score="14.8182" pvalue="9.8e-06">
<sequence>CAATGACTCAT</sequence>
<mem:qvalue>0.242</mem:qvalue>
</matched-element>
<matched-element start="19994243" stop="19994233" score="13.5818" pvalue="2.36e-05">
<sequence>GCATGAGTCAT</sequence>
<mem:qvalue>0.253</mem:qvalue>
</matched-element>
</scanned-sequence>
<scanned-sequence accession="chr18" name="chr18">
</scanned-sequence>
<scanned-sequence accession="chr18" name="chr18">
</scanned-sequence>
<scanned-sequence accession="chr18" name="chr18">
</scanned-sequence>
<scanned-sequence accession="chr18" name="chr18">
</scanned-sequence>
<scanned-sequence accession="chr18" name="chr18">
</scanned-sequence>
<scanned-sequence accession="chr18" name="chr18">
</scanned-sequence>
<scanned-sequence accession="chr18" name="chr18">
</scanned-sequence>
<scanned-sequence accession="chr18" name="chr18">
<matched-element start="47227916" stop="47227926" score="14.7455" pvalue="1.08e-05">
<sequence>TGGTGAGTCAG</sequence>
<mem:qvalue>0.242</mem:qvalue>
</matched-element>
</scanned-sequence>
<scanned-sequence accession="chr18" name="chr18">
</scanned-sequence>
<scanned-sequence accession="chr18" name="chr18">
<matched-element start="54888942" stop="54888952" score="14.7636" pvalue="1.02e-05">
<sequence>AGATGACTCAC</sequence>
<mem:qvalue>0.242</mem:qvalue>
</matched-element>
<matched-element start="54888954" stop="54888944" score="11.8" pvalue="4.47e-05">
<sequence>ATGTGAGTCAT</sequence>
<mem:qvalue>0.302</mem:qvalue>
</matched-element>
</scanned-sequence>
<scanned-sequence accession="chr18" name="chr18">
<matched-element start="55220789" stop="55220779" score="11.6545" pvalue="4.63e-05">
<sequence>ATGTGAGTCAG</sequence>
<mem:qvalue>0.304</mem:qvalue>
</matched-element>
</scanned-sequence>
<scanned-sequence accession="chr18" name="chr18">
</scanned-sequence>
<scanned-sequence accession="chr18" name="chr18">
</scanned-sequence>
<scanned-sequence accession="chr18" name="chr18">
</scanned-sequence>
<scanned-sequence accession="chr18" name="chr18">
</scanned-sequence>
<scanned-sequence accession="chr18" name="chr18">
</scanned-sequence>
<scanned-sequence accession="chr18" name="chr18">
<matched-element start="58976996" stop="58977006" score="14.8909" pvalue="8.87e-06">
<sequence>TGGTGAGTCAT</sequence>
<mem:qvalue>0.242</mem:qvalue>
</matched-element>
<matched-element start="58977008" stop="58976998" score="14.8" pvalue="1e-05">
<sequence>TAATGACTCAC</sequence>
<mem:qvalue>0.242</mem:qvalue>
</matched-element>
</scanned-sequence>
<scanned-sequence accession="chr18" name="chr18">
</scanned-sequence>
<scanned-sequence accession="chr18" name="chr18">
</scanned-sequence>
<scanned-sequence accession="chr18" name="chr18">
</scanned-sequence>
<scanned-sequence accession="chr18" name="chr18">
</scanned-sequence>
<scanned-sequence accession="chr18" name="chr18">
</scanned-sequence>
<scanned-sequence accession="chr18" name="chr18">
</scanned-sequence>
<scanned-sequence accession="chr18" name="chr18">
<matched-element start="64811177" stop="64811167" score="15.2727" pvalue="5.8e-06">
<sequence>TAATGACTCAG</sequence>
<mem:qvalue>0.238</mem:qvalue>
</matched-element>
</scanned-sequence>
<scanned-sequence accession="chr18" name="chr18">
</scanned-sequence>
<scanned-sequence accession="chr18" name="chr18">
</scanned-sequence>
<scanned-sequence accession="chr18" name="chr18">
</scanned-sequence>
<scanned-sequence accession="chr19" name="chr19">
</scanned-sequence>
<scanned-sequence accession="chr19" name="chr19">
</scanned-sequence>
<scanned-sequence accession="chr19" name="chr19">
</scanned-sequence>
<scanned-sequence accession="chr19" name="chr19">
</scanned-sequence>
<scanned-sequence accession="chr19" name="chr19">
</scanned-sequence>
<scanned-sequence accession="chr19" name="chr19">
</scanned-sequence>
<scanned-sequence accession="chr19" name="chr19">
</scanned-sequence>
<scanned-sequence accession="chr19" name="chr19">
</scanned-sequence>
<scanned-sequence accession="chr19" name="chr19">
</scanned-sequence>
<scanned-sequence accession="chr19" name="chr19">
</scanned-sequence>
<scanned-sequence accession="chr19" name="chr19">
</scanned-sequence>
<scanned-sequence accession="chr19" name="chr19">
</scanned-sequence>
<scanned-sequence accession="chr19" name="chr19">
<matched-element start="2427627" stop="2427637" score="12.8727" pvalue="3.21e-05">
<sequence>GTGTGAGTCAG</sequence>
<mem:qvalue>0.269</mem:qvalue>
</matched-element>
</scanned-sequence>
<scanned-sequence accession="chr19" name="chr19">
</scanned-sequence>
<scanned-sequence accession="chr19" name="chr19">
<matched-element start="2513198" stop="2513188" score="14.5091" pvalue="1.32e-05">
<sequence>CGGTGACTCAC</sequence>
<mem:qvalue>0.242</mem:qvalue>
</matched-element>
<matched-element start="2513186" stop="2513196" score="11.4909" pvalue="4.86e-05">
<sequence>CCGTGAGTCAC</sequence>
<mem:qvalue>0.314</mem:qvalue>
</matched-element>
</scanned-sequence>
<scanned-sequence accession="chr19" name="chr19">
</scanned-sequence>
<scanned-sequence accession="chr19" name="chr19">
</scanned-sequence>
<scanned-sequence accession="chr19" name="chr19">
</scanned-sequence>
<scanned-sequence accession="chr19" name="chr19">
</scanned-sequence>
<scanned-sequence accession="chr19" name="chr19">
</scanned-sequence>
<scanned-sequence accession="chr19" name="chr19">
</scanned-sequence>
<scanned-sequence accession="chr19" name="chr19">
</scanned-sequence>
<scanned-sequence accession="chr19" name="chr19">
</scanned-sequence>
<scanned-sequence accession="chr19" name="chr19">
</scanned-sequence>
<scanned-sequence accession="chr19" name="chr19">
</scanned-sequence>
<scanned-sequence accession="chr19" name="chr19">
</scanned-sequence>
<scanned-sequence accession="chr19" name="chr19">
</scanned-sequence>
<scanned-sequence accession="chr19" name="chr19">
</scanned-sequence>
<scanned-sequence accession="chr19" name="chr19">
</scanned-sequence>
<scanned-sequence accession="chr19" name="chr19">
</scanned-sequence>
<scanned-sequence accession="chr19" name="chr19">
</scanned-sequence>
<scanned-sequence accession="chr19" name="chr19">
</scanned-sequence>
<scanned-sequence accession="chr19" name="chr19">
</scanned-sequence>
<scanned-sequence accession="chr19" name="chr19">
</scanned-sequence>
<scanned-sequence accession="chr19" name="chr19">
</scanned-sequence>
<scanned-sequence accession="chr19" name="chr19">
</scanned-sequence>
<scanned-sequence accession="chr19" name="chr19">
</scanned-sequence>
<scanned-sequence accession="chr19" name="chr19">
</scanned-sequence>
<scanned-sequence accession="chr19" name="chr19">
</scanned-sequence>
<scanned-sequence accession="chr19" name="chr19">
</scanned-sequence>
<scanned-sequence accession="chr19" name="chr19">
</scanned-sequence>
<scanned-sequence accession="chr19" name="chr19">
</scanned-sequence>
<scanned-sequence accession="chr19" name="chr19">
</scanned-sequence>
<scanned-sequence accession="chr19" name="chr19">
</scanned-sequence>
<scanned-sequence accession="chr19" name="chr19">
</scanned-sequence>
<scanned-sequence accession="chr19" name="chr19">
</scanned-sequence>
<scanned-sequence accession="chr19" name="chr19">
</scanned-sequence>
<scanned-sequence accession="chr19" name="chr19">
</scanned-sequence>
<scanned-sequence accession="chr19" name="chr19">
</scanned-sequence>
<scanned-sequence accession="chr19" name="chr19">
</scanned-sequence>
<scanned-sequence accession="chr19" name="chr19">
</scanned-sequence>
<scanned-sequence accession="chr19" name="chr19">
</scanned-sequence>
<scanned-sequence accession="chr19" name="chr19">
</scanned-sequence>
<scanned-sequence accession="chr19" name="chr19">
</scanned-sequence>
<scanned-sequence accession="chr19" name="chr19">
</scanned-sequence>
<scanned-sequence accession="chr19" name="chr19">
</scanned-sequence>
<scanned-sequence accession="chr19" name="chr19">
</scanned-sequence>
<scanned-sequence accession="chr19" name="chr19">
</scanned-sequence>
<scanned-sequence accession="chr19" name="chr19">
</scanned-sequence>
<scanned-sequence accession="chr19" name="chr19">
</scanned-sequence>
<scanned-sequence accession="chr19" name="chr19">
</scanned-sequence>
<scanned-sequence accession="chr19" name="chr19">
</scanned-sequence>
<scanned-sequence accession="chr19" name="chr19">
<matched-element start="13139412" stop="13139422" score="9.85455" pvalue="8.88e-05">
<sequence>AAATGGCTCAT</sequence>
<mem:qvalue>0.392</mem:qvalue>
</matched-element>
</scanned-sequence>
<scanned-sequence accession="chr19" name="chr19">
</scanned-sequence>
<scanned-sequence accession="chr19" name="chr19">
</scanned-sequence>
<scanned-sequence accession="chr19" name="chr19">
</scanned-sequence>
<scanned-sequence accession="chr19" name="chr19">
</scanned-sequence>
<scanned-sequence accession="chr19" name="chr19">
</scanned-sequence>
<scanned-sequence accession="chr19" name="chr19">
</scanned-sequence>
<scanned-sequence accession="chr19" name="chr19">
</scanned-sequence>
<scanned-sequence accession="chr19" name="chr19">
</scanned-sequence>
<scanned-sequence accession="chr19" name="chr19">
</scanned-sequence>
<scanned-sequence accession="chr19" name="chr19">
</scanned-sequence>
<scanned-sequence accession="chr19" name="chr19">
</scanned-sequence>
<scanned-sequence accession="chr19" name="chr19">
</scanned-sequence>
<scanned-sequence accession="chr19" name="chr19">
</scanned-sequence>
<scanned-sequence accession="chr19" name="chr19">
</scanned-sequence>
<scanned-sequence accession="chr19" name="chr19">
</scanned-sequence>
<scanned-sequence accession="chr19" name="chr19">
</scanned-sequence>
<scanned-sequence accession="chr19" name="chr19">
</scanned-sequence>
<scanned-sequence accession="chr19" name="chr19">
</scanned-sequence>
<scanned-sequence accession="chr19" name="chr19">
</scanned-sequence>
<scanned-sequence accession="chr19" name="chr19">
</scanned-sequence>
<scanned-sequence accession="chr19" name="chr19">
</scanned-sequence>
<scanned-sequence accession="chr19" name="chr19">
</scanned-sequence>
<scanned-sequence accession="chr19" name="chr19">
</scanned-sequence>
<scanned-sequence accession="chr19" name="chr19">
</scanned-sequence>
<scanned-sequence accession="chr19" name="chr19">
</scanned-sequence>
<scanned-sequence accession="chr19" name="chr19">
</scanned-sequence>
<scanned-sequence accession="chr19" name="chr19">
</scanned-sequence>
<scanned-sequence accession="chr19" name="chr19">
<matched-element start="33312892" stop="33312882" score="10.1636" pvalue="7.73e-05">
<sequence>AGGTGGCTCAT</sequence>
<mem:qvalue>0.371</mem:qvalue>
</matched-element>
</scanned-sequence>
<scanned-sequence accession="chr19" name="chr19">
</scanned-sequence>
<scanned-sequence accession="chr19" name="chr19">
<matched-element start="38463479" stop="38463469" score="14.5273" pvalue="1.27e-05">
<sequence>AAATGACTCAG</sequence>
<mem:qvalue>0.242</mem:qvalue>
</matched-element>
</scanned-sequence>
<scanned-sequence accession="chr19" name="chr19">
</scanned-sequence>
<scanned-sequence accession="chr19" name="chr19">
</scanned-sequence>
<scanned-sequence accession="chr19" name="chr19">
</scanned-sequence>
<scanned-sequence accession="chr19" name="chr19">
</scanned-sequence>
<scanned-sequence accession="chr19" name="chr19">
</scanned-sequence>
<scanned-sequence accession="chr19" name="chr19">
</scanned-sequence>
<scanned-sequence accession="chr19" name="chr19">
<matched-element start="44584026" stop="44584036" score="10.6364" pvalue="6.4e-05">
<sequence>GGCTGACTCAG</sequence>
<mem:qvalue>0.345</mem:qvalue>
</matched-element>
<matched-element start="44584038" stop="44584028" score="9.8" pvalue="9.04e-05">
<sequence>GGCTGAGTCAG</sequence>
<mem:qvalue>0.393</mem:qvalue>
</matched-element>
</scanned-sequence>
<scanned-sequence accession="chr19" name="chr19">
</scanned-sequence>
<scanned-sequence accession="chr19" name="chr19">
<matched-element start="44586463" stop="44586473" score="14.0364" pvalue="1.86e-05">
<sequence>GAGTGAGTCAC</sequence>
<mem:qvalue>0.246</mem:qvalue>
</matched-element>
<matched-element start="44586475" stop="44586465" score="12.3273" pvalue="3.9e-05">
<sequence>CCGTGACTCAC</sequence>
<mem:qvalue>0.279</mem:qvalue>
</matched-element>
</scanned-sequence>
<scanned-sequence accession="chr19" name="chr19">
</scanned-sequence>
<scanned-sequence accession="chr19" name="chr19">
</scanned-sequence>
<scanned-sequence accession="chr19" name="chr19">
</scanned-sequence>
<scanned-sequence accession="chr19" name="chr19">
</scanned-sequence>
<scanned-sequence accession="chr19" name="chr19">
</scanned-sequence>
<scanned-sequence accession="chr19" name="chr19">
</scanned-sequence>
<scanned-sequence accession="chr19" name="chr19">
</scanned-sequence>
<scanned-sequence accession="chr19" name="chr19">
</scanned-sequence>
<scanned-sequence accession="chr19" name="chr19">
</scanned-sequence>
<scanned-sequence accession="chr19" name="chr19">
</scanned-sequence>
<scanned-sequence accession="chr19" name="chr19">
</scanned-sequence>
<scanned-sequence accession="chr19" name="chr19">
</scanned-sequence>
<scanned-sequence accession="chr19" name="chr19">
</scanned-sequence>
<scanned-sequence accession="chr19" name="chr19">
</scanned-sequence>
<scanned-sequence accession="chr19" name="chr19">
</scanned-sequence>
<scanned-sequence accession="chr19" name="chr19">
</scanned-sequence>
<scanned-sequence accession="chr19" name="chr19">
<matched-element start="47141520" stop="47141510" score="15.2182" pvalue="6.29e-06">
<sequence>GGGTGAGTCAG</sequence>
<mem:qvalue>0.24</mem:qvalue>
</matched-element>
</scanned-sequence>
<scanned-sequence accession="chr19" name="chr19">
</scanned-sequence>
<scanned-sequence accession="chr19" name="chr19">
</scanned-sequence>
<scanned-sequence accession="chr19" name="chr19">
</scanned-sequence>
<scanned-sequence accession="chr19" name="chr19">
</scanned-sequence>
<scanned-sequence accession="chr19" name="chr19">
<matched-element start="48961427" stop="48961417" score="14" pvalue="1.9e-05">
<sequence>AGGTGAGTCAG</sequence>
<mem:qvalue>0.246</mem:qvalue>
</matched-element>
</scanned-sequence>
<scanned-sequence accession="chr19" name="chr19">
</scanned-sequence>
<scanned-sequence accession="chr19" name="chr19">
<matched-element start="49500965" stop="49500955" score="14" pvalue="1.9e-05">
<sequence>AGGTGAGTCAG</sequence>
<mem:qvalue>0.246</mem:qvalue>
</matched-element>
</scanned-sequence>
<scanned-sequence accession="chr19" name="chr19">
</scanned-sequence>
<scanned-sequence accession="chr19" name="chr19">
</scanned-sequence>
<scanned-sequence accession="chr19" name="chr19">
</scanned-sequence>
<scanned-sequence accession="chr19" name="chr19">
</scanned-sequence>
<scanned-sequence accession="chr19" name="chr19">
</scanned-sequence>
<scanned-sequence accession="chr19" name="chr19">
</scanned-sequence>
<scanned-sequence accession="chr19" name="chr19">
</scanned-sequence>
<scanned-sequence accession="chr19" name="chr19">
</scanned-sequence>
<scanned-sequence accession="chr19" name="chr19">
</scanned-sequence>
<scanned-sequence accession="chr19" name="chr19">
</scanned-sequence>
<scanned-sequence accession="chr19" name="chr19">
</scanned-sequence>
<scanned-sequence accession="chr19" name="chr19">
</scanned-sequence>
<scanned-sequence accession="chr19" name="chr19">
</scanned-sequence>
<scanned-sequence accession="chr19" name="chr19">
</scanned-sequence>
<scanned-sequence accession="chr19" name="chr19">
</scanned-sequence>
<scanned-sequence accession="chr19" name="chr19">
<matched-element start="54070503" stop="54070513" score="13.4364" pvalue="2.5e-05">
<sequence>CAGTGAGTCAG</sequence>
<mem:qvalue>0.26</mem:qvalue>
</matched-element>
</scanned-sequence>
<scanned-sequence accession="chr19" name="chr19">
</scanned-sequence>
<scanned-sequence accession="chr19" name="chr19">
</scanned-sequence>
<scanned-sequence accession="chr19" name="chr19">
</scanned-sequence>
<scanned-sequence accession="chr19" name="chr19">
</scanned-sequence>
<scanned-sequence accession="chr19" name="chr19">
</scanned-sequence>
<scanned-sequence accession="chr19" name="chr19">
</scanned-sequence>
<scanned-sequence accession="chr19" name="chr19">
<matched-element start="55091218" stop="55091208" score="10.6909" pvalue="6.35e-05">
<sequence>GGGTGAGTAAG</sequence>
<mem:qvalue>0.345</mem:qvalue>
</matched-element>
</scanned-sequence>
<scanned-sequence accession="chr19" name="chr19">
</scanned-sequence>
<scanned-sequence accession="chr19" name="chr19">
</scanned-sequence>
<scanned-sequence accession="chr19" name="chr19">
</scanned-sequence>
<scanned-sequence accession="chr19" name="chr19">
</scanned-sequence>
<scanned-sequence accession="chr19" name="chr19">
</scanned-sequence>
<scanned-sequence accession="chr19" name="chr19">
</scanned-sequence>
<scanned-sequence accession="chr19" name="chr19">
<matched-element start="56072087" stop="56072077" score="15.9818" pvalue="1.67e-06">
<sequence>GGATGACTCAC</sequence>
<mem:qvalue>0.173</mem:qvalue>
</matched-element>
<matched-element start="56072075" stop="56072085" score="15.3636" pvalue="4.9e-06">
<sequence>GGGTGAGTCAT</sequence>
<mem:qvalue>0.237</mem:qvalue>
</matched-element>
</scanned-sequence>
<scanned-sequence accession="chr19" name="chr19">
</scanned-sequence>
<scanned-sequence accession="chr19" name="chr19">
</scanned-sequence>
<scanned-sequence accession="chr19" name="chr19">
</scanned-sequence>
<scanned-sequence accession="chr19" name="chr19">
</scanned-sequence>
<scanned-sequence accession="chr19" name="chr19">
</scanned-sequence>
<scanned-sequence accession="chr19" name="chr19">
</scanned-sequence>
<scanned-sequence accession="chr19" name="chr19">
</scanned-sequence>
<scanned-sequence accession="chr19" name="chr19">
</scanned-sequence>
<scanned-sequence accession="chr19" name="chr19">
</scanned-sequence>
<scanned-sequence accession="chr19" name="chr19">
</scanned-sequence>
<scanned-sequence accession="chr19" name="chr19">
</scanned-sequence>
<scanned-sequence accession="chr19" name="chr19">
</scanned-sequence>
<scanned-sequence accession="chr19" name="chr19">
</scanned-sequence>
<scanned-sequence accession="chr19" name="chr19">
</scanned-sequence>
<scanned-sequence accession="chr19" name="chr19">
</scanned-sequence>
<scanned-sequence accession="chr19" name="chr19">
</scanned-sequence>
<scanned-sequence accession="chr19" name="chr19">
</scanned-sequence>
<scanned-sequence accession="chr19" name="chr19">
</scanned-sequence>
<scanned-sequence accession="chr20" name="chr20">
</scanned-sequence>
<scanned-sequence accession="chr20" name="chr20">
</scanned-sequence>
<scanned-sequence accession="chr20" name="chr20">
</scanned-sequence>
<scanned-sequence accession="chr20" name="chr20">
</scanned-sequence>
<scanned-sequence accession="chr20" name="chr20">
<matched-element start="5689557" stop="5689567" score="15.1091" pvalue="7.26e-06">
<sequence>TGGTGACTCAC</sequence>
<mem:qvalue>0.242</mem:qvalue>
</matched-element>
<matched-element start="5689569" stop="5689559" score="11.1818" pvalue="5.33e-05">
<sequence>ATGTGAGTCAC</sequence>
<mem:qvalue>0.327</mem:qvalue>
</matched-element>
</scanned-sequence>
<scanned-sequence accession="chr20" name="chr20">
</scanned-sequence>
<scanned-sequence accession="chr20" name="chr20">
</scanned-sequence>
<scanned-sequence accession="chr20" name="chr20">
</scanned-sequence>
<scanned-sequence accession="chr20" name="chr20">
</scanned-sequence>
<scanned-sequence accession="chr20" name="chr20">
</scanned-sequence>
<scanned-sequence accession="chr20" name="chr20">
</scanned-sequence>
<scanned-sequence accession="chr20" name="chr20">
</scanned-sequence>
<scanned-sequence accession="chr20" name="chr20">
</scanned-sequence>
<scanned-sequence accession="chr20" name="chr20">
</scanned-sequence>
<scanned-sequence accession="chr20" name="chr20">
</scanned-sequence>
<scanned-sequence accession="chr20" name="chr20">
</scanned-sequence>
<scanned-sequence accession="chr20" name="chr20">
</scanned-sequence>
<scanned-sequence accession="chr20" name="chr20">
<matched-element start="30409277" stop="30409267" score="14.0545" pvalue="1.81e-05">
<sequence>AAATGACTCAC</sequence>
<mem:qvalue>0.246</mem:qvalue>
</matched-element>
<matched-element start="30409265" stop="30409275" score="13.5818" pvalue="2.36e-05">
<sequence>CAGTGAGTCAT</sequence>
<mem:qvalue>0.253</mem:qvalue>
</matched-element>
</scanned-sequence>
<scanned-sequence accession="chr20" name="chr20">
</scanned-sequence>
<scanned-sequence accession="chr20" name="chr20">
</scanned-sequence>
<scanned-sequence accession="chr20" name="chr20">
<matched-element start="33753638" stop="33753648" score="10.1636" pvalue="7.73e-05">
<sequence>TGCTGACTCAG</sequence>
<mem:qvalue>0.371</mem:qvalue>
</matched-element>
</scanned-sequence>
<scanned-sequence accession="chr20" name="chr20">
</scanned-sequence>
<scanned-sequence accession="chr20" name="chr20">
</scanned-sequence>
<scanned-sequence accession="chr20" name="chr20">
</scanned-sequence>
<scanned-sequence accession="chr20" name="chr20">
</scanned-sequence>
<scanned-sequence accession="chr20" name="chr20">
</scanned-sequence>
<scanned-sequence accession="chr20" name="chr20">
</scanned-sequence>
<scanned-sequence accession="chr20" name="chr20">
</scanned-sequence>
<scanned-sequence accession="chr20" name="chr20">
</scanned-sequence>
<scanned-sequence accession="chr20" name="chr20">
</scanned-sequence>
<scanned-sequence accession="chr20" name="chr20">
</scanned-sequence>
<scanned-sequence accession="chr20" name="chr20">
</scanned-sequence>
<scanned-sequence accession="chr20" name="chr20">
</scanned-sequence>
<scanned-sequence accession="chr20" name="chr20">
</scanned-sequence>
<scanned-sequence accession="chr20" name="chr20">
</scanned-sequence>
<scanned-sequence accession="chr20" name="chr20">
</scanned-sequence>
<scanned-sequence accession="chr20" name="chr20">
</scanned-sequence>
<scanned-sequence accession="chr20" name="chr20">
</scanned-sequence>
<scanned-sequence accession="chr20" name="chr20">
<matched-element start="45821057" stop="45821067" score="13.8" pvalue="2.15e-05">
<sequence>TCATGACTCAG</sequence>
<mem:qvalue>0.246</mem:qvalue>
</matched-element>
</scanned-sequence>
<scanned-sequence accession="chr20" name="chr20">
</scanned-sequence>
<scanned-sequence accession="chr20" name="chr20">
</scanned-sequence>
<scanned-sequence accession="chr20" name="chr20">
</scanned-sequence>
<scanned-sequence accession="chr20" name="chr20">
</scanned-sequence>
<scanned-sequence accession="chr20" name="chr20">
<matched-element start="47338123" stop="47338133" score="16.1273" pvalue="9.3e-07">
<sequence>TGATGACTCAT</sequence>
<mem:qvalue>0.144</mem:qvalue>
</matched-element>
<matched-element start="47338135" stop="47338125" score="14.5455" pvalue="1.25e-05">
<sequence>AGATGAGTCAT</sequence>
<mem:qvalue>0.242</mem:qvalue>
</matched-element>
</scanned-sequence>
<scanned-sequence accession="chr20" name="chr20">
</scanned-sequence>
<scanned-sequence accession="chr20" name="chr20">
</scanned-sequence>
<scanned-sequence accession="chr20" name="chr20">
</scanned-sequence>
<scanned-sequence accession="chr20" name="chr20">
</scanned-sequence>
<scanned-sequence accession="chr20" name="chr20">
</scanned-sequence>
<scanned-sequence accession="chr20" name="chr20">
</scanned-sequence>
<scanned-sequence accession="chr20" name="chr20">
</scanned-sequence>
<scanned-sequence accession="chr20" name="chr20">
</scanned-sequence>
<scanned-sequence accession="chr20" name="chr20">
</scanned-sequence>
<scanned-sequence accession="chr20" name="chr20">
<matched-element start="49437383" stop="49437393" score="11.1636" pvalue="5.38e-05">
<sequence>TGATGGCTCAG</sequence>
<mem:qvalue>0.33</mem:qvalue>
</matched-element>
</scanned-sequence>
<scanned-sequence accession="chr20" name="chr20">
</scanned-sequence>
<scanned-sequence accession="chr20" name="chr20">
</scanned-sequence>
<scanned-sequence accession="chr20" name="chr20">
</scanned-sequence>
<scanned-sequence accession="chr20" name="chr20">
</scanned-sequence>
<scanned-sequence accession="chr20" name="chr20">
</scanned-sequence>
<scanned-sequence accession="chr20" name="chr20">
</scanned-sequence>
<scanned-sequence accession="chr20" name="chr20">
</scanned-sequence>
<scanned-sequence accession="chr20" name="chr20">
</scanned-sequence>
<scanned-sequence accession="chr20" name="chr20">
</scanned-sequence>
<scanned-sequence accession="chr20" name="chr20">
</scanned-sequence>
<scanned-sequence accession="chr20" name="chr20">
</scanned-sequence>
<scanned-sequence accession="chr20" name="chr20">
<matched-element start="61953042" stop="61953032" score="10.8182" pvalue="5.98e-05">
<sequence>GAGTGACTAAG</sequence>
<mem:qvalue>0.345</mem:qvalue>
</matched-element>
</scanned-sequence>
<scanned-sequence accession="chr20" name="chr20">
</scanned-sequence>
<scanned-sequence accession="chr21" name="chr21">
</scanned-sequence>
<scanned-sequence accession="chr21" name="chr21">
</scanned-sequence>
<scanned-sequence accession="chr21" name="chr21">
</scanned-sequence>
<scanned-sequence accession="chr21" name="chr21">
<matched-element start="15516293" stop="15516303" score="10.6364" pvalue="6.4e-05">
<sequence>GGCTGACTCAG</sequence>
<mem:qvalue>0.345</mem:qvalue>
</matched-element>
</scanned-sequence>
<scanned-sequence accession="chr21" name="chr21">
<matched-element start="18075029" stop="18075039" score="10.7455" pvalue="6.16e-05">
<sequence>TAATGACTAAG</sequence>
<mem:qvalue>0.345</mem:qvalue>
</matched-element>
</scanned-sequence>
<scanned-sequence accession="chr21" name="chr21">
</scanned-sequence>
<scanned-sequence accession="chr21" name="chr21">
</scanned-sequence>
<scanned-sequence accession="chr21" name="chr21">
</scanned-sequence>
<scanned-sequence accession="chr21" name="chr21">
</scanned-sequence>
<scanned-sequence accession="chr21" name="chr21">
</scanned-sequence>
<scanned-sequence accession="chr21" name="chr21">
</scanned-sequence>
<scanned-sequence accession="chr21" name="chr21">
</scanned-sequence>
<scanned-sequence accession="chr21" name="chr21">
</scanned-sequence>
<scanned-sequence accession="chr21" name="chr21">
</scanned-sequence>
<scanned-sequence accession="chr21" name="chr21">
</scanned-sequence>
<scanned-sequence accession="chr21" name="chr21">
</scanned-sequence>
<scanned-sequence accession="chr21" name="chr21">
</scanned-sequence>
<scanned-sequence accession="chr21" name="chr21">
<matched-element start="33373392" stop="33373382" score="16.4545" pvalue="4.73e-07">
<sequence>GGATGACTCAG</sequence>
<mem:qvalue>0.144</mem:qvalue>
</matched-element>
<matched-element start="33373380" stop="33373390" score="9.94545" pvalue="8.46e-05">
<sequence>GGCTGAGTCAT</sequence>
<mem:qvalue>0.383</mem:qvalue>
</matched-element>
</scanned-sequence>
<scanned-sequence accession="chr21" name="chr21">
</scanned-sequence>
<scanned-sequence accession="chr21" name="chr21">
</scanned-sequence>
<scanned-sequence accession="chr21" name="chr21">
<matched-element start="34269965" stop="34269975" score="10.1455" pvalue="7.83e-05">
<sequence>AAATGACTAAT</sequence>
<mem:qvalue>0.374</mem:qvalue>
</matched-element>
</scanned-sequence>
<scanned-sequence accession="chr21" name="chr21">
<matched-element start="34271108" stop="34271098" score="10.8364" pvalue="5.93e-05">
<sequence>CAATGATTCAT</sequence>
<mem:qvalue>0.345</mem:qvalue>
</matched-element>
</scanned-sequence>
<scanned-sequence accession="chr21" name="chr21">
</scanned-sequence>
<scanned-sequence accession="chr21" name="chr21">
</scanned-sequence>
<scanned-sequence accession="chr21" name="chr21">
</scanned-sequence>
<scanned-sequence accession="chr21" name="chr21">
</scanned-sequence>
<scanned-sequence accession="chr21" name="chr21">
</scanned-sequence>
<scanned-sequence accession="chr21" name="chr21">
</scanned-sequence>
<scanned-sequence accession="chr21" name="chr21">
</scanned-sequence>
<scanned-sequence accession="chr21" name="chr21">
</scanned-sequence>
<scanned-sequence accession="chr21" name="chr21">
<matched-element start="44388173" stop="44388183" score="10.8545" pvalue="5.89e-05">
<sequence>AGGTGATTCAG</sequence>
<mem:qvalue>0.345</mem:qvalue>
</matched-element>
</scanned-sequence>
<scanned-sequence accession="chr21" name="chr21">
</scanned-sequence>
<scanned-sequence accession="chr21" name="chr21">
</scanned-sequence>
<scanned-sequence accession="chr21" name="chr21">
</scanned-sequence>
<scanned-sequence accession="chr21" name="chr21">
</scanned-sequence>
<scanned-sequence accession="chr22" name="chr22">
<matched-element start="27525177" stop="27525167" score="12.8909" pvalue="3.18e-05">
<sequence>ATATGACTCAG</sequence>
<mem:qvalue>0.269</mem:qvalue>
</matched-element>
</scanned-sequence>
<scanned-sequence accession="chr22" name="chr22">
</scanned-sequence>
<scanned-sequence accession="chr22" name="chr22">
<matched-element start="16119068" stop="16119058" score="11.5091" pvalue="4.83e-05">
<sequence>GAGTGATTCAT</sequence>
<mem:qvalue>0.313</mem:qvalue>
</matched-element>
</scanned-sequence>
<scanned-sequence accession="chr22" name="chr22">
</scanned-sequence>
<scanned-sequence accession="chr22" name="chr22">
</scanned-sequence>
<scanned-sequence accession="chr22" name="chr22">
</scanned-sequence>
<scanned-sequence accession="chr22" name="chr22">
</scanned-sequence>
<scanned-sequence accession="chr22" name="chr22">
</scanned-sequence>
<scanned-sequence accession="chr22" name="chr22">
</scanned-sequence>
<scanned-sequence accession="chr22" name="chr22">
</scanned-sequence>
<scanned-sequence accession="chr22" name="chr22">
</scanned-sequence>
<scanned-sequence accession="chr22" name="chr22">
</scanned-sequence>
<scanned-sequence accession="chr22" name="chr22">
</scanned-sequence>
<scanned-sequence accession="chr22" name="chr22">
</scanned-sequence>
<scanned-sequence accession="chr22" name="chr22">
</scanned-sequence>
<scanned-sequence accession="chr22" name="chr22">
</scanned-sequence>
<scanned-sequence accession="chr22" name="chr22">
</scanned-sequence>
<scanned-sequence accession="chr22" name="chr22">
</scanned-sequence>
<scanned-sequence accession="chr22" name="chr22">
<matched-element start="27521821" stop="27521811" score="10.8909" pvalue="5.81e-05">
<sequence>TAATGACTAAT</sequence>
<mem:qvalue>0.345</mem:qvalue>
</matched-element>
</scanned-sequence>
<scanned-sequence accession="chr22" name="chr22">
</scanned-sequence>
<scanned-sequence accession="chr22" name="chr22">
<matched-element start="27523914" stop="27523904" score="12.9636" pvalue="3.09e-05">
<sequence>TCATGAGTCAG</sequence>
<mem:qvalue>0.267</mem:qvalue>
</matched-element>
</scanned-sequence>
<scanned-sequence accession="chr22" name="chr22">
</scanned-sequence>
<scanned-sequence accession="chr22" name="chr22">
</scanned-sequence>
<scanned-sequence accession="chr22" name="chr22">
<matched-element start="28027413" stop="28027403" score="10.2364" pvalue="7.51e-05">
<sequence>GAATGGGTCAT</sequence>
<mem:qvalue>0.371</mem:qvalue>
</matched-element>
</scanned-sequence>
<scanned-sequence accession="chr22" name="chr22">
</scanned-sequence>
<scanned-sequence accession="chr22" name="chr22">
</scanned-sequence>
<scanned-sequence accession="chr22" name="chr22">
</scanned-sequence>
<scanned-sequence accession="chr22" name="chr22">
</scanned-sequence>
<scanned-sequence accession="chr22" name="chr22">
<matched-element start="35587297" stop="35587307" score="10.3455" pvalue="7.15e-05">
<sequence>GGTTGAGTCAG</sequence>
<mem:qvalue>0.365</mem:qvalue>
</matched-element>
</scanned-sequence>
<scanned-sequence accession="chr22" name="chr22">
</scanned-sequence>
<scanned-sequence accession="chr22" name="chr22">
</scanned-sequence>
<scanned-sequence accession="chr22" name="chr22">
</scanned-sequence>
<scanned-sequence accession="chr22" name="chr22">
</scanned-sequence>
<scanned-sequence accession="chr22" name="chr22">
</scanned-sequence>
<scanned-sequence accession="chr22" name="chr22">
</scanned-sequence>
<scanned-sequence accession="chr22" name="chr22">
<matched-element start="37207770" stop="37207760" score="11.3273" pvalue="5.1e-05">
<sequence>GGTTGACTCAT</sequence>
<mem:qvalue>0.322</mem:qvalue>
</matched-element>
<matched-element start="37207468" stop="37207458" score="10.6182" pvalue="6.46e-05">
<sequence>GGATGAGTAAC</sequence>
<mem:qvalue>0.345</mem:qvalue>
</matched-element>
</scanned-sequence>
<scanned-sequence accession="chr22" name="chr22">
</scanned-sequence>
<scanned-sequence accession="chr22" name="chr22">
</scanned-sequence>
<scanned-sequence accession="chr22" name="chr22">
<matched-element start="38045269" stop="38045279" score="14.6727" pvalue="1.16e-05">
<sequence>AAATGACTCAT</sequence>
<mem:qvalue>0.242</mem:qvalue>
</matched-element>
<matched-element start="38045281" stop="38045271" score="12.5091" pvalue="3.65e-05">
<sequence>CCATGAGTCAT</sequence>
<mem:qvalue>0.275</mem:qvalue>
</matched-element>
</scanned-sequence>
<scanned-sequence accession="chr22" name="chr22">
</scanned-sequence>
<scanned-sequence accession="chr22" name="chr22">
</scanned-sequence>
<scanned-sequence accession="chr22" name="chr22">
</scanned-sequence>
<scanned-sequence accession="chr22" name="chr22">
</scanned-sequence>
<scanned-sequence accession="chr22" name="chr22">
</scanned-sequence>
<scanned-sequence accession="chr22" name="chr22">
</scanned-sequence>
<scanned-sequence accession="chr22" name="chr22">
</scanned-sequence>
<scanned-sequence accession="chr22" name="chr22">
</scanned-sequence>
<scanned-sequence accession="chr22" name="chr22">
</scanned-sequence>
<scanned-sequence accession="chr22" name="chr22">
</scanned-sequence>
<scanned-sequence accession="chr22" name="chr22">
</scanned-sequence>
<scanned-sequence accession="chr22" name="chr22">
</scanned-sequence>
<scanned-sequence accession="chr22" name="chr22">
</scanned-sequence>
<scanned-sequence accession="chr22" name="chr22">
</scanned-sequence>
<scanned-sequence accession="chr22" name="chr22">
<matched-element start="40588217" stop="40588207" score="12.7273" pvalue="3.39e-05">
<sequence>CCATGACTCAC</sequence>
<mem:qvalue>0.271</mem:qvalue>
</matched-element>
<matched-element start="40588205" stop="40588215" score="12.5455" pvalue="3.63e-05">
<sequence>TTGTGAGTCAT</sequence>
<mem:qvalue>0.275</mem:qvalue>
</matched-element>
</scanned-sequence>
<scanned-sequence accession="chr22" name="chr22">
</scanned-sequence>
<scanned-sequence accession="chr22" name="chr22">
</scanned-sequence>
<scanned-sequence accession="chr22" name="chr22">
</scanned-sequence>
<scanned-sequence accession="chr22" name="chr22">
</scanned-sequence>
<scanned-sequence accession="chr22" name="chr22">
</scanned-sequence>
<scanned-sequence accession="chr22" name="chr22">
</scanned-sequence>
<scanned-sequence accession="chr22" name="chr22">
</scanned-sequence>
<scanned-sequence accession="chr22" name="chr22">
</scanned-sequence>
<scanned-sequence accession="chr22" name="chr22">
</scanned-sequence>
<scanned-sequence accession="chr22" name="chr22">
</scanned-sequence>
<scanned-sequence accession="chr22" name="chr22">
</scanned-sequence>
<scanned-sequence accession="chr22" name="chr22">
</scanned-sequence>
<scanned-sequence accession="chr22" name="chr22">
</scanned-sequence>
<scanned-sequence accession="chr22" name="chr22">
</scanned-sequence>
<scanned-sequence accession="chr22" name="chr22">
<matched-element start="49095896" stop="49095906" score="12.0545" pvalue="4.17e-05">
<sequence>ATATGAGTCAG</sequence>
<mem:qvalue>0.292</mem:qvalue>
</matched-element>
<matched-element start="49095908" stop="49095898" score="10.3091" pvalue="7.27e-05">
<sequence>TGCTGACTCAT</sequence>
<mem:qvalue>0.367</mem:qvalue>
</matched-element>
</scanned-sequence>
<scanned-sequence accession="chr22" name="chr22">
</scanned-sequence>
<scanned-sequence accession="chr22" name="chr22">
</scanned-sequence>
<scanned-sequence accession="chr22" name="chr22">
</scanned-sequence>
<scanned-sequence accession="chr22" name="chr22">
</scanned-sequence>
<scanned-sequence accession="chr22" name="chr22">
</scanned-sequence>
<scanned-sequence accession="chr7_random" name="chr7_random">
</scanned-sequence>
<scanned-sequence accession="chr17_random" name="chr17_random">
</scanned-sequence>
<scanned-sequence accession="chr17_random" name="chr17_random">
</scanned-sequence>
</pattern>
</cis-element-search>
