# Supplementary material for: The MEME Suite
Source: Nucleic Acids Res. 2015 May 7;43(Web Server issue):W39–49. doi: 10.1093/nar/gkv416 (PMC4489269; doi:10.1093/nar/gkv416)
Supplement: SUPPLEMENTARY DATA [file supp_gkv416_nar-00283-web-b-2015-File005.zip › case4/meme-chip/fimo_out_16/fimo.gff]

##gff-version 3
chr1	fimo	nucleotide_motif	3583624	3583634	46.6	-	.	Name=MA0478.1;ID=MA0478.1-1-chr1;pvalue=2.2e-05;qvalue=0.246;sequence=GTGTGACTCAG;
chr1	fimo	nucleotide_motif	12034810	12034820	53.3	+	.	Name=MA0478.1;ID=MA0478.1-1-chr1;pvalue=4.66e-06;qvalue=0.236;sequence=AGATGACTCAT;
chr1	fimo	nucleotide_motif	12034812	12034822	49.0	-	.	Name=MA0478.1;ID=MA0478.1-2-chr1;pvalue=1.25e-05;qvalue=0.242;sequence=AGATGAGTCAT;
chr1	fimo	nucleotide_motif	12039272	12039282	47.4	+	.	Name=MA0478.1;ID=MA0478.1-2-chr1;pvalue=1.81e-05;qvalue=0.246;sequence=AAATGACTCAC;
chr1	fimo	nucleotide_motif	12039274	12039284	47.6	-	.	Name=MA0478.1;ID=MA0478.1-1-chr1;pvalue=1.72e-05;qvalue=0.246;sequence=AGGTGAGTCAT;
chr1	fimo	nucleotide_motif	21493790	21493800	42.5	-	.	Name=MA0478.1;ID=MA0478.1-1-chr1;pvalue=5.65e-05;qvalue=0.343;sequence=GAGTGACTAAT;
chr1	fimo	nucleotide_motif	22318195	22318205	50.2	+	.	Name=MA0478.1;ID=MA0478.1-1-chr1;pvalue=9.59e-06;qvalue=0.242;sequence=AGGTGACTCAG;
chr1	fimo	nucleotide_motif	25748939	25748949	44.2	+	.	Name=MA0478.1;ID=MA0478.1-2-chr1;pvalue=3.83e-05;qvalue=0.278;sequence=ACATGAGTCAT;
chr1	fimo	nucleotide_motif	25748941	25748951	45.5	-	.	Name=MA0478.1;ID=MA0478.1-1-chr1;pvalue=2.82e-05;qvalue=0.264;sequence=ACATGACTCAT;
chr1	fimo	nucleotide_motif	28709103	28709113	42.9	+	.	Name=MA0478.1;ID=MA0478.1-2-chr1;pvalue=5.06e-05;qvalue=0.322;sequence=ACGTGAGTCAC;
chr1	fimo	nucleotide_motif	28709105	28709115	44.7	-	.	Name=MA0478.1;ID=MA0478.1-1-chr1;pvalue=3.37e-05;qvalue=0.271;sequence=TTGTGACTCAC;
chr1	fimo	nucleotide_motif	29957519	29957529	42.0	-	.	Name=MA0478.1;ID=MA0478.1-1-chr1;pvalue=6.35e-05;qvalue=0.345;sequence=CAATGATTCAG;
chr1	fimo	nucleotide_motif	32065517	32065527	53.1	+	.	Name=MA0478.1;ID=MA0478.1-1-chr1;pvalue=4.9e-06;qvalue=0.237;sequence=GGGTGAGTCAT;
chr1	fimo	nucleotide_motif	32065519	32065529	45.7	-	.	Name=MA0478.1;ID=MA0478.1-2-chr1;pvalue=2.66e-05;qvalue=0.263;sequence=TCATGACTCAC;
chr1	fimo	nucleotide_motif	42045204	42045214	56.7	+	.	Name=MA0478.1;ID=MA0478.1-2-chr1;pvalue=2.11e-06;qvalue=0.195;sequence=GGATGAGTCAT;
chr1	fimo	nucleotide_motif	42045206	42045216	60.3	-	.	Name=MA0478.1;ID=MA0478.1-1-chr1;pvalue=9.3e-07;qvalue=0.144;sequence=TGATGACTCAT;
chr1	fimo	nucleotide_motif	84744893	84744903	44.4	+	.	Name=MA0478.1;ID=MA0478.1-2-chr1;pvalue=3.61e-05;qvalue=0.275;sequence=GCGTGAGTCAC;
chr1	fimo	nucleotide_motif	84744895	84744905	54.8	-	.	Name=MA0478.1;ID=MA0478.1-1-chr1;pvalue=3.32e-06;qvalue=0.206;sequence=GGGTGACTCAC;
chr1	fimo	nucleotide_motif	101473809	101473819	56.3	-	.	Name=MA0478.1;ID=MA0478.1-1-chr1;pvalue=2.34e-06;qvalue=0.195;sequence=GAATGACTCAG;
chr1	fimo	nucleotide_motif	101609490	101609500	45.0	-	.	Name=MA0478.1;ID=MA0478.1-3-chr1;pvalue=3.18e-05;qvalue=0.269;sequence=ATATGACTCAG;
chr1	fimo	nucleotide_motif	101609570	101609580	46.0	+	.	Name=MA0478.1;ID=MA0478.1-1-chr1;pvalue=2.52e-05;qvalue=0.261;sequence=GTATGAGTCAT;
chr1	fimo	nucleotide_motif	101609572	101609582	45.2	-	.	Name=MA0478.1;ID=MA0478.1-2-chr1;pvalue=3e-05;qvalue=0.266;sequence=ATATGACTCAT;
chr1	fimo	nucleotide_motif	110975596	110975606	42.0	+	.	Name=MA0478.1;ID=MA0478.1-1-chr1;pvalue=6.35e-05;qvalue=0.345;sequence=TGATGGCTCAC;
chr1	fimo	nucleotide_motif	110979059	110979069	42.9	+	.	Name=MA0478.1;ID=MA0478.1-2-chr1;pvalue=5.1e-05;qvalue=0.322;sequence=CTGTGAGTCAC;
chr1	fimo	nucleotide_motif	110979061	110979071	46.7	-	.	Name=MA0478.1;ID=MA0478.1-1-chr1;pvalue=2.15e-05;qvalue=0.246;sequence=CAGTGACTCAC;
chr1	fimo	nucleotide_motif	111566209	111566219	43.2	+	.	Name=MA0478.1;ID=MA0478.1-1-chr1;pvalue=4.83e-05;qvalue=0.313;sequence=GAGTGATTCAT;
chr1	fimo	nucleotide_motif	111937068	111937078	45.6	+	.	Name=MA0478.1;ID=MA0478.1-2-chr1;pvalue=2.77e-05;qvalue=0.264;sequence=AAATGAGTCAC;
chr1	fimo	nucleotide_motif	111937070	111937080	55.9	-	.	Name=MA0478.1;ID=MA0478.1-1-chr1;pvalue=2.56e-06;qvalue=0.199;sequence=TGGTGACTCAT;
chr1	fimo	nucleotide_motif	111945577	111945587	42.1	+	.	Name=MA0478.1;ID=MA0478.1-1-chr1;pvalue=6.16e-05;qvalue=0.345;sequence=TAATGACTAAG;
chr1	fimo	nucleotide_motif	118008759	118008769	42.3	-	.	Name=MA0478.1;ID=MA0478.1-1-chr1;pvalue=5.89e-05;qvalue=0.345;sequence=AGATGACTAAT;
chr1	fimo	nucleotide_motif	148852782	148852792	63.2	+	.	Name=MA0478.1;ID=MA0478.1-1-chr1;pvalue=4.73e-07;qvalue=0.144;sequence=GGATGACTCAG;
chr1	fimo	nucleotide_motif	149850906	149850916	41.8	-	.	Name=MA0478.1;ID=MA0478.1-1-chr1;pvalue=6.62e-05;qvalue=0.351;sequence=AAATGATTCAG;
chr1	fimo	nucleotide_motif	154453047	154453057	41.5	-	.	Name=MA0478.1;ID=MA0478.1-1-chr1;pvalue=6.99e-05;qvalue=0.36;sequence=GGGTGGGTCAG;
chr1	fimo	nucleotide_motif	158862658	158862668	49.7	+	.	Name=MA0478.1;ID=MA0478.1-1-chr1;pvalue=1.08e-05;qvalue=0.242;sequence=TGGTGAGTCAG;
chr1	fimo	nucleotide_motif	158862660	158862670	41.1	-	.	Name=MA0478.1;ID=MA0478.1-2-chr1;pvalue=7.73e-05;qvalue=0.371;sequence=GGCTGACTCAC;
chr1	fimo	nucleotide_motif	165898971	165898981	49.3	+	.	Name=MA0478.1;ID=MA0478.1-1-chr1;pvalue=1.16e-05;qvalue=0.242;sequence=AAATGACTCAT;
chr1	fimo	nucleotide_motif	165898973	165898983	49.0	-	.	Name=MA0478.1;ID=MA0478.1-2-chr1;pvalue=1.25e-05;qvalue=0.242;sequence=AGATGAGTCAT;
chr1	fimo	nucleotide_motif	171431391	171431401	47.3	-	.	Name=MA0478.1;ID=MA0478.1-1-chr1;pvalue=1.86e-05;qvalue=0.246;sequence=TAGTGAGTCAG;
chr1	fimo	nucleotide_motif	180662936	180662946	40.7	-	.	Name=MA0478.1;ID=MA0478.1-1-chr1;pvalue=8.42e-05;qvalue=0.383;sequence=AGTTGACTCAG;
chr1	fimo	nucleotide_motif	190815194	190815204	49.0	+	.	Name=MA0478.1;ID=MA0478.1-1-chr1;pvalue=1.27e-05;qvalue=0.242;sequence=AAATGACTCAG;
chr1	fimo	nucleotide_motif	190816394	190816404	42.3	-	.	Name=MA0478.1;ID=MA0478.1-1-chr1;pvalue=5.81e-05;qvalue=0.345;sequence=TAGTGATTCAG;
chr1	fimo	nucleotide_motif	201598014	201598024	51.7	+	.	Name=MA0478.1;ID=MA0478.1-1-chr1;pvalue=6.76e-06;qvalue=0.241;sequence=TGATGAGTCAG;
chr1	fimo	nucleotide_motif	202742578	202742588	42.9	+	.	Name=MA0478.1;ID=MA0478.1-1-chr1;pvalue=5.13e-05;qvalue=0.322;sequence=TGATGGCTCAT;
chr1	fimo	nucleotide_motif	205170376	205170386	43.6	+	.	Name=MA0478.1;ID=MA0478.1-1-chr1;pvalue=4.36e-05;qvalue=0.299;sequence=GGATGACTAAG;
chr1	fimo	nucleotide_motif	207899988	207899998	43.0	-	.	Name=MA0478.1;ID=MA0478.1-1-chr1;pvalue=5.03e-05;qvalue=0.322;sequence=GAATGACTAAT;
chr1	fimo	nucleotide_motif	223683190	223683200	45.3	-	.	Name=MA0478.1;ID=MA0478.1-1-chr1;pvalue=2.93e-05;qvalue=0.266;sequence=ACATGACTCAG;
chr1	fimo	nucleotide_motif	224917250	224917260	43.4	+	.	Name=MA0478.1;ID=MA0478.1-2-chr1;pvalue=4.58e-05;qvalue=0.303;sequence=CTATGAGTCAC;
chr1	fimo	nucleotide_motif	224917252	224917262	61.4	-	.	Name=MA0478.1;ID=MA0478.1-1-chr1;pvalue=7.19e-07;qvalue=0.144;sequence=GGGTGACTCAT;
chr1	fimo	nucleotide_motif	224917490	224917500	41.9	+	.	Name=MA0478.1;ID=MA0478.1-3-chr1;pvalue=6.46e-05;qvalue=0.345;sequence=GATTGACTCAT;
chr1	fimo	nucleotide_motif	228312473	228312483	43.3	-	.	Name=MA0478.1;ID=MA0478.1-3-chr1;pvalue=4.66e-05;qvalue=0.305;sequence=GGATGGCTCAG;
chr1	fimo	nucleotide_motif	228312592	228312602	45.9	+	.	Name=MA0478.1;ID=MA0478.1-2-chr1;pvalue=2.59e-05;qvalue=0.263;sequence=TTGTGACTCAT;
chr1	fimo	nucleotide_motif	228312594	228312604	48.6	-	.	Name=MA0478.1;ID=MA0478.1-1-chr1;pvalue=1.37e-05;qvalue=0.242;sequence=GAATGAGTCAC;
chr1	fimo	nucleotide_motif	233191420	233191430	42.2	+	.	Name=MA0478.1;ID=MA0478.1-1-chr1;pvalue=5.98e-05;qvalue=0.345;sequence=GAGTGACTAAG;
chr1	fimo	nucleotide_motif	233214231	233214241	46.8	+	.	Name=MA0478.1;ID=MA0478.1-2-chr1;pvalue=2.08e-05;qvalue=0.246;sequence=AAATGAGTCAT;
chr1	fimo	nucleotide_motif	233214233	233214243	60.3	-	.	Name=MA0478.1;ID=MA0478.1-1-chr1;pvalue=9.3e-07;qvalue=0.144;sequence=TGATGACTCAT;
chr1	fimo	nucleotide_motif	234228866	234228876	42.1	+	.	Name=MA0478.1;ID=MA0478.1-1-chr1;pvalue=6.12e-05;qvalue=0.345;sequence=TGGTGGCTCAG;
chr10	fimo	nucleotide_motif	301104	301114	42.0	+	.	Name=MA0478.1;ID=MA0478.1-2-chr10;pvalue=6.26e-05;qvalue=0.345;sequence=GGTTGACTCAC;
chr10	fimo	nucleotide_motif	301163	301173	42.0	+	.	Name=MA0478.1;ID=MA0478.1-3-chr10;pvalue=6.26e-05;qvalue=0.345;sequence=GGTTGACTCAC;
chr10	fimo	nucleotide_motif	301222	301232	42.9	+	.	Name=MA0478.1;ID=MA0478.1-1-chr10;pvalue=5.1e-05;qvalue=0.322;sequence=GGTTGACTCAT;
chr10	fimo	nucleotide_motif	11319672	11319682	44.6	-	.	Name=MA0478.1;ID=MA0478.1-1-chr10;pvalue=3.49e-05;qvalue=0.271;sequence=CTGTGACTCAG;
chr10	fimo	nucleotide_motif	11319923	11319933	42.4	-	.	Name=MA0478.1;ID=MA0478.1-2-chr10;pvalue=5.74e-05;qvalue=0.345;sequence=TGGTGGCTCAT;
chr10	fimo	nucleotide_motif	11324627	11324637	44.3	+	.	Name=MA0478.1;ID=MA0478.1-2-chr10;pvalue=3.7e-05;qvalue=0.275;sequence=TCATGAGTCAC;
chr10	fimo	nucleotide_motif	11324629	11324639	44.7	-	.	Name=MA0478.1;ID=MA0478.1-1-chr10;pvalue=3.35e-05;qvalue=0.271;sequence=CTGTGACTCAT;
chr10	fimo	nucleotide_motif	11327340	11327350	41.9	-	.	Name=MA0478.1;ID=MA0478.1-3-chr10;pvalue=6.51e-05;qvalue=0.346;sequence=TAATGGCTCAT;
chr10	fimo	nucleotide_motif	11327672	11327682	44.0	+	.	Name=MA0478.1;ID=MA0478.1-2-chr10;pvalue=3.99e-05;qvalue=0.285;sequence=ATATGAGTCAT;
chr10	fimo	nucleotide_motif	11327674	11327684	47.9	-	.	Name=MA0478.1;ID=MA0478.1-1-chr10;pvalue=1.62e-05;qvalue=0.246;sequence=GTATGACTCAT;
chr10	fimo	nucleotide_motif	26816613	26816623	43.7	+	.	Name=MA0478.1;ID=MA0478.1-2-chr10;pvalue=4.24e-05;qvalue=0.294;sequence=GGATGATTCAC;
chr10	fimo	nucleotide_motif	26816704	26816714	49.0	-	.	Name=MA0478.1;ID=MA0478.1-1-chr10;pvalue=1.25e-05;qvalue=0.242;sequence=CGATGAGTCAG;
chr10	fimo	nucleotide_motif	38423423	38423433	42.0	+	.	Name=MA0478.1;ID=MA0478.1-1-chr10;pvalue=6.35e-05;qvalue=0.345;sequence=GGGTGAGTAAG;
chr10	fimo	nucleotide_motif	45236780	45236790	51.4	+	.	Name=MA0478.1;ID=MA0478.1-1-chr10;pvalue=7.26e-06;qvalue=0.242;sequence=TGGTGACTCAC;
chr10	fimo	nucleotide_motif	45236782	45236792	47.3	-	.	Name=MA0478.1;ID=MA0478.1-2-chr10;pvalue=1.86e-05;qvalue=0.246;sequence=GAGTGAGTCAC;
chr10	fimo	nucleotide_motif	51941704	51941714	48.3	-	.	Name=MA0478.1;ID=MA0478.1-1-chr10;pvalue=1.46e-05;qvalue=0.242;sequence=AGATGAGTCAG;
chr10	fimo	nucleotide_motif	51941854	51941864	40.3	+	.	Name=MA0478.1;ID=MA0478.1-2-chr10;pvalue=9.29e-05;qvalue=0.398;sequence=AGATGGGTCAT;
chr10	fimo	nucleotide_motif	71164925	71164935	41.1	+	.	Name=MA0478.1;ID=MA0478.1-1-chr10;pvalue=7.73e-05;qvalue=0.371;sequence=AGGTGGCTCAT;
chr10	fimo	nucleotide_motif	73603928	73603938	51.7	-	.	Name=MA0478.1;ID=MA0478.1-1-chr10;pvalue=6.76e-06;qvalue=0.241;sequence=TGATGAGTCAG;
chr10	fimo	nucleotide_motif	81946158	81946168	46.5	-	.	Name=MA0478.1;ID=MA0478.1-1-chr10;pvalue=2.22e-05;qvalue=0.246;sequence=AAATGAGTCAG;
chr10	fimo	nucleotide_motif	90021192	90021202	45.4	+	.	Name=MA0478.1;ID=MA0478.1-2-chr10;pvalue=2.89e-05;qvalue=0.265;sequence=TTATGACTCAC;
chr10	fimo	nucleotide_motif	90021194	90021204	47.6	-	.	Name=MA0478.1;ID=MA0478.1-1-chr10;pvalue=1.72e-05;qvalue=0.246;sequence=AGGTGAGTCAT;
chr10	fimo	nucleotide_motif	93851196	93851206	55.5	+	.	Name=MA0478.1;ID=MA0478.1-1-chr10;pvalue=2.81e-06;qvalue=0.204;sequence=GGATGAGTCAG;
chr10	fimo	nucleotide_motif	93851198	93851208	40.0	-	.	Name=MA0478.1;ID=MA0478.1-2-chr10;pvalue=9.91e-05;qvalue=0.414;sequence=AGCTGACTCAT;
chr10	fimo	nucleotide_motif	105221284	105221294	56.7	+	.	Name=MA0478.1;ID=MA0478.1-2-chr10;pvalue=2.11e-06;qvalue=0.195;sequence=GGATGAGTCAT;
chr10	fimo	nucleotide_motif	105221286	105221296	60.3	-	.	Name=MA0478.1;ID=MA0478.1-1-chr10;pvalue=9.3e-07;qvalue=0.144;sequence=TGATGACTCAT;
chr10	fimo	nucleotide_motif	112106407	112106417	41.4	-	.	Name=MA0478.1;ID=MA0478.1-1-chr10;pvalue=7.15e-05;qvalue=0.365;sequence=GGTTGAGTCAG;
chr10	fimo	nucleotide_motif	112117880	112117890	41.1	+	.	Name=MA0478.1;ID=MA0478.1-2-chr10;pvalue=7.73e-05;qvalue=0.371;sequence=GGCTGACTCAC;
chr10	fimo	nucleotide_motif	112117882	112117892	43.5	-	.	Name=MA0478.1;ID=MA0478.1-1-chr10;pvalue=4.43e-05;qvalue=0.3;sequence=ACGTGAGTCAG;
chr10	fimo	nucleotide_motif	112118029	112118039	40.6	+	.	Name=MA0478.1;ID=MA0478.1-3-chr10;pvalue=8.79e-05;qvalue=0.389;sequence=GTGTGATTCAT;
chr10	fimo	nucleotide_motif	112164438	112164448	59.2	-	.	Name=MA0478.1;ID=MA0478.1-1-chr10;pvalue=1.2e-06;qvalue=0.144;sequence=GGGTGACTCAG;
chr10	fimo	nucleotide_motif	112164636	112164646	46.7	+	.	Name=MA0478.1;ID=MA0478.1-2-chr10;pvalue=2.15e-05;qvalue=0.246;sequence=CAGTGACTCAC;
chr10	fimo	nucleotide_motif	112164638	112164648	42.7	-	.	Name=MA0478.1;ID=MA0478.1-3-chr10;pvalue=5.33e-05;qvalue=0.327;sequence=ATGTGAGTCAC;
chr10	fimo	nucleotide_motif	112524034	112524044	43.6	-	.	Name=MA0478.1;ID=MA0478.1-2-chr10;pvalue=4.38e-05;qvalue=0.299;sequence=GAATGATTCAT;
chr10	fimo	nucleotide_motif	112524064	112524074	43.9	-	.	Name=MA0478.1;ID=MA0478.1-1-chr10;pvalue=4.06e-05;qvalue=0.285;sequence=TGATGATTCAT;
chr10	fimo	nucleotide_motif	121454160	121454170	46.8	+	.	Name=MA0478.1;ID=MA0478.1-1-chr10;pvalue=2.08e-05;qvalue=0.246;sequence=CAATGAGTCAG;
chr10	fimo	nucleotide_motif	122356078	122356088	45.3	-	.	Name=MA0478.1;ID=MA0478.1-1-chr10;pvalue=2.93e-05;qvalue=0.266;sequence=ACATGACTCAG;
chr10	fimo	nucleotide_motif	125969161	125969171	49.0	-	.	Name=MA0478.1;ID=MA0478.1-1-chr10;pvalue=1.27e-05;qvalue=0.242;sequence=AAATGACTCAG;
chr10	fimo	nucleotide_motif	126879781	126879791	50.6	+	.	Name=MA0478.1;ID=MA0478.1-2-chr10;pvalue=8.64e-06;qvalue=0.242;sequence=GAATGAGTCAG;
chr10	fimo	nucleotide_motif	126879783	126879793	41.4	-	.	Name=MA0478.1;ID=MA0478.1-4-chr10;pvalue=7.27e-05;qvalue=0.367;sequence=TGCTGACTCAT;
chr10	fimo	nucleotide_motif	126880010	126880020	48.6	+	.	Name=MA0478.1;ID=MA0478.1-3-chr10;pvalue=1.37e-05;qvalue=0.242;sequence=GAATGAGTCAC;
chr10	fimo	nucleotide_motif	126880012	126880022	50.9	-	.	Name=MA0478.1;ID=MA0478.1-1-chr10;pvalue=8.17e-06;qvalue=0.242;sequence=AGGTGACTCAT;
chr11	fimo	nucleotide_motif	1833007	1833017	41.4	+	.	Name=MA0478.1;ID=MA0478.1-1-chr11;pvalue=7.27e-05;qvalue=0.367;sequence=AGGTGACTAAG;
chr11	fimo	nucleotide_motif	33665960	33665970	42.0	+	.	Name=MA0478.1;ID=MA0478.1-1-chr11;pvalue=6.35e-05;qvalue=0.345;sequence=GGGTGAGTAAG;
chr11	fimo	nucleotide_motif	47386168	47386178	40.8	+	.	Name=MA0478.1;ID=MA0478.1-2-chr11;pvalue=8.22e-05;qvalue=0.383;sequence=CGATGAGTAAG;
chr11	fimo	nucleotide_motif	47386270	47386280	41.9	+	.	Name=MA0478.1;ID=MA0478.1-1-chr11;pvalue=6.4e-05;qvalue=0.345;sequence=GGCTGACTCAG;
chr11	fimo	nucleotide_motif	58102357	58102367	45.9	+	.	Name=MA0478.1;ID=MA0478.1-1-chr11;pvalue=2.57e-05;qvalue=0.263;sequence=TCGTGACTCAG;
chr11	fimo	nucleotide_motif	59075023	59075033	40.9	-	.	Name=MA0478.1;ID=MA0478.1-1-chr11;pvalue=8.13e-05;qvalue=0.38;sequence=GCGTGATTCAT;
chr11	fimo	nucleotide_motif	63748277	63748287	44.6	+	.	Name=MA0478.1;ID=MA0478.1-2-chr11;pvalue=3.49e-05;qvalue=0.271;sequence=ATGTGACTCAT;
chr11	fimo	nucleotide_motif	63748279	63748289	45.1	-	.	Name=MA0478.1;ID=MA0478.1-1-chr11;pvalue=3.09e-05;qvalue=0.267;sequence=GCATGAGTCAC;
chr11	fimo	nucleotide_motif	63764551	63764561	44.3	+	.	Name=MA0478.1;ID=MA0478.1-2-chr11;pvalue=3.7e-05;qvalue=0.275;sequence=TCATGAGTCAC;
chr11	fimo	nucleotide_motif	63764553	63764563	44.7	-	.	Name=MA0478.1;ID=MA0478.1-1-chr11;pvalue=3.35e-05;qvalue=0.271;sequence=CTGTGACTCAT;
chr11	fimo	nucleotide_motif	65076286	65076296	47.6	-	.	Name=MA0478.1;ID=MA0478.1-1-chr11;pvalue=1.72e-05;qvalue=0.246;sequence=CGGTGAGTCAG;
chr11	fimo	nucleotide_motif	68821641	68821651	44.2	+	.	Name=MA0478.1;ID=MA0478.1-1-chr11;pvalue=3.83e-05;qvalue=0.278;sequence=CCATGAGTCAG;
chr11	fimo	nucleotide_motif	72766002	72766012	41.9	+	.	Name=MA0478.1;ID=MA0478.1-1-chr11;pvalue=6.46e-05;qvalue=0.345;sequence=TGATGAGTAAG;
chr11	fimo	nucleotide_motif	74489139	74489149	44.6	-	.	Name=MA0478.1;ID=MA0478.1-1-chr11;pvalue=3.49e-05;qvalue=0.271;sequence=CTGTGACTCAG;
chr11	fimo	nucleotide_motif	90673017	90673027	47.8	+	.	Name=MA0478.1;ID=MA0478.1-1-chr11;pvalue=1.65e-05;qvalue=0.246;sequence=CAATGACTCAC;
chr11	fimo	nucleotide_motif	90673019	90673029	46.0	-	.	Name=MA0478.1;ID=MA0478.1-2-chr11;pvalue=2.5e-05;qvalue=0.26;sequence=AAGTGAGTCAT;
chr11	fimo	nucleotide_motif	103305488	103305498	41.2	-	.	Name=MA0478.1;ID=MA0478.1-1-chr11;pvalue=7.58e-05;qvalue=0.371;sequence=TGGTGAGTAAG;
chr11	fimo	nucleotide_motif	118068486	118068496	50.9	-	.	Name=MA0478.1;ID=MA0478.1-1-chr11;pvalue=8.17e-06;qvalue=0.242;sequence=CGGTGACTCAG;
chr11	fimo	nucleotide_motif	124446208	124446218	50.3	-	.	Name=MA0478.1;ID=MA0478.1-1-chr11;pvalue=9.35e-06;qvalue=0.242;sequence=TAGTGACTCAG;
chr11	fimo	nucleotide_motif	127844537	127844547	40.3	-	.	Name=MA0478.1;ID=MA0478.1-1-chr11;pvalue=9.29e-05;qvalue=0.398;sequence=AGATGGGTCAT;
chr11	fimo	nucleotide_motif	127847469	127847479	47.6	+	.	Name=MA0478.1;ID=MA0478.1-1-chr11;pvalue=1.72e-05;qvalue=0.246;sequence=AGGTGAGTCAT;
chr11	fimo	nucleotide_motif	127847471	127847481	46.4	-	.	Name=MA0478.1;ID=MA0478.1-2-chr11;pvalue=2.31e-05;qvalue=0.253;sequence=GTATGACTCAC;
chr11	fimo	nucleotide_motif	131733040	131733050	47.0	+	.	Name=MA0478.1;ID=MA0478.1-1-chr11;pvalue=1.99e-05;qvalue=0.246;sequence=AGATGAGTCAC;
chr11	fimo	nucleotide_motif	131733042	131733052	45.9	-	.	Name=MA0478.1;ID=MA0478.1-2-chr11;pvalue=2.59e-05;qvalue=0.263;sequence=TTGTGACTCAT;
chr12	fimo	nucleotide_motif	2315912	2315922	46.0	+	.	Name=MA0478.1;ID=MA0478.1-1-chr12;pvalue=2.5e-05;qvalue=0.26;sequence=CAGTGAGTCAG;
chr12	fimo	nucleotide_motif	2315944	2315954	44.3	+	.	Name=MA0478.1;ID=MA0478.1-2-chr12;pvalue=3.7e-05;qvalue=0.275;sequence=ATGTGACTCAG;
chr12	fimo	nucleotide_motif	26343179	26343189	41.5	+	.	Name=MA0478.1;ID=MA0478.1-3-chr12;pvalue=7.06e-05;qvalue=0.363;sequence=AGGTGATTCAC;
chr12	fimo	nucleotide_motif	26343399	26343409	49.2	+	.	Name=MA0478.1;ID=MA0478.1-2-chr12;pvalue=1.21e-05;qvalue=0.242;sequence=TAATGAGTCAT;
chr12	fimo	nucleotide_motif	26343401	26343411	49.3	-	.	Name=MA0478.1;ID=MA0478.1-1-chr12;pvalue=1.16e-05;qvalue=0.242;sequence=AAATGACTCAT;
chr12	fimo	nucleotide_motif	26844142	26844152	46.4	+	.	Name=MA0478.1;ID=MA0478.1-1-chr12;pvalue=2.27e-05;qvalue=0.251;sequence=AAGTGACTCAC;
chr12	fimo	nucleotide_motif	26844144	26844154	46.2	-	.	Name=MA0478.1;ID=MA0478.1-2-chr12;pvalue=2.38e-05;qvalue=0.254;sequence=TAGTGAGTCAC;
chr12	fimo	nucleotide_motif	27265988	27265998	42.0	-	.	Name=MA0478.1;ID=MA0478.1-1-chr12;pvalue=6.26e-05;qvalue=0.345;sequence=TGTTGACTCAG;
chr12	fimo	nucleotide_motif	37455712	37455722	40.0	-	.	Name=MA0478.1;ID=MA0478.1-1-chr12;pvalue=9.98e-05;qvalue=0.415;sequence=CATTGACTCAT;
chr12	fimo	nucleotide_motif	46493075	46493085	44.1	+	.	Name=MA0478.1;ID=MA0478.1-2-chr12;pvalue=3.9e-05;qvalue=0.279;sequence=CCGTGACTCAC;
chr12	fimo	nucleotide_motif	46493077	46493087	47.3	-	.	Name=MA0478.1;ID=MA0478.1-1-chr12;pvalue=1.86e-05;qvalue=0.246;sequence=GAGTGAGTCAC;
chr12	fimo	nucleotide_motif	47807445	47807455	41.3	-	.	Name=MA0478.1;ID=MA0478.1-1-chr12;pvalue=7.38e-05;qvalue=0.37;sequence=TGGTGGCTCAC;
chr12	fimo	nucleotide_motif	50651582	50651592	49.3	+	.	Name=MA0478.1;ID=MA0478.1-2-chr12;pvalue=1.16e-05;qvalue=0.242;sequence=TGATGAGTCAC;
chr12	fimo	nucleotide_motif	50651584	50651594	51.1	-	.	Name=MA0478.1;ID=MA0478.1-1-chr12;pvalue=7.68e-06;qvalue=0.242;sequence=TAGTGACTCAT;
chr12	fimo	nucleotide_motif	55014448	55014458	40.9	-	.	Name=MA0478.1;ID=MA0478.1-1-chr12;pvalue=8.1e-05;qvalue=0.38;sequence=GAGTGGCTCAC;
chr12	fimo	nucleotide_motif	67488943	67488953	42.7	+	.	Name=MA0478.1;ID=MA0478.1-1-chr12;pvalue=5.33e-05;qvalue=0.327;sequence=GGTTGACTCAG;
chr12	fimo	nucleotide_motif	91457283	91457293	43.7	+	.	Name=MA0478.1;ID=MA0478.1-2-chr12;pvalue=4.29e-05;qvalue=0.296;sequence=ACGTGAGTCAT;
chr12	fimo	nucleotide_motif	91457285	91457295	46.7	-	.	Name=MA0478.1;ID=MA0478.1-1-chr12;pvalue=2.15e-05;qvalue=0.246;sequence=GCATGACTCAC;
chr12	fimo	nucleotide_motif	93478978	93478988	41.1	+	.	Name=MA0478.1;ID=MA0478.1-1-chr12;pvalue=7.73e-05;qvalue=0.371;sequence=TGCTGACTCAG;
chr12	fimo	nucleotide_motif	93478980	93478990	40.4	-	.	Name=MA0478.1;ID=MA0478.1-2-chr12;pvalue=9.04e-05;qvalue=0.393;sequence=GGCTGAGTCAG;
chr12	fimo	nucleotide_motif	99906083	99906093	52.2	-	.	Name=MA0478.1;ID=MA0478.1-1-chr12;pvalue=6.03e-06;qvalue=0.238;sequence=AGATGACTCAG;
chr12	fimo	nucleotide_motif	107535392	107535402	43.4	+	.	Name=MA0478.1;ID=MA0478.1-1-chr12;pvalue=4.61e-05;qvalue=0.304;sequence=GGGTGACTAAT;
chr12	fimo	nucleotide_motif	120810849	120810859	46.5	+	.	Name=MA0478.1;ID=MA0478.1-1-chr12;pvalue=2.22e-05;qvalue=0.246;sequence=AAATGAGTCAG;
chr12	fimo	nucleotide_motif	120810851	120810861	40.0	-	.	Name=MA0478.1;ID=MA0478.1-2-chr12;pvalue=9.91e-05;qvalue=0.414;sequence=AGCTGACTCAT;
chr12	fimo	nucleotide_motif	121952549	121952559	45.5	-	.	Name=MA0478.1;ID=MA0478.1-1-chr12;pvalue=2.82e-05;qvalue=0.264;sequence=CCATGACTCAG;
chr12	fimo	nucleotide_motif	123967749	123967759	51.7	+	.	Name=MA0478.1;ID=MA0478.1-1-chr12;pvalue=6.76e-06;qvalue=0.241;sequence=GGATGAGTCAC;
chr12	fimo	nucleotide_motif	123967751	123967761	48.5	-	.	Name=MA0478.1;ID=MA0478.1-2-chr12;pvalue=1.41e-05;qvalue=0.242;sequence=CAGTGACTCAT;
chr13	fimo	nucleotide_motif	39917844	39917854	42.1	-	.	Name=MA0478.1;ID=MA0478.1-1-chr13;pvalue=6.16e-05;qvalue=0.345;sequence=GAATGACTAAC;
chr13	fimo	nucleotide_motif	41850096	41850106	40.8	+	.	Name=MA0478.1;ID=MA0478.1-1-chr13;pvalue=8.22e-05;qvalue=0.383;sequence=AGATGAGTAAT;
chr13	fimo	nucleotide_motif	49838142	49838152	45.8	+	.	Name=MA0478.1;ID=MA0478.1-2-chr13;pvalue=2.61e-05;qvalue=0.263;sequence=CAATGAGTCAC;
chr13	fimo	nucleotide_motif	49838144	49838154	46.9	-	.	Name=MA0478.1;ID=MA0478.1-1-chr13;pvalue=2.04e-05;qvalue=0.246;sequence=GTGTGACTCAT;
chr13	fimo	nucleotide_motif	108612748	108612758	48.6	-	.	Name=MA0478.1;ID=MA0478.1-1-chr13;pvalue=1.37e-05;qvalue=0.242;sequence=TAATGAGTCAG;
chr14	fimo	nucleotide_motif	34943888	34943898	41.2	-	.	Name=MA0478.1;ID=MA0478.1-1-chr14;pvalue=7.6e-05;qvalue=0.371;sequence=TAGTGGCTCAT;
chr14	fimo	nucleotide_motif	54638961	54638971	42.2	+	.	Name=MA0478.1;ID=MA0478.1-1-chr14;pvalue=6.05e-05;qvalue=0.345;sequence=AGATGATTCAC;
chr14	fimo	nucleotide_motif	58698226	58698236	42.1	+	.	Name=MA0478.1;ID=MA0478.1-1-chr14;pvalue=6.16e-05;qvalue=0.345;sequence=GAATGACTAAC;
chr14	fimo	nucleotide_motif	61199144	61199154	47.9	-	.	Name=MA0478.1;ID=MA0478.1-1-chr14;pvalue=1.6e-05;qvalue=0.246;sequence=GCATGACTCAG;
chr14	fimo	nucleotide_motif	61199219	61199229	40.7	-	.	Name=MA0478.1;ID=MA0478.1-2-chr14;pvalue=8.54e-05;qvalue=0.383;sequence=GGGTGGGTCAC;
chr14	fimo	nucleotide_motif	64838918	64838928	40.8	-	.	Name=MA0478.1;ID=MA0478.1-1-chr14;pvalue=8.3e-05;qvalue=0.383;sequence=CAATGGCTCAT;
chr14	fimo	nucleotide_motif	67747367	67747377	54.8	-	.	Name=MA0478.1;ID=MA0478.1-1-chr14;pvalue=3.32e-06;qvalue=0.206;sequence=TGGTGACTCAG;
chr14	fimo	nucleotide_motif	69303728	69303738	40.9	+	.	Name=MA0478.1;ID=MA0478.1-1-chr14;pvalue=8.1e-05;qvalue=0.38;sequence=GAGTGGCTCAC;
chr14	fimo	nucleotide_motif	72013528	72013538	46.8	+	.	Name=MA0478.1;ID=MA0478.1-2-chr14;pvalue=2.08e-05;qvalue=0.246;sequence=AAATGAGTCAT;
chr14	fimo	nucleotide_motif	72013530	72013540	66.4	-	.	Name=MA0478.1;ID=MA0478.1-1-chr14;pvalue=2.28e-07;qvalue=0.144;sequence=GGATGACTCAT;
chr14	fimo	nucleotide_motif	75023985	75023995	45.2	+	.	Name=MA0478.1;ID=MA0478.1-2-chr14;pvalue=3e-05;qvalue=0.266;sequence=ATATGACTCAT;
chr14	fimo	nucleotide_motif	75023987	75023997	46.8	-	.	Name=MA0478.1;ID=MA0478.1-1-chr14;pvalue=2.08e-05;qvalue=0.246;sequence=AAATGAGTCAT;
chr14	fimo	nucleotide_motif	80991054	80991064	40.7	-	.	Name=MA0478.1;ID=MA0478.1-1-chr14;pvalue=8.54e-05;qvalue=0.383;sequence=TGGTGGGTCAG;
chr14	fimo	nucleotide_motif	90909826	90909836	42.3	+	.	Name=MA0478.1;ID=MA0478.1-1-chr14;pvalue=5.81e-05;qvalue=0.345;sequence=TAATGACTAAT;
chr14	fimo	nucleotide_motif	93495646	93495656	40.7	+	.	Name=MA0478.1;ID=MA0478.1-2-chr14;pvalue=8.46e-05;qvalue=0.383;sequence=GGCTGAGTCAT;
chr14	fimo	nucleotide_motif	93495648	93495658	57.8	-	.	Name=MA0478.1;ID=MA0478.1-1-chr14;pvalue=1.67e-06;qvalue=0.173;sequence=TGATGACTCAG;
chr14	fimo	nucleotide_motif	94801763	94801773	50.5	+	.	Name=MA0478.1;ID=MA0478.1-1-chr14;pvalue=8.87e-06;qvalue=0.242;sequence=TGGTGAGTCAT;
chr14	fimo	nucleotide_motif	94801765	94801775	44.3	-	.	Name=MA0478.1;ID=MA0478.1-2-chr14;pvalue=3.74e-05;qvalue=0.278;sequence=ATATGACTCAC;
chr14	fimo	nucleotide_motif	94850921	94850931	43.9	+	.	Name=MA0478.1;ID=MA0478.1-1-chr14;pvalue=4.06e-05;qvalue=0.285;sequence=TGATGATTCAT;
chr14	fimo	nucleotide_motif	95031919	95031929	40.1	+	.	Name=MA0478.1;ID=MA0478.1-1-chr14;pvalue=9.77e-05;qvalue=0.412;sequence=CAGTGGCTCAT;
chr14	fimo	nucleotide_motif	96842959	96842969	49.0	+	.	Name=MA0478.1;ID=MA0478.1-2-chr14;pvalue=1.25e-05;qvalue=0.242;sequence=AGATGAGTCAT;
chr14	fimo	nucleotide_motif	96842961	96842971	53.3	-	.	Name=MA0478.1;ID=MA0478.1-1-chr14;pvalue=4.66e-06;qvalue=0.236;sequence=AGATGACTCAT;
chr14	fimo	nucleotide_motif	96843197	96843207	40.9	-	.	Name=MA0478.1;ID=MA0478.1-3-chr14;pvalue=8.03e-05;qvalue=0.38;sequence=AAATGATTCAC;
chr14	fimo	nucleotide_motif	99601905	99601915	41.6	-	.	Name=MA0478.1;ID=MA0478.1-2-chr14;pvalue=6.96e-05;qvalue=0.36;sequence=AGATGGCTCAG;
chr14	fimo	nucleotide_motif	99602279	99602289	41.9	+	.	Name=MA0478.1;ID=MA0478.1-1-chr14;pvalue=6.46e-05;qvalue=0.345;sequence=GATTGACTCAT;
chr14	fimo	nucleotide_motif	105119553	105119563	49.3	+	.	Name=MA0478.1;ID=MA0478.1-1-chr14;pvalue=1.16e-05;qvalue=0.242;sequence=CAATGACTCAG;
chr14	fimo	nucleotide_motif	105119555	105119565	40.7	-	.	Name=MA0478.1;ID=MA0478.1-2-chr14;pvalue=8.46e-05;qvalue=0.383;sequence=GGCTGAGTCAT;
chr14	fimo	nucleotide_motif	105238482	105238492	49.3	+	.	Name=MA0478.1;ID=MA0478.1-1-chr14;pvalue=1.16e-05;qvalue=0.242;sequence=CAATGACTCAG;
chr14	fimo	nucleotide_motif	105238484	105238494	40.7	-	.	Name=MA0478.1;ID=MA0478.1-2-chr14;pvalue=8.46e-05;qvalue=0.383;sequence=GGCTGAGTCAT;
chr15	fimo	nucleotide_motif	29342952	29342962	41.3	-	.	Name=MA0478.1;ID=MA0478.1-1-chr15;pvalue=7.38e-05;qvalue=0.37;sequence=GCATGATTCAG;
chr15	fimo	nucleotide_motif	29567749	29567759	40.1	-	.	Name=MA0478.1;ID=MA0478.1-2-chr15;pvalue=9.77e-05;qvalue=0.412;sequence=CAGTGGCTCAT;
chr15	fimo	nucleotide_motif	29567779	29567789	41.9	+	.	Name=MA0478.1;ID=MA0478.1-1-chr15;pvalue=6.46e-05;qvalue=0.345;sequence=GATTGACTCAT;
chr15	fimo	nucleotide_motif	42028331	42028341	49.3	+	.	Name=MA0478.1;ID=MA0478.1-1-chr15;pvalue=1.16e-05;qvalue=0.242;sequence=TGATGAGTCAC;
chr15	fimo	nucleotide_motif	42028333	42028343	44.6	-	.	Name=MA0478.1;ID=MA0478.1-2-chr15;pvalue=3.49e-05;qvalue=0.271;sequence=ATGTGACTCAT;
chr15	fimo	nucleotide_motif	49308101	49308111	47.0	+	.	Name=MA0478.1;ID=MA0478.1-2-chr15;pvalue=1.97e-05;qvalue=0.246;sequence=TCATGACTCAT;
chr15	fimo	nucleotide_motif	49308103	49308113	52.7	-	.	Name=MA0478.1;ID=MA0478.1-1-chr15;pvalue=5.36e-06;qvalue=0.238;sequence=TGATGAGTCAT;
chr15	fimo	nucleotide_motif	56534045	56534055	42.9	+	.	Name=MA0478.1;ID=MA0478.1-1-chr15;pvalue=5.17e-05;qvalue=0.324;sequence=GAATGATTCAC;
chr15	fimo	nucleotide_motif	57623463	57623473	52.4	+	.	Name=MA0478.1;ID=MA0478.1-1-chr15;pvalue=5.8e-06;qvalue=0.238;sequence=TAATGACTCAG;
chr15	fimo	nucleotide_motif	62973249	62973259	57.8	-	.	Name=MA0478.1;ID=MA0478.1-1-chr15;pvalue=1.67e-06;qvalue=0.173;sequence=TGATGACTCAG;
chr15	fimo	nucleotide_motif	81298542	81298552	51.3	+	.	Name=MA0478.1;ID=MA0478.1-2-chr15;pvalue=7.47e-06;qvalue=0.242;sequence=GAATGAGTCAT;
chr15	fimo	nucleotide_motif	81298544	81298554	60.3	-	.	Name=MA0478.1;ID=MA0478.1-1-chr15;pvalue=9.3e-07;qvalue=0.144;sequence=TGATGACTCAT;
chr15	fimo	nucleotide_motif	88238177	88238187	42.8	-	.	Name=MA0478.1;ID=MA0478.1-1-chr15;pvalue=5.19e-05;qvalue=0.324;sequence=AGATGATTCAG;
chr16	fimo	nucleotide_motif	3161761	3161771	45.7	+	.	Name=MA0478.1;ID=MA0478.1-1-chr16;pvalue=2.71e-05;qvalue=0.264;sequence=GTATGAGTCAG;
chr16	fimo	nucleotide_motif	3161763	3161773	41.4	-	.	Name=MA0478.1;ID=MA0478.1-2-chr16;pvalue=7.27e-05;qvalue=0.367;sequence=TGCTGACTCAT;
chr16	fimo	nucleotide_motif	8937627	8937637	42.1	+	.	Name=MA0478.1;ID=MA0478.1-2-chr16;pvalue=6.12e-05;qvalue=0.345;sequence=GGGTGGCTCAC;
chr16	fimo	nucleotide_motif	8937932	8937942	47.2	-	.	Name=MA0478.1;ID=MA0478.1-1-chr16;pvalue=1.9e-05;qvalue=0.246;sequence=AGGTGAGTCAG;
chr16	fimo	nucleotide_motif	9128968	9128978	42.7	+	.	Name=MA0478.1;ID=MA0478.1-3-chr16;pvalue=5.33e-05;qvalue=0.327;sequence=GGTTGACTCAG;
chr16	fimo	nucleotide_motif	9129158	9129168	51.4	+	.	Name=MA0478.1;ID=MA0478.1-1-chr16;pvalue=7.26e-06;qvalue=0.242;sequence=TGGTGACTCAC;
chr16	fimo	nucleotide_motif	9129160	9129170	44.9	-	.	Name=MA0478.1;ID=MA0478.1-2-chr16;pvalue=3.23e-05;qvalue=0.269;sequence=AAGTGAGTCAC;
chr16	fimo	nucleotide_motif	11253535	11253545	40.4	-	.	Name=MA0478.1;ID=MA0478.1-1-chr16;pvalue=9e-05;qvalue=0.393;sequence=TCATGATTCAG;
chr16	fimo	nucleotide_motif	11330068	11330078	41.1	+	.	Name=MA0478.1;ID=MA0478.1-2-chr16;pvalue=7.73e-05;qvalue=0.371;sequence=GGCTGACTCAC;
chr16	fimo	nucleotide_motif	11330070	11330080	44.9	-	.	Name=MA0478.1;ID=MA0478.1-1-chr16;pvalue=3.21e-05;qvalue=0.269;sequence=GTGTGAGTCAG;
chr16	fimo	nucleotide_motif	11364712	11364722	59.2	-	.	Name=MA0478.1;ID=MA0478.1-1-chr16;pvalue=1.2e-06;qvalue=0.144;sequence=GGGTGACTCAG;
chr16	fimo	nucleotide_motif	11707306	11707316	40.8	-	.	Name=MA0478.1;ID=MA0478.1-1-chr16;pvalue=8.3e-05;qvalue=0.383;sequence=AAATGACTAAG;
chr16	fimo	nucleotide_motif	11967852	11967862	40.7	-	.	Name=MA0478.1;ID=MA0478.1-1-chr16;pvalue=8.46e-05;qvalue=0.383;sequence=AGATGGCTCAC;
chr16	fimo	nucleotide_motif	19474229	19474239	47.0	+	.	Name=MA0478.1;ID=MA0478.1-1-chr16;pvalue=1.97e-05;qvalue=0.246;sequence=TCATGACTCAT;
chr16	fimo	nucleotide_motif	19474231	19474241	44.1	-	.	Name=MA0478.1;ID=MA0478.1-2-chr16;pvalue=3.85e-05;qvalue=0.279;sequence=CTATGAGTCAT;
chr16	fimo	nucleotide_motif	23254737	23254747	40.6	-	.	Name=MA0478.1;ID=MA0478.1-1-chr16;pvalue=8.65e-05;qvalue=0.386;sequence=GCATGACTAAT;
chr16	fimo	nucleotide_motif	51690416	51690426	44.2	-	.	Name=MA0478.1;ID=MA0478.1-1-chr16;pvalue=3.83e-05;qvalue=0.278;sequence=CCATGAGTCAG;
chr16	fimo	nucleotide_motif	55536590	55536600	47.4	+	.	Name=MA0478.1;ID=MA0478.1-2-chr16;pvalue=1.81e-05;qvalue=0.246;sequence=AAATGACTCAC;
chr16	fimo	nucleotide_motif	55536592	55536602	47.6	-	.	Name=MA0478.1;ID=MA0478.1-1-chr16;pvalue=1.72e-05;qvalue=0.246;sequence=AGGTGAGTCAT;
chr16	fimo	nucleotide_motif	56135747	56135757	40.3	+	.	Name=MA0478.1;ID=MA0478.1-1-chr16;pvalue=9.36e-05;qvalue=0.401;sequence=AAATGGCTCAG;
chr16	fimo	nucleotide_motif	80674051	80674061	49.7	-	.	Name=MA0478.1;ID=MA0478.1-2-chr16;pvalue=1.08e-05;qvalue=0.242;sequence=TGGTGAGTCAG;
chr16	fimo	nucleotide_motif	80674077	80674087	54.8	+	.	Name=MA0478.1;ID=MA0478.1-1-chr16;pvalue=3.32e-06;qvalue=0.206;sequence=TGGTGACTCAG;
chr17	fimo	nucleotide_motif	1573179	1573189	48.3	+	.	Name=MA0478.1;ID=MA0478.1-1-chr17;pvalue=1.46e-05;qvalue=0.242;sequence=AGATGAGTCAG;
chr17	fimo	nucleotide_motif	3561076	3561086	46.7	+	.	Name=MA0478.1;ID=MA0478.1-1-chr17;pvalue=2.15e-05;qvalue=0.246;sequence=GCATGACTCAC;
chr17	fimo	nucleotide_motif	3561078	3561088	46.3	-	.	Name=MA0478.1;ID=MA0478.1-2-chr17;pvalue=2.36e-05;qvalue=0.253;sequence=CAGTGAGTCAT;
chr17	fimo	nucleotide_motif	3811739	3811749	41.5	-	.	Name=MA0478.1;ID=MA0478.1-1-chr17;pvalue=6.99e-05;qvalue=0.36;sequence=GGGTGGGTCAG;
chr17	fimo	nucleotide_motif	7423543	7423553	42.1	+	.	Name=MA0478.1;ID=MA0478.1-1-chr17;pvalue=6.16e-05;qvalue=0.345;sequence=TAATGACTAAG;
chr17	fimo	nucleotide_motif	8070901	8070911	42.3	+	.	Name=MA0478.1;ID=MA0478.1-1-chr17;pvalue=5.81e-05;qvalue=0.345;sequence=TAGTGATTCAG;
chr17	fimo	nucleotide_motif	22684095	22684105	45.4	+	.	Name=MA0478.1;ID=MA0478.1-2-chr17;pvalue=2.87e-05;qvalue=0.265;sequence=CTATGACTCAT;
chr17	fimo	nucleotide_motif	22684097	22684107	49.0	-	.	Name=MA0478.1;ID=MA0478.1-1-chr17;pvalue=1.25e-05;qvalue=0.242;sequence=AGATGAGTCAT;
chr17	fimo	nucleotide_motif	23408964	23408974	40.8	-	.	Name=MA0478.1;ID=MA0478.1-1-chr17;pvalue=8.3e-05;qvalue=0.383;sequence=CAATGGCTCAT;
chr17	fimo	nucleotide_motif	25714994	25715004	40.4	-	.	Name=MA0478.1;ID=MA0478.1-1-chr17;pvalue=9.19e-05;qvalue=0.398;sequence=CAGTGACTAAG;
chr17	fimo	nucleotide_motif	30414911	30414921	40.2	+	.	Name=MA0478.1;ID=MA0478.1-2-chr17;pvalue=9.44e-05;qvalue=0.403;sequence=TGCTGACTCAC;
chr17	fimo	nucleotide_motif	30414913	30414923	45.2	-	.	Name=MA0478.1;ID=MA0478.1-1-chr17;pvalue=3e-05;qvalue=0.266;sequence=GCGTGAGTCAG;
chr17	fimo	nucleotide_motif	34278702	34278712	41.5	-	.	Name=MA0478.1;ID=MA0478.1-1-chr17;pvalue=6.99e-05;qvalue=0.36;sequence=GGGTGGGTCAG;
chr17	fimo	nucleotide_motif	34278808	34278818	40.1	-	.	Name=MA0478.1;ID=MA0478.1-2-chr17;pvalue=9.84e-05;qvalue=0.413;sequence=AGATGGGTCAG;
chr17	fimo	nucleotide_motif	35168150	35168160	43.4	+	.	Name=MA0478.1;ID=MA0478.1-2-chr17;pvalue=4.56e-05;qvalue=0.303;sequence=ACATGAGTCAC;
chr17	fimo	nucleotide_motif	35168152	35168162	48.5	-	.	Name=MA0478.1;ID=MA0478.1-1-chr17;pvalue=1.41e-05;qvalue=0.242;sequence=CAGTGACTCAT;
chr17	fimo	nucleotide_motif	35970777	35970787	48.3	-	.	Name=MA0478.1;ID=MA0478.1-1-chr17;pvalue=1.46e-05;qvalue=0.242;sequence=AGATGAGTCAG;
chr17	fimo	nucleotide_motif	39781215	39781225	54.8	+	.	Name=MA0478.1;ID=MA0478.1-1-chr17;pvalue=3.32e-06;qvalue=0.206;sequence=TGGTGACTCAG;
chr17	fimo	nucleotide_motif	44656359	44656369	40.3	+	.	Name=MA0478.1;ID=MA0478.1-1-chr17;pvalue=9.29e-05;qvalue=0.398;sequence=CGATGGGTCAG;
chr17	fimo	nucleotide_motif	46585738	46585748	45.7	+	.	Name=MA0478.1;ID=MA0478.1-1-chr17;pvalue=2.68e-05;qvalue=0.263;sequence=AAGTGAGTCAG;
chr17	fimo	nucleotide_motif	55218813	55218823	47.3	+	.	Name=MA0478.1;ID=MA0478.1-1-chr17;pvalue=1.86e-05;qvalue=0.246;sequence=GAGTGAGTCAC;
chr17	fimo	nucleotide_motif	55218815	55218825	43.9	-	.	Name=MA0478.1;ID=MA0478.1-2-chr17;pvalue=4.04e-05;qvalue=0.285;sequence=CTGTGACTCAC;
chr17	fimo	nucleotide_motif	55275450	55275460	53.8	+	.	Name=MA0478.1;ID=MA0478.1-1-chr17;pvalue=4.2e-06;qvalue=0.234;sequence=TAATGACTCAT;
chr17	fimo	nucleotide_motif	55275452	55275462	46.8	-	.	Name=MA0478.1;ID=MA0478.1-2-chr17;pvalue=2.08e-05;qvalue=0.246;sequence=AAATGAGTCAT;
chr17	fimo	nucleotide_motif	57525746	57525756	44.3	+	.	Name=MA0478.1;ID=MA0478.1-1-chr17;pvalue=3.7e-05;qvalue=0.275;sequence=ATGTGACTCAG;
chr17	fimo	nucleotide_motif	63799938	63799948	40.4	+	.	Name=MA0478.1;ID=MA0478.1-2-chr17;pvalue=9.04e-05;qvalue=0.393;sequence=GGCTGAGTCAG;
chr17	fimo	nucleotide_motif	63799940	63799950	41.1	-	.	Name=MA0478.1;ID=MA0478.1-1-chr17;pvalue=7.73e-05;qvalue=0.371;sequence=TGCTGACTCAG;
chr18	fimo	nucleotide_motif	667132	667142	45.7	+	.	Name=MA0478.1;ID=MA0478.1-1-chr18;pvalue=2.68e-05;qvalue=0.263;sequence=AAGTGAGTCAG;
chr18	fimo	nucleotide_motif	9057180	9057190	43.2	+	.	Name=MA0478.1;ID=MA0478.1-1-chr18;pvalue=4.81e-05;qvalue=0.313;sequence=TGATGATTCAC;
chr18	fimo	nucleotide_motif	19065528	19065538	45.1	+	.	Name=MA0478.1;ID=MA0478.1-1-chr18;pvalue=3.09e-05;qvalue=0.267;sequence=CAGTGAGTCAC;
chr18	fimo	nucleotide_motif	19065530	19065540	44.0	-	.	Name=MA0478.1;ID=MA0478.1-2-chr18;pvalue=4.01e-05;qvalue=0.285;sequence=ACGTGACTCAC;
chr18	fimo	nucleotide_motif	19994231	19994241	50.1	+	.	Name=MA0478.1;ID=MA0478.1-1-chr18;pvalue=9.8e-06;qvalue=0.242;sequence=CAATGACTCAT;
chr18	fimo	nucleotide_motif	19994233	19994243	46.3	-	.	Name=MA0478.1;ID=MA0478.1-2-chr18;pvalue=2.36e-05;qvalue=0.253;sequence=GCATGAGTCAT;
chr18	fimo	nucleotide_motif	47227916	47227926	49.7	+	.	Name=MA0478.1;ID=MA0478.1-1-chr18;pvalue=1.08e-05;qvalue=0.242;sequence=TGGTGAGTCAG;
chr18	fimo	nucleotide_motif	54888942	54888952	49.9	+	.	Name=MA0478.1;ID=MA0478.1-1-chr18;pvalue=1.02e-05;qvalue=0.242;sequence=AGATGACTCAC;
chr18	fimo	nucleotide_motif	54888944	54888954	43.5	-	.	Name=MA0478.1;ID=MA0478.1-2-chr18;pvalue=4.47e-05;qvalue=0.302;sequence=ATGTGAGTCAT;
chr18	fimo	nucleotide_motif	55220779	55220789	43.3	-	.	Name=MA0478.1;ID=MA0478.1-1-chr18;pvalue=4.63e-05;qvalue=0.304;sequence=ATGTGAGTCAG;
chr18	fimo	nucleotide_motif	58976996	58977006	50.5	+	.	Name=MA0478.1;ID=MA0478.1-1-chr18;pvalue=8.87e-06;qvalue=0.242;sequence=TGGTGAGTCAT;
chr18	fimo	nucleotide_motif	58976998	58977008	50.0	-	.	Name=MA0478.1;ID=MA0478.1-2-chr18;pvalue=1e-05;qvalue=0.242;sequence=TAATGACTCAC;
chr18	fimo	nucleotide_motif	64811167	64811177	52.4	-	.	Name=MA0478.1;ID=MA0478.1-1-chr18;pvalue=5.8e-06;qvalue=0.238;sequence=TAATGACTCAG;
chr19	fimo	nucleotide_motif	2427627	2427637	44.9	+	.	Name=MA0478.1;ID=MA0478.1-1-chr19;pvalue=3.21e-05;qvalue=0.269;sequence=GTGTGAGTCAG;
chr19	fimo	nucleotide_motif	2513186	2513196	43.1	+	.	Name=MA0478.1;ID=MA0478.1-2-chr19;pvalue=4.86e-05;qvalue=0.314;sequence=CCGTGAGTCAC;
chr19	fimo	nucleotide_motif	2513188	2513198	48.8	-	.	Name=MA0478.1;ID=MA0478.1-1-chr19;pvalue=1.32e-05;qvalue=0.242;sequence=CGGTGACTCAC;
chr19	fimo	nucleotide_motif	13139412	13139422	40.5	+	.	Name=MA0478.1;ID=MA0478.1-1-chr19;pvalue=8.88e-05;qvalue=0.392;sequence=AAATGGCTCAT;
chr19	fimo	nucleotide_motif	33312882	33312892	41.1	-	.	Name=MA0478.1;ID=MA0478.1-1-chr19;pvalue=7.73e-05;qvalue=0.371;sequence=AGGTGGCTCAT;
chr19	fimo	nucleotide_motif	38463469	38463479	49.0	-	.	Name=MA0478.1;ID=MA0478.1-1-chr19;pvalue=1.27e-05;qvalue=0.242;sequence=AAATGACTCAG;
chr19	fimo	nucleotide_motif	44584026	44584036	41.9	+	.	Name=MA0478.1;ID=MA0478.1-1-chr19;pvalue=6.4e-05;qvalue=0.345;sequence=GGCTGACTCAG;
chr19	fimo	nucleotide_motif	44584028	44584038	40.4	-	.	Name=MA0478.1;ID=MA0478.1-2-chr19;pvalue=9.04e-05;qvalue=0.393;sequence=GGCTGAGTCAG;
chr19	fimo	nucleotide_motif	44586463	44586473	47.3	+	.	Name=MA0478.1;ID=MA0478.1-1-chr19;pvalue=1.86e-05;qvalue=0.246;sequence=GAGTGAGTCAC;
chr19	fimo	nucleotide_motif	44586465	44586475	44.1	-	.	Name=MA0478.1;ID=MA0478.1-2-chr19;pvalue=3.9e-05;qvalue=0.279;sequence=CCGTGACTCAC;
chr19	fimo	nucleotide_motif	47141510	47141520	52.0	-	.	Name=MA0478.1;ID=MA0478.1-1-chr19;pvalue=6.29e-06;qvalue=0.24;sequence=GGGTGAGTCAG;
chr19	fimo	nucleotide_motif	48961417	48961427	47.2	-	.	Name=MA0478.1;ID=MA0478.1-1-chr19;pvalue=1.9e-05;qvalue=0.246;sequence=AGGTGAGTCAG;
chr19	fimo	nucleotide_motif	49500955	49500965	47.2	-	.	Name=MA0478.1;ID=MA0478.1-1-chr19;pvalue=1.9e-05;qvalue=0.246;sequence=AGGTGAGTCAG;
chr19	fimo	nucleotide_motif	54070503	54070513	46.0	+	.	Name=MA0478.1;ID=MA0478.1-1-chr19;pvalue=2.5e-05;qvalue=0.26;sequence=CAGTGAGTCAG;
chr19	fimo	nucleotide_motif	55091208	55091218	42.0	-	.	Name=MA0478.1;ID=MA0478.1-1-chr19;pvalue=6.35e-05;qvalue=0.345;sequence=GGGTGAGTAAG;
chr19	fimo	nucleotide_motif	56072075	56072085	53.1	+	.	Name=MA0478.1;ID=MA0478.1-2-chr19;pvalue=4.9e-06;qvalue=0.237;sequence=GGGTGAGTCAT;
chr19	fimo	nucleotide_motif	56072077	56072087	57.8	-	.	Name=MA0478.1;ID=MA0478.1-1-chr19;pvalue=1.67e-06;qvalue=0.173;sequence=GGATGACTCAC;
chr2	fimo	nucleotide_motif	8359756	8359766	52.7	+	.	Name=MA0478.1;ID=MA0478.1-2-chr2;pvalue=5.36e-06;qvalue=0.238;sequence=TGATGAGTCAT;
chr2	fimo	nucleotide_motif	8359758	8359768	66.4	-	.	Name=MA0478.1;ID=MA0478.1-1-chr2;pvalue=2.28e-07;qvalue=0.144;sequence=GGATGACTCAT;
chr2	fimo	nucleotide_motif	8361011	8361021	46.0	+	.	Name=MA0478.1;ID=MA0478.1-2-chr2;pvalue=2.5e-05;qvalue=0.26;sequence=AAGTGAGTCAT;
chr2	fimo	nucleotide_motif	8361013	8361023	52.4	-	.	Name=MA0478.1;ID=MA0478.1-1-chr2;pvalue=5.8e-06;qvalue=0.238;sequence=GAATGACTCAC;
chr2	fimo	nucleotide_motif	9714103	9714113	55.5	+	.	Name=MA0478.1;ID=MA0478.1-1-chr2;pvalue=2.81e-06;qvalue=0.204;sequence=GGATGAGTCAG;
chr2	fimo	nucleotide_motif	10140716	10140726	44.6	+	.	Name=MA0478.1;ID=MA0478.1-1-chr2;pvalue=3.49e-05;qvalue=0.271;sequence=ATGTGACTCAT;
chr2	fimo	nucleotide_motif	10140718	10140728	43.4	-	.	Name=MA0478.1;ID=MA0478.1-2-chr2;pvalue=4.56e-05;qvalue=0.303;sequence=ACATGAGTCAC;
chr2	fimo	nucleotide_motif	11887985	11887995	44.7	+	.	Name=MA0478.1;ID=MA0478.1-2-chr2;pvalue=3.35e-05;qvalue=0.271;sequence=CTGTGACTCAT;
chr2	fimo	nucleotide_motif	11887987	11887997	48.6	-	.	Name=MA0478.1;ID=MA0478.1-1-chr2;pvalue=1.37e-05;qvalue=0.242;sequence=GAATGAGTCAC;
chr2	fimo	nucleotide_motif	12115292	12115302	59.2	+	.	Name=MA0478.1;ID=MA0478.1-1-chr2;pvalue=1.2e-06;qvalue=0.144;sequence=GGGTGACTCAG;
chr2	fimo	nucleotide_motif	33556968	33556978	56.3	-	.	Name=MA0478.1;ID=MA0478.1-1-chr2;pvalue=2.34e-06;qvalue=0.195;sequence=GAATGACTCAG;
chr2	fimo	nucleotide_motif	33558149	33558159	40.7	+	.	Name=MA0478.1;ID=MA0478.1-1-chr2;pvalue=8.54e-05;qvalue=0.383;sequence=GGGTGGGTCAC;
chr2	fimo	nucleotide_motif	33573007	33573017	47.9	+	.	Name=MA0478.1;ID=MA0478.1-2-chr2;pvalue=1.6e-05;qvalue=0.246;sequence=AAGTGACTCAT;
chr2	fimo	nucleotide_motif	33573009	33573019	48.6	-	.	Name=MA0478.1;ID=MA0478.1-1-chr2;pvalue=1.37e-05;qvalue=0.242;sequence=GAATGAGTCAC;
chr2	fimo	nucleotide_motif	86103931	86103941	41.6	-	.	Name=MA0478.1;ID=MA0478.1-1-chr2;pvalue=6.96e-05;qvalue=0.36;sequence=AGATGGCTCAG;
chr2	fimo	nucleotide_motif	96172386	96172396	44.8	-	.	Name=MA0478.1;ID=MA0478.1-1-chr2;pvalue=3.32e-05;qvalue=0.271;sequence=CCGTGACTCAG;
chr2	fimo	nucleotide_motif	101207207	101207217	41.1	+	.	Name=MA0478.1;ID=MA0478.1-1-chr2;pvalue=7.73e-05;qvalue=0.371;sequence=AGGTGGCTCAT;
chr2	fimo	nucleotide_motif	105740010	105740020	41.9	+	.	Name=MA0478.1;ID=MA0478.1-1-chr2;pvalue=6.51e-05;qvalue=0.346;sequence=TAATGGCTCAT;
chr2	fimo	nucleotide_motif	111643129	111643139	42.3	+	.	Name=MA0478.1;ID=MA0478.1-1-chr2;pvalue=5.93e-05;qvalue=0.345;sequence=GGGTGAGTAAT;
chr2	fimo	nucleotide_motif	114360619	114360629	40.6	+	.	Name=MA0478.1;ID=MA0478.1-1-chr2;pvalue=8.79e-05;qvalue=0.389;sequence=AGATGAGTAAG;
chr2	fimo	nucleotide_motif	122005275	122005285	41.9	-	.	Name=MA0478.1;ID=MA0478.1-1-chr2;pvalue=6.4e-05;qvalue=0.345;sequence=GGCTGACTCAG;
chr2	fimo	nucleotide_motif	149133355	149133365	60.3	+	.	Name=MA0478.1;ID=MA0478.1-1-chr2;pvalue=9.3e-07;qvalue=0.144;sequence=TGATGACTCAT;
chr2	fimo	nucleotide_motif	149133357	149133367	49.2	-	.	Name=MA0478.1;ID=MA0478.1-2-chr2;pvalue=1.21e-05;qvalue=0.242;sequence=TAATGAGTCAT;
chr2	fimo	nucleotide_motif	169060465	169060475	60.3	+	.	Name=MA0478.1;ID=MA0478.1-1-chr2;pvalue=9.3e-07;qvalue=0.144;sequence=TGATGACTCAT;
chr2	fimo	nucleotide_motif	169060467	169060477	44.2	-	.	Name=MA0478.1;ID=MA0478.1-2-chr2;pvalue=3.83e-05;qvalue=0.278;sequence=ACATGAGTCAT;
chr2	fimo	nucleotide_motif	171884042	171884052	42.5	+	.	Name=MA0478.1;ID=MA0478.1-1-chr2;pvalue=5.63e-05;qvalue=0.343;sequence=TGATGACTAAC;
chr2	fimo	nucleotide_motif	191533158	191533168	40.0	-	.	Name=MA0478.1;ID=MA0478.1-1-chr2;pvalue=9.98e-05;qvalue=0.415;sequence=CATTGACTCAT;
chr2	fimo	nucleotide_motif	201689524	201689534	41.1	-	.	Name=MA0478.1;ID=MA0478.1-1-chr2;pvalue=7.73e-05;qvalue=0.371;sequence=TGCTGACTCAG;
chr2	fimo	nucleotide_motif	201830999	201831009	49.2	+	.	Name=MA0478.1;ID=MA0478.1-2-chr2;pvalue=1.19e-05;qvalue=0.242;sequence=GAGTGAGTCAT;
chr2	fimo	nucleotide_motif	201831001	201831011	49.9	-	.	Name=MA0478.1;ID=MA0478.1-1-chr2;pvalue=1.02e-05;qvalue=0.242;sequence=AGATGACTCAC;
chr2	fimo	nucleotide_motif	204600295	204600305	61.4	+	.	Name=MA0478.1;ID=MA0478.1-1-chr2;pvalue=7.19e-07;qvalue=0.144;sequence=GGGTGACTCAT;
chr2	fimo	nucleotide_motif	204600297	204600307	43.6	-	.	Name=MA0478.1;ID=MA0478.1-2-chr2;pvalue=4.4e-05;qvalue=0.299;sequence=CCATGAGTCAC;
chr2	fimo	nucleotide_motif	231162661	231162671	52.0	-	.	Name=MA0478.1;ID=MA0478.1-1-chr2;pvalue=6.29e-06;qvalue=0.24;sequence=GGGTGAGTCAG;
chr2	fimo	nucleotide_motif	231499110	231499120	44.5	+	.	Name=MA0478.1;ID=MA0478.1-1-chr2;pvalue=3.51e-05;qvalue=0.272;sequence=GGATGATTCAT;
chr2	fimo	nucleotide_motif	232244765	232244775	40.0	-	.	Name=MA0478.1;ID=MA0478.1-1-chr2;pvalue=9.98e-05;qvalue=0.415;sequence=AGGTGGCTCAC;
chr2	fimo	nucleotide_motif	232809343	232809353	46.3	+	.	Name=MA0478.1;ID=MA0478.1-1-chr2;pvalue=2.36e-05;qvalue=0.253;sequence=CAGTGAGTCAT;
chr2	fimo	nucleotide_motif	232809345	232809355	45.4	-	.	Name=MA0478.1;ID=MA0478.1-2-chr2;pvalue=2.89e-05;qvalue=0.265;sequence=TTATGACTCAC;
chr2	fimo	nucleotide_motif	238014439	238014449	42.9	+	.	Name=MA0478.1;ID=MA0478.1-1-chr2;pvalue=5.1e-05;qvalue=0.322;sequence=GGTTGACTCAT;
chr20	fimo	nucleotide_motif	5689557	5689567	51.4	+	.	Name=MA0478.1;ID=MA0478.1-1-chr20;pvalue=7.26e-06;qvalue=0.242;sequence=TGGTGACTCAC;
chr20	fimo	nucleotide_motif	5689559	5689569	42.7	-	.	Name=MA0478.1;ID=MA0478.1-2-chr20;pvalue=5.33e-05;qvalue=0.327;sequence=ATGTGAGTCAC;
chr20	fimo	nucleotide_motif	30409265	30409275	46.3	+	.	Name=MA0478.1;ID=MA0478.1-2-chr20;pvalue=2.36e-05;qvalue=0.253;sequence=CAGTGAGTCAT;
chr20	fimo	nucleotide_motif	30409267	30409277	47.4	-	.	Name=MA0478.1;ID=MA0478.1-1-chr20;pvalue=1.81e-05;qvalue=0.246;sequence=AAATGACTCAC;
chr20	fimo	nucleotide_motif	33753638	33753648	41.1	+	.	Name=MA0478.1;ID=MA0478.1-1-chr20;pvalue=7.73e-05;qvalue=0.371;sequence=TGCTGACTCAG;
chr20	fimo	nucleotide_motif	45821057	45821067	46.7	+	.	Name=MA0478.1;ID=MA0478.1-1-chr20;pvalue=2.15e-05;qvalue=0.246;sequence=TCATGACTCAG;
chr20	fimo	nucleotide_motif	47338123	47338133	60.3	+	.	Name=MA0478.1;ID=MA0478.1-1-chr20;pvalue=9.3e-07;qvalue=0.144;sequence=TGATGACTCAT;
chr20	fimo	nucleotide_motif	47338125	47338135	49.0	-	.	Name=MA0478.1;ID=MA0478.1-2-chr20;pvalue=1.25e-05;qvalue=0.242;sequence=AGATGAGTCAT;
chr20	fimo	nucleotide_motif	49437383	49437393	42.7	+	.	Name=MA0478.1;ID=MA0478.1-1-chr20;pvalue=5.38e-05;qvalue=0.33;sequence=TGATGGCTCAG;
chr20	fimo	nucleotide_motif	61953032	61953042	42.2	-	.	Name=MA0478.1;ID=MA0478.1-1-chr20;pvalue=5.98e-05;qvalue=0.345;sequence=GAGTGACTAAG;
chr21	fimo	nucleotide_motif	15516293	15516303	41.9	+	.	Name=MA0478.1;ID=MA0478.1-1-chr21;pvalue=6.4e-05;qvalue=0.345;sequence=GGCTGACTCAG;
chr21	fimo	nucleotide_motif	18075029	18075039	42.1	+	.	Name=MA0478.1;ID=MA0478.1-1-chr21;pvalue=6.16e-05;qvalue=0.345;sequence=TAATGACTAAG;
chr21	fimo	nucleotide_motif	33373380	33373390	40.7	+	.	Name=MA0478.1;ID=MA0478.1-2-chr21;pvalue=8.46e-05;qvalue=0.383;sequence=GGCTGAGTCAT;
chr21	fimo	nucleotide_motif	33373382	33373392	63.2	-	.	Name=MA0478.1;ID=MA0478.1-1-chr21;pvalue=4.73e-07;qvalue=0.144;sequence=GGATGACTCAG;
chr21	fimo	nucleotide_motif	34269965	34269975	41.1	+	.	Name=MA0478.1;ID=MA0478.1-1-chr21;pvalue=7.83e-05;qvalue=0.374;sequence=AAATGACTAAT;
chr21	fimo	nucleotide_motif	34271098	34271108	42.3	-	.	Name=MA0478.1;ID=MA0478.1-1-chr21;pvalue=5.93e-05;qvalue=0.345;sequence=CAATGATTCAT;
chr21	fimo	nucleotide_motif	44388173	44388183	42.3	+	.	Name=MA0478.1;ID=MA0478.1-1-chr21;pvalue=5.89e-05;qvalue=0.345;sequence=AGGTGATTCAG;
chr22	fimo	nucleotide_motif	16119058	16119068	43.2	-	.	Name=MA0478.1;ID=MA0478.1-1-chr22;pvalue=4.83e-05;qvalue=0.313;sequence=GAGTGATTCAT;
chr22	fimo	nucleotide_motif	27521811	27521821	42.3	-	.	Name=MA0478.1;ID=MA0478.1-1-chr22;pvalue=5.81e-05;qvalue=0.345;sequence=TAATGACTAAT;
chr22	fimo	nucleotide_motif	27523904	27523914	45.1	-	.	Name=MA0478.1;ID=MA0478.1-1-chr22;pvalue=3.09e-05;qvalue=0.267;sequence=TCATGAGTCAG;
chr22	fimo	nucleotide_motif	27525167	27525177	45.0	-	.	Name=MA0478.1;ID=MA0478.1-1-chr22;pvalue=3.18e-05;qvalue=0.269;sequence=ATATGACTCAG;
chr22	fimo	nucleotide_motif	28027403	28027413	41.2	-	.	Name=MA0478.1;ID=MA0478.1-1-chr22;pvalue=7.51e-05;qvalue=0.371;sequence=GAATGGGTCAT;
chr22	fimo	nucleotide_motif	35587297	35587307	41.4	+	.	Name=MA0478.1;ID=MA0478.1-1-chr22;pvalue=7.15e-05;qvalue=0.365;sequence=GGTTGAGTCAG;
chr22	fimo	nucleotide_motif	37207458	37207468	41.9	-	.	Name=MA0478.1;ID=MA0478.1-2-chr22;pvalue=6.46e-05;qvalue=0.345;sequence=GGATGAGTAAC;
chr22	fimo	nucleotide_motif	37207760	37207770	42.9	-	.	Name=MA0478.1;ID=MA0478.1-1-chr22;pvalue=5.1e-05;qvalue=0.322;sequence=GGTTGACTCAT;
chr22	fimo	nucleotide_motif	38045269	38045279	49.3	+	.	Name=MA0478.1;ID=MA0478.1-1-chr22;pvalue=1.16e-05;qvalue=0.242;sequence=AAATGACTCAT;
chr22	fimo	nucleotide_motif	38045271	38045281	44.4	-	.	Name=MA0478.1;ID=MA0478.1-2-chr22;pvalue=3.65e-05;qvalue=0.275;sequence=CCATGAGTCAT;
chr22	fimo	nucleotide_motif	40588205	40588215	44.4	+	.	Name=MA0478.1;ID=MA0478.1-2-chr22;pvalue=3.63e-05;qvalue=0.275;sequence=TTGTGAGTCAT;
chr22	fimo	nucleotide_motif	40588207	40588217	44.7	-	.	Name=MA0478.1;ID=MA0478.1-1-chr22;pvalue=3.39e-05;qvalue=0.271;sequence=CCATGACTCAC;
chr22	fimo	nucleotide_motif	49095896	49095906	43.8	+	.	Name=MA0478.1;ID=MA0478.1-1-chr22;pvalue=4.17e-05;qvalue=0.292;sequence=ATATGAGTCAG;
chr22	fimo	nucleotide_motif	49095898	49095908	41.4	-	.	Name=MA0478.1;ID=MA0478.1-2-chr22;pvalue=7.27e-05;qvalue=0.367;sequence=TGCTGACTCAT;
chr3	fimo	nucleotide_motif	10209789	10209799	41.6	+	.	Name=MA0478.1;ID=MA0478.1-1-chr3;pvalue=6.92e-05;qvalue=0.36;sequence=CAGTGATTCAT;
chr3	fimo	nucleotide_motif	10237512	10237522	45.8	+	.	Name=MA0478.1;ID=MA0478.1-2-chr3;pvalue=2.64e-05;qvalue=0.263;sequence=CCATGACTCAT;
chr3	fimo	nucleotide_motif	10237514	10237524	52.7	-	.	Name=MA0478.1;ID=MA0478.1-1-chr3;pvalue=5.36e-06;qvalue=0.238;sequence=TGATGAGTCAT;
chr3	fimo	nucleotide_motif	10240586	10240596	50.2	-	.	Name=MA0478.1;ID=MA0478.1-1-chr3;pvalue=9.59e-06;qvalue=0.242;sequence=AGGTGACTCAG;
chr3	fimo	nucleotide_motif	13348780	13348790	44.6	-	.	Name=MA0478.1;ID=MA0478.1-1-chr3;pvalue=3.44e-05;qvalue=0.271;sequence=ACGTGACTCAG;
chr3	fimo	nucleotide_motif	17168390	17168400	49.7	+	.	Name=MA0478.1;ID=MA0478.1-1-chr3;pvalue=1.08e-05;qvalue=0.242;sequence=GGGTGAGTCAC;
chr3	fimo	nucleotide_motif	17168392	17168402	45.6	-	.	Name=MA0478.1;ID=MA0478.1-2-chr3;pvalue=2.75e-05;qvalue=0.264;sequence=GTGTGACTCAC;
chr3	fimo	nucleotide_motif	23670437	23670447	42.4	-	.	Name=MA0478.1;ID=MA0478.1-1-chr3;pvalue=5.74e-05;qvalue=0.345;sequence=TGGTGGCTCAT;
chr3	fimo	nucleotide_motif	45570318	45570328	44.6	-	.	Name=MA0478.1;ID=MA0478.1-1-chr3;pvalue=3.49e-05;qvalue=0.271;sequence=CTGTGACTCAG;
chr3	fimo	nucleotide_motif	48909417	48909427	40.5	-	.	Name=MA0478.1;ID=MA0478.1-1-chr3;pvalue=8.93e-05;qvalue=0.393;sequence=GAGTGGGTCAT;
chr3	fimo	nucleotide_motif	49257467	49257477	45.7	+	.	Name=MA0478.1;ID=MA0478.1-1-chr3;pvalue=2.68e-05;qvalue=0.263;sequence=AAGTGAGTCAG;
chr3	fimo	nucleotide_motif	49257469	49257479	40.2	-	.	Name=MA0478.1;ID=MA0478.1-2-chr3;pvalue=9.44e-05;qvalue=0.403;sequence=TGCTGACTCAC;
chr3	fimo	nucleotide_motif	51530331	51530341	43.3	-	.	Name=MA0478.1;ID=MA0478.1-1-chr3;pvalue=4.72e-05;qvalue=0.309;sequence=TGGTGATTCAG;
chr3	fimo	nucleotide_motif	53111876	53111886	40.7	+	.	Name=MA0478.1;ID=MA0478.1-2-chr3;pvalue=8.46e-05;qvalue=0.383;sequence=GGCTGAGTCAT;
chr3	fimo	nucleotide_motif	53111878	53111888	46.7	-	.	Name=MA0478.1;ID=MA0478.1-1-chr3;pvalue=2.15e-05;qvalue=0.246;sequence=TCATGACTCAG;
chr3	fimo	nucleotide_motif	57077565	57077575	44.2	-	.	Name=MA0478.1;ID=MA0478.1-1-chr3;pvalue=3.79e-05;qvalue=0.278;sequence=TTGTGAGTCAG;
chr3	fimo	nucleotide_motif	58002928	58002938	43.4	+	.	Name=MA0478.1;ID=MA0478.1-1-chr3;pvalue=4.56e-05;qvalue=0.303;sequence=TGGTGATTCAT;
chr3	fimo	nucleotide_motif	58835701	58835711	46.5	+	.	Name=MA0478.1;ID=MA0478.1-1-chr3;pvalue=2.22e-05;qvalue=0.246;sequence=AAATGAGTCAG;
chr3	fimo	nucleotide_motif	99757907	99757917	46.5	-	.	Name=MA0478.1;ID=MA0478.1-1-chr3;pvalue=2.22e-05;qvalue=0.246;sequence=AAATGAGTCAG;
chr3	fimo	nucleotide_motif	109302683	109302693	46.8	+	.	Name=MA0478.1;ID=MA0478.1-2-chr3;pvalue=2.08e-05;qvalue=0.246;sequence=AAATGAGTCAT;
chr3	fimo	nucleotide_motif	109302685	109302695	47.9	-	.	Name=MA0478.1;ID=MA0478.1-1-chr3;pvalue=1.62e-05;qvalue=0.246;sequence=GTATGACTCAT;
chr3	fimo	nucleotide_motif	109327133	109327143	56.3	-	.	Name=MA0478.1;ID=MA0478.1-1-chr3;pvalue=2.34e-06;qvalue=0.195;sequence=GAATGACTCAG;
chr3	fimo	nucleotide_motif	109327469	109327479	41.2	-	.	Name=MA0478.1;ID=MA0478.1-2-chr3;pvalue=7.6e-05;qvalue=0.371;sequence=TAGTGGCTCAT;
chr3	fimo	nucleotide_motif	109589907	109589917	40.4	-	.	Name=MA0478.1;ID=MA0478.1-1-chr3;pvalue=9.19e-05;qvalue=0.398;sequence=AAGTGACTAAT;
chr3	fimo	nucleotide_motif	113529206	113529216	42.6	-	.	Name=MA0478.1;ID=MA0478.1-1-chr3;pvalue=5.47e-05;qvalue=0.334;sequence=GAATGGCTCAT;
chr3	fimo	nucleotide_motif	120553959	120553969	44.9	+	.	Name=MA0478.1;ID=MA0478.1-1-chr3;pvalue=3.21e-05;qvalue=0.269;sequence=GTGTGAGTCAG;
chr3	fimo	nucleotide_motif	123460576	123460586	43.4	-	.	Name=MA0478.1;ID=MA0478.1-1-chr3;pvalue=4.52e-05;qvalue=0.303;sequence=GAATGATTCAG;
chr3	fimo	nucleotide_motif	123811782	123811792	48.6	-	.	Name=MA0478.1;ID=MA0478.1-1-chr3;pvalue=1.37e-05;qvalue=0.242;sequence=TAATGAGTCAG;
chr3	fimo	nucleotide_motif	151298151	151298161	40.6	+	.	Name=MA0478.1;ID=MA0478.1-2-chr3;pvalue=8.79e-05;qvalue=0.389;sequence=AGATGAGTAAG;
chr3	fimo	nucleotide_motif	151298169	151298179	45.7	+	.	Name=MA0478.1;ID=MA0478.1-1-chr3;pvalue=2.68e-05;qvalue=0.263;sequence=AAGTGAGTCAG;
chr3	fimo	nucleotide_motif	151964085	151964095	54.8	-	.	Name=MA0478.1;ID=MA0478.1-1-chr3;pvalue=3.32e-06;qvalue=0.206;sequence=TGGTGACTCAG;
chr3	fimo	nucleotide_motif	151966737	151966747	47.0	+	.	Name=MA0478.1;ID=MA0478.1-2-chr3;pvalue=1.97e-05;qvalue=0.246;sequence=TCATGACTCAT;
chr3	fimo	nucleotide_motif	151966739	151966749	46.8	-	.	Name=MA0478.1;ID=MA0478.1-3-chr3;pvalue=2.08e-05;qvalue=0.246;sequence=AAATGAGTCAT;
chr3	fimo	nucleotide_motif	151967109	151967119	52.2	+	.	Name=MA0478.1;ID=MA0478.1-1-chr3;pvalue=6.03e-06;qvalue=0.238;sequence=AGATGACTCAG;
chr3	fimo	nucleotide_motif	157886549	157886559	42.8	-	.	Name=MA0478.1;ID=MA0478.1-1-chr3;pvalue=5.24e-05;qvalue=0.326;sequence=GGATGAGTAAT;
chr3	fimo	nucleotide_motif	179719592	179719602	43.8	+	.	Name=MA0478.1;ID=MA0478.1-2-chr3;pvalue=4.2e-05;qvalue=0.293;sequence=ATGTGACTCAC;
chr3	fimo	nucleotide_motif	179719594	179719604	49.7	-	.	Name=MA0478.1;ID=MA0478.1-1-chr3;pvalue=1.08e-05;qvalue=0.242;sequence=GGGTGAGTCAC;
chr3	fimo	nucleotide_motif	179722993	179723003	43.7	-	.	Name=MA0478.1;ID=MA0478.1-1-chr3;pvalue=4.24e-05;qvalue=0.294;sequence=TGATGATTCAG;
chr3	fimo	nucleotide_motif	198923676	198923686	41.6	-	.	Name=MA0478.1;ID=MA0478.1-1-chr3;pvalue=6.92e-05;qvalue=0.36;sequence=CAGTGATTCAT;
chr4	fimo	nucleotide_motif	2717835	2717845	59.2	+	.	Name=MA0478.1;ID=MA0478.1-1-chr4;pvalue=1.2e-06;qvalue=0.144;sequence=GGGTGACTCAG;
chr4	fimo	nucleotide_motif	2908394	2908404	41.6	-	.	Name=MA0478.1;ID=MA0478.1-3-chr4;pvalue=6.96e-05;qvalue=0.36;sequence=AGATGGCTCAG;
chr4	fimo	nucleotide_motif	2908515	2908525	40.9	+	.	Name=MA0478.1;ID=MA0478.1-4-chr4;pvalue=8.03e-05;qvalue=0.38;sequence=GACTGACTCAT;
chr4	fimo	nucleotide_motif	2908517	2908527	46.5	-	.	Name=MA0478.1;ID=MA0478.1-1-chr4;pvalue=2.22e-05;qvalue=0.246;sequence=AAATGAGTCAG;
chr4	fimo	nucleotide_motif	2908584	2908594	43.5	+	.	Name=MA0478.1;ID=MA0478.1-2-chr4;pvalue=4.5e-05;qvalue=0.303;sequence=GGATGGCTCAT;
chr4	fimo	nucleotide_motif	8281379	8281389	45.5	-	.	Name=MA0478.1;ID=MA0478.1-1-chr4;pvalue=2.82e-05;qvalue=0.264;sequence=CCATGACTCAG;
chr4	fimo	nucleotide_motif	14467328	14467338	46.3	+	.	Name=MA0478.1;ID=MA0478.1-1-chr4;pvalue=2.36e-05;qvalue=0.253;sequence=CAGTGAGTCAT;
chr4	fimo	nucleotide_motif	14467330	14467340	45.4	-	.	Name=MA0478.1;ID=MA0478.1-2-chr4;pvalue=2.89e-05;qvalue=0.265;sequence=TTATGACTCAC;
chr4	fimo	nucleotide_motif	14467375	14467385	44.2	+	.	Name=MA0478.1;ID=MA0478.1-4-chr4;pvalue=3.79e-05;qvalue=0.278;sequence=GTGTGAGTCAC;
chr4	fimo	nucleotide_motif	14467377	14467387	44.7	-	.	Name=MA0478.1;ID=MA0478.1-3-chr4;pvalue=3.37e-05;qvalue=0.271;sequence=TTGTGACTCAC;
chr4	fimo	nucleotide_motif	39905424	39905434	41.1	+	.	Name=MA0478.1;ID=MA0478.1-1-chr4;pvalue=7.73e-05;qvalue=0.371;sequence=TGCTGACTCAG;
chr4	fimo	nucleotide_motif	40318657	40318667	43.1	-	.	Name=MA0478.1;ID=MA0478.1-1-chr4;pvalue=4.9e-05;qvalue=0.315;sequence=TGATGACTAAG;
chr4	fimo	nucleotide_motif	77441700	77441710	48.3	+	.	Name=MA0478.1;ID=MA0478.1-1-chr4;pvalue=1.46e-05;qvalue=0.242;sequence=AGATGAGTCAG;
chr4	fimo	nucleotide_motif	95123630	95123640	41.2	+	.	Name=MA0478.1;ID=MA0478.1-1-chr4;pvalue=7.51e-05;qvalue=0.371;sequence=GAATGGGTCAT;
chr4	fimo	nucleotide_motif	152885425	152885435	44.3	+	.	Name=MA0478.1;ID=MA0478.1-2-chr4;pvalue=3.7e-05;qvalue=0.275;sequence=TCATGAGTCAC;
chr4	fimo	nucleotide_motif	152885427	152885437	48.5	-	.	Name=MA0478.1;ID=MA0478.1-1-chr4;pvalue=1.41e-05;qvalue=0.242;sequence=CAGTGACTCAT;
chr4	fimo	nucleotide_motif	182481508	182481518	42.2	-	.	Name=MA0478.1;ID=MA0478.1-1-chr4;pvalue=5.98e-05;qvalue=0.345;sequence=GAGTGACTAAG;
chr5	fimo	nucleotide_motif	6537059	6537069	41.2	-	.	Name=MA0478.1;ID=MA0478.1-1-chr5;pvalue=7.51e-05;qvalue=0.371;sequence=TGTTGACTCAC;
chr5	fimo	nucleotide_motif	10685370	10685380	49.0	+	.	Name=MA0478.1;ID=MA0478.1-2-chr5;pvalue=1.25e-05;qvalue=0.242;sequence=AGATGAGTCAT;
chr5	fimo	nucleotide_motif	10685372	10685382	66.4	-	.	Name=MA0478.1;ID=MA0478.1-1-chr5;pvalue=2.28e-07;qvalue=0.144;sequence=GGATGACTCAT;
chr5	fimo	nucleotide_motif	33886017	33886027	40.7	-	.	Name=MA0478.1;ID=MA0478.1-2-chr5;pvalue=8.54e-05;qvalue=0.383;sequence=GGGTGGGTCAC;
chr5	fimo	nucleotide_motif	33886137	33886147	49.3	+	.	Name=MA0478.1;ID=MA0478.1-1-chr5;pvalue=1.16e-05;qvalue=0.242;sequence=CAATGACTCAG;
chr5	fimo	nucleotide_motif	37774174	37774184	43.1	+	.	Name=MA0478.1;ID=MA0478.1-1-chr5;pvalue=4.9e-05;qvalue=0.315;sequence=TGATGACTAAG;
chr5	fimo	nucleotide_motif	53152560	53152570	47.0	+	.	Name=MA0478.1;ID=MA0478.1-1-chr5;pvalue=1.97e-05;qvalue=0.246;sequence=TCATGACTCAT;
chr5	fimo	nucleotide_motif	53152562	53152572	46.8	-	.	Name=MA0478.1;ID=MA0478.1-2-chr5;pvalue=2.08e-05;qvalue=0.246;sequence=AAATGAGTCAT;
chr5	fimo	nucleotide_motif	55480158	55480168	42.1	+	.	Name=MA0478.1;ID=MA0478.1-1-chr5;pvalue=6.12e-05;qvalue=0.345;sequence=TGATGAGTAAT;
chr5	fimo	nucleotide_motif	72986172	72986182	44.4	+	.	Name=MA0478.1;ID=MA0478.1-2-chr5;pvalue=3.65e-05;qvalue=0.275;sequence=CCATGAGTCAT;
chr5	fimo	nucleotide_motif	72986174	72986184	53.8	-	.	Name=MA0478.1;ID=MA0478.1-1-chr5;pvalue=4.2e-06;qvalue=0.234;sequence=TAATGACTCAT;
chr5	fimo	nucleotide_motif	86448875	86448885	44.2	+	.	Name=MA0478.1;ID=MA0478.1-2-chr5;pvalue=3.83e-05;qvalue=0.278;sequence=ACATGAGTCAT;
chr5	fimo	nucleotide_motif	86448877	86448887	45.8	-	.	Name=MA0478.1;ID=MA0478.1-1-chr5;pvalue=2.64e-05;qvalue=0.263;sequence=CCATGACTCAT;
chr5	fimo	nucleotide_motif	95245640	95245650	41.0	-	.	Name=MA0478.1;ID=MA0478.1-1-chr5;pvalue=7.87e-05;qvalue=0.375;sequence=GAGTGAGTAAT;
chr5	fimo	nucleotide_motif	106934896	106934906	40.9	+	.	Name=MA0478.1;ID=MA0478.1-2-chr5;pvalue=8.1e-05;qvalue=0.38;sequence=TAGTGGCTCAG;
chr5	fimo	nucleotide_motif	106935206	106935216	42.8	-	.	Name=MA0478.1;ID=MA0478.1-1-chr5;pvalue=5.24e-05;qvalue=0.326;sequence=GGGTGGCTCAG;
chr5	fimo	nucleotide_motif	107746360	107746370	41.6	-	.	Name=MA0478.1;ID=MA0478.1-1-chr5;pvalue=6.88e-05;qvalue=0.36;sequence=GAATGGCTCAC;
chr5	fimo	nucleotide_motif	124067908	124067918	42.1	+	.	Name=MA0478.1;ID=MA0478.1-1-chr5;pvalue=6.12e-05;qvalue=0.345;sequence=TGGTGGCTCAG;
chr5	fimo	nucleotide_motif	131789420	131789430	44.6	+	.	Name=MA0478.1;ID=MA0478.1-1-chr5;pvalue=3.49e-05;qvalue=0.271;sequence=CTGTGACTCAG;
chr5	fimo	nucleotide_motif	149764234	149764244	41.5	+	.	Name=MA0478.1;ID=MA0478.1-1-chr5;pvalue=6.99e-05;qvalue=0.36;sequence=GGGTGGGTCAG;
chr6	fimo	nucleotide_motif	250694	250704	40.4	-	.	Name=MA0478.1;ID=MA0478.1-1-chr6;pvalue=9e-05;qvalue=0.393;sequence=CAGTGATTCAC;
chr6	fimo	nucleotide_motif	16529620	16529630	42.3	+	.	Name=MA0478.1;ID=MA0478.1-1-chr6;pvalue=5.81e-05;qvalue=0.345;sequence=TAATGACTAAT;
chr6	fimo	nucleotide_motif	20985758	20985768	48.3	+	.	Name=MA0478.1;ID=MA0478.1-1-chr6;pvalue=1.46e-05;qvalue=0.242;sequence=TAGTGACTCAC;
chr6	fimo	nucleotide_motif	20985760	20985770	45.1	-	.	Name=MA0478.1;ID=MA0478.1-4-chr6;pvalue=3.09e-05;qvalue=0.267;sequence=CAGTGAGTCAC;
chr6	fimo	nucleotide_motif	20985890	20985900	45.5	+	.	Name=MA0478.1;ID=MA0478.1-2-chr6;pvalue=2.82e-05;qvalue=0.264;sequence=ACATGACTCAT;
chr6	fimo	nucleotide_motif	20985892	20985902	45.4	-	.	Name=MA0478.1;ID=MA0478.1-3-chr6;pvalue=2.91e-05;qvalue=0.266;sequence=TCATGAGTCAT;
chr6	fimo	nucleotide_motif	24992019	24992029	49.0	-	.	Name=MA0478.1;ID=MA0478.1-1-chr6;pvalue=1.27e-05;qvalue=0.242;sequence=AAATGACTCAG;
chr6	fimo	nucleotide_motif	30887014	30887024	42.1	-	.	Name=MA0478.1;ID=MA0478.1-1-chr6;pvalue=6.12e-05;qvalue=0.345;sequence=TGGTGGCTCAG;
chr6	fimo	nucleotide_motif	31239663	31239673	47.1	+	.	Name=MA0478.1;ID=MA0478.1-2-chr6;pvalue=1.95e-05;qvalue=0.246;sequence=TAATGAGTCAC;
chr6	fimo	nucleotide_motif	31239665	31239675	47.9	-	.	Name=MA0478.1;ID=MA0478.1-1-chr6;pvalue=1.6e-05;qvalue=0.246;sequence=AAGTGACTCAT;
chr6	fimo	nucleotide_motif	31430624	31430634	45.1	-	.	Name=MA0478.1;ID=MA0478.1-1-chr6;pvalue=3.09e-05;qvalue=0.267;sequence=TCATGAGTCAG;
chr6	fimo	nucleotide_motif	31430624	31430634	45.1	-	.	Name=MA0478.1;ID=MA0478.1-1-chr6;pvalue=3.09e-05;qvalue=0.267;sequence=TCATGAGTCAG;
chr6	fimo	nucleotide_motif	31654438	31654448	40.3	-	.	Name=MA0478.1;ID=MA0478.1-1-chr6;pvalue=9.29e-05;qvalue=0.398;sequence=GTGTGATTCAG;
chr6	fimo	nucleotide_motif	36742954	36742964	42.1	+	.	Name=MA0478.1;ID=MA0478.1-1-chr6;pvalue=6.12e-05;qvalue=0.345;sequence=GGGTGGCTCAC;
chr6	fimo	nucleotide_motif	36756287	36756297	51.7	-	.	Name=MA0478.1;ID=MA0478.1-1-chr6;pvalue=6.76e-06;qvalue=0.241;sequence=TGATGAGTCAG;
chr6	fimo	nucleotide_motif	41782081	41782091	46.9	-	.	Name=MA0478.1;ID=MA0478.1-1-chr6;pvalue=2.02e-05;qvalue=0.246;sequence=GCGTGACTCAG;
chr6	fimo	nucleotide_motif	43005922	43005932	53.3	+	.	Name=MA0478.1;ID=MA0478.1-1-chr6;pvalue=4.66e-06;qvalue=0.236;sequence=AGATGACTCAT;
chr6	fimo	nucleotide_motif	43005924	43005934	49.0	-	.	Name=MA0478.1;ID=MA0478.1-2-chr6;pvalue=1.25e-05;qvalue=0.242;sequence=AGATGAGTCAT;
chr6	fimo	nucleotide_motif	45996705	45996715	46.8	+	.	Name=MA0478.1;ID=MA0478.1-1-chr6;pvalue=2.08e-05;qvalue=0.246;sequence=AAATGAGTCAT;
chr6	fimo	nucleotide_motif	45996707	45996717	45.5	-	.	Name=MA0478.1;ID=MA0478.1-2-chr6;pvalue=2.82e-05;qvalue=0.264;sequence=ACATGACTCAT;
chr6	fimo	nucleotide_motif	74282326	74282336	50.6	-	.	Name=MA0478.1;ID=MA0478.1-1-chr6;pvalue=8.64e-06;qvalue=0.242;sequence=GAATGAGTCAG;
chr6	fimo	nucleotide_motif	133182585	133182595	43.4	+	.	Name=MA0478.1;ID=MA0478.1-2-chr6;pvalue=4.56e-05;qvalue=0.303;sequence=ACATGAGTCAC;
chr6	fimo	nucleotide_motif	133182587	133182597	54.0	-	.	Name=MA0478.1;ID=MA0478.1-1-chr6;pvalue=4e-06;qvalue=0.234;sequence=GAGTGACTCAT;
chr6	fimo	nucleotide_motif	133182605	133182615	41.9	-	.	Name=MA0478.1;ID=MA0478.1-3-chr6;pvalue=6.46e-05;qvalue=0.345;sequence=GGATGAGTAAC;
chr6	fimo	nucleotide_motif	134610526	134610536	44.4	+	.	Name=MA0478.1;ID=MA0478.1-2-chr6;pvalue=3.65e-05;qvalue=0.275;sequence=CCATGAGTCAT;
chr6	fimo	nucleotide_motif	134610528	134610538	50.1	-	.	Name=MA0478.1;ID=MA0478.1-1-chr6;pvalue=9.8e-06;qvalue=0.242;sequence=CAATGACTCAT;
chr6	fimo	nucleotide_motif	138070709	138070719	40.3	+	.	Name=MA0478.1;ID=MA0478.1-1-chr6;pvalue=9.29e-05;qvalue=0.398;sequence=AGATGGGTCAT;
chr6	fimo	nucleotide_motif	158102530	158102540	44.1	+	.	Name=MA0478.1;ID=MA0478.1-2-chr6;pvalue=3.9e-05;qvalue=0.279;sequence=TTATGAGTCAC;
chr6	fimo	nucleotide_motif	158102532	158102542	55.9	-	.	Name=MA0478.1;ID=MA0478.1-1-chr6;pvalue=2.56e-06;qvalue=0.199;sequence=TGGTGACTCAT;
chr7	fimo	nucleotide_motif	929692	929702	44.6	-	.	Name=MA0478.1;ID=MA0478.1-1-chr7;pvalue=3.49e-05;qvalue=0.271;sequence=CTGTGACTCAG;
chr7	fimo	nucleotide_motif	23025052	23025062	48.6	+	.	Name=MA0478.1;ID=MA0478.1-1-chr7;pvalue=1.37e-05;qvalue=0.242;sequence=GAATGAGTCAC;
chr7	fimo	nucleotide_motif	23025054	23025064	45.0	-	.	Name=MA0478.1;ID=MA0478.1-2-chr7;pvalue=3.14e-05;qvalue=0.269;sequence=CCGTGACTCAT;
chr7	fimo	nucleotide_motif	41991197	41991207	47.9	+	.	Name=MA0478.1;ID=MA0478.1-1-chr7;pvalue=1.6e-05;qvalue=0.246;sequence=TGGTGAGTCAC;
chr7	fimo	nucleotide_motif	41991199	41991209	46.7	-	.	Name=MA0478.1;ID=MA0478.1-2-chr7;pvalue=2.15e-05;qvalue=0.246;sequence=CAGTGACTCAC;
chr7	fimo	nucleotide_motif	42875700	42875710	40.7	+	.	Name=MA0478.1;ID=MA0478.1-2-chr7;pvalue=8.46e-05;qvalue=0.383;sequence=GGCTGAGTCAT;
chr7	fimo	nucleotide_motif	42875702	42875712	52.2	-	.	Name=MA0478.1;ID=MA0478.1-1-chr7;pvalue=6.03e-06;qvalue=0.238;sequence=AGATGACTCAG;
chr7	fimo	nucleotide_motif	55568660	55568670	41.9	-	.	Name=MA0478.1;ID=MA0478.1-1-chr7;pvalue=6.4e-05;qvalue=0.345;sequence=GGCTGACTCAG;
chr7	fimo	nucleotide_motif	55569669	55569679	41.1	-	.	Name=MA0478.1;ID=MA0478.1-1-chr7;pvalue=7.83e-05;qvalue=0.374;sequence=AAATGACTAAT;
chr7	fimo	nucleotide_motif	86941902	86941912	40.9	+	.	Name=MA0478.1;ID=MA0478.1-1-chr7;pvalue=8.03e-05;qvalue=0.38;sequence=AAATGATTCAC;
chr7	fimo	nucleotide_motif	92277129	92277139	53.3	-	.	Name=MA0478.1;ID=MA0478.1-1-chr7;pvalue=4.66e-06;qvalue=0.236;sequence=CGATGACTCAG;
chr7	fimo	nucleotide_motif	104779747	104779757	43.6	-	.	Name=MA0478.1;ID=MA0478.1-1-chr7;pvalue=4.38e-05;qvalue=0.299;sequence=GAATGATTCAT;
chr7	fimo	nucleotide_motif	120706229	120706239	41.4	+	.	Name=MA0478.1;ID=MA0478.1-2-chr7;pvalue=7.27e-05;qvalue=0.367;sequence=TGCTGACTCAT;
chr7	fimo	nucleotide_motif	120706231	120706241	44.8	-	.	Name=MA0478.1;ID=MA0478.1-1-chr7;pvalue=3.32e-05;qvalue=0.271;sequence=TTATGAGTCAG;
chr7	fimo	nucleotide_motif	126128452	126128462	46.5	+	.	Name=MA0478.1;ID=MA0478.1-2-chr7;pvalue=2.22e-05;qvalue=0.246;sequence=AAATGAGTCAG;
chr7	fimo	nucleotide_motif	126128454	126128464	40.0	-	.	Name=MA0478.1;ID=MA0478.1-3-chr7;pvalue=9.91e-05;qvalue=0.414;sequence=AGCTGACTCAT;
chr7	fimo	nucleotide_motif	126128608	126128618	49.0	-	.	Name=MA0478.1;ID=MA0478.1-1-chr7;pvalue=1.27e-05;qvalue=0.242;sequence=AAATGACTCAG;
chr7	fimo	nucleotide_motif	130295864	130295874	40.1	-	.	Name=MA0478.1;ID=MA0478.1-1-chr7;pvalue=9.77e-05;qvalue=0.412;sequence=AAGTGACTAAG;
chr7	fimo	nucleotide_motif	134504599	134504609	40.7	+	.	Name=MA0478.1;ID=MA0478.1-2-chr7;pvalue=8.54e-05;qvalue=0.383;sequence=GACTGACTCAG;
chr7	fimo	nucleotide_motif	134504765	134504775	42.1	+	.	Name=MA0478.1;ID=MA0478.1-1-chr7;pvalue=6.12e-05;qvalue=0.345;sequence=TGGTGGCTCAG;
chr7	fimo	nucleotide_motif	134505028	134505038	45.6	+	.	Name=MA0478.1;ID=MA0478.1-1-chr7;pvalue=2.75e-05;qvalue=0.264;sequence=TTGTGACTCAG;
chr7	fimo	nucleotide_motif	134505134	134505144	40.2	-	.	Name=MA0478.1;ID=MA0478.1-2-chr7;pvalue=9.54e-05;qvalue=0.406;sequence=TTATGATTCAG;
chr7	fimo	nucleotide_motif	139262949	139262959	40.6	-	.	Name=MA0478.1;ID=MA0478.1-2-chr7;pvalue=8.65e-05;qvalue=0.386;sequence=CAGTGACTAAT;
chr7	fimo	nucleotide_motif	139263068	139263078	47.2	+	.	Name=MA0478.1;ID=MA0478.1-1-chr7;pvalue=1.9e-05;qvalue=0.246;sequence=AGGTGAGTCAG;
chr8	fimo	nucleotide_motif	10860748	10860758	40.7	+	.	Name=MA0478.1;ID=MA0478.1-1-chr8;pvalue=8.42e-05;qvalue=0.383;sequence=TCATGATTCAT;
chr8	fimo	nucleotide_motif	57149550	57149560	47.6	+	.	Name=MA0478.1;ID=MA0478.1-1-chr8;pvalue=1.72e-05;qvalue=0.246;sequence=CGGTGAGTCAG;
chr8	fimo	nucleotide_motif	61984273	61984283	44.9	-	.	Name=MA0478.1;ID=MA0478.1-1-chr8;pvalue=3.21e-05;qvalue=0.269;sequence=GTGTGAGTCAG;
chr8	fimo	nucleotide_motif	72913968	72913978	41.4	+	.	Name=MA0478.1;ID=MA0478.1-1-chr8;pvalue=7.15e-05;qvalue=0.365;sequence=GGTTGAGTCAG;
chr8	fimo	nucleotide_motif	105750857	105750867	46.5	-	.	Name=MA0478.1;ID=MA0478.1-1-chr8;pvalue=2.22e-05;qvalue=0.246;sequence=AAATGAGTCAG;
chr8	fimo	nucleotide_motif	105768019	105768029	41.9	+	.	Name=MA0478.1;ID=MA0478.1-1-chr8;pvalue=6.46e-05;qvalue=0.345;sequence=TGATGAGTAAG;
chr8	fimo	nucleotide_motif	123864924	123864934	40.8	-	.	Name=MA0478.1;ID=MA0478.1-1-chr8;pvalue=8.37e-05;qvalue=0.383;sequence=GAGTGAGTAAG;
chr8	fimo	nucleotide_motif	125003628	125003638	41.3	+	.	Name=MA0478.1;ID=MA0478.1-2-chr8;pvalue=7.38e-05;qvalue=0.37;sequence=TGGTGGCTCAC;
chr8	fimo	nucleotide_motif	125003771	125003781	47.9	-	.	Name=MA0478.1;ID=MA0478.1-1-chr8;pvalue=1.6e-05;qvalue=0.246;sequence=CAGTGACTCAG;
chr8	fimo	nucleotide_motif	126233060	126233070	40.7	-	.	Name=MA0478.1;ID=MA0478.1-1-chr8;pvalue=8.58e-05;qvalue=0.384;sequence=GAATGAGTAAC;
chr8	fimo	nucleotide_motif	126415642	126415652	52.2	-	.	Name=MA0478.1;ID=MA0478.1-1-chr8;pvalue=6.03e-06;qvalue=0.238;sequence=AGATGACTCAG;
chr8	fimo	nucleotide_motif	126511704	126511714	44.4	+	.	Name=MA0478.1;ID=MA0478.1-1-chr8;pvalue=3.61e-05;qvalue=0.275;sequence=GCGTGAGTCAC;
chr8	fimo	nucleotide_motif	129303557	129303567	41.9	-	.	Name=MA0478.1;ID=MA0478.1-1-chr8;pvalue=6.4e-05;qvalue=0.345;sequence=GGCTGACTCAG;
chr8	fimo	nucleotide_motif	130634116	130634126	40.4	+	.	Name=MA0478.1;ID=MA0478.1-1-chr8;pvalue=9.04e-05;qvalue=0.393;sequence=TTATGATTCAT;
chr8	fimo	nucleotide_motif	141668252	141668262	41.7	+	.	Name=MA0478.1;ID=MA0478.1-1-chr8;pvalue=6.69e-05;qvalue=0.354;sequence=GAATGAGTAAT;
chr8	fimo	nucleotide_motif	141670755	141670765	40.9	+	.	Name=MA0478.1;ID=MA0478.1-2-chr8;pvalue=8.1e-05;qvalue=0.38;sequence=TAATGAGTAAT;
chr8	fimo	nucleotide_motif	141670877	141670887	41.2	+	.	Name=MA0478.1;ID=MA0478.1-1-chr8;pvalue=7.51e-05;qvalue=0.371;sequence=AGATGACTAAC;
chr8	fimo	nucleotide_motif	142198279	142198289	40.1	-	.	Name=MA0478.1;ID=MA0478.1-1-chr8;pvalue=9.77e-05;qvalue=0.412;sequence=CAGTGGCTCAT;
chr9	fimo	nucleotide_motif	6671231	6671241	47.3	-	.	Name=MA0478.1;ID=MA0478.1-1-chr9;pvalue=1.86e-05;qvalue=0.246;sequence=TAGTGAGTCAG;
chr9	fimo	nucleotide_motif	37399525	37399535	47.5	+	.	Name=MA0478.1;ID=MA0478.1-1-chr9;pvalue=1.76e-05;qvalue=0.246;sequence=GTATGACTCAG;
chr9	fimo	nucleotide_motif	67903670	67903680	44.6	+	.	Name=MA0478.1;ID=MA0478.1-1-chr9;pvalue=3.49e-05;qvalue=0.271;sequence=CTGTGACTCAG;
chr9	fimo	nucleotide_motif	84959215	84959225	45.1	+	.	Name=MA0478.1;ID=MA0478.1-1-chr9;pvalue=3.09e-05;qvalue=0.267;sequence=GCATGAGTCAC;
chr9	fimo	nucleotide_motif	84959217	84959227	44.7	-	.	Name=MA0478.1;ID=MA0478.1-2-chr9;pvalue=3.35e-05;qvalue=0.271;sequence=CTGTGACTCAT;
chr9	fimo	nucleotide_motif	85942778	85942788	41.0	-	.	Name=MA0478.1;ID=MA0478.1-1-chr9;pvalue=7.87e-05;qvalue=0.375;sequence=GTATGATTCAG;
chr9	fimo	nucleotide_motif	91268838	91268848	45.6	+	.	Name=MA0478.1;ID=MA0478.1-2-chr9;pvalue=2.75e-05;qvalue=0.264;sequence=GTGTGACTCAC;
chr9	fimo	nucleotide_motif	91268840	91268850	46.1	-	.	Name=MA0478.1;ID=MA0478.1-1-chr9;pvalue=2.43e-05;qvalue=0.258;sequence=AGGTGAGTCAC;
chr9	fimo	nucleotide_motif	92950032	92950042	43.9	-	.	Name=MA0478.1;ID=MA0478.1-1-chr9;pvalue=4.06e-05;qvalue=0.285;sequence=TGATGATTCAT;
chr9	fimo	nucleotide_motif	93010338	93010348	47.6	+	.	Name=MA0478.1;ID=MA0478.1-1-chr9;pvalue=1.74e-05;qvalue=0.246;sequence=AAGTGACTCAG;
chr9	fimo	nucleotide_motif	113814511	113814521	50.9	+	.	Name=MA0478.1;ID=MA0478.1-1-chr9;pvalue=8.17e-06;qvalue=0.242;sequence=AGGTGACTCAT;
chr9	fimo	nucleotide_motif	113814513	113814523	43.6	-	.	Name=MA0478.1;ID=MA0478.1-2-chr9;pvalue=4.4e-05;qvalue=0.299;sequence=CCATGAGTCAC;
chr9	fimo	nucleotide_motif	116151308	116151318	45.2	+	.	Name=MA0478.1;ID=MA0478.1-1-chr9;pvalue=3e-05;qvalue=0.266;sequence=GCGTGAGTCAG;
chr9	fimo	nucleotide_motif	116151310	116151320	41.1	-	.	Name=MA0478.1;ID=MA0478.1-2-chr9;pvalue=7.73e-05;qvalue=0.371;sequence=GGCTGACTCAC;
chr9	fimo	nucleotide_motif	126056587	126056597	54.5	+	.	Name=MA0478.1;ID=MA0478.1-1-chr9;pvalue=3.55e-06;qvalue=0.214;sequence=CGATGACTCAT;
chr9	fimo	nucleotide_motif	126056589	126056599	46.8	-	.	Name=MA0478.1;ID=MA0478.1-2-chr9;pvalue=2.08e-05;qvalue=0.246;sequence=AAATGAGTCAT;
chr9	fimo	nucleotide_motif	129248832	129248842	46.8	+	.	Name=MA0478.1;ID=MA0478.1-1-chr9;pvalue=2.08e-05;qvalue=0.246;sequence=AAATGAGTCAT;
chr9	fimo	nucleotide_motif	129248834	129248844	45.2	-	.	Name=MA0478.1;ID=MA0478.1-2-chr9;pvalue=3e-05;qvalue=0.266;sequence=ATATGACTCAT;
chr9	fimo	nucleotide_motif	129883396	129883406	40.6	+	.	Name=MA0478.1;ID=MA0478.1-1-chr9;pvalue=8.79e-05;qvalue=0.389;sequence=TGTTGAGTCAG;
chr9	fimo	nucleotide_motif	131688104	131688114	47.6	+	.	Name=MA0478.1;ID=MA0478.1-1-chr9;pvalue=1.72e-05;qvalue=0.246;sequence=CGGTGAGTCAG;
chrX	fimo	nucleotide_motif	7012308	7012318	48.6	+	.	Name=MA0478.1;ID=MA0478.1-1-chrX;pvalue=1.37e-05;qvalue=0.242;sequence=GAATGAGTCAC;
chrX	fimo	nucleotide_motif	7012310	7012320	45.9	-	.	Name=MA0478.1;ID=MA0478.1-2-chrX;pvalue=2.59e-05;qvalue=0.263;sequence=TTGTGACTCAT;
chrX	fimo	nucleotide_motif	29483719	29483729	49.2	+	.	Name=MA0478.1;ID=MA0478.1-2-chrX;pvalue=1.21e-05;qvalue=0.242;sequence=TAATGAGTCAT;
chrX	fimo	nucleotide_motif	29483721	29483731	49.3	-	.	Name=MA0478.1;ID=MA0478.1-1-chrX;pvalue=1.16e-05;qvalue=0.242;sequence=AAATGACTCAT;
chrX	fimo	nucleotide_motif	38545749	38545759	41.8	-	.	Name=MA0478.1;ID=MA0478.1-1-chrX;pvalue=6.58e-05;qvalue=0.349;sequence=AGATGGCTCAT;
chrX	fimo	nucleotide_motif	46373282	46373292	40.1	+	.	Name=MA0478.1;ID=MA0478.1-3-chrX;pvalue=9.84e-05;qvalue=0.413;sequence=TAGTGGCTCAC;
chrX	fimo	nucleotide_motif	46373351	46373361	45.4	+	.	Name=MA0478.1;ID=MA0478.1-2-chrX;pvalue=2.87e-05;qvalue=0.265;sequence=GCGTGAGTCAT;
chrX	fimo	nucleotide_motif	46373353	46373363	47.4	-	.	Name=MA0478.1;ID=MA0478.1-1-chrX;pvalue=1.81e-05;qvalue=0.246;sequence=AAATGACTCAC;
chrX	fimo	nucleotide_motif	46382445	46382455	50.6	+	.	Name=MA0478.1;ID=MA0478.1-1-chrX;pvalue=8.64e-06;qvalue=0.242;sequence=GAATGAGTCAG;
chrX	fimo	nucleotide_motif	46382547	46382557	42.0	+	.	Name=MA0478.1;ID=MA0478.1-2-chrX;pvalue=6.35e-05;qvalue=0.345;sequence=AAATGATTCAT;
chrX	fimo	nucleotide_motif	48654511	48654521	44.9	+	.	Name=MA0478.1;ID=MA0478.1-2-chrX;pvalue=3.23e-05;qvalue=0.269;sequence=AAGTGAGTCAC;
chrX	fimo	nucleotide_motif	48654513	48654523	51.4	-	.	Name=MA0478.1;ID=MA0478.1-1-chrX;pvalue=7.26e-06;qvalue=0.242;sequence=TGGTGACTCAC;
chrX	fimo	nucleotide_motif	141893685	141893695	40.1	-	.	Name=MA0478.1;ID=MA0478.1-1-chrX;pvalue=9.68e-05;qvalue=0.411;sequence=AGGTGAGTAAT;
