# Supplementary material for: The MEME Suite
Source: Nucleic Acids Res. 2015 May 7;43(Web Server issue):W39–49. doi: 10.1093/nar/gkv416 (PMC4489269; doi:10.1093/nar/gkv416)
Supplement: SUPPLEMENTARY DATA [file supp_gkv416_nar-00283-web-b-2015-File005.zip › case4/meme-chip/fimo_out_16/fimo.txt]

#pattern name	sequence name	start	stop	strand	score	p-value	q-value	matched sequence
MA0478.1	chr2	8359758	8359768	-	16.6	2.28e-07	0.144	GGATGACTCAT
MA0478.1	chr5	10685372	10685382	-	16.6	2.28e-07	0.144	GGATGACTCAT
MA0478.1	chr14	72013530	72013540	-	16.6	2.28e-07	0.144	GGATGACTCAT
MA0478.1	chr1	148852782	148852792	+	16.4545	4.73e-07	0.144	GGATGACTCAG
MA0478.1	chr21	33373382	33373392	-	16.4545	4.73e-07	0.144	GGATGACTCAG
MA0478.1	chr1	224917252	224917262	-	16.2	7.19e-07	0.144	GGGTGACTCAT
MA0478.1	chr2	204600295	204600305	+	16.2	7.19e-07	0.144	GGGTGACTCAT
MA0478.1	chr1	42045206	42045216	-	16.1273	9.3e-07	0.144	TGATGACTCAT
MA0478.1	chr1	233214233	233214243	-	16.1273	9.3e-07	0.144	TGATGACTCAT
MA0478.1	chr2	149133355	149133365	+	16.1273	9.3e-07	0.144	TGATGACTCAT
MA0478.1	chr2	169060465	169060475	+	16.1273	9.3e-07	0.144	TGATGACTCAT
MA0478.1	chr10	105221286	105221296	-	16.1273	9.3e-07	0.144	TGATGACTCAT
MA0478.1	chr15	81298544	81298554	-	16.1273	9.3e-07	0.144	TGATGACTCAT
MA0478.1	chr20	47338123	47338133	+	16.1273	9.3e-07	0.144	TGATGACTCAT
MA0478.1	chr2	12115292	12115302	+	16.0545	1.2e-06	0.144	GGGTGACTCAG
MA0478.1	chr4	2717835	2717845	+	16.0545	1.2e-06	0.144	GGGTGACTCAG
MA0478.1	chr10	112164438	112164448	-	16.0545	1.2e-06	0.144	GGGTGACTCAG
MA0478.1	chr16	11364712	11364722	-	16.0545	1.2e-06	0.144	GGGTGACTCAG
MA0478.1	chr14	93495648	93495658	-	15.9818	1.67e-06	0.173	TGATGACTCAG
MA0478.1	chr15	62973249	62973259	-	15.9818	1.67e-06	0.173	TGATGACTCAG
MA0478.1	chr19	56072077	56072087	-	15.9818	1.67e-06	0.173	GGATGACTCAC
MA0478.1	chr1	42045204	42045214	+	15.7636	2.11e-06	0.195	GGATGAGTCAT
MA0478.1	chr10	105221284	105221294	+	15.7636	2.11e-06	0.195	GGATGAGTCAT
MA0478.1	chr1	101473809	101473819	-	15.7455	2.34e-06	0.195	GAATGACTCAG
MA0478.1	chr2	33556968	33556978	-	15.7455	2.34e-06	0.195	GAATGACTCAG
MA0478.1	chr3	109327133	109327143	-	15.7455	2.34e-06	0.195	GAATGACTCAG
MA0478.1	chr1	111937070	111937080	-	15.7273	2.56e-06	0.199	TGGTGACTCAT
MA0478.1	chr6	158102532	158102542	-	15.7273	2.56e-06	0.199	TGGTGACTCAT
MA0478.1	chr2	9714103	9714113	+	15.6182	2.81e-06	0.204	GGATGAGTCAG
MA0478.1	chr10	93851196	93851206	+	15.6182	2.81e-06	0.204	GGATGAGTCAG
MA0478.1	chr1	84744895	84744905	-	15.5818	3.32e-06	0.206	GGGTGACTCAC
MA0478.1	chr3	151964085	151964095	-	15.5818	3.32e-06	0.206	TGGTGACTCAG
MA0478.1	chr14	67747367	67747377	-	15.5818	3.32e-06	0.206	TGGTGACTCAG
MA0478.1	chr16	80674077	80674087	+	15.5818	3.32e-06	0.206	TGGTGACTCAG
MA0478.1	chr17	39781215	39781225	+	15.5818	3.32e-06	0.206	TGGTGACTCAG
MA0478.1	chr9	126056587	126056597	+	15.5273	3.55e-06	0.214	CGATGACTCAT
MA0478.1	chr6	133182587	133182597	-	15.4909	4e-06	0.234	GAGTGACTCAT
MA0478.1	chr5	72986174	72986184	-	15.4182	4.2e-06	0.234	TAATGACTCAT
MA0478.1	chr17	55275450	55275460	+	15.4182	4.2e-06	0.234	TAATGACTCAT
MA0478.1	chr1	12034810	12034820	+	15.3818	4.66e-06	0.236	AGATGACTCAT
MA0478.1	chr6	43005922	43005932	+	15.3818	4.66e-06	0.236	AGATGACTCAT
MA0478.1	chr7	92277129	92277139	-	15.3818	4.66e-06	0.236	CGATGACTCAG
MA0478.1	chr14	96842961	96842971	-	15.3818	4.66e-06	0.236	AGATGACTCAT
MA0478.1	chr1	32065517	32065527	+	15.3636	4.9e-06	0.237	GGGTGAGTCAT
MA0478.1	chr19	56072075	56072085	+	15.3636	4.9e-06	0.237	GGGTGAGTCAT
MA0478.1	chr2	8359756	8359766	+	15.2909	5.36e-06	0.238	TGATGAGTCAT
MA0478.1	chr3	10237514	10237524	-	15.2909	5.36e-06	0.238	TGATGAGTCAT
MA0478.1	chr15	49308103	49308113	-	15.2909	5.36e-06	0.238	TGATGAGTCAT
MA0478.1	chr2	8361013	8361023	-	15.2727	5.8e-06	0.238	GAATGACTCAC
MA0478.1	chr15	57623463	57623473	+	15.2727	5.8e-06	0.238	TAATGACTCAG
MA0478.1	chr18	64811167	64811177	-	15.2727	5.8e-06	0.238	TAATGACTCAG
MA0478.1	chr3	151967109	151967119	+	15.2364	6.03e-06	0.238	AGATGACTCAG
MA0478.1	chr7	42875702	42875712	-	15.2364	6.03e-06	0.238	AGATGACTCAG
MA0478.1	chr8	126415642	126415652	-	15.2364	6.03e-06	0.238	AGATGACTCAG
MA0478.1	chr12	99906083	99906093	-	15.2364	6.03e-06	0.238	AGATGACTCAG
MA0478.1	chr2	231162661	231162671	-	15.2182	6.29e-06	0.24	GGGTGAGTCAG
MA0478.1	chr19	47141510	47141520	-	15.2182	6.29e-06	0.24	GGGTGAGTCAG
MA0478.1	chr1	201598014	201598024	+	15.1455	6.76e-06	0.241	TGATGAGTCAG
MA0478.1	chr6	36756287	36756297	-	15.1455	6.76e-06	0.241	TGATGAGTCAG
MA0478.1	chr10	73603928	73603938	-	15.1455	6.76e-06	0.241	TGATGAGTCAG
MA0478.1	chr12	123967749	123967759	+	15.1455	6.76e-06	0.241	GGATGAGTCAC
MA0478.1	chrX	48654513	48654523	-	15.1091	7.26e-06	0.242	TGGTGACTCAC
MA0478.1	chr10	45236780	45236790	+	15.1091	7.26e-06	0.242	TGGTGACTCAC
MA0478.1	chr16	9129158	9129168	+	15.1091	7.26e-06	0.242	TGGTGACTCAC
MA0478.1	chr20	5689557	5689567	+	15.1091	7.26e-06	0.242	TGGTGACTCAC
MA0478.1	chr15	81298542	81298552	+	15.0545	7.47e-06	0.242	GAATGAGTCAT
MA0478.1	chr12	50651584	50651594	-	15.0182	7.68e-06	0.242	TAGTGACTCAT
MA0478.1	chr9	113814511	113814521	+	14.9818	8.17e-06	0.242	AGGTGACTCAT
MA0478.1	chr10	126880012	126880022	-	14.9818	8.17e-06	0.242	AGGTGACTCAT
MA0478.1	chr11	118068486	118068496	-	14.9818	8.17e-06	0.242	CGGTGACTCAG
MA0478.1	chr6	74282326	74282336	-	14.9091	8.64e-06	0.242	GAATGAGTCAG
MA0478.1	chrX	46382445	46382455	+	14.9091	8.64e-06	0.242	GAATGAGTCAG
MA0478.1	chr10	126879781	126879791	+	14.9091	8.64e-06	0.242	GAATGAGTCAG
MA0478.1	chr14	94801763	94801773	+	14.8909	8.87e-06	0.242	TGGTGAGTCAT
MA0478.1	chr18	58976996	58977006	+	14.8909	8.87e-06	0.242	TGGTGAGTCAT
MA0478.1	chr11	124446208	124446218	-	14.8727	9.35e-06	0.242	TAGTGACTCAG
MA0478.1	chr1	22318195	22318205	+	14.8364	9.59e-06	0.242	AGGTGACTCAG
MA0478.1	chr3	10240586	10240596	-	14.8364	9.59e-06	0.242	AGGTGACTCAG
MA0478.1	chr6	134610528	134610538	-	14.8182	9.8e-06	0.242	CAATGACTCAT
MA0478.1	chr18	19994231	19994241	+	14.8182	9.8e-06	0.242	CAATGACTCAT
MA0478.1	chr18	58976998	58977008	-	14.8	1e-05	0.242	TAATGACTCAC
MA0478.1	chr2	201831001	201831011	-	14.7636	1.02e-05	0.242	AGATGACTCAC
MA0478.1	chr18	54888942	54888952	+	14.7636	1.02e-05	0.242	AGATGACTCAC
MA0478.1	chr1	158862658	158862668	+	14.7455	1.08e-05	0.242	TGGTGAGTCAG
MA0478.1	chr3	17168390	17168400	+	14.7455	1.08e-05	0.242	GGGTGAGTCAC
MA0478.1	chr3	179719594	179719604	-	14.7455	1.08e-05	0.242	GGGTGAGTCAC
MA0478.1	chr16	80674051	80674061	-	14.7455	1.08e-05	0.242	TGGTGAGTCAG
MA0478.1	chr18	47227916	47227926	+	14.7455	1.08e-05	0.242	TGGTGAGTCAG
MA0478.1	chr1	165898971	165898981	+	14.6727	1.16e-05	0.242	AAATGACTCAT
MA0478.1	chr5	33886137	33886147	+	14.6727	1.16e-05	0.242	CAATGACTCAG
MA0478.1	chrX	29483721	29483731	-	14.6727	1.16e-05	0.242	AAATGACTCAT
MA0478.1	chr12	26343401	26343411	-	14.6727	1.16e-05	0.242	AAATGACTCAT
MA0478.1	chr12	50651582	50651592	+	14.6727	1.16e-05	0.242	TGATGAGTCAC
MA0478.1	chr14	105119553	105119563	+	14.6727	1.16e-05	0.242	CAATGACTCAG
MA0478.1	chr14	105238482	105238492	+	14.6727	1.16e-05	0.242	CAATGACTCAG
MA0478.1	chr15	42028331	42028341	+	14.6727	1.16e-05	0.242	TGATGAGTCAC
MA0478.1	chr22	38045269	38045279	+	14.6727	1.16e-05	0.242	AAATGACTCAT
MA0478.1	chr2	201830999	201831009	+	14.6545	1.19e-05	0.242	GAGTGAGTCAT
MA0478.1	chr2	149133357	149133367	-	14.5818	1.21e-05	0.242	TAATGAGTCAT
MA0478.1	chrX	29483719	29483729	+	14.5818	1.21e-05	0.242	TAATGAGTCAT
MA0478.1	chr12	26343399	26343409	+	14.5818	1.21e-05	0.242	TAATGAGTCAT
MA0478.1	chr1	12034812	12034822	-	14.5455	1.25e-05	0.242	AGATGAGTCAT
MA0478.1	chr1	165898973	165898983	-	14.5455	1.25e-05	0.242	AGATGAGTCAT
MA0478.1	chr5	10685370	10685380	+	14.5455	1.25e-05	0.242	AGATGAGTCAT
MA0478.1	chr6	43005924	43005934	-	14.5455	1.25e-05	0.242	AGATGAGTCAT
MA0478.1	chr10	26816704	26816714	-	14.5455	1.25e-05	0.242	CGATGAGTCAG
MA0478.1	chr14	96842959	96842969	+	14.5455	1.25e-05	0.242	AGATGAGTCAT
MA0478.1	chr17	22684097	22684107	-	14.5455	1.25e-05	0.242	AGATGAGTCAT
MA0478.1	chr20	47338125	47338135	-	14.5455	1.25e-05	0.242	AGATGAGTCAT
MA0478.1	chr1	190815194	190815204	+	14.5273	1.27e-05	0.242	AAATGACTCAG
MA0478.1	chr6	24992019	24992029	-	14.5273	1.27e-05	0.242	AAATGACTCAG
MA0478.1	chr7	126128608	126128618	-	14.5273	1.27e-05	0.242	AAATGACTCAG
MA0478.1	chr10	125969161	125969171	-	14.5273	1.27e-05	0.242	AAATGACTCAG
MA0478.1	chr19	38463469	38463479	-	14.5273	1.27e-05	0.242	AAATGACTCAG
MA0478.1	chr19	2513188	2513198	-	14.5091	1.32e-05	0.242	CGGTGACTCAC
MA0478.1	chr1	228312594	228312604	-	14.4364	1.37e-05	0.242	GAATGAGTCAC
MA0478.1	chr2	11887987	11887997	-	14.4364	1.37e-05	0.242	GAATGAGTCAC
MA0478.1	chr2	33573009	33573019	-	14.4364	1.37e-05	0.242	GAATGAGTCAC
MA0478.1	chr3	123811782	123811792	-	14.4364	1.37e-05	0.242	TAATGAGTCAG
MA0478.1	chr7	23025052	23025062	+	14.4364	1.37e-05	0.242	GAATGAGTCAC
MA0478.1	chrX	7012308	7012318	+	14.4364	1.37e-05	0.242	GAATGAGTCAC
MA0478.1	chr10	126880010	126880020	+	14.4364	1.37e-05	0.242	GAATGAGTCAC
MA0478.1	chr13	108612748	108612758	-	14.4364	1.37e-05	0.242	TAATGAGTCAG
MA0478.1	chr4	152885427	152885437	-	14.4182	1.41e-05	0.242	CAGTGACTCAT
MA0478.1	chr12	123967751	123967761	-	14.4182	1.41e-05	0.242	CAGTGACTCAT
MA0478.1	chr17	35168152	35168162	-	14.4182	1.41e-05	0.242	CAGTGACTCAT
MA0478.1	chr4	77441700	77441710	+	14.4	1.46e-05	0.242	AGATGAGTCAG
MA0478.1	chr6	20985758	20985768	+	14.4	1.46e-05	0.242	TAGTGACTCAC
MA0478.1	chr10	51941704	51941714	-	14.4	1.46e-05	0.242	AGATGAGTCAG
MA0478.1	chr17	1573179	1573189	+	14.4	1.46e-05	0.242	AGATGAGTCAG
MA0478.1	chr17	35970777	35970787	-	14.4	1.46e-05	0.242	AGATGAGTCAG
MA0478.1	chr2	33573007	33573017	+	14.2727	1.6e-05	0.246	AAGTGACTCAT
MA0478.1	chr6	31239665	31239675	-	14.2727	1.6e-05	0.246	AAGTGACTCAT
MA0478.1	chr7	41991197	41991207	+	14.2727	1.6e-05	0.246	TGGTGAGTCAC
MA0478.1	chr8	125003771	125003781	-	14.2727	1.6e-05	0.246	CAGTGACTCAG
MA0478.1	chr14	61199144	61199154	-	14.2727	1.6e-05	0.246	GCATGACTCAG
MA0478.1	chr3	109302685	109302695	-	14.2545	1.62e-05	0.246	GTATGACTCAT
MA0478.1	chr10	11327674	11327684	-	14.2545	1.62e-05	0.246	GTATGACTCAT
MA0478.1	chr11	90673017	90673027	+	14.2	1.65e-05	0.246	CAATGACTCAC
MA0478.1	chr1	12039274	12039284	-	14.1455	1.72e-05	0.246	AGGTGAGTCAT
MA0478.1	chr8	57149550	57149560	+	14.1455	1.72e-05	0.246	CGGTGAGTCAG
MA0478.1	chr9	131688104	131688114	+	14.1455	1.72e-05	0.246	CGGTGAGTCAG
MA0478.1	chr10	90021194	90021204	-	14.1455	1.72e-05	0.246	AGGTGAGTCAT
MA0478.1	chr11	65076286	65076296	-	14.1455	1.72e-05	0.246	CGGTGAGTCAG
MA0478.1	chr11	127847469	127847479	+	14.1455	1.72e-05	0.246	AGGTGAGTCAT
MA0478.1	chr16	55536592	55536602	-	14.1455	1.72e-05	0.246	AGGTGAGTCAT
MA0478.1	chr9	93010338	93010348	+	14.1273	1.74e-05	0.246	AAGTGACTCAG
MA0478.1	chr9	37399525	37399535	+	14.1091	1.76e-05	0.246	GTATGACTCAG
MA0478.1	chr1	12039272	12039282	+	14.0545	1.81e-05	0.246	AAATGACTCAC
MA0478.1	chrX	46373353	46373363	-	14.0545	1.81e-05	0.246	AAATGACTCAC
MA0478.1	chr16	55536590	55536600	+	14.0545	1.81e-05	0.246	AAATGACTCAC
MA0478.1	chr20	30409267	30409277	-	14.0545	1.81e-05	0.246	AAATGACTCAC
MA0478.1	chr1	171431391	171431401	-	14.0364	1.86e-05	0.246	TAGTGAGTCAG
MA0478.1	chr9	6671231	6671241	-	14.0364	1.86e-05	0.246	TAGTGAGTCAG
MA0478.1	chr10	45236782	45236792	-	14.0364	1.86e-05	0.246	GAGTGAGTCAC
MA0478.1	chr12	46493077	46493087	-	14.0364	1.86e-05	0.246	GAGTGAGTCAC
MA0478.1	chr17	55218813	55218823	+	14.0364	1.86e-05	0.246	GAGTGAGTCAC
MA0478.1	chr19	44586463	44586473	+	14.0364	1.86e-05	0.246	GAGTGAGTCAC
MA0478.1	chr7	139263068	139263078	+	14	1.9e-05	0.246	AGGTGAGTCAG
MA0478.1	chr16	8937932	8937942	-	14	1.9e-05	0.246	AGGTGAGTCAG
MA0478.1	chr19	48961417	48961427	-	14	1.9e-05	0.246	AGGTGAGTCAG
MA0478.1	chr19	49500955	49500965	-	14	1.9e-05	0.246	AGGTGAGTCAG
MA0478.1	chr6	31239663	31239673	+	13.9636	1.95e-05	0.246	TAATGAGTCAC
MA0478.1	chr3	151966737	151966747	+	13.9455	1.97e-05	0.246	TCATGACTCAT
MA0478.1	chr5	53152560	53152570	+	13.9455	1.97e-05	0.246	TCATGACTCAT
MA0478.1	chr15	49308101	49308111	+	13.9455	1.97e-05	0.246	TCATGACTCAT
MA0478.1	chr16	19474229	19474239	+	13.9455	1.97e-05	0.246	TCATGACTCAT
MA0478.1	chr11	131733040	131733050	+	13.9273	1.99e-05	0.246	AGATGAGTCAC
MA0478.1	chr6	41782081	41782091	-	13.8727	2.02e-05	0.246	GCGTGACTCAG
MA0478.1	chr13	49838144	49838154	-	13.8545	2.04e-05	0.246	GTGTGACTCAT
MA0478.1	chr1	233214231	233214241	+	13.8364	2.08e-05	0.246	AAATGAGTCAT
MA0478.1	chr3	109302683	109302693	+	13.8364	2.08e-05	0.246	AAATGAGTCAT
MA0478.1	chr3	151966739	151966749	-	13.8364	2.08e-05	0.246	AAATGAGTCAT
MA0478.1	chr5	53152562	53152572	-	13.8364	2.08e-05	0.246	AAATGAGTCAT
MA0478.1	chr6	45996705	45996715	+	13.8364	2.08e-05	0.246	AAATGAGTCAT
MA0478.1	chr9	126056589	126056599	-	13.8364	2.08e-05	0.246	AAATGAGTCAT
MA0478.1	chr9	129248832	129248842	+	13.8364	2.08e-05	0.246	AAATGAGTCAT
MA0478.1	chr10	121454160	121454170	+	13.8364	2.08e-05	0.246	CAATGAGTCAG
MA0478.1	chr14	72013528	72013538	+	13.8364	2.08e-05	0.246	AAATGAGTCAT
MA0478.1	chr14	75023987	75023997	-	13.8364	2.08e-05	0.246	AAATGAGTCAT
MA0478.1	chr17	55275452	55275462	-	13.8364	2.08e-05	0.246	AAATGAGTCAT
MA0478.1	chr1	110979061	110979071	-	13.8	2.15e-05	0.246	CAGTGACTCAC
MA0478.1	chr3	53111878	53111888	-	13.8	2.15e-05	0.246	TCATGACTCAG
MA0478.1	chr7	41991199	41991209	-	13.8	2.15e-05	0.246	CAGTGACTCAC
MA0478.1	chr10	112164636	112164646	+	13.8	2.15e-05	0.246	CAGTGACTCAC
MA0478.1	chr12	91457285	91457295	-	13.8	2.15e-05	0.246	GCATGACTCAC
MA0478.1	chr17	3561076	3561086	+	13.8	2.15e-05	0.246	GCATGACTCAC
MA0478.1	chr20	45821057	45821067	+	13.8	2.15e-05	0.246	TCATGACTCAG
MA0478.1	chr1	3583624	3583634	-	13.7091	2.2e-05	0.246	GTGTGACTCAG
MA0478.1	chr3	58835701	58835711	+	13.6909	2.22e-05	0.246	AAATGAGTCAG
MA0478.1	chr3	99757907	99757917	-	13.6909	2.22e-05	0.246	AAATGAGTCAG
MA0478.1	chr4	2908517	2908527	-	13.6909	2.22e-05	0.246	AAATGAGTCAG
MA0478.1	chr7	126128452	126128462	+	13.6909	2.22e-05	0.246	AAATGAGTCAG
MA0478.1	chr8	105750857	105750867	-	13.6909	2.22e-05	0.246	AAATGAGTCAG
MA0478.1	chr10	81946158	81946168	-	13.6909	2.22e-05	0.246	AAATGAGTCAG
MA0478.1	chr12	120810849	120810859	+	13.6909	2.22e-05	0.246	AAATGAGTCAG
MA0478.1	chr12	26844142	26844152	+	13.6545	2.27e-05	0.251	AAGTGACTCAC
MA0478.1	chr11	127847471	127847481	-	13.6364	2.31e-05	0.253	GTATGACTCAC
MA0478.1	chr2	232809343	232809353	+	13.5818	2.36e-05	0.253	CAGTGAGTCAT
MA0478.1	chr4	14467328	14467338	+	13.5818	2.36e-05	0.253	CAGTGAGTCAT
MA0478.1	chr17	3561078	3561088	-	13.5818	2.36e-05	0.253	CAGTGAGTCAT
MA0478.1	chr18	19994233	19994243	-	13.5818	2.36e-05	0.253	GCATGAGTCAT
MA0478.1	chr20	30409265	30409275	+	13.5818	2.36e-05	0.253	CAGTGAGTCAT
MA0478.1	chr12	26844144	26844154	-	13.5636	2.38e-05	0.254	TAGTGAGTCAC
MA0478.1	chr9	91268840	91268850	-	13.5273	2.43e-05	0.258	AGGTGAGTCAC
MA0478.1	chr2	8361011	8361021	+	13.4364	2.5e-05	0.26	AAGTGAGTCAT
MA0478.1	chr11	90673019	90673029	-	13.4364	2.5e-05	0.26	AAGTGAGTCAT
MA0478.1	chr12	2315912	2315922	+	13.4364	2.5e-05	0.26	CAGTGAGTCAG
MA0478.1	chr19	54070503	54070513	+	13.4364	2.5e-05	0.26	CAGTGAGTCAG
MA0478.1	chr1	101609570	101609580	+	13.4182	2.52e-05	0.261	GTATGAGTCAT
MA0478.1	chr11	58102357	58102367	+	13.4	2.57e-05	0.263	TCGTGACTCAG
MA0478.1	chr1	228312592	228312602	+	13.3818	2.59e-05	0.263	TTGTGACTCAT
MA0478.1	chrX	7012310	7012320	-	13.3818	2.59e-05	0.263	TTGTGACTCAT
MA0478.1	chr11	131733042	131733052	-	13.3818	2.59e-05	0.263	TTGTGACTCAT
MA0478.1	chr13	49838142	49838152	+	13.3636	2.61e-05	0.263	CAATGAGTCAC
MA0478.1	chr3	10237512	10237522	+	13.3455	2.64e-05	0.263	CCATGACTCAT
MA0478.1	chr5	86448877	86448887	-	13.3455	2.64e-05	0.263	CCATGACTCAT
MA0478.1	chr1	32065519	32065529	-	13.3273	2.66e-05	0.263	TCATGACTCAC
MA0478.1	chr3	49257467	49257477	+	13.2909	2.68e-05	0.263	AAGTGAGTCAG
MA0478.1	chr3	151298169	151298179	+	13.2909	2.68e-05	0.263	AAGTGAGTCAG
MA0478.1	chr17	46585738	46585748	+	13.2909	2.68e-05	0.263	AAGTGAGTCAG
MA0478.1	chr18	667132	667142	+	13.2909	2.68e-05	0.263	AAGTGAGTCAG
MA0478.1	chr16	3161761	3161771	+	13.2727	2.71e-05	0.264	GTATGAGTCAG
MA0478.1	chr3	17168392	17168402	-	13.2364	2.75e-05	0.264	GTGTGACTCAC
MA0478.1	chr7	134505028	134505038	+	13.2364	2.75e-05	0.264	TTGTGACTCAG
MA0478.1	chr9	91268838	91268848	+	13.2364	2.75e-05	0.264	GTGTGACTCAC
MA0478.1	chr1	111937068	111937078	+	13.2182	2.77e-05	0.264	AAATGAGTCAC
MA0478.1	chr1	25748941	25748951	-	13.2	2.82e-05	0.264	ACATGACTCAT
MA0478.1	chr4	8281379	8281389	-	13.2	2.82e-05	0.264	CCATGACTCAG
MA0478.1	chr6	20985890	20985900	+	13.2	2.82e-05	0.264	ACATGACTCAT
MA0478.1	chr6	45996707	45996717	-	13.2	2.82e-05	0.264	ACATGACTCAT
MA0478.1	chr12	121952549	121952559	-	13.2	2.82e-05	0.264	CCATGACTCAG
MA0478.1	chrX	46373351	46373361	+	13.1818	2.87e-05	0.265	GCGTGAGTCAT
MA0478.1	chr17	22684095	22684105	+	13.1818	2.87e-05	0.265	CTATGACTCAT
MA0478.1	chr2	232809345	232809355	-	13.1636	2.89e-05	0.265	TTATGACTCAC
MA0478.1	chr4	14467330	14467340	-	13.1636	2.89e-05	0.265	TTATGACTCAC
MA0478.1	chr10	90021192	90021202	+	13.1636	2.89e-05	0.265	TTATGACTCAC
MA0478.1	chr6	20985892	20985902	-	13.1091	2.91e-05	0.266	TCATGAGTCAT
MA0478.1	chr1	223683190	223683200	-	13.0545	2.93e-05	0.266	ACATGACTCAG
MA0478.1	chr10	122356078	122356088	-	13.0545	2.93e-05	0.266	ACATGACTCAG
MA0478.1	chr1	101609572	101609582	-	13.0364	3e-05	0.266	ATATGACTCAT
MA0478.1	chr9	116151308	116151318	+	13.0364	3e-05	0.266	GCGTGAGTCAG
MA0478.1	chr9	129248834	129248844	-	13.0364	3e-05	0.266	ATATGACTCAT
MA0478.1	chr14	75023985	75023995	+	13.0364	3e-05	0.266	ATATGACTCAT
MA0478.1	chr17	30414913	30414923	-	13.0364	3e-05	0.266	GCGTGAGTCAG
MA0478.1	chr6	20985760	20985770	-	12.9636	3.09e-05	0.267	CAGTGAGTCAC
MA0478.1	chr6	31430624	31430634	-	12.9636	3.09e-05	0.267	TCATGAGTCAG
MA0478.1	chr6	31430624	31430634	-	12.9636	3.09e-05	0.267	TCATGAGTCAG
MA0478.1	chr9	84959215	84959225	+	12.9636	3.09e-05	0.267	GCATGAGTCAC
MA0478.1	chr11	63748279	63748289	-	12.9636	3.09e-05	0.267	GCATGAGTCAC
MA0478.1	chr18	19065528	19065538	+	12.9636	3.09e-05	0.267	CAGTGAGTCAC
MA0478.1	chr22	27523904	27523914	-	12.9636	3.09e-05	0.267	TCATGAGTCAG
MA0478.1	chr7	23025054	23025064	-	12.9455	3.14e-05	0.269	CCGTGACTCAT
MA0478.1	chr1	101609490	101609500	-	12.8909	3.18e-05	0.269	ATATGACTCAG
MA0478.1	chr22	27525167	27525177	-	12.8909	3.18e-05	0.269	ATATGACTCAG
MA0478.1	chr3	120553959	120553969	+	12.8727	3.21e-05	0.269	GTGTGAGTCAG
MA0478.1	chr8	61984273	61984283	-	12.8727	3.21e-05	0.269	GTGTGAGTCAG
MA0478.1	chr16	11330070	11330080	-	12.8727	3.21e-05	0.269	GTGTGAGTCAG
MA0478.1	chr19	2427627	2427637	+	12.8727	3.21e-05	0.269	GTGTGAGTCAG
MA0478.1	chrX	48654511	48654521	+	12.8182	3.23e-05	0.269	AAGTGAGTCAC
MA0478.1	chr16	9129160	9129170	-	12.8182	3.23e-05	0.269	AAGTGAGTCAC
MA0478.1	chr2	96172386	96172396	-	12.8	3.32e-05	0.271	CCGTGACTCAG
MA0478.1	chr7	120706231	120706241	-	12.8	3.32e-05	0.271	TTATGAGTCAG
MA0478.1	chr2	11887985	11887995	+	12.7818	3.35e-05	0.271	CTGTGACTCAT
MA0478.1	chr9	84959217	84959227	-	12.7818	3.35e-05	0.271	CTGTGACTCAT
MA0478.1	chr10	11324629	11324639	-	12.7818	3.35e-05	0.271	CTGTGACTCAT
MA0478.1	chr11	63764553	63764563	-	12.7818	3.35e-05	0.271	CTGTGACTCAT
MA0478.1	chr1	28709105	28709115	-	12.7636	3.37e-05	0.271	TTGTGACTCAC
MA0478.1	chr4	14467377	14467387	-	12.7636	3.37e-05	0.271	TTGTGACTCAC
MA0478.1	chr22	40588207	40588217	-	12.7273	3.39e-05	0.271	CCATGACTCAC
MA0478.1	chr3	13348780	13348790	-	12.6545	3.44e-05	0.271	ACGTGACTCAG
MA0478.1	chr2	10140716	10140726	+	12.6364	3.49e-05	0.271	ATGTGACTCAT
MA0478.1	chr3	45570318	45570328	-	12.6364	3.49e-05	0.271	CTGTGACTCAG
MA0478.1	chr5	131789420	131789430	+	12.6364	3.49e-05	0.271	CTGTGACTCAG
MA0478.1	chr7	929692	929702	-	12.6364	3.49e-05	0.271	CTGTGACTCAG
MA0478.1	chr9	67903670	67903680	+	12.6364	3.49e-05	0.271	CTGTGACTCAG
MA0478.1	chr10	11319672	11319682	-	12.6364	3.49e-05	0.271	CTGTGACTCAG
MA0478.1	chr11	63748277	63748287	+	12.6364	3.49e-05	0.271	ATGTGACTCAT
MA0478.1	chr11	74489139	74489149	-	12.6364	3.49e-05	0.271	CTGTGACTCAG
MA0478.1	chr15	42028333	42028343	-	12.6364	3.49e-05	0.271	ATGTGACTCAT
MA0478.1	chr2	231499110	231499120	+	12.6182	3.51e-05	0.272	GGATGATTCAT
MA0478.1	chr1	84744893	84744903	+	12.5636	3.61e-05	0.275	GCGTGAGTCAC
MA0478.1	chr8	126511704	126511714	+	12.5636	3.61e-05	0.275	GCGTGAGTCAC
MA0478.1	chr22	40588205	40588215	+	12.5455	3.63e-05	0.275	TTGTGAGTCAT
MA0478.1	chr5	72986172	72986182	+	12.5091	3.65e-05	0.275	CCATGAGTCAT
MA0478.1	chr6	134610526	134610536	+	12.5091	3.65e-05	0.275	CCATGAGTCAT
MA0478.1	chr22	38045271	38045281	-	12.5091	3.65e-05	0.275	CCATGAGTCAT
MA0478.1	chr4	152885425	152885435	+	12.4909	3.7e-05	0.275	TCATGAGTCAC
MA0478.1	chr10	11324627	11324637	+	12.4909	3.7e-05	0.275	TCATGAGTCAC
MA0478.1	chr11	63764551	63764561	+	12.4909	3.7e-05	0.275	TCATGAGTCAC
MA0478.1	chr12	2315944	2315954	+	12.4909	3.7e-05	0.275	ATGTGACTCAG
MA0478.1	chr17	57525746	57525756	+	12.4909	3.7e-05	0.275	ATGTGACTCAG
MA0478.1	chr14	94801765	94801775	-	12.4182	3.74e-05	0.278	ATATGACTCAC
MA0478.1	chr3	57077565	57077575	-	12.4	3.79e-05	0.278	TTGTGAGTCAG
MA0478.1	chr4	14467375	14467385	+	12.4	3.79e-05	0.278	GTGTGAGTCAC
MA0478.1	chr1	25748939	25748949	+	12.3636	3.83e-05	0.278	ACATGAGTCAT
MA0478.1	chr2	169060467	169060477	-	12.3636	3.83e-05	0.278	ACATGAGTCAT
MA0478.1	chr5	86448875	86448885	+	12.3636	3.83e-05	0.278	ACATGAGTCAT
MA0478.1	chr11	68821641	68821651	+	12.3636	3.83e-05	0.278	CCATGAGTCAG
MA0478.1	chr16	51690416	51690426	-	12.3636	3.83e-05	0.278	CCATGAGTCAG
MA0478.1	chr16	19474231	19474241	-	12.3455	3.85e-05	0.279	CTATGAGTCAT
MA0478.1	chr6	158102530	158102540	+	12.3273	3.9e-05	0.279	TTATGAGTCAC
MA0478.1	chr12	46493075	46493085	+	12.3273	3.9e-05	0.279	CCGTGACTCAC
MA0478.1	chr19	44586465	44586475	-	12.3273	3.9e-05	0.279	CCGTGACTCAC
MA0478.1	chr10	11327672	11327682	+	12.2	3.99e-05	0.285	ATATGAGTCAT
MA0478.1	chr18	19065530	19065540	-	12.1818	4.01e-05	0.285	ACGTGACTCAC
MA0478.1	chr17	55218815	55218825	-	12.1636	4.04e-05	0.285	CTGTGACTCAC
MA0478.1	chr9	92950032	92950042	-	12.1455	4.06e-05	0.285	TGATGATTCAT
MA0478.1	chr10	112524064	112524074	-	12.1455	4.06e-05	0.285	TGATGATTCAT
MA0478.1	chr14	94850921	94850931	+	12.1455	4.06e-05	0.285	TGATGATTCAT
MA0478.1	chr22	49095896	49095906	+	12.0545	4.17e-05	0.292	ATATGAGTCAG
MA0478.1	chr3	179719592	179719602	+	12.0182	4.2e-05	0.293	ATGTGACTCAC
MA0478.1	chr3	179722993	179723003	-	12	4.24e-05	0.294	TGATGATTCAG
MA0478.1	chr10	26816613	26816623	+	12	4.24e-05	0.294	GGATGATTCAC
MA0478.1	chr12	91457283	91457293	+	11.9636	4.29e-05	0.296	ACGTGAGTCAT
MA0478.1	chr1	205170376	205170386	+	11.9273	4.36e-05	0.299	GGATGACTAAG
MA0478.1	chr7	104779747	104779757	-	11.9091	4.38e-05	0.299	GAATGATTCAT
MA0478.1	chr10	112524034	112524044	-	11.9091	4.38e-05	0.299	GAATGATTCAT
MA0478.1	chr2	204600297	204600307	-	11.8909	4.4e-05	0.299	CCATGAGTCAC
MA0478.1	chr9	113814513	113814523	-	11.8909	4.4e-05	0.299	CCATGAGTCAC
MA0478.1	chr10	112117882	112117892	-	11.8182	4.43e-05	0.3	ACGTGAGTCAG
MA0478.1	chr18	54888944	54888954	-	11.8	4.47e-05	0.302	ATGTGAGTCAT
MA0478.1	chr4	2908584	2908594	+	11.7818	4.5e-05	0.303	GGATGGCTCAT
MA0478.1	chr3	123460576	123460586	-	11.7636	4.52e-05	0.303	GAATGATTCAG
MA0478.1	chr2	10140718	10140728	-	11.7455	4.56e-05	0.303	ACATGAGTCAC
MA0478.1	chr3	58002928	58002938	+	11.7455	4.56e-05	0.303	TGGTGATTCAT
MA0478.1	chr6	133182585	133182595	+	11.7455	4.56e-05	0.303	ACATGAGTCAC
MA0478.1	chr17	35168150	35168160	+	11.7455	4.56e-05	0.303	ACATGAGTCAC
MA0478.1	chr1	224917250	224917260	+	11.7273	4.58e-05	0.303	CTATGAGTCAC
MA0478.1	chr12	107535392	107535402	+	11.6727	4.61e-05	0.304	GGGTGACTAAT
MA0478.1	chr18	55220779	55220789	-	11.6545	4.63e-05	0.304	ATGTGAGTCAG
MA0478.1	chr1	228312473	228312483	-	11.6364	4.66e-05	0.305	GGATGGCTCAG
MA0478.1	chr3	51530331	51530341	-	11.6	4.72e-05	0.309	TGGTGATTCAG
MA0478.1	chr18	9057180	9057190	+	11.5273	4.81e-05	0.313	TGATGATTCAC
MA0478.1	chr1	111566209	111566219	+	11.5091	4.83e-05	0.313	GAGTGATTCAT
MA0478.1	chr22	16119058	16119068	-	11.5091	4.83e-05	0.313	GAGTGATTCAT
MA0478.1	chr19	2513186	2513196	+	11.4909	4.86e-05	0.314	CCGTGAGTCAC
MA0478.1	chr4	40318657	40318667	-	11.4545	4.9e-05	0.315	TGATGACTAAG
MA0478.1	chr5	37774174	37774184	+	11.4545	4.9e-05	0.315	TGATGACTAAG
MA0478.1	chr1	207899988	207899998	-	11.3636	5.03e-05	0.322	GAATGACTAAT
MA0478.1	chr1	28709103	28709113	+	11.3455	5.06e-05	0.322	ACGTGAGTCAC
MA0478.1	chr1	110979059	110979069	+	11.3273	5.1e-05	0.322	CTGTGAGTCAC
MA0478.1	chr2	238014439	238014449	+	11.3273	5.1e-05	0.322	GGTTGACTCAT
MA0478.1	chr10	301222	301232	+	11.3273	5.1e-05	0.322	GGTTGACTCAT
MA0478.1	chr22	37207760	37207770	-	11.3273	5.1e-05	0.322	GGTTGACTCAT
MA0478.1	chr1	202742578	202742588	+	11.3091	5.13e-05	0.322	TGATGGCTCAT
MA0478.1	chr15	56534045	56534055	+	11.2909	5.17e-05	0.324	GAATGATTCAC
MA0478.1	chr15	88238177	88238187	-	11.2545	5.19e-05	0.324	AGATGATTCAG
MA0478.1	chr3	157886549	157886559	-	11.2364	5.24e-05	0.326	GGATGAGTAAT
MA0478.1	chr5	106935206	106935216	-	11.2364	5.24e-05	0.326	GGGTGGCTCAG
MA0478.1	chr10	112164638	112164648	-	11.1818	5.33e-05	0.327	ATGTGAGTCAC
MA0478.1	chr12	67488943	67488953	+	11.1818	5.33e-05	0.327	GGTTGACTCAG
MA0478.1	chr16	9128968	9128978	+	11.1818	5.33e-05	0.327	GGTTGACTCAG
MA0478.1	chr20	5689559	5689569	-	11.1818	5.33e-05	0.327	ATGTGAGTCAC
MA0478.1	chr20	49437383	49437393	+	11.1636	5.38e-05	0.33	TGATGGCTCAG
MA0478.1	chr3	113529206	113529216	-	11.0727	5.47e-05	0.334	GAATGGCTCAT
MA0478.1	chr2	171884042	171884052	+	10.9818	5.63e-05	0.343	TGATGACTAAC
MA0478.1	chr1	21493790	21493800	-	10.9636	5.65e-05	0.343	GAGTGACTAAT
MA0478.1	chr3	23670437	23670447	-	10.9091	5.74e-05	0.345	TGGTGGCTCAT
MA0478.1	chr10	11319923	11319933	-	10.9091	5.74e-05	0.345	TGGTGGCTCAT
MA0478.1	chr1	190816394	190816404	-	10.8909	5.81e-05	0.345	TAGTGATTCAG
MA0478.1	chr6	16529620	16529630	+	10.8909	5.81e-05	0.345	TAATGACTAAT
MA0478.1	chr14	90909826	90909836	+	10.8909	5.81e-05	0.345	TAATGACTAAT
MA0478.1	chr17	8070901	8070911	+	10.8909	5.81e-05	0.345	TAGTGATTCAG
MA0478.1	chr22	27521811	27521821	-	10.8909	5.81e-05	0.345	TAATGACTAAT
MA0478.1	chr1	118008759	118008769	-	10.8545	5.89e-05	0.345	AGATGACTAAT
MA0478.1	chr21	44388173	44388183	+	10.8545	5.89e-05	0.345	AGGTGATTCAG
MA0478.1	chr2	111643129	111643139	+	10.8364	5.93e-05	0.345	GGGTGAGTAAT
MA0478.1	chr21	34271098	34271108	-	10.8364	5.93e-05	0.345	CAATGATTCAT
MA0478.1	chr1	233191420	233191430	+	10.8182	5.98e-05	0.345	GAGTGACTAAG
MA0478.1	chr4	182481508	182481518	-	10.8182	5.98e-05	0.345	GAGTGACTAAG
MA0478.1	chr20	61953032	61953042	-	10.8182	5.98e-05	0.345	GAGTGACTAAG
MA0478.1	chr14	54638961	54638971	+	10.7818	6.05e-05	0.345	AGATGATTCAC
MA0478.1	chr1	234228866	234228876	+	10.7636	6.12e-05	0.345	TGGTGGCTCAG
MA0478.1	chr5	55480158	55480168	+	10.7636	6.12e-05	0.345	TGATGAGTAAT
MA0478.1	chr5	124067908	124067918	+	10.7636	6.12e-05	0.345	TGGTGGCTCAG
MA0478.1	chr6	30887014	30887024	-	10.7636	6.12e-05	0.345	TGGTGGCTCAG
MA0478.1	chr6	36742954	36742964	+	10.7636	6.12e-05	0.345	GGGTGGCTCAC
MA0478.1	chr7	134504765	134504775	+	10.7636	6.12e-05	0.345	TGGTGGCTCAG
MA0478.1	chr16	8937627	8937637	+	10.7636	6.12e-05	0.345	GGGTGGCTCAC
MA0478.1	chr1	111945577	111945587	+	10.7455	6.16e-05	0.345	TAATGACTAAG
MA0478.1	chr13	39917844	39917854	-	10.7455	6.16e-05	0.345	GAATGACTAAC
MA0478.1	chr14	58698226	58698236	+	10.7455	6.16e-05	0.345	GAATGACTAAC
MA0478.1	chr17	7423543	7423553	+	10.7455	6.16e-05	0.345	TAATGACTAAG
MA0478.1	chr21	18075029	18075039	+	10.7455	6.16e-05	0.345	TAATGACTAAG
MA0478.1	chr10	301104	301114	+	10.7091	6.26e-05	0.345	GGTTGACTCAC
MA0478.1	chr10	301163	301173	+	10.7091	6.26e-05	0.345	GGTTGACTCAC
MA0478.1	chr12	27265988	27265998	-	10.7091	6.26e-05	0.345	TGTTGACTCAG
MA0478.1	chr1	29957519	29957529	-	10.6909	6.35e-05	0.345	CAATGATTCAG
MA0478.1	chr1	110975596	110975606	+	10.6909	6.35e-05	0.345	TGATGGCTCAC
MA0478.1	chrX	46382547	46382557	+	10.6909	6.35e-05	0.345	AAATGATTCAT
MA0478.1	chr10	38423423	38423433	+	10.6909	6.35e-05	0.345	GGGTGAGTAAG
MA0478.1	chr11	33665960	33665970	+	10.6909	6.35e-05	0.345	GGGTGAGTAAG
MA0478.1	chr19	55091208	55091218	-	10.6909	6.35e-05	0.345	GGGTGAGTAAG
MA0478.1	chr2	122005275	122005285	-	10.6364	6.4e-05	0.345	GGCTGACTCAG
MA0478.1	chr7	55568660	55568670	-	10.6364	6.4e-05	0.345	GGCTGACTCAG
MA0478.1	chr8	129303557	129303567	-	10.6364	6.4e-05	0.345	GGCTGACTCAG
MA0478.1	chr11	47386270	47386280	+	10.6364	6.4e-05	0.345	GGCTGACTCAG
MA0478.1	chr19	44584026	44584036	+	10.6364	6.4e-05	0.345	GGCTGACTCAG
MA0478.1	chr21	15516293	15516303	+	10.6364	6.4e-05	0.345	GGCTGACTCAG
MA0478.1	chr1	224917490	224917500	+	10.6182	6.46e-05	0.345	GATTGACTCAT
MA0478.1	chr6	133182605	133182615	-	10.6182	6.46e-05	0.345	GGATGAGTAAC
MA0478.1	chr8	105768019	105768029	+	10.6182	6.46e-05	0.345	TGATGAGTAAG
MA0478.1	chr11	72766002	72766012	+	10.6182	6.46e-05	0.345	TGATGAGTAAG
MA0478.1	chr14	99602279	99602289	+	10.6182	6.46e-05	0.345	GATTGACTCAT
MA0478.1	chr15	29567779	29567789	+	10.6182	6.46e-05	0.345	GATTGACTCAT
MA0478.1	chr22	37207458	37207468	-	10.6182	6.46e-05	0.345	GGATGAGTAAC
MA0478.1	chr2	105740010	105740020	+	10.6	6.51e-05	0.346	TAATGGCTCAT
MA0478.1	chr10	11327340	11327350	-	10.6	6.51e-05	0.346	TAATGGCTCAT
MA0478.1	chrX	38545749	38545759	-	10.5636	6.58e-05	0.349	AGATGGCTCAT
MA0478.1	chr1	149850906	149850916	-	10.5455	6.62e-05	0.351	AAATGATTCAG
MA0478.1	chr8	141668252	141668262	+	10.5273	6.69e-05	0.354	GAATGAGTAAT
MA0478.1	chr5	107746360	107746370	-	10.4545	6.88e-05	0.36	GAATGGCTCAC
MA0478.1	chr3	10209789	10209799	+	10.4364	6.92e-05	0.36	CAGTGATTCAT
MA0478.1	chr3	198923676	198923686	-	10.4364	6.92e-05	0.36	CAGTGATTCAT
MA0478.1	chr2	86103931	86103941	-	10.4182	6.96e-05	0.36	AGATGGCTCAG
MA0478.1	chr4	2908394	2908404	-	10.4182	6.96e-05	0.36	AGATGGCTCAG
MA0478.1	chr14	99601905	99601915	-	10.4182	6.96e-05	0.36	AGATGGCTCAG
MA0478.1	chr1	154453047	154453057	-	10.4	6.99e-05	0.36	GGGTGGGTCAG
MA0478.1	chr5	149764234	149764244	+	10.4	6.99e-05	0.36	GGGTGGGTCAG
MA0478.1	chr17	3811739	3811749	-	10.4	6.99e-05	0.36	GGGTGGGTCAG
MA0478.1	chr17	34278702	34278712	-	10.4	6.99e-05	0.36	GGGTGGGTCAG
MA0478.1	chr12	26343179	26343189	+	10.3818	7.06e-05	0.363	AGGTGATTCAC
MA0478.1	chr8	72913968	72913978	+	10.3455	7.15e-05	0.365	GGTTGAGTCAG
MA0478.1	chr10	112106407	112106417	-	10.3455	7.15e-05	0.365	GGTTGAGTCAG
MA0478.1	chr22	35587297	35587307	+	10.3455	7.15e-05	0.365	GGTTGAGTCAG
MA0478.1	chr7	120706229	120706239	+	10.3091	7.27e-05	0.367	TGCTGACTCAT
MA0478.1	chr10	126879783	126879793	-	10.3091	7.27e-05	0.367	TGCTGACTCAT
MA0478.1	chr11	1833007	1833017	+	10.3091	7.27e-05	0.367	AGGTGACTAAG
MA0478.1	chr16	3161763	3161773	-	10.3091	7.27e-05	0.367	TGCTGACTCAT
MA0478.1	chr22	49095898	49095908	-	10.3091	7.27e-05	0.367	TGCTGACTCAT
MA0478.1	chr8	125003628	125003638	+	10.2909	7.38e-05	0.37	TGGTGGCTCAC
MA0478.1	chr12	47807445	47807455	-	10.2909	7.38e-05	0.37	TGGTGGCTCAC
MA0478.1	chr15	29342952	29342962	-	10.2909	7.38e-05	0.37	GCATGATTCAG
MA0478.1	chr4	95123630	95123640	+	10.2364	7.51e-05	0.371	GAATGGGTCAT
MA0478.1	chr5	6537059	6537069	-	10.2364	7.51e-05	0.371	TGTTGACTCAC
MA0478.1	chr8	141670877	141670887	+	10.2364	7.51e-05	0.371	AGATGACTAAC
MA0478.1	chr22	28027403	28027413	-	10.2364	7.51e-05	0.371	GAATGGGTCAT
MA0478.1	chr11	103305488	103305498	-	10.2182	7.58e-05	0.371	TGGTGAGTAAG
MA0478.1	chr3	109327469	109327479	-	10.2	7.6e-05	0.371	TAGTGGCTCAT
MA0478.1	chr14	34943888	34943898	-	10.2	7.6e-05	0.371	TAGTGGCTCAT
MA0478.1	chr1	158862660	158862670	-	10.1636	7.73e-05	0.371	GGCTGACTCAC
MA0478.1	chr2	101207207	101207217	+	10.1636	7.73e-05	0.371	AGGTGGCTCAT
MA0478.1	chr2	201689524	201689534	-	10.1636	7.73e-05	0.371	TGCTGACTCAG
MA0478.1	chr4	39905424	39905434	+	10.1636	7.73e-05	0.371	TGCTGACTCAG
MA0478.1	chr9	116151310	116151320	-	10.1636	7.73e-05	0.371	GGCTGACTCAC
MA0478.1	chr10	71164925	71164935	+	10.1636	7.73e-05	0.371	AGGTGGCTCAT
MA0478.1	chr10	112117880	112117890	+	10.1636	7.73e-05	0.371	GGCTGACTCAC
MA0478.1	chr12	93478978	93478988	+	10.1636	7.73e-05	0.371	TGCTGACTCAG
MA0478.1	chr16	11330068	11330078	+	10.1636	7.73e-05	0.371	GGCTGACTCAC
MA0478.1	chr17	63799940	63799950	-	10.1636	7.73e-05	0.371	TGCTGACTCAG
MA0478.1	chr19	33312882	33312892	-	10.1636	7.73e-05	0.371	AGGTGGCTCAT
MA0478.1	chr20	33753638	33753648	+	10.1636	7.73e-05	0.371	TGCTGACTCAG
MA0478.1	chr7	55569669	55569679	-	10.1455	7.83e-05	0.374	AAATGACTAAT
MA0478.1	chr21	34269965	34269975	+	10.1455	7.83e-05	0.374	AAATGACTAAT
MA0478.1	chr5	95245640	95245650	-	10.1273	7.87e-05	0.375	GAGTGAGTAAT
MA0478.1	chr9	85942778	85942788	-	10.1273	7.87e-05	0.375	GTATGATTCAG
MA0478.1	chr4	2908515	2908525	+	10.0727	8.03e-05	0.38	GACTGACTCAT
MA0478.1	chr7	86941902	86941912	+	10.0727	8.03e-05	0.38	AAATGATTCAC
MA0478.1	chr14	96843197	96843207	-	10.0727	8.03e-05	0.38	AAATGATTCAC
MA0478.1	chr5	106934896	106934906	+	10.0545	8.1e-05	0.38	TAGTGGCTCAG
MA0478.1	chr8	141670755	141670765	+	10.0545	8.1e-05	0.38	TAATGAGTAAT
MA0478.1	chr12	55014448	55014458	-	10.0545	8.1e-05	0.38	GAGTGGCTCAC
MA0478.1	chr14	69303728	69303738	+	10.0545	8.1e-05	0.38	GAGTGGCTCAC
MA0478.1	chr11	59075023	59075033	-	10.0364	8.13e-05	0.38	GCGTGATTCAT
MA0478.1	chr11	47386168	47386178	+	10.0182	8.22e-05	0.383	CGATGAGTAAG
MA0478.1	chr13	41850096	41850106	+	10.0182	8.22e-05	0.383	AGATGAGTAAT
MA0478.1	chr14	64838918	64838928	-	10	8.3e-05	0.383	CAATGGCTCAT
MA0478.1	chr16	11707306	11707316	-	10	8.3e-05	0.383	AAATGACTAAG
MA0478.1	chr17	23408964	23408974	-	10	8.3e-05	0.383	CAATGGCTCAT
MA0478.1	chr8	123864924	123864934	-	9.98182	8.37e-05	0.383	GAGTGAGTAAG
MA0478.1	chr1	180662936	180662946	-	9.96364	8.42e-05	0.383	AGTTGACTCAG
MA0478.1	chr8	10860748	10860758	+	9.96364	8.42e-05	0.383	TCATGATTCAT
MA0478.1	chr3	53111876	53111886	+	9.94545	8.46e-05	0.383	GGCTGAGTCAT
MA0478.1	chr7	42875700	42875710	+	9.94545	8.46e-05	0.383	GGCTGAGTCAT
MA0478.1	chr14	93495646	93495656	+	9.94545	8.46e-05	0.383	GGCTGAGTCAT
MA0478.1	chr14	105119555	105119565	-	9.94545	8.46e-05	0.383	GGCTGAGTCAT
MA0478.1	chr14	105238484	105238494	-	9.94545	8.46e-05	0.383	GGCTGAGTCAT
MA0478.1	chr16	11967852	11967862	-	9.94545	8.46e-05	0.383	AGATGGCTCAC
MA0478.1	chr21	33373380	33373390	+	9.94545	8.46e-05	0.383	GGCTGAGTCAT
MA0478.1	chr2	33558149	33558159	+	9.92727	8.54e-05	0.383	GGGTGGGTCAC
MA0478.1	chr5	33886017	33886027	-	9.92727	8.54e-05	0.383	GGGTGGGTCAC
MA0478.1	chr7	134504599	134504609	+	9.92727	8.54e-05	0.383	GACTGACTCAG
MA0478.1	chr14	61199219	61199229	-	9.92727	8.54e-05	0.383	GGGTGGGTCAC
MA0478.1	chr14	80991054	80991064	-	9.92727	8.54e-05	0.383	TGGTGGGTCAG
MA0478.1	chr8	126233060	126233070	-	9.90909	8.58e-05	0.384	GAATGAGTAAC
MA0478.1	chr7	139262949	139262959	-	9.89091	8.65e-05	0.386	CAGTGACTAAT
MA0478.1	chr16	23254737	23254747	-	9.89091	8.65e-05	0.386	GCATGACTAAT
MA0478.1	chr2	114360619	114360629	+	9.87273	8.79e-05	0.389	AGATGAGTAAG
MA0478.1	chr3	151298151	151298161	+	9.87273	8.79e-05	0.389	AGATGAGTAAG
MA0478.1	chr9	129883396	129883406	+	9.87273	8.79e-05	0.389	TGTTGAGTCAG
MA0478.1	chr10	112118029	112118039	+	9.87273	8.79e-05	0.389	GTGTGATTCAT
MA0478.1	chr19	13139412	13139422	+	9.85455	8.88e-05	0.392	AAATGGCTCAT
MA0478.1	chr3	48909417	48909427	-	9.83636	8.93e-05	0.393	GAGTGGGTCAT
MA0478.1	chr6	250694	250704	-	9.81818	9e-05	0.393	CAGTGATTCAC
MA0478.1	chr16	11253535	11253545	-	9.81818	9e-05	0.393	TCATGATTCAG
MA0478.1	chr8	130634116	130634126	+	9.8	9.04e-05	0.393	TTATGATTCAT
MA0478.1	chr12	93478980	93478990	-	9.8	9.04e-05	0.393	GGCTGAGTCAG
MA0478.1	chr17	63799938	63799948	+	9.8	9.04e-05	0.393	GGCTGAGTCAG
MA0478.1	chr19	44584028	44584038	-	9.8	9.04e-05	0.393	GGCTGAGTCAG
MA0478.1	chr3	109589907	109589917	-	9.74545	9.19e-05	0.398	AAGTGACTAAT
MA0478.1	chr17	25714994	25715004	-	9.74545	9.19e-05	0.398	CAGTGACTAAG
MA0478.1	chr6	31654438	31654448	-	9.72727	9.29e-05	0.398	GTGTGATTCAG
MA0478.1	chr6	138070709	138070719	+	9.72727	9.29e-05	0.398	AGATGGGTCAT
MA0478.1	chr10	51941854	51941864	+	9.72727	9.29e-05	0.398	AGATGGGTCAT
MA0478.1	chr11	127844537	127844547	-	9.72727	9.29e-05	0.398	AGATGGGTCAT
MA0478.1	chr17	44656359	44656369	+	9.72727	9.29e-05	0.398	CGATGGGTCAG
MA0478.1	chr16	56135747	56135757	+	9.70909	9.36e-05	0.401	AAATGGCTCAG
MA0478.1	chr3	49257469	49257479	-	9.69091	9.44e-05	0.403	TGCTGACTCAC
MA0478.1	chr17	30414911	30414921	+	9.69091	9.44e-05	0.403	TGCTGACTCAC
MA0478.1	chr7	134505134	134505144	-	9.65455	9.54e-05	0.406	TTATGATTCAG
MA0478.1	chrX	141893685	141893695	-	9.61818	9.68e-05	0.411	AGGTGAGTAAT
MA0478.1	chr7	130295864	130295874	-	9.6	9.77e-05	0.412	AAGTGACTAAG
MA0478.1	chr8	142198279	142198289	-	9.6	9.77e-05	0.412	CAGTGGCTCAT
MA0478.1	chr14	95031919	95031929	+	9.6	9.77e-05	0.412	CAGTGGCTCAT
MA0478.1	chr15	29567749	29567759	-	9.6	9.77e-05	0.412	CAGTGGCTCAT
MA0478.1	chrX	46373282	46373292	+	9.58182	9.84e-05	0.413	TAGTGGCTCAC
MA0478.1	chr17	34278808	34278818	-	9.58182	9.84e-05	0.413	AGATGGGTCAG
MA0478.1	chr7	126128454	126128464	-	9.56364	9.91e-05	0.414	AGCTGACTCAT
MA0478.1	chr10	93851198	93851208	-	9.56364	9.91e-05	0.414	AGCTGACTCAT
MA0478.1	chr12	120810851	120810861	-	9.56364	9.91e-05	0.414	AGCTGACTCAT
MA0478.1	chr2	191533158	191533168	-	9.54545	9.98e-05	0.415	CATTGACTCAT
MA0478.1	chr2	232244765	232244775	-	9.54545	9.98e-05	0.415	AGGTGGCTCAC
MA0478.1	chr12	37455712	37455722	-	9.54545	9.98e-05	0.415	CATTGACTCAT
