# Supplementary material for: The MEME Suite
Source: Nucleic Acids Res. 2015 May 7;43(Web Server issue):W39–49. doi: 10.1093/nar/gkv416 (PMC4489269; doi:10.1093/nar/gkv416)
Supplement: SUPPLEMENTARY DATA [file supp_gkv416_nar-00283-web-b-2015-File005.zip › case4/meme-chip/fimo_out_17/cisml.xml]

<?xml version="1.0" encoding="UTF-8" standalone="no"?>
<?xml-stylesheet type="text/xsl" href="fimo-to-html.xsl"?>
<!-- Begin document body -->
<cis-element-search
  xmlns:xsi="http://www.w3.org/2001/XMLSchema-instance"
  xsi:schemaLocation="http://zlab.bu.edu/schema/cisml cisml.xsd"
  xmlns="http://zlab.bu.edu/schema/cisml"
  xmlns:mem="http://noble.gs.washington.edu/meme"
>
<program-name>fimo</program-name>
<parameters>
<pattern-file>db/uniprobe_mouse.meme</pattern-file>
<sequence-file>./Supplementary_Table_1.500bp.fa</sequence-file>
<site-pvalue-cutoff>0.0001</site-pvalue-cutoff>
<sequence-filtering on-off="off"/>
</parameters>
<pattern accession="UP00060_1" name="UP00060_1">
<scanned-sequence accession="chr1" name="chr1">
</scanned-sequence>
<scanned-sequence accession="chr1" name="chr1">
</scanned-sequence>
<scanned-sequence accession="chr1" name="chr1">
</scanned-sequence>
<scanned-sequence accession="chr1" name="chr1">
</scanned-sequence>
<scanned-sequence accession="chr1" name="chr1">
<matched-element start="3583628" stop="3583643" score="12.3232" pvalue="3.33e-05">
<sequence>GTCACACGTGTGTGGG</sequence>
<mem:qvalue>0.829</mem:qvalue>
</matched-element>
</scanned-sequence>
<scanned-sequence accession="chr1" name="chr1">
</scanned-sequence>
<scanned-sequence accession="chr1" name="chr1">
</scanned-sequence>
<scanned-sequence accession="chr1" name="chr1">
</scanned-sequence>
<scanned-sequence accession="chr1" name="chr1">
</scanned-sequence>
<scanned-sequence accession="chr1" name="chr1">
</scanned-sequence>
<scanned-sequence accession="chr1" name="chr1">
</scanned-sequence>
<scanned-sequence accession="chr1" name="chr1">
</scanned-sequence>
<scanned-sequence accession="chr1" name="chr1">
</scanned-sequence>
<scanned-sequence accession="chr1" name="chr1">
</scanned-sequence>
<scanned-sequence accession="chr1" name="chr1">
</scanned-sequence>
<scanned-sequence accession="chr1" name="chr1">
</scanned-sequence>
<scanned-sequence accession="chr1" name="chr1">
</scanned-sequence>
<scanned-sequence accession="chr1" name="chr1">
</scanned-sequence>
<scanned-sequence accession="chr1" name="chr1">
<matched-element start="17104290" stop="17104305" score="12.4242" pvalue="3.1e-05">
<sequence>AGAGCACATGTTATGG</sequence>
<mem:qvalue>0.829</mem:qvalue>
</matched-element>
</scanned-sequence>
<scanned-sequence accession="chr1" name="chr1">
</scanned-sequence>
<scanned-sequence accession="chr1" name="chr1">
</scanned-sequence>
<scanned-sequence accession="chr1" name="chr1">
</scanned-sequence>
<scanned-sequence accession="chr1" name="chr1">
</scanned-sequence>
<scanned-sequence accession="chr1" name="chr1">
</scanned-sequence>
<scanned-sequence accession="chr1" name="chr1">
</scanned-sequence>
<scanned-sequence accession="chr1" name="chr1">
</scanned-sequence>
<scanned-sequence accession="chr1" name="chr1">
</scanned-sequence>
<scanned-sequence accession="chr1" name="chr1">
</scanned-sequence>
<scanned-sequence accession="chr1" name="chr1">
</scanned-sequence>
<scanned-sequence accession="chr1" name="chr1">
</scanned-sequence>
<scanned-sequence accession="chr1" name="chr1">
</scanned-sequence>
<scanned-sequence accession="chr1" name="chr1">
</scanned-sequence>
<scanned-sequence accession="chr1" name="chr1">
</scanned-sequence>
<scanned-sequence accession="chr1" name="chr1">
</scanned-sequence>
<scanned-sequence accession="chr1" name="chr1">
</scanned-sequence>
<scanned-sequence accession="chr1" name="chr1">
</scanned-sequence>
<scanned-sequence accession="chr1" name="chr1">
</scanned-sequence>
<scanned-sequence accession="chr1" name="chr1">
</scanned-sequence>
<scanned-sequence accession="chr1" name="chr1">
</scanned-sequence>
<scanned-sequence accession="chr1" name="chr1">
</scanned-sequence>
<scanned-sequence accession="chr1" name="chr1">
</scanned-sequence>
<scanned-sequence accession="chr1" name="chr1">
<matched-element start="28083474" stop="28083489" score="10.9495" pvalue="8.1e-05">
<sequence>TAATCACGTGTGGTAG</sequence>
<mem:qvalue>0.952</mem:qvalue>
</matched-element>
</scanned-sequence>
<scanned-sequence accession="chr1" name="chr1">
</scanned-sequence>
<scanned-sequence accession="chr1" name="chr1">
</scanned-sequence>
<scanned-sequence accession="chr1" name="chr1">
<matched-element start="28399072" stop="28399057" score="10.899" pvalue="8.34e-05">
<sequence>AAACCACATGTGAAGT</sequence>
<mem:qvalue>0.952</mem:qvalue>
</matched-element>
<matched-element start="28399059" stop="28399074" score="10.6061" pvalue="9.88e-05">
<sequence>TTCACATGTGGTTTGG</sequence>
<mem:qvalue>0.971</mem:qvalue>
</matched-element>
</scanned-sequence>
<scanned-sequence accession="chr1" name="chr1">
</scanned-sequence>
<scanned-sequence accession="chr1" name="chr1">
</scanned-sequence>
<scanned-sequence accession="chr1" name="chr1">
</scanned-sequence>
<scanned-sequence accession="chr1" name="chr1">
</scanned-sequence>
<scanned-sequence accession="chr1" name="chr1">
</scanned-sequence>
<scanned-sequence accession="chr1" name="chr1">
</scanned-sequence>
<scanned-sequence accession="chr1" name="chr1">
</scanned-sequence>
<scanned-sequence accession="chr1" name="chr1">
</scanned-sequence>
<scanned-sequence accession="chr1" name="chr1">
</scanned-sequence>
<scanned-sequence accession="chr1" name="chr1">
</scanned-sequence>
<scanned-sequence accession="chr1" name="chr1">
</scanned-sequence>
<scanned-sequence accession="chr1" name="chr1">
</scanned-sequence>
<scanned-sequence accession="chr1" name="chr1">
</scanned-sequence>
<scanned-sequence accession="chr1" name="chr1">
</scanned-sequence>
<scanned-sequence accession="chr1" name="chr1">
</scanned-sequence>
<scanned-sequence accession="chr1" name="chr1">
</scanned-sequence>
<scanned-sequence accession="chr1" name="chr1">
</scanned-sequence>
<scanned-sequence accession="chr1" name="chr1">
</scanned-sequence>
<scanned-sequence accession="chr1" name="chr1">
</scanned-sequence>
<scanned-sequence accession="chr1" name="chr1">
<matched-element start="35412508" stop="35412493" score="12.1717" pvalue="3.71e-05">
<sequence>GGAGCACATGGTATTT</sequence>
<mem:qvalue>0.848</mem:qvalue>
</matched-element>
<matched-element start="35412495" stop="35412510" score="11.7879" pvalue="4.81e-05">
<sequence>ATACCATGTGCTCCTT</sequence>
<mem:qvalue>0.88</mem:qvalue>
</matched-element>
</scanned-sequence>
<scanned-sequence accession="chr1" name="chr1">
</scanned-sequence>
<scanned-sequence accession="chr1" name="chr1">
</scanned-sequence>
<scanned-sequence accession="chr1" name="chr1">
</scanned-sequence>
<scanned-sequence accession="chr1" name="chr1">
</scanned-sequence>
<scanned-sequence accession="chr1" name="chr1">
</scanned-sequence>
<scanned-sequence accession="chr1" name="chr1">
</scanned-sequence>
<scanned-sequence accession="chr1" name="chr1">
</scanned-sequence>
<scanned-sequence accession="chr1" name="chr1">
</scanned-sequence>
<scanned-sequence accession="chr1" name="chr1">
</scanned-sequence>
<scanned-sequence accession="chr1" name="chr1">
</scanned-sequence>
<scanned-sequence accession="chr1" name="chr1">
</scanned-sequence>
<scanned-sequence accession="chr1" name="chr1">
<matched-element start="41967327" stop="41967312" score="12.3939" pvalue="3.16e-05">
<sequence>GAAGCACGTGGCCAAG</sequence>
<mem:qvalue>0.829</mem:qvalue>
</matched-element>
</scanned-sequence>
<scanned-sequence accession="chr1" name="chr1">
</scanned-sequence>
<scanned-sequence accession="chr1" name="chr1">
</scanned-sequence>
<scanned-sequence accession="chr1" name="chr1">
</scanned-sequence>
<scanned-sequence accession="chr1" name="chr1">
</scanned-sequence>
<scanned-sequence accession="chr1" name="chr1">
</scanned-sequence>
<scanned-sequence accession="chr1" name="chr1">
</scanned-sequence>
<scanned-sequence accession="chr1" name="chr1">
</scanned-sequence>
<scanned-sequence accession="chr1" name="chr1">
</scanned-sequence>
<scanned-sequence accession="chr1" name="chr1">
</scanned-sequence>
<scanned-sequence accession="chr1" name="chr1">
</scanned-sequence>
<scanned-sequence accession="chr1" name="chr1">
</scanned-sequence>
<scanned-sequence accession="chr1" name="chr1">
<matched-element start="51198794" stop="51198779" score="12.2424" pvalue="3.52e-05">
<sequence>TAACCACGTGAGGTGC</sequence>
<mem:qvalue>0.829</mem:qvalue>
</matched-element>
<matched-element start="51198781" stop="51198796" score="12.1515" pvalue="3.76e-05">
<sequence>ACCTCACGTGGTTAGT</sequence>
<mem:qvalue>0.848</mem:qvalue>
</matched-element>
</scanned-sequence>
<scanned-sequence accession="chr1" name="chr1">
</scanned-sequence>
<scanned-sequence accession="chr1" name="chr1">
</scanned-sequence>
<scanned-sequence accession="chr1" name="chr1">
</scanned-sequence>
<scanned-sequence accession="chr1" name="chr1">
</scanned-sequence>
<scanned-sequence accession="chr1" name="chr1">
</scanned-sequence>
<scanned-sequence accession="chr1" name="chr1">
</scanned-sequence>
<scanned-sequence accession="chr1" name="chr1">
</scanned-sequence>
<scanned-sequence accession="chr1" name="chr1">
</scanned-sequence>
<scanned-sequence accession="chr1" name="chr1">
</scanned-sequence>
<scanned-sequence accession="chr1" name="chr1">
</scanned-sequence>
<scanned-sequence accession="chr1" name="chr1">
</scanned-sequence>
<scanned-sequence accession="chr1" name="chr1">
</scanned-sequence>
<scanned-sequence accession="chr1" name="chr1">
</scanned-sequence>
<scanned-sequence accession="chr1" name="chr1">
</scanned-sequence>
<scanned-sequence accession="chr1" name="chr1">
</scanned-sequence>
<scanned-sequence accession="chr1" name="chr1">
</scanned-sequence>
<scanned-sequence accession="chr1" name="chr1">
</scanned-sequence>
<scanned-sequence accession="chr1" name="chr1">
</scanned-sequence>
<scanned-sequence accession="chr1" name="chr1">
</scanned-sequence>
<scanned-sequence accession="chr1" name="chr1">
</scanned-sequence>
<scanned-sequence accession="chr1" name="chr1">
</scanned-sequence>
<scanned-sequence accession="chr1" name="chr1">
</scanned-sequence>
<scanned-sequence accession="chr1" name="chr1">
</scanned-sequence>
<scanned-sequence accession="chr1" name="chr1">
</scanned-sequence>
<scanned-sequence accession="chr1" name="chr1">
</scanned-sequence>
<scanned-sequence accession="chr1" name="chr1">
</scanned-sequence>
<scanned-sequence accession="chr1" name="chr1">
</scanned-sequence>
<scanned-sequence accession="chr1" name="chr1">
</scanned-sequence>
<scanned-sequence accession="chr1" name="chr1">
</scanned-sequence>
<scanned-sequence accession="chr1" name="chr1">
</scanned-sequence>
<scanned-sequence accession="chr1" name="chr1">
<matched-element start="110682961" stop="110682976" score="13.2929" pvalue="1.57e-05">
<sequence>CAAGCACGTGTTCTAG</sequence>
<mem:qvalue>0.829</mem:qvalue>
</matched-element>
<matched-element start="110682974" stop="110682959" score="12.9495" pvalue="2.08e-05">
<sequence>AGAACACGTGCTTGCT</sequence>
<mem:qvalue>0.829</mem:qvalue>
</matched-element>
</scanned-sequence>
<scanned-sequence accession="chr1" name="chr1">
</scanned-sequence>
<scanned-sequence accession="chr1" name="chr1">
</scanned-sequence>
<scanned-sequence accession="chr1" name="chr1">
</scanned-sequence>
<scanned-sequence accession="chr1" name="chr1">
</scanned-sequence>
<scanned-sequence accession="chr1" name="chr1">
</scanned-sequence>
<scanned-sequence accession="chr1" name="chr1">
</scanned-sequence>
<scanned-sequence accession="chr1" name="chr1">
</scanned-sequence>
<scanned-sequence accession="chr1" name="chr1">
</scanned-sequence>
<scanned-sequence accession="chr1" name="chr1">
</scanned-sequence>
<scanned-sequence accession="chr1" name="chr1">
</scanned-sequence>
<scanned-sequence accession="chr1" name="chr1">
</scanned-sequence>
<scanned-sequence accession="chr1" name="chr1">
</scanned-sequence>
<scanned-sequence accession="chr1" name="chr1">
</scanned-sequence>
<scanned-sequence accession="chr1" name="chr1">
</scanned-sequence>
<scanned-sequence accession="chr1" name="chr1">
</scanned-sequence>
<scanned-sequence accession="chr1" name="chr1">
</scanned-sequence>
<scanned-sequence accession="chr1" name="chr1">
</scanned-sequence>
<scanned-sequence accession="chr1" name="chr1">
</scanned-sequence>
<scanned-sequence accession="chr1" name="chr1">
</scanned-sequence>
<scanned-sequence accession="chr1" name="chr1">
</scanned-sequence>
<scanned-sequence accession="chr1" name="chr1">
</scanned-sequence>
<scanned-sequence accession="chr1" name="chr1">
</scanned-sequence>
<scanned-sequence accession="chr1" name="chr1">
</scanned-sequence>
<scanned-sequence accession="chr1" name="chr1">
</scanned-sequence>
<scanned-sequence accession="chr1" name="chr1">
</scanned-sequence>
<scanned-sequence accession="chr1" name="chr1">
</scanned-sequence>
<scanned-sequence accession="chr1" name="chr1">
<matched-element start="143245682" stop="143245697" score="12.8081" pvalue="2.32e-05">
<sequence>AGAGCACGTGGATGTT</sequence>
<mem:qvalue>0.829</mem:qvalue>
</matched-element>
</scanned-sequence>
<scanned-sequence accession="chr1" name="chr1">
</scanned-sequence>
<scanned-sequence accession="chr1" name="chr1">
</scanned-sequence>
<scanned-sequence accession="chr1" name="chr1">
<matched-element start="146273136" stop="146273151" score="11.899" pvalue="4.47e-05">
<sequence>GCCCCACGTGGAAAGG</sequence>
<mem:qvalue>0.854</mem:qvalue>
</matched-element>
<matched-element start="146273149" stop="146273134" score="11.7879" pvalue="4.81e-05">
<sequence>TTTCCACGTGGGGCTG</sequence>
<mem:qvalue>0.88</mem:qvalue>
</matched-element>
</scanned-sequence>
<scanned-sequence accession="chr1" name="chr1">
</scanned-sequence>
<scanned-sequence accession="chr1" name="chr1">
</scanned-sequence>
<scanned-sequence accession="chr1" name="chr1">
</scanned-sequence>
<scanned-sequence accession="chr1" name="chr1">
</scanned-sequence>
<scanned-sequence accession="chr1" name="chr1">
</scanned-sequence>
<scanned-sequence accession="chr1" name="chr1">
</scanned-sequence>
<scanned-sequence accession="chr1" name="chr1">
</scanned-sequence>
<scanned-sequence accession="chr1" name="chr1">
</scanned-sequence>
<scanned-sequence accession="chr1" name="chr1">
</scanned-sequence>
<scanned-sequence accession="chr1" name="chr1">
</scanned-sequence>
<scanned-sequence accession="chr1" name="chr1">
</scanned-sequence>
<scanned-sequence accession="chr1" name="chr1">
</scanned-sequence>
<scanned-sequence accession="chr1" name="chr1">
</scanned-sequence>
<scanned-sequence accession="chr1" name="chr1">
</scanned-sequence>
<scanned-sequence accession="chr1" name="chr1">
</scanned-sequence>
<scanned-sequence accession="chr1" name="chr1">
</scanned-sequence>
<scanned-sequence accession="chr1" name="chr1">
</scanned-sequence>
<scanned-sequence accession="chr1" name="chr1">
</scanned-sequence>
<scanned-sequence accession="chr1" name="chr1">
</scanned-sequence>
<scanned-sequence accession="chr1" name="chr1">
</scanned-sequence>
<scanned-sequence accession="chr1" name="chr1">
</scanned-sequence>
<scanned-sequence accession="chr1" name="chr1">
<matched-element start="154741590" stop="154741575" score="13.6364" pvalue="1.17e-05">
<sequence>GGAGCACGTGACCGGG</sequence>
<mem:qvalue>0.829</mem:qvalue>
</matched-element>
</scanned-sequence>
<scanned-sequence accession="chr1" name="chr1">
</scanned-sequence>
<scanned-sequence accession="chr1" name="chr1">
</scanned-sequence>
<scanned-sequence accession="chr1" name="chr1">
</scanned-sequence>
<scanned-sequence accession="chr1" name="chr1">
</scanned-sequence>
<scanned-sequence accession="chr1" name="chr1">
</scanned-sequence>
<scanned-sequence accession="chr1" name="chr1">
</scanned-sequence>
<scanned-sequence accession="chr1" name="chr1">
</scanned-sequence>
<scanned-sequence accession="chr1" name="chr1">
</scanned-sequence>
<scanned-sequence accession="chr1" name="chr1">
</scanned-sequence>
<scanned-sequence accession="chr1" name="chr1">
</scanned-sequence>
<scanned-sequence accession="chr1" name="chr1">
</scanned-sequence>
<scanned-sequence accession="chr1" name="chr1">
</scanned-sequence>
<scanned-sequence accession="chr1" name="chr1">
</scanned-sequence>
<scanned-sequence accession="chr1" name="chr1">
</scanned-sequence>
<scanned-sequence accession="chr1" name="chr1">
</scanned-sequence>
<scanned-sequence accession="chr1" name="chr1">
</scanned-sequence>
<scanned-sequence accession="chr1" name="chr1">
</scanned-sequence>
<scanned-sequence accession="chr1" name="chr1">
</scanned-sequence>
<scanned-sequence accession="chr1" name="chr1">
</scanned-sequence>
<scanned-sequence accession="chr1" name="chr1">
<matched-element start="158947252" stop="158947267" score="10.8788" pvalue="8.44e-05">
<sequence>CTACCACATGTTTGTT</sequence>
<mem:qvalue>0.952</mem:qvalue>
</matched-element>
</scanned-sequence>
<scanned-sequence accession="chr1" name="chr1">
</scanned-sequence>
<scanned-sequence accession="chr1" name="chr1">
</scanned-sequence>
<scanned-sequence accession="chr1" name="chr1">
</scanned-sequence>
<scanned-sequence accession="chr1" name="chr1">
</scanned-sequence>
<scanned-sequence accession="chr1" name="chr1">
</scanned-sequence>
<scanned-sequence accession="chr1" name="chr1">
</scanned-sequence>
<scanned-sequence accession="chr1" name="chr1">
</scanned-sequence>
<scanned-sequence accession="chr1" name="chr1">
</scanned-sequence>
<scanned-sequence accession="chr1" name="chr1">
</scanned-sequence>
<scanned-sequence accession="chr1" name="chr1">
</scanned-sequence>
<scanned-sequence accession="chr1" name="chr1">
<matched-element start="171512912" stop="171512897" score="14.5253" pvalue="4.87e-06">
<sequence>AAACCACGTGCTGCTT</sequence>
<mem:qvalue>0.766</mem:qvalue>
</matched-element>
<matched-element start="171512899" stop="171512914" score="12.0505" pvalue="4.03e-05">
<sequence>GCAGCACGTGGTTTCA</sequence>
<mem:qvalue>0.854</mem:qvalue>
</matched-element>
</scanned-sequence>
<scanned-sequence accession="chr1" name="chr1">
</scanned-sequence>
<scanned-sequence accession="chr1" name="chr1">
</scanned-sequence>
<scanned-sequence accession="chr1" name="chr1">
</scanned-sequence>
<scanned-sequence accession="chr1" name="chr1">
</scanned-sequence>
<scanned-sequence accession="chr1" name="chr1">
</scanned-sequence>
<scanned-sequence accession="chr1" name="chr1">
</scanned-sequence>
<scanned-sequence accession="chr1" name="chr1">
</scanned-sequence>
<scanned-sequence accession="chr1" name="chr1">
</scanned-sequence>
<scanned-sequence accession="chr1" name="chr1">
</scanned-sequence>
<scanned-sequence accession="chr1" name="chr1">
</scanned-sequence>
<scanned-sequence accession="chr1" name="chr1">
</scanned-sequence>
<scanned-sequence accession="chr1" name="chr1">
</scanned-sequence>
<scanned-sequence accession="chr1" name="chr1">
</scanned-sequence>
<scanned-sequence accession="chr1" name="chr1">
</scanned-sequence>
<scanned-sequence accession="chr1" name="chr1">
<matched-element start="181259684" stop="181259669" score="11.1818" pvalue="7.05e-05">
<sequence>CCCACACGTGTTGGTG</sequence>
<mem:qvalue>0.95</mem:qvalue>
</matched-element>
</scanned-sequence>
<scanned-sequence accession="chr1" name="chr1">
</scanned-sequence>
<scanned-sequence accession="chr1" name="chr1">
</scanned-sequence>
<scanned-sequence accession="chr1" name="chr1">
</scanned-sequence>
<scanned-sequence accession="chr1" name="chr1">
<matched-element start="190814958" stop="190814943" score="12.7778" pvalue="2.38e-05">
<sequence>AAAACACGTGGGGGTT</sequence>
<mem:qvalue>0.829</mem:qvalue>
</matched-element>
<matched-element start="190814945" stop="190814960" score="11.899" pvalue="4.47e-05">
<sequence>CCCCCACGTGTTTTGA</sequence>
<mem:qvalue>0.854</mem:qvalue>
</matched-element>
</scanned-sequence>
<scanned-sequence accession="chr1" name="chr1">
</scanned-sequence>
<scanned-sequence accession="chr1" name="chr1">
</scanned-sequence>
<scanned-sequence accession="chr1" name="chr1">
</scanned-sequence>
<scanned-sequence accession="chr1" name="chr1">
</scanned-sequence>
<scanned-sequence accession="chr1" name="chr1">
</scanned-sequence>
<scanned-sequence accession="chr1" name="chr1">
</scanned-sequence>
<scanned-sequence accession="chr1" name="chr1">
</scanned-sequence>
<scanned-sequence accession="chr1" name="chr1">
</scanned-sequence>
<scanned-sequence accession="chr1" name="chr1">
</scanned-sequence>
<scanned-sequence accession="chr1" name="chr1">
</scanned-sequence>
<scanned-sequence accession="chr1" name="chr1">
</scanned-sequence>
<scanned-sequence accession="chr1" name="chr1">
</scanned-sequence>
<scanned-sequence accession="chr1" name="chr1">
</scanned-sequence>
<scanned-sequence accession="chr1" name="chr1">
</scanned-sequence>
<scanned-sequence accession="chr1" name="chr1">
</scanned-sequence>
<scanned-sequence accession="chr1" name="chr1">
</scanned-sequence>
<scanned-sequence accession="chr1" name="chr1">
</scanned-sequence>
<scanned-sequence accession="chr1" name="chr1">
</scanned-sequence>
<scanned-sequence accession="chr1" name="chr1">
</scanned-sequence>
<scanned-sequence accession="chr1" name="chr1">
</scanned-sequence>
<scanned-sequence accession="chr1" name="chr1">
</scanned-sequence>
<scanned-sequence accession="chr1" name="chr1">
</scanned-sequence>
<scanned-sequence accession="chr1" name="chr1">
</scanned-sequence>
<scanned-sequence accession="chr1" name="chr1">
</scanned-sequence>
<scanned-sequence accession="chr1" name="chr1">
</scanned-sequence>
<scanned-sequence accession="chr1" name="chr1">
</scanned-sequence>
<scanned-sequence accession="chr1" name="chr1">
</scanned-sequence>
<scanned-sequence accession="chr1" name="chr1">
</scanned-sequence>
<scanned-sequence accession="chr1" name="chr1">
</scanned-sequence>
<scanned-sequence accession="chr1" name="chr1">
</scanned-sequence>
<scanned-sequence accession="chr1" name="chr1">
</scanned-sequence>
<scanned-sequence accession="chr1" name="chr1">
</scanned-sequence>
<scanned-sequence accession="chr1" name="chr1">
</scanned-sequence>
<scanned-sequence accession="chr1" name="chr1">
</scanned-sequence>
<scanned-sequence accession="chr1" name="chr1">
</scanned-sequence>
<scanned-sequence accession="chr1" name="chr1">
</scanned-sequence>
<scanned-sequence accession="chr1" name="chr1">
</scanned-sequence>
<scanned-sequence accession="chr1" name="chr1">
</scanned-sequence>
<scanned-sequence accession="chr1" name="chr1">
</scanned-sequence>
<scanned-sequence accession="chr1" name="chr1">
</scanned-sequence>
<scanned-sequence accession="chr1" name="chr1">
</scanned-sequence>
<scanned-sequence accession="chr1" name="chr1">
</scanned-sequence>
<scanned-sequence accession="chr1" name="chr1">
</scanned-sequence>
<scanned-sequence accession="chr1" name="chr1">
</scanned-sequence>
<scanned-sequence accession="chr1" name="chr1">
</scanned-sequence>
<scanned-sequence accession="chr1" name="chr1">
</scanned-sequence>
<scanned-sequence accession="chr1" name="chr1">
</scanned-sequence>
<scanned-sequence accession="chr1" name="chr1">
</scanned-sequence>
<scanned-sequence accession="chr2" name="chr2">
</scanned-sequence>
<scanned-sequence accession="chr2" name="chr2">
</scanned-sequence>
<scanned-sequence accession="chr2" name="chr2">
<matched-element start="6403330" stop="6403345" score="10.7071" pvalue="9.33e-05">
<sequence>TCACCACATGTTTCAG</sequence>
<mem:qvalue>0.957</mem:qvalue>
</matched-element>
<matched-element start="6403343" stop="6403328" score="10.6364" pvalue="9.71e-05">
<sequence>GAAACATGTGGTGAAG</sequence>
<mem:qvalue>0.967</mem:qvalue>
</matched-element>
</scanned-sequence>
<scanned-sequence accession="chr2" name="chr2">
</scanned-sequence>
<scanned-sequence accession="chr2" name="chr2">
</scanned-sequence>
<scanned-sequence accession="chr2" name="chr2">
</scanned-sequence>
<scanned-sequence accession="chr2" name="chr2">
</scanned-sequence>
<scanned-sequence accession="chr2" name="chr2">
</scanned-sequence>
<scanned-sequence accession="chr2" name="chr2">
</scanned-sequence>
<scanned-sequence accession="chr2" name="chr2">
</scanned-sequence>
<scanned-sequence accession="chr2" name="chr2">
</scanned-sequence>
<scanned-sequence accession="chr2" name="chr2">
</scanned-sequence>
<scanned-sequence accession="chr2" name="chr2">
</scanned-sequence>
<scanned-sequence accession="chr2" name="chr2">
</scanned-sequence>
<scanned-sequence accession="chr2" name="chr2">
</scanned-sequence>
<scanned-sequence accession="chr2" name="chr2">
</scanned-sequence>
<scanned-sequence accession="chr2" name="chr2">
<matched-element start="20931846" stop="20931831" score="12.3838" pvalue="3.19e-05">
<sequence>GGGCCACGTGGGAGGA</sequence>
<mem:qvalue>0.829</mem:qvalue>
</matched-element>
</scanned-sequence>
<scanned-sequence accession="chr2" name="chr2">
</scanned-sequence>
<scanned-sequence accession="chr2" name="chr2">
</scanned-sequence>
<scanned-sequence accession="chr2" name="chr2">
</scanned-sequence>
<scanned-sequence accession="chr2" name="chr2">
</scanned-sequence>
<scanned-sequence accession="chr2" name="chr2">
</scanned-sequence>
<scanned-sequence accession="chr2" name="chr2">
</scanned-sequence>
<scanned-sequence accession="chr2" name="chr2">
<matched-element start="27433229" stop="27433244" score="12.8283" pvalue="2.29e-05">
<sequence>TAAACACGTGTGCTTG</sequence>
<mem:qvalue>0.829</mem:qvalue>
</matched-element>
</scanned-sequence>
<scanned-sequence accession="chr2" name="chr2">
</scanned-sequence>
<scanned-sequence accession="chr2" name="chr2">
</scanned-sequence>
<scanned-sequence accession="chr2" name="chr2">
</scanned-sequence>
<scanned-sequence accession="chr2" name="chr2">
</scanned-sequence>
<scanned-sequence accession="chr2" name="chr2">
</scanned-sequence>
<scanned-sequence accession="chr2" name="chr2">
</scanned-sequence>
<scanned-sequence accession="chr2" name="chr2">
</scanned-sequence>
<scanned-sequence accession="chr2" name="chr2">
</scanned-sequence>
<scanned-sequence accession="chr2" name="chr2">
</scanned-sequence>
<scanned-sequence accession="chr2" name="chr2">
</scanned-sequence>
<scanned-sequence accession="chr2" name="chr2">
</scanned-sequence>
<scanned-sequence accession="chr2" name="chr2">
</scanned-sequence>
<scanned-sequence accession="chr2" name="chr2">
<matched-element start="42182913" stop="42182898" score="13.0909" pvalue="1.86e-05">
<sequence>AGAGCACGTGGTGGCC</sequence>
<mem:qvalue>0.829</mem:qvalue>
</matched-element>
<matched-element start="42182900" stop="42182915" score="12.404" pvalue="3.14e-05">
<sequence>CCACCACGTGCTCTCT</sequence>
<mem:qvalue>0.829</mem:qvalue>
</matched-element>
</scanned-sequence>
<scanned-sequence accession="chr2" name="chr2">
</scanned-sequence>
<scanned-sequence accession="chr2" name="chr2">
</scanned-sequence>
<scanned-sequence accession="chr2" name="chr2">
</scanned-sequence>
<scanned-sequence accession="chr2" name="chr2">
</scanned-sequence>
<scanned-sequence accession="chr2" name="chr2">
</scanned-sequence>
<scanned-sequence accession="chr2" name="chr2">
</scanned-sequence>
<scanned-sequence accession="chr2" name="chr2">
</scanned-sequence>
<scanned-sequence accession="chr2" name="chr2">
</scanned-sequence>
<scanned-sequence accession="chr2" name="chr2">
</scanned-sequence>
<scanned-sequence accession="chr2" name="chr2">
</scanned-sequence>
<scanned-sequence accession="chr2" name="chr2">
</scanned-sequence>
<scanned-sequence accession="chr2" name="chr2">
</scanned-sequence>
<scanned-sequence accession="chr2" name="chr2">
</scanned-sequence>
<scanned-sequence accession="chr2" name="chr2">
</scanned-sequence>
<scanned-sequence accession="chr2" name="chr2">
</scanned-sequence>
<scanned-sequence accession="chr2" name="chr2">
</scanned-sequence>
<scanned-sequence accession="chr2" name="chr2">
</scanned-sequence>
<scanned-sequence accession="chr2" name="chr2">
</scanned-sequence>
<scanned-sequence accession="chr2" name="chr2">
</scanned-sequence>
<scanned-sequence accession="chr2" name="chr2">
</scanned-sequence>
<scanned-sequence accession="chr2" name="chr2">
</scanned-sequence>
<scanned-sequence accession="chr2" name="chr2">
</scanned-sequence>
<scanned-sequence accession="chr2" name="chr2">
</scanned-sequence>
<scanned-sequence accession="chr2" name="chr2">
</scanned-sequence>
<scanned-sequence accession="chr2" name="chr2">
<matched-element start="73365703" stop="73365688" score="10.6566" pvalue="9.6e-05">
<sequence>GGTACACGTGTTCCTA</sequence>
<mem:qvalue>0.965</mem:qvalue>
</matched-element>
</scanned-sequence>
<scanned-sequence accession="chr2" name="chr2">
</scanned-sequence>
<scanned-sequence accession="chr2" name="chr2">
</scanned-sequence>
<scanned-sequence accession="chr2" name="chr2">
</scanned-sequence>
<scanned-sequence accession="chr2" name="chr2">
</scanned-sequence>
<scanned-sequence accession="chr2" name="chr2">
</scanned-sequence>
<scanned-sequence accession="chr2" name="chr2">
</scanned-sequence>
<scanned-sequence accession="chr2" name="chr2">
<matched-element start="88772445" stop="88772460" score="13.0202" pvalue="1.96e-05">
<sequence>TTCCCACGTGCGGCTG</sequence>
<mem:qvalue>0.829</mem:qvalue>
</matched-element>
</scanned-sequence>
<scanned-sequence accession="chr2" name="chr2">
</scanned-sequence>
<scanned-sequence accession="chr2" name="chr2">
</scanned-sequence>
<scanned-sequence accession="chr2" name="chr2">
</scanned-sequence>
<scanned-sequence accession="chr2" name="chr2">
</scanned-sequence>
<scanned-sequence accession="chr2" name="chr2">
</scanned-sequence>
<scanned-sequence accession="chr2" name="chr2">
</scanned-sequence>
<scanned-sequence accession="chr2" name="chr2">
</scanned-sequence>
<scanned-sequence accession="chr2" name="chr2">
</scanned-sequence>
<scanned-sequence accession="chr2" name="chr2">
</scanned-sequence>
<scanned-sequence accession="chr2" name="chr2">
</scanned-sequence>
<scanned-sequence accession="chr2" name="chr2">
</scanned-sequence>
<scanned-sequence accession="chr2" name="chr2">
</scanned-sequence>
<scanned-sequence accession="chr2" name="chr2">
</scanned-sequence>
<scanned-sequence accession="chr2" name="chr2">
</scanned-sequence>
<scanned-sequence accession="chr2" name="chr2">
</scanned-sequence>
<scanned-sequence accession="chr2" name="chr2">
</scanned-sequence>
<scanned-sequence accession="chr2" name="chr2">
</scanned-sequence>
<scanned-sequence accession="chr2" name="chr2">
</scanned-sequence>
<scanned-sequence accession="chr2" name="chr2">
</scanned-sequence>
<scanned-sequence accession="chr2" name="chr2">
</scanned-sequence>
<scanned-sequence accession="chr2" name="chr2">
</scanned-sequence>
<scanned-sequence accession="chr2" name="chr2">
</scanned-sequence>
<scanned-sequence accession="chr2" name="chr2">
</scanned-sequence>
<scanned-sequence accession="chr2" name="chr2">
</scanned-sequence>
<scanned-sequence accession="chr2" name="chr2">
</scanned-sequence>
<scanned-sequence accession="chr2" name="chr2">
</scanned-sequence>
<scanned-sequence accession="chr2" name="chr2">
</scanned-sequence>
<scanned-sequence accession="chr2" name="chr2">
</scanned-sequence>
<scanned-sequence accession="chr2" name="chr2">
</scanned-sequence>
<scanned-sequence accession="chr2" name="chr2">
</scanned-sequence>
<scanned-sequence accession="chr2" name="chr2">
</scanned-sequence>
<scanned-sequence accession="chr2" name="chr2">
</scanned-sequence>
<scanned-sequence accession="chr2" name="chr2">
</scanned-sequence>
<scanned-sequence accession="chr2" name="chr2">
</scanned-sequence>
<scanned-sequence accession="chr2" name="chr2">
</scanned-sequence>
<scanned-sequence accession="chr2" name="chr2">
</scanned-sequence>
<scanned-sequence accession="chr2" name="chr2">
</scanned-sequence>
<scanned-sequence accession="chr2" name="chr2">
</scanned-sequence>
<scanned-sequence accession="chr2" name="chr2">
</scanned-sequence>
<scanned-sequence accession="chr2" name="chr2">
</scanned-sequence>
<scanned-sequence accession="chr2" name="chr2">
</scanned-sequence>
<scanned-sequence accession="chr2" name="chr2">
</scanned-sequence>
<scanned-sequence accession="chr2" name="chr2">
</scanned-sequence>
<scanned-sequence accession="chr2" name="chr2">
</scanned-sequence>
<scanned-sequence accession="chr2" name="chr2">
</scanned-sequence>
<scanned-sequence accession="chr2" name="chr2">
</scanned-sequence>
<scanned-sequence accession="chr2" name="chr2">
</scanned-sequence>
<scanned-sequence accession="chr2" name="chr2">
</scanned-sequence>
<scanned-sequence accession="chr2" name="chr2">
</scanned-sequence>
<scanned-sequence accession="chr2" name="chr2">
</scanned-sequence>
<scanned-sequence accession="chr2" name="chr2">
</scanned-sequence>
<scanned-sequence accession="chr2" name="chr2">
</scanned-sequence>
<scanned-sequence accession="chr2" name="chr2">
</scanned-sequence>
<scanned-sequence accession="chr2" name="chr2">
</scanned-sequence>
<scanned-sequence accession="chr2" name="chr2">
</scanned-sequence>
<scanned-sequence accession="chr2" name="chr2">
</scanned-sequence>
<scanned-sequence accession="chr2" name="chr2">
</scanned-sequence>
<scanned-sequence accession="chr2" name="chr2">
</scanned-sequence>
<scanned-sequence accession="chr2" name="chr2">
</scanned-sequence>
<scanned-sequence accession="chr2" name="chr2">
</scanned-sequence>
<scanned-sequence accession="chr2" name="chr2">
</scanned-sequence>
<scanned-sequence accession="chr2" name="chr2">
<matched-element start="191593357" stop="191593372" score="12" pvalue="4.17e-05">
<sequence>GCCCCACGTGCTTTCG</sequence>
<mem:qvalue>0.854</mem:qvalue>
</matched-element>
</scanned-sequence>
<scanned-sequence accession="chr2" name="chr2">
</scanned-sequence>
<scanned-sequence accession="chr2" name="chr2">
</scanned-sequence>
<scanned-sequence accession="chr2" name="chr2">
</scanned-sequence>
<scanned-sequence accession="chr2" name="chr2">
</scanned-sequence>
<scanned-sequence accession="chr2" name="chr2">
</scanned-sequence>
<scanned-sequence accession="chr2" name="chr2">
</scanned-sequence>
<scanned-sequence accession="chr2" name="chr2">
</scanned-sequence>
<scanned-sequence accession="chr2" name="chr2">
<matched-element start="201702234" stop="201702249" score="12.3535" pvalue="3.26e-05">
<sequence>AGGCCACGTGGGTGGA</sequence>
<mem:qvalue>0.829</mem:qvalue>
</matched-element>
</scanned-sequence>
<scanned-sequence accession="chr2" name="chr2">
</scanned-sequence>
<scanned-sequence accession="chr2" name="chr2">
<matched-element start="201831283" stop="201831298" score="12.0202" pvalue="4.11e-05">
<sequence>TGAGCACGTGGAGTTA</sequence>
<mem:qvalue>0.854</mem:qvalue>
</matched-element>
<matched-element start="201831296" stop="201831281" score="10.8889" pvalue="8.39e-05">
<sequence>ACTCCACGTGCTCAGC</sequence>
<mem:qvalue>0.952</mem:qvalue>
</matched-element>
</scanned-sequence>
<scanned-sequence accession="chr2" name="chr2">
</scanned-sequence>
<scanned-sequence accession="chr2" name="chr2">
</scanned-sequence>
<scanned-sequence accession="chr2" name="chr2">
</scanned-sequence>
<scanned-sequence accession="chr2" name="chr2">
</scanned-sequence>
<scanned-sequence accession="chr2" name="chr2">
</scanned-sequence>
<scanned-sequence accession="chr2" name="chr2">
</scanned-sequence>
<scanned-sequence accession="chr2" name="chr2">
</scanned-sequence>
<scanned-sequence accession="chr2" name="chr2">
</scanned-sequence>
<scanned-sequence accession="chr2" name="chr2">
</scanned-sequence>
<scanned-sequence accession="chr2" name="chr2">
</scanned-sequence>
<scanned-sequence accession="chr2" name="chr2">
</scanned-sequence>
<scanned-sequence accession="chr2" name="chr2">
</scanned-sequence>
<scanned-sequence accession="chr2" name="chr2">
</scanned-sequence>
<scanned-sequence accession="chr2" name="chr2">
</scanned-sequence>
<scanned-sequence accession="chr2" name="chr2">
</scanned-sequence>
<scanned-sequence accession="chr2" name="chr2">
</scanned-sequence>
<scanned-sequence accession="chr2" name="chr2">
</scanned-sequence>
<scanned-sequence accession="chr2" name="chr2">
</scanned-sequence>
<scanned-sequence accession="chr2" name="chr2">
</scanned-sequence>
<scanned-sequence accession="chr2" name="chr2">
<matched-element start="231233763" stop="231233778" score="11.899" pvalue="4.47e-05">
<sequence>AGACCACGTGAATAAG</sequence>
<mem:qvalue>0.854</mem:qvalue>
</matched-element>
<matched-element start="231233776" stop="231233761" score="11.2828" pvalue="6.62e-05">
<sequence>TATTCACGTGGTCTGT</sequence>
<mem:qvalue>0.95</mem:qvalue>
</matched-element>
</scanned-sequence>
<scanned-sequence accession="chr2" name="chr2">
</scanned-sequence>
<scanned-sequence accession="chr2" name="chr2">
</scanned-sequence>
<scanned-sequence accession="chr2" name="chr2">
</scanned-sequence>
<scanned-sequence accession="chr2" name="chr2">
</scanned-sequence>
<scanned-sequence accession="chr2" name="chr2">
</scanned-sequence>
<scanned-sequence accession="chr2" name="chr2">
</scanned-sequence>
<scanned-sequence accession="chr2" name="chr2">
</scanned-sequence>
<scanned-sequence accession="chr2" name="chr2">
</scanned-sequence>
<scanned-sequence accession="chr2" name="chr2">
</scanned-sequence>
<scanned-sequence accession="chr2" name="chr2">
</scanned-sequence>
<scanned-sequence accession="chr2" name="chr2">
</scanned-sequence>
<scanned-sequence accession="chr2" name="chr2">
</scanned-sequence>
<scanned-sequence accession="chr2" name="chr2">
</scanned-sequence>
<scanned-sequence accession="chr2" name="chr2">
</scanned-sequence>
<scanned-sequence accession="chr2" name="chr2">
</scanned-sequence>
<scanned-sequence accession="chr2" name="chr2">
</scanned-sequence>
<scanned-sequence accession="chr2" name="chr2">
</scanned-sequence>
<scanned-sequence accession="chr2" name="chr2">
</scanned-sequence>
<scanned-sequence accession="chr2" name="chr2">
</scanned-sequence>
<scanned-sequence accession="chr2" name="chr2">
<matched-element start="233632933" stop="233632948" score="11.5758" pvalue="5.52e-05">
<sequence>ATCCCACGTGGGTGTC</sequence>
<mem:qvalue>0.931</mem:qvalue>
</matched-element>
<matched-element start="233632946" stop="233632931" score="10.8889" pvalue="8.39e-05">
<sequence>CACCCACGTGGGATGC</sequence>
<mem:qvalue>0.952</mem:qvalue>
</matched-element>
</scanned-sequence>
<scanned-sequence accession="chr2" name="chr2">
</scanned-sequence>
<scanned-sequence accession="chr2" name="chr2">
<matched-element start="233655593" stop="233655608" score="10.9293" pvalue="8.2e-05">
<sequence>GGCCCACGTGTCATAG</sequence>
<mem:qvalue>0.952</mem:qvalue>
</matched-element>
</scanned-sequence>
<scanned-sequence accession="chr2" name="chr2">
</scanned-sequence>
<scanned-sequence accession="chr2" name="chr2">
</scanned-sequence>
<scanned-sequence accession="chr2" name="chr2">
</scanned-sequence>
<scanned-sequence accession="chr2" name="chr2">
</scanned-sequence>
<scanned-sequence accession="chr2" name="chr2">
</scanned-sequence>
<scanned-sequence accession="chr2" name="chr2">
</scanned-sequence>
<scanned-sequence accession="chr2" name="chr2">
</scanned-sequence>
<scanned-sequence accession="chr2" name="chr2">
</scanned-sequence>
<scanned-sequence accession="chr3" name="chr3">
</scanned-sequence>
<scanned-sequence accession="chr3" name="chr3">
</scanned-sequence>
<scanned-sequence accession="chr3" name="chr3">
</scanned-sequence>
<scanned-sequence accession="chr3" name="chr3">
</scanned-sequence>
<scanned-sequence accession="chr3" name="chr3">
</scanned-sequence>
<scanned-sequence accession="chr3" name="chr3">
</scanned-sequence>
<scanned-sequence accession="chr3" name="chr3">
</scanned-sequence>
<scanned-sequence accession="chr3" name="chr3">
</scanned-sequence>
<scanned-sequence accession="chr3" name="chr3">
</scanned-sequence>
<scanned-sequence accession="chr3" name="chr3">
</scanned-sequence>
<scanned-sequence accession="chr3" name="chr3">
</scanned-sequence>
<scanned-sequence accession="chr3" name="chr3">
</scanned-sequence>
<scanned-sequence accession="chr3" name="chr3">
</scanned-sequence>
<scanned-sequence accession="chr3" name="chr3">
</scanned-sequence>
<scanned-sequence accession="chr3" name="chr3">
</scanned-sequence>
<scanned-sequence accession="chr3" name="chr3">
</scanned-sequence>
<scanned-sequence accession="chr3" name="chr3">
</scanned-sequence>
<scanned-sequence accession="chr3" name="chr3">
</scanned-sequence>
<scanned-sequence accession="chr3" name="chr3">
</scanned-sequence>
<scanned-sequence accession="chr3" name="chr3">
</scanned-sequence>
<scanned-sequence accession="chr3" name="chr3">
</scanned-sequence>
<scanned-sequence accession="chr3" name="chr3">
</scanned-sequence>
<scanned-sequence accession="chr3" name="chr3">
</scanned-sequence>
<scanned-sequence accession="chr3" name="chr3">
</scanned-sequence>
<scanned-sequence accession="chr3" name="chr3">
</scanned-sequence>
<scanned-sequence accession="chr3" name="chr3">
</scanned-sequence>
<scanned-sequence accession="chr3" name="chr3">
</scanned-sequence>
<scanned-sequence accession="chr3" name="chr3">
</scanned-sequence>
<scanned-sequence accession="chr3" name="chr3">
</scanned-sequence>
<scanned-sequence accession="chr3" name="chr3">
</scanned-sequence>
<scanned-sequence accession="chr3" name="chr3">
</scanned-sequence>
<scanned-sequence accession="chr3" name="chr3">
</scanned-sequence>
<scanned-sequence accession="chr3" name="chr3">
</scanned-sequence>
<scanned-sequence accession="chr3" name="chr3">
</scanned-sequence>
<scanned-sequence accession="chr3" name="chr3">
</scanned-sequence>
<scanned-sequence accession="chr3" name="chr3">
</scanned-sequence>
<scanned-sequence accession="chr3" name="chr3">
</scanned-sequence>
<scanned-sequence accession="chr3" name="chr3">
</scanned-sequence>
<scanned-sequence accession="chr3" name="chr3">
</scanned-sequence>
<scanned-sequence accession="chr3" name="chr3">
</scanned-sequence>
<scanned-sequence accession="chr3" name="chr3">
</scanned-sequence>
<scanned-sequence accession="chr3" name="chr3">
</scanned-sequence>
<scanned-sequence accession="chr3" name="chr3">
</scanned-sequence>
<scanned-sequence accession="chr3" name="chr3">
</scanned-sequence>
<scanned-sequence accession="chr3" name="chr3">
</scanned-sequence>
<scanned-sequence accession="chr3" name="chr3">
</scanned-sequence>
<scanned-sequence accession="chr3" name="chr3">
</scanned-sequence>
<scanned-sequence accession="chr3" name="chr3">
</scanned-sequence>
<scanned-sequence accession="chr3" name="chr3">
</scanned-sequence>
<scanned-sequence accession="chr3" name="chr3">
</scanned-sequence>
<scanned-sequence accession="chr3" name="chr3">
</scanned-sequence>
<scanned-sequence accession="chr3" name="chr3">
</scanned-sequence>
<scanned-sequence accession="chr3" name="chr3">
</scanned-sequence>
<scanned-sequence accession="chr3" name="chr3">
</scanned-sequence>
<scanned-sequence accession="chr3" name="chr3">
</scanned-sequence>
<scanned-sequence accession="chr3" name="chr3">
</scanned-sequence>
<scanned-sequence accession="chr3" name="chr3">
</scanned-sequence>
<scanned-sequence accession="chr3" name="chr3">
</scanned-sequence>
<scanned-sequence accession="chr3" name="chr3">
</scanned-sequence>
<scanned-sequence accession="chr3" name="chr3">
</scanned-sequence>
<scanned-sequence accession="chr3" name="chr3">
</scanned-sequence>
<scanned-sequence accession="chr3" name="chr3">
</scanned-sequence>
<scanned-sequence accession="chr3" name="chr3">
</scanned-sequence>
<scanned-sequence accession="chr3" name="chr3">
</scanned-sequence>
<scanned-sequence accession="chr3" name="chr3">
</scanned-sequence>
<scanned-sequence accession="chr3" name="chr3">
</scanned-sequence>
<scanned-sequence accession="chr3" name="chr3">
</scanned-sequence>
<scanned-sequence accession="chr3" name="chr3">
</scanned-sequence>
<scanned-sequence accession="chr3" name="chr3">
</scanned-sequence>
<scanned-sequence accession="chr3" name="chr3">
</scanned-sequence>
<scanned-sequence accession="chr3" name="chr3">
</scanned-sequence>
<scanned-sequence accession="chr3" name="chr3">
</scanned-sequence>
<scanned-sequence accession="chr3" name="chr3">
</scanned-sequence>
<scanned-sequence accession="chr3" name="chr3">
</scanned-sequence>
<scanned-sequence accession="chr3" name="chr3">
</scanned-sequence>
<scanned-sequence accession="chr3" name="chr3">
</scanned-sequence>
<scanned-sequence accession="chr3" name="chr3">
</scanned-sequence>
<scanned-sequence accession="chr3" name="chr3">
</scanned-sequence>
<scanned-sequence accession="chr3" name="chr3">
</scanned-sequence>
<scanned-sequence accession="chr3" name="chr3">
<matched-element start="76670047" stop="76670032" score="10.899" pvalue="8.34e-05">
<sequence>TGCCCACATGTGTATG</sequence>
<mem:qvalue>0.952</mem:qvalue>
</matched-element>
</scanned-sequence>
<scanned-sequence accession="chr3" name="chr3">
</scanned-sequence>
<scanned-sequence accession="chr3" name="chr3">
</scanned-sequence>
<scanned-sequence accession="chr3" name="chr3">
</scanned-sequence>
<scanned-sequence accession="chr3" name="chr3">
</scanned-sequence>
<scanned-sequence accession="chr3" name="chr3">
</scanned-sequence>
<scanned-sequence accession="chr3" name="chr3">
</scanned-sequence>
<scanned-sequence accession="chr3" name="chr3">
</scanned-sequence>
<scanned-sequence accession="chr3" name="chr3">
</scanned-sequence>
<scanned-sequence accession="chr3" name="chr3">
</scanned-sequence>
<scanned-sequence accession="chr3" name="chr3">
</scanned-sequence>
<scanned-sequence accession="chr3" name="chr3">
</scanned-sequence>
<scanned-sequence accession="chr3" name="chr3">
</scanned-sequence>
<scanned-sequence accession="chr3" name="chr3">
</scanned-sequence>
<scanned-sequence accession="chr3" name="chr3">
</scanned-sequence>
<scanned-sequence accession="chr3" name="chr3">
</scanned-sequence>
<scanned-sequence accession="chr3" name="chr3">
</scanned-sequence>
<scanned-sequence accession="chr3" name="chr3">
</scanned-sequence>
<scanned-sequence accession="chr3" name="chr3">
</scanned-sequence>
<scanned-sequence accession="chr3" name="chr3">
</scanned-sequence>
<scanned-sequence accession="chr3" name="chr3">
</scanned-sequence>
<scanned-sequence accession="chr3" name="chr3">
</scanned-sequence>
<scanned-sequence accession="chr3" name="chr3">
</scanned-sequence>
<scanned-sequence accession="chr3" name="chr3">
</scanned-sequence>
<scanned-sequence accession="chr3" name="chr3">
</scanned-sequence>
<scanned-sequence accession="chr3" name="chr3">
</scanned-sequence>
<scanned-sequence accession="chr3" name="chr3">
</scanned-sequence>
<scanned-sequence accession="chr3" name="chr3">
</scanned-sequence>
<scanned-sequence accession="chr3" name="chr3">
</scanned-sequence>
<scanned-sequence accession="chr3" name="chr3">
</scanned-sequence>
<scanned-sequence accession="chr3" name="chr3">
</scanned-sequence>
<scanned-sequence accession="chr3" name="chr3">
</scanned-sequence>
<scanned-sequence accession="chr3" name="chr3">
</scanned-sequence>
<scanned-sequence accession="chr3" name="chr3">
</scanned-sequence>
<scanned-sequence accession="chr3" name="chr3">
</scanned-sequence>
<scanned-sequence accession="chr3" name="chr3">
</scanned-sequence>
<scanned-sequence accession="chr3" name="chr3">
</scanned-sequence>
<scanned-sequence accession="chr3" name="chr3">
</scanned-sequence>
<scanned-sequence accession="chr3" name="chr3">
</scanned-sequence>
<scanned-sequence accession="chr3" name="chr3">
</scanned-sequence>
<scanned-sequence accession="chr3" name="chr3">
</scanned-sequence>
<scanned-sequence accession="chr3" name="chr3">
</scanned-sequence>
<scanned-sequence accession="chr3" name="chr3">
</scanned-sequence>
<scanned-sequence accession="chr3" name="chr3">
</scanned-sequence>
<scanned-sequence accession="chr3" name="chr3">
</scanned-sequence>
<scanned-sequence accession="chr3" name="chr3">
</scanned-sequence>
<scanned-sequence accession="chr3" name="chr3">
<matched-element start="157055230" stop="157055245" score="10.6465" pvalue="9.65e-05">
<sequence>TAATCACGTGGGGTCT</sequence>
<mem:qvalue>0.966</mem:qvalue>
</matched-element>
</scanned-sequence>
<scanned-sequence accession="chr3" name="chr3">
</scanned-sequence>
<scanned-sequence accession="chr3" name="chr3">
</scanned-sequence>
<scanned-sequence accession="chr3" name="chr3">
</scanned-sequence>
<scanned-sequence accession="chr3" name="chr3">
</scanned-sequence>
<scanned-sequence accession="chr3" name="chr3">
</scanned-sequence>
<scanned-sequence accession="chr3" name="chr3">
</scanned-sequence>
<scanned-sequence accession="chr3" name="chr3">
</scanned-sequence>
<scanned-sequence accession="chr3" name="chr3">
</scanned-sequence>
<scanned-sequence accession="chr3" name="chr3">
</scanned-sequence>
<scanned-sequence accession="chr3" name="chr3">
</scanned-sequence>
<scanned-sequence accession="chr3" name="chr3">
</scanned-sequence>
<scanned-sequence accession="chr3" name="chr3">
</scanned-sequence>
<scanned-sequence accession="chr3" name="chr3">
</scanned-sequence>
<scanned-sequence accession="chr3" name="chr3">
</scanned-sequence>
<scanned-sequence accession="chr3" name="chr3">
</scanned-sequence>
<scanned-sequence accession="chr3" name="chr3">
</scanned-sequence>
<scanned-sequence accession="chr3" name="chr3">
</scanned-sequence>
<scanned-sequence accession="chr3" name="chr3">
</scanned-sequence>
<scanned-sequence accession="chr3" name="chr3">
</scanned-sequence>
<scanned-sequence accession="chr3" name="chr3">
</scanned-sequence>
<scanned-sequence accession="chr3" name="chr3">
</scanned-sequence>
<scanned-sequence accession="chr3" name="chr3">
</scanned-sequence>
<scanned-sequence accession="chr3" name="chr3">
</scanned-sequence>
<scanned-sequence accession="chr3" name="chr3">
</scanned-sequence>
<scanned-sequence accession="chr3" name="chr3">
</scanned-sequence>
<scanned-sequence accession="chr3" name="chr3">
</scanned-sequence>
<scanned-sequence accession="chr3" name="chr3">
</scanned-sequence>
<scanned-sequence accession="chr3" name="chr3">
</scanned-sequence>
<scanned-sequence accession="chr3" name="chr3">
</scanned-sequence>
<scanned-sequence accession="chr3" name="chr3">
</scanned-sequence>
<scanned-sequence accession="chr3" name="chr3">
</scanned-sequence>
<scanned-sequence accession="chr3" name="chr3">
</scanned-sequence>
<scanned-sequence accession="chr3" name="chr3">
<matched-element start="189012284" stop="189012269" score="10.6566" pvalue="9.6e-05">
<sequence>CTTTCACGTGGTGGGG</sequence>
<mem:qvalue>0.965</mem:qvalue>
</matched-element>
</scanned-sequence>
<scanned-sequence accession="chr3" name="chr3">
</scanned-sequence>
<scanned-sequence accession="chr3" name="chr3">
</scanned-sequence>
<scanned-sequence accession="chr3" name="chr3">
<matched-element start="196350008" stop="196349993" score="10.697" pvalue="9.38e-05">
<sequence>GGAGCACGTGAAAAGC</sequence>
<mem:qvalue>0.957</mem:qvalue>
</matched-element>
</scanned-sequence>
<scanned-sequence accession="chr3" name="chr3">
</scanned-sequence>
<scanned-sequence accession="chr3" name="chr3">
</scanned-sequence>
<scanned-sequence accession="chr3" name="chr3">
</scanned-sequence>
<scanned-sequence accession="chr3" name="chr3">
</scanned-sequence>
<scanned-sequence accession="chr3" name="chr3">
</scanned-sequence>
<scanned-sequence accession="chr3" name="chr3">
</scanned-sequence>
<scanned-sequence accession="chr3" name="chr3">
</scanned-sequence>
<scanned-sequence accession="chr3" name="chr3">
</scanned-sequence>
<scanned-sequence accession="chr3" name="chr3">
</scanned-sequence>
<scanned-sequence accession="chr3" name="chr3">
</scanned-sequence>
<scanned-sequence accession="chr4" name="chr4">
</scanned-sequence>
<scanned-sequence accession="chr4" name="chr4">
</scanned-sequence>
<scanned-sequence accession="chr4" name="chr4">
</scanned-sequence>
<scanned-sequence accession="chr4" name="chr4">
</scanned-sequence>
<scanned-sequence accession="chr4" name="chr4">
</scanned-sequence>
<scanned-sequence accession="chr4" name="chr4">
</scanned-sequence>
<scanned-sequence accession="chr4" name="chr4">
</scanned-sequence>
<scanned-sequence accession="chr4" name="chr4">
</scanned-sequence>
<scanned-sequence accession="chr4" name="chr4">
</scanned-sequence>
<scanned-sequence accession="chr4" name="chr4">
</scanned-sequence>
<scanned-sequence accession="chr4" name="chr4">
</scanned-sequence>
<scanned-sequence accession="chr4" name="chr4">
</scanned-sequence>
<scanned-sequence accession="chr4" name="chr4">
</scanned-sequence>
<scanned-sequence accession="chr4" name="chr4">
</scanned-sequence>
<scanned-sequence accession="chr4" name="chr4">
</scanned-sequence>
<scanned-sequence accession="chr4" name="chr4">
</scanned-sequence>
<scanned-sequence accession="chr4" name="chr4">
</scanned-sequence>
<scanned-sequence accession="chr4" name="chr4">
</scanned-sequence>
<scanned-sequence accession="chr4" name="chr4">
</scanned-sequence>
<scanned-sequence accession="chr4" name="chr4">
</scanned-sequence>
<scanned-sequence accession="chr4" name="chr4">
</scanned-sequence>
<scanned-sequence accession="chr4" name="chr4">
</scanned-sequence>
<scanned-sequence accession="chr4" name="chr4">
</scanned-sequence>
<scanned-sequence accession="chr4" name="chr4">
</scanned-sequence>
<scanned-sequence accession="chr4" name="chr4">
</scanned-sequence>
<scanned-sequence accession="chr4" name="chr4">
</scanned-sequence>
<scanned-sequence accession="chr4" name="chr4">
</scanned-sequence>
<scanned-sequence accession="chr4" name="chr4">
</scanned-sequence>
<scanned-sequence accession="chr4" name="chr4">
</scanned-sequence>
<scanned-sequence accession="chr4" name="chr4">
</scanned-sequence>
<scanned-sequence accession="chr4" name="chr4">
</scanned-sequence>
<scanned-sequence accession="chr4" name="chr4">
</scanned-sequence>
<scanned-sequence accession="chr4" name="chr4">
</scanned-sequence>
<scanned-sequence accession="chr4" name="chr4">
</scanned-sequence>
<scanned-sequence accession="chr4" name="chr4">
</scanned-sequence>
<scanned-sequence accession="chr4" name="chr4">
</scanned-sequence>
<scanned-sequence accession="chr4" name="chr4">
</scanned-sequence>
<scanned-sequence accession="chr4" name="chr4">
<matched-element start="77338994" stop="77339009" score="13.2828" pvalue="1.59e-05">
<sequence>AGATCACGTGCTGGAG</sequence>
<mem:qvalue>0.829</mem:qvalue>
</matched-element>
</scanned-sequence>
<scanned-sequence accession="chr4" name="chr4">
</scanned-sequence>
<scanned-sequence accession="chr4" name="chr4">
</scanned-sequence>
<scanned-sequence accession="chr4" name="chr4">
<matched-element start="78294567" stop="78294552" score="12.0505" pvalue="4.03e-05">
<sequence>ACAGCATGTGGTAGGG</sequence>
<mem:qvalue>0.854</mem:qvalue>
</matched-element>
</scanned-sequence>
<scanned-sequence accession="chr4" name="chr4">
</scanned-sequence>
<scanned-sequence accession="chr4" name="chr4">
</scanned-sequence>
<scanned-sequence accession="chr4" name="chr4">
</scanned-sequence>
<scanned-sequence accession="chr4" name="chr4">
</scanned-sequence>
<scanned-sequence accession="chr4" name="chr4">
</scanned-sequence>
<scanned-sequence accession="chr4" name="chr4">
</scanned-sequence>
<scanned-sequence accession="chr4" name="chr4">
</scanned-sequence>
<scanned-sequence accession="chr4" name="chr4">
</scanned-sequence>
<scanned-sequence accession="chr4" name="chr4">
</scanned-sequence>
<scanned-sequence accession="chr4" name="chr4">
</scanned-sequence>
<scanned-sequence accession="chr4" name="chr4">
</scanned-sequence>
<scanned-sequence accession="chr4" name="chr4">
</scanned-sequence>
<scanned-sequence accession="chr4" name="chr4">
</scanned-sequence>
<scanned-sequence accession="chr4" name="chr4">
</scanned-sequence>
<scanned-sequence accession="chr4" name="chr4">
</scanned-sequence>
<scanned-sequence accession="chr4" name="chr4">
</scanned-sequence>
<scanned-sequence accession="chr4" name="chr4">
</scanned-sequence>
<scanned-sequence accession="chr4" name="chr4">
</scanned-sequence>
<scanned-sequence accession="chr4" name="chr4">
</scanned-sequence>
<scanned-sequence accession="chr4" name="chr4">
</scanned-sequence>
<scanned-sequence accession="chr4" name="chr4">
</scanned-sequence>
<scanned-sequence accession="chr4" name="chr4">
</scanned-sequence>
<scanned-sequence accession="chr4" name="chr4">
</scanned-sequence>
<scanned-sequence accession="chr4" name="chr4">
</scanned-sequence>
<scanned-sequence accession="chr4" name="chr4">
</scanned-sequence>
<scanned-sequence accession="chr4" name="chr4">
</scanned-sequence>
<scanned-sequence accession="chr4" name="chr4">
</scanned-sequence>
<scanned-sequence accession="chr4" name="chr4">
</scanned-sequence>
<scanned-sequence accession="chr4" name="chr4">
</scanned-sequence>
<scanned-sequence accession="chr4" name="chr4">
</scanned-sequence>
<scanned-sequence accession="chr4" name="chr4">
</scanned-sequence>
<scanned-sequence accession="chr4" name="chr4">
</scanned-sequence>
<scanned-sequence accession="chr4" name="chr4">
</scanned-sequence>
<scanned-sequence accession="chr4" name="chr4">
</scanned-sequence>
<scanned-sequence accession="chr4" name="chr4">
</scanned-sequence>
<scanned-sequence accession="chr4" name="chr4">
</scanned-sequence>
<scanned-sequence accession="chr4" name="chr4">
</scanned-sequence>
<scanned-sequence accession="chr4" name="chr4">
</scanned-sequence>
<scanned-sequence accession="chr4" name="chr4">
</scanned-sequence>
<scanned-sequence accession="chr4" name="chr4">
</scanned-sequence>
<scanned-sequence accession="chr4" name="chr4">
</scanned-sequence>
<scanned-sequence accession="chr4" name="chr4">
</scanned-sequence>
<scanned-sequence accession="chr4" name="chr4">
</scanned-sequence>
<scanned-sequence accession="chr4" name="chr4">
</scanned-sequence>
<scanned-sequence accession="chr4" name="chr4">
<matched-element start="185633039" stop="185633024" score="10.7475" pvalue="9.11e-05">
<sequence>GCCGCACGTGCGGGCG</sequence>
<mem:qvalue>0.957</mem:qvalue>
</matched-element>
</scanned-sequence>
<scanned-sequence accession="chr4" name="chr4">
</scanned-sequence>
<scanned-sequence accession="chr4" name="chr4">
</scanned-sequence>
<scanned-sequence accession="chr4" name="chr4">
</scanned-sequence>
<scanned-sequence accession="chr4" name="chr4">
</scanned-sequence>
<scanned-sequence accession="chr4" name="chr4">
</scanned-sequence>
<scanned-sequence accession="chr5" name="chr5">
</scanned-sequence>
<scanned-sequence accession="chr5" name="chr5">
</scanned-sequence>
<scanned-sequence accession="chr5" name="chr5">
<matched-element start="1846261" stop="1846246" score="10.6667" pvalue="9.55e-05">
<sequence>TTACCACGTTGGCGTG</sequence>
<mem:qvalue>0.965</mem:qvalue>
</matched-element>
</scanned-sequence>
<scanned-sequence accession="chr5" name="chr5">
</scanned-sequence>
<scanned-sequence accession="chr5" name="chr5">
</scanned-sequence>
<scanned-sequence accession="chr5" name="chr5">
</scanned-sequence>
<scanned-sequence accession="chr5" name="chr5">
</scanned-sequence>
<scanned-sequence accession="chr5" name="chr5">
</scanned-sequence>
<scanned-sequence accession="chr5" name="chr5">
</scanned-sequence>
<scanned-sequence accession="chr5" name="chr5">
</scanned-sequence>
<scanned-sequence accession="chr5" name="chr5">
</scanned-sequence>
<scanned-sequence accession="chr5" name="chr5">
</scanned-sequence>
<scanned-sequence accession="chr5" name="chr5">
</scanned-sequence>
<scanned-sequence accession="chr5" name="chr5">
</scanned-sequence>
<scanned-sequence accession="chr5" name="chr5">
</scanned-sequence>
<scanned-sequence accession="chr5" name="chr5">
</scanned-sequence>
<scanned-sequence accession="chr5" name="chr5">
</scanned-sequence>
<scanned-sequence accession="chr5" name="chr5">
</scanned-sequence>
<scanned-sequence accession="chr5" name="chr5">
</scanned-sequence>
<scanned-sequence accession="chr5" name="chr5">
</scanned-sequence>
<scanned-sequence accession="chr5" name="chr5">
</scanned-sequence>
<scanned-sequence accession="chr5" name="chr5">
</scanned-sequence>
<scanned-sequence accession="chr5" name="chr5">
</scanned-sequence>
<scanned-sequence accession="chr5" name="chr5">
</scanned-sequence>
<scanned-sequence accession="chr5" name="chr5">
</scanned-sequence>
<scanned-sequence accession="chr5" name="chr5">
</scanned-sequence>
<scanned-sequence accession="chr5" name="chr5">
</scanned-sequence>
<scanned-sequence accession="chr5" name="chr5">
</scanned-sequence>
<scanned-sequence accession="chr5" name="chr5">
</scanned-sequence>
<scanned-sequence accession="chr5" name="chr5">
</scanned-sequence>
<scanned-sequence accession="chr5" name="chr5">
</scanned-sequence>
<scanned-sequence accession="chr5" name="chr5">
</scanned-sequence>
<scanned-sequence accession="chr5" name="chr5">
</scanned-sequence>
<scanned-sequence accession="chr5" name="chr5">
</scanned-sequence>
<scanned-sequence accession="chr5" name="chr5">
</scanned-sequence>
<scanned-sequence accession="chr5" name="chr5">
<matched-element start="88675335" stop="88675320" score="10.596" pvalue="9.93e-05">
<sequence>TTGGCACGTGTGCCTT</sequence>
<mem:qvalue>0.971</mem:qvalue>
</matched-element>
</scanned-sequence>
<scanned-sequence accession="chr5" name="chr5">
</scanned-sequence>
<scanned-sequence accession="chr5" name="chr5">
</scanned-sequence>
<scanned-sequence accession="chr5" name="chr5">
</scanned-sequence>
<scanned-sequence accession="chr5" name="chr5">
</scanned-sequence>
<scanned-sequence accession="chr5" name="chr5">
</scanned-sequence>
<scanned-sequence accession="chr5" name="chr5">
</scanned-sequence>
<scanned-sequence accession="chr5" name="chr5">
</scanned-sequence>
<scanned-sequence accession="chr5" name="chr5">
</scanned-sequence>
<scanned-sequence accession="chr5" name="chr5">
</scanned-sequence>
<scanned-sequence accession="chr5" name="chr5">
</scanned-sequence>
<scanned-sequence accession="chr5" name="chr5">
</scanned-sequence>
<scanned-sequence accession="chr5" name="chr5">
</scanned-sequence>
<scanned-sequence accession="chr5" name="chr5">
</scanned-sequence>
<scanned-sequence accession="chr5" name="chr5">
</scanned-sequence>
<scanned-sequence accession="chr5" name="chr5">
</scanned-sequence>
<scanned-sequence accession="chr5" name="chr5">
</scanned-sequence>
<scanned-sequence accession="chr5" name="chr5">
</scanned-sequence>
<scanned-sequence accession="chr5" name="chr5">
</scanned-sequence>
<scanned-sequence accession="chr5" name="chr5">
</scanned-sequence>
<scanned-sequence accession="chr5" name="chr5">
</scanned-sequence>
<scanned-sequence accession="chr5" name="chr5">
</scanned-sequence>
<scanned-sequence accession="chr5" name="chr5">
</scanned-sequence>
<scanned-sequence accession="chr5" name="chr5">
</scanned-sequence>
<scanned-sequence accession="chr5" name="chr5">
</scanned-sequence>
<scanned-sequence accession="chr5" name="chr5">
</scanned-sequence>
<scanned-sequence accession="chr5" name="chr5">
</scanned-sequence>
<scanned-sequence accession="chr5" name="chr5">
</scanned-sequence>
<scanned-sequence accession="chr5" name="chr5">
</scanned-sequence>
<scanned-sequence accession="chr5" name="chr5">
</scanned-sequence>
<scanned-sequence accession="chr5" name="chr5">
</scanned-sequence>
<scanned-sequence accession="chr5" name="chr5">
</scanned-sequence>
<scanned-sequence accession="chr5" name="chr5">
</scanned-sequence>
<scanned-sequence accession="chr5" name="chr5">
</scanned-sequence>
<scanned-sequence accession="chr5" name="chr5">
<matched-element start="138753609" stop="138753624" score="11.9394" pvalue="4.35e-05">
<sequence>ATGCCACGTGGGCATT</sequence>
<mem:qvalue>0.854</mem:qvalue>
</matched-element>
<matched-element start="138753622" stop="138753607" score="10.7778" pvalue="8.96e-05">
<sequence>TGCCCACGTGGCATCT</sequence>
<mem:qvalue>0.954</mem:qvalue>
</matched-element>
</scanned-sequence>
<scanned-sequence accession="chr5" name="chr5">
</scanned-sequence>
<scanned-sequence accession="chr5" name="chr5">
</scanned-sequence>
<scanned-sequence accession="chr5" name="chr5">
</scanned-sequence>
<scanned-sequence accession="chr5" name="chr5">
</scanned-sequence>
<scanned-sequence accession="chr5" name="chr5">
</scanned-sequence>
<scanned-sequence accession="chr5" name="chr5">
</scanned-sequence>
<scanned-sequence accession="chr5" name="chr5">
<matched-element start="139907427" stop="139907412" score="12.101" pvalue="3.89e-05">
<sequence>CGACCACGTGCAGCTG</sequence>
<mem:qvalue>0.851</mem:qvalue>
</matched-element>
<matched-element start="139907414" stop="139907429" score="11.2121" pvalue="6.92e-05">
<sequence>GCTGCACGTGGTCGGC</sequence>
<mem:qvalue>0.95</mem:qvalue>
</matched-element>
</scanned-sequence>
<scanned-sequence accession="chr5" name="chr5">
</scanned-sequence>
<scanned-sequence accession="chr5" name="chr5">
</scanned-sequence>
<scanned-sequence accession="chr5" name="chr5">
</scanned-sequence>
<scanned-sequence accession="chr5" name="chr5">
</scanned-sequence>
<scanned-sequence accession="chr5" name="chr5">
</scanned-sequence>
<scanned-sequence accession="chr5" name="chr5">
</scanned-sequence>
<scanned-sequence accession="chr5" name="chr5">
</scanned-sequence>
<scanned-sequence accession="chr5" name="chr5">
</scanned-sequence>
<scanned-sequence accession="chr5" name="chr5">
</scanned-sequence>
<scanned-sequence accession="chr5" name="chr5">
</scanned-sequence>
<scanned-sequence accession="chr5" name="chr5">
</scanned-sequence>
<scanned-sequence accession="chr5" name="chr5">
</scanned-sequence>
<scanned-sequence accession="chr5" name="chr5">
</scanned-sequence>
<scanned-sequence accession="chr5" name="chr5">
</scanned-sequence>
<scanned-sequence accession="chr5" name="chr5">
</scanned-sequence>
<scanned-sequence accession="chr5" name="chr5">
</scanned-sequence>
<scanned-sequence accession="chr5" name="chr5">
</scanned-sequence>
<scanned-sequence accession="chr5" name="chr5">
<matched-element start="156862120" stop="156862135" score="12.2727" pvalue="3.45e-05">
<sequence>ATGCCACGTGATCGTG</sequence>
<mem:qvalue>0.829</mem:qvalue>
</matched-element>
</scanned-sequence>
<scanned-sequence accession="chr5" name="chr5">
</scanned-sequence>
<scanned-sequence accession="chr5" name="chr5">
</scanned-sequence>
<scanned-sequence accession="chr5" name="chr5">
</scanned-sequence>
<scanned-sequence accession="chr5" name="chr5">
</scanned-sequence>
<scanned-sequence accession="chr5" name="chr5">
</scanned-sequence>
<scanned-sequence accession="chr5" name="chr5">
</scanned-sequence>
<scanned-sequence accession="chr5" name="chr5">
</scanned-sequence>
<scanned-sequence accession="chr5" name="chr5">
</scanned-sequence>
<scanned-sequence accession="chr5" name="chr5">
</scanned-sequence>
<scanned-sequence accession="chr5" name="chr5">
</scanned-sequence>
<scanned-sequence accession="chr5" name="chr5">
</scanned-sequence>
<scanned-sequence accession="chr5" name="chr5">
</scanned-sequence>
<scanned-sequence accession="chr5" name="chr5">
</scanned-sequence>
<scanned-sequence accession="chr5" name="chr5">
<matched-element start="180596297" stop="180596312" score="11.7778" pvalue="4.84e-05">
<sequence>TCTGCACGTGGTATGT</sequence>
<mem:qvalue>0.88</mem:qvalue>
</matched-element>
</scanned-sequence>
<scanned-sequence accession="chr6" name="chr6">
</scanned-sequence>
<scanned-sequence accession="chr6" name="chr6">
</scanned-sequence>
<scanned-sequence accession="chr6" name="chr6">
</scanned-sequence>
<scanned-sequence accession="chr6" name="chr6">
</scanned-sequence>
<scanned-sequence accession="chr6" name="chr6">
</scanned-sequence>
<scanned-sequence accession="chr6" name="chr6">
</scanned-sequence>
<scanned-sequence accession="chr6" name="chr6">
</scanned-sequence>
<scanned-sequence accession="chr6" name="chr6">
</scanned-sequence>
<scanned-sequence accession="chr6" name="chr6">
</scanned-sequence>
<scanned-sequence accession="chr6" name="chr6">
</scanned-sequence>
<scanned-sequence accession="chr6" name="chr6">
</scanned-sequence>
<scanned-sequence accession="chr6" name="chr6">
</scanned-sequence>
<scanned-sequence accession="chr6" name="chr6">
</scanned-sequence>
<scanned-sequence accession="chr6" name="chr6">
</scanned-sequence>
<scanned-sequence accession="chr6" name="chr6">
</scanned-sequence>
<scanned-sequence accession="chr6" name="chr6">
</scanned-sequence>
<scanned-sequence accession="chr6" name="chr6">
</scanned-sequence>
<scanned-sequence accession="chr6" name="chr6">
</scanned-sequence>
<scanned-sequence accession="chr6" name="chr6">
</scanned-sequence>
<scanned-sequence accession="chr6" name="chr6">
</scanned-sequence>
<scanned-sequence accession="chr6" name="chr6">
</scanned-sequence>
<scanned-sequence accession="chr6" name="chr6">
</scanned-sequence>
<scanned-sequence accession="chr6" name="chr6">
</scanned-sequence>
<scanned-sequence accession="chr6" name="chr6">
</scanned-sequence>
<scanned-sequence accession="chr6" name="chr6">
</scanned-sequence>
<scanned-sequence accession="chr6" name="chr6">
</scanned-sequence>
<scanned-sequence accession="chr6" name="chr6">
</scanned-sequence>
<scanned-sequence accession="chr6" name="chr6">
</scanned-sequence>
<scanned-sequence accession="chr6" name="chr6">
</scanned-sequence>
<scanned-sequence accession="chr6" name="chr6">
</scanned-sequence>
<scanned-sequence accession="chr6" name="chr6">
</scanned-sequence>
<scanned-sequence accession="chr6" name="chr6">
</scanned-sequence>
<scanned-sequence accession="chr6" name="chr6">
</scanned-sequence>
<scanned-sequence accession="chr6" name="chr6">
</scanned-sequence>
<scanned-sequence accession="chr6" name="chr6">
</scanned-sequence>
<scanned-sequence accession="chr6" name="chr6">
</scanned-sequence>
<scanned-sequence accession="chr6" name="chr6">
</scanned-sequence>
<scanned-sequence accession="chr6" name="chr6">
</scanned-sequence>
<scanned-sequence accession="chr6" name="chr6">
</scanned-sequence>
<scanned-sequence accession="chr6" name="chr6">
</scanned-sequence>
<scanned-sequence accession="chr6" name="chr6">
</scanned-sequence>
<scanned-sequence accession="chr6" name="chr6">
</scanned-sequence>
<scanned-sequence accession="chr6" name="chr6">
</scanned-sequence>
<scanned-sequence accession="chr6" name="chr6">
</scanned-sequence>
<scanned-sequence accession="chr6" name="chr6">
</scanned-sequence>
<scanned-sequence accession="chr6" name="chr6">
</scanned-sequence>
<scanned-sequence accession="chr6" name="chr6">
</scanned-sequence>
<scanned-sequence accession="chr6" name="chr6">
</scanned-sequence>
<scanned-sequence accession="chr6" name="chr6">
</scanned-sequence>
<scanned-sequence accession="chr6" name="chr6">
<matched-element start="26135271" stop="26135256" score="11.1414" pvalue="7.22e-05">
<sequence>GGAGAACGTGATCCGG</sequence>
<mem:qvalue>0.95</mem:qvalue>
</matched-element>
</scanned-sequence>
<scanned-sequence accession="chr6" name="chr6">
</scanned-sequence>
<scanned-sequence accession="chr6" name="chr6">
</scanned-sequence>
<scanned-sequence accession="chr6" name="chr6">
</scanned-sequence>
<scanned-sequence accession="chr6" name="chr6">
</scanned-sequence>
<scanned-sequence accession="chr6" name="chr6">
</scanned-sequence>
<scanned-sequence accession="chr6" name="chr6">
</scanned-sequence>
<scanned-sequence accession="chr6" name="chr6">
</scanned-sequence>
<scanned-sequence accession="chr6" name="chr6">
</scanned-sequence>
<scanned-sequence accession="chr6" name="chr6">
</scanned-sequence>
<scanned-sequence accession="chr6" name="chr6">
</scanned-sequence>
<scanned-sequence accession="chr6" name="chr6">
</scanned-sequence>
<scanned-sequence accession="chr6" name="chr6">
</scanned-sequence>
<scanned-sequence accession="chr6" name="chr6">
</scanned-sequence>
<scanned-sequence accession="chr6" name="chr6">
</scanned-sequence>
<scanned-sequence accession="chr6" name="chr6">
</scanned-sequence>
<scanned-sequence accession="chr6" name="chr6">
</scanned-sequence>
<scanned-sequence accession="chr6" name="chr6">
</scanned-sequence>
<scanned-sequence accession="chr6" name="chr6">
</scanned-sequence>
<scanned-sequence accession="chr6" name="chr6">
</scanned-sequence>
<scanned-sequence accession="chr6" name="chr6">
</scanned-sequence>
<scanned-sequence accession="chr6" name="chr6">
</scanned-sequence>
<scanned-sequence accession="chr6" name="chr6">
</scanned-sequence>
<scanned-sequence accession="chr6" name="chr6">
</scanned-sequence>
<scanned-sequence accession="chr6" name="chr6">
</scanned-sequence>
<scanned-sequence accession="chr6" name="chr6">
</scanned-sequence>
<scanned-sequence accession="chr6" name="chr6">
<matched-element start="27215255" stop="27215270" score="11.1414" pvalue="7.22e-05">
<sequence>GGAGAACGTGATCCGG</sequence>
<mem:qvalue>0.95</mem:qvalue>
</matched-element>
</scanned-sequence>
<scanned-sequence accession="chr6" name="chr6">
</scanned-sequence>
<scanned-sequence accession="chr6" name="chr6">
</scanned-sequence>
<scanned-sequence accession="chr6" name="chr6">
</scanned-sequence>
<scanned-sequence accession="chr6" name="chr6">
</scanned-sequence>
<scanned-sequence accession="chr6" name="chr6">
</scanned-sequence>
<scanned-sequence accession="chr6" name="chr6">
<matched-element start="27889882" stop="27889897" score="10.8687" pvalue="8.49e-05">
<sequence>AAAACACGTGTTAGCA</sequence>
<mem:qvalue>0.952</mem:qvalue>
</matched-element>
</scanned-sequence>
<scanned-sequence accession="chr6" name="chr6">
</scanned-sequence>
<scanned-sequence accession="chr6" name="chr6">
</scanned-sequence>
<scanned-sequence accession="chr6" name="chr6">
</scanned-sequence>
<scanned-sequence accession="chr6" name="chr6">
</scanned-sequence>
<scanned-sequence accession="chr6" name="chr6">
</scanned-sequence>
<scanned-sequence accession="chr6" name="chr6">
</scanned-sequence>
<scanned-sequence accession="chr6" name="chr6">
</scanned-sequence>
<scanned-sequence accession="chr6" name="chr6">
</scanned-sequence>
<scanned-sequence accession="chr6" name="chr6">
</scanned-sequence>
<scanned-sequence accession="chr6" name="chr6">
</scanned-sequence>
<scanned-sequence accession="chr6" name="chr6">
</scanned-sequence>
<scanned-sequence accession="chr6" name="chr6">
</scanned-sequence>
<scanned-sequence accession="chr6" name="chr6">
</scanned-sequence>
<scanned-sequence accession="chr6" name="chr6">
</scanned-sequence>
<scanned-sequence accession="chr6" name="chr6">
</scanned-sequence>
<scanned-sequence accession="chr6" name="chr6">
</scanned-sequence>
<scanned-sequence accession="chr6" name="chr6">
</scanned-sequence>
<scanned-sequence accession="chr6" name="chr6">
</scanned-sequence>
<scanned-sequence accession="chr6" name="chr6">
</scanned-sequence>
<scanned-sequence accession="chr6" name="chr6">
</scanned-sequence>
<scanned-sequence accession="chr6" name="chr6">
</scanned-sequence>
<scanned-sequence accession="chr6" name="chr6">
</scanned-sequence>
<scanned-sequence accession="chr6" name="chr6">
</scanned-sequence>
<scanned-sequence accession="chr6" name="chr6">
</scanned-sequence>
<scanned-sequence accession="chr6" name="chr6">
</scanned-sequence>
<scanned-sequence accession="chr6" name="chr6">
</scanned-sequence>
<scanned-sequence accession="chr6" name="chr6">
</scanned-sequence>
<scanned-sequence accession="chr6" name="chr6">
</scanned-sequence>
<scanned-sequence accession="chr6" name="chr6">
</scanned-sequence>
<scanned-sequence accession="chr6" name="chr6">
</scanned-sequence>
<scanned-sequence accession="chr6" name="chr6">
</scanned-sequence>
<scanned-sequence accession="chr6" name="chr6">
</scanned-sequence>
<scanned-sequence accession="chr6" name="chr6">
</scanned-sequence>
<scanned-sequence accession="chr6" name="chr6">
<matched-element start="31636216" stop="31636201" score="12.7778" pvalue="2.38e-05">
<sequence>AAACCATGTGGTCAGA</sequence>
<mem:qvalue>0.829</mem:qvalue>
</matched-element>
</scanned-sequence>
<scanned-sequence accession="chr6" name="chr6">
</scanned-sequence>
<scanned-sequence accession="chr6" name="chr6">
</scanned-sequence>
<scanned-sequence accession="chr6" name="chr6">
</scanned-sequence>
<scanned-sequence accession="chr6" name="chr6">
</scanned-sequence>
<scanned-sequence accession="chr6" name="chr6">
</scanned-sequence>
<scanned-sequence accession="chr6" name="chr6">
</scanned-sequence>
<scanned-sequence accession="chr6" name="chr6">
</scanned-sequence>
<scanned-sequence accession="chr6" name="chr6">
<matched-element start="32733886" stop="32733871" score="11.8283" pvalue="4.68e-05">
<sequence>AAAGCATGTGCTGGGT</sequence>
<mem:qvalue>0.878</mem:qvalue>
</matched-element>
</scanned-sequence>
<scanned-sequence accession="chr6" name="chr6">
</scanned-sequence>
<scanned-sequence accession="chr6" name="chr6">
</scanned-sequence>
<scanned-sequence accession="chr6" name="chr6">
</scanned-sequence>
<scanned-sequence accession="chr6" name="chr6">
</scanned-sequence>
<scanned-sequence accession="chr6" name="chr6">
<matched-element start="33237473" stop="33237488" score="13.1313" pvalue="1.8e-05">
<sequence>CGCCCACGTGGGGCTT</sequence>
<mem:qvalue>0.829</mem:qvalue>
</matched-element>
<matched-element start="33237486" stop="33237471" score="11.7475" pvalue="4.93e-05">
<sequence>GCCCCACGTGGGCGTC</sequence>
<mem:qvalue>0.88</mem:qvalue>
</matched-element>
</scanned-sequence>
<scanned-sequence accession="chr6" name="chr6">
</scanned-sequence>
<scanned-sequence accession="chr6" name="chr6">
</scanned-sequence>
<scanned-sequence accession="chr6" name="chr6">
</scanned-sequence>
<scanned-sequence accession="chr6" name="chr6">
</scanned-sequence>
<scanned-sequence accession="chr6" name="chr6">
</scanned-sequence>
<scanned-sequence accession="chr6" name="chr6">
</scanned-sequence>
<scanned-sequence accession="chr6" name="chr6">
</scanned-sequence>
<scanned-sequence accession="chr6" name="chr6">
</scanned-sequence>
<scanned-sequence accession="chr6" name="chr6">
</scanned-sequence>
<scanned-sequence accession="chr6" name="chr6">
</scanned-sequence>
<scanned-sequence accession="chr6" name="chr6">
</scanned-sequence>
<scanned-sequence accession="chr6" name="chr6">
</scanned-sequence>
<scanned-sequence accession="chr6" name="chr6">
</scanned-sequence>
<scanned-sequence accession="chr6" name="chr6">
</scanned-sequence>
<scanned-sequence accession="chr6" name="chr6">
<matched-element start="36762787" stop="36762772" score="10.8081" pvalue="8.8e-05">
<sequence>AGCCCACGTGGCATGC</sequence>
<mem:qvalue>0.954</mem:qvalue>
</matched-element>
</scanned-sequence>
<scanned-sequence accession="chr6" name="chr6">
</scanned-sequence>
<scanned-sequence accession="chr6" name="chr6">
</scanned-sequence>
<scanned-sequence accession="chr6" name="chr6">
</scanned-sequence>
<scanned-sequence accession="chr6" name="chr6">
</scanned-sequence>
<scanned-sequence accession="chr6" name="chr6">
</scanned-sequence>
<scanned-sequence accession="chr6" name="chr6">
</scanned-sequence>
<scanned-sequence accession="chr6" name="chr6">
</scanned-sequence>
<scanned-sequence accession="chr6" name="chr6">
</scanned-sequence>
<scanned-sequence accession="chr6" name="chr6">
</scanned-sequence>
<scanned-sequence accession="chr6" name="chr6">
</scanned-sequence>
<scanned-sequence accession="chr6" name="chr6">
</scanned-sequence>
<scanned-sequence accession="chr6" name="chr6">
</scanned-sequence>
<scanned-sequence accession="chr6" name="chr6">
</scanned-sequence>
<scanned-sequence accession="chr6" name="chr6">
</scanned-sequence>
<scanned-sequence accession="chr6" name="chr6">
</scanned-sequence>
<scanned-sequence accession="chr6" name="chr6">
</scanned-sequence>
<scanned-sequence accession="chr6" name="chr6">
</scanned-sequence>
<scanned-sequence accession="chr6" name="chr6">
</scanned-sequence>
<scanned-sequence accession="chr6" name="chr6">
</scanned-sequence>
<scanned-sequence accession="chr6" name="chr6">
</scanned-sequence>
<scanned-sequence accession="chr6" name="chr6">
</scanned-sequence>
<scanned-sequence accession="chr6" name="chr6">
</scanned-sequence>
<scanned-sequence accession="chr6" name="chr6">
</scanned-sequence>
<scanned-sequence accession="chr6" name="chr6">
</scanned-sequence>
<scanned-sequence accession="chr6" name="chr6">
</scanned-sequence>
<scanned-sequence accession="chr6" name="chr6">
</scanned-sequence>
<scanned-sequence accession="chr6" name="chr6">
</scanned-sequence>
<scanned-sequence accession="chr6" name="chr6">
</scanned-sequence>
<scanned-sequence accession="chr6" name="chr6">
</scanned-sequence>
<scanned-sequence accession="chr6" name="chr6">
</scanned-sequence>
<scanned-sequence accession="chr6" name="chr6">
</scanned-sequence>
<scanned-sequence accession="chr6" name="chr6">
</scanned-sequence>
<scanned-sequence accession="chr6" name="chr6">
</scanned-sequence>
<scanned-sequence accession="chr6" name="chr6">
</scanned-sequence>
<scanned-sequence accession="chr6" name="chr6">
</scanned-sequence>
<scanned-sequence accession="chr6" name="chr6">
</scanned-sequence>
<scanned-sequence accession="chr6" name="chr6">
</scanned-sequence>
<scanned-sequence accession="chr6" name="chr6">
</scanned-sequence>
<scanned-sequence accession="chr6" name="chr6">
</scanned-sequence>
<scanned-sequence accession="chr6" name="chr6">
</scanned-sequence>
<scanned-sequence accession="chr6" name="chr6">
</scanned-sequence>
<scanned-sequence accession="chr6" name="chr6">
</scanned-sequence>
<scanned-sequence accession="chr6" name="chr6">
</scanned-sequence>
<scanned-sequence accession="chr6" name="chr6">
</scanned-sequence>
<scanned-sequence accession="chr6" name="chr6">
</scanned-sequence>
<scanned-sequence accession="chr6" name="chr6">
</scanned-sequence>
<scanned-sequence accession="chr6" name="chr6">
<matched-element start="106669320" stop="106669305" score="11.0101" pvalue="7.81e-05">
<sequence>GGCCCACATGCGACGG</sequence>
<mem:qvalue>0.952</mem:qvalue>
</matched-element>
</scanned-sequence>
<scanned-sequence accession="chr6" name="chr6">
</scanned-sequence>
<scanned-sequence accession="chr6" name="chr6">
</scanned-sequence>
<scanned-sequence accession="chr6" name="chr6">
</scanned-sequence>
<scanned-sequence accession="chr6" name="chr6">
</scanned-sequence>
<scanned-sequence accession="chr6" name="chr6">
</scanned-sequence>
<scanned-sequence accession="chr6" name="chr6">
</scanned-sequence>
<scanned-sequence accession="chr6" name="chr6">
</scanned-sequence>
<scanned-sequence accession="chr6" name="chr6">
</scanned-sequence>
<scanned-sequence accession="chr6" name="chr6">
</scanned-sequence>
<scanned-sequence accession="chr6" name="chr6">
</scanned-sequence>
<scanned-sequence accession="chr6" name="chr6">
</scanned-sequence>
<scanned-sequence accession="chr6" name="chr6">
</scanned-sequence>
<scanned-sequence accession="chr6" name="chr6">
</scanned-sequence>
<scanned-sequence accession="chr6" name="chr6">
</scanned-sequence>
<scanned-sequence accession="chr6" name="chr6">
</scanned-sequence>
<scanned-sequence accession="chr6" name="chr6">
</scanned-sequence>
<scanned-sequence accession="chr6" name="chr6">
</scanned-sequence>
<scanned-sequence accession="chr6" name="chr6">
</scanned-sequence>
<scanned-sequence accession="chr6" name="chr6">
</scanned-sequence>
<scanned-sequence accession="chr6" name="chr6">
</scanned-sequence>
<scanned-sequence accession="chr6" name="chr6">
</scanned-sequence>
<scanned-sequence accession="chr6" name="chr6">
</scanned-sequence>
<scanned-sequence accession="chr6" name="chr6">
</scanned-sequence>
<scanned-sequence accession="chr6" name="chr6">
</scanned-sequence>
<scanned-sequence accession="chr6" name="chr6">
</scanned-sequence>
<scanned-sequence accession="chr6" name="chr6">
</scanned-sequence>
<scanned-sequence accession="chr6" name="chr6">
</scanned-sequence>
<scanned-sequence accession="chr6" name="chr6">
</scanned-sequence>
<scanned-sequence accession="chr6" name="chr6">
</scanned-sequence>
<scanned-sequence accession="chr6" name="chr6">
</scanned-sequence>
<scanned-sequence accession="chr6" name="chr6">
</scanned-sequence>
<scanned-sequence accession="chr6" name="chr6">
</scanned-sequence>
<scanned-sequence accession="chr6" name="chr6">
</scanned-sequence>
<scanned-sequence accession="chr6" name="chr6">
</scanned-sequence>
<scanned-sequence accession="chr6" name="chr6">
</scanned-sequence>
<scanned-sequence accession="chr6" name="chr6">
</scanned-sequence>
<scanned-sequence accession="chr6" name="chr6">
<matched-element start="151815045" stop="151815060" score="13.798" pvalue="1.01e-05">
<sequence>TGACCACGTGAGCCGC</sequence>
<mem:qvalue>0.829</mem:qvalue>
</matched-element>
<matched-element start="151815058" stop="151815043" score="13.7172" pvalue="1.09e-05">
<sequence>GGCTCACGTGGTCAGA</sequence>
<mem:qvalue>0.829</mem:qvalue>
</matched-element>
</scanned-sequence>
<scanned-sequence accession="chr6" name="chr6">
</scanned-sequence>
<scanned-sequence accession="chr6" name="chr6">
</scanned-sequence>
<scanned-sequence accession="chr6" name="chr6">
</scanned-sequence>
<scanned-sequence accession="chr6" name="chr6">
</scanned-sequence>
<scanned-sequence accession="chr6" name="chr6">
</scanned-sequence>
<scanned-sequence accession="chr6" name="chr6">
</scanned-sequence>
<scanned-sequence accession="chr6" name="chr6">
</scanned-sequence>
<scanned-sequence accession="chr6" name="chr6">
</scanned-sequence>
<scanned-sequence accession="chr6" name="chr6">
</scanned-sequence>
<scanned-sequence accession="chr7" name="chr7">
</scanned-sequence>
<scanned-sequence accession="chr7" name="chr7">
</scanned-sequence>
<scanned-sequence accession="chr7" name="chr7">
<matched-element start="1510699" stop="1510714" score="12.0606" pvalue="4e-05">
<sequence>CGCGCATGTGGTCCGG</sequence>
<mem:qvalue>0.854</mem:qvalue>
</matched-element>
<matched-element start="1510712" stop="1510697" score="11.303" pvalue="6.55e-05">
<sequence>GGACCACATGCGCGCG</sequence>
<mem:qvalue>0.95</mem:qvalue>
</matched-element>
</scanned-sequence>
<scanned-sequence accession="chr7" name="chr7">
</scanned-sequence>
<scanned-sequence accession="chr7" name="chr7">
</scanned-sequence>
<scanned-sequence accession="chr7" name="chr7">
</scanned-sequence>
<scanned-sequence accession="chr7" name="chr7">
<matched-element start="4648277" stop="4648292" score="16.4848" pvalue="3.07e-07">
<sequence>TGCGCACGTGGTCCGG</sequence>
<mem:qvalue>0.186</mem:qvalue>
</matched-element>
<matched-element start="4648290" stop="4648275" score="12.5253" pvalue="2.88e-05">
<sequence>GGACCACGTGCGCACC</sequence>
<mem:qvalue>0.829</mem:qvalue>
</matched-element>
<matched-element start="4648266" stop="4648281" score="11.0505" pvalue="7.63e-05">
<sequence>GCGCCACGTGGTGCGC</sequence>
<mem:qvalue>0.95</mem:qvalue>
</matched-element>
</scanned-sequence>
<scanned-sequence accession="chr7" name="chr7">
</scanned-sequence>
<scanned-sequence accession="chr7" name="chr7">
</scanned-sequence>
<scanned-sequence accession="chr7" name="chr7">
</scanned-sequence>
<scanned-sequence accession="chr7" name="chr7">
</scanned-sequence>
<scanned-sequence accession="chr7" name="chr7">
</scanned-sequence>
<scanned-sequence accession="chr7" name="chr7">
</scanned-sequence>
<scanned-sequence accession="chr7" name="chr7">
</scanned-sequence>
<scanned-sequence accession="chr7" name="chr7">
</scanned-sequence>
<scanned-sequence accession="chr7" name="chr7">
</scanned-sequence>
<scanned-sequence accession="chr7" name="chr7">
</scanned-sequence>
<scanned-sequence accession="chr7" name="chr7">
</scanned-sequence>
<scanned-sequence accession="chr7" name="chr7">
<matched-element start="20226535" stop="20226520" score="11.6162" pvalue="5.37e-05">
<sequence>TGACAACGTGGTAAGA</sequence>
<mem:qvalue>0.931</mem:qvalue>
</matched-element>
</scanned-sequence>
<scanned-sequence accession="chr7" name="chr7">
</scanned-sequence>
<scanned-sequence accession="chr7" name="chr7">
</scanned-sequence>
<scanned-sequence accession="chr7" name="chr7">
</scanned-sequence>
<scanned-sequence accession="chr7" name="chr7">
<matched-element start="22621370" stop="22621385" score="11.3737" pvalue="6.26e-05">
<sequence>AGAACATGTGGTAAGA</sequence>
<mem:qvalue>0.95</mem:qvalue>
</matched-element>
</scanned-sequence>
<scanned-sequence accession="chr7" name="chr7">
</scanned-sequence>
<scanned-sequence accession="chr7" name="chr7">
<matched-element start="23024882" stop="23024897" score="11.7475" pvalue="4.93e-05">
<sequence>AAATCACGTGGTGGAA</sequence>
<mem:qvalue>0.88</mem:qvalue>
</matched-element>
<matched-element start="23024895" stop="23024880" score="10.8485" pvalue="8.6e-05">
<sequence>CCACCACGTGATTTTC</sequence>
<mem:qvalue>0.954</mem:qvalue>
</matched-element>
</scanned-sequence>
<scanned-sequence accession="chr7" name="chr7">
</scanned-sequence>
<scanned-sequence accession="chr7" name="chr7">
</scanned-sequence>
<scanned-sequence accession="chr7" name="chr7">
</scanned-sequence>
<scanned-sequence accession="chr7" name="chr7">
</scanned-sequence>
<scanned-sequence accession="chr7" name="chr7">
<matched-element start="25974526" stop="25974541" score="11.899" pvalue="4.47e-05">
<sequence>CAATCACGTGGTAGAG</sequence>
<mem:qvalue>0.854</mem:qvalue>
</matched-element>
<matched-element start="25974539" stop="25974524" score="11.5556" pvalue="5.59e-05">
<sequence>CTACCACGTGATTGCA</sequence>
<mem:qvalue>0.931</mem:qvalue>
</matched-element>
</scanned-sequence>
<scanned-sequence accession="chr7" name="chr7">
</scanned-sequence>
<scanned-sequence accession="chr7" name="chr7">
</scanned-sequence>
<scanned-sequence accession="chr7" name="chr7">
</scanned-sequence>
<scanned-sequence accession="chr7" name="chr7">
</scanned-sequence>
<scanned-sequence accession="chr7" name="chr7">
</scanned-sequence>
<scanned-sequence accession="chr7" name="chr7">
</scanned-sequence>
<scanned-sequence accession="chr7" name="chr7">
</scanned-sequence>
<scanned-sequence accession="chr7" name="chr7">
</scanned-sequence>
<scanned-sequence accession="chr7" name="chr7">
</scanned-sequence>
<scanned-sequence accession="chr7" name="chr7">
</scanned-sequence>
<scanned-sequence accession="chr7" name="chr7">
</scanned-sequence>
<scanned-sequence accession="chr7" name="chr7">
</scanned-sequence>
<scanned-sequence accession="chr7" name="chr7">
</scanned-sequence>
<scanned-sequence accession="chr7" name="chr7">
</scanned-sequence>
<scanned-sequence accession="chr7" name="chr7">
</scanned-sequence>
<scanned-sequence accession="chr7" name="chr7">
</scanned-sequence>
<scanned-sequence accession="chr7" name="chr7">
</scanned-sequence>
<scanned-sequence accession="chr7" name="chr7">
</scanned-sequence>
<scanned-sequence accession="chr7" name="chr7">
</scanned-sequence>
<scanned-sequence accession="chr7" name="chr7">
</scanned-sequence>
<scanned-sequence accession="chr7" name="chr7">
</scanned-sequence>
<scanned-sequence accession="chr7" name="chr7">
</scanned-sequence>
<scanned-sequence accession="chr7" name="chr7">
</scanned-sequence>
<scanned-sequence accession="chr7" name="chr7">
</scanned-sequence>
<scanned-sequence accession="chr7" name="chr7">
<matched-element start="55605148" stop="55605133" score="12.3636" pvalue="3.24e-05">
<sequence>TTGCCACGTGGTTGAT</sequence>
<mem:qvalue>0.829</mem:qvalue>
</matched-element>
<matched-element start="55605135" stop="55605150" score="10.899" pvalue="8.34e-05">
<sequence>CAACCACGTGGCAAAT</sequence>
<mem:qvalue>0.952</mem:qvalue>
</matched-element>
</scanned-sequence>
<scanned-sequence accession="chr7" name="chr7">
</scanned-sequence>
<scanned-sequence accession="chr7" name="chr7">
</scanned-sequence>
<scanned-sequence accession="chr7" name="chr7">
</scanned-sequence>
<scanned-sequence accession="chr7" name="chr7">
</scanned-sequence>
<scanned-sequence accession="chr7" name="chr7">
</scanned-sequence>
<scanned-sequence accession="chr7" name="chr7">
</scanned-sequence>
<scanned-sequence accession="chr7" name="chr7">
</scanned-sequence>
<scanned-sequence accession="chr7" name="chr7">
</scanned-sequence>
<scanned-sequence accession="chr7" name="chr7">
</scanned-sequence>
<scanned-sequence accession="chr7" name="chr7">
</scanned-sequence>
<scanned-sequence accession="chr7" name="chr7">
</scanned-sequence>
<scanned-sequence accession="chr7" name="chr7">
</scanned-sequence>
<scanned-sequence accession="chr7" name="chr7">
</scanned-sequence>
<scanned-sequence accession="chr7" name="chr7">
</scanned-sequence>
<scanned-sequence accession="chr7" name="chr7">
</scanned-sequence>
<scanned-sequence accession="chr7" name="chr7">
</scanned-sequence>
<scanned-sequence accession="chr7" name="chr7">
</scanned-sequence>
<scanned-sequence accession="chr7" name="chr7">
</scanned-sequence>
<scanned-sequence accession="chr7" name="chr7">
</scanned-sequence>
<scanned-sequence accession="chr7" name="chr7">
<matched-element start="101719125" stop="101719110" score="10.7374" pvalue="9.16e-05">
<sequence>TGACCTCGTGTTGAGG</sequence>
<mem:qvalue>0.957</mem:qvalue>
</matched-element>
</scanned-sequence>
<scanned-sequence accession="chr7" name="chr7">
</scanned-sequence>
<scanned-sequence accession="chr7" name="chr7">
</scanned-sequence>
<scanned-sequence accession="chr7" name="chr7">
</scanned-sequence>
<scanned-sequence accession="chr7" name="chr7">
</scanned-sequence>
<scanned-sequence accession="chr7" name="chr7">
<matched-element start="101854098" stop="101854113" score="10.596" pvalue="9.93e-05">
<sequence>TGAGCACATGCCCTGG</sequence>
<mem:qvalue>0.971</mem:qvalue>
</matched-element>
</scanned-sequence>
<scanned-sequence accession="chr7" name="chr7">
<matched-element start="101869493" stop="101869478" score="13.4444" pvalue="1.38e-05">
<sequence>TAAGCACGTGTTGCTA</sequence>
<mem:qvalue>0.829</mem:qvalue>
</matched-element>
<matched-element start="101869480" stop="101869495" score="13.2424" pvalue="1.64e-05">
<sequence>GCAACACGTGCTTATG</sequence>
<mem:qvalue>0.829</mem:qvalue>
</matched-element>
</scanned-sequence>
<scanned-sequence accession="chr7" name="chr7">
</scanned-sequence>
<scanned-sequence accession="chr7" name="chr7">
</scanned-sequence>
<scanned-sequence accession="chr7" name="chr7">
</scanned-sequence>
<scanned-sequence accession="chr7" name="chr7">
</scanned-sequence>
<scanned-sequence accession="chr7" name="chr7">
</scanned-sequence>
<scanned-sequence accession="chr7" name="chr7">
</scanned-sequence>
<scanned-sequence accession="chr7" name="chr7">
</scanned-sequence>
<scanned-sequence accession="chr7" name="chr7">
</scanned-sequence>
<scanned-sequence accession="chr7" name="chr7">
</scanned-sequence>
<scanned-sequence accession="chr7" name="chr7">
</scanned-sequence>
<scanned-sequence accession="chr7" name="chr7">
</scanned-sequence>
<scanned-sequence accession="chr7" name="chr7">
</scanned-sequence>
<scanned-sequence accession="chr7" name="chr7">
</scanned-sequence>
<scanned-sequence accession="chr7" name="chr7">
</scanned-sequence>
<scanned-sequence accession="chr7" name="chr7">
</scanned-sequence>
<scanned-sequence accession="chr7" name="chr7">
</scanned-sequence>
<scanned-sequence accession="chr7" name="chr7">
</scanned-sequence>
<scanned-sequence accession="chr7" name="chr7">
</scanned-sequence>
<scanned-sequence accession="chr7" name="chr7">
</scanned-sequence>
<scanned-sequence accession="chr7" name="chr7">
</scanned-sequence>
<scanned-sequence accession="chr7" name="chr7">
</scanned-sequence>
<scanned-sequence accession="chr7" name="chr7">
</scanned-sequence>
<scanned-sequence accession="chr7" name="chr7">
<matched-element start="138675881" stop="138675866" score="13.101" pvalue="1.84e-05">
<sequence>CGCCCACGTGAGGGGT</sequence>
<mem:qvalue>0.829</mem:qvalue>
</matched-element>
</scanned-sequence>
<scanned-sequence accession="chr7" name="chr7">
</scanned-sequence>
<scanned-sequence accession="chr7" name="chr7">
</scanned-sequence>
<scanned-sequence accession="chr7" name="chr7">
</scanned-sequence>
<scanned-sequence accession="chr7" name="chr7">
</scanned-sequence>
<scanned-sequence accession="chr7" name="chr7">
</scanned-sequence>
<scanned-sequence accession="chr7" name="chr7">
</scanned-sequence>
<scanned-sequence accession="chr7" name="chr7">
</scanned-sequence>
<scanned-sequence accession="chr7" name="chr7">
</scanned-sequence>
<scanned-sequence accession="chr7" name="chr7">
</scanned-sequence>
<scanned-sequence accession="chr8" name="chr8">
</scanned-sequence>
<scanned-sequence accession="chr8" name="chr8">
</scanned-sequence>
<scanned-sequence accession="chr8" name="chr8">
</scanned-sequence>
<scanned-sequence accession="chr8" name="chr8">
</scanned-sequence>
<scanned-sequence accession="chr8" name="chr8">
</scanned-sequence>
<scanned-sequence accession="chr8" name="chr8">
</scanned-sequence>
<scanned-sequence accession="chr8" name="chr8">
</scanned-sequence>
<scanned-sequence accession="chr8" name="chr8">
</scanned-sequence>
<scanned-sequence accession="chr8" name="chr8">
</scanned-sequence>
<scanned-sequence accession="chr8" name="chr8">
</scanned-sequence>
<scanned-sequence accession="chr8" name="chr8">
</scanned-sequence>
<scanned-sequence accession="chr8" name="chr8">
</scanned-sequence>
<scanned-sequence accession="chr8" name="chr8">
</scanned-sequence>
<scanned-sequence accession="chr8" name="chr8">
</scanned-sequence>
<scanned-sequence accession="chr8" name="chr8">
</scanned-sequence>
<scanned-sequence accession="chr8" name="chr8">
</scanned-sequence>
<scanned-sequence accession="chr8" name="chr8">
</scanned-sequence>
<scanned-sequence accession="chr8" name="chr8">
</scanned-sequence>
<scanned-sequence accession="chr8" name="chr8">
</scanned-sequence>
<scanned-sequence accession="chr8" name="chr8">
</scanned-sequence>
<scanned-sequence accession="chr8" name="chr8">
</scanned-sequence>
<scanned-sequence accession="chr8" name="chr8">
</scanned-sequence>
<scanned-sequence accession="chr8" name="chr8">
</scanned-sequence>
<scanned-sequence accession="chr8" name="chr8">
</scanned-sequence>
<scanned-sequence accession="chr8" name="chr8">
</scanned-sequence>
<scanned-sequence accession="chr8" name="chr8">
</scanned-sequence>
<scanned-sequence accession="chr8" name="chr8">
</scanned-sequence>
<scanned-sequence accession="chr8" name="chr8">
</scanned-sequence>
<scanned-sequence accession="chr8" name="chr8">
</scanned-sequence>
<scanned-sequence accession="chr8" name="chr8">
</scanned-sequence>
<scanned-sequence accession="chr8" name="chr8">
</scanned-sequence>
<scanned-sequence accession="chr8" name="chr8">
</scanned-sequence>
<scanned-sequence accession="chr8" name="chr8">
</scanned-sequence>
<scanned-sequence accession="chr8" name="chr8">
</scanned-sequence>
<scanned-sequence accession="chr8" name="chr8">
</scanned-sequence>
<scanned-sequence accession="chr8" name="chr8">
</scanned-sequence>
<scanned-sequence accession="chr8" name="chr8">
</scanned-sequence>
<scanned-sequence accession="chr8" name="chr8">
</scanned-sequence>
<scanned-sequence accession="chr8" name="chr8">
</scanned-sequence>
<scanned-sequence accession="chr8" name="chr8">
</scanned-sequence>
<scanned-sequence accession="chr8" name="chr8">
</scanned-sequence>
<scanned-sequence accession="chr8" name="chr8">
</scanned-sequence>
<scanned-sequence accession="chr8" name="chr8">
</scanned-sequence>
<scanned-sequence accession="chr8" name="chr8">
</scanned-sequence>
<scanned-sequence accession="chr8" name="chr8">
</scanned-sequence>
<scanned-sequence accession="chr8" name="chr8">
</scanned-sequence>
<scanned-sequence accession="chr8" name="chr8">
</scanned-sequence>
<scanned-sequence accession="chr8" name="chr8">
</scanned-sequence>
<scanned-sequence accession="chr8" name="chr8">
</scanned-sequence>
<scanned-sequence accession="chr8" name="chr8">
</scanned-sequence>
<scanned-sequence accession="chr8" name="chr8">
</scanned-sequence>
<scanned-sequence accession="chr8" name="chr8">
</scanned-sequence>
<scanned-sequence accession="chr8" name="chr8">
</scanned-sequence>
<scanned-sequence accession="chr8" name="chr8">
</scanned-sequence>
<scanned-sequence accession="chr8" name="chr8">
</scanned-sequence>
<scanned-sequence accession="chr8" name="chr8">
</scanned-sequence>
<scanned-sequence accession="chr8" name="chr8">
</scanned-sequence>
<scanned-sequence accession="chr8" name="chr8">
</scanned-sequence>
<scanned-sequence accession="chr8" name="chr8">
</scanned-sequence>
<scanned-sequence accession="chr8" name="chr8">
</scanned-sequence>
<scanned-sequence accession="chr8" name="chr8">
</scanned-sequence>
<scanned-sequence accession="chr8" name="chr8">
</scanned-sequence>
<scanned-sequence accession="chr8" name="chr8">
</scanned-sequence>
<scanned-sequence accession="chr8" name="chr8">
<matched-element start="101802337" stop="101802352" score="13.0404" pvalue="1.93e-05">
<sequence>TCAACACGTGGTATTT</sequence>
<mem:qvalue>0.829</mem:qvalue>
</matched-element>
<matched-element start="101802350" stop="101802335" score="12.6869" pvalue="2.55e-05">
<sequence>ATACCACGTGTTGAAC</sequence>
<mem:qvalue>0.829</mem:qvalue>
</matched-element>
</scanned-sequence>
<scanned-sequence accession="chr8" name="chr8">
</scanned-sequence>
<scanned-sequence accession="chr8" name="chr8">
</scanned-sequence>
<scanned-sequence accession="chr8" name="chr8">
</scanned-sequence>
<scanned-sequence accession="chr8" name="chr8">
</scanned-sequence>
<scanned-sequence accession="chr8" name="chr8">
</scanned-sequence>
<scanned-sequence accession="chr8" name="chr8">
</scanned-sequence>
<scanned-sequence accession="chr8" name="chr8">
</scanned-sequence>
<scanned-sequence accession="chr8" name="chr8">
</scanned-sequence>
<scanned-sequence accession="chr8" name="chr8">
</scanned-sequence>
<scanned-sequence accession="chr8" name="chr8">
</scanned-sequence>
<scanned-sequence accession="chr8" name="chr8">
</scanned-sequence>
<scanned-sequence accession="chr8" name="chr8">
</scanned-sequence>
<scanned-sequence accession="chr8" name="chr8">
</scanned-sequence>
<scanned-sequence accession="chr8" name="chr8">
</scanned-sequence>
<scanned-sequence accession="chr8" name="chr8">
</scanned-sequence>
<scanned-sequence accession="chr8" name="chr8">
</scanned-sequence>
<scanned-sequence accession="chr8" name="chr8">
</scanned-sequence>
<scanned-sequence accession="chr8" name="chr8">
</scanned-sequence>
<scanned-sequence accession="chr8" name="chr8">
</scanned-sequence>
<scanned-sequence accession="chr8" name="chr8">
</scanned-sequence>
<scanned-sequence accession="chr8" name="chr8">
</scanned-sequence>
<scanned-sequence accession="chr8" name="chr8">
</scanned-sequence>
<scanned-sequence accession="chr8" name="chr8">
</scanned-sequence>
<scanned-sequence accession="chr8" name="chr8">
</scanned-sequence>
<scanned-sequence accession="chr8" name="chr8">
</scanned-sequence>
<scanned-sequence accession="chr8" name="chr8">
</scanned-sequence>
<scanned-sequence accession="chr8" name="chr8">
</scanned-sequence>
<scanned-sequence accession="chr8" name="chr8">
</scanned-sequence>
<scanned-sequence accession="chr8" name="chr8">
</scanned-sequence>
<scanned-sequence accession="chr8" name="chr8">
</scanned-sequence>
<scanned-sequence accession="chr8" name="chr8">
</scanned-sequence>
<scanned-sequence accession="chr8" name="chr8">
</scanned-sequence>
<scanned-sequence accession="chr8" name="chr8">
<matched-element start="126519546" stop="126519561" score="11.2828" pvalue="6.62e-05">
<sequence>AAACCACGTGAAATGT</sequence>
<mem:qvalue>0.95</mem:qvalue>
</matched-element>
</scanned-sequence>
<scanned-sequence accession="chr8" name="chr8">
</scanned-sequence>
<scanned-sequence accession="chr8" name="chr8">
</scanned-sequence>
<scanned-sequence accession="chr8" name="chr8">
</scanned-sequence>
<scanned-sequence accession="chr8" name="chr8">
</scanned-sequence>
<scanned-sequence accession="chr8" name="chr8">
</scanned-sequence>
<scanned-sequence accession="chr8" name="chr8">
</scanned-sequence>
<scanned-sequence accession="chr8" name="chr8">
</scanned-sequence>
<scanned-sequence accession="chr8" name="chr8">
</scanned-sequence>
<scanned-sequence accession="chr8" name="chr8">
</scanned-sequence>
<scanned-sequence accession="chr8" name="chr8">
</scanned-sequence>
<scanned-sequence accession="chr8" name="chr8">
</scanned-sequence>
<scanned-sequence accession="chr8" name="chr8">
</scanned-sequence>
<scanned-sequence accession="chr8" name="chr8">
</scanned-sequence>
<scanned-sequence accession="chr8" name="chr8">
</scanned-sequence>
<scanned-sequence accession="chr8" name="chr8">
</scanned-sequence>
<scanned-sequence accession="chr8" name="chr8">
<matched-element start="131329382" stop="131329397" score="12.3333" pvalue="3.31e-05">
<sequence>ACACCACGTGGAGATG</sequence>
<mem:qvalue>0.829</mem:qvalue>
</matched-element>
<matched-element start="131329395" stop="131329380" score="12.2828" pvalue="3.43e-05">
<sequence>TCTCCACGTGGTGTTG</sequence>
<mem:qvalue>0.829</mem:qvalue>
</matched-element>
</scanned-sequence>
<scanned-sequence accession="chr8" name="chr8">
<matched-element start="134563324" stop="134563339" score="11.9899" pvalue="4.2e-05">
<sequence>AGAGCACATGTTCTTT</sequence>
<mem:qvalue>0.854</mem:qvalue>
</matched-element>
<matched-element start="134563337" stop="134563322" score="11.8283" pvalue="4.68e-05">
<sequence>AGAACATGTGCTCTGT</sequence>
<mem:qvalue>0.878</mem:qvalue>
</matched-element>
</scanned-sequence>
<scanned-sequence accession="chr8" name="chr8">
</scanned-sequence>
<scanned-sequence accession="chr8" name="chr8">
</scanned-sequence>
<scanned-sequence accession="chr8" name="chr8">
</scanned-sequence>
<scanned-sequence accession="chr8" name="chr8">
</scanned-sequence>
<scanned-sequence accession="chr8" name="chr8">
</scanned-sequence>
<scanned-sequence accession="chr8" name="chr8">
</scanned-sequence>
<scanned-sequence accession="chr8" name="chr8">
</scanned-sequence>
<scanned-sequence accession="chr8" name="chr8">
</scanned-sequence>
<scanned-sequence accession="chr8" name="chr8">
</scanned-sequence>
<scanned-sequence accession="chr8" name="chr8">
</scanned-sequence>
<scanned-sequence accession="chr8" name="chr8">
</scanned-sequence>
<scanned-sequence accession="chr8" name="chr8">
</scanned-sequence>
<scanned-sequence accession="chr8" name="chr8">
</scanned-sequence>
<scanned-sequence accession="chr8" name="chr8">
</scanned-sequence>
<scanned-sequence accession="chr8" name="chr8">
</scanned-sequence>
<scanned-sequence accession="chr9" name="chr9">
</scanned-sequence>
<scanned-sequence accession="chr9" name="chr9">
</scanned-sequence>
<scanned-sequence accession="chr9" name="chr9">
</scanned-sequence>
<scanned-sequence accession="chr9" name="chr9">
</scanned-sequence>
<scanned-sequence accession="chr9" name="chr9">
</scanned-sequence>
<scanned-sequence accession="chr9" name="chr9">
<matched-element start="6671530" stop="6671545" score="12.4141" pvalue="3.12e-05">
<sequence>GGAGAACGTGGTCCGG</sequence>
<mem:qvalue>0.829</mem:qvalue>
</matched-element>
</scanned-sequence>
<scanned-sequence accession="chr9" name="chr9">
</scanned-sequence>
<scanned-sequence accession="chr9" name="chr9">
</scanned-sequence>
<scanned-sequence accession="chr9" name="chr9">
</scanned-sequence>
<scanned-sequence accession="chr9" name="chr9">
</scanned-sequence>
<scanned-sequence accession="chr9" name="chr9">
</scanned-sequence>
<scanned-sequence accession="chr9" name="chr9">
</scanned-sequence>
<scanned-sequence accession="chr9" name="chr9">
</scanned-sequence>
<scanned-sequence accession="chr9" name="chr9">
</scanned-sequence>
<scanned-sequence accession="chr9" name="chr9">
</scanned-sequence>
<scanned-sequence accession="chr9" name="chr9">
</scanned-sequence>
<scanned-sequence accession="chr9" name="chr9">
</scanned-sequence>
<scanned-sequence accession="chr9" name="chr9">
</scanned-sequence>
<scanned-sequence accession="chr9" name="chr9">
<matched-element start="37399246" stop="37399261" score="13.8081" pvalue="9.99e-06">
<sequence>TGAACACGTGTTGAGC</sequence>
<mem:qvalue>0.829</mem:qvalue>
</matched-element>
<matched-element start="37399259" stop="37399244" score="12.6667" pvalue="2.59e-05">
<sequence>TCAACACGTGTTCACG</sequence>
<mem:qvalue>0.829</mem:qvalue>
</matched-element>
<matched-element start="37399251" stop="37399236" score="10.697" pvalue="9.38e-05">
<sequence>TGTTCACGTGTTTGGA</sequence>
<mem:qvalue>0.957</mem:qvalue>
</matched-element>
</scanned-sequence>
<scanned-sequence accession="chr9" name="chr9">
</scanned-sequence>
<scanned-sequence accession="chr9" name="chr9">
<matched-element start="70445484" stop="70445469" score="10.7273" pvalue="9.22e-05">
<sequence>TCAGCACATGCTTCTG</sequence>
<mem:qvalue>0.957</mem:qvalue>
</matched-element>
</scanned-sequence>
<scanned-sequence accession="chr9" name="chr9">
</scanned-sequence>
<scanned-sequence accession="chr9" name="chr9">
</scanned-sequence>
<scanned-sequence accession="chr9" name="chr9">
</scanned-sequence>
<scanned-sequence accession="chr9" name="chr9">
</scanned-sequence>
<scanned-sequence accession="chr9" name="chr9">
</scanned-sequence>
<scanned-sequence accession="chr9" name="chr9">
</scanned-sequence>
<scanned-sequence accession="chr9" name="chr9">
<matched-element start="85770741" stop="85770726" score="11.5253" pvalue="5.7e-05">
<sequence>TGACCACATGGGATAG</sequence>
<mem:qvalue>0.931</mem:qvalue>
</matched-element>
<matched-element start="85770728" stop="85770743" score="10.8586" pvalue="8.55e-05">
<sequence>ATCCCATGTGGTCATA</sequence>
<mem:qvalue>0.953</mem:qvalue>
</matched-element>
</scanned-sequence>
<scanned-sequence accession="chr9" name="chr9">
</scanned-sequence>
<scanned-sequence accession="chr9" name="chr9">
</scanned-sequence>
<scanned-sequence accession="chr9" name="chr9">
</scanned-sequence>
<scanned-sequence accession="chr9" name="chr9">
</scanned-sequence>
<scanned-sequence accession="chr9" name="chr9">
</scanned-sequence>
<scanned-sequence accession="chr9" name="chr9">
<matched-element start="91268779" stop="91268764" score="10.8687" pvalue="8.49e-05">
<sequence>AAAGCACGTGTCTAAG</sequence>
<mem:qvalue>0.952</mem:qvalue>
</matched-element>
</scanned-sequence>
<scanned-sequence accession="chr9" name="chr9">
</scanned-sequence>
<scanned-sequence accession="chr9" name="chr9">
</scanned-sequence>
<scanned-sequence accession="chr9" name="chr9">
</scanned-sequence>
<scanned-sequence accession="chr9" name="chr9">
</scanned-sequence>
<scanned-sequence accession="chr9" name="chr9">
</scanned-sequence>
<scanned-sequence accession="chr9" name="chr9">
</scanned-sequence>
<scanned-sequence accession="chr9" name="chr9">
</scanned-sequence>
<scanned-sequence accession="chr9" name="chr9">
</scanned-sequence>
<scanned-sequence accession="chr9" name="chr9">
</scanned-sequence>
<scanned-sequence accession="chr9" name="chr9">
</scanned-sequence>
<scanned-sequence accession="chr9" name="chr9">
</scanned-sequence>
<scanned-sequence accession="chr9" name="chr9">
</scanned-sequence>
<scanned-sequence accession="chr9" name="chr9">
</scanned-sequence>
<scanned-sequence accession="chr9" name="chr9">
</scanned-sequence>
<scanned-sequence accession="chr9" name="chr9">
<matched-element start="113789062" stop="113789047" score="12.4242" pvalue="3.1e-05">
<sequence>AAAGCACATGGTGTGG</sequence>
<mem:qvalue>0.829</mem:qvalue>
</matched-element>
</scanned-sequence>
<scanned-sequence accession="chr9" name="chr9">
</scanned-sequence>
<scanned-sequence accession="chr9" name="chr9">
</scanned-sequence>
<scanned-sequence accession="chr9" name="chr9">
</scanned-sequence>
<scanned-sequence accession="chr9" name="chr9">
</scanned-sequence>
<scanned-sequence accession="chr9" name="chr9">
<matched-element start="115212511" stop="115212496" score="13.2323" pvalue="1.66e-05">
<sequence>AGGCCACGTGGGGCGG</sequence>
<mem:qvalue>0.829</mem:qvalue>
</matched-element>
</scanned-sequence>
<scanned-sequence accession="chr9" name="chr9">
</scanned-sequence>
<scanned-sequence accession="chr9" name="chr9">
</scanned-sequence>
<scanned-sequence accession="chr9" name="chr9">
</scanned-sequence>
<scanned-sequence accession="chr9" name="chr9">
</scanned-sequence>
<scanned-sequence accession="chr9" name="chr9">
</scanned-sequence>
<scanned-sequence accession="chr9" name="chr9">
</scanned-sequence>
<scanned-sequence accession="chr9" name="chr9">
</scanned-sequence>
<scanned-sequence accession="chr9" name="chr9">
</scanned-sequence>
<scanned-sequence accession="chr9" name="chr9">
</scanned-sequence>
<scanned-sequence accession="chr9" name="chr9">
<matched-element start="122704210" stop="122704195" score="11.101" pvalue="7.4e-05">
<sequence>GGGGCACGTGGCAGGG</sequence>
<mem:qvalue>0.95</mem:qvalue>
</matched-element>
</scanned-sequence>
<scanned-sequence accession="chr9" name="chr9">
<matched-element start="125141532" stop="125141517" score="10.899" pvalue="8.34e-05">
<sequence>AAACCATGTGTGACGG</sequence>
<mem:qvalue>0.952</mem:qvalue>
</matched-element>
</scanned-sequence>
<scanned-sequence accession="chr9" name="chr9">
</scanned-sequence>
<scanned-sequence accession="chr9" name="chr9">
</scanned-sequence>
<scanned-sequence accession="chr9" name="chr9">
</scanned-sequence>
<scanned-sequence accession="chr9" name="chr9">
</scanned-sequence>
<scanned-sequence accession="chr9" name="chr9">
</scanned-sequence>
<scanned-sequence accession="chr9" name="chr9">
</scanned-sequence>
<scanned-sequence accession="chr9" name="chr9">
</scanned-sequence>
<scanned-sequence accession="chr9" name="chr9">
</scanned-sequence>
<scanned-sequence accession="chr9" name="chr9">
</scanned-sequence>
<scanned-sequence accession="chr9" name="chr9">
</scanned-sequence>
<scanned-sequence accession="chr9" name="chr9">
</scanned-sequence>
<scanned-sequence accession="chr9" name="chr9">
</scanned-sequence>
<scanned-sequence accession="chr9" name="chr9">
</scanned-sequence>
<scanned-sequence accession="chr9" name="chr9">
</scanned-sequence>
<scanned-sequence accession="chr9" name="chr9">
</scanned-sequence>
<scanned-sequence accession="chr9" name="chr9">
</scanned-sequence>
<scanned-sequence accession="chr9" name="chr9">
</scanned-sequence>
<scanned-sequence accession="chr9" name="chr9">
</scanned-sequence>
<scanned-sequence accession="chr9" name="chr9">
</scanned-sequence>
<scanned-sequence accession="chr9" name="chr9">
</scanned-sequence>
<scanned-sequence accession="chr9" name="chr9">
</scanned-sequence>
<scanned-sequence accession="chr9" name="chr9">
</scanned-sequence>
<scanned-sequence accession="chr9" name="chr9">
<matched-element start="135193061" stop="135193076" score="12.2525" pvalue="3.5e-05">
<sequence>CCCGCACGTGTTCCTG</sequence>
<mem:qvalue>0.829</mem:qvalue>
</matched-element>
<matched-element start="135193074" stop="135193059" score="11.0707" pvalue="7.54e-05">
<sequence>GGAACACGTGCGGGAC</sequence>
<mem:qvalue>0.95</mem:qvalue>
</matched-element>
</scanned-sequence>
<scanned-sequence accession="chr9" name="chr9">
</scanned-sequence>
<scanned-sequence accession="chr9" name="chr9">
</scanned-sequence>
<scanned-sequence accession="chrX" name="chrX">
</scanned-sequence>
<scanned-sequence accession="chrX" name="chrX">
</scanned-sequence>
<scanned-sequence accession="chrX" name="chrX">
</scanned-sequence>
<scanned-sequence accession="chrX" name="chrX">
</scanned-sequence>
<scanned-sequence accession="chrX" name="chrX">
</scanned-sequence>
<scanned-sequence accession="chrX" name="chrX">
</scanned-sequence>
<scanned-sequence accession="chrX" name="chrX">
</scanned-sequence>
<scanned-sequence accession="chrX" name="chrX">
</scanned-sequence>
<scanned-sequence accession="chrX" name="chrX">
</scanned-sequence>
<scanned-sequence accession="chrX" name="chrX">
</scanned-sequence>
<scanned-sequence accession="chrX" name="chrX">
</scanned-sequence>
<scanned-sequence accession="chrX" name="chrX">
</scanned-sequence>
<scanned-sequence accession="chrX" name="chrX">
</scanned-sequence>
<scanned-sequence accession="chrX" name="chrX">
</scanned-sequence>
<scanned-sequence accession="chrX" name="chrX">
</scanned-sequence>
<scanned-sequence accession="chrX" name="chrX">
</scanned-sequence>
<scanned-sequence accession="chrX" name="chrX">
</scanned-sequence>
<scanned-sequence accession="chrX" name="chrX">
</scanned-sequence>
<scanned-sequence accession="chrX" name="chrX">
</scanned-sequence>
<scanned-sequence accession="chrX" name="chrX">
</scanned-sequence>
<scanned-sequence accession="chrX" name="chrX">
</scanned-sequence>
<scanned-sequence accession="chrX" name="chrX">
</scanned-sequence>
<scanned-sequence accession="chrX" name="chrX">
</scanned-sequence>
<scanned-sequence accession="chrX" name="chrX">
</scanned-sequence>
<scanned-sequence accession="chrX" name="chrX">
</scanned-sequence>
<scanned-sequence accession="chrX" name="chrX">
</scanned-sequence>
<scanned-sequence accession="chrX" name="chrX">
</scanned-sequence>
<scanned-sequence accession="chrX" name="chrX">
</scanned-sequence>
<scanned-sequence accession="chrX" name="chrX">
</scanned-sequence>
<scanned-sequence accession="chrX" name="chrX">
</scanned-sequence>
<scanned-sequence accession="chrX" name="chrX">
</scanned-sequence>
<scanned-sequence accession="chrX" name="chrX">
</scanned-sequence>
<scanned-sequence accession="chrX" name="chrX">
</scanned-sequence>
<scanned-sequence accession="chr10" name="chr10">
</scanned-sequence>
<scanned-sequence accession="chr10" name="chr10">
</scanned-sequence>
<scanned-sequence accession="chr10" name="chr10">
</scanned-sequence>
<scanned-sequence accession="chr10" name="chr10">
</scanned-sequence>
<scanned-sequence accession="chr10" name="chr10">
</scanned-sequence>
<scanned-sequence accession="chr10" name="chr10">
</scanned-sequence>
<scanned-sequence accession="chr10" name="chr10">
</scanned-sequence>
<scanned-sequence accession="chr10" name="chr10">
</scanned-sequence>
<scanned-sequence accession="chr10" name="chr10">
</scanned-sequence>
<scanned-sequence accession="chr10" name="chr10">
<matched-element start="7560132" stop="7560117" score="12.1313" pvalue="3.81e-05">
<sequence>AGTGCACGTGGGGCGT</sequence>
<mem:qvalue>0.848</mem:qvalue>
</matched-element>
<matched-element start="7560119" stop="7560134" score="11.5455" pvalue="5.63e-05">
<sequence>GCCCCACGTGCACTGG</sequence>
<mem:qvalue>0.931</mem:qvalue>
</matched-element>
</scanned-sequence>
<scanned-sequence accession="chr10" name="chr10">
</scanned-sequence>
<scanned-sequence accession="chr10" name="chr10">
</scanned-sequence>
<scanned-sequence accession="chr10" name="chr10">
</scanned-sequence>
<scanned-sequence accession="chr10" name="chr10">
</scanned-sequence>
<scanned-sequence accession="chr10" name="chr10">
</scanned-sequence>
<scanned-sequence accession="chr10" name="chr10">
</scanned-sequence>
<scanned-sequence accession="chr10" name="chr10">
</scanned-sequence>
<scanned-sequence accession="chr10" name="chr10">
</scanned-sequence>
<scanned-sequence accession="chr10" name="chr10">
</scanned-sequence>
<scanned-sequence accession="chr10" name="chr10">
</scanned-sequence>
<scanned-sequence accession="chr10" name="chr10">
</scanned-sequence>
<scanned-sequence accession="chr10" name="chr10">
</scanned-sequence>
<scanned-sequence accession="chr10" name="chr10">
</scanned-sequence>
<scanned-sequence accession="chr10" name="chr10">
</scanned-sequence>
<scanned-sequence accession="chr10" name="chr10">
</scanned-sequence>
<scanned-sequence accession="chr10" name="chr10">
</scanned-sequence>
<scanned-sequence accession="chr10" name="chr10">
</scanned-sequence>
<scanned-sequence accession="chr10" name="chr10">
</scanned-sequence>
<scanned-sequence accession="chr10" name="chr10">
</scanned-sequence>
<scanned-sequence accession="chr10" name="chr10">
</scanned-sequence>
<scanned-sequence accession="chr10" name="chr10">
</scanned-sequence>
<scanned-sequence accession="chr10" name="chr10">
</scanned-sequence>
<scanned-sequence accession="chr10" name="chr10">
</scanned-sequence>
<scanned-sequence accession="chr10" name="chr10">
</scanned-sequence>
<scanned-sequence accession="chr10" name="chr10">
</scanned-sequence>
<scanned-sequence accession="chr10" name="chr10">
</scanned-sequence>
<scanned-sequence accession="chr10" name="chr10">
</scanned-sequence>
<scanned-sequence accession="chr10" name="chr10">
</scanned-sequence>
<scanned-sequence accession="chr10" name="chr10">
</scanned-sequence>
<scanned-sequence accession="chr10" name="chr10">
</scanned-sequence>
<scanned-sequence accession="chr10" name="chr10">
</scanned-sequence>
<scanned-sequence accession="chr10" name="chr10">
</scanned-sequence>
<scanned-sequence accession="chr10" name="chr10">
</scanned-sequence>
<scanned-sequence accession="chr10" name="chr10">
</scanned-sequence>
<scanned-sequence accession="chr10" name="chr10">
</scanned-sequence>
<scanned-sequence accession="chr10" name="chr10">
</scanned-sequence>
<scanned-sequence accession="chr10" name="chr10">
</scanned-sequence>
<scanned-sequence accession="chr10" name="chr10">
</scanned-sequence>
<scanned-sequence accession="chr10" name="chr10">
</scanned-sequence>
<scanned-sequence accession="chr10" name="chr10">
</scanned-sequence>
<scanned-sequence accession="chr10" name="chr10">
</scanned-sequence>
<scanned-sequence accession="chr10" name="chr10">
</scanned-sequence>
<scanned-sequence accession="chr10" name="chr10">
</scanned-sequence>
<scanned-sequence accession="chr10" name="chr10">
</scanned-sequence>
<scanned-sequence accession="chr10" name="chr10">
<matched-element start="73705334" stop="73705319" score="12.0303" pvalue="4.09e-05">
<sequence>GGAGCACGTGCCTCTT</sequence>
<mem:qvalue>0.854</mem:qvalue>
</matched-element>
</scanned-sequence>
<scanned-sequence accession="chr10" name="chr10">
</scanned-sequence>
<scanned-sequence accession="chr10" name="chr10">
<matched-element start="73749858" stop="73749843" score="13.6061" pvalue="1.2e-05">
<sequence>TACCCACGTGGGGCTG</sequence>
<mem:qvalue>0.829</mem:qvalue>
</matched-element>
<matched-element start="73749845" stop="73749860" score="11.1515" pvalue="7.18e-05">
<sequence>GCCCCACGTGGGTATC</sequence>
<mem:qvalue>0.95</mem:qvalue>
</matched-element>
</scanned-sequence>
<scanned-sequence accession="chr10" name="chr10">
</scanned-sequence>
<scanned-sequence accession="chr10" name="chr10">
<matched-element start="73765081" stop="73765096" score="11.1111" pvalue="7.35e-05">
<sequence>TTCCCACATGGTTCTT</sequence>
<mem:qvalue>0.95</mem:qvalue>
</matched-element>
</scanned-sequence>
<scanned-sequence accession="chr10" name="chr10">
</scanned-sequence>
<scanned-sequence accession="chr10" name="chr10">
</scanned-sequence>
<scanned-sequence accession="chr10" name="chr10">
</scanned-sequence>
<scanned-sequence accession="chr10" name="chr10">
</scanned-sequence>
<scanned-sequence accession="chr10" name="chr10">
</scanned-sequence>
<scanned-sequence accession="chr10" name="chr10">
</scanned-sequence>
<scanned-sequence accession="chr10" name="chr10">
</scanned-sequence>
<scanned-sequence accession="chr10" name="chr10">
</scanned-sequence>
<scanned-sequence accession="chr10" name="chr10">
</scanned-sequence>
<scanned-sequence accession="chr10" name="chr10">
</scanned-sequence>
<scanned-sequence accession="chr10" name="chr10">
</scanned-sequence>
<scanned-sequence accession="chr10" name="chr10">
</scanned-sequence>
<scanned-sequence accession="chr10" name="chr10">
</scanned-sequence>
<scanned-sequence accession="chr10" name="chr10">
</scanned-sequence>
<scanned-sequence accession="chr10" name="chr10">
</scanned-sequence>
<scanned-sequence accession="chr10" name="chr10">
<matched-element start="95452362" stop="95452347" score="12.1313" pvalue="3.81e-05">
<sequence>GTAACACGTGGCCGTG</sequence>
<mem:qvalue>0.848</mem:qvalue>
</matched-element>
<matched-element start="95452349" stop="95452364" score="10.8283" pvalue="8.7e-05">
<sequence>CGGCCACGTGTTACAT</sequence>
<mem:qvalue>0.954</mem:qvalue>
</matched-element>
</scanned-sequence>
<scanned-sequence accession="chr10" name="chr10">
</scanned-sequence>
<scanned-sequence accession="chr10" name="chr10">
</scanned-sequence>
<scanned-sequence accession="chr10" name="chr10">
<matched-element start="97506886" stop="97506871" score="10.9293" pvalue="8.2e-05">
<sequence>TAAGCATGTGGGAATG</sequence>
<mem:qvalue>0.952</mem:qvalue>
</matched-element>
</scanned-sequence>
<scanned-sequence accession="chr10" name="chr10">
</scanned-sequence>
<scanned-sequence accession="chr10" name="chr10">
</scanned-sequence>
<scanned-sequence accession="chr10" name="chr10">
</scanned-sequence>
<scanned-sequence accession="chr10" name="chr10">
</scanned-sequence>
<scanned-sequence accession="chr10" name="chr10">
</scanned-sequence>
<scanned-sequence accession="chr10" name="chr10">
</scanned-sequence>
<scanned-sequence accession="chr10" name="chr10">
</scanned-sequence>
<scanned-sequence accession="chr10" name="chr10">
</scanned-sequence>
<scanned-sequence accession="chr10" name="chr10">
</scanned-sequence>
<scanned-sequence accession="chr10" name="chr10">
</scanned-sequence>
<scanned-sequence accession="chr10" name="chr10">
</scanned-sequence>
<scanned-sequence accession="chr10" name="chr10">
</scanned-sequence>
<scanned-sequence accession="chr10" name="chr10">
</scanned-sequence>
<scanned-sequence accession="chr10" name="chr10">
</scanned-sequence>
<scanned-sequence accession="chr10" name="chr10">
</scanned-sequence>
<scanned-sequence accession="chr10" name="chr10">
</scanned-sequence>
<scanned-sequence accession="chr10" name="chr10">
</scanned-sequence>
<scanned-sequence accession="chr10" name="chr10">
</scanned-sequence>
<scanned-sequence accession="chr10" name="chr10">
</scanned-sequence>
<scanned-sequence accession="chr10" name="chr10">
</scanned-sequence>
<scanned-sequence accession="chr10" name="chr10">
</scanned-sequence>
<scanned-sequence accession="chr10" name="chr10">
</scanned-sequence>
<scanned-sequence accession="chr10" name="chr10">
</scanned-sequence>
<scanned-sequence accession="chr10" name="chr10">
</scanned-sequence>
<scanned-sequence accession="chr10" name="chr10">
</scanned-sequence>
<scanned-sequence accession="chr10" name="chr10">
</scanned-sequence>
<scanned-sequence accession="chr10" name="chr10">
</scanned-sequence>
<scanned-sequence accession="chr10" name="chr10">
</scanned-sequence>
<scanned-sequence accession="chr10" name="chr10">
</scanned-sequence>
<scanned-sequence accession="chr10" name="chr10">
</scanned-sequence>
<scanned-sequence accession="chr10" name="chr10">
</scanned-sequence>
<scanned-sequence accession="chr10" name="chr10">
</scanned-sequence>
<scanned-sequence accession="chr11" name="chr11">
</scanned-sequence>
<scanned-sequence accession="chr11" name="chr11">
</scanned-sequence>
<scanned-sequence accession="chr11" name="chr11">
</scanned-sequence>
<scanned-sequence accession="chr11" name="chr11">
</scanned-sequence>
<scanned-sequence accession="chr11" name="chr11">
</scanned-sequence>
<scanned-sequence accession="chr11" name="chr11">
</scanned-sequence>
<scanned-sequence accession="chr11" name="chr11">
</scanned-sequence>
<scanned-sequence accession="chr11" name="chr11">
</scanned-sequence>
<scanned-sequence accession="chr11" name="chr11">
</scanned-sequence>
<scanned-sequence accession="chr11" name="chr11">
</scanned-sequence>
<scanned-sequence accession="chr11" name="chr11">
</scanned-sequence>
<scanned-sequence accession="chr11" name="chr11">
</scanned-sequence>
<scanned-sequence accession="chr11" name="chr11">
</scanned-sequence>
<scanned-sequence accession="chr11" name="chr11">
</scanned-sequence>
<scanned-sequence accession="chr11" name="chr11">
</scanned-sequence>
<scanned-sequence accession="chr11" name="chr11">
</scanned-sequence>
<scanned-sequence accession="chr11" name="chr11">
</scanned-sequence>
<scanned-sequence accession="chr11" name="chr11">
</scanned-sequence>
<scanned-sequence accession="chr11" name="chr11">
</scanned-sequence>
<scanned-sequence accession="chr11" name="chr11">
</scanned-sequence>
<scanned-sequence accession="chr11" name="chr11">
</scanned-sequence>
<scanned-sequence accession="chr11" name="chr11">
</scanned-sequence>
<scanned-sequence accession="chr11" name="chr11">
</scanned-sequence>
<scanned-sequence accession="chr11" name="chr11">
</scanned-sequence>
<scanned-sequence accession="chr11" name="chr11">
</scanned-sequence>
<scanned-sequence accession="chr11" name="chr11">
</scanned-sequence>
<scanned-sequence accession="chr11" name="chr11">
</scanned-sequence>
<scanned-sequence accession="chr11" name="chr11">
</scanned-sequence>
<scanned-sequence accession="chr11" name="chr11">
</scanned-sequence>
<scanned-sequence accession="chr11" name="chr11">
</scanned-sequence>
<scanned-sequence accession="chr11" name="chr11">
</scanned-sequence>
<scanned-sequence accession="chr11" name="chr11">
</scanned-sequence>
<scanned-sequence accession="chr11" name="chr11">
</scanned-sequence>
<scanned-sequence accession="chr11" name="chr11">
</scanned-sequence>
<scanned-sequence accession="chr11" name="chr11">
</scanned-sequence>
<scanned-sequence accession="chr11" name="chr11">
</scanned-sequence>
<scanned-sequence accession="chr11" name="chr11">
</scanned-sequence>
<scanned-sequence accession="chr11" name="chr11">
</scanned-sequence>
<scanned-sequence accession="chr11" name="chr11">
</scanned-sequence>
<scanned-sequence accession="chr11" name="chr11">
</scanned-sequence>
<scanned-sequence accession="chr11" name="chr11">
</scanned-sequence>
<scanned-sequence accession="chr11" name="chr11">
<matched-element start="61487623" stop="61487608" score="13.6465" pvalue="1.16e-05">
<sequence>CTCCCACGTGATTGGG</sequence>
<mem:qvalue>0.829</mem:qvalue>
</matched-element>
<matched-element start="61487610" stop="61487625" score="10.9697" pvalue="8e-05">
<sequence>CAATCACGTGGGAGGA</sequence>
<mem:qvalue>0.952</mem:qvalue>
</matched-element>
</scanned-sequence>
<scanned-sequence accession="chr11" name="chr11">
</scanned-sequence>
<scanned-sequence accession="chr11" name="chr11">
<matched-element start="62146339" stop="62146324" score="11.4141" pvalue="6.11e-05">
<sequence>GTACCACGTGCACCTA</sequence>
<mem:qvalue>0.941</mem:qvalue>
</matched-element>
<matched-element start="62146326" stop="62146341" score="11.1616" pvalue="7.14e-05">
<sequence>GGTGCACGTGGTACCT</sequence>
<mem:qvalue>0.95</mem:qvalue>
</matched-element>
</scanned-sequence>
<scanned-sequence accession="chr11" name="chr11">
</scanned-sequence>
<scanned-sequence accession="chr11" name="chr11">
</scanned-sequence>
<scanned-sequence accession="chr11" name="chr11">
</scanned-sequence>
<scanned-sequence accession="chr11" name="chr11">
</scanned-sequence>
<scanned-sequence accession="chr11" name="chr11">
</scanned-sequence>
<scanned-sequence accession="chr11" name="chr11">
</scanned-sequence>
<scanned-sequence accession="chr11" name="chr11">
</scanned-sequence>
<scanned-sequence accession="chr11" name="chr11">
</scanned-sequence>
<scanned-sequence accession="chr11" name="chr11">
</scanned-sequence>
<scanned-sequence accession="chr11" name="chr11">
</scanned-sequence>
<scanned-sequence accession="chr11" name="chr11">
</scanned-sequence>
<scanned-sequence accession="chr11" name="chr11">
</scanned-sequence>
<scanned-sequence accession="chr11" name="chr11">
</scanned-sequence>
<scanned-sequence accession="chr11" name="chr11">
</scanned-sequence>
<scanned-sequence accession="chr11" name="chr11">
</scanned-sequence>
<scanned-sequence accession="chr11" name="chr11">
</scanned-sequence>
<scanned-sequence accession="chr11" name="chr11">
</scanned-sequence>
<scanned-sequence accession="chr11" name="chr11">
</scanned-sequence>
<scanned-sequence accession="chr11" name="chr11">
</scanned-sequence>
<scanned-sequence accession="chr11" name="chr11">
</scanned-sequence>
<scanned-sequence accession="chr11" name="chr11">
</scanned-sequence>
<scanned-sequence accession="chr11" name="chr11">
</scanned-sequence>
<scanned-sequence accession="chr11" name="chr11">
</scanned-sequence>
<scanned-sequence accession="chr11" name="chr11">
</scanned-sequence>
<scanned-sequence accession="chr11" name="chr11">
</scanned-sequence>
<scanned-sequence accession="chr11" name="chr11">
</scanned-sequence>
<scanned-sequence accession="chr11" name="chr11">
</scanned-sequence>
<scanned-sequence accession="chr11" name="chr11">
</scanned-sequence>
<scanned-sequence accession="chr11" name="chr11">
<matched-element start="65076572" stop="65076557" score="11.5354" pvalue="5.66e-05">
<sequence>AGACCACATGGGGGAT</sequence>
<mem:qvalue>0.931</mem:qvalue>
</matched-element>
</scanned-sequence>
<scanned-sequence accession="chr11" name="chr11">
</scanned-sequence>
<scanned-sequence accession="chr11" name="chr11">
</scanned-sequence>
<scanned-sequence accession="chr11" name="chr11">
</scanned-sequence>
<scanned-sequence accession="chr11" name="chr11">
</scanned-sequence>
<scanned-sequence accession="chr11" name="chr11">
<matched-element start="65443592" stop="65443607" score="12.8283" pvalue="2.29e-05">
<sequence>TGAGCACGTGGCAGAG</sequence>
<mem:qvalue>0.829</mem:qvalue>
</matched-element>
</scanned-sequence>
<scanned-sequence accession="chr11" name="chr11">
</scanned-sequence>
<scanned-sequence accession="chr11" name="chr11">
</scanned-sequence>
<scanned-sequence accession="chr11" name="chr11">
</scanned-sequence>
<scanned-sequence accession="chr11" name="chr11">
</scanned-sequence>
<scanned-sequence accession="chr11" name="chr11">
</scanned-sequence>
<scanned-sequence accession="chr11" name="chr11">
</scanned-sequence>
<scanned-sequence accession="chr11" name="chr11">
</scanned-sequence>
<scanned-sequence accession="chr11" name="chr11">
</scanned-sequence>
<scanned-sequence accession="chr11" name="chr11">
<matched-element start="72531431" stop="72531446" score="14.5859" pvalue="4.57e-06">
<sequence>CGCGCACGTGGGCGGG</sequence>
<mem:qvalue>0.766</mem:qvalue>
</matched-element>
</scanned-sequence>
<scanned-sequence accession="chr11" name="chr11">
</scanned-sequence>
<scanned-sequence accession="chr11" name="chr11">
</scanned-sequence>
<scanned-sequence accession="chr11" name="chr11">
</scanned-sequence>
<scanned-sequence accession="chr11" name="chr11">
</scanned-sequence>
<scanned-sequence accession="chr11" name="chr11">
<matched-element start="73360327" stop="73360312" score="10.7677" pvalue="9.01e-05">
<sequence>AACACACGTGTTGACT</sequence>
<mem:qvalue>0.955</mem:qvalue>
</matched-element>
<matched-element start="73360314" stop="73360329" score="10.7172" pvalue="9.27e-05">
<sequence>TCAACACGTGTGTTAT</sequence>
<mem:qvalue>0.957</mem:qvalue>
</matched-element>
</scanned-sequence>
<scanned-sequence accession="chr11" name="chr11">
</scanned-sequence>
<scanned-sequence accession="chr11" name="chr11">
</scanned-sequence>
<scanned-sequence accession="chr11" name="chr11">
</scanned-sequence>
<scanned-sequence accession="chr11" name="chr11">
</scanned-sequence>
<scanned-sequence accession="chr11" name="chr11">
</scanned-sequence>
<scanned-sequence accession="chr11" name="chr11">
</scanned-sequence>
<scanned-sequence accession="chr11" name="chr11">
<matched-element start="82548989" stop="82548974" score="11.1515" pvalue="7.18e-05">
<sequence>ACCCCACGTGTATAGG</sequence>
<mem:qvalue>0.95</mem:qvalue>
</matched-element>
<matched-element start="82548976" stop="82548991" score="10.798" pvalue="8.85e-05">
<sequence>TATACACGTGGGGTGG</sequence>
<mem:qvalue>0.954</mem:qvalue>
</matched-element>
</scanned-sequence>
<scanned-sequence accession="chr11" name="chr11">
<matched-element start="85336849" stop="85336834" score="13.7778" pvalue="1.03e-05">
<sequence>ATCCCACGTGGTTAAT</sequence>
<mem:qvalue>0.829</mem:qvalue>
</matched-element>
<matched-element start="85336836" stop="85336851" score="12.3737" pvalue="3.21e-05">
<sequence>TAACCACGTGGGATTC</sequence>
<mem:qvalue>0.829</mem:qvalue>
</matched-element>
</scanned-sequence>
<scanned-sequence accession="chr11" name="chr11">
</scanned-sequence>
<scanned-sequence accession="chr11" name="chr11">
</scanned-sequence>
<scanned-sequence accession="chr11" name="chr11">
</scanned-sequence>
<scanned-sequence accession="chr11" name="chr11">
</scanned-sequence>
<scanned-sequence accession="chr11" name="chr11">
</scanned-sequence>
<scanned-sequence accession="chr11" name="chr11">
</scanned-sequence>
<scanned-sequence accession="chr11" name="chr11">
</scanned-sequence>
<scanned-sequence accession="chr11" name="chr11">
</scanned-sequence>
<scanned-sequence accession="chr11" name="chr11">
</scanned-sequence>
<scanned-sequence accession="chr11" name="chr11">
</scanned-sequence>
<scanned-sequence accession="chr11" name="chr11">
</scanned-sequence>
<scanned-sequence accession="chr11" name="chr11">
</scanned-sequence>
<scanned-sequence accession="chr11" name="chr11">
</scanned-sequence>
<scanned-sequence accession="chr11" name="chr11">
</scanned-sequence>
<scanned-sequence accession="chr11" name="chr11">
</scanned-sequence>
<scanned-sequence accession="chr11" name="chr11">
</scanned-sequence>
<scanned-sequence accession="chr11" name="chr11">
</scanned-sequence>
<scanned-sequence accession="chr11" name="chr11">
</scanned-sequence>
<scanned-sequence accession="chr11" name="chr11">
</scanned-sequence>
<scanned-sequence accession="chr11" name="chr11">
</scanned-sequence>
<scanned-sequence accession="chr11" name="chr11">
</scanned-sequence>
<scanned-sequence accession="chr11" name="chr11">
</scanned-sequence>
<scanned-sequence accession="chr11" name="chr11">
</scanned-sequence>
<scanned-sequence accession="chr11" name="chr11">
</scanned-sequence>
<scanned-sequence accession="chr11" name="chr11">
</scanned-sequence>
<scanned-sequence accession="chr11" name="chr11">
</scanned-sequence>
<scanned-sequence accession="chr11" name="chr11">
</scanned-sequence>
<scanned-sequence accession="chr11" name="chr11">
</scanned-sequence>
<scanned-sequence accession="chr11" name="chr11">
</scanned-sequence>
<scanned-sequence accession="chr11" name="chr11">
</scanned-sequence>
<scanned-sequence accession="chr11" name="chr11">
</scanned-sequence>
<scanned-sequence accession="chr11" name="chr11">
</scanned-sequence>
<scanned-sequence accession="chr11" name="chr11">
</scanned-sequence>
<scanned-sequence accession="chr11" name="chr11">
</scanned-sequence>
<scanned-sequence accession="chr11" name="chr11">
</scanned-sequence>
<scanned-sequence accession="chr12" name="chr12">
</scanned-sequence>
<scanned-sequence accession="chr12" name="chr12">
</scanned-sequence>
<scanned-sequence accession="chr12" name="chr12">
</scanned-sequence>
<scanned-sequence accession="chr12" name="chr12">
</scanned-sequence>
<scanned-sequence accession="chr12" name="chr12">
</scanned-sequence>
<scanned-sequence accession="chr12" name="chr12">
</scanned-sequence>
<scanned-sequence accession="chr12" name="chr12">
<matched-element start="4098221" stop="4098236" score="13.1818" pvalue="1.72e-05">
<sequence>GGACCACATGGTGCTT</sequence>
<mem:qvalue>0.829</mem:qvalue>
</matched-element>
</scanned-sequence>
<scanned-sequence accession="chr12" name="chr12">
</scanned-sequence>
<scanned-sequence accession="chr12" name="chr12">
</scanned-sequence>
<scanned-sequence accession="chr12" name="chr12">
</scanned-sequence>
<scanned-sequence accession="chr12" name="chr12">
</scanned-sequence>
<scanned-sequence accession="chr12" name="chr12">
</scanned-sequence>
<scanned-sequence accession="chr12" name="chr12">
</scanned-sequence>
<scanned-sequence accession="chr12" name="chr12">
</scanned-sequence>
<scanned-sequence accession="chr12" name="chr12">
</scanned-sequence>
<scanned-sequence accession="chr12" name="chr12">
</scanned-sequence>
<scanned-sequence accession="chr12" name="chr12">
</scanned-sequence>
<scanned-sequence accession="chr12" name="chr12">
<matched-element start="6923123" stop="6923138" score="11.2525" pvalue="6.75e-05">
<sequence>TTACCACATGCGTCGT</sequence>
<mem:qvalue>0.95</mem:qvalue>
</matched-element>
</scanned-sequence>
<scanned-sequence accession="chr12" name="chr12">
</scanned-sequence>
<scanned-sequence accession="chr12" name="chr12">
</scanned-sequence>
<scanned-sequence accession="chr12" name="chr12">
</scanned-sequence>
<scanned-sequence accession="chr12" name="chr12">
</scanned-sequence>
<scanned-sequence accession="chr12" name="chr12">
</scanned-sequence>
<scanned-sequence accession="chr12" name="chr12">
</scanned-sequence>
<scanned-sequence accession="chr12" name="chr12">
</scanned-sequence>
<scanned-sequence accession="chr12" name="chr12">
</scanned-sequence>
<scanned-sequence accession="chr12" name="chr12">
</scanned-sequence>
<scanned-sequence accession="chr12" name="chr12">
</scanned-sequence>
<scanned-sequence accession="chr12" name="chr12">
<matched-element start="12054637" stop="12054622" score="12.2727" pvalue="3.45e-05">
<sequence>AGGCCACGTGGCCGGG</sequence>
<mem:qvalue>0.829</mem:qvalue>
</matched-element>
</scanned-sequence>
<scanned-sequence accession="chr12" name="chr12">
</scanned-sequence>
<scanned-sequence accession="chr12" name="chr12">
</scanned-sequence>
<scanned-sequence accession="chr12" name="chr12">
</scanned-sequence>
<scanned-sequence accession="chr12" name="chr12">
<matched-element start="14410171" stop="14410186" score="15.3636" pvalue="1.79e-06">
<sequence>GGAGCACGTGATCTTG</sequence>
<mem:qvalue>0.478</mem:qvalue>
</matched-element>
<matched-element start="14410184" stop="14410169" score="11.5051" pvalue="5.77e-05">
<sequence>AGATCACGTGCTCCCA</sequence>
<mem:qvalue>0.936</mem:qvalue>
</matched-element>
</scanned-sequence>
<scanned-sequence accession="chr12" name="chr12">
</scanned-sequence>
<scanned-sequence accession="chr12" name="chr12">
</scanned-sequence>
<scanned-sequence accession="chr12" name="chr12">
</scanned-sequence>
<scanned-sequence accession="chr12" name="chr12">
</scanned-sequence>
<scanned-sequence accession="chr12" name="chr12">
</scanned-sequence>
<scanned-sequence accession="chr12" name="chr12">
</scanned-sequence>
<scanned-sequence accession="chr12" name="chr12">
</scanned-sequence>
<scanned-sequence accession="chr12" name="chr12">
</scanned-sequence>
<scanned-sequence accession="chr12" name="chr12">
</scanned-sequence>
<scanned-sequence accession="chr12" name="chr12">
</scanned-sequence>
<scanned-sequence accession="chr12" name="chr12">
</scanned-sequence>
<scanned-sequence accession="chr12" name="chr12">
</scanned-sequence>
<scanned-sequence accession="chr12" name="chr12">
</scanned-sequence>
<scanned-sequence accession="chr12" name="chr12">
</scanned-sequence>
<scanned-sequence accession="chr12" name="chr12">
</scanned-sequence>
<scanned-sequence accession="chr12" name="chr12">
</scanned-sequence>
<scanned-sequence accession="chr12" name="chr12">
</scanned-sequence>
<scanned-sequence accession="chr12" name="chr12">
</scanned-sequence>
<scanned-sequence accession="chr12" name="chr12">
</scanned-sequence>
<scanned-sequence accession="chr12" name="chr12">
</scanned-sequence>
<scanned-sequence accession="chr12" name="chr12">
</scanned-sequence>
<scanned-sequence accession="chr12" name="chr12">
<matched-element start="47810334" stop="47810349" score="12.6566" pvalue="2.61e-05">
<sequence>GAAGCACGTGGCCAGA</sequence>
<mem:qvalue>0.829</mem:qvalue>
</matched-element>
<matched-element start="47810347" stop="47810332" score="11.5556" pvalue="5.59e-05">
<sequence>TGGCCACGTGCTTCCT</sequence>
<mem:qvalue>0.931</mem:qvalue>
</matched-element>
</scanned-sequence>
<scanned-sequence accession="chr12" name="chr12">
</scanned-sequence>
<scanned-sequence accession="chr12" name="chr12">
</scanned-sequence>
<scanned-sequence accession="chr12" name="chr12">
</scanned-sequence>
<scanned-sequence accession="chr12" name="chr12">
</scanned-sequence>
<scanned-sequence accession="chr12" name="chr12">
</scanned-sequence>
<scanned-sequence accession="chr12" name="chr12">
</scanned-sequence>
<scanned-sequence accession="chr12" name="chr12">
</scanned-sequence>
<scanned-sequence accession="chr12" name="chr12">
</scanned-sequence>
<scanned-sequence accession="chr12" name="chr12">
</scanned-sequence>
<scanned-sequence accession="chr12" name="chr12">
</scanned-sequence>
<scanned-sequence accession="chr12" name="chr12">
</scanned-sequence>
<scanned-sequence accession="chr12" name="chr12">
</scanned-sequence>
<scanned-sequence accession="chr12" name="chr12">
</scanned-sequence>
<scanned-sequence accession="chr12" name="chr12">
</scanned-sequence>
<scanned-sequence accession="chr12" name="chr12">
</scanned-sequence>
<scanned-sequence accession="chr12" name="chr12">
</scanned-sequence>
<scanned-sequence accession="chr12" name="chr12">
</scanned-sequence>
<scanned-sequence accession="chr12" name="chr12">
</scanned-sequence>
<scanned-sequence accession="chr12" name="chr12">
</scanned-sequence>
<scanned-sequence accession="chr12" name="chr12">
</scanned-sequence>
<scanned-sequence accession="chr12" name="chr12">
</scanned-sequence>
<scanned-sequence accession="chr12" name="chr12">
</scanned-sequence>
<scanned-sequence accession="chr12" name="chr12">
</scanned-sequence>
<scanned-sequence accession="chr12" name="chr12">
</scanned-sequence>
<scanned-sequence accession="chr12" name="chr12">
</scanned-sequence>
<scanned-sequence accession="chr12" name="chr12">
</scanned-sequence>
<scanned-sequence accession="chr12" name="chr12">
</scanned-sequence>
<scanned-sequence accession="chr12" name="chr12">
</scanned-sequence>
<scanned-sequence accession="chr12" name="chr12">
</scanned-sequence>
<scanned-sequence accession="chr12" name="chr12">
<matched-element start="91321963" stop="91321978" score="12.7374" pvalue="2.45e-05">
<sequence>TGAGCATGTGGGCTGT</sequence>
<mem:qvalue>0.829</mem:qvalue>
</matched-element>
<matched-element start="91321976" stop="91321961" score="11.9293" pvalue="4.37e-05">
<sequence>AGCCCACATGCTCAGA</sequence>
<mem:qvalue>0.854</mem:qvalue>
</matched-element>
</scanned-sequence>
<scanned-sequence accession="chr12" name="chr12">
</scanned-sequence>
<scanned-sequence accession="chr12" name="chr12">
</scanned-sequence>
<scanned-sequence accession="chr12" name="chr12">
</scanned-sequence>
<scanned-sequence accession="chr12" name="chr12">
</scanned-sequence>
<scanned-sequence accession="chr12" name="chr12">
</scanned-sequence>
<scanned-sequence accession="chr12" name="chr12">
</scanned-sequence>
<scanned-sequence accession="chr12" name="chr12">
</scanned-sequence>
<scanned-sequence accession="chr12" name="chr12">
</scanned-sequence>
<scanned-sequence accession="chr12" name="chr12">
</scanned-sequence>
<scanned-sequence accession="chr12" name="chr12">
</scanned-sequence>
<scanned-sequence accession="chr12" name="chr12">
</scanned-sequence>
<scanned-sequence accession="chr12" name="chr12">
</scanned-sequence>
<scanned-sequence accession="chr12" name="chr12">
</scanned-sequence>
<scanned-sequence accession="chr12" name="chr12">
</scanned-sequence>
<scanned-sequence accession="chr12" name="chr12">
</scanned-sequence>
<scanned-sequence accession="chr12" name="chr12">
</scanned-sequence>
<scanned-sequence accession="chr12" name="chr12">
</scanned-sequence>
<scanned-sequence accession="chr12" name="chr12">
</scanned-sequence>
<scanned-sequence accession="chr12" name="chr12">
</scanned-sequence>
<scanned-sequence accession="chr12" name="chr12">
</scanned-sequence>
<scanned-sequence accession="chr12" name="chr12">
</scanned-sequence>
<scanned-sequence accession="chr12" name="chr12">
</scanned-sequence>
<scanned-sequence accession="chr12" name="chr12">
</scanned-sequence>
<scanned-sequence accession="chr12" name="chr12">
</scanned-sequence>
<scanned-sequence accession="chr12" name="chr12">
</scanned-sequence>
<scanned-sequence accession="chr12" name="chr12">
</scanned-sequence>
<scanned-sequence accession="chr12" name="chr12">
<matched-element start="102847299" stop="102847284" score="11.2323" pvalue="6.84e-05">
<sequence>GAAGAACGTGGTTGGG</sequence>
<mem:qvalue>0.95</mem:qvalue>
</matched-element>
</scanned-sequence>
<scanned-sequence accession="chr12" name="chr12">
</scanned-sequence>
<scanned-sequence accession="chr12" name="chr12">
</scanned-sequence>
<scanned-sequence accession="chr12" name="chr12">
<matched-element start="103617570" stop="103617555" score="13.2828" pvalue="1.59e-05">
<sequence>AAACCACGTGTTATGC</sequence>
<mem:qvalue>0.829</mem:qvalue>
</matched-element>
</scanned-sequence>
<scanned-sequence accession="chr12" name="chr12">
</scanned-sequence>
<scanned-sequence accession="chr12" name="chr12">
</scanned-sequence>
<scanned-sequence accession="chr12" name="chr12">
</scanned-sequence>
<scanned-sequence accession="chr12" name="chr12">
</scanned-sequence>
<scanned-sequence accession="chr12" name="chr12">
</scanned-sequence>
<scanned-sequence accession="chr12" name="chr12">
</scanned-sequence>
<scanned-sequence accession="chr12" name="chr12">
</scanned-sequence>
<scanned-sequence accession="chr12" name="chr12">
</scanned-sequence>
<scanned-sequence accession="chr12" name="chr12">
</scanned-sequence>
<scanned-sequence accession="chr12" name="chr12">
</scanned-sequence>
<scanned-sequence accession="chr12" name="chr12">
</scanned-sequence>
<scanned-sequence accession="chr12" name="chr12">
</scanned-sequence>
<scanned-sequence accession="chr12" name="chr12">
</scanned-sequence>
<scanned-sequence accession="chr12" name="chr12">
</scanned-sequence>
<scanned-sequence accession="chr12" name="chr12">
</scanned-sequence>
<scanned-sequence accession="chr12" name="chr12">
</scanned-sequence>
<scanned-sequence accession="chr12" name="chr12">
</scanned-sequence>
<scanned-sequence accession="chr12" name="chr12">
</scanned-sequence>
<scanned-sequence accession="chr12" name="chr12">
</scanned-sequence>
<scanned-sequence accession="chr12" name="chr12">
</scanned-sequence>
<scanned-sequence accession="chr12" name="chr12">
</scanned-sequence>
<scanned-sequence accession="chr12" name="chr12">
</scanned-sequence>
<scanned-sequence accession="chr12" name="chr12">
</scanned-sequence>
<scanned-sequence accession="chr12" name="chr12">
</scanned-sequence>
<scanned-sequence accession="chr12" name="chr12">
<matched-element start="120810944" stop="120810959" score="15.6162" pvalue="1.26e-06">
<sequence>GGCGCACGTGTTCCGG</sequence>
<mem:qvalue>0.451</mem:qvalue>
</matched-element>
<matched-element start="120810957" stop="120810942" score="13.798" pvalue="1.01e-05">
<sequence>GGAACACGTGCGCCTG</sequence>
<mem:qvalue>0.829</mem:qvalue>
</matched-element>
</scanned-sequence>
<scanned-sequence accession="chr12" name="chr12">
</scanned-sequence>
<scanned-sequence accession="chr12" name="chr12">
<matched-element start="120951569" stop="120951554" score="13.4848" pvalue="1.33e-05">
<sequence>GTCCCACGTGTTCCAT</sequence>
<mem:qvalue>0.829</mem:qvalue>
</matched-element>
</scanned-sequence>
<scanned-sequence accession="chr12" name="chr12">
</scanned-sequence>
<scanned-sequence accession="chr12" name="chr12">
</scanned-sequence>
<scanned-sequence accession="chr12" name="chr12">
</scanned-sequence>
<scanned-sequence accession="chr12" name="chr12">
</scanned-sequence>
<scanned-sequence accession="chr12" name="chr12">
</scanned-sequence>
<scanned-sequence accession="chr12" name="chr12">
</scanned-sequence>
<scanned-sequence accession="chr12" name="chr12">
</scanned-sequence>
<scanned-sequence accession="chr12" name="chr12">
<matched-element start="122170430" stop="122170445" score="12.4242" pvalue="3.1e-05">
<sequence>CACCCACGTGAGGAGG</sequence>
<mem:qvalue>0.829</mem:qvalue>
</matched-element>
</scanned-sequence>
<scanned-sequence accession="chr12" name="chr12">
</scanned-sequence>
<scanned-sequence accession="chr12" name="chr12">
</scanned-sequence>
<scanned-sequence accession="chr12" name="chr12">
</scanned-sequence>
<scanned-sequence accession="chr12" name="chr12">
</scanned-sequence>
<scanned-sequence accession="chr12" name="chr12">
</scanned-sequence>
<scanned-sequence accession="chr12" name="chr12">
</scanned-sequence>
<scanned-sequence accession="chr12" name="chr12">
</scanned-sequence>
<scanned-sequence accession="chr12" name="chr12">
</scanned-sequence>
<scanned-sequence accession="chr12" name="chr12">
</scanned-sequence>
<scanned-sequence accession="chr12" name="chr12">
</scanned-sequence>
<scanned-sequence accession="chr12" name="chr12">
</scanned-sequence>
<scanned-sequence accession="chr12" name="chr12">
</scanned-sequence>
<scanned-sequence accession="chr13" name="chr13">
</scanned-sequence>
<scanned-sequence accession="chr13" name="chr13">
</scanned-sequence>
<scanned-sequence accession="chr13" name="chr13">
</scanned-sequence>
<scanned-sequence accession="chr13" name="chr13">
</scanned-sequence>
<scanned-sequence accession="chr13" name="chr13">
</scanned-sequence>
<scanned-sequence accession="chr13" name="chr13">
</scanned-sequence>
<scanned-sequence accession="chr13" name="chr13">
</scanned-sequence>
<scanned-sequence accession="chr13" name="chr13">
</scanned-sequence>
<scanned-sequence accession="chr13" name="chr13">
</scanned-sequence>
<scanned-sequence accession="chr13" name="chr13">
</scanned-sequence>
<scanned-sequence accession="chr13" name="chr13">
</scanned-sequence>
<scanned-sequence accession="chr13" name="chr13">
</scanned-sequence>
<scanned-sequence accession="chr13" name="chr13">
</scanned-sequence>
<scanned-sequence accession="chr13" name="chr13">
</scanned-sequence>
<scanned-sequence accession="chr13" name="chr13">
</scanned-sequence>
<scanned-sequence accession="chr13" name="chr13">
</scanned-sequence>
<scanned-sequence accession="chr13" name="chr13">
</scanned-sequence>
<scanned-sequence accession="chr13" name="chr13">
</scanned-sequence>
<scanned-sequence accession="chr13" name="chr13">
</scanned-sequence>
<scanned-sequence accession="chr13" name="chr13">
</scanned-sequence>
<scanned-sequence accession="chr13" name="chr13">
</scanned-sequence>
<scanned-sequence accession="chr13" name="chr13">
</scanned-sequence>
<scanned-sequence accession="chr13" name="chr13">
</scanned-sequence>
<scanned-sequence accession="chr13" name="chr13">
</scanned-sequence>
<scanned-sequence accession="chr13" name="chr13">
</scanned-sequence>
<scanned-sequence accession="chr13" name="chr13">
</scanned-sequence>
<scanned-sequence accession="chr13" name="chr13">
</scanned-sequence>
<scanned-sequence accession="chr13" name="chr13">
</scanned-sequence>
<scanned-sequence accession="chr13" name="chr13">
</scanned-sequence>
<scanned-sequence accession="chr13" name="chr13">
</scanned-sequence>
<scanned-sequence accession="chr13" name="chr13">
</scanned-sequence>
<scanned-sequence accession="chr13" name="chr13">
</scanned-sequence>
<scanned-sequence accession="chr13" name="chr13">
</scanned-sequence>
<scanned-sequence accession="chr13" name="chr13">
<matched-element start="76799271" stop="76799256" score="10.9394" pvalue="8.15e-05">
<sequence>TGAGCATGTGCGAGGA</sequence>
<mem:qvalue>0.952</mem:qvalue>
</matched-element>
</scanned-sequence>
<scanned-sequence accession="chr13" name="chr13">
</scanned-sequence>
<scanned-sequence accession="chr13" name="chr13">
</scanned-sequence>
<scanned-sequence accession="chr13" name="chr13">
</scanned-sequence>
<scanned-sequence accession="chr13" name="chr13">
<matched-element start="98870681" stop="98870666" score="13.1111" pvalue="1.83e-05">
<sequence>TGCCCACGTGTGGGGC</sequence>
<mem:qvalue>0.829</mem:qvalue>
</matched-element>
<matched-element start="98870668" stop="98870683" score="10.7778" pvalue="8.96e-05">
<sequence>CCCACACGTGGGCAGA</sequence>
<mem:qvalue>0.954</mem:qvalue>
</matched-element>
</scanned-sequence>
<scanned-sequence accession="chr13" name="chr13">
</scanned-sequence>
<scanned-sequence accession="chr13" name="chr13">
</scanned-sequence>
<scanned-sequence accession="chr13" name="chr13">
</scanned-sequence>
<scanned-sequence accession="chr13" name="chr13">
</scanned-sequence>
<scanned-sequence accession="chr13" name="chr13">
</scanned-sequence>
<scanned-sequence accession="chr13" name="chr13">
</scanned-sequence>
<scanned-sequence accession="chr13" name="chr13">
</scanned-sequence>
<scanned-sequence accession="chr14" name="chr14">
</scanned-sequence>
<scanned-sequence accession="chr14" name="chr14">
</scanned-sequence>
<scanned-sequence accession="chr14" name="chr14">
</scanned-sequence>
<scanned-sequence accession="chr14" name="chr14">
</scanned-sequence>
<scanned-sequence accession="chr14" name="chr14">
</scanned-sequence>
<scanned-sequence accession="chr14" name="chr14">
</scanned-sequence>
<scanned-sequence accession="chr14" name="chr14">
</scanned-sequence>
<scanned-sequence accession="chr14" name="chr14">
</scanned-sequence>
<scanned-sequence accession="chr14" name="chr14">
</scanned-sequence>
<scanned-sequence accession="chr14" name="chr14">
<matched-element start="22095303" stop="22095318" score="11.0909" pvalue="7.45e-05">
<sequence>AGGCCACGTGCCGAGG</sequence>
<mem:qvalue>0.95</mem:qvalue>
</matched-element>
</scanned-sequence>
<scanned-sequence accession="chr14" name="chr14">
</scanned-sequence>
<scanned-sequence accession="chr14" name="chr14">
</scanned-sequence>
<scanned-sequence accession="chr14" name="chr14">
</scanned-sequence>
<scanned-sequence accession="chr14" name="chr14">
</scanned-sequence>
<scanned-sequence accession="chr14" name="chr14">
</scanned-sequence>
<scanned-sequence accession="chr14" name="chr14">
</scanned-sequence>
<scanned-sequence accession="chr14" name="chr14">
</scanned-sequence>
<scanned-sequence accession="chr14" name="chr14">
</scanned-sequence>
<scanned-sequence accession="chr14" name="chr14">
</scanned-sequence>
<scanned-sequence accession="chr14" name="chr14">
</scanned-sequence>
<scanned-sequence accession="chr14" name="chr14">
</scanned-sequence>
<scanned-sequence accession="chr14" name="chr14">
</scanned-sequence>
<scanned-sequence accession="chr14" name="chr14">
</scanned-sequence>
<scanned-sequence accession="chr14" name="chr14">
</scanned-sequence>
<scanned-sequence accession="chr14" name="chr14">
</scanned-sequence>
<scanned-sequence accession="chr14" name="chr14">
</scanned-sequence>
<scanned-sequence accession="chr14" name="chr14">
</scanned-sequence>
<scanned-sequence accession="chr14" name="chr14">
</scanned-sequence>
<scanned-sequence accession="chr14" name="chr14">
</scanned-sequence>
<scanned-sequence accession="chr14" name="chr14">
</scanned-sequence>
<scanned-sequence accession="chr14" name="chr14">
</scanned-sequence>
<scanned-sequence accession="chr14" name="chr14">
</scanned-sequence>
<scanned-sequence accession="chr14" name="chr14">
</scanned-sequence>
<scanned-sequence accession="chr14" name="chr14">
</scanned-sequence>
<scanned-sequence accession="chr14" name="chr14">
</scanned-sequence>
<scanned-sequence accession="chr14" name="chr14">
</scanned-sequence>
<scanned-sequence accession="chr14" name="chr14">
</scanned-sequence>
<scanned-sequence accession="chr14" name="chr14">
</scanned-sequence>
<scanned-sequence accession="chr14" name="chr14">
</scanned-sequence>
<scanned-sequence accession="chr14" name="chr14">
</scanned-sequence>
<scanned-sequence accession="chr14" name="chr14">
</scanned-sequence>
<scanned-sequence accession="chr14" name="chr14">
</scanned-sequence>
<scanned-sequence accession="chr14" name="chr14">
</scanned-sequence>
<scanned-sequence accession="chr14" name="chr14">
</scanned-sequence>
<scanned-sequence accession="chr14" name="chr14">
</scanned-sequence>
<scanned-sequence accession="chr14" name="chr14">
</scanned-sequence>
<scanned-sequence accession="chr14" name="chr14">
</scanned-sequence>
<scanned-sequence accession="chr14" name="chr14">
</scanned-sequence>
<scanned-sequence accession="chr14" name="chr14">
</scanned-sequence>
<scanned-sequence accession="chr14" name="chr14">
</scanned-sequence>
<scanned-sequence accession="chr14" name="chr14">
</scanned-sequence>
<scanned-sequence accession="chr14" name="chr14">
</scanned-sequence>
<scanned-sequence accession="chr14" name="chr14">
</scanned-sequence>
<scanned-sequence accession="chr14" name="chr14">
</scanned-sequence>
<scanned-sequence accession="chr14" name="chr14">
</scanned-sequence>
<scanned-sequence accession="chr14" name="chr14">
</scanned-sequence>
<scanned-sequence accession="chr14" name="chr14">
</scanned-sequence>
<scanned-sequence accession="chr14" name="chr14">
</scanned-sequence>
<scanned-sequence accession="chr14" name="chr14">
</scanned-sequence>
<scanned-sequence accession="chr14" name="chr14">
</scanned-sequence>
<scanned-sequence accession="chr14" name="chr14">
</scanned-sequence>
<scanned-sequence accession="chr14" name="chr14">
</scanned-sequence>
<scanned-sequence accession="chr14" name="chr14">
</scanned-sequence>
<scanned-sequence accession="chr14" name="chr14">
</scanned-sequence>
<scanned-sequence accession="chr14" name="chr14">
</scanned-sequence>
<scanned-sequence accession="chr14" name="chr14">
<matched-element start="92240444" stop="92240429" score="15.0404" pvalue="2.69e-06">
<sequence>GGACCACGTGTGCCTT</sequence>
<mem:qvalue>0.576</mem:qvalue>
</matched-element>
<matched-element start="92240431" stop="92240446" score="13.4747" pvalue="1.35e-05">
<sequence>GGCACACGTGGTCCAT</sequence>
<mem:qvalue>0.829</mem:qvalue>
</matched-element>
</scanned-sequence>
<scanned-sequence accession="chr14" name="chr14">
</scanned-sequence>
<scanned-sequence accession="chr14" name="chr14">
</scanned-sequence>
<scanned-sequence accession="chr14" name="chr14">
</scanned-sequence>
<scanned-sequence accession="chr14" name="chr14">
</scanned-sequence>
<scanned-sequence accession="chr14" name="chr14">
</scanned-sequence>
<scanned-sequence accession="chr14" name="chr14">
</scanned-sequence>
<scanned-sequence accession="chr14" name="chr14">
</scanned-sequence>
<scanned-sequence accession="chr14" name="chr14">
</scanned-sequence>
<scanned-sequence accession="chr14" name="chr14">
</scanned-sequence>
<scanned-sequence accession="chr14" name="chr14">
</scanned-sequence>
<scanned-sequence accession="chr14" name="chr14">
</scanned-sequence>
<scanned-sequence accession="chr14" name="chr14">
</scanned-sequence>
<scanned-sequence accession="chr14" name="chr14">
<matched-element start="96843174" stop="96843159" score="11.1515" pvalue="7.18e-05">
<sequence>ATCTCACGTGGGTATG</sequence>
<mem:qvalue>0.95</mem:qvalue>
</matched-element>
</scanned-sequence>
<scanned-sequence accession="chr14" name="chr14">
</scanned-sequence>
<scanned-sequence accession="chr14" name="chr14">
</scanned-sequence>
<scanned-sequence accession="chr14" name="chr14">
</scanned-sequence>
<scanned-sequence accession="chr14" name="chr14">
</scanned-sequence>
<scanned-sequence accession="chr14" name="chr14">
</scanned-sequence>
<scanned-sequence accession="chr14" name="chr14">
</scanned-sequence>
<scanned-sequence accession="chr14" name="chr14">
</scanned-sequence>
<scanned-sequence accession="chr14" name="chr14">
</scanned-sequence>
<scanned-sequence accession="chr14" name="chr14">
</scanned-sequence>
<scanned-sequence accession="chr14" name="chr14">
</scanned-sequence>
<scanned-sequence accession="chr14" name="chr14">
</scanned-sequence>
<scanned-sequence accession="chr14" name="chr14">
</scanned-sequence>
<scanned-sequence accession="chr14" name="chr14">
</scanned-sequence>
<scanned-sequence accession="chr14" name="chr14">
</scanned-sequence>
<scanned-sequence accession="chr14" name="chr14">
</scanned-sequence>
<scanned-sequence accession="chr14" name="chr14">
</scanned-sequence>
<scanned-sequence accession="chr14" name="chr14">
</scanned-sequence>
<scanned-sequence accession="chr14" name="chr14">
</scanned-sequence>
<scanned-sequence accession="chr14" name="chr14">
</scanned-sequence>
<scanned-sequence accession="chr14" name="chr14">
</scanned-sequence>
<scanned-sequence accession="chr14" name="chr14">
</scanned-sequence>
<scanned-sequence accession="chr14" name="chr14">
</scanned-sequence>
<scanned-sequence accession="chr14" name="chr14">
</scanned-sequence>
<scanned-sequence accession="chr15" name="chr15">
</scanned-sequence>
<scanned-sequence accession="chr15" name="chr15">
</scanned-sequence>
<scanned-sequence accession="chr15" name="chr15">
</scanned-sequence>
<scanned-sequence accession="chr15" name="chr15">
</scanned-sequence>
<scanned-sequence accession="chr15" name="chr15">
</scanned-sequence>
<scanned-sequence accession="chr15" name="chr15">
</scanned-sequence>
<scanned-sequence accession="chr15" name="chr15">
<matched-element start="29310523" stop="29310538" score="12.1717" pvalue="3.71e-05">
<sequence>GGAGCACGTGCAAGGA</sequence>
<mem:qvalue>0.848</mem:qvalue>
</matched-element>
</scanned-sequence>
<scanned-sequence accession="chr15" name="chr15">
</scanned-sequence>
<scanned-sequence accession="chr15" name="chr15">
<matched-element start="29343049" stop="29343034" score="12.3232" pvalue="3.33e-05">
<sequence>TATGCACGTGCTGTGG</sequence>
<mem:qvalue>0.829</mem:qvalue>
</matched-element>
<matched-element start="29343036" stop="29343051" score="11.3535" pvalue="6.34e-05">
<sequence>ACAGCACGTGCATAGT</sequence>
<mem:qvalue>0.95</mem:qvalue>
</matched-element>
</scanned-sequence>
<scanned-sequence accession="chr15" name="chr15">
<matched-element start="29343523" stop="29343538" score="11.5253" pvalue="5.7e-05">
<sequence>TCTCCACGTGTTTCTG</sequence>
<mem:qvalue>0.931</mem:qvalue>
</matched-element>
</scanned-sequence>
<scanned-sequence accession="chr15" name="chr15">
</scanned-sequence>
<scanned-sequence accession="chr15" name="chr15">
</scanned-sequence>
<scanned-sequence accession="chr15" name="chr15">
<matched-element start="29408616" stop="29408631" score="13.1111" pvalue="1.83e-05">
<sequence>AAACCACGTGGCAGGT</sequence>
<mem:qvalue>0.829</mem:qvalue>
</matched-element>
<matched-element start="29408629" stop="29408614" score="12.6061" pvalue="2.71e-05">
<sequence>CTGCCACGTGGTTTGG</sequence>
<mem:qvalue>0.829</mem:qvalue>
</matched-element>
</scanned-sequence>
<scanned-sequence accession="chr15" name="chr15">
</scanned-sequence>
<scanned-sequence accession="chr15" name="chr15">
</scanned-sequence>
<scanned-sequence accession="chr15" name="chr15">
</scanned-sequence>
<scanned-sequence accession="chr15" name="chr15">
</scanned-sequence>
<scanned-sequence accession="chr15" name="chr15">
</scanned-sequence>
<scanned-sequence accession="chr15" name="chr15">
</scanned-sequence>
<scanned-sequence accession="chr15" name="chr15">
</scanned-sequence>
<scanned-sequence accession="chr15" name="chr15">
</scanned-sequence>
<scanned-sequence accession="chr15" name="chr15">
</scanned-sequence>
<scanned-sequence accession="chr15" name="chr15">
</scanned-sequence>
<scanned-sequence accession="chr15" name="chr15">
</scanned-sequence>
<scanned-sequence accession="chr15" name="chr15">
</scanned-sequence>
<scanned-sequence accession="chr15" name="chr15">
</scanned-sequence>
<scanned-sequence accession="chr15" name="chr15">
</scanned-sequence>
<scanned-sequence accession="chr15" name="chr15">
</scanned-sequence>
<scanned-sequence accession="chr15" name="chr15">
</scanned-sequence>
<scanned-sequence accession="chr15" name="chr15">
</scanned-sequence>
<scanned-sequence accession="chr15" name="chr15">
</scanned-sequence>
<scanned-sequence accession="chr15" name="chr15">
</scanned-sequence>
<scanned-sequence accession="chr15" name="chr15">
</scanned-sequence>
<scanned-sequence accession="chr15" name="chr15">
</scanned-sequence>
<scanned-sequence accession="chr15" name="chr15">
</scanned-sequence>
<scanned-sequence accession="chr15" name="chr15">
</scanned-sequence>
<scanned-sequence accession="chr15" name="chr15">
</scanned-sequence>
<scanned-sequence accession="chr15" name="chr15">
<matched-element start="56534232" stop="56534217" score="12.4545" pvalue="3.03e-05">
<sequence>GCTGCACGTGGTAAGG</sequence>
<mem:qvalue>0.829</mem:qvalue>
</matched-element>
<matched-element start="56534269" stop="56534284" score="11.4444" pvalue="5.99e-05">
<sequence>CGCCCACATGGGCTGG</sequence>
<mem:qvalue>0.937</mem:qvalue>
</matched-element>
<matched-element start="56534219" stop="56534234" score="11.0707" pvalue="7.54e-05">
<sequence>TTACCACGTGCAGCGC</sequence>
<mem:qvalue>0.95</mem:qvalue>
</matched-element>
</scanned-sequence>
<scanned-sequence accession="chr15" name="chr15">
</scanned-sequence>
<scanned-sequence accession="chr15" name="chr15">
</scanned-sequence>
<scanned-sequence accession="chr15" name="chr15">
</scanned-sequence>
<scanned-sequence accession="chr15" name="chr15">
</scanned-sequence>
<scanned-sequence accession="chr15" name="chr15">
</scanned-sequence>
<scanned-sequence accession="chr15" name="chr15">
</scanned-sequence>
<scanned-sequence accession="chr15" name="chr15">
</scanned-sequence>
<scanned-sequence accession="chr15" name="chr15">
</scanned-sequence>
<scanned-sequence accession="chr15" name="chr15">
</scanned-sequence>
<scanned-sequence accession="chr15" name="chr15">
</scanned-sequence>
<scanned-sequence accession="chr15" name="chr15">
</scanned-sequence>
<scanned-sequence accession="chr15" name="chr15">
</scanned-sequence>
<scanned-sequence accession="chr15" name="chr15">
</scanned-sequence>
<scanned-sequence accession="chr15" name="chr15">
</scanned-sequence>
<scanned-sequence accession="chr15" name="chr15">
</scanned-sequence>
<scanned-sequence accession="chr15" name="chr15">
</scanned-sequence>
<scanned-sequence accession="chr15" name="chr15">
</scanned-sequence>
<scanned-sequence accession="chr15" name="chr15">
</scanned-sequence>
<scanned-sequence accession="chr15" name="chr15">
</scanned-sequence>
<scanned-sequence accession="chr15" name="chr15">
</scanned-sequence>
<scanned-sequence accession="chr15" name="chr15">
</scanned-sequence>
<scanned-sequence accession="chr15" name="chr15">
</scanned-sequence>
<scanned-sequence accession="chr15" name="chr15">
<matched-element start="66874754" stop="66874769" score="11.1919" pvalue="7e-05">
<sequence>GGAGCACATGGCCCGG</sequence>
<mem:qvalue>0.95</mem:qvalue>
</matched-element>
</scanned-sequence>
<scanned-sequence accession="chr15" name="chr15">
</scanned-sequence>
<scanned-sequence accession="chr15" name="chr15">
</scanned-sequence>
<scanned-sequence accession="chr15" name="chr15">
</scanned-sequence>
<scanned-sequence accession="chr15" name="chr15">
<matched-element start="68096009" stop="68095994" score="11.1919" pvalue="7e-05">
<sequence>TGCCCATGTGATGTTG</sequence>
<mem:qvalue>0.95</mem:qvalue>
</matched-element>
</scanned-sequence>
<scanned-sequence accession="chr15" name="chr15">
</scanned-sequence>
<scanned-sequence accession="chr15" name="chr15">
</scanned-sequence>
<scanned-sequence accession="chr15" name="chr15">
</scanned-sequence>
<scanned-sequence accession="chr15" name="chr15">
</scanned-sequence>
<scanned-sequence accession="chr15" name="chr15">
</scanned-sequence>
<scanned-sequence accession="chr15" name="chr15">
</scanned-sequence>
<scanned-sequence accession="chr15" name="chr15">
</scanned-sequence>
<scanned-sequence accession="chr15" name="chr15">
</scanned-sequence>
<scanned-sequence accession="chr15" name="chr15">
</scanned-sequence>
<scanned-sequence accession="chr15" name="chr15">
</scanned-sequence>
<scanned-sequence accession="chr15" name="chr15">
</scanned-sequence>
<scanned-sequence accession="chr15" name="chr15">
</scanned-sequence>
<scanned-sequence accession="chr15" name="chr15">
</scanned-sequence>
<scanned-sequence accession="chr15" name="chr15">
</scanned-sequence>
<scanned-sequence accession="chr15" name="chr15">
</scanned-sequence>
<scanned-sequence accession="chr15" name="chr15">
</scanned-sequence>
<scanned-sequence accession="chr15" name="chr15">
</scanned-sequence>
<scanned-sequence accession="chr15" name="chr15">
</scanned-sequence>
<scanned-sequence accession="chr15" name="chr15">
</scanned-sequence>
<scanned-sequence accession="chr15" name="chr15">
</scanned-sequence>
<scanned-sequence accession="chr15" name="chr15">
</scanned-sequence>
<scanned-sequence accession="chr15" name="chr15">
</scanned-sequence>
<scanned-sequence accession="chr15" name="chr15">
</scanned-sequence>
<scanned-sequence accession="chr15" name="chr15">
<matched-element start="86983784" stop="86983799" score="12.7576" pvalue="2.42e-05">
<sequence>TCAGCACATGGTGGGG</sequence>
<mem:qvalue>0.829</mem:qvalue>
</matched-element>
<matched-element start="86983797" stop="86983782" score="11.5556" pvalue="5.59e-05">
<sequence>CCACCATGTGCTGAGG</sequence>
<mem:qvalue>0.931</mem:qvalue>
</matched-element>
</scanned-sequence>
<scanned-sequence accession="chr15" name="chr15">
</scanned-sequence>
<scanned-sequence accession="chr15" name="chr15">
</scanned-sequence>
<scanned-sequence accession="chr15" name="chr15">
</scanned-sequence>
<scanned-sequence accession="chr15" name="chr15">
</scanned-sequence>
<scanned-sequence accession="chr15" name="chr15">
</scanned-sequence>
<scanned-sequence accession="chr15" name="chr15">
</scanned-sequence>
<scanned-sequence accession="chr15" name="chr15">
</scanned-sequence>
<scanned-sequence accession="chr15" name="chr15">
</scanned-sequence>
<scanned-sequence accession="chr15" name="chr15">
</scanned-sequence>
<scanned-sequence accession="chr15" name="chr15">
</scanned-sequence>
<scanned-sequence accession="chr15" name="chr15">
</scanned-sequence>
<scanned-sequence accession="chr15" name="chr15">
</scanned-sequence>
<scanned-sequence accession="chr15" name="chr15">
</scanned-sequence>
<scanned-sequence accession="chr16" name="chr16">
</scanned-sequence>
<scanned-sequence accession="chr16" name="chr16">
</scanned-sequence>
<scanned-sequence accession="chr16" name="chr16">
<matched-element start="1954802" stop="1954817" score="11.7677" pvalue="4.87e-05">
<sequence>GACTCACGTGTTTTGT</sequence>
<mem:qvalue>0.88</mem:qvalue>
</matched-element>
</scanned-sequence>
<scanned-sequence accession="chr16" name="chr16">
<matched-element start="1981317" stop="1981302" score="11.4444" pvalue="5.99e-05">
<sequence>CCTGCACGTGGTGGGT</sequence>
<mem:qvalue>0.937</mem:qvalue>
</matched-element>
</scanned-sequence>
<scanned-sequence accession="chr16" name="chr16">
</scanned-sequence>
<scanned-sequence accession="chr16" name="chr16">
</scanned-sequence>
<scanned-sequence accession="chr16" name="chr16">
</scanned-sequence>
<scanned-sequence accession="chr16" name="chr16">
</scanned-sequence>
<scanned-sequence accession="chr16" name="chr16">
</scanned-sequence>
<scanned-sequence accession="chr16" name="chr16">
</scanned-sequence>
<scanned-sequence accession="chr16" name="chr16">
</scanned-sequence>
<scanned-sequence accession="chr16" name="chr16">
</scanned-sequence>
<scanned-sequence accession="chr16" name="chr16">
</scanned-sequence>
<scanned-sequence accession="chr16" name="chr16">
</scanned-sequence>
<scanned-sequence accession="chr16" name="chr16">
</scanned-sequence>
<scanned-sequence accession="chr16" name="chr16">
</scanned-sequence>
<scanned-sequence accession="chr16" name="chr16">
</scanned-sequence>
<scanned-sequence accession="chr16" name="chr16">
</scanned-sequence>
<scanned-sequence accession="chr16" name="chr16">
</scanned-sequence>
<scanned-sequence accession="chr16" name="chr16">
</scanned-sequence>
<scanned-sequence accession="chr16" name="chr16">
</scanned-sequence>
<scanned-sequence accession="chr16" name="chr16">
</scanned-sequence>
<scanned-sequence accession="chr16" name="chr16">
</scanned-sequence>
<scanned-sequence accession="chr16" name="chr16">
</scanned-sequence>
<scanned-sequence accession="chr16" name="chr16">
</scanned-sequence>
<scanned-sequence accession="chr16" name="chr16">
</scanned-sequence>
<scanned-sequence accession="chr16" name="chr16">
</scanned-sequence>
<scanned-sequence accession="chr16" name="chr16">
</scanned-sequence>
<scanned-sequence accession="chr16" name="chr16">
</scanned-sequence>
<scanned-sequence accession="chr16" name="chr16">
</scanned-sequence>
<scanned-sequence accession="chr16" name="chr16">
</scanned-sequence>
<scanned-sequence accession="chr16" name="chr16">
</scanned-sequence>
<scanned-sequence accession="chr16" name="chr16">
</scanned-sequence>
<scanned-sequence accession="chr16" name="chr16">
</scanned-sequence>
<scanned-sequence accession="chr16" name="chr16">
</scanned-sequence>
<scanned-sequence accession="chr16" name="chr16">
</scanned-sequence>
<scanned-sequence accession="chr16" name="chr16">
</scanned-sequence>
<scanned-sequence accession="chr16" name="chr16">
</scanned-sequence>
<scanned-sequence accession="chr16" name="chr16">
</scanned-sequence>
<scanned-sequence accession="chr16" name="chr16">
</scanned-sequence>
<scanned-sequence accession="chr16" name="chr16">
</scanned-sequence>
<scanned-sequence accession="chr16" name="chr16">
</scanned-sequence>
<scanned-sequence accession="chr16" name="chr16">
</scanned-sequence>
<scanned-sequence accession="chr16" name="chr16">
</scanned-sequence>
<scanned-sequence accession="chr16" name="chr16">
</scanned-sequence>
<scanned-sequence accession="chr16" name="chr16">
</scanned-sequence>
<scanned-sequence accession="chr16" name="chr16">
</scanned-sequence>
<scanned-sequence accession="chr16" name="chr16">
</scanned-sequence>
<scanned-sequence accession="chr16" name="chr16">
<matched-element start="22216239" stop="22216224" score="11.2626" pvalue="6.71e-05">
<sequence>CGGACACGTGGGGGGG</sequence>
<mem:qvalue>0.95</mem:qvalue>
</matched-element>
</scanned-sequence>
<scanned-sequence accession="chr16" name="chr16">
</scanned-sequence>
<scanned-sequence accession="chr16" name="chr16">
</scanned-sequence>
<scanned-sequence accession="chr16" name="chr16">
</scanned-sequence>
<scanned-sequence accession="chr16" name="chr16">
</scanned-sequence>
<scanned-sequence accession="chr16" name="chr16">
<matched-element start="23745689" stop="23745674" score="13.1313" pvalue="1.8e-05">
<sequence>ATGCCACGTGGTCCTG</sequence>
<mem:qvalue>0.829</mem:qvalue>
</matched-element>
<matched-element start="23745676" stop="23745691" score="11.0101" pvalue="7.81e-05">
<sequence>GGACCACGTGGCATCA</sequence>
<mem:qvalue>0.952</mem:qvalue>
</matched-element>
</scanned-sequence>
<scanned-sequence accession="chr16" name="chr16">
</scanned-sequence>
<scanned-sequence accession="chr16" name="chr16">
</scanned-sequence>
<scanned-sequence accession="chr16" name="chr16">
</scanned-sequence>
<scanned-sequence accession="chr16" name="chr16">
</scanned-sequence>
<scanned-sequence accession="chr16" name="chr16">
</scanned-sequence>
<scanned-sequence accession="chr16" name="chr16">
</scanned-sequence>
<scanned-sequence accession="chr16" name="chr16">
</scanned-sequence>
<scanned-sequence accession="chr16" name="chr16">
</scanned-sequence>
<scanned-sequence accession="chr16" name="chr16">
</scanned-sequence>
<scanned-sequence accession="chr16" name="chr16">
</scanned-sequence>
<scanned-sequence accession="chr16" name="chr16">
</scanned-sequence>
<scanned-sequence accession="chr16" name="chr16">
</scanned-sequence>
<scanned-sequence accession="chr16" name="chr16">
</scanned-sequence>
<scanned-sequence accession="chr16" name="chr16">
</scanned-sequence>
<scanned-sequence accession="chr16" name="chr16">
</scanned-sequence>
<scanned-sequence accession="chr16" name="chr16">
</scanned-sequence>
<scanned-sequence accession="chr16" name="chr16">
</scanned-sequence>
<scanned-sequence accession="chr16" name="chr16">
</scanned-sequence>
<scanned-sequence accession="chr16" name="chr16">
</scanned-sequence>
<scanned-sequence accession="chr16" name="chr16">
</scanned-sequence>
<scanned-sequence accession="chr16" name="chr16">
</scanned-sequence>
<scanned-sequence accession="chr16" name="chr16">
</scanned-sequence>
<scanned-sequence accession="chr16" name="chr16">
</scanned-sequence>
<scanned-sequence accession="chr16" name="chr16">
</scanned-sequence>
<scanned-sequence accession="chr16" name="chr16">
</scanned-sequence>
<scanned-sequence accession="chr16" name="chr16">
<matched-element start="55523392" stop="55523407" score="16.4646" pvalue="3.17e-07">
<sequence>TGCCCACGTGCTCGGT</sequence>
<mem:qvalue>0.186</mem:qvalue>
</matched-element>
<matched-element start="55523405" stop="55523390" score="13.6566" pvalue="1.14e-05">
<sequence>CGAGCACGTGGGCACG</sequence>
<mem:qvalue>0.829</mem:qvalue>
</matched-element>
</scanned-sequence>
<scanned-sequence accession="chr16" name="chr16">
</scanned-sequence>
<scanned-sequence accession="chr16" name="chr16">
</scanned-sequence>
<scanned-sequence accession="chr16" name="chr16">
</scanned-sequence>
<scanned-sequence accession="chr16" name="chr16">
</scanned-sequence>
<scanned-sequence accession="chr16" name="chr16">
</scanned-sequence>
<scanned-sequence accession="chr16" name="chr16">
</scanned-sequence>
<scanned-sequence accession="chr16" name="chr16">
</scanned-sequence>
<scanned-sequence accession="chr16" name="chr16">
</scanned-sequence>
<scanned-sequence accession="chr16" name="chr16">
<matched-element start="66527082" stop="66527097" score="11.1111" pvalue="7.35e-05">
<sequence>CACCCACGTGGCCCTG</sequence>
<mem:qvalue>0.95</mem:qvalue>
</matched-element>
</scanned-sequence>
<scanned-sequence accession="chr16" name="chr16">
<matched-element start="66666408" stop="66666423" score="10.9899" pvalue="7.91e-05">
<sequence>GGCCCATGTGCTTGAT</sequence>
<mem:qvalue>0.952</mem:qvalue>
</matched-element>
</scanned-sequence>
<scanned-sequence accession="chr16" name="chr16">
</scanned-sequence>
<scanned-sequence accession="chr16" name="chr16">
</scanned-sequence>
<scanned-sequence accession="chr16" name="chr16">
</scanned-sequence>
<scanned-sequence accession="chr16" name="chr16">
</scanned-sequence>
<scanned-sequence accession="chr16" name="chr16">
</scanned-sequence>
<scanned-sequence accession="chr16" name="chr16">
</scanned-sequence>
<scanned-sequence accession="chr16" name="chr16">
</scanned-sequence>
<scanned-sequence accession="chr16" name="chr16">
</scanned-sequence>
<scanned-sequence accession="chr16" name="chr16">
</scanned-sequence>
<scanned-sequence accession="chr16" name="chr16">
</scanned-sequence>
<scanned-sequence accession="chr16" name="chr16">
</scanned-sequence>
<scanned-sequence accession="chr16" name="chr16">
</scanned-sequence>
<scanned-sequence accession="chr16" name="chr16">
</scanned-sequence>
<scanned-sequence accession="chr16" name="chr16">
</scanned-sequence>
<scanned-sequence accession="chr16" name="chr16">
</scanned-sequence>
<scanned-sequence accession="chr16" name="chr16">
</scanned-sequence>
<scanned-sequence accession="chr16" name="chr16">
</scanned-sequence>
<scanned-sequence accession="chr16" name="chr16">
</scanned-sequence>
<scanned-sequence accession="chr16" name="chr16">
</scanned-sequence>
<scanned-sequence accession="chr16" name="chr16">
</scanned-sequence>
<scanned-sequence accession="chr16" name="chr16">
<matched-element start="87572576" stop="87572591" score="11.1919" pvalue="7e-05">
<sequence>TGAGCATGTGGCTGGG</sequence>
<mem:qvalue>0.95</mem:qvalue>
</matched-element>
</scanned-sequence>
<scanned-sequence accession="chr16" name="chr16">
</scanned-sequence>
<scanned-sequence accession="chr17" name="chr17">
</scanned-sequence>
<scanned-sequence accession="chr17" name="chr17">
</scanned-sequence>
<scanned-sequence accession="chr17" name="chr17">
</scanned-sequence>
<scanned-sequence accession="chr17" name="chr17">
</scanned-sequence>
<scanned-sequence accession="chr17" name="chr17">
</scanned-sequence>
<scanned-sequence accession="chr17" name="chr17">
</scanned-sequence>
<scanned-sequence accession="chr17" name="chr17">
</scanned-sequence>
<scanned-sequence accession="chr17" name="chr17">
</scanned-sequence>
<scanned-sequence accession="chr17" name="chr17">
<matched-element start="2561822" stop="2561807" score="15.404" pvalue="1.69e-06">
<sequence>GCACCACGTGGGCCGG</sequence>
<mem:qvalue>0.478</mem:qvalue>
</matched-element>
<matched-element start="2561809" stop="2561824" score="14.4545" pvalue="5.25e-06">
<sequence>GGCCCACGTGGTGCGC</sequence>
<mem:qvalue>0.766</mem:qvalue>
</matched-element>
</scanned-sequence>
<scanned-sequence accession="chr17" name="chr17">
</scanned-sequence>
<scanned-sequence accession="chr17" name="chr17">
</scanned-sequence>
<scanned-sequence accession="chr17" name="chr17">
</scanned-sequence>
<scanned-sequence accession="chr17" name="chr17">
</scanned-sequence>
<scanned-sequence accession="chr17" name="chr17">
</scanned-sequence>
<scanned-sequence accession="chr17" name="chr17">
</scanned-sequence>
<scanned-sequence accession="chr17" name="chr17">
</scanned-sequence>
<scanned-sequence accession="chr17" name="chr17">
<matched-element start="5283132" stop="5283147" score="10.8283" pvalue="8.7e-05">
<sequence>CGAACACGTGCAGATG</sequence>
<mem:qvalue>0.954</mem:qvalue>
</matched-element>
</scanned-sequence>
<scanned-sequence accession="chr17" name="chr17">
</scanned-sequence>
<scanned-sequence accession="chr17" name="chr17">
</scanned-sequence>
<scanned-sequence accession="chr17" name="chr17">
<matched-element start="7416582" stop="7416567" score="11.4545" pvalue="5.96e-05">
<sequence>CTCACACGTGCGGAGG</sequence>
<mem:qvalue>0.937</mem:qvalue>
</matched-element>
<matched-element start="7416569" stop="7416584" score="11.1919" pvalue="7e-05">
<sequence>TCCGCACGTGTGAGAG</sequence>
<mem:qvalue>0.95</mem:qvalue>
</matched-element>
</scanned-sequence>
<scanned-sequence accession="chr17" name="chr17">
</scanned-sequence>
<scanned-sequence accession="chr17" name="chr17">
</scanned-sequence>
<scanned-sequence accession="chr17" name="chr17">
</scanned-sequence>
<scanned-sequence accession="chr17" name="chr17">
</scanned-sequence>
<scanned-sequence accession="chr17" name="chr17">
</scanned-sequence>
<scanned-sequence accession="chr17" name="chr17">
</scanned-sequence>
<scanned-sequence accession="chr17" name="chr17">
</scanned-sequence>
<scanned-sequence accession="chr17" name="chr17">
</scanned-sequence>
<scanned-sequence accession="chr17" name="chr17">
</scanned-sequence>
<scanned-sequence accession="chr17" name="chr17">
</scanned-sequence>
<scanned-sequence accession="chr17" name="chr17">
</scanned-sequence>
<scanned-sequence accession="chr17" name="chr17">
</scanned-sequence>
<scanned-sequence accession="chr17" name="chr17">
</scanned-sequence>
<scanned-sequence accession="chr17" name="chr17">
</scanned-sequence>
<scanned-sequence accession="chr17" name="chr17">
</scanned-sequence>
<scanned-sequence accession="chr17" name="chr17">
</scanned-sequence>
<scanned-sequence accession="chr17" name="chr17">
</scanned-sequence>
<scanned-sequence accession="chr17" name="chr17">
</scanned-sequence>
<scanned-sequence accession="chr17" name="chr17">
</scanned-sequence>
<scanned-sequence accession="chr17" name="chr17">
</scanned-sequence>
<scanned-sequence accession="chr17" name="chr17">
</scanned-sequence>
<scanned-sequence accession="chr17" name="chr17">
</scanned-sequence>
<scanned-sequence accession="chr17" name="chr17">
</scanned-sequence>
<scanned-sequence accession="chr17" name="chr17">
</scanned-sequence>
<scanned-sequence accession="chr17" name="chr17">
</scanned-sequence>
<scanned-sequence accession="chr17" name="chr17">
</scanned-sequence>
<scanned-sequence accession="chr17" name="chr17">
</scanned-sequence>
<scanned-sequence accession="chr17" name="chr17">
</scanned-sequence>
<scanned-sequence accession="chr17" name="chr17">
</scanned-sequence>
<scanned-sequence accession="chr17" name="chr17">
</scanned-sequence>
<scanned-sequence accession="chr17" name="chr17">
</scanned-sequence>
<scanned-sequence accession="chr17" name="chr17">
</scanned-sequence>
<scanned-sequence accession="chr17" name="chr17">
</scanned-sequence>
<scanned-sequence accession="chr17" name="chr17">
</scanned-sequence>
<scanned-sequence accession="chr17" name="chr17">
</scanned-sequence>
<scanned-sequence accession="chr17" name="chr17">
</scanned-sequence>
<scanned-sequence accession="chr17" name="chr17">
<matched-element start="35167905" stop="35167920" score="11.0707" pvalue="7.54e-05">
<sequence>ACCACACGTGTGGTGG</sequence>
<mem:qvalue>0.95</mem:qvalue>
</matched-element>
</scanned-sequence>
<scanned-sequence accession="chr17" name="chr17">
<matched-element start="35273964" stop="35273949" score="14.3333" pvalue="5.98e-06">
<sequence>GGAGCACGTGGAGAGG</sequence>
<mem:qvalue>0.8</mem:qvalue>
</matched-element>
<matched-element start="35273951" stop="35273966" score="12.1212" pvalue="3.84e-05">
<sequence>TCTCCACGTGCTCCTG</sequence>
<mem:qvalue>0.848</mem:qvalue>
</matched-element>
</scanned-sequence>
<scanned-sequence accession="chr17" name="chr17">
</scanned-sequence>
<scanned-sequence accession="chr17" name="chr17">
</scanned-sequence>
<scanned-sequence accession="chr17" name="chr17">
</scanned-sequence>
<scanned-sequence accession="chr17" name="chr17">
</scanned-sequence>
<scanned-sequence accession="chr17" name="chr17">
</scanned-sequence>
<scanned-sequence accession="chr17" name="chr17">
</scanned-sequence>
<scanned-sequence accession="chr17" name="chr17">
</scanned-sequence>
<scanned-sequence accession="chr17" name="chr17">
</scanned-sequence>
<scanned-sequence accession="chr17" name="chr17">
</scanned-sequence>
<scanned-sequence accession="chr17" name="chr17">
</scanned-sequence>
<scanned-sequence accession="chr17" name="chr17">
</scanned-sequence>
<scanned-sequence accession="chr17" name="chr17">
</scanned-sequence>
<scanned-sequence accession="chr17" name="chr17">
<matched-element start="38024640" stop="38024655" score="12.3636" pvalue="3.24e-05">
<sequence>GGAGCACGTGGCGAGC</sequence>
<mem:qvalue>0.829</mem:qvalue>
</matched-element>
</scanned-sequence>
<scanned-sequence accession="chr17" name="chr17">
</scanned-sequence>
<scanned-sequence accession="chr17" name="chr17">
</scanned-sequence>
<scanned-sequence accession="chr17" name="chr17">
</scanned-sequence>
<scanned-sequence accession="chr17" name="chr17">
</scanned-sequence>
<scanned-sequence accession="chr17" name="chr17">
<matched-element start="39781241" stop="39781256" score="12.7778" pvalue="2.38e-05">
<sequence>GGCACACGTGGTCTCT</sequence>
<mem:qvalue>0.829</mem:qvalue>
</matched-element>
<matched-element start="39781254" stop="39781239" score="12.7273" pvalue="2.47e-05">
<sequence>AGACCACGTGTGCCCA</sequence>
<mem:qvalue>0.829</mem:qvalue>
</matched-element>
</scanned-sequence>
<scanned-sequence accession="chr17" name="chr17">
</scanned-sequence>
<scanned-sequence accession="chr17" name="chr17">
</scanned-sequence>
<scanned-sequence accession="chr17" name="chr17">
</scanned-sequence>
<scanned-sequence accession="chr17" name="chr17">
</scanned-sequence>
<scanned-sequence accession="chr17" name="chr17">
</scanned-sequence>
<scanned-sequence accession="chr17" name="chr17">
</scanned-sequence>
<scanned-sequence accession="chr17" name="chr17">
</scanned-sequence>
<scanned-sequence accession="chr17" name="chr17">
</scanned-sequence>
<scanned-sequence accession="chr17" name="chr17">
</scanned-sequence>
<scanned-sequence accession="chr17" name="chr17">
</scanned-sequence>
<scanned-sequence accession="chr17" name="chr17">
</scanned-sequence>
<scanned-sequence accession="chr17" name="chr17">
</scanned-sequence>
<scanned-sequence accession="chr17" name="chr17">
</scanned-sequence>
<scanned-sequence accession="chr17" name="chr17">
</scanned-sequence>
<scanned-sequence accession="chr17" name="chr17">
<matched-element start="46585962" stop="46585947" score="13.3232" pvalue="1.53e-05">
<sequence>GACCCACGTGGTTCGC</sequence>
<mem:qvalue>0.829</mem:qvalue>
</matched-element>
<matched-element start="46585949" stop="46585964" score="11.2323" pvalue="6.84e-05">
<sequence>GAACCACGTGGGTCCC</sequence>
<mem:qvalue>0.95</mem:qvalue>
</matched-element>
</scanned-sequence>
<scanned-sequence accession="chr17" name="chr17">
</scanned-sequence>
<scanned-sequence accession="chr17" name="chr17">
</scanned-sequence>
<scanned-sequence accession="chr17" name="chr17">
</scanned-sequence>
<scanned-sequence accession="chr17" name="chr17">
</scanned-sequence>
<scanned-sequence accession="chr17" name="chr17">
</scanned-sequence>
<scanned-sequence accession="chr17" name="chr17">
</scanned-sequence>
<scanned-sequence accession="chr17" name="chr17">
</scanned-sequence>
<scanned-sequence accession="chr17" name="chr17">
</scanned-sequence>
<scanned-sequence accession="chr17" name="chr17">
</scanned-sequence>
<scanned-sequence accession="chr17" name="chr17">
</scanned-sequence>
<scanned-sequence accession="chr17" name="chr17">
</scanned-sequence>
<scanned-sequence accession="chr17" name="chr17">
</scanned-sequence>
<scanned-sequence accession="chr17" name="chr17">
</scanned-sequence>
<scanned-sequence accession="chr17" name="chr17">
</scanned-sequence>
<scanned-sequence accession="chr17" name="chr17">
</scanned-sequence>
<scanned-sequence accession="chr17" name="chr17">
</scanned-sequence>
<scanned-sequence accession="chr17" name="chr17">
</scanned-sequence>
<scanned-sequence accession="chr17" name="chr17">
</scanned-sequence>
<scanned-sequence accession="chr17" name="chr17">
</scanned-sequence>
<scanned-sequence accession="chr17" name="chr17">
</scanned-sequence>
<scanned-sequence accession="chr17" name="chr17">
<matched-element start="59577491" stop="59577506" score="11.0505" pvalue="7.63e-05">
<sequence>AGAGCATGTGCTTGCG</sequence>
<mem:qvalue>0.95</mem:qvalue>
</matched-element>
</scanned-sequence>
<scanned-sequence accession="chr17" name="chr17">
</scanned-sequence>
<scanned-sequence accession="chr17" name="chr17">
</scanned-sequence>
<scanned-sequence accession="chr17" name="chr17">
</scanned-sequence>
<scanned-sequence accession="chr17" name="chr17">
</scanned-sequence>
<scanned-sequence accession="chr17" name="chr17">
</scanned-sequence>
<scanned-sequence accession="chr17" name="chr17">
</scanned-sequence>
<scanned-sequence accession="chr17" name="chr17">
</scanned-sequence>
<scanned-sequence accession="chr17" name="chr17">
</scanned-sequence>
<scanned-sequence accession="chr17" name="chr17">
</scanned-sequence>
<scanned-sequence accession="chr17" name="chr17">
</scanned-sequence>
<scanned-sequence accession="chr17" name="chr17">
</scanned-sequence>
<scanned-sequence accession="chr17" name="chr17">
</scanned-sequence>
<scanned-sequence accession="chr17" name="chr17">
</scanned-sequence>
<scanned-sequence accession="chr17" name="chr17">
</scanned-sequence>
<scanned-sequence accession="chr17" name="chr17">
</scanned-sequence>
<scanned-sequence accession="chr17" name="chr17">
</scanned-sequence>
<scanned-sequence accession="chr17" name="chr17">
</scanned-sequence>
<scanned-sequence accession="chr17" name="chr17">
</scanned-sequence>
<scanned-sequence accession="chr17" name="chr17">
</scanned-sequence>
<scanned-sequence accession="chr17" name="chr17">
</scanned-sequence>
<scanned-sequence accession="chr17" name="chr17">
</scanned-sequence>
<scanned-sequence accession="chr17" name="chr17">
</scanned-sequence>
<scanned-sequence accession="chr17" name="chr17">
</scanned-sequence>
<scanned-sequence accession="chr17" name="chr17">
</scanned-sequence>
<scanned-sequence accession="chr17" name="chr17">
</scanned-sequence>
<scanned-sequence accession="chr17" name="chr17">
</scanned-sequence>
<scanned-sequence accession="chr17" name="chr17">
</scanned-sequence>
<scanned-sequence accession="chr17" name="chr17">
</scanned-sequence>
<scanned-sequence accession="chr17" name="chr17">
</scanned-sequence>
<scanned-sequence accession="chr17" name="chr17">
</scanned-sequence>
<scanned-sequence accession="chr17" name="chr17">
</scanned-sequence>
<scanned-sequence accession="chr17" name="chr17">
</scanned-sequence>
<scanned-sequence accession="chr17" name="chr17">
</scanned-sequence>
<scanned-sequence accession="chr17" name="chr17">
</scanned-sequence>
<scanned-sequence accession="chr17" name="chr17">
</scanned-sequence>
<scanned-sequence accession="chr17" name="chr17">
</scanned-sequence>
<scanned-sequence accession="chr17" name="chr17">
</scanned-sequence>
<scanned-sequence accession="chr17" name="chr17">
</scanned-sequence>
<scanned-sequence accession="chr17" name="chr17">
</scanned-sequence>
<scanned-sequence accession="chr17" name="chr17">
</scanned-sequence>
<scanned-sequence accession="chr17" name="chr17">
</scanned-sequence>
<scanned-sequence accession="chr17" name="chr17">
<matched-element start="73652097" stop="73652082" score="12.7576" pvalue="2.42e-05">
<sequence>TCTCCACGTGGTGGTG</sequence>
<mem:qvalue>0.829</mem:qvalue>
</matched-element>
</scanned-sequence>
<scanned-sequence accession="chr17" name="chr17">
</scanned-sequence>
<scanned-sequence accession="chr17" name="chr17">
</scanned-sequence>
<scanned-sequence accession="chr17" name="chr17">
</scanned-sequence>
<scanned-sequence accession="chr17" name="chr17">
</scanned-sequence>
<scanned-sequence accession="chr17" name="chr17">
</scanned-sequence>
<scanned-sequence accession="chr17" name="chr17">
</scanned-sequence>
<scanned-sequence accession="chr17" name="chr17">
</scanned-sequence>
<scanned-sequence accession="chr17" name="chr17">
</scanned-sequence>
<scanned-sequence accession="chr17" name="chr17">
</scanned-sequence>
<scanned-sequence accession="chr17" name="chr17">
</scanned-sequence>
<scanned-sequence accession="chr17" name="chr17">
</scanned-sequence>
<scanned-sequence accession="chr17" name="chr17">
</scanned-sequence>
<scanned-sequence accession="chr17" name="chr17">
</scanned-sequence>
<scanned-sequence accession="chr17" name="chr17">
</scanned-sequence>
<scanned-sequence accession="chr17" name="chr17">
</scanned-sequence>
<scanned-sequence accession="chr17" name="chr17">
</scanned-sequence>
<scanned-sequence accession="chr18" name="chr18">
</scanned-sequence>
<scanned-sequence accession="chr18" name="chr18">
</scanned-sequence>
<scanned-sequence accession="chr18" name="chr18">
</scanned-sequence>
<scanned-sequence accession="chr18" name="chr18">
</scanned-sequence>
<scanned-sequence accession="chr18" name="chr18">
</scanned-sequence>
<scanned-sequence accession="chr18" name="chr18">
</scanned-sequence>
<scanned-sequence accession="chr18" name="chr18">
</scanned-sequence>
<scanned-sequence accession="chr18" name="chr18">
</scanned-sequence>
<scanned-sequence accession="chr18" name="chr18">
</scanned-sequence>
<scanned-sequence accession="chr18" name="chr18">
</scanned-sequence>
<scanned-sequence accession="chr18" name="chr18">
</scanned-sequence>
<scanned-sequence accession="chr18" name="chr18">
</scanned-sequence>
<scanned-sequence accession="chr18" name="chr18">
</scanned-sequence>
<scanned-sequence accession="chr18" name="chr18">
</scanned-sequence>
<scanned-sequence accession="chr18" name="chr18">
</scanned-sequence>
<scanned-sequence accession="chr18" name="chr18">
</scanned-sequence>
<scanned-sequence accession="chr18" name="chr18">
</scanned-sequence>
<scanned-sequence accession="chr18" name="chr18">
</scanned-sequence>
<scanned-sequence accession="chr18" name="chr18">
</scanned-sequence>
<scanned-sequence accession="chr18" name="chr18">
</scanned-sequence>
<scanned-sequence accession="chr18" name="chr18">
</scanned-sequence>
<scanned-sequence accession="chr18" name="chr18">
</scanned-sequence>
<scanned-sequence accession="chr18" name="chr18">
</scanned-sequence>
<scanned-sequence accession="chr18" name="chr18">
</scanned-sequence>
<scanned-sequence accession="chr18" name="chr18">
</scanned-sequence>
<scanned-sequence accession="chr18" name="chr18">
</scanned-sequence>
<scanned-sequence accession="chr18" name="chr18">
</scanned-sequence>
<scanned-sequence accession="chr18" name="chr18">
</scanned-sequence>
<scanned-sequence accession="chr18" name="chr18">
</scanned-sequence>
<scanned-sequence accession="chr18" name="chr18">
</scanned-sequence>
<scanned-sequence accession="chr18" name="chr18">
</scanned-sequence>
<scanned-sequence accession="chr18" name="chr18">
</scanned-sequence>
<scanned-sequence accession="chr18" name="chr18">
</scanned-sequence>
<scanned-sequence accession="chr18" name="chr18">
</scanned-sequence>
<scanned-sequence accession="chr18" name="chr18">
</scanned-sequence>
<scanned-sequence accession="chr18" name="chr18">
</scanned-sequence>
<scanned-sequence accession="chr18" name="chr18">
</scanned-sequence>
<scanned-sequence accession="chr18" name="chr18">
</scanned-sequence>
<scanned-sequence accession="chr18" name="chr18">
</scanned-sequence>
<scanned-sequence accession="chr18" name="chr18">
</scanned-sequence>
<scanned-sequence accession="chr18" name="chr18">
</scanned-sequence>
<scanned-sequence accession="chr18" name="chr18">
</scanned-sequence>
<scanned-sequence accession="chr18" name="chr18">
</scanned-sequence>
<scanned-sequence accession="chr18" name="chr18">
</scanned-sequence>
<scanned-sequence accession="chr18" name="chr18">
</scanned-sequence>
<scanned-sequence accession="chr18" name="chr18">
</scanned-sequence>
<scanned-sequence accession="chr18" name="chr18">
</scanned-sequence>
<scanned-sequence accession="chr18" name="chr18">
</scanned-sequence>
<scanned-sequence accession="chr18" name="chr18">
</scanned-sequence>
<scanned-sequence accession="chr18" name="chr18">
</scanned-sequence>
<scanned-sequence accession="chr19" name="chr19">
</scanned-sequence>
<scanned-sequence accession="chr19" name="chr19">
</scanned-sequence>
<scanned-sequence accession="chr19" name="chr19">
</scanned-sequence>
<scanned-sequence accession="chr19" name="chr19">
</scanned-sequence>
<scanned-sequence accession="chr19" name="chr19">
</scanned-sequence>
<scanned-sequence accession="chr19" name="chr19">
<matched-element start="1334728" stop="1334713" score="11.101" pvalue="7.4e-05">
<sequence>TGCGCACGTGGGGGCC</sequence>
<mem:qvalue>0.95</mem:qvalue>
</matched-element>
</scanned-sequence>
<scanned-sequence accession="chr19" name="chr19">
</scanned-sequence>
<scanned-sequence accession="chr19" name="chr19">
</scanned-sequence>
<scanned-sequence accession="chr19" name="chr19">
</scanned-sequence>
<scanned-sequence accession="chr19" name="chr19">
</scanned-sequence>
<scanned-sequence accession="chr19" name="chr19">
</scanned-sequence>
<scanned-sequence accession="chr19" name="chr19">
</scanned-sequence>
<scanned-sequence accession="chr19" name="chr19">
</scanned-sequence>
<scanned-sequence accession="chr19" name="chr19">
</scanned-sequence>
<scanned-sequence accession="chr19" name="chr19">
</scanned-sequence>
<scanned-sequence accession="chr19" name="chr19">
<matched-element start="2559303" stop="2559288" score="13.8283" pvalue="9.79e-06">
<sequence>ATCCCACGTGGGCGGA</sequence>
<mem:qvalue>0.829</mem:qvalue>
</matched-element>
<matched-element start="2559290" stop="2559305" score="12.7576" pvalue="2.42e-05">
<sequence>CGCCCACGTGGGATTT</sequence>
<mem:qvalue>0.829</mem:qvalue>
</matched-element>
</scanned-sequence>
<scanned-sequence accession="chr19" name="chr19">
</scanned-sequence>
<scanned-sequence accession="chr19" name="chr19">
</scanned-sequence>
<scanned-sequence accession="chr19" name="chr19">
</scanned-sequence>
<scanned-sequence accession="chr19" name="chr19">
<matched-element start="2734545" stop="2734560" score="17.0202" pvalue="1.05e-07">
<sequence>TGACCACGTGGTGCTG</sequence>
<mem:qvalue>0.186</mem:qvalue>
</matched-element>
<matched-element start="2734558" stop="2734543" score="14.9293" pvalue="3.08e-06">
<sequence>GCACCACGTGGTCAGC</sequence>
<mem:qvalue>0.599</mem:qvalue>
</matched-element>
<matched-element start="2734564" stop="2734579" score="12.2424" pvalue="3.52e-05">
<sequence>CGGCCACGTGGTGCAG</sequence>
<mem:qvalue>0.829</mem:qvalue>
</matched-element>
<matched-element start="2734577" stop="2734562" score="11.9293" pvalue="4.37e-05">
<sequence>GCACCACGTGGCCGGC</sequence>
<mem:qvalue>0.854</mem:qvalue>
</matched-element>
</scanned-sequence>
<scanned-sequence accession="chr19" name="chr19">
</scanned-sequence>
<scanned-sequence accession="chr19" name="chr19">
</scanned-sequence>
<scanned-sequence accession="chr19" name="chr19">
</scanned-sequence>
<scanned-sequence accession="chr19" name="chr19">
</scanned-sequence>
<scanned-sequence accession="chr19" name="chr19">
</scanned-sequence>
<scanned-sequence accession="chr19" name="chr19">
</scanned-sequence>
<scanned-sequence accession="chr19" name="chr19">
</scanned-sequence>
<scanned-sequence accession="chr19" name="chr19">
</scanned-sequence>
<scanned-sequence accession="chr19" name="chr19">
<matched-element start="5741753" stop="5741768" score="11.7172" pvalue="5.04e-05">
<sequence>AGAGCACATGCGCCGT</sequence>
<mem:qvalue>0.89</mem:qvalue>
</matched-element>
</scanned-sequence>
<scanned-sequence accession="chr19" name="chr19">
</scanned-sequence>
<scanned-sequence accession="chr19" name="chr19">
</scanned-sequence>
<scanned-sequence accession="chr19" name="chr19">
</scanned-sequence>
<scanned-sequence accession="chr19" name="chr19">
</scanned-sequence>
<scanned-sequence accession="chr19" name="chr19">
</scanned-sequence>
<scanned-sequence accession="chr19" name="chr19">
</scanned-sequence>
<scanned-sequence accession="chr19" name="chr19">
</scanned-sequence>
<scanned-sequence accession="chr19" name="chr19">
</scanned-sequence>
<scanned-sequence accession="chr19" name="chr19">
</scanned-sequence>
<scanned-sequence accession="chr19" name="chr19">
</scanned-sequence>
<scanned-sequence accession="chr19" name="chr19">
</scanned-sequence>
<scanned-sequence accession="chr19" name="chr19">
</scanned-sequence>
<scanned-sequence accession="chr19" name="chr19">
</scanned-sequence>
<scanned-sequence accession="chr19" name="chr19">
</scanned-sequence>
<scanned-sequence accession="chr19" name="chr19">
</scanned-sequence>
<scanned-sequence accession="chr19" name="chr19">
</scanned-sequence>
<scanned-sequence accession="chr19" name="chr19">
<matched-element start="10625624" stop="10625609" score="13" pvalue="2e-05">
<sequence>TTACCACGTGATGCAA</sequence>
<mem:qvalue>0.829</mem:qvalue>
</matched-element>
<matched-element start="10625611" stop="10625626" score="12.9293" pvalue="2.11e-05">
<sequence>GCATCACGTGGTAATG</sequence>
<mem:qvalue>0.829</mem:qvalue>
</matched-element>
</scanned-sequence>
<scanned-sequence accession="chr19" name="chr19">
</scanned-sequence>
<scanned-sequence accession="chr19" name="chr19">
</scanned-sequence>
<scanned-sequence accession="chr19" name="chr19">
</scanned-sequence>
<scanned-sequence accession="chr19" name="chr19">
</scanned-sequence>
<scanned-sequence accession="chr19" name="chr19">
</scanned-sequence>
<scanned-sequence accession="chr19" name="chr19">
</scanned-sequence>
<scanned-sequence accession="chr19" name="chr19">
</scanned-sequence>
<scanned-sequence accession="chr19" name="chr19">
</scanned-sequence>
<scanned-sequence accession="chr19" name="chr19">
</scanned-sequence>
<scanned-sequence accession="chr19" name="chr19">
</scanned-sequence>
<scanned-sequence accession="chr19" name="chr19">
</scanned-sequence>
<scanned-sequence accession="chr19" name="chr19">
</scanned-sequence>
<scanned-sequence accession="chr19" name="chr19">
<matched-element start="12917496" stop="12917511" score="16.4242" pvalue="3.47e-07">
<sequence>AGACCACGTGTGCGGG</sequence>
<mem:qvalue>0.186</mem:qvalue>
</matched-element>
</scanned-sequence>
<scanned-sequence accession="chr19" name="chr19">
</scanned-sequence>
<scanned-sequence accession="chr19" name="chr19">
</scanned-sequence>
<scanned-sequence accession="chr19" name="chr19">
<matched-element start="13126824" stop="13126839" score="15.1515" pvalue="2.35e-06">
<sequence>TTACCACGTGGGCGAG</sequence>
<mem:qvalue>0.558</mem:qvalue>
</matched-element>
<matched-element start="13126837" stop="13126822" score="11.4646" pvalue="5.92e-05">
<sequence>CGCCCACGTGGTAACC</sequence>
<mem:qvalue>0.937</mem:qvalue>
</matched-element>
</scanned-sequence>
<scanned-sequence accession="chr19" name="chr19">
</scanned-sequence>
<scanned-sequence accession="chr19" name="chr19">
</scanned-sequence>
<scanned-sequence accession="chr19" name="chr19">
</scanned-sequence>
<scanned-sequence accession="chr19" name="chr19">
</scanned-sequence>
<scanned-sequence accession="chr19" name="chr19">
</scanned-sequence>
<scanned-sequence accession="chr19" name="chr19">
</scanned-sequence>
<scanned-sequence accession="chr19" name="chr19">
</scanned-sequence>
<scanned-sequence accession="chr19" name="chr19">
</scanned-sequence>
<scanned-sequence accession="chr19" name="chr19">
</scanned-sequence>
<scanned-sequence accession="chr19" name="chr19">
</scanned-sequence>
<scanned-sequence accession="chr19" name="chr19">
</scanned-sequence>
<scanned-sequence accession="chr19" name="chr19">
</scanned-sequence>
<scanned-sequence accession="chr19" name="chr19">
</scanned-sequence>
<scanned-sequence accession="chr19" name="chr19">
</scanned-sequence>
<scanned-sequence accession="chr19" name="chr19">
</scanned-sequence>
<scanned-sequence accession="chr19" name="chr19">
</scanned-sequence>
<scanned-sequence accession="chr19" name="chr19">
</scanned-sequence>
<scanned-sequence accession="chr19" name="chr19">
<matched-element start="17238838" stop="17238823" score="10.7172" pvalue="9.27e-05">
<sequence>TTCCCATGTGGGTGTG</sequence>
<mem:qvalue>0.957</mem:qvalue>
</matched-element>
</scanned-sequence>
<scanned-sequence accession="chr19" name="chr19">
</scanned-sequence>
<scanned-sequence accession="chr19" name="chr19">
</scanned-sequence>
<scanned-sequence accession="chr19" name="chr19">
</scanned-sequence>
<scanned-sequence accession="chr19" name="chr19">
</scanned-sequence>
<scanned-sequence accession="chr19" name="chr19">
</scanned-sequence>
<scanned-sequence accession="chr19" name="chr19">
<matched-element start="17904526" stop="17904541" score="15.6869" pvalue="1.14e-06">
<sequence>GGACCACGTGTGTAGT</sequence>
<mem:qvalue>0.451</mem:qvalue>
</matched-element>
<matched-element start="17904539" stop="17904524" score="14.4343" pvalue="5.37e-06">
<sequence>TACACACGTGGTCCGG</sequence>
<mem:qvalue>0.766</mem:qvalue>
</matched-element>
</scanned-sequence>
<scanned-sequence accession="chr19" name="chr19">
</scanned-sequence>
<scanned-sequence accession="chr19" name="chr19">
</scanned-sequence>
<scanned-sequence accession="chr19" name="chr19">
</scanned-sequence>
<scanned-sequence accession="chr19" name="chr19">
</scanned-sequence>
<scanned-sequence accession="chr19" name="chr19">
</scanned-sequence>
<scanned-sequence accession="chr19" name="chr19">
</scanned-sequence>
<scanned-sequence accession="chr19" name="chr19">
</scanned-sequence>
<scanned-sequence accession="chr19" name="chr19">
</scanned-sequence>
<scanned-sequence accession="chr19" name="chr19">
</scanned-sequence>
<scanned-sequence accession="chr19" name="chr19">
</scanned-sequence>
<scanned-sequence accession="chr19" name="chr19">
</scanned-sequence>
<scanned-sequence accession="chr19" name="chr19">
</scanned-sequence>
<scanned-sequence accession="chr19" name="chr19">
</scanned-sequence>
<scanned-sequence accession="chr19" name="chr19">
</scanned-sequence>
<scanned-sequence accession="chr19" name="chr19">
<matched-element start="44585151" stop="44585166" score="10.8889" pvalue="8.39e-05">
<sequence>AGCACACGTGCCGCGG</sequence>
<mem:qvalue>0.952</mem:qvalue>
</matched-element>
</scanned-sequence>
<scanned-sequence accession="chr19" name="chr19">
</scanned-sequence>
<scanned-sequence accession="chr19" name="chr19">
</scanned-sequence>
<scanned-sequence accession="chr19" name="chr19">
</scanned-sequence>
<scanned-sequence accession="chr19" name="chr19">
</scanned-sequence>
<scanned-sequence accession="chr19" name="chr19">
</scanned-sequence>
<scanned-sequence accession="chr19" name="chr19">
</scanned-sequence>
<scanned-sequence accession="chr19" name="chr19">
</scanned-sequence>
<scanned-sequence accession="chr19" name="chr19">
</scanned-sequence>
<scanned-sequence accession="chr19" name="chr19">
</scanned-sequence>
<scanned-sequence accession="chr19" name="chr19">
</scanned-sequence>
<scanned-sequence accession="chr19" name="chr19">
</scanned-sequence>
<scanned-sequence accession="chr19" name="chr19">
</scanned-sequence>
<scanned-sequence accession="chr19" name="chr19">
</scanned-sequence>
<scanned-sequence accession="chr19" name="chr19">
</scanned-sequence>
<scanned-sequence accession="chr19" name="chr19">
</scanned-sequence>
<scanned-sequence accession="chr19" name="chr19">
</scanned-sequence>
<scanned-sequence accession="chr19" name="chr19">
</scanned-sequence>
<scanned-sequence accession="chr19" name="chr19">
<matched-element start="47141444" stop="47141429" score="11.4141" pvalue="6.11e-05">
<sequence>AGCCCACATGTTGATT</sequence>
<mem:qvalue>0.941</mem:qvalue>
</matched-element>
</scanned-sequence>
<scanned-sequence accession="chr19" name="chr19">
</scanned-sequence>
<scanned-sequence accession="chr19" name="chr19">
</scanned-sequence>
<scanned-sequence accession="chr19" name="chr19">
</scanned-sequence>
<scanned-sequence accession="chr19" name="chr19">
</scanned-sequence>
<scanned-sequence accession="chr19" name="chr19">
</scanned-sequence>
<scanned-sequence accession="chr19" name="chr19">
</scanned-sequence>
<scanned-sequence accession="chr19" name="chr19">
</scanned-sequence>
<scanned-sequence accession="chr19" name="chr19">
</scanned-sequence>
<scanned-sequence accession="chr19" name="chr19">
</scanned-sequence>
<scanned-sequence accession="chr19" name="chr19">
</scanned-sequence>
<scanned-sequence accession="chr19" name="chr19">
</scanned-sequence>
<scanned-sequence accession="chr19" name="chr19">
</scanned-sequence>
<scanned-sequence accession="chr19" name="chr19">
</scanned-sequence>
<scanned-sequence accession="chr19" name="chr19">
<matched-element start="51913698" stop="51913683" score="10.9091" pvalue="8.3e-05">
<sequence>GCTCCACGTGGTGTGC</sequence>
<mem:qvalue>0.952</mem:qvalue>
</matched-element>
</scanned-sequence>
<scanned-sequence accession="chr19" name="chr19">
</scanned-sequence>
<scanned-sequence accession="chr19" name="chr19">
</scanned-sequence>
<scanned-sequence accession="chr19" name="chr19">
</scanned-sequence>
<scanned-sequence accession="chr19" name="chr19">
</scanned-sequence>
<scanned-sequence accession="chr19" name="chr19">
</scanned-sequence>
<scanned-sequence accession="chr19" name="chr19">
</scanned-sequence>
<scanned-sequence accession="chr19" name="chr19">
</scanned-sequence>
<scanned-sequence accession="chr19" name="chr19">
</scanned-sequence>
<scanned-sequence accession="chr19" name="chr19">
</scanned-sequence>
<scanned-sequence accession="chr19" name="chr19">
</scanned-sequence>
<scanned-sequence accession="chr19" name="chr19">
<matched-element start="54162802" stop="54162787" score="12.6061" pvalue="2.71e-05">
<sequence>GCATCACGTGTTCCTG</sequence>
<mem:qvalue>0.829</mem:qvalue>
</matched-element>
<matched-element start="54162789" stop="54162804" score="10.6263" pvalue="9.76e-05">
<sequence>GGAACACGTGATGCCC</sequence>
<mem:qvalue>0.968</mem:qvalue>
</matched-element>
</scanned-sequence>
<scanned-sequence accession="chr19" name="chr19">
</scanned-sequence>
<scanned-sequence accession="chr19" name="chr19">
</scanned-sequence>
<scanned-sequence accession="chr19" name="chr19">
</scanned-sequence>
<scanned-sequence accession="chr19" name="chr19">
</scanned-sequence>
<scanned-sequence accession="chr19" name="chr19">
</scanned-sequence>
<scanned-sequence accession="chr19" name="chr19">
</scanned-sequence>
<scanned-sequence accession="chr19" name="chr19">
</scanned-sequence>
<scanned-sequence accession="chr19" name="chr19">
</scanned-sequence>
<scanned-sequence accession="chr19" name="chr19">
</scanned-sequence>
<scanned-sequence accession="chr19" name="chr19">
</scanned-sequence>
<scanned-sequence accession="chr19" name="chr19">
<matched-element start="55991365" stop="55991350" score="11.1313" pvalue="7.27e-05">
<sequence>GGCCCATGTGATGGTT</sequence>
<mem:qvalue>0.95</mem:qvalue>
</matched-element>
</scanned-sequence>
<scanned-sequence accession="chr19" name="chr19">
</scanned-sequence>
<scanned-sequence accession="chr19" name="chr19">
</scanned-sequence>
<scanned-sequence accession="chr19" name="chr19">
</scanned-sequence>
<scanned-sequence accession="chr19" name="chr19">
</scanned-sequence>
<scanned-sequence accession="chr19" name="chr19">
</scanned-sequence>
<scanned-sequence accession="chr19" name="chr19">
</scanned-sequence>
<scanned-sequence accession="chr19" name="chr19">
<matched-element start="59404119" stop="59404134" score="12.2424" pvalue="3.52e-05">
<sequence>AAACCACGTGGAGAAG</sequence>
<mem:qvalue>0.829</mem:qvalue>
</matched-element>
</scanned-sequence>
<scanned-sequence accession="chr19" name="chr19">
</scanned-sequence>
<scanned-sequence accession="chr19" name="chr19">
</scanned-sequence>
<scanned-sequence accession="chr19" name="chr19">
</scanned-sequence>
<scanned-sequence accession="chr19" name="chr19">
</scanned-sequence>
<scanned-sequence accession="chr19" name="chr19">
</scanned-sequence>
<scanned-sequence accession="chr19" name="chr19">
</scanned-sequence>
<scanned-sequence accession="chr19" name="chr19">
</scanned-sequence>
<scanned-sequence accession="chr19" name="chr19">
</scanned-sequence>
<scanned-sequence accession="chr19" name="chr19">
</scanned-sequence>
<scanned-sequence accession="chr19" name="chr19">
</scanned-sequence>
<scanned-sequence accession="chr19" name="chr19">
</scanned-sequence>
<scanned-sequence accession="chr19" name="chr19">
</scanned-sequence>
<scanned-sequence accession="chr20" name="chr20">
</scanned-sequence>
<scanned-sequence accession="chr20" name="chr20">
</scanned-sequence>
<scanned-sequence accession="chr20" name="chr20">
</scanned-sequence>
<scanned-sequence accession="chr20" name="chr20">
</scanned-sequence>
<scanned-sequence accession="chr20" name="chr20">
</scanned-sequence>
<scanned-sequence accession="chr20" name="chr20">
</scanned-sequence>
<scanned-sequence accession="chr20" name="chr20">
</scanned-sequence>
<scanned-sequence accession="chr20" name="chr20">
</scanned-sequence>
<scanned-sequence accession="chr20" name="chr20">
</scanned-sequence>
<scanned-sequence accession="chr20" name="chr20">
<matched-element start="17784877" stop="17784892" score="11.1515" pvalue="7.18e-05">
<sequence>ATGGCACGTGGTTGTA</sequence>
<mem:qvalue>0.95</mem:qvalue>
</matched-element>
<matched-element start="17784890" stop="17784875" score="10.7778" pvalue="8.96e-05">
<sequence>CAACCACGTGCCATTG</sequence>
<mem:qvalue>0.954</mem:qvalue>
</matched-element>
</scanned-sequence>
<scanned-sequence accession="chr20" name="chr20">
</scanned-sequence>
<scanned-sequence accession="chr20" name="chr20">
</scanned-sequence>
<scanned-sequence accession="chr20" name="chr20">
</scanned-sequence>
<scanned-sequence accession="chr20" name="chr20">
</scanned-sequence>
<scanned-sequence accession="chr20" name="chr20">
<matched-element start="29664379" stop="29664364" score="10.5859" pvalue="9.99e-05">
<sequence>AGACCAGGTGCTCTGG</sequence>
<mem:qvalue>0.972</mem:qvalue>
</matched-element>
</scanned-sequence>
<scanned-sequence accession="chr20" name="chr20">
</scanned-sequence>
<scanned-sequence accession="chr20" name="chr20">
</scanned-sequence>
<scanned-sequence accession="chr20" name="chr20">
</scanned-sequence>
<scanned-sequence accession="chr20" name="chr20">
</scanned-sequence>
<scanned-sequence accession="chr20" name="chr20">
</scanned-sequence>
<scanned-sequence accession="chr20" name="chr20">
</scanned-sequence>
<scanned-sequence accession="chr20" name="chr20">
</scanned-sequence>
<scanned-sequence accession="chr20" name="chr20">
</scanned-sequence>
<scanned-sequence accession="chr20" name="chr20">
</scanned-sequence>
<scanned-sequence accession="chr20" name="chr20">
</scanned-sequence>
<scanned-sequence accession="chr20" name="chr20">
</scanned-sequence>
<scanned-sequence accession="chr20" name="chr20">
</scanned-sequence>
<scanned-sequence accession="chr20" name="chr20">
</scanned-sequence>
<scanned-sequence accession="chr20" name="chr20">
</scanned-sequence>
<scanned-sequence accession="chr20" name="chr20">
</scanned-sequence>
<scanned-sequence accession="chr20" name="chr20">
</scanned-sequence>
<scanned-sequence accession="chr20" name="chr20">
</scanned-sequence>
<scanned-sequence accession="chr20" name="chr20">
</scanned-sequence>
<scanned-sequence accession="chr20" name="chr20">
</scanned-sequence>
<scanned-sequence accession="chr20" name="chr20">
</scanned-sequence>
<scanned-sequence accession="chr20" name="chr20">
<matched-element start="45477540" stop="45477525" score="10.7778" pvalue="8.96e-05">
<sequence>GAAACATGTGGTTATT</sequence>
<mem:qvalue>0.954</mem:qvalue>
</matched-element>
</scanned-sequence>
<scanned-sequence accession="chr20" name="chr20">
</scanned-sequence>
<scanned-sequence accession="chr20" name="chr20">
</scanned-sequence>
<scanned-sequence accession="chr20" name="chr20">
</scanned-sequence>
<scanned-sequence accession="chr20" name="chr20">
<matched-element start="45847080" stop="45847095" score="14.1515" pvalue="7.18e-06">
<sequence>GCCCCACGTGGGCTGG</sequence>
<mem:qvalue>0.829</mem:qvalue>
</matched-element>
<matched-element start="45847093" stop="45847078" score="13.8586" pvalue="9.53e-06">
<sequence>AGCCCACGTGGGGCTT</sequence>
<mem:qvalue>0.829</mem:qvalue>
</matched-element>
</scanned-sequence>
<scanned-sequence accession="chr20" name="chr20">
</scanned-sequence>
<scanned-sequence accession="chr20" name="chr20">
</scanned-sequence>
<scanned-sequence accession="chr20" name="chr20">
</scanned-sequence>
<scanned-sequence accession="chr20" name="chr20">
</scanned-sequence>
<scanned-sequence accession="chr20" name="chr20">
</scanned-sequence>
<scanned-sequence accession="chr20" name="chr20">
</scanned-sequence>
<scanned-sequence accession="chr20" name="chr20">
</scanned-sequence>
<scanned-sequence accession="chr20" name="chr20">
</scanned-sequence>
<scanned-sequence accession="chr20" name="chr20">
</scanned-sequence>
<scanned-sequence accession="chr20" name="chr20">
</scanned-sequence>
<scanned-sequence accession="chr20" name="chr20">
</scanned-sequence>
<scanned-sequence accession="chr20" name="chr20">
</scanned-sequence>
<scanned-sequence accession="chr20" name="chr20">
</scanned-sequence>
<scanned-sequence accession="chr20" name="chr20">
</scanned-sequence>
<scanned-sequence accession="chr20" name="chr20">
</scanned-sequence>
<scanned-sequence accession="chr20" name="chr20">
</scanned-sequence>
<scanned-sequence accession="chr20" name="chr20">
</scanned-sequence>
<scanned-sequence accession="chr20" name="chr20">
</scanned-sequence>
<scanned-sequence accession="chr20" name="chr20">
</scanned-sequence>
<scanned-sequence accession="chr20" name="chr20">
</scanned-sequence>
<scanned-sequence accession="chr20" name="chr20">
</scanned-sequence>
<scanned-sequence accession="chr20" name="chr20">
</scanned-sequence>
<scanned-sequence accession="chr20" name="chr20">
</scanned-sequence>
<scanned-sequence accession="chr20" name="chr20">
<matched-element start="61830269" stop="61830254" score="13.0606" pvalue="1.9e-05">
<sequence>AAACCACATGGTGTGG</sequence>
<mem:qvalue>0.829</mem:qvalue>
</matched-element>
<matched-element start="61830271" stop="61830286" score="11.7071" pvalue="5.07e-05">
<sequence>AGAGCACGTTGTGAGT</sequence>
<mem:qvalue>0.89</mem:qvalue>
</matched-element>
</scanned-sequence>
<scanned-sequence accession="chr20" name="chr20">
</scanned-sequence>
<scanned-sequence accession="chr20" name="chr20">
</scanned-sequence>
<scanned-sequence accession="chr20" name="chr20">
</scanned-sequence>
<scanned-sequence accession="chr21" name="chr21">
</scanned-sequence>
<scanned-sequence accession="chr21" name="chr21">
</scanned-sequence>
<scanned-sequence accession="chr21" name="chr21">
</scanned-sequence>
<scanned-sequence accession="chr21" name="chr21">
</scanned-sequence>
<scanned-sequence accession="chr21" name="chr21">
</scanned-sequence>
<scanned-sequence accession="chr21" name="chr21">
</scanned-sequence>
<scanned-sequence accession="chr21" name="chr21">
</scanned-sequence>
<scanned-sequence accession="chr21" name="chr21">
</scanned-sequence>
<scanned-sequence accession="chr21" name="chr21">
</scanned-sequence>
<scanned-sequence accession="chr21" name="chr21">
</scanned-sequence>
<scanned-sequence accession="chr21" name="chr21">
</scanned-sequence>
<scanned-sequence accession="chr21" name="chr21">
</scanned-sequence>
<scanned-sequence accession="chr21" name="chr21">
</scanned-sequence>
<scanned-sequence accession="chr21" name="chr21">
</scanned-sequence>
<scanned-sequence accession="chr21" name="chr21">
</scanned-sequence>
<scanned-sequence accession="chr21" name="chr21">
</scanned-sequence>
<scanned-sequence accession="chr21" name="chr21">
</scanned-sequence>
<scanned-sequence accession="chr21" name="chr21">
</scanned-sequence>
<scanned-sequence accession="chr21" name="chr21">
</scanned-sequence>
<scanned-sequence accession="chr21" name="chr21">
</scanned-sequence>
<scanned-sequence accession="chr21" name="chr21">
</scanned-sequence>
<scanned-sequence accession="chr21" name="chr21">
</scanned-sequence>
<scanned-sequence accession="chr21" name="chr21">
</scanned-sequence>
<scanned-sequence accession="chr21" name="chr21">
</scanned-sequence>
<scanned-sequence accession="chr21" name="chr21">
</scanned-sequence>
<scanned-sequence accession="chr21" name="chr21">
</scanned-sequence>
<scanned-sequence accession="chr21" name="chr21">
</scanned-sequence>
<scanned-sequence accession="chr21" name="chr21">
</scanned-sequence>
<scanned-sequence accession="chr21" name="chr21">
</scanned-sequence>
<scanned-sequence accession="chr21" name="chr21">
</scanned-sequence>
<scanned-sequence accession="chr21" name="chr21">
</scanned-sequence>
<scanned-sequence accession="chr21" name="chr21">
</scanned-sequence>
<scanned-sequence accession="chr21" name="chr21">
</scanned-sequence>
<scanned-sequence accession="chr21" name="chr21">
</scanned-sequence>
<scanned-sequence accession="chr21" name="chr21">
</scanned-sequence>
<scanned-sequence accession="chr22" name="chr22">
</scanned-sequence>
<scanned-sequence accession="chr22" name="chr22">
</scanned-sequence>
<scanned-sequence accession="chr22" name="chr22">
</scanned-sequence>
<scanned-sequence accession="chr22" name="chr22">
</scanned-sequence>
<scanned-sequence accession="chr22" name="chr22">
</scanned-sequence>
<scanned-sequence accession="chr22" name="chr22">
</scanned-sequence>
<scanned-sequence accession="chr22" name="chr22">
</scanned-sequence>
<scanned-sequence accession="chr22" name="chr22">
</scanned-sequence>
<scanned-sequence accession="chr22" name="chr22">
</scanned-sequence>
<scanned-sequence accession="chr22" name="chr22">
</scanned-sequence>
<scanned-sequence accession="chr22" name="chr22">
</scanned-sequence>
<scanned-sequence accession="chr22" name="chr22">
</scanned-sequence>
<scanned-sequence accession="chr22" name="chr22">
</scanned-sequence>
<scanned-sequence accession="chr22" name="chr22">
</scanned-sequence>
<scanned-sequence accession="chr22" name="chr22">
</scanned-sequence>
<scanned-sequence accession="chr22" name="chr22">
</scanned-sequence>
<scanned-sequence accession="chr22" name="chr22">
</scanned-sequence>
<scanned-sequence accession="chr22" name="chr22">
</scanned-sequence>
<scanned-sequence accession="chr22" name="chr22">
</scanned-sequence>
<scanned-sequence accession="chr22" name="chr22">
</scanned-sequence>
<scanned-sequence accession="chr22" name="chr22">
</scanned-sequence>
<scanned-sequence accession="chr22" name="chr22">
</scanned-sequence>
<scanned-sequence accession="chr22" name="chr22">
</scanned-sequence>
<scanned-sequence accession="chr22" name="chr22">
</scanned-sequence>
<scanned-sequence accession="chr22" name="chr22">
</scanned-sequence>
<scanned-sequence accession="chr22" name="chr22">
</scanned-sequence>
<scanned-sequence accession="chr22" name="chr22">
</scanned-sequence>
<scanned-sequence accession="chr22" name="chr22">
</scanned-sequence>
<scanned-sequence accession="chr22" name="chr22">
</scanned-sequence>
<scanned-sequence accession="chr22" name="chr22">
</scanned-sequence>
<scanned-sequence accession="chr22" name="chr22">
</scanned-sequence>
<scanned-sequence accession="chr22" name="chr22">
</scanned-sequence>
<scanned-sequence accession="chr22" name="chr22">
</scanned-sequence>
<scanned-sequence accession="chr22" name="chr22">
</scanned-sequence>
<scanned-sequence accession="chr22" name="chr22">
</scanned-sequence>
<scanned-sequence accession="chr22" name="chr22">
</scanned-sequence>
<scanned-sequence accession="chr22" name="chr22">
</scanned-sequence>
<scanned-sequence accession="chr22" name="chr22">
</scanned-sequence>
<scanned-sequence accession="chr22" name="chr22">
</scanned-sequence>
<scanned-sequence accession="chr22" name="chr22">
</scanned-sequence>
<scanned-sequence accession="chr22" name="chr22">
</scanned-sequence>
<scanned-sequence accession="chr22" name="chr22">
</scanned-sequence>
<scanned-sequence accession="chr22" name="chr22">
</scanned-sequence>
<scanned-sequence accession="chr22" name="chr22">
</scanned-sequence>
<scanned-sequence accession="chr22" name="chr22">
</scanned-sequence>
<scanned-sequence accession="chr22" name="chr22">
</scanned-sequence>
<scanned-sequence accession="chr22" name="chr22">
</scanned-sequence>
<scanned-sequence accession="chr22" name="chr22">
</scanned-sequence>
<scanned-sequence accession="chr22" name="chr22">
</scanned-sequence>
<scanned-sequence accession="chr22" name="chr22">
</scanned-sequence>
<scanned-sequence accession="chr22" name="chr22">
</scanned-sequence>
<scanned-sequence accession="chr22" name="chr22">
</scanned-sequence>
<scanned-sequence accession="chr22" name="chr22">
</scanned-sequence>
<scanned-sequence accession="chr22" name="chr22">
</scanned-sequence>
<scanned-sequence accession="chr22" name="chr22">
</scanned-sequence>
<scanned-sequence accession="chr22" name="chr22">
</scanned-sequence>
<scanned-sequence accession="chr22" name="chr22">
</scanned-sequence>
<scanned-sequence accession="chr22" name="chr22">
</scanned-sequence>
<scanned-sequence accession="chr22" name="chr22">
</scanned-sequence>
<scanned-sequence accession="chr22" name="chr22">
</scanned-sequence>
<scanned-sequence accession="chr22" name="chr22">
</scanned-sequence>
<scanned-sequence accession="chr22" name="chr22">
</scanned-sequence>
<scanned-sequence accession="chr22" name="chr22">
</scanned-sequence>
<scanned-sequence accession="chr22" name="chr22">
</scanned-sequence>
<scanned-sequence accession="chr22" name="chr22">
</scanned-sequence>
<scanned-sequence accession="chr22" name="chr22">
</scanned-sequence>
<scanned-sequence accession="chr22" name="chr22">
</scanned-sequence>
<scanned-sequence accession="chr22" name="chr22">
</scanned-sequence>
<scanned-sequence accession="chr22" name="chr22">
</scanned-sequence>
<scanned-sequence accession="chr22" name="chr22">
</scanned-sequence>
<scanned-sequence accession="chr22" name="chr22">
</scanned-sequence>
<scanned-sequence accession="chr22" name="chr22">
</scanned-sequence>
<scanned-sequence accession="chr22" name="chr22">
<matched-element start="49315068" stop="49315083" score="12.5859" pvalue="2.75e-05">
<sequence>GAGCCACGTGCTCCTG</sequence>
<mem:qvalue>0.829</mem:qvalue>
</matched-element>
<matched-element start="49315081" stop="49315066" score="12.4747" pvalue="2.98e-05">
<sequence>GGAGCACGTGGCTCAG</sequence>
<mem:qvalue>0.829</mem:qvalue>
</matched-element>
</scanned-sequence>
<scanned-sequence accession="chr22" name="chr22">
</scanned-sequence>
<scanned-sequence accession="chr7_random" name="chr7_random">
</scanned-sequence>
<scanned-sequence accession="chr17_random" name="chr17_random">
</scanned-sequence>
<scanned-sequence accession="chr17_random" name="chr17_random">
<matched-element start="88284" stop="88269" score="11.4646" pvalue="5.92e-05">
<sequence>TGAGCACGCGCTCTGG</sequence>
<mem:qvalue>0.937</mem:qvalue>
</matched-element>
</scanned-sequence>
</pattern>
</cis-element-search>
