# Supplementary material for: The MEME Suite
Source: Nucleic Acids Res. 2015 May 7;43(Web Server issue):W39–49. doi: 10.1093/nar/gkv416 (PMC4489269; doi:10.1093/nar/gkv416)
Supplement: SUPPLEMENTARY DATA [file supp_gkv416_nar-00283-web-b-2015-File005.zip › case4/meme-chip/fimo_out_17/fimo.gff]

##gff-version 3
chr1	fimo	nucleotide_motif	3583628	3583643	44.8	+	.	Name=UP00060_1;ID=UP00060_1-1-chr1;pvalue=3.33e-05;qvalue=0.829;sequence=GTCACACGTGTGTGGG;
chr1	fimo	nucleotide_motif	17104290	17104305	45.1	+	.	Name=UP00060_1;ID=UP00060_1-1-chr1;pvalue=3.1e-05;qvalue=0.829;sequence=AGAGCACATGTTATGG;
chr1	fimo	nucleotide_motif	28083474	28083489	40.9	+	.	Name=UP00060_1;ID=UP00060_1-1-chr1;pvalue=8.1e-05;qvalue=0.952;sequence=TAATCACGTGTGGTAG;
chr1	fimo	nucleotide_motif	28399057	28399072	40.8	-	.	Name=UP00060_1;ID=UP00060_1-1-chr1;pvalue=8.34e-05;qvalue=0.952;sequence=AAACCACATGTGAAGT;
chr1	fimo	nucleotide_motif	28399059	28399074	40.0	+	.	Name=UP00060_1;ID=UP00060_1-2-chr1;pvalue=9.88e-05;qvalue=0.971;sequence=TTCACATGTGGTTTGG;
chr1	fimo	nucleotide_motif	35412493	35412508	44.3	-	.	Name=UP00060_1;ID=UP00060_1-1-chr1;pvalue=3.71e-05;qvalue=0.848;sequence=GGAGCACATGGTATTT;
chr1	fimo	nucleotide_motif	35412495	35412510	43.2	+	.	Name=UP00060_1;ID=UP00060_1-2-chr1;pvalue=4.81e-05;qvalue=0.88;sequence=ATACCATGTGCTCCTT;
chr1	fimo	nucleotide_motif	41967312	41967327	45.0	-	.	Name=UP00060_1;ID=UP00060_1-1-chr1;pvalue=3.16e-05;qvalue=0.829;sequence=GAAGCACGTGGCCAAG;
chr1	fimo	nucleotide_motif	51198779	51198794	44.5	-	.	Name=UP00060_1;ID=UP00060_1-1-chr1;pvalue=3.52e-05;qvalue=0.829;sequence=TAACCACGTGAGGTGC;
chr1	fimo	nucleotide_motif	51198781	51198796	44.2	+	.	Name=UP00060_1;ID=UP00060_1-2-chr1;pvalue=3.76e-05;qvalue=0.848;sequence=ACCTCACGTGGTTAGT;
chr1	fimo	nucleotide_motif	110682959	110682974	46.8	-	.	Name=UP00060_1;ID=UP00060_1-2-chr1;pvalue=2.08e-05;qvalue=0.829;sequence=AGAACACGTGCTTGCT;
chr1	fimo	nucleotide_motif	110682961	110682976	48.0	+	.	Name=UP00060_1;ID=UP00060_1-1-chr1;pvalue=1.57e-05;qvalue=0.829;sequence=CAAGCACGTGTTCTAG;
chr1	fimo	nucleotide_motif	143245682	143245697	46.3	+	.	Name=UP00060_1;ID=UP00060_1-1-chr1;pvalue=2.32e-05;qvalue=0.829;sequence=AGAGCACGTGGATGTT;
chr1	fimo	nucleotide_motif	146273134	146273149	43.2	-	.	Name=UP00060_1;ID=UP00060_1-2-chr1;pvalue=4.81e-05;qvalue=0.88;sequence=TTTCCACGTGGGGCTG;
chr1	fimo	nucleotide_motif	146273136	146273151	43.5	+	.	Name=UP00060_1;ID=UP00060_1-1-chr1;pvalue=4.47e-05;qvalue=0.854;sequence=GCCCCACGTGGAAAGG;
chr1	fimo	nucleotide_motif	154741575	154741590	49.3	-	.	Name=UP00060_1;ID=UP00060_1-1-chr1;pvalue=1.17e-05;qvalue=0.829;sequence=GGAGCACGTGACCGGG;
chr1	fimo	nucleotide_motif	158947252	158947267	40.7	+	.	Name=UP00060_1;ID=UP00060_1-1-chr1;pvalue=8.44e-05;qvalue=0.952;sequence=CTACCACATGTTTGTT;
chr1	fimo	nucleotide_motif	171512897	171512912	53.1	-	.	Name=UP00060_1;ID=UP00060_1-1-chr1;pvalue=4.87e-06;qvalue=0.766;sequence=AAACCACGTGCTGCTT;
chr1	fimo	nucleotide_motif	171512899	171512914	43.9	+	.	Name=UP00060_1;ID=UP00060_1-2-chr1;pvalue=4.03e-05;qvalue=0.854;sequence=GCAGCACGTGGTTTCA;
chr1	fimo	nucleotide_motif	181259669	181259684	41.5	-	.	Name=UP00060_1;ID=UP00060_1-1-chr1;pvalue=7.05e-05;qvalue=0.95;sequence=CCCACACGTGTTGGTG;
chr1	fimo	nucleotide_motif	190814943	190814958	46.2	-	.	Name=UP00060_1;ID=UP00060_1-1-chr1;pvalue=2.38e-05;qvalue=0.829;sequence=AAAACACGTGGGGGTT;
chr1	fimo	nucleotide_motif	190814945	190814960	43.5	+	.	Name=UP00060_1;ID=UP00060_1-2-chr1;pvalue=4.47e-05;qvalue=0.854;sequence=CCCCCACGTGTTTTGA;
chr10	fimo	nucleotide_motif	7560117	7560132	44.2	-	.	Name=UP00060_1;ID=UP00060_1-1-chr10;pvalue=3.81e-05;qvalue=0.848;sequence=AGTGCACGTGGGGCGT;
chr10	fimo	nucleotide_motif	7560119	7560134	42.5	+	.	Name=UP00060_1;ID=UP00060_1-2-chr10;pvalue=5.63e-05;qvalue=0.931;sequence=GCCCCACGTGCACTGG;
chr10	fimo	nucleotide_motif	73705319	73705334	43.9	-	.	Name=UP00060_1;ID=UP00060_1-1-chr10;pvalue=4.09e-05;qvalue=0.854;sequence=GGAGCACGTGCCTCTT;
chr10	fimo	nucleotide_motif	73749843	73749858	49.2	-	.	Name=UP00060_1;ID=UP00060_1-1-chr10;pvalue=1.2e-05;qvalue=0.829;sequence=TACCCACGTGGGGCTG;
chr10	fimo	nucleotide_motif	73749845	73749860	41.4	+	.	Name=UP00060_1;ID=UP00060_1-2-chr10;pvalue=7.18e-05;qvalue=0.95;sequence=GCCCCACGTGGGTATC;
chr10	fimo	nucleotide_motif	73765081	73765096	41.3	+	.	Name=UP00060_1;ID=UP00060_1-1-chr10;pvalue=7.35e-05;qvalue=0.95;sequence=TTCCCACATGGTTCTT;
chr10	fimo	nucleotide_motif	95452347	95452362	44.2	-	.	Name=UP00060_1;ID=UP00060_1-1-chr10;pvalue=3.81e-05;qvalue=0.848;sequence=GTAACACGTGGCCGTG;
chr10	fimo	nucleotide_motif	95452349	95452364	40.6	+	.	Name=UP00060_1;ID=UP00060_1-2-chr10;pvalue=8.7e-05;qvalue=0.954;sequence=CGGCCACGTGTTACAT;
chr10	fimo	nucleotide_motif	97506871	97506886	40.9	-	.	Name=UP00060_1;ID=UP00060_1-1-chr10;pvalue=8.2e-05;qvalue=0.952;sequence=TAAGCATGTGGGAATG;
chr11	fimo	nucleotide_motif	61487608	61487623	49.3	-	.	Name=UP00060_1;ID=UP00060_1-1-chr11;pvalue=1.16e-05;qvalue=0.829;sequence=CTCCCACGTGATTGGG;
chr11	fimo	nucleotide_motif	61487610	61487625	41.0	+	.	Name=UP00060_1;ID=UP00060_1-2-chr11;pvalue=8e-05;qvalue=0.952;sequence=CAATCACGTGGGAGGA;
chr11	fimo	nucleotide_motif	62146324	62146339	42.1	-	.	Name=UP00060_1;ID=UP00060_1-1-chr11;pvalue=6.11e-05;qvalue=0.941;sequence=GTACCACGTGCACCTA;
chr11	fimo	nucleotide_motif	62146326	62146341	41.5	+	.	Name=UP00060_1;ID=UP00060_1-2-chr11;pvalue=7.14e-05;qvalue=0.95;sequence=GGTGCACGTGGTACCT;
chr11	fimo	nucleotide_motif	65076557	65076572	42.5	-	.	Name=UP00060_1;ID=UP00060_1-1-chr11;pvalue=5.66e-05;qvalue=0.931;sequence=AGACCACATGGGGGAT;
chr11	fimo	nucleotide_motif	65443592	65443607	46.4	+	.	Name=UP00060_1;ID=UP00060_1-1-chr11;pvalue=2.29e-05;qvalue=0.829;sequence=TGAGCACGTGGCAGAG;
chr11	fimo	nucleotide_motif	72531431	72531446	53.4	+	.	Name=UP00060_1;ID=UP00060_1-1-chr11;pvalue=4.57e-06;qvalue=0.766;sequence=CGCGCACGTGGGCGGG;
chr11	fimo	nucleotide_motif	73360312	73360327	40.4	-	.	Name=UP00060_1;ID=UP00060_1-1-chr11;pvalue=9.01e-05;qvalue=0.955;sequence=AACACACGTGTTGACT;
chr11	fimo	nucleotide_motif	73360314	73360329	40.3	+	.	Name=UP00060_1;ID=UP00060_1-2-chr11;pvalue=9.27e-05;qvalue=0.957;sequence=TCAACACGTGTGTTAT;
chr11	fimo	nucleotide_motif	82548974	82548989	41.4	-	.	Name=UP00060_1;ID=UP00060_1-1-chr11;pvalue=7.18e-05;qvalue=0.95;sequence=ACCCCACGTGTATAGG;
chr11	fimo	nucleotide_motif	82548976	82548991	40.5	+	.	Name=UP00060_1;ID=UP00060_1-2-chr11;pvalue=8.85e-05;qvalue=0.954;sequence=TATACACGTGGGGTGG;
chr11	fimo	nucleotide_motif	85336834	85336849	49.9	-	.	Name=UP00060_1;ID=UP00060_1-1-chr11;pvalue=1.03e-05;qvalue=0.829;sequence=ATCCCACGTGGTTAAT;
chr11	fimo	nucleotide_motif	85336836	85336851	44.9	+	.	Name=UP00060_1;ID=UP00060_1-2-chr11;pvalue=3.21e-05;qvalue=0.829;sequence=TAACCACGTGGGATTC;
chr12	fimo	nucleotide_motif	4098221	4098236	47.6	+	.	Name=UP00060_1;ID=UP00060_1-1-chr12;pvalue=1.72e-05;qvalue=0.829;sequence=GGACCACATGGTGCTT;
chr12	fimo	nucleotide_motif	6923123	6923138	41.7	+	.	Name=UP00060_1;ID=UP00060_1-1-chr12;pvalue=6.75e-05;qvalue=0.95;sequence=TTACCACATGCGTCGT;
chr12	fimo	nucleotide_motif	12054622	12054637	44.6	-	.	Name=UP00060_1;ID=UP00060_1-1-chr12;pvalue=3.45e-05;qvalue=0.829;sequence=AGGCCACGTGGCCGGG;
chr12	fimo	nucleotide_motif	14410169	14410184	42.4	-	.	Name=UP00060_1;ID=UP00060_1-2-chr12;pvalue=5.77e-05;qvalue=0.936;sequence=AGATCACGTGCTCCCA;
chr12	fimo	nucleotide_motif	14410171	14410186	57.5	+	.	Name=UP00060_1;ID=UP00060_1-1-chr12;pvalue=1.79e-06;qvalue=0.478;sequence=GGAGCACGTGATCTTG;
chr12	fimo	nucleotide_motif	47810332	47810347	42.5	-	.	Name=UP00060_1;ID=UP00060_1-2-chr12;pvalue=5.59e-05;qvalue=0.931;sequence=TGGCCACGTGCTTCCT;
chr12	fimo	nucleotide_motif	47810334	47810349	45.8	+	.	Name=UP00060_1;ID=UP00060_1-1-chr12;pvalue=2.61e-05;qvalue=0.829;sequence=GAAGCACGTGGCCAGA;
chr12	fimo	nucleotide_motif	91321961	91321976	43.6	-	.	Name=UP00060_1;ID=UP00060_1-2-chr12;pvalue=4.37e-05;qvalue=0.854;sequence=AGCCCACATGCTCAGA;
chr12	fimo	nucleotide_motif	91321963	91321978	46.1	+	.	Name=UP00060_1;ID=UP00060_1-1-chr12;pvalue=2.45e-05;qvalue=0.829;sequence=TGAGCATGTGGGCTGT;
chr12	fimo	nucleotide_motif	102847284	102847299	41.6	-	.	Name=UP00060_1;ID=UP00060_1-1-chr12;pvalue=6.84e-05;qvalue=0.95;sequence=GAAGAACGTGGTTGGG;
chr12	fimo	nucleotide_motif	103617555	103617570	48.0	-	.	Name=UP00060_1;ID=UP00060_1-1-chr12;pvalue=1.59e-05;qvalue=0.829;sequence=AAACCACGTGTTATGC;
chr12	fimo	nucleotide_motif	120810942	120810957	49.9	-	.	Name=UP00060_1;ID=UP00060_1-2-chr12;pvalue=1.01e-05;qvalue=0.829;sequence=GGAACACGTGCGCCTG;
chr12	fimo	nucleotide_motif	120810944	120810959	59.0	+	.	Name=UP00060_1;ID=UP00060_1-1-chr12;pvalue=1.26e-06;qvalue=0.451;sequence=GGCGCACGTGTTCCGG;
chr12	fimo	nucleotide_motif	120951554	120951569	48.8	-	.	Name=UP00060_1;ID=UP00060_1-1-chr12;pvalue=1.33e-05;qvalue=0.829;sequence=GTCCCACGTGTTCCAT;
chr12	fimo	nucleotide_motif	122170430	122170445	45.1	+	.	Name=UP00060_1;ID=UP00060_1-1-chr12;pvalue=3.1e-05;qvalue=0.829;sequence=CACCCACGTGAGGAGG;
chr13	fimo	nucleotide_motif	76799256	76799271	40.9	-	.	Name=UP00060_1;ID=UP00060_1-1-chr13;pvalue=8.15e-05;qvalue=0.952;sequence=TGAGCATGTGCGAGGA;
chr13	fimo	nucleotide_motif	98870666	98870681	47.4	-	.	Name=UP00060_1;ID=UP00060_1-1-chr13;pvalue=1.83e-05;qvalue=0.829;sequence=TGCCCACGTGTGGGGC;
chr13	fimo	nucleotide_motif	98870668	98870683	40.5	+	.	Name=UP00060_1;ID=UP00060_1-2-chr13;pvalue=8.96e-05;qvalue=0.954;sequence=CCCACACGTGGGCAGA;
chr14	fimo	nucleotide_motif	22095303	22095318	41.3	+	.	Name=UP00060_1;ID=UP00060_1-1-chr14;pvalue=7.45e-05;qvalue=0.95;sequence=AGGCCACGTGCCGAGG;
chr14	fimo	nucleotide_motif	92240429	92240444	55.7	-	.	Name=UP00060_1;ID=UP00060_1-1-chr14;pvalue=2.69e-06;qvalue=0.576;sequence=GGACCACGTGTGCCTT;
chr14	fimo	nucleotide_motif	92240431	92240446	48.7	+	.	Name=UP00060_1;ID=UP00060_1-2-chr14;pvalue=1.35e-05;qvalue=0.829;sequence=GGCACACGTGGTCCAT;
chr14	fimo	nucleotide_motif	96843159	96843174	41.4	-	.	Name=UP00060_1;ID=UP00060_1-1-chr14;pvalue=7.18e-05;qvalue=0.95;sequence=ATCTCACGTGGGTATG;
chr15	fimo	nucleotide_motif	29310523	29310538	44.3	+	.	Name=UP00060_1;ID=UP00060_1-1-chr15;pvalue=3.71e-05;qvalue=0.848;sequence=GGAGCACGTGCAAGGA;
chr15	fimo	nucleotide_motif	29343034	29343049	44.8	-	.	Name=UP00060_1;ID=UP00060_1-1-chr15;pvalue=3.33e-05;qvalue=0.829;sequence=TATGCACGTGCTGTGG;
chr15	fimo	nucleotide_motif	29343036	29343051	42.0	+	.	Name=UP00060_1;ID=UP00060_1-2-chr15;pvalue=6.34e-05;qvalue=0.95;sequence=ACAGCACGTGCATAGT;
chr15	fimo	nucleotide_motif	29343523	29343538	42.4	+	.	Name=UP00060_1;ID=UP00060_1-1-chr15;pvalue=5.7e-05;qvalue=0.931;sequence=TCTCCACGTGTTTCTG;
chr15	fimo	nucleotide_motif	29408614	29408629	45.7	-	.	Name=UP00060_1;ID=UP00060_1-2-chr15;pvalue=2.71e-05;qvalue=0.829;sequence=CTGCCACGTGGTTTGG;
chr15	fimo	nucleotide_motif	29408616	29408631	47.4	+	.	Name=UP00060_1;ID=UP00060_1-1-chr15;pvalue=1.83e-05;qvalue=0.829;sequence=AAACCACGTGGCAGGT;
chr15	fimo	nucleotide_motif	56534217	56534232	45.2	-	.	Name=UP00060_1;ID=UP00060_1-1-chr15;pvalue=3.03e-05;qvalue=0.829;sequence=GCTGCACGTGGTAAGG;
chr15	fimo	nucleotide_motif	56534219	56534234	41.2	+	.	Name=UP00060_1;ID=UP00060_1-3-chr15;pvalue=7.54e-05;qvalue=0.95;sequence=TTACCACGTGCAGCGC;
chr15	fimo	nucleotide_motif	56534269	56534284	42.2	+	.	Name=UP00060_1;ID=UP00060_1-2-chr15;pvalue=5.99e-05;qvalue=0.937;sequence=CGCCCACATGGGCTGG;
chr15	fimo	nucleotide_motif	66874754	66874769	41.5	+	.	Name=UP00060_1;ID=UP00060_1-1-chr15;pvalue=7e-05;qvalue=0.95;sequence=GGAGCACATGGCCCGG;
chr15	fimo	nucleotide_motif	68095994	68096009	41.5	-	.	Name=UP00060_1;ID=UP00060_1-1-chr15;pvalue=7e-05;qvalue=0.95;sequence=TGCCCATGTGATGTTG;
chr15	fimo	nucleotide_motif	86983782	86983797	42.5	-	.	Name=UP00060_1;ID=UP00060_1-2-chr15;pvalue=5.59e-05;qvalue=0.931;sequence=CCACCATGTGCTGAGG;
chr15	fimo	nucleotide_motif	86983784	86983799	46.2	+	.	Name=UP00060_1;ID=UP00060_1-1-chr15;pvalue=2.42e-05;qvalue=0.829;sequence=TCAGCACATGGTGGGG;
chr16	fimo	nucleotide_motif	1954802	1954817	43.1	+	.	Name=UP00060_1;ID=UP00060_1-1-chr16;pvalue=4.87e-05;qvalue=0.88;sequence=GACTCACGTGTTTTGT;
chr16	fimo	nucleotide_motif	1981302	1981317	42.2	-	.	Name=UP00060_1;ID=UP00060_1-1-chr16;pvalue=5.99e-05;qvalue=0.937;sequence=CCTGCACGTGGTGGGT;
chr16	fimo	nucleotide_motif	22216224	22216239	41.7	-	.	Name=UP00060_1;ID=UP00060_1-1-chr16;pvalue=6.71e-05;qvalue=0.95;sequence=CGGACACGTGGGGGGG;
chr16	fimo	nucleotide_motif	23745674	23745689	47.4	-	.	Name=UP00060_1;ID=UP00060_1-1-chr16;pvalue=1.8e-05;qvalue=0.829;sequence=ATGCCACGTGGTCCTG;
chr16	fimo	nucleotide_motif	23745676	23745691	41.1	+	.	Name=UP00060_1;ID=UP00060_1-2-chr16;pvalue=7.81e-05;qvalue=0.952;sequence=GGACCACGTGGCATCA;
chr16	fimo	nucleotide_motif	55523390	55523405	49.4	-	.	Name=UP00060_1;ID=UP00060_1-2-chr16;pvalue=1.14e-05;qvalue=0.829;sequence=CGAGCACGTGGGCACG;
chr16	fimo	nucleotide_motif	55523392	55523407	65.0	+	.	Name=UP00060_1;ID=UP00060_1-1-chr16;pvalue=3.17e-07;qvalue=0.186;sequence=TGCCCACGTGCTCGGT;
chr16	fimo	nucleotide_motif	66527082	66527097	41.3	+	.	Name=UP00060_1;ID=UP00060_1-1-chr16;pvalue=7.35e-05;qvalue=0.95;sequence=CACCCACGTGGCCCTG;
chr16	fimo	nucleotide_motif	66666408	66666423	41.0	+	.	Name=UP00060_1;ID=UP00060_1-1-chr16;pvalue=7.91e-05;qvalue=0.952;sequence=GGCCCATGTGCTTGAT;
chr16	fimo	nucleotide_motif	87572576	87572591	41.5	+	.	Name=UP00060_1;ID=UP00060_1-1-chr16;pvalue=7e-05;qvalue=0.95;sequence=TGAGCATGTGGCTGGG;
chr17	fimo	nucleotide_motif	2561807	2561822	57.7	-	.	Name=UP00060_1;ID=UP00060_1-1-chr17;pvalue=1.69e-06;qvalue=0.478;sequence=GCACCACGTGGGCCGG;
chr17	fimo	nucleotide_motif	2561809	2561824	52.8	+	.	Name=UP00060_1;ID=UP00060_1-2-chr17;pvalue=5.25e-06;qvalue=0.766;sequence=GGCCCACGTGGTGCGC;
chr17	fimo	nucleotide_motif	5283132	5283147	40.6	+	.	Name=UP00060_1;ID=UP00060_1-1-chr17;pvalue=8.7e-05;qvalue=0.954;sequence=CGAACACGTGCAGATG;
chr17	fimo	nucleotide_motif	7416567	7416582	42.2	-	.	Name=UP00060_1;ID=UP00060_1-1-chr17;pvalue=5.96e-05;qvalue=0.937;sequence=CTCACACGTGCGGAGG;
chr17	fimo	nucleotide_motif	7416569	7416584	41.5	+	.	Name=UP00060_1;ID=UP00060_1-2-chr17;pvalue=7e-05;qvalue=0.95;sequence=TCCGCACGTGTGAGAG;
chr17	fimo	nucleotide_motif	35167905	35167920	41.2	+	.	Name=UP00060_1;ID=UP00060_1-1-chr17;pvalue=7.54e-05;qvalue=0.95;sequence=ACCACACGTGTGGTGG;
chr17	fimo	nucleotide_motif	35273949	35273964	52.2	-	.	Name=UP00060_1;ID=UP00060_1-1-chr17;pvalue=5.98e-06;qvalue=0.8;sequence=GGAGCACGTGGAGAGG;
chr17	fimo	nucleotide_motif	35273951	35273966	44.1	+	.	Name=UP00060_1;ID=UP00060_1-2-chr17;pvalue=3.84e-05;qvalue=0.848;sequence=TCTCCACGTGCTCCTG;
chr17	fimo	nucleotide_motif	38024640	38024655	44.9	+	.	Name=UP00060_1;ID=UP00060_1-1-chr17;pvalue=3.24e-05;qvalue=0.829;sequence=GGAGCACGTGGCGAGC;
chr17	fimo	nucleotide_motif	39781239	39781254	46.1	-	.	Name=UP00060_1;ID=UP00060_1-2-chr17;pvalue=2.47e-05;qvalue=0.829;sequence=AGACCACGTGTGCCCA;
chr17	fimo	nucleotide_motif	39781241	39781256	46.2	+	.	Name=UP00060_1;ID=UP00060_1-1-chr17;pvalue=2.38e-05;qvalue=0.829;sequence=GGCACACGTGGTCTCT;
chr17	fimo	nucleotide_motif	46585947	46585962	48.1	-	.	Name=UP00060_1;ID=UP00060_1-1-chr17;pvalue=1.53e-05;qvalue=0.829;sequence=GACCCACGTGGTTCGC;
chr17	fimo	nucleotide_motif	46585949	46585964	41.6	+	.	Name=UP00060_1;ID=UP00060_1-2-chr17;pvalue=6.84e-05;qvalue=0.95;sequence=GAACCACGTGGGTCCC;
chr17	fimo	nucleotide_motif	59577491	59577506	41.2	+	.	Name=UP00060_1;ID=UP00060_1-1-chr17;pvalue=7.63e-05;qvalue=0.95;sequence=AGAGCATGTGCTTGCG;
chr17	fimo	nucleotide_motif	73652082	73652097	46.2	-	.	Name=UP00060_1;ID=UP00060_1-1-chr17;pvalue=2.42e-05;qvalue=0.829;sequence=TCTCCACGTGGTGGTG;
chr17_random	fimo	nucleotide_motif	88269	88284	42.3	-	.	Name=UP00060_1;ID=UP00060_1-1-chr17_random;pvalue=5.92e-05;qvalue=0.937;sequence=TGAGCACGCGCTCTGG;
chr19	fimo	nucleotide_motif	1334713	1334728	41.3	-	.	Name=UP00060_1;ID=UP00060_1-1-chr19;pvalue=7.4e-05;qvalue=0.95;sequence=TGCGCACGTGGGGGCC;
chr19	fimo	nucleotide_motif	2559288	2559303	50.1	-	.	Name=UP00060_1;ID=UP00060_1-1-chr19;pvalue=9.79e-06;qvalue=0.829;sequence=ATCCCACGTGGGCGGA;
chr19	fimo	nucleotide_motif	2559290	2559305	46.2	+	.	Name=UP00060_1;ID=UP00060_1-2-chr19;pvalue=2.42e-05;qvalue=0.829;sequence=CGCCCACGTGGGATTT;
chr19	fimo	nucleotide_motif	2734543	2734558	55.1	-	.	Name=UP00060_1;ID=UP00060_1-2-chr19;pvalue=3.08e-06;qvalue=0.599;sequence=GCACCACGTGGTCAGC;
chr19	fimo	nucleotide_motif	2734545	2734560	69.8	+	.	Name=UP00060_1;ID=UP00060_1-1-chr19;pvalue=1.05e-07;qvalue=0.186;sequence=TGACCACGTGGTGCTG;
chr19	fimo	nucleotide_motif	2734562	2734577	43.6	-	.	Name=UP00060_1;ID=UP00060_1-4-chr19;pvalue=4.37e-05;qvalue=0.854;sequence=GCACCACGTGGCCGGC;
chr19	fimo	nucleotide_motif	2734564	2734579	44.5	+	.	Name=UP00060_1;ID=UP00060_1-3-chr19;pvalue=3.52e-05;qvalue=0.829;sequence=CGGCCACGTGGTGCAG;
chr19	fimo	nucleotide_motif	5741753	5741768	43.0	+	.	Name=UP00060_1;ID=UP00060_1-1-chr19;pvalue=5.04e-05;qvalue=0.89;sequence=AGAGCACATGCGCCGT;
chr19	fimo	nucleotide_motif	10625609	10625624	47.0	-	.	Name=UP00060_1;ID=UP00060_1-1-chr19;pvalue=2e-05;qvalue=0.829;sequence=TTACCACGTGATGCAA;
chr19	fimo	nucleotide_motif	10625611	10625626	46.7	+	.	Name=UP00060_1;ID=UP00060_1-2-chr19;pvalue=2.11e-05;qvalue=0.829;sequence=GCATCACGTGGTAATG;
chr19	fimo	nucleotide_motif	12917496	12917511	64.6	+	.	Name=UP00060_1;ID=UP00060_1-1-chr19;pvalue=3.47e-07;qvalue=0.186;sequence=AGACCACGTGTGCGGG;
chr19	fimo	nucleotide_motif	13126822	13126837	42.3	-	.	Name=UP00060_1;ID=UP00060_1-2-chr19;pvalue=5.92e-05;qvalue=0.937;sequence=CGCCCACGTGGTAACC;
chr19	fimo	nucleotide_motif	13126824	13126839	56.3	+	.	Name=UP00060_1;ID=UP00060_1-1-chr19;pvalue=2.35e-06;qvalue=0.558;sequence=TTACCACGTGGGCGAG;
chr19	fimo	nucleotide_motif	17238823	17238838	40.3	-	.	Name=UP00060_1;ID=UP00060_1-1-chr19;pvalue=9.27e-05;qvalue=0.957;sequence=TTCCCATGTGGGTGTG;
chr19	fimo	nucleotide_motif	17904524	17904539	52.7	-	.	Name=UP00060_1;ID=UP00060_1-2-chr19;pvalue=5.37e-06;qvalue=0.766;sequence=TACACACGTGGTCCGG;
chr19	fimo	nucleotide_motif	17904526	17904541	59.4	+	.	Name=UP00060_1;ID=UP00060_1-1-chr19;pvalue=1.14e-06;qvalue=0.451;sequence=GGACCACGTGTGTAGT;
chr19	fimo	nucleotide_motif	44585151	44585166	40.8	+	.	Name=UP00060_1;ID=UP00060_1-1-chr19;pvalue=8.39e-05;qvalue=0.952;sequence=AGCACACGTGCCGCGG;
chr19	fimo	nucleotide_motif	47141429	47141444	42.1	-	.	Name=UP00060_1;ID=UP00060_1-1-chr19;pvalue=6.11e-05;qvalue=0.941;sequence=AGCCCACATGTTGATT;
chr19	fimo	nucleotide_motif	51913683	51913698	40.8	-	.	Name=UP00060_1;ID=UP00060_1-1-chr19;pvalue=8.3e-05;qvalue=0.952;sequence=GCTCCACGTGGTGTGC;
chr19	fimo	nucleotide_motif	54162787	54162802	45.7	-	.	Name=UP00060_1;ID=UP00060_1-1-chr19;pvalue=2.71e-05;qvalue=0.829;sequence=GCATCACGTGTTCCTG;
chr19	fimo	nucleotide_motif	54162789	54162804	40.1	+	.	Name=UP00060_1;ID=UP00060_1-2-chr19;pvalue=9.76e-05;qvalue=0.968;sequence=GGAACACGTGATGCCC;
chr19	fimo	nucleotide_motif	55991350	55991365	41.4	-	.	Name=UP00060_1;ID=UP00060_1-1-chr19;pvalue=7.27e-05;qvalue=0.95;sequence=GGCCCATGTGATGGTT;
chr19	fimo	nucleotide_motif	59404119	59404134	44.5	+	.	Name=UP00060_1;ID=UP00060_1-1-chr19;pvalue=3.52e-05;qvalue=0.829;sequence=AAACCACGTGGAGAAG;
chr2	fimo	nucleotide_motif	6403328	6403343	40.1	-	.	Name=UP00060_1;ID=UP00060_1-2-chr2;pvalue=9.71e-05;qvalue=0.967;sequence=GAAACATGTGGTGAAG;
chr2	fimo	nucleotide_motif	6403330	6403345	40.3	+	.	Name=UP00060_1;ID=UP00060_1-1-chr2;pvalue=9.33e-05;qvalue=0.957;sequence=TCACCACATGTTTCAG;
chr2	fimo	nucleotide_motif	20931831	20931846	45.0	-	.	Name=UP00060_1;ID=UP00060_1-1-chr2;pvalue=3.19e-05;qvalue=0.829;sequence=GGGCCACGTGGGAGGA;
chr2	fimo	nucleotide_motif	27433229	27433244	46.4	+	.	Name=UP00060_1;ID=UP00060_1-1-chr2;pvalue=2.29e-05;qvalue=0.829;sequence=TAAACACGTGTGCTTG;
chr2	fimo	nucleotide_motif	42182898	42182913	47.3	-	.	Name=UP00060_1;ID=UP00060_1-1-chr2;pvalue=1.86e-05;qvalue=0.829;sequence=AGAGCACGTGGTGGCC;
chr2	fimo	nucleotide_motif	42182900	42182915	45.0	+	.	Name=UP00060_1;ID=UP00060_1-2-chr2;pvalue=3.14e-05;qvalue=0.829;sequence=CCACCACGTGCTCTCT;
chr2	fimo	nucleotide_motif	73365688	73365703	40.2	-	.	Name=UP00060_1;ID=UP00060_1-1-chr2;pvalue=9.6e-05;qvalue=0.965;sequence=GGTACACGTGTTCCTA;
chr2	fimo	nucleotide_motif	88772445	88772460	47.1	+	.	Name=UP00060_1;ID=UP00060_1-1-chr2;pvalue=1.96e-05;qvalue=0.829;sequence=TTCCCACGTGCGGCTG;
chr2	fimo	nucleotide_motif	191593357	191593372	43.8	+	.	Name=UP00060_1;ID=UP00060_1-1-chr2;pvalue=4.17e-05;qvalue=0.854;sequence=GCCCCACGTGCTTTCG;
chr2	fimo	nucleotide_motif	201702234	201702249	44.9	+	.	Name=UP00060_1;ID=UP00060_1-1-chr2;pvalue=3.26e-05;qvalue=0.829;sequence=AGGCCACGTGGGTGGA;
chr2	fimo	nucleotide_motif	201831281	201831296	40.8	-	.	Name=UP00060_1;ID=UP00060_1-2-chr2;pvalue=8.39e-05;qvalue=0.952;sequence=ACTCCACGTGCTCAGC;
chr2	fimo	nucleotide_motif	201831283	201831298	43.9	+	.	Name=UP00060_1;ID=UP00060_1-1-chr2;pvalue=4.11e-05;qvalue=0.854;sequence=TGAGCACGTGGAGTTA;
chr2	fimo	nucleotide_motif	231233761	231233776	41.8	-	.	Name=UP00060_1;ID=UP00060_1-2-chr2;pvalue=6.62e-05;qvalue=0.95;sequence=TATTCACGTGGTCTGT;
chr2	fimo	nucleotide_motif	231233763	231233778	43.5	+	.	Name=UP00060_1;ID=UP00060_1-1-chr2;pvalue=4.47e-05;qvalue=0.854;sequence=AGACCACGTGAATAAG;
chr2	fimo	nucleotide_motif	233632931	233632946	40.8	-	.	Name=UP00060_1;ID=UP00060_1-2-chr2;pvalue=8.39e-05;qvalue=0.952;sequence=CACCCACGTGGGATGC;
chr2	fimo	nucleotide_motif	233632933	233632948	42.6	+	.	Name=UP00060_1;ID=UP00060_1-1-chr2;pvalue=5.52e-05;qvalue=0.931;sequence=ATCCCACGTGGGTGTC;
chr2	fimo	nucleotide_motif	233655593	233655608	40.9	+	.	Name=UP00060_1;ID=UP00060_1-1-chr2;pvalue=8.2e-05;qvalue=0.952;sequence=GGCCCACGTGTCATAG;
chr20	fimo	nucleotide_motif	17784875	17784890	40.5	-	.	Name=UP00060_1;ID=UP00060_1-2-chr20;pvalue=8.96e-05;qvalue=0.954;sequence=CAACCACGTGCCATTG;
chr20	fimo	nucleotide_motif	17784877	17784892	41.4	+	.	Name=UP00060_1;ID=UP00060_1-1-chr20;pvalue=7.18e-05;qvalue=0.95;sequence=ATGGCACGTGGTTGTA;
chr20	fimo	nucleotide_motif	29664364	29664379	40.0	-	.	Name=UP00060_1;ID=UP00060_1-1-chr20;pvalue=9.99e-05;qvalue=0.972;sequence=AGACCAGGTGCTCTGG;
chr20	fimo	nucleotide_motif	45477525	45477540	40.5	-	.	Name=UP00060_1;ID=UP00060_1-1-chr20;pvalue=8.96e-05;qvalue=0.954;sequence=GAAACATGTGGTTATT;
chr20	fimo	nucleotide_motif	45847078	45847093	50.2	-	.	Name=UP00060_1;ID=UP00060_1-2-chr20;pvalue=9.53e-06;qvalue=0.829;sequence=AGCCCACGTGGGGCTT;
chr20	fimo	nucleotide_motif	45847080	45847095	51.4	+	.	Name=UP00060_1;ID=UP00060_1-1-chr20;pvalue=7.18e-06;qvalue=0.829;sequence=GCCCCACGTGGGCTGG;
chr20	fimo	nucleotide_motif	61830254	61830269	47.2	-	.	Name=UP00060_1;ID=UP00060_1-1-chr20;pvalue=1.9e-05;qvalue=0.829;sequence=AAACCACATGGTGTGG;
chr20	fimo	nucleotide_motif	61830271	61830286	42.9	+	.	Name=UP00060_1;ID=UP00060_1-2-chr20;pvalue=5.07e-05;qvalue=0.89;sequence=AGAGCACGTTGTGAGT;
chr22	fimo	nucleotide_motif	49315066	49315081	45.2	-	.	Name=UP00060_1;ID=UP00060_1-2-chr22;pvalue=2.98e-05;qvalue=0.829;sequence=GGAGCACGTGGCTCAG;
chr22	fimo	nucleotide_motif	49315068	49315083	45.6	+	.	Name=UP00060_1;ID=UP00060_1-1-chr22;pvalue=2.75e-05;qvalue=0.829;sequence=GAGCCACGTGCTCCTG;
chr3	fimo	nucleotide_motif	76670032	76670047	40.8	-	.	Name=UP00060_1;ID=UP00060_1-1-chr3;pvalue=8.34e-05;qvalue=0.952;sequence=TGCCCACATGTGTATG;
chr3	fimo	nucleotide_motif	157055230	157055245	40.1	+	.	Name=UP00060_1;ID=UP00060_1-1-chr3;pvalue=9.65e-05;qvalue=0.966;sequence=TAATCACGTGGGGTCT;
chr3	fimo	nucleotide_motif	189012269	189012284	40.2	-	.	Name=UP00060_1;ID=UP00060_1-1-chr3;pvalue=9.6e-05;qvalue=0.965;sequence=CTTTCACGTGGTGGGG;
chr3	fimo	nucleotide_motif	196349993	196350008	40.3	-	.	Name=UP00060_1;ID=UP00060_1-1-chr3;pvalue=9.38e-05;qvalue=0.957;sequence=GGAGCACGTGAAAAGC;
chr4	fimo	nucleotide_motif	77338994	77339009	48.0	+	.	Name=UP00060_1;ID=UP00060_1-1-chr4;pvalue=1.59e-05;qvalue=0.829;sequence=AGATCACGTGCTGGAG;
chr4	fimo	nucleotide_motif	78294552	78294567	43.9	-	.	Name=UP00060_1;ID=UP00060_1-1-chr4;pvalue=4.03e-05;qvalue=0.854;sequence=ACAGCATGTGGTAGGG;
chr4	fimo	nucleotide_motif	185633024	185633039	40.4	-	.	Name=UP00060_1;ID=UP00060_1-1-chr4;pvalue=9.11e-05;qvalue=0.957;sequence=GCCGCACGTGCGGGCG;
chr5	fimo	nucleotide_motif	1846246	1846261	40.2	-	.	Name=UP00060_1;ID=UP00060_1-1-chr5;pvalue=9.55e-05;qvalue=0.965;sequence=TTACCACGTTGGCGTG;
chr5	fimo	nucleotide_motif	88675320	88675335	40.0	-	.	Name=UP00060_1;ID=UP00060_1-1-chr5;pvalue=9.93e-05;qvalue=0.971;sequence=TTGGCACGTGTGCCTT;
chr5	fimo	nucleotide_motif	138753607	138753622	40.5	-	.	Name=UP00060_1;ID=UP00060_1-2-chr5;pvalue=8.96e-05;qvalue=0.954;sequence=TGCCCACGTGGCATCT;
chr5	fimo	nucleotide_motif	138753609	138753624	43.6	+	.	Name=UP00060_1;ID=UP00060_1-1-chr5;pvalue=4.35e-05;qvalue=0.854;sequence=ATGCCACGTGGGCATT;
chr5	fimo	nucleotide_motif	139907412	139907427	44.1	-	.	Name=UP00060_1;ID=UP00060_1-1-chr5;pvalue=3.89e-05;qvalue=0.851;sequence=CGACCACGTGCAGCTG;
chr5	fimo	nucleotide_motif	139907414	139907429	41.6	+	.	Name=UP00060_1;ID=UP00060_1-2-chr5;pvalue=6.92e-05;qvalue=0.95;sequence=GCTGCACGTGGTCGGC;
chr5	fimo	nucleotide_motif	156862120	156862135	44.6	+	.	Name=UP00060_1;ID=UP00060_1-1-chr5;pvalue=3.45e-05;qvalue=0.829;sequence=ATGCCACGTGATCGTG;
chr5	fimo	nucleotide_motif	180596297	180596312	43.1	+	.	Name=UP00060_1;ID=UP00060_1-1-chr5;pvalue=4.84e-05;qvalue=0.88;sequence=TCTGCACGTGGTATGT;
chr6	fimo	nucleotide_motif	26135256	26135271	41.4	-	.	Name=UP00060_1;ID=UP00060_1-1-chr6;pvalue=7.22e-05;qvalue=0.95;sequence=GGAGAACGTGATCCGG;
chr6	fimo	nucleotide_motif	27215255	27215270	41.4	+	.	Name=UP00060_1;ID=UP00060_1-1-chr6;pvalue=7.22e-05;qvalue=0.95;sequence=GGAGAACGTGATCCGG;
chr6	fimo	nucleotide_motif	27889882	27889897	40.7	+	.	Name=UP00060_1;ID=UP00060_1-1-chr6;pvalue=8.49e-05;qvalue=0.952;sequence=AAAACACGTGTTAGCA;
chr6	fimo	nucleotide_motif	31636201	31636216	46.2	-	.	Name=UP00060_1;ID=UP00060_1-1-chr6;pvalue=2.38e-05;qvalue=0.829;sequence=AAACCATGTGGTCAGA;
chr6	fimo	nucleotide_motif	32733871	32733886	43.3	-	.	Name=UP00060_1;ID=UP00060_1-1-chr6;pvalue=4.68e-05;qvalue=0.878;sequence=AAAGCATGTGCTGGGT;
chr6	fimo	nucleotide_motif	33237471	33237486	43.1	-	.	Name=UP00060_1;ID=UP00060_1-2-chr6;pvalue=4.93e-05;qvalue=0.88;sequence=GCCCCACGTGGGCGTC;
chr6	fimo	nucleotide_motif	33237473	33237488	47.4	+	.	Name=UP00060_1;ID=UP00060_1-1-chr6;pvalue=1.8e-05;qvalue=0.829;sequence=CGCCCACGTGGGGCTT;
chr6	fimo	nucleotide_motif	36762772	36762787	40.5	-	.	Name=UP00060_1;ID=UP00060_1-1-chr6;pvalue=8.8e-05;qvalue=0.954;sequence=AGCCCACGTGGCATGC;
chr6	fimo	nucleotide_motif	106669305	106669320	41.1	-	.	Name=UP00060_1;ID=UP00060_1-1-chr6;pvalue=7.81e-05;qvalue=0.952;sequence=GGCCCACATGCGACGG;
chr6	fimo	nucleotide_motif	151815043	151815058	49.6	-	.	Name=UP00060_1;ID=UP00060_1-2-chr6;pvalue=1.09e-05;qvalue=0.829;sequence=GGCTCACGTGGTCAGA;
chr6	fimo	nucleotide_motif	151815045	151815060	49.9	+	.	Name=UP00060_1;ID=UP00060_1-1-chr6;pvalue=1.01e-05;qvalue=0.829;sequence=TGACCACGTGAGCCGC;
chr7	fimo	nucleotide_motif	1510697	1510712	41.8	-	.	Name=UP00060_1;ID=UP00060_1-2-chr7;pvalue=6.55e-05;qvalue=0.95;sequence=GGACCACATGCGCGCG;
chr7	fimo	nucleotide_motif	1510699	1510714	44.0	+	.	Name=UP00060_1;ID=UP00060_1-1-chr7;pvalue=4e-05;qvalue=0.854;sequence=CGCGCATGTGGTCCGG;
chr7	fimo	nucleotide_motif	4648266	4648281	41.2	+	.	Name=UP00060_1;ID=UP00060_1-3-chr7;pvalue=7.63e-05;qvalue=0.95;sequence=GCGCCACGTGGTGCGC;
chr7	fimo	nucleotide_motif	4648275	4648290	45.4	-	.	Name=UP00060_1;ID=UP00060_1-2-chr7;pvalue=2.88e-05;qvalue=0.829;sequence=GGACCACGTGCGCACC;
chr7	fimo	nucleotide_motif	4648277	4648292	65.1	+	.	Name=UP00060_1;ID=UP00060_1-1-chr7;pvalue=3.07e-07;qvalue=0.186;sequence=TGCGCACGTGGTCCGG;
chr7	fimo	nucleotide_motif	20226520	20226535	42.7	-	.	Name=UP00060_1;ID=UP00060_1-1-chr7;pvalue=5.37e-05;qvalue=0.931;sequence=TGACAACGTGGTAAGA;
chr7	fimo	nucleotide_motif	22621370	22621385	42.0	+	.	Name=UP00060_1;ID=UP00060_1-1-chr7;pvalue=6.26e-05;qvalue=0.95;sequence=AGAACATGTGGTAAGA;
chr7	fimo	nucleotide_motif	23024880	23024895	40.6	-	.	Name=UP00060_1;ID=UP00060_1-2-chr7;pvalue=8.6e-05;qvalue=0.954;sequence=CCACCACGTGATTTTC;
chr7	fimo	nucleotide_motif	23024882	23024897	43.1	+	.	Name=UP00060_1;ID=UP00060_1-1-chr7;pvalue=4.93e-05;qvalue=0.88;sequence=AAATCACGTGGTGGAA;
chr7	fimo	nucleotide_motif	25974524	25974539	42.5	-	.	Name=UP00060_1;ID=UP00060_1-2-chr7;pvalue=5.59e-05;qvalue=0.931;sequence=CTACCACGTGATTGCA;
chr7	fimo	nucleotide_motif	25974526	25974541	43.5	+	.	Name=UP00060_1;ID=UP00060_1-1-chr7;pvalue=4.47e-05;qvalue=0.854;sequence=CAATCACGTGGTAGAG;
chr7	fimo	nucleotide_motif	55605133	55605148	44.9	-	.	Name=UP00060_1;ID=UP00060_1-1-chr7;pvalue=3.24e-05;qvalue=0.829;sequence=TTGCCACGTGGTTGAT;
chr7	fimo	nucleotide_motif	55605135	55605150	40.8	+	.	Name=UP00060_1;ID=UP00060_1-2-chr7;pvalue=8.34e-05;qvalue=0.952;sequence=CAACCACGTGGCAAAT;
chr7	fimo	nucleotide_motif	101719110	101719125	40.4	-	.	Name=UP00060_1;ID=UP00060_1-1-chr7;pvalue=9.16e-05;qvalue=0.957;sequence=TGACCTCGTGTTGAGG;
chr7	fimo	nucleotide_motif	101854098	101854113	40.0	+	.	Name=UP00060_1;ID=UP00060_1-1-chr7;pvalue=9.93e-05;qvalue=0.971;sequence=TGAGCACATGCCCTGG;
chr7	fimo	nucleotide_motif	101869478	101869493	48.6	-	.	Name=UP00060_1;ID=UP00060_1-1-chr7;pvalue=1.38e-05;qvalue=0.829;sequence=TAAGCACGTGTTGCTA;
chr7	fimo	nucleotide_motif	101869480	101869495	47.8	+	.	Name=UP00060_1;ID=UP00060_1-2-chr7;pvalue=1.64e-05;qvalue=0.829;sequence=GCAACACGTGCTTATG;
chr7	fimo	nucleotide_motif	138675866	138675881	47.3	-	.	Name=UP00060_1;ID=UP00060_1-1-chr7;pvalue=1.84e-05;qvalue=0.829;sequence=CGCCCACGTGAGGGGT;
chr8	fimo	nucleotide_motif	101802335	101802350	45.9	-	.	Name=UP00060_1;ID=UP00060_1-2-chr8;pvalue=2.55e-05;qvalue=0.829;sequence=ATACCACGTGTTGAAC;
chr8	fimo	nucleotide_motif	101802337	101802352	47.1	+	.	Name=UP00060_1;ID=UP00060_1-1-chr8;pvalue=1.93e-05;qvalue=0.829;sequence=TCAACACGTGGTATTT;
chr8	fimo	nucleotide_motif	126519546	126519561	41.8	+	.	Name=UP00060_1;ID=UP00060_1-1-chr8;pvalue=6.62e-05;qvalue=0.95;sequence=AAACCACGTGAAATGT;
chr8	fimo	nucleotide_motif	131329380	131329395	44.6	-	.	Name=UP00060_1;ID=UP00060_1-2-chr8;pvalue=3.43e-05;qvalue=0.829;sequence=TCTCCACGTGGTGTTG;
chr8	fimo	nucleotide_motif	131329382	131329397	44.8	+	.	Name=UP00060_1;ID=UP00060_1-1-chr8;pvalue=3.31e-05;qvalue=0.829;sequence=ACACCACGTGGAGATG;
chr8	fimo	nucleotide_motif	134563322	134563337	43.3	-	.	Name=UP00060_1;ID=UP00060_1-2-chr8;pvalue=4.68e-05;qvalue=0.878;sequence=AGAACATGTGCTCTGT;
chr8	fimo	nucleotide_motif	134563324	134563339	43.8	+	.	Name=UP00060_1;ID=UP00060_1-1-chr8;pvalue=4.2e-05;qvalue=0.854;sequence=AGAGCACATGTTCTTT;
chr9	fimo	nucleotide_motif	6671530	6671545	45.0	+	.	Name=UP00060_1;ID=UP00060_1-1-chr9;pvalue=3.12e-05;qvalue=0.829;sequence=GGAGAACGTGGTCCGG;
chr9	fimo	nucleotide_motif	37399236	37399251	40.3	-	.	Name=UP00060_1;ID=UP00060_1-3-chr9;pvalue=9.38e-05;qvalue=0.957;sequence=TGTTCACGTGTTTGGA;
chr9	fimo	nucleotide_motif	37399244	37399259	45.9	-	.	Name=UP00060_1;ID=UP00060_1-2-chr9;pvalue=2.59e-05;qvalue=0.829;sequence=TCAACACGTGTTCACG;
chr9	fimo	nucleotide_motif	37399246	37399261	50.0	+	.	Name=UP00060_1;ID=UP00060_1-1-chr9;pvalue=9.99e-06;qvalue=0.829;sequence=TGAACACGTGTTGAGC;
chr9	fimo	nucleotide_motif	70445469	70445484	40.3	-	.	Name=UP00060_1;ID=UP00060_1-1-chr9;pvalue=9.22e-05;qvalue=0.957;sequence=TCAGCACATGCTTCTG;
chr9	fimo	nucleotide_motif	85770726	85770741	42.4	-	.	Name=UP00060_1;ID=UP00060_1-1-chr9;pvalue=5.7e-05;qvalue=0.931;sequence=TGACCACATGGGATAG;
chr9	fimo	nucleotide_motif	85770728	85770743	40.7	+	.	Name=UP00060_1;ID=UP00060_1-2-chr9;pvalue=8.55e-05;qvalue=0.953;sequence=ATCCCATGTGGTCATA;
chr9	fimo	nucleotide_motif	91268764	91268779	40.7	-	.	Name=UP00060_1;ID=UP00060_1-1-chr9;pvalue=8.49e-05;qvalue=0.952;sequence=AAAGCACGTGTCTAAG;
chr9	fimo	nucleotide_motif	113789047	113789062	45.1	-	.	Name=UP00060_1;ID=UP00060_1-1-chr9;pvalue=3.1e-05;qvalue=0.829;sequence=AAAGCACATGGTGTGG;
chr9	fimo	nucleotide_motif	115212496	115212511	47.8	-	.	Name=UP00060_1;ID=UP00060_1-1-chr9;pvalue=1.66e-05;qvalue=0.829;sequence=AGGCCACGTGGGGCGG;
chr9	fimo	nucleotide_motif	122704195	122704210	41.3	-	.	Name=UP00060_1;ID=UP00060_1-1-chr9;pvalue=7.4e-05;qvalue=0.95;sequence=GGGGCACGTGGCAGGG;
chr9	fimo	nucleotide_motif	125141517	125141532	40.8	-	.	Name=UP00060_1;ID=UP00060_1-1-chr9;pvalue=8.34e-05;qvalue=0.952;sequence=AAACCATGTGTGACGG;
chr9	fimo	nucleotide_motif	135193059	135193074	41.2	-	.	Name=UP00060_1;ID=UP00060_1-2-chr9;pvalue=7.54e-05;qvalue=0.95;sequence=GGAACACGTGCGGGAC;
chr9	fimo	nucleotide_motif	135193061	135193076	44.5	+	.	Name=UP00060_1;ID=UP00060_1-1-chr9;pvalue=3.5e-05;qvalue=0.829;sequence=CCCGCACGTGTTCCTG;
