# Supplementary material for: The MEME Suite
Source: Nucleic Acids Res. 2015 May 7;43(Web Server issue):W39–49. doi: 10.1093/nar/gkv416 (PMC4489269; doi:10.1093/nar/gkv416)
Supplement: SUPPLEMENTARY DATA [file supp_gkv416_nar-00283-web-b-2015-File005.zip › case4/meme-chip/fimo_out_17/fimo.txt]

#pattern name	sequence name	start	stop	strand	score	p-value	q-value	matched sequence
UP00060_1	chr19	2734545	2734560	+	17.0202	1.05e-07	0.186	TGACCACGTGGTGCTG
UP00060_1	chr7	4648277	4648292	+	16.4848	3.07e-07	0.186	TGCGCACGTGGTCCGG
UP00060_1	chr16	55523392	55523407	+	16.4646	3.17e-07	0.186	TGCCCACGTGCTCGGT
UP00060_1	chr19	12917496	12917511	+	16.4242	3.47e-07	0.186	AGACCACGTGTGCGGG
UP00060_1	chr19	17904526	17904541	+	15.6869	1.14e-06	0.451	GGACCACGTGTGTAGT
UP00060_1	chr12	120810944	120810959	+	15.6162	1.26e-06	0.451	GGCGCACGTGTTCCGG
UP00060_1	chr17	2561807	2561822	-	15.404	1.69e-06	0.478	GCACCACGTGGGCCGG
UP00060_1	chr12	14410171	14410186	+	15.3636	1.79e-06	0.478	GGAGCACGTGATCTTG
UP00060_1	chr19	13126824	13126839	+	15.1515	2.35e-06	0.558	TTACCACGTGGGCGAG
UP00060_1	chr14	92240429	92240444	-	15.0404	2.69e-06	0.576	GGACCACGTGTGCCTT
UP00060_1	chr19	2734543	2734558	-	14.9293	3.08e-06	0.599	GCACCACGTGGTCAGC
UP00060_1	chr11	72531431	72531446	+	14.5859	4.57e-06	0.766	CGCGCACGTGGGCGGG
UP00060_1	chr1	171512897	171512912	-	14.5253	4.87e-06	0.766	AAACCACGTGCTGCTT
UP00060_1	chr17	2561809	2561824	+	14.4545	5.25e-06	0.766	GGCCCACGTGGTGCGC
UP00060_1	chr19	17904524	17904539	-	14.4343	5.37e-06	0.766	TACACACGTGGTCCGG
UP00060_1	chr17	35273949	35273964	-	14.3333	5.98e-06	0.8	GGAGCACGTGGAGAGG
UP00060_1	chr20	45847080	45847095	+	14.1515	7.18e-06	0.829	GCCCCACGTGGGCTGG
UP00060_1	chr20	45847078	45847093	-	13.8586	9.53e-06	0.829	AGCCCACGTGGGGCTT
UP00060_1	chr19	2559288	2559303	-	13.8283	9.79e-06	0.829	ATCCCACGTGGGCGGA
UP00060_1	chr9	37399246	37399261	+	13.8081	9.99e-06	0.829	TGAACACGTGTTGAGC
UP00060_1	chr6	151815045	151815060	+	13.798	1.01e-05	0.829	TGACCACGTGAGCCGC
UP00060_1	chr12	120810942	120810957	-	13.798	1.01e-05	0.829	GGAACACGTGCGCCTG
UP00060_1	chr11	85336834	85336849	-	13.7778	1.03e-05	0.829	ATCCCACGTGGTTAAT
UP00060_1	chr6	151815043	151815058	-	13.7172	1.09e-05	0.829	GGCTCACGTGGTCAGA
UP00060_1	chr16	55523390	55523405	-	13.6566	1.14e-05	0.829	CGAGCACGTGGGCACG
UP00060_1	chr11	61487608	61487623	-	13.6465	1.16e-05	0.829	CTCCCACGTGATTGGG
UP00060_1	chr1	154741575	154741590	-	13.6364	1.17e-05	0.829	GGAGCACGTGACCGGG
UP00060_1	chr10	73749843	73749858	-	13.6061	1.2e-05	0.829	TACCCACGTGGGGCTG
UP00060_1	chr12	120951554	120951569	-	13.4848	1.33e-05	0.829	GTCCCACGTGTTCCAT
UP00060_1	chr14	92240431	92240446	+	13.4747	1.35e-05	0.829	GGCACACGTGGTCCAT
UP00060_1	chr7	101869478	101869493	-	13.4444	1.38e-05	0.829	TAAGCACGTGTTGCTA
UP00060_1	chr17	46585947	46585962	-	13.3232	1.53e-05	0.829	GACCCACGTGGTTCGC
UP00060_1	chr1	110682961	110682976	+	13.2929	1.57e-05	0.829	CAAGCACGTGTTCTAG
UP00060_1	chr4	77338994	77339009	+	13.2828	1.59e-05	0.829	AGATCACGTGCTGGAG
UP00060_1	chr12	103617555	103617570	-	13.2828	1.59e-05	0.829	AAACCACGTGTTATGC
UP00060_1	chr7	101869480	101869495	+	13.2424	1.64e-05	0.829	GCAACACGTGCTTATG
UP00060_1	chr9	115212496	115212511	-	13.2323	1.66e-05	0.829	AGGCCACGTGGGGCGG
UP00060_1	chr12	4098221	4098236	+	13.1818	1.72e-05	0.829	GGACCACATGGTGCTT
UP00060_1	chr6	33237473	33237488	+	13.1313	1.8e-05	0.829	CGCCCACGTGGGGCTT
UP00060_1	chr16	23745674	23745689	-	13.1313	1.8e-05	0.829	ATGCCACGTGGTCCTG
UP00060_1	chr13	98870666	98870681	-	13.1111	1.83e-05	0.829	TGCCCACGTGTGGGGC
UP00060_1	chr15	29408616	29408631	+	13.1111	1.83e-05	0.829	AAACCACGTGGCAGGT
UP00060_1	chr7	138675866	138675881	-	13.101	1.84e-05	0.829	CGCCCACGTGAGGGGT
UP00060_1	chr2	42182898	42182913	-	13.0909	1.86e-05	0.829	AGAGCACGTGGTGGCC
UP00060_1	chr20	61830254	61830269	-	13.0606	1.9e-05	0.829	AAACCACATGGTGTGG
UP00060_1	chr8	101802337	101802352	+	13.0404	1.93e-05	0.829	TCAACACGTGGTATTT
UP00060_1	chr2	88772445	88772460	+	13.0202	1.96e-05	0.829	TTCCCACGTGCGGCTG
UP00060_1	chr19	10625609	10625624	-	13	2e-05	0.829	TTACCACGTGATGCAA
UP00060_1	chr1	110682959	110682974	-	12.9495	2.08e-05	0.829	AGAACACGTGCTTGCT
UP00060_1	chr19	10625611	10625626	+	12.9293	2.11e-05	0.829	GCATCACGTGGTAATG
UP00060_1	chr2	27433229	27433244	+	12.8283	2.29e-05	0.829	TAAACACGTGTGCTTG
UP00060_1	chr11	65443592	65443607	+	12.8283	2.29e-05	0.829	TGAGCACGTGGCAGAG
UP00060_1	chr1	143245682	143245697	+	12.8081	2.32e-05	0.829	AGAGCACGTGGATGTT
UP00060_1	chr1	190814943	190814958	-	12.7778	2.38e-05	0.829	AAAACACGTGGGGGTT
UP00060_1	chr6	31636201	31636216	-	12.7778	2.38e-05	0.829	AAACCATGTGGTCAGA
UP00060_1	chr17	39781241	39781256	+	12.7778	2.38e-05	0.829	GGCACACGTGGTCTCT
UP00060_1	chr15	86983784	86983799	+	12.7576	2.42e-05	0.829	TCAGCACATGGTGGGG
UP00060_1	chr17	73652082	73652097	-	12.7576	2.42e-05	0.829	TCTCCACGTGGTGGTG
UP00060_1	chr19	2559290	2559305	+	12.7576	2.42e-05	0.829	CGCCCACGTGGGATTT
UP00060_1	chr12	91321963	91321978	+	12.7374	2.45e-05	0.829	TGAGCATGTGGGCTGT
UP00060_1	chr17	39781239	39781254	-	12.7273	2.47e-05	0.829	AGACCACGTGTGCCCA
UP00060_1	chr8	101802335	101802350	-	12.6869	2.55e-05	0.829	ATACCACGTGTTGAAC
UP00060_1	chr9	37399244	37399259	-	12.6667	2.59e-05	0.829	TCAACACGTGTTCACG
UP00060_1	chr12	47810334	47810349	+	12.6566	2.61e-05	0.829	GAAGCACGTGGCCAGA
UP00060_1	chr15	29408614	29408629	-	12.6061	2.71e-05	0.829	CTGCCACGTGGTTTGG
UP00060_1	chr19	54162787	54162802	-	12.6061	2.71e-05	0.829	GCATCACGTGTTCCTG
UP00060_1	chr22	49315068	49315083	+	12.5859	2.75e-05	0.829	GAGCCACGTGCTCCTG
UP00060_1	chr7	4648275	4648290	-	12.5253	2.88e-05	0.829	GGACCACGTGCGCACC
UP00060_1	chr22	49315066	49315081	-	12.4747	2.98e-05	0.829	GGAGCACGTGGCTCAG
UP00060_1	chr15	56534217	56534232	-	12.4545	3.03e-05	0.829	GCTGCACGTGGTAAGG
UP00060_1	chr1	17104290	17104305	+	12.4242	3.1e-05	0.829	AGAGCACATGTTATGG
UP00060_1	chr9	113789047	113789062	-	12.4242	3.1e-05	0.829	AAAGCACATGGTGTGG
UP00060_1	chr12	122170430	122170445	+	12.4242	3.1e-05	0.829	CACCCACGTGAGGAGG
UP00060_1	chr9	6671530	6671545	+	12.4141	3.12e-05	0.829	GGAGAACGTGGTCCGG
UP00060_1	chr2	42182900	42182915	+	12.404	3.14e-05	0.829	CCACCACGTGCTCTCT
UP00060_1	chr1	41967312	41967327	-	12.3939	3.16e-05	0.829	GAAGCACGTGGCCAAG
UP00060_1	chr2	20931831	20931846	-	12.3838	3.19e-05	0.829	GGGCCACGTGGGAGGA
UP00060_1	chr11	85336836	85336851	+	12.3737	3.21e-05	0.829	TAACCACGTGGGATTC
UP00060_1	chr7	55605133	55605148	-	12.3636	3.24e-05	0.829	TTGCCACGTGGTTGAT
UP00060_1	chr17	38024640	38024655	+	12.3636	3.24e-05	0.829	GGAGCACGTGGCGAGC
UP00060_1	chr2	201702234	201702249	+	12.3535	3.26e-05	0.829	AGGCCACGTGGGTGGA
UP00060_1	chr8	131329382	131329397	+	12.3333	3.31e-05	0.829	ACACCACGTGGAGATG
UP00060_1	chr1	3583628	3583643	+	12.3232	3.33e-05	0.829	GTCACACGTGTGTGGG
UP00060_1	chr15	29343034	29343049	-	12.3232	3.33e-05	0.829	TATGCACGTGCTGTGG
UP00060_1	chr8	131329380	131329395	-	12.2828	3.43e-05	0.829	TCTCCACGTGGTGTTG
UP00060_1	chr5	156862120	156862135	+	12.2727	3.45e-05	0.829	ATGCCACGTGATCGTG
UP00060_1	chr12	12054622	12054637	-	12.2727	3.45e-05	0.829	AGGCCACGTGGCCGGG
UP00060_1	chr9	135193061	135193076	+	12.2525	3.5e-05	0.829	CCCGCACGTGTTCCTG
UP00060_1	chr1	51198779	51198794	-	12.2424	3.52e-05	0.829	TAACCACGTGAGGTGC
UP00060_1	chr19	2734564	2734579	+	12.2424	3.52e-05	0.829	CGGCCACGTGGTGCAG
UP00060_1	chr19	59404119	59404134	+	12.2424	3.52e-05	0.829	AAACCACGTGGAGAAG
UP00060_1	chr1	35412493	35412508	-	12.1717	3.71e-05	0.848	GGAGCACATGGTATTT
UP00060_1	chr15	29310523	29310538	+	12.1717	3.71e-05	0.848	GGAGCACGTGCAAGGA
UP00060_1	chr1	51198781	51198796	+	12.1515	3.76e-05	0.848	ACCTCACGTGGTTAGT
UP00060_1	chr10	7560117	7560132	-	12.1313	3.81e-05	0.848	AGTGCACGTGGGGCGT
UP00060_1	chr10	95452347	95452362	-	12.1313	3.81e-05	0.848	GTAACACGTGGCCGTG
UP00060_1	chr17	35273951	35273966	+	12.1212	3.84e-05	0.848	TCTCCACGTGCTCCTG
UP00060_1	chr5	139907412	139907427	-	12.101	3.89e-05	0.851	CGACCACGTGCAGCTG
UP00060_1	chr7	1510699	1510714	+	12.0606	4e-05	0.854	CGCGCATGTGGTCCGG
UP00060_1	chr1	171512899	171512914	+	12.0505	4.03e-05	0.854	GCAGCACGTGGTTTCA
UP00060_1	chr4	78294552	78294567	-	12.0505	4.03e-05	0.854	ACAGCATGTGGTAGGG
UP00060_1	chr10	73705319	73705334	-	12.0303	4.09e-05	0.854	GGAGCACGTGCCTCTT
UP00060_1	chr2	201831283	201831298	+	12.0202	4.11e-05	0.854	TGAGCACGTGGAGTTA
UP00060_1	chr2	191593357	191593372	+	12	4.17e-05	0.854	GCCCCACGTGCTTTCG
UP00060_1	chr8	134563324	134563339	+	11.9899	4.2e-05	0.854	AGAGCACATGTTCTTT
UP00060_1	chr5	138753609	138753624	+	11.9394	4.35e-05	0.854	ATGCCACGTGGGCATT
UP00060_1	chr12	91321961	91321976	-	11.9293	4.37e-05	0.854	AGCCCACATGCTCAGA
UP00060_1	chr19	2734562	2734577	-	11.9293	4.37e-05	0.854	GCACCACGTGGCCGGC
UP00060_1	chr1	146273136	146273151	+	11.899	4.47e-05	0.854	GCCCCACGTGGAAAGG
UP00060_1	chr1	190814945	190814960	+	11.899	4.47e-05	0.854	CCCCCACGTGTTTTGA
UP00060_1	chr2	231233763	231233778	+	11.899	4.47e-05	0.854	AGACCACGTGAATAAG
UP00060_1	chr7	25974526	25974541	+	11.899	4.47e-05	0.854	CAATCACGTGGTAGAG
UP00060_1	chr6	32733871	32733886	-	11.8283	4.68e-05	0.878	AAAGCATGTGCTGGGT
UP00060_1	chr8	134563322	134563337	-	11.8283	4.68e-05	0.878	AGAACATGTGCTCTGT
UP00060_1	chr1	35412495	35412510	+	11.7879	4.81e-05	0.88	ATACCATGTGCTCCTT
UP00060_1	chr1	146273134	146273149	-	11.7879	4.81e-05	0.88	TTTCCACGTGGGGCTG
UP00060_1	chr5	180596297	180596312	+	11.7778	4.84e-05	0.88	TCTGCACGTGGTATGT
UP00060_1	chr16	1954802	1954817	+	11.7677	4.87e-05	0.88	GACTCACGTGTTTTGT
UP00060_1	chr6	33237471	33237486	-	11.7475	4.93e-05	0.88	GCCCCACGTGGGCGTC
UP00060_1	chr7	23024882	23024897	+	11.7475	4.93e-05	0.88	AAATCACGTGGTGGAA
UP00060_1	chr19	5741753	5741768	+	11.7172	5.04e-05	0.89	AGAGCACATGCGCCGT
UP00060_1	chr20	61830271	61830286	+	11.7071	5.07e-05	0.89	AGAGCACGTTGTGAGT
UP00060_1	chr7	20226520	20226535	-	11.6162	5.37e-05	0.931	TGACAACGTGGTAAGA
UP00060_1	chr2	233632933	233632948	+	11.5758	5.52e-05	0.931	ATCCCACGTGGGTGTC
UP00060_1	chr7	25974524	25974539	-	11.5556	5.59e-05	0.931	CTACCACGTGATTGCA
UP00060_1	chr12	47810332	47810347	-	11.5556	5.59e-05	0.931	TGGCCACGTGCTTCCT
UP00060_1	chr15	86983782	86983797	-	11.5556	5.59e-05	0.931	CCACCATGTGCTGAGG
UP00060_1	chr10	7560119	7560134	+	11.5455	5.63e-05	0.931	GCCCCACGTGCACTGG
UP00060_1	chr11	65076557	65076572	-	11.5354	5.66e-05	0.931	AGACCACATGGGGGAT
UP00060_1	chr9	85770726	85770741	-	11.5253	5.7e-05	0.931	TGACCACATGGGATAG
UP00060_1	chr15	29343523	29343538	+	11.5253	5.7e-05	0.931	TCTCCACGTGTTTCTG
UP00060_1	chr12	14410169	14410184	-	11.5051	5.77e-05	0.936	AGATCACGTGCTCCCA
UP00060_1	chr19	13126822	13126837	-	11.4646	5.92e-05	0.937	CGCCCACGTGGTAACC
UP00060_1	chr17_random	88269	88284	-	11.4646	5.92e-05	0.937	TGAGCACGCGCTCTGG
UP00060_1	chr17	7416567	7416582	-	11.4545	5.96e-05	0.937	CTCACACGTGCGGAGG
UP00060_1	chr15	56534269	56534284	+	11.4444	5.99e-05	0.937	CGCCCACATGGGCTGG
UP00060_1	chr16	1981302	1981317	-	11.4444	5.99e-05	0.937	CCTGCACGTGGTGGGT
UP00060_1	chr11	62146324	62146339	-	11.4141	6.11e-05	0.941	GTACCACGTGCACCTA
UP00060_1	chr19	47141429	47141444	-	11.4141	6.11e-05	0.941	AGCCCACATGTTGATT
UP00060_1	chr7	22621370	22621385	+	11.3737	6.26e-05	0.95	AGAACATGTGGTAAGA
UP00060_1	chr15	29343036	29343051	+	11.3535	6.34e-05	0.95	ACAGCACGTGCATAGT
UP00060_1	chr7	1510697	1510712	-	11.303	6.55e-05	0.95	GGACCACATGCGCGCG
UP00060_1	chr2	231233761	231233776	-	11.2828	6.62e-05	0.95	TATTCACGTGGTCTGT
UP00060_1	chr8	126519546	126519561	+	11.2828	6.62e-05	0.95	AAACCACGTGAAATGT
UP00060_1	chr16	22216224	22216239	-	11.2626	6.71e-05	0.95	CGGACACGTGGGGGGG
UP00060_1	chr12	6923123	6923138	+	11.2525	6.75e-05	0.95	TTACCACATGCGTCGT
UP00060_1	chr12	102847284	102847299	-	11.2323	6.84e-05	0.95	GAAGAACGTGGTTGGG
UP00060_1	chr17	46585949	46585964	+	11.2323	6.84e-05	0.95	GAACCACGTGGGTCCC
UP00060_1	chr5	139907414	139907429	+	11.2121	6.92e-05	0.95	GCTGCACGTGGTCGGC
UP00060_1	chr15	66874754	66874769	+	11.1919	7e-05	0.95	GGAGCACATGGCCCGG
UP00060_1	chr15	68095994	68096009	-	11.1919	7e-05	0.95	TGCCCATGTGATGTTG
UP00060_1	chr16	87572576	87572591	+	11.1919	7e-05	0.95	TGAGCATGTGGCTGGG
UP00060_1	chr17	7416569	7416584	+	11.1919	7e-05	0.95	TCCGCACGTGTGAGAG
UP00060_1	chr1	181259669	181259684	-	11.1818	7.05e-05	0.95	CCCACACGTGTTGGTG
UP00060_1	chr11	62146326	62146341	+	11.1616	7.14e-05	0.95	GGTGCACGTGGTACCT
UP00060_1	chr10	73749845	73749860	+	11.1515	7.18e-05	0.95	GCCCCACGTGGGTATC
UP00060_1	chr11	82548974	82548989	-	11.1515	7.18e-05	0.95	ACCCCACGTGTATAGG
UP00060_1	chr14	96843159	96843174	-	11.1515	7.18e-05	0.95	ATCTCACGTGGGTATG
UP00060_1	chr20	17784877	17784892	+	11.1515	7.18e-05	0.95	ATGGCACGTGGTTGTA
UP00060_1	chr6	26135256	26135271	-	11.1414	7.22e-05	0.95	GGAGAACGTGATCCGG
UP00060_1	chr6	27215255	27215270	+	11.1414	7.22e-05	0.95	GGAGAACGTGATCCGG
UP00060_1	chr19	55991350	55991365	-	11.1313	7.27e-05	0.95	GGCCCATGTGATGGTT
UP00060_1	chr10	73765081	73765096	+	11.1111	7.35e-05	0.95	TTCCCACATGGTTCTT
UP00060_1	chr16	66527082	66527097	+	11.1111	7.35e-05	0.95	CACCCACGTGGCCCTG
UP00060_1	chr9	122704195	122704210	-	11.101	7.4e-05	0.95	GGGGCACGTGGCAGGG
UP00060_1	chr19	1334713	1334728	-	11.101	7.4e-05	0.95	TGCGCACGTGGGGGCC
UP00060_1	chr14	22095303	22095318	+	11.0909	7.45e-05	0.95	AGGCCACGTGCCGAGG
UP00060_1	chr9	135193059	135193074	-	11.0707	7.54e-05	0.95	GGAACACGTGCGGGAC
UP00060_1	chr15	56534219	56534234	+	11.0707	7.54e-05	0.95	TTACCACGTGCAGCGC
UP00060_1	chr17	35167905	35167920	+	11.0707	7.54e-05	0.95	ACCACACGTGTGGTGG
UP00060_1	chr7	4648266	4648281	+	11.0505	7.63e-05	0.95	GCGCCACGTGGTGCGC
UP00060_1	chr17	59577491	59577506	+	11.0505	7.63e-05	0.95	AGAGCATGTGCTTGCG
UP00060_1	chr6	106669305	106669320	-	11.0101	7.81e-05	0.952	GGCCCACATGCGACGG
UP00060_1	chr16	23745676	23745691	+	11.0101	7.81e-05	0.952	GGACCACGTGGCATCA
UP00060_1	chr16	66666408	66666423	+	10.9899	7.91e-05	0.952	GGCCCATGTGCTTGAT
UP00060_1	chr11	61487610	61487625	+	10.9697	8e-05	0.952	CAATCACGTGGGAGGA
UP00060_1	chr1	28083474	28083489	+	10.9495	8.1e-05	0.952	TAATCACGTGTGGTAG
UP00060_1	chr13	76799256	76799271	-	10.9394	8.15e-05	0.952	TGAGCATGTGCGAGGA
UP00060_1	chr2	233655593	233655608	+	10.9293	8.2e-05	0.952	GGCCCACGTGTCATAG
UP00060_1	chr10	97506871	97506886	-	10.9293	8.2e-05	0.952	TAAGCATGTGGGAATG
UP00060_1	chr19	51913683	51913698	-	10.9091	8.3e-05	0.952	GCTCCACGTGGTGTGC
UP00060_1	chr1	28399057	28399072	-	10.899	8.34e-05	0.952	AAACCACATGTGAAGT
UP00060_1	chr3	76670032	76670047	-	10.899	8.34e-05	0.952	TGCCCACATGTGTATG
UP00060_1	chr7	55605135	55605150	+	10.899	8.34e-05	0.952	CAACCACGTGGCAAAT
UP00060_1	chr9	125141517	125141532	-	10.899	8.34e-05	0.952	AAACCATGTGTGACGG
UP00060_1	chr2	201831281	201831296	-	10.8889	8.39e-05	0.952	ACTCCACGTGCTCAGC
UP00060_1	chr2	233632931	233632946	-	10.8889	8.39e-05	0.952	CACCCACGTGGGATGC
UP00060_1	chr19	44585151	44585166	+	10.8889	8.39e-05	0.952	AGCACACGTGCCGCGG
UP00060_1	chr1	158947252	158947267	+	10.8788	8.44e-05	0.952	CTACCACATGTTTGTT
UP00060_1	chr6	27889882	27889897	+	10.8687	8.49e-05	0.952	AAAACACGTGTTAGCA
UP00060_1	chr9	91268764	91268779	-	10.8687	8.49e-05	0.952	AAAGCACGTGTCTAAG
UP00060_1	chr9	85770728	85770743	+	10.8586	8.55e-05	0.953	ATCCCATGTGGTCATA
UP00060_1	chr7	23024880	23024895	-	10.8485	8.6e-05	0.954	CCACCACGTGATTTTC
UP00060_1	chr10	95452349	95452364	+	10.8283	8.7e-05	0.954	CGGCCACGTGTTACAT
UP00060_1	chr17	5283132	5283147	+	10.8283	8.7e-05	0.954	CGAACACGTGCAGATG
UP00060_1	chr6	36762772	36762787	-	10.8081	8.8e-05	0.954	AGCCCACGTGGCATGC
UP00060_1	chr11	82548976	82548991	+	10.798	8.85e-05	0.954	TATACACGTGGGGTGG
UP00060_1	chr5	138753607	138753622	-	10.7778	8.96e-05	0.954	TGCCCACGTGGCATCT
UP00060_1	chr13	98870668	98870683	+	10.7778	8.96e-05	0.954	CCCACACGTGGGCAGA
UP00060_1	chr20	17784875	17784890	-	10.7778	8.96e-05	0.954	CAACCACGTGCCATTG
UP00060_1	chr20	45477525	45477540	-	10.7778	8.96e-05	0.954	GAAACATGTGGTTATT
UP00060_1	chr11	73360312	73360327	-	10.7677	9.01e-05	0.955	AACACACGTGTTGACT
UP00060_1	chr4	185633024	185633039	-	10.7475	9.11e-05	0.957	GCCGCACGTGCGGGCG
UP00060_1	chr7	101719110	101719125	-	10.7374	9.16e-05	0.957	TGACCTCGTGTTGAGG
UP00060_1	chr9	70445469	70445484	-	10.7273	9.22e-05	0.957	TCAGCACATGCTTCTG
UP00060_1	chr11	73360314	73360329	+	10.7172	9.27e-05	0.957	TCAACACGTGTGTTAT
UP00060_1	chr19	17238823	17238838	-	10.7172	9.27e-05	0.957	TTCCCATGTGGGTGTG
UP00060_1	chr2	6403330	6403345	+	10.7071	9.33e-05	0.957	TCACCACATGTTTCAG
UP00060_1	chr3	196349993	196350008	-	10.697	9.38e-05	0.957	GGAGCACGTGAAAAGC
UP00060_1	chr9	37399236	37399251	-	10.697	9.38e-05	0.957	TGTTCACGTGTTTGGA
UP00060_1	chr5	1846246	1846261	-	10.6667	9.55e-05	0.965	TTACCACGTTGGCGTG
UP00060_1	chr2	73365688	73365703	-	10.6566	9.6e-05	0.965	GGTACACGTGTTCCTA
UP00060_1	chr3	189012269	189012284	-	10.6566	9.6e-05	0.965	CTTTCACGTGGTGGGG
UP00060_1	chr3	157055230	157055245	+	10.6465	9.65e-05	0.966	TAATCACGTGGGGTCT
UP00060_1	chr2	6403328	6403343	-	10.6364	9.71e-05	0.967	GAAACATGTGGTGAAG
UP00060_1	chr19	54162789	54162804	+	10.6263	9.76e-05	0.968	GGAACACGTGATGCCC
UP00060_1	chr1	28399059	28399074	+	10.6061	9.88e-05	0.971	TTCACATGTGGTTTGG
UP00060_1	chr5	88675320	88675335	-	10.596	9.93e-05	0.971	TTGGCACGTGTGCCTT
UP00060_1	chr7	101854098	101854113	+	10.596	9.93e-05	0.971	TGAGCACATGCCCTGG
UP00060_1	chr20	29664364	29664379	-	10.5859	9.99e-05	0.972	AGACCAGGTGCTCTGG
