# Supplementary material for: The MEME Suite
Source: Nucleic Acids Res. 2015 May 7;43(Web Server issue):W39–49. doi: 10.1093/nar/gkv416 (PMC4489269; doi:10.1093/nar/gkv416)
Supplement: SUPPLEMENTARY DATA [file supp_gkv416_nar-00283-web-b-2015-File005.zip › case4/meme-chip/fimo_out_18/fimo.gff]

##gff-version 3
chr1	fimo	nucleotide_motif	2481018	2481025	47.5	+	.	Name=CCWCCTGC;ID=CCWCCTGC-1-chr1;pvalue=1.76e-05;qvalue=0.24;sequence=CCACCTGC;
chr1	fimo	nucleotide_motif	9409384	9409391	47.5	+	.	Name=CCWCCTGC;ID=CCWCCTGC-1-chr1;pvalue=1.76e-05;qvalue=0.24;sequence=CCACCTGC;
chr1	fimo	nucleotide_motif	16034130	16034137	41.3	+	.	Name=CCWCCTGC;ID=CCWCCTGC-1-chr1;pvalue=7.33e-05;qvalue=0.307;sequence=CCCCCTGC;
chr1	fimo	nucleotide_motif	25099331	25099338	44.5	-	.	Name=CCWCCTGC;ID=CCWCCTGC-1-chr1;pvalue=3.53e-05;qvalue=0.24;sequence=CCTCCTGC;
chr1	fimo	nucleotide_motif	25221623	25221630	41.3	-	.	Name=CCWCCTGC;ID=CCWCCTGC-1-chr1;pvalue=7.33e-05;qvalue=0.307;sequence=CCCCCTGC;
chr1	fimo	nucleotide_motif	25749168	25749175	44.5	-	.	Name=CCWCCTGC;ID=CCWCCTGC-1-chr1;pvalue=3.53e-05;qvalue=0.24;sequence=CCTCCTGC;
chr1	fimo	nucleotide_motif	26010053	26010060	41.3	+	.	Name=CCWCCTGC;ID=CCWCCTGC-1-chr1;pvalue=7.33e-05;qvalue=0.307;sequence=CCCCCTGC;
chr1	fimo	nucleotide_motif	26819502	26819509	41.3	-	.	Name=CCWCCTGC;ID=CCWCCTGC-1-chr1;pvalue=7.33e-05;qvalue=0.307;sequence=CCCCCTGC;
chr1	fimo	nucleotide_motif	27825273	27825280	44.5	-	.	Name=CCWCCTGC;ID=CCWCCTGC-1-chr1;pvalue=3.53e-05;qvalue=0.24;sequence=CCTCCTGC;
chr1	fimo	nucleotide_motif	28083493	28083500	47.5	-	.	Name=CCWCCTGC;ID=CCWCCTGC-1-chr1;pvalue=1.76e-05;qvalue=0.24;sequence=CCACCTGC;
chr1	fimo	nucleotide_motif	28374696	28374703	44.5	+	.	Name=CCWCCTGC;ID=CCWCCTGC-1-chr1;pvalue=3.53e-05;qvalue=0.24;sequence=CCTCCTGC;
chr1	fimo	nucleotide_motif	28398990	28398997	41.3	+	.	Name=CCWCCTGC;ID=CCWCCTGC-1-chr1;pvalue=7.33e-05;qvalue=0.307;sequence=CCCCCTGC;
chr1	fimo	nucleotide_motif	28709132	28709139	41.3	+	.	Name=CCWCCTGC;ID=CCWCCTGC-1-chr1;pvalue=7.33e-05;qvalue=0.307;sequence=CCCCCTGC;
chr1	fimo	nucleotide_motif	30993052	30993059	41.3	-	.	Name=CCWCCTGC;ID=CCWCCTGC-1-chr1;pvalue=7.33e-05;qvalue=0.307;sequence=CCCCCTGC;
chr1	fimo	nucleotide_motif	31000967	31000974	44.5	+	.	Name=CCWCCTGC;ID=CCWCCTGC-1-chr1;pvalue=3.53e-05;qvalue=0.24;sequence=CCTCCTGC;
chr1	fimo	nucleotide_motif	31669059	31669066	47.5	-	.	Name=CCWCCTGC;ID=CCWCCTGC-1-chr1;pvalue=1.76e-05;qvalue=0.24;sequence=CCACCTGC;
chr1	fimo	nucleotide_motif	31669149	31669156	41.3	+	.	Name=CCWCCTGC;ID=CCWCCTGC-2-chr1;pvalue=7.33e-05;qvalue=0.307;sequence=CCCCCTGC;
chr1	fimo	nucleotide_motif	32488581	32488588	44.5	+	.	Name=CCWCCTGC;ID=CCWCCTGC-1-chr1;pvalue=3.53e-05;qvalue=0.24;sequence=CCTCCTGC;
chr1	fimo	nucleotide_motif	33055822	33055829	41.3	-	.	Name=CCWCCTGC;ID=CCWCCTGC-1-chr1;pvalue=7.33e-05;qvalue=0.307;sequence=CCCCCTGC;
chr1	fimo	nucleotide_motif	36327120	36327127	47.5	-	.	Name=CCWCCTGC;ID=CCWCCTGC-1-chr1;pvalue=1.76e-05;qvalue=0.24;sequence=CCACCTGC;
chr1	fimo	nucleotide_motif	38228420	38228427	47.5	+	.	Name=CCWCCTGC;ID=CCWCCTGC-1-chr1;pvalue=1.76e-05;qvalue=0.24;sequence=CCACCTGC;
chr1	fimo	nucleotide_motif	67913185	67913192	44.5	+	.	Name=CCWCCTGC;ID=CCWCCTGC-1-chr1;pvalue=3.53e-05;qvalue=0.24;sequence=CCTCCTGC;
chr1	fimo	nucleotide_motif	84745307	84745314	44.5	+	.	Name=CCWCCTGC;ID=CCWCCTGC-1-chr1;pvalue=3.53e-05;qvalue=0.24;sequence=CCTCCTGC;
chr1	fimo	nucleotide_motif	93070079	93070086	41.3	-	.	Name=CCWCCTGC;ID=CCWCCTGC-1-chr1;pvalue=7.33e-05;qvalue=0.307;sequence=CCCCCTGC;
chr1	fimo	nucleotide_motif	111560306	111560313	44.5	-	.	Name=CCWCCTGC;ID=CCWCCTGC-1-chr1;pvalue=3.53e-05;qvalue=0.24;sequence=CCTCCTGC;
chr1	fimo	nucleotide_motif	111945328	111945335	47.5	+	.	Name=CCWCCTGC;ID=CCWCCTGC-1-chr1;pvalue=1.76e-05;qvalue=0.24;sequence=CCACCTGC;
chr1	fimo	nucleotide_motif	117976471	117976478	44.5	-	.	Name=CCWCCTGC;ID=CCWCCTGC-1-chr1;pvalue=3.53e-05;qvalue=0.24;sequence=CCTCCTGC;
chr1	fimo	nucleotide_motif	117998658	117998665	47.5	+	.	Name=CCWCCTGC;ID=CCWCCTGC-1-chr1;pvalue=1.76e-05;qvalue=0.24;sequence=CCACCTGC;
chr1	fimo	nucleotide_motif	147490257	147490264	41.3	+	.	Name=CCWCCTGC;ID=CCWCCTGC-1-chr1;pvalue=7.33e-05;qvalue=0.307;sequence=CCGCCTGC;
chr1	fimo	nucleotide_motif	148801390	148801397	47.5	-	.	Name=CCWCCTGC;ID=CCWCCTGC-1-chr1;pvalue=1.76e-05;qvalue=0.24;sequence=CCACCTGC;
chr1	fimo	nucleotide_motif	148852885	148852892	47.5	-	.	Name=CCWCCTGC;ID=CCWCCTGC-1-chr1;pvalue=1.76e-05;qvalue=0.24;sequence=CCACCTGC;
chr1	fimo	nucleotide_motif	149851133	149851140	41.3	+	.	Name=CCWCCTGC;ID=CCWCCTGC-1-chr1;pvalue=7.33e-05;qvalue=0.307;sequence=CCCCCTGC;
chr1	fimo	nucleotide_motif	152185081	152185088	44.5	-	.	Name=CCWCCTGC;ID=CCWCCTGC-1-chr1;pvalue=3.53e-05;qvalue=0.24;sequence=CCTCCTGC;
chr1	fimo	nucleotide_motif	152185207	152185214	44.5	-	.	Name=CCWCCTGC;ID=CCWCCTGC-2-chr1;pvalue=3.53e-05;qvalue=0.24;sequence=CCTCCTGC;
chr1	fimo	nucleotide_motif	154449384	154449391	41.3	-	.	Name=CCWCCTGC;ID=CCWCCTGC-1-chr1;pvalue=7.33e-05;qvalue=0.307;sequence=CCGCCTGC;
chr1	fimo	nucleotide_motif	154452965	154452972	41.3	+	.	Name=CCWCCTGC;ID=CCWCCTGC-1-chr1;pvalue=7.33e-05;qvalue=0.307;sequence=CCGCCTGC;
chr1	fimo	nucleotide_motif	155413455	155413462	44.5	-	.	Name=CCWCCTGC;ID=CCWCCTGC-1-chr1;pvalue=3.53e-05;qvalue=0.24;sequence=CCTCCTGC;
chr1	fimo	nucleotide_motif	158865052	158865059	44.5	-	.	Name=CCWCCTGC;ID=CCWCCTGC-1-chr1;pvalue=3.53e-05;qvalue=0.24;sequence=CCTCCTGC;
chr1	fimo	nucleotide_motif	158870702	158870709	47.5	+	.	Name=CCWCCTGC;ID=CCWCCTGC-1-chr1;pvalue=1.76e-05;qvalue=0.24;sequence=CCACCTGC;
chr1	fimo	nucleotide_motif	158911032	158911039	47.5	-	.	Name=CCWCCTGC;ID=CCWCCTGC-1-chr1;pvalue=1.76e-05;qvalue=0.24;sequence=CCACCTGC;
chr1	fimo	nucleotide_motif	161558288	161558295	47.5	+	.	Name=CCWCCTGC;ID=CCWCCTGC-1-chr1;pvalue=1.76e-05;qvalue=0.24;sequence=CCACCTGC;
chr1	fimo	nucleotide_motif	171646807	171646814	41.3	+	.	Name=CCWCCTGC;ID=CCWCCTGC-1-chr1;pvalue=7.33e-05;qvalue=0.307;sequence=CCCCCTGC;
chr1	fimo	nucleotide_motif	172101701	172101708	41.3	+	.	Name=CCWCCTGC;ID=CCWCCTGC-1-chr1;pvalue=7.33e-05;qvalue=0.307;sequence=CCCCCTGC;
chr1	fimo	nucleotide_motif	180663165	180663172	41.3	-	.	Name=CCWCCTGC;ID=CCWCCTGC-1-chr1;pvalue=7.33e-05;qvalue=0.307;sequence=CCCCCTGC;
chr1	fimo	nucleotide_motif	181259765	181259772	47.5	+	.	Name=CCWCCTGC;ID=CCWCCTGC-1-chr1;pvalue=1.76e-05;qvalue=0.24;sequence=CCACCTGC;
chr1	fimo	nucleotide_motif	201525705	201525712	44.5	-	.	Name=CCWCCTGC;ID=CCWCCTGC-1-chr1;pvalue=3.53e-05;qvalue=0.24;sequence=CCTCCTGC;
chr1	fimo	nucleotide_motif	202697641	202697648	44.5	+	.	Name=CCWCCTGC;ID=CCWCCTGC-1-chr1;pvalue=3.53e-05;qvalue=0.24;sequence=CCTCCTGC;
chr1	fimo	nucleotide_motif	210172851	210172858	44.5	+	.	Name=CCWCCTGC;ID=CCWCCTGC-1-chr1;pvalue=3.53e-05;qvalue=0.24;sequence=CCTCCTGC;
chr1	fimo	nucleotide_motif	211222054	211222061	44.5	+	.	Name=CCWCCTGC;ID=CCWCCTGC-1-chr1;pvalue=3.53e-05;qvalue=0.24;sequence=CCTCCTGC;
chr1	fimo	nucleotide_motif	220001462	220001469	47.5	-	.	Name=CCWCCTGC;ID=CCWCCTGC-1-chr1;pvalue=1.76e-05;qvalue=0.24;sequence=CCACCTGC;
chr1	fimo	nucleotide_motif	220016840	220016847	47.5	+	.	Name=CCWCCTGC;ID=CCWCCTGC-1-chr1;pvalue=1.76e-05;qvalue=0.24;sequence=CCACCTGC;
chr1	fimo	nucleotide_motif	228844923	228844930	44.5	+	.	Name=CCWCCTGC;ID=CCWCCTGC-1-chr1;pvalue=3.53e-05;qvalue=0.24;sequence=CCTCCTGC;
chr1	fimo	nucleotide_motif	243201020	243201027	44.5	-	.	Name=CCWCCTGC;ID=CCWCCTGC-1-chr1;pvalue=3.53e-05;qvalue=0.24;sequence=CCTCCTGC;
chr1	fimo	nucleotide_motif	243201261	243201268	41.3	+	.	Name=CCWCCTGC;ID=CCWCCTGC-2-chr1;pvalue=7.33e-05;qvalue=0.307;sequence=CCGCCTGC;
chr10	fimo	nucleotide_motif	3817587	3817594	41.3	-	.	Name=CCWCCTGC;ID=CCWCCTGC-1-chr10;pvalue=7.33e-05;qvalue=0.307;sequence=CCGCCTGC;
chr10	fimo	nucleotide_motif	7009926	7009933	41.3	+	.	Name=CCWCCTGC;ID=CCWCCTGC-1-chr10;pvalue=7.33e-05;qvalue=0.307;sequence=CCGCCTGC;
chr10	fimo	nucleotide_motif	11328642	11328649	44.5	+	.	Name=CCWCCTGC;ID=CCWCCTGC-1-chr10;pvalue=3.53e-05;qvalue=0.24;sequence=CCTCCTGC;
chr10	fimo	nucleotide_motif	35455818	35455825	41.3	-	.	Name=CCWCCTGC;ID=CCWCCTGC-1-chr10;pvalue=7.33e-05;qvalue=0.307;sequence=CCCCCTGC;
chr10	fimo	nucleotide_motif	45235328	45235335	44.5	-	.	Name=CCWCCTGC;ID=CCWCCTGC-1-chr10;pvalue=3.53e-05;qvalue=0.24;sequence=CCTCCTGC;
chr10	fimo	nucleotide_motif	70495660	70495667	44.5	-	.	Name=CCWCCTGC;ID=CCWCCTGC-1-chr10;pvalue=3.53e-05;qvalue=0.24;sequence=CCTCCTGC;
chr10	fimo	nucleotide_motif	73404461	73404468	47.5	+	.	Name=CCWCCTGC;ID=CCWCCTGC-1-chr10;pvalue=1.76e-05;qvalue=0.24;sequence=CCACCTGC;
chr10	fimo	nucleotide_motif	73727618	73727625	44.5	+	.	Name=CCWCCTGC;ID=CCWCCTGC-1-chr10;pvalue=3.53e-05;qvalue=0.24;sequence=CCTCCTGC;
chr10	fimo	nucleotide_motif	73761786	73761793	41.3	-	.	Name=CCWCCTGC;ID=CCWCCTGC-1-chr10;pvalue=7.33e-05;qvalue=0.307;sequence=CCCCCTGC;
chr10	fimo	nucleotide_motif	82002404	82002411	47.5	+	.	Name=CCWCCTGC;ID=CCWCCTGC-1-chr10;pvalue=1.76e-05;qvalue=0.24;sequence=CCACCTGC;
chr10	fimo	nucleotide_motif	82002503	82002510	44.5	+	.	Name=CCWCCTGC;ID=CCWCCTGC-2-chr10;pvalue=3.53e-05;qvalue=0.24;sequence=CCTCCTGC;
chr10	fimo	nucleotide_motif	82002539	82002546	44.5	+	.	Name=CCWCCTGC;ID=CCWCCTGC-3-chr10;pvalue=3.53e-05;qvalue=0.24;sequence=CCTCCTGC;
chr10	fimo	nucleotide_motif	82002611	82002618	44.5	+	.	Name=CCWCCTGC;ID=CCWCCTGC-4-chr10;pvalue=3.53e-05;qvalue=0.24;sequence=CCTCCTGC;
chr10	fimo	nucleotide_motif	82002683	82002690	44.5	+	.	Name=CCWCCTGC;ID=CCWCCTGC-5-chr10;pvalue=3.53e-05;qvalue=0.24;sequence=CCTCCTGC;
chr10	fimo	nucleotide_motif	82002755	82002762	44.5	+	.	Name=CCWCCTGC;ID=CCWCCTGC-6-chr10;pvalue=3.53e-05;qvalue=0.24;sequence=CCTCCTGC;
chr10	fimo	nucleotide_motif	104410889	104410896	44.5	+	.	Name=CCWCCTGC;ID=CCWCCTGC-1-chr10;pvalue=3.53e-05;qvalue=0.24;sequence=CCTCCTGC;
chr10	fimo	nucleotide_motif	104411227	104411234	41.3	+	.	Name=CCWCCTGC;ID=CCWCCTGC-2-chr10;pvalue=7.33e-05;qvalue=0.307;sequence=CCCCCTGC;
chr10	fimo	nucleotide_motif	112137980	112137987	47.5	+	.	Name=CCWCCTGC;ID=CCWCCTGC-1-chr10;pvalue=1.76e-05;qvalue=0.24;sequence=CCACCTGC;
chr10	fimo	nucleotide_motif	112164447	112164454	47.5	+	.	Name=CCWCCTGC;ID=CCWCCTGC-1-chr10;pvalue=1.76e-05;qvalue=0.24;sequence=CCACCTGC;
chr10	fimo	nucleotide_motif	120914769	120914776	47.5	+	.	Name=CCWCCTGC;ID=CCWCCTGC-1-chr10;pvalue=1.76e-05;qvalue=0.24;sequence=CCACCTGC;
chr10	fimo	nucleotide_motif	125969096	125969103	44.5	+	.	Name=CCWCCTGC;ID=CCWCCTGC-1-chr10;pvalue=3.53e-05;qvalue=0.24;sequence=CCTCCTGC;
chr11	fimo	nucleotide_motif	2378216	2378223	47.5	-	.	Name=CCWCCTGC;ID=CCWCCTGC-1-chr11;pvalue=1.76e-05;qvalue=0.24;sequence=CCACCTGC;
chr11	fimo	nucleotide_motif	7512013	7512020	41.3	+	.	Name=CCWCCTGC;ID=CCWCCTGC-1-chr11;pvalue=7.33e-05;qvalue=0.307;sequence=CCCCCTGC;
chr11	fimo	nucleotide_motif	33665991	33665998	47.5	+	.	Name=CCWCCTGC;ID=CCWCCTGC-1-chr11;pvalue=1.76e-05;qvalue=0.24;sequence=CCACCTGC;
chr11	fimo	nucleotide_motif	35105746	35105753	44.5	+	.	Name=CCWCCTGC;ID=CCWCCTGC-1-chr11;pvalue=3.53e-05;qvalue=0.24;sequence=CCTCCTGC;
chr11	fimo	nucleotide_motif	48088195	48088202	47.5	-	.	Name=CCWCCTGC;ID=CCWCCTGC-1-chr11;pvalue=1.76e-05;qvalue=0.24;sequence=CCACCTGC;
chr11	fimo	nucleotide_motif	59979535	59979542	44.5	+	.	Name=CCWCCTGC;ID=CCWCCTGC-1-chr11;pvalue=3.53e-05;qvalue=0.24;sequence=CCTCCTGC;
chr11	fimo	nucleotide_motif	61292581	61292588	41.3	-	.	Name=CCWCCTGC;ID=CCWCCTGC-1-chr11;pvalue=7.33e-05;qvalue=0.307;sequence=CCCCCTGC;
chr11	fimo	nucleotide_motif	62146020	62146027	41.3	-	.	Name=CCWCCTGC;ID=CCWCCTGC-1-chr11;pvalue=7.33e-05;qvalue=0.307;sequence=CCGCCTGC;
chr11	fimo	nucleotide_motif	62177338	62177345	41.3	-	.	Name=CCWCCTGC;ID=CCWCCTGC-1-chr11;pvalue=7.33e-05;qvalue=0.307;sequence=CCGCCTGC;
chr11	fimo	nucleotide_motif	62329588	62329595	41.3	+	.	Name=CCWCCTGC;ID=CCWCCTGC-1-chr11;pvalue=7.33e-05;qvalue=0.307;sequence=CCCCCTGC;
chr11	fimo	nucleotide_motif	63750883	63750890	41.3	+	.	Name=CCWCCTGC;ID=CCWCCTGC-1-chr11;pvalue=7.33e-05;qvalue=0.307;sequence=CCGCCTGC;
chr11	fimo	nucleotide_motif	64375521	64375528	47.5	-	.	Name=CCWCCTGC;ID=CCWCCTGC-1-chr11;pvalue=1.76e-05;qvalue=0.24;sequence=CCACCTGC;
chr11	fimo	nucleotide_motif	64620178	64620185	41.3	-	.	Name=CCWCCTGC;ID=CCWCCTGC-1-chr11;pvalue=7.33e-05;qvalue=0.307;sequence=CCCCCTGC;
chr11	fimo	nucleotide_motif	64620897	64620904	41.3	+	.	Name=CCWCCTGC;ID=CCWCCTGC-1-chr11;pvalue=7.33e-05;qvalue=0.307;sequence=CCCCCTGC;
chr11	fimo	nucleotide_motif	64650898	64650905	41.3	+	.	Name=CCWCCTGC;ID=CCWCCTGC-1-chr11;pvalue=7.33e-05;qvalue=0.307;sequence=CCCCCTGC;
chr11	fimo	nucleotide_motif	65076802	65076809	44.5	+	.	Name=CCWCCTGC;ID=CCWCCTGC-1-chr11;pvalue=3.53e-05;qvalue=0.24;sequence=CCTCCTGC;
chr11	fimo	nucleotide_motif	65098313	65098320	47.5	-	.	Name=CCWCCTGC;ID=CCWCCTGC-1-chr11;pvalue=1.76e-05;qvalue=0.24;sequence=CCACCTGC;
chr11	fimo	nucleotide_motif	65112228	65112235	41.3	-	.	Name=CCWCCTGC;ID=CCWCCTGC-1-chr11;pvalue=7.33e-05;qvalue=0.307;sequence=CCCCCTGC;
chr11	fimo	nucleotide_motif	65384184	65384191	44.5	+	.	Name=CCWCCTGC;ID=CCWCCTGC-1-chr11;pvalue=3.53e-05;qvalue=0.24;sequence=CCTCCTGC;
chr11	fimo	nucleotide_motif	65443660	65443667	41.3	-	.	Name=CCWCCTGC;ID=CCWCCTGC-1-chr11;pvalue=7.33e-05;qvalue=0.307;sequence=CCGCCTGC;
chr11	fimo	nucleotide_motif	69209769	69209776	41.3	-	.	Name=CCWCCTGC;ID=CCWCCTGC-1-chr11;pvalue=7.33e-05;qvalue=0.307;sequence=CCCCCTGC;
chr11	fimo	nucleotide_motif	72531335	72531342	44.5	+	.	Name=CCWCCTGC;ID=CCWCCTGC-1-chr11;pvalue=3.53e-05;qvalue=0.24;sequence=CCTCCTGC;
chr11	fimo	nucleotide_motif	72766015	72766022	44.5	-	.	Name=CCWCCTGC;ID=CCWCCTGC-1-chr11;pvalue=3.53e-05;qvalue=0.24;sequence=CCTCCTGC;
chr11	fimo	nucleotide_motif	75190060	75190067	47.5	-	.	Name=CCWCCTGC;ID=CCWCCTGC-1-chr11;pvalue=1.76e-05;qvalue=0.24;sequence=CCACCTGC;
chr11	fimo	nucleotide_motif	101693509	101693516	47.5	-	.	Name=CCWCCTGC;ID=CCWCCTGC-1-chr11;pvalue=1.76e-05;qvalue=0.24;sequence=CCACCTGC;
chr11	fimo	nucleotide_motif	103305584	103305591	47.5	+	.	Name=CCWCCTGC;ID=CCWCCTGC-1-chr11;pvalue=1.76e-05;qvalue=0.24;sequence=CCACCTGC;
chr11	fimo	nucleotide_motif	110735298	110735305	44.5	+	.	Name=CCWCCTGC;ID=CCWCCTGC-1-chr11;pvalue=3.53e-05;qvalue=0.24;sequence=CCTCCTGC;
chr11	fimo	nucleotide_motif	115372271	115372278	47.5	-	.	Name=CCWCCTGC;ID=CCWCCTGC-1-chr11;pvalue=1.76e-05;qvalue=0.24;sequence=CCACCTGC;
chr11	fimo	nucleotide_motif	117786429	117786436	44.5	+	.	Name=CCWCCTGC;ID=CCWCCTGC-1-chr11;pvalue=3.53e-05;qvalue=0.24;sequence=CCTCCTGC;
chr11	fimo	nucleotide_motif	127844427	127844434	47.5	-	.	Name=CCWCCTGC;ID=CCWCCTGC-1-chr11;pvalue=1.76e-05;qvalue=0.24;sequence=CCACCTGC;
chr12	fimo	nucleotide_motif	6513889	6513896	41.3	+	.	Name=CCWCCTGC;ID=CCWCCTGC-1-chr12;pvalue=7.33e-05;qvalue=0.307;sequence=CCGCCTGC;
chr12	fimo	nucleotide_motif	6938620	6938627	44.5	+	.	Name=CCWCCTGC;ID=CCWCCTGC-1-chr12;pvalue=3.53e-05;qvalue=0.24;sequence=CCTCCTGC;
chr12	fimo	nucleotide_motif	8692566	8692573	47.5	-	.	Name=CCWCCTGC;ID=CCWCCTGC-1-chr12;pvalue=1.76e-05;qvalue=0.24;sequence=CCACCTGC;
chr12	fimo	nucleotide_motif	9744081	9744088	44.5	-	.	Name=CCWCCTGC;ID=CCWCCTGC-1-chr12;pvalue=3.53e-05;qvalue=0.24;sequence=CCTCCTGC;
chr12	fimo	nucleotide_motif	11880569	11880576	47.5	-	.	Name=CCWCCTGC;ID=CCWCCTGC-1-chr12;pvalue=1.76e-05;qvalue=0.24;sequence=CCACCTGC;
chr12	fimo	nucleotide_motif	14325222	14325229	47.5	+	.	Name=CCWCCTGC;ID=CCWCCTGC-1-chr12;pvalue=1.76e-05;qvalue=0.24;sequence=CCACCTGC;
chr12	fimo	nucleotide_motif	22588525	22588532	44.5	-	.	Name=CCWCCTGC;ID=CCWCCTGC-1-chr12;pvalue=3.53e-05;qvalue=0.24;sequence=CCTCCTGC;
chr12	fimo	nucleotide_motif	46493447	46493454	44.5	+	.	Name=CCWCCTGC;ID=CCWCCTGC-1-chr12;pvalue=3.53e-05;qvalue=0.24;sequence=CCTCCTGC;
chr12	fimo	nucleotide_motif	46563643	46563650	47.5	+	.	Name=CCWCCTGC;ID=CCWCCTGC-1-chr12;pvalue=1.76e-05;qvalue=0.24;sequence=CCACCTGC;
chr12	fimo	nucleotide_motif	47810635	47810642	47.5	+	.	Name=CCWCCTGC;ID=CCWCCTGC-1-chr12;pvalue=1.76e-05;qvalue=0.24;sequence=CCACCTGC;
chr12	fimo	nucleotide_motif	52966001	52966008	47.5	-	.	Name=CCWCCTGC;ID=CCWCCTGC-1-chr12;pvalue=1.76e-05;qvalue=0.24;sequence=CCACCTGC;
chr12	fimo	nucleotide_motif	54798335	54798342	41.3	-	.	Name=CCWCCTGC;ID=CCWCCTGC-1-chr12;pvalue=7.33e-05;qvalue=0.307;sequence=CCGCCTGC;
chr12	fimo	nucleotide_motif	56462733	56462740	47.5	-	.	Name=CCWCCTGC;ID=CCWCCTGC-1-chr12;pvalue=1.76e-05;qvalue=0.24;sequence=CCACCTGC;
chr12	fimo	nucleotide_motif	91389723	91389730	47.5	+	.	Name=CCWCCTGC;ID=CCWCCTGC-1-chr12;pvalue=1.76e-05;qvalue=0.24;sequence=CCACCTGC;
chr12	fimo	nucleotide_motif	91906123	91906130	44.5	-	.	Name=CCWCCTGC;ID=CCWCCTGC-1-chr12;pvalue=3.53e-05;qvalue=0.24;sequence=CCTCCTGC;
chr12	fimo	nucleotide_motif	93480264	93480271	41.3	+	.	Name=CCWCCTGC;ID=CCWCCTGC-1-chr12;pvalue=7.33e-05;qvalue=0.307;sequence=CCGCCTGC;
chr12	fimo	nucleotide_motif	99906256	99906263	44.5	-	.	Name=CCWCCTGC;ID=CCWCCTGC-1-chr12;pvalue=3.53e-05;qvalue=0.24;sequence=CCTCCTGC;
chr12	fimo	nucleotide_motif	102847101	102847108	44.5	+	.	Name=CCWCCTGC;ID=CCWCCTGC-1-chr12;pvalue=3.53e-05;qvalue=0.24;sequence=CCTCCTGC;
chr12	fimo	nucleotide_motif	107486866	107486873	47.5	+	.	Name=CCWCCTGC;ID=CCWCCTGC-1-chr12;pvalue=1.76e-05;qvalue=0.24;sequence=CCACCTGC;
chr12	fimo	nucleotide_motif	107551753	107551760	41.3	+	.	Name=CCWCCTGC;ID=CCWCCTGC-1-chr12;pvalue=7.33e-05;qvalue=0.307;sequence=CCCCCTGC;
chr12	fimo	nucleotide_motif	107556187	107556194	44.5	-	.	Name=CCWCCTGC;ID=CCWCCTGC-1-chr12;pvalue=3.53e-05;qvalue=0.24;sequence=CCTCCTGC;
chr12	fimo	nucleotide_motif	109583748	109583755	41.3	+	.	Name=CCWCCTGC;ID=CCWCCTGC-1-chr12;pvalue=7.33e-05;qvalue=0.307;sequence=CCCCCTGC;
chr12	fimo	nucleotide_motif	119215435	119215442	41.3	+	.	Name=CCWCCTGC;ID=CCWCCTGC-1-chr12;pvalue=7.33e-05;qvalue=0.307;sequence=CCCCCTGC;
chr12	fimo	nucleotide_motif	121914810	121914817	44.5	-	.	Name=CCWCCTGC;ID=CCWCCTGC-1-chr12;pvalue=3.53e-05;qvalue=0.24;sequence=CCTCCTGC;
chr12	fimo	nucleotide_motif	122477634	122477641	47.5	+	.	Name=CCWCCTGC;ID=CCWCCTGC-1-chr12;pvalue=1.76e-05;qvalue=0.24;sequence=CCACCTGC;
chr12	fimo	nucleotide_motif	123967880	123967887	41.3	-	.	Name=CCWCCTGC;ID=CCWCCTGC-1-chr12;pvalue=7.33e-05;qvalue=0.307;sequence=CCGCCTGC;
chr12	fimo	nucleotide_motif	132123967	132123974	47.5	-	.	Name=CCWCCTGC;ID=CCWCCTGC-1-chr12;pvalue=1.76e-05;qvalue=0.24;sequence=CCACCTGC;
chr13	fimo	nucleotide_motif	112910845	112910852	44.5	-	.	Name=CCWCCTGC;ID=CCWCCTGC-2-chr13;pvalue=3.53e-05;qvalue=0.24;sequence=CCTCCTGC;
chr13	fimo	nucleotide_motif	112910910	112910917	47.5	+	.	Name=CCWCCTGC;ID=CCWCCTGC-1-chr13;pvalue=1.76e-05;qvalue=0.24;sequence=CCACCTGC;
chr14	fimo	nucleotide_motif	23700453	23700460	41.3	-	.	Name=CCWCCTGC;ID=CCWCCTGC-1-chr14;pvalue=7.33e-05;qvalue=0.307;sequence=CCCCCTGC;
chr14	fimo	nucleotide_motif	23700733	23700740	41.3	-	.	Name=CCWCCTGC;ID=CCWCCTGC-2-chr14;pvalue=7.33e-05;qvalue=0.307;sequence=CCCCCTGC;
chr14	fimo	nucleotide_motif	49598284	49598291	44.5	-	.	Name=CCWCCTGC;ID=CCWCCTGC-1-chr14;pvalue=3.53e-05;qvalue=0.24;sequence=CCTCCTGC;
chr14	fimo	nucleotide_motif	49598434	49598441	44.5	-	.	Name=CCWCCTGC;ID=CCWCCTGC-2-chr14;pvalue=3.53e-05;qvalue=0.24;sequence=CCTCCTGC;
chr14	fimo	nucleotide_motif	50358431	50358438	44.5	+	.	Name=CCWCCTGC;ID=CCWCCTGC-1-chr14;pvalue=3.53e-05;qvalue=0.24;sequence=CCTCCTGC;
chr14	fimo	nucleotide_motif	54638803	54638810	44.5	-	.	Name=CCWCCTGC;ID=CCWCCTGC-1-chr14;pvalue=3.53e-05;qvalue=0.24;sequence=CCTCCTGC;
chr14	fimo	nucleotide_motif	60169383	60169390	47.5	+	.	Name=CCWCCTGC;ID=CCWCCTGC-1-chr14;pvalue=1.76e-05;qvalue=0.24;sequence=CCACCTGC;
chr14	fimo	nucleotide_motif	61105193	61105200	47.5	-	.	Name=CCWCCTGC;ID=CCWCCTGC-1-chr14;pvalue=1.76e-05;qvalue=0.24;sequence=CCACCTGC;
chr14	fimo	nucleotide_motif	68329691	68329698	41.3	-	.	Name=CCWCCTGC;ID=CCWCCTGC-1-chr14;pvalue=7.33e-05;qvalue=0.307;sequence=CCCCCTGC;
chr14	fimo	nucleotide_motif	68330928	68330935	41.3	+	.	Name=CCWCCTGC;ID=CCWCCTGC-1-chr14;pvalue=7.33e-05;qvalue=0.307;sequence=CCCCCTGC;
chr14	fimo	nucleotide_motif	70856754	70856761	41.3	+	.	Name=CCWCCTGC;ID=CCWCCTGC-1-chr14;pvalue=7.33e-05;qvalue=0.307;sequence=CCGCCTGC;
chr14	fimo	nucleotide_motif	89932975	89932982	41.3	-	.	Name=CCWCCTGC;ID=CCWCCTGC-1-chr14;pvalue=7.33e-05;qvalue=0.307;sequence=CCCCCTGC;
chr14	fimo	nucleotide_motif	89933184	89933191	41.3	-	.	Name=CCWCCTGC;ID=CCWCCTGC-2-chr14;pvalue=7.33e-05;qvalue=0.307;sequence=CCGCCTGC;
chr14	fimo	nucleotide_motif	104583100	104583107	41.3	+	.	Name=CCWCCTGC;ID=CCWCCTGC-1-chr14;pvalue=7.33e-05;qvalue=0.307;sequence=CCGCCTGC;
chr14	fimo	nucleotide_motif	105306712	105306719	47.5	+	.	Name=CCWCCTGC;ID=CCWCCTGC-1-chr14;pvalue=1.76e-05;qvalue=0.24;sequence=CCACCTGC;
chr14	fimo	nucleotide_motif	105308435	105308442	44.5	-	.	Name=CCWCCTGC;ID=CCWCCTGC-1-chr14;pvalue=3.53e-05;qvalue=0.24;sequence=CCTCCTGC;
chr14	fimo	nucleotide_motif	105308935	105308942	47.5	+	.	Name=CCWCCTGC;ID=CCWCCTGC-1-chr14;pvalue=1.76e-05;qvalue=0.24;sequence=CCACCTGC;
chr14	fimo	nucleotide_motif	105399490	105399497	47.5	+	.	Name=CCWCCTGC;ID=CCWCCTGC-1-chr14;pvalue=1.76e-05;qvalue=0.24;sequence=CCACCTGC;
chr14	fimo	nucleotide_motif	106218767	106218774	44.5	+	.	Name=CCWCCTGC;ID=CCWCCTGC-1-chr14;pvalue=3.53e-05;qvalue=0.24;sequence=CCTCCTGC;
chr14	fimo	nucleotide_motif	106218845	106218852	41.3	+	.	Name=CCWCCTGC;ID=CCWCCTGC-2-chr14;pvalue=7.33e-05;qvalue=0.307;sequence=CCCCCTGC;
chr14	fimo	nucleotide_motif	106218883	106218890	41.3	+	.	Name=CCWCCTGC;ID=CCWCCTGC-3-chr14;pvalue=7.33e-05;qvalue=0.307;sequence=CCCCCTGC;
chr14	fimo	nucleotide_motif	106218961	106218968	41.3	+	.	Name=CCWCCTGC;ID=CCWCCTGC-4-chr14;pvalue=7.33e-05;qvalue=0.307;sequence=CCCCCTGC;
chr14	fimo	nucleotide_motif	106219098	106219105	41.3	+	.	Name=CCWCCTGC;ID=CCWCCTGC-5-chr14;pvalue=7.33e-05;qvalue=0.307;sequence=CCCCCTGC;
chr15	fimo	nucleotide_motif	19248885	19248892	44.5	-	.	Name=CCWCCTGC;ID=CCWCCTGC-1-chr15;pvalue=3.53e-05;qvalue=0.24;sequence=CCTCCTGC;
chr15	fimo	nucleotide_motif	29441066	29441073	41.3	-	.	Name=CCWCCTGC;ID=CCWCCTGC-1-chr15;pvalue=7.33e-05;qvalue=0.307;sequence=CCCCCTGC;
chr15	fimo	nucleotide_motif	29567975	29567982	44.5	-	.	Name=CCWCCTGC;ID=CCWCCTGC-1-chr15;pvalue=3.53e-05;qvalue=0.24;sequence=CCTCCTGC;
chr15	fimo	nucleotide_motif	38013464	38013471	41.3	+	.	Name=CCWCCTGC;ID=CCWCCTGC-1-chr15;pvalue=7.33e-05;qvalue=0.307;sequence=CCCCCTGC;
chr15	fimo	nucleotide_motif	38191431	38191438	44.5	+	.	Name=CCWCCTGC;ID=CCWCCTGC-1-chr15;pvalue=3.53e-05;qvalue=0.24;sequence=CCTCCTGC;
chr15	fimo	nucleotide_motif	43534418	43534425	41.3	-	.	Name=CCWCCTGC;ID=CCWCCTGC-1-chr15;pvalue=7.33e-05;qvalue=0.307;sequence=CCCCCTGC;
chr15	fimo	nucleotide_motif	57059030	57059037	47.5	-	.	Name=CCWCCTGC;ID=CCWCCTGC-1-chr15;pvalue=1.76e-05;qvalue=0.24;sequence=CCACCTGC;
chr15	fimo	nucleotide_motif	61582679	61582686	44.5	+	.	Name=CCWCCTGC;ID=CCWCCTGC-1-chr15;pvalue=3.53e-05;qvalue=0.24;sequence=CCTCCTGC;
chr15	fimo	nucleotide_motif	62466953	62466960	44.5	-	.	Name=CCWCCTGC;ID=CCWCCTGC-1-chr15;pvalue=3.53e-05;qvalue=0.24;sequence=CCTCCTGC;
chr15	fimo	nucleotide_motif	66874746	66874753	41.3	-	.	Name=CCWCCTGC;ID=CCWCCTGC-1-chr15;pvalue=7.33e-05;qvalue=0.307;sequence=CCGCCTGC;
chr15	fimo	nucleotide_motif	67537022	67537029	47.5	+	.	Name=CCWCCTGC;ID=CCWCCTGC-1-chr15;pvalue=1.76e-05;qvalue=0.24;sequence=CCACCTGC;
chr15	fimo	nucleotide_motif	68094614	68094621	41.3	-	.	Name=CCWCCTGC;ID=CCWCCTGC-1-chr15;pvalue=7.33e-05;qvalue=0.307;sequence=CCCCCTGC;
chr15	fimo	nucleotide_motif	70310691	70310698	41.3	+	.	Name=CCWCCTGC;ID=CCWCCTGC-1-chr15;pvalue=7.33e-05;qvalue=0.307;sequence=CCCCCTGC;
chr15	fimo	nucleotide_motif	73017339	73017346	44.5	-	.	Name=CCWCCTGC;ID=CCWCCTGC-1-chr15;pvalue=3.53e-05;qvalue=0.24;sequence=CCTCCTGC;
chr15	fimo	nucleotide_motif	73126451	73126458	44.5	+	.	Name=CCWCCTGC;ID=CCWCCTGC-2-chr15;pvalue=3.53e-05;qvalue=0.24;sequence=CCTCCTGC;
chr15	fimo	nucleotide_motif	73126637	73126644	47.5	-	.	Name=CCWCCTGC;ID=CCWCCTGC-1-chr15;pvalue=1.76e-05;qvalue=0.24;sequence=CCACCTGC;
chr15	fimo	nucleotide_motif	73294217	73294224	44.5	+	.	Name=CCWCCTGC;ID=CCWCCTGC-1-chr15;pvalue=3.53e-05;qvalue=0.24;sequence=CCTCCTGC;
chr15	fimo	nucleotide_motif	87679228	87679235	47.5	-	.	Name=CCWCCTGC;ID=CCWCCTGC-1-chr15;pvalue=1.76e-05;qvalue=0.24;sequence=CCACCTGC;
chr15	fimo	nucleotide_motif	91184160	91184167	44.5	+	.	Name=CCWCCTGC;ID=CCWCCTGC-1-chr15;pvalue=3.53e-05;qvalue=0.24;sequence=CCTCCTGC;
chr15	fimo	nucleotide_motif	91244681	91244688	41.3	+	.	Name=CCWCCTGC;ID=CCWCCTGC-1-chr15;pvalue=7.33e-05;qvalue=0.307;sequence=CCCCCTGC;
chr15	fimo	nucleotide_motif	99493525	99493532	41.3	+	.	Name=CCWCCTGC;ID=CCWCCTGC-1-chr15;pvalue=7.33e-05;qvalue=0.307;sequence=CCCCCTGC;
chr15	fimo	nucleotide_motif	99652870	99652877	41.3	+	.	Name=CCWCCTGC;ID=CCWCCTGC-1-chr15;pvalue=7.33e-05;qvalue=0.307;sequence=CCGCCTGC;
chr16	fimo	nucleotide_motif	1981187	1981194	44.5	-	.	Name=CCWCCTGC;ID=CCWCCTGC-1-chr16;pvalue=3.53e-05;qvalue=0.24;sequence=CCTCCTGC;
chr16	fimo	nucleotide_motif	2195264	2195271	44.5	-	.	Name=CCWCCTGC;ID=CCWCCTGC-1-chr16;pvalue=3.53e-05;qvalue=0.24;sequence=CCTCCTGC;
chr16	fimo	nucleotide_motif	2672395	2672402	44.5	+	.	Name=CCWCCTGC;ID=CCWCCTGC-1-chr16;pvalue=3.53e-05;qvalue=0.24;sequence=CCTCCTGC;
chr16	fimo	nucleotide_motif	11330321	11330328	41.3	+	.	Name=CCWCCTGC;ID=CCWCCTGC-1-chr16;pvalue=7.33e-05;qvalue=0.307;sequence=CCCCCTGC;
chr16	fimo	nucleotide_motif	18720634	18720641	41.3	-	.	Name=CCWCCTGC;ID=CCWCCTGC-1-chr16;pvalue=7.33e-05;qvalue=0.307;sequence=CCCCCTGC;
chr16	fimo	nucleotide_motif	19474186	19474193	41.3	-	.	Name=CCWCCTGC;ID=CCWCCTGC-1-chr16;pvalue=7.33e-05;qvalue=0.307;sequence=CCGCCTGC;
chr16	fimo	nucleotide_motif	22216108	22216115	41.3	+	.	Name=CCWCCTGC;ID=CCWCCTGC-1-chr16;pvalue=7.33e-05;qvalue=0.307;sequence=CCCCCTGC;
chr16	fimo	nucleotide_motif	28741333	28741340	47.5	+	.	Name=CCWCCTGC;ID=CCWCCTGC-1-chr16;pvalue=1.76e-05;qvalue=0.24;sequence=CCACCTGC;
chr16	fimo	nucleotide_motif	28741530	28741537	41.3	+	.	Name=CCWCCTGC;ID=CCWCCTGC-2-chr16;pvalue=7.33e-05;qvalue=0.307;sequence=CCCCCTGC;
chr16	fimo	nucleotide_motif	28765372	28765379	41.3	-	.	Name=CCWCCTGC;ID=CCWCCTGC-1-chr16;pvalue=7.33e-05;qvalue=0.307;sequence=CCCCCTGC;
chr16	fimo	nucleotide_motif	29974022	29974029	41.3	+	.	Name=CCWCCTGC;ID=CCWCCTGC-1-chr16;pvalue=7.33e-05;qvalue=0.307;sequence=CCCCCTGC;
chr16	fimo	nucleotide_motif	29974166	29974173	41.3	+	.	Name=CCWCCTGC;ID=CCWCCTGC-2-chr16;pvalue=7.33e-05;qvalue=0.307;sequence=CCCCCTGC;
chr16	fimo	nucleotide_motif	30377668	30377675	47.5	-	.	Name=CCWCCTGC;ID=CCWCCTGC-1-chr16;pvalue=1.76e-05;qvalue=0.24;sequence=CCACCTGC;
chr16	fimo	nucleotide_motif	31098876	31098883	41.3	+	.	Name=CCWCCTGC;ID=CCWCCTGC-2-chr16;pvalue=7.33e-05;qvalue=0.307;sequence=CCCCCTGC;
chr16	fimo	nucleotide_motif	31098946	31098953	44.5	-	.	Name=CCWCCTGC;ID=CCWCCTGC-1-chr16;pvalue=3.53e-05;qvalue=0.24;sequence=CCTCCTGC;
chr16	fimo	nucleotide_motif	51685742	51685749	47.5	-	.	Name=CCWCCTGC;ID=CCWCCTGC-1-chr16;pvalue=1.76e-05;qvalue=0.24;sequence=CCACCTGC;
chr16	fimo	nucleotide_motif	55523226	55523233	41.3	+	.	Name=CCWCCTGC;ID=CCWCCTGC-1-chr16;pvalue=7.33e-05;qvalue=0.307;sequence=CCCCCTGC;
chr16	fimo	nucleotide_motif	66666493	66666500	47.5	-	.	Name=CCWCCTGC;ID=CCWCCTGC-1-chr16;pvalue=1.76e-05;qvalue=0.24;sequence=CCACCTGC;
chr16	fimo	nucleotide_motif	66666610	66666617	41.3	-	.	Name=CCWCCTGC;ID=CCWCCTGC-2-chr16;pvalue=7.33e-05;qvalue=0.307;sequence=CCCCCTGC;
chr16	fimo	nucleotide_motif	68972609	68972616	41.3	-	.	Name=CCWCCTGC;ID=CCWCCTGC-1-chr16;pvalue=7.33e-05;qvalue=0.307;sequence=CCGCCTGC;
chr16	fimo	nucleotide_motif	82679990	82679997	47.5	-	.	Name=CCWCCTGC;ID=CCWCCTGC-1-chr16;pvalue=1.76e-05;qvalue=0.24;sequence=CCACCTGC;
chr16	fimo	nucleotide_motif	86542385	86542392	41.3	+	.	Name=CCWCCTGC;ID=CCWCCTGC-1-chr16;pvalue=7.33e-05;qvalue=0.307;sequence=CCGCCTGC;
chr16	fimo	nucleotide_motif	87245477	87245484	41.3	-	.	Name=CCWCCTGC;ID=CCWCCTGC-1-chr16;pvalue=7.33e-05;qvalue=0.307;sequence=CCCCCTGC;
chr17	fimo	nucleotide_motif	1048144	1048151	41.3	+	.	Name=CCWCCTGC;ID=CCWCCTGC-1-chr17;pvalue=7.33e-05;qvalue=0.307;sequence=CCCCCTGC;
chr17	fimo	nucleotide_motif	1891814	1891821	44.5	-	.	Name=CCWCCTGC;ID=CCWCCTGC-1-chr17;pvalue=3.53e-05;qvalue=0.24;sequence=CCTCCTGC;
chr17	fimo	nucleotide_motif	5283395	5283402	47.5	+	.	Name=CCWCCTGC;ID=CCWCCTGC-1-chr17;pvalue=1.76e-05;qvalue=0.24;sequence=CCACCTGC;
chr17	fimo	nucleotide_motif	7328317	7328324	41.3	-	.	Name=CCWCCTGC;ID=CCWCCTGC-1-chr17;pvalue=7.33e-05;qvalue=0.307;sequence=CCGCCTGC;
chr17	fimo	nucleotide_motif	7416781	7416788	41.3	-	.	Name=CCWCCTGC;ID=CCWCCTGC-1-chr17;pvalue=7.33e-05;qvalue=0.307;sequence=CCGCCTGC;
chr17	fimo	nucleotide_motif	24303370	24303377	41.3	+	.	Name=CCWCCTGC;ID=CCWCCTGC-1-chr17;pvalue=7.33e-05;qvalue=0.307;sequence=CCGCCTGC;
chr17	fimo	nucleotide_motif	33853682	33853689	41.3	-	.	Name=CCWCCTGC;ID=CCWCCTGC-1-chr17;pvalue=7.33e-05;qvalue=0.307;sequence=CCGCCTGC;
chr17	fimo	nucleotide_motif	35166217	35166224	41.3	+	.	Name=CCWCCTGC;ID=CCWCCTGC-2-chr17;pvalue=7.33e-05;qvalue=0.307;sequence=CCCCCTGC;
chr17	fimo	nucleotide_motif	35166248	35166255	47.5	-	.	Name=CCWCCTGC;ID=CCWCCTGC-1-chr17;pvalue=1.76e-05;qvalue=0.24;sequence=CCACCTGC;
chr17	fimo	nucleotide_motif	36009043	36009050	41.3	-	.	Name=CCWCCTGC;ID=CCWCCTGC-1-chr17;pvalue=7.33e-05;qvalue=0.307;sequence=CCCCCTGC;
chr17	fimo	nucleotide_motif	38024281	38024288	47.5	-	.	Name=CCWCCTGC;ID=CCWCCTGC-1-chr17;pvalue=1.76e-05;qvalue=0.24;sequence=CCACCTGC;
chr17	fimo	nucleotide_motif	38087340	38087347	47.5	+	.	Name=CCWCCTGC;ID=CCWCCTGC-1-chr17;pvalue=1.76e-05;qvalue=0.24;sequence=CCACCTGC;
chr17	fimo	nucleotide_motif	39936314	39936321	44.5	+	.	Name=CCWCCTGC;ID=CCWCCTGC-1-chr17;pvalue=3.53e-05;qvalue=0.24;sequence=CCTCCTGC;
chr17	fimo	nucleotide_motif	43168282	43168289	44.5	+	.	Name=CCWCCTGC;ID=CCWCCTGC-1-chr17;pvalue=3.53e-05;qvalue=0.24;sequence=CCTCCTGC;
chr17	fimo	nucleotide_motif	44645831	44645838	47.5	+	.	Name=CCWCCTGC;ID=CCWCCTGC-1-chr17;pvalue=1.76e-05;qvalue=0.24;sequence=CCACCTGC;
chr17	fimo	nucleotide_motif	44656587	44656594	41.3	+	.	Name=CCWCCTGC;ID=CCWCCTGC-2-chr17;pvalue=7.33e-05;qvalue=0.307;sequence=CCCCCTGC;
chr17	fimo	nucleotide_motif	44656593	44656600	41.3	-	.	Name=CCWCCTGC;ID=CCWCCTGC-3-chr17;pvalue=7.33e-05;qvalue=0.307;sequence=CCGCCTGC;
chr17	fimo	nucleotide_motif	44656630	44656637	47.5	-	.	Name=CCWCCTGC;ID=CCWCCTGC-1-chr17;pvalue=1.76e-05;qvalue=0.24;sequence=CCACCTGC;
chr17	fimo	nucleotide_motif	53784673	53784680	41.3	-	.	Name=CCWCCTGC;ID=CCWCCTGC-1-chr17;pvalue=7.33e-05;qvalue=0.307;sequence=CCGCCTGC;
chr17	fimo	nucleotide_motif	59173132	59173139	44.5	-	.	Name=CCWCCTGC;ID=CCWCCTGC-2-chr17;pvalue=3.53e-05;qvalue=0.24;sequence=CCTCCTGC;
chr17	fimo	nucleotide_motif	59173145	59173152	47.5	-	.	Name=CCWCCTGC;ID=CCWCCTGC-1-chr17;pvalue=1.76e-05;qvalue=0.24;sequence=CCACCTGC;
chr17	fimo	nucleotide_motif	63746870	63746877	44.5	-	.	Name=CCWCCTGC;ID=CCWCCTGC-1-chr17;pvalue=3.53e-05;qvalue=0.24;sequence=CCTCCTGC;
chr17	fimo	nucleotide_motif	63799734	63799741	44.5	+	.	Name=CCWCCTGC;ID=CCWCCTGC-1-chr17;pvalue=3.53e-05;qvalue=0.24;sequence=CCTCCTGC;
chr17	fimo	nucleotide_motif	71989144	71989151	41.3	-	.	Name=CCWCCTGC;ID=CCWCCTGC-1-chr17;pvalue=7.33e-05;qvalue=0.307;sequence=CCGCCTGC;
chr17	fimo	nucleotide_motif	73636818	73636825	44.5	+	.	Name=CCWCCTGC;ID=CCWCCTGC-1-chr17;pvalue=3.53e-05;qvalue=0.24;sequence=CCTCCTGC;
chr17	fimo	nucleotide_motif	73636818	73636825	44.5	+	.	Name=CCWCCTGC;ID=CCWCCTGC-1-chr17;pvalue=3.53e-05;qvalue=0.24;sequence=CCTCCTGC;
chr17	fimo	nucleotide_motif	73682277	73682284	47.5	-	.	Name=CCWCCTGC;ID=CCWCCTGC-1-chr17;pvalue=1.76e-05;qvalue=0.24;sequence=CCACCTGC;
chr17	fimo	nucleotide_motif	73684383	73684390	47.5	+	.	Name=CCWCCTGC;ID=CCWCCTGC-1-chr17;pvalue=1.76e-05;qvalue=0.24;sequence=CCACCTGC;
chr17	fimo	nucleotide_motif	73863979	73863986	47.5	+	.	Name=CCWCCTGC;ID=CCWCCTGC-1-chr17;pvalue=1.76e-05;qvalue=0.24;sequence=CCACCTGC;
chr17	fimo	nucleotide_motif	74225837	74225844	44.5	+	.	Name=CCWCCTGC;ID=CCWCCTGC-2-chr17;pvalue=3.53e-05;qvalue=0.24;sequence=CCTCCTGC;
chr17	fimo	nucleotide_motif	74226039	74226046	47.5	+	.	Name=CCWCCTGC;ID=CCWCCTGC-1-chr17;pvalue=1.76e-05;qvalue=0.24;sequence=CCACCTGC;
chr17	fimo	nucleotide_motif	75843173	75843180	41.3	+	.	Name=CCWCCTGC;ID=CCWCCTGC-1-chr17;pvalue=7.33e-05;qvalue=0.307;sequence=CCCCCTGC;
chr17	fimo	nucleotide_motif	78000940	78000947	47.5	+	.	Name=CCWCCTGC;ID=CCWCCTGC-1-chr17;pvalue=1.76e-05;qvalue=0.24;sequence=CCACCTGC;
chr18	fimo	nucleotide_motif	11150092	11150099	44.5	+	.	Name=CCWCCTGC;ID=CCWCCTGC-1-chr18;pvalue=3.53e-05;qvalue=0.24;sequence=CCTCCTGC;
chr18	fimo	nucleotide_motif	12410432	12410439	41.3	+	.	Name=CCWCCTGC;ID=CCWCCTGC-1-chr18;pvalue=7.33e-05;qvalue=0.307;sequence=CCGCCTGC;
chr18	fimo	nucleotide_motif	12857859	12857866	47.5	+	.	Name=CCWCCTGC;ID=CCWCCTGC-1-chr18;pvalue=1.76e-05;qvalue=0.24;sequence=CCACCTGC;
chr18	fimo	nucleotide_motif	19735210	19735217	44.5	-	.	Name=CCWCCTGC;ID=CCWCCTGC-1-chr18;pvalue=3.53e-05;qvalue=0.24;sequence=CCTCCTGC;
chr18	fimo	nucleotide_motif	45272782	45272789	44.5	-	.	Name=CCWCCTGC;ID=CCWCCTGC-1-chr18;pvalue=3.53e-05;qvalue=0.24;sequence=CCTCCTGC;
chr18	fimo	nucleotide_motif	53448329	53448336	41.3	+	.	Name=CCWCCTGC;ID=CCWCCTGC-1-chr18;pvalue=7.33e-05;qvalue=0.307;sequence=CCCCCTGC;
chr18	fimo	nucleotide_motif	55220755	55220762	41.3	+	.	Name=CCWCCTGC;ID=CCWCCTGC-1-chr18;pvalue=7.33e-05;qvalue=0.307;sequence=CCGCCTGC;
chr18	fimo	nucleotide_motif	58973913	58973920	47.5	-	.	Name=CCWCCTGC;ID=CCWCCTGC-1-chr18;pvalue=1.76e-05;qvalue=0.24;sequence=CCACCTGC;
chr19	fimo	nucleotide_motif	1389544	1389551	41.3	-	.	Name=CCWCCTGC;ID=CCWCCTGC-1-chr19;pvalue=7.33e-05;qvalue=0.307;sequence=CCGCCTGC;
chr19	fimo	nucleotide_motif	1602711	1602718	41.3	-	.	Name=CCWCCTGC;ID=CCWCCTGC-1-chr19;pvalue=7.33e-05;qvalue=0.307;sequence=CCGCCTGC;
chr19	fimo	nucleotide_motif	2429981	2429988	41.3	+	.	Name=CCWCCTGC;ID=CCWCCTGC-1-chr19;pvalue=7.33e-05;qvalue=0.307;sequence=CCCCCTGC;
chr19	fimo	nucleotide_motif	2513222	2513229	47.5	+	.	Name=CCWCCTGC;ID=CCWCCTGC-1-chr19;pvalue=1.76e-05;qvalue=0.24;sequence=CCACCTGC;
chr19	fimo	nucleotide_motif	4218921	4218928	41.3	-	.	Name=CCWCCTGC;ID=CCWCCTGC-1-chr19;pvalue=7.33e-05;qvalue=0.307;sequence=CCGCCTGC;
chr19	fimo	nucleotide_motif	4293743	4293750	44.5	+	.	Name=CCWCCTGC;ID=CCWCCTGC-1-chr19;pvalue=3.53e-05;qvalue=0.24;sequence=CCTCCTGC;
chr19	fimo	nucleotide_motif	4675552	4675559	44.5	-	.	Name=CCWCCTGC;ID=CCWCCTGC-1-chr19;pvalue=3.53e-05;qvalue=0.24;sequence=CCTCCTGC;
chr19	fimo	nucleotide_motif	4742267	4742274	41.3	+	.	Name=CCWCCTGC;ID=CCWCCTGC-1-chr19;pvalue=7.33e-05;qvalue=0.307;sequence=CCCCCTGC;
chr19	fimo	nucleotide_motif	5741826	5741833	47.5	+	.	Name=CCWCCTGC;ID=CCWCCTGC-1-chr19;pvalue=1.76e-05;qvalue=0.24;sequence=CCACCTGC;
chr19	fimo	nucleotide_motif	5741913	5741920	41.3	-	.	Name=CCWCCTGC;ID=CCWCCTGC-2-chr19;pvalue=7.33e-05;qvalue=0.307;sequence=CCGCCTGC;
chr19	fimo	nucleotide_motif	6542039	6542046	44.5	-	.	Name=CCWCCTGC;ID=CCWCCTGC-1-chr19;pvalue=3.53e-05;qvalue=0.24;sequence=CCTCCTGC;
chr19	fimo	nucleotide_motif	6724554	6724561	47.5	-	.	Name=CCWCCTGC;ID=CCWCCTGC-1-chr19;pvalue=1.76e-05;qvalue=0.24;sequence=CCACCTGC;
chr19	fimo	nucleotide_motif	7672798	7672805	44.5	+	.	Name=CCWCCTGC;ID=CCWCCTGC-1-chr19;pvalue=3.53e-05;qvalue=0.24;sequence=CCTCCTGC;
chr19	fimo	nucleotide_motif	7676576	7676583	41.3	+	.	Name=CCWCCTGC;ID=CCWCCTGC-1-chr19;pvalue=7.33e-05;qvalue=0.307;sequence=CCCCCTGC;
chr19	fimo	nucleotide_motif	8292479	8292486	41.3	-	.	Name=CCWCCTGC;ID=CCWCCTGC-1-chr19;pvalue=7.33e-05;qvalue=0.307;sequence=CCCCCTGC;
chr19	fimo	nucleotide_motif	10565807	10565814	41.3	+	.	Name=CCWCCTGC;ID=CCWCCTGC-1-chr19;pvalue=7.33e-05;qvalue=0.307;sequence=CCGCCTGC;
chr19	fimo	nucleotide_motif	12755709	12755716	41.3	+	.	Name=CCWCCTGC;ID=CCWCCTGC-1-chr19;pvalue=7.33e-05;qvalue=0.307;sequence=CCCCCTGC;
chr19	fimo	nucleotide_motif	12764542	12764549	47.5	-	.	Name=CCWCCTGC;ID=CCWCCTGC-1-chr19;pvalue=1.76e-05;qvalue=0.24;sequence=CCACCTGC;
chr19	fimo	nucleotide_motif	12764703	12764710	41.3	-	.	Name=CCWCCTGC;ID=CCWCCTGC-2-chr19;pvalue=7.33e-05;qvalue=0.307;sequence=CCGCCTGC;
chr19	fimo	nucleotide_motif	12765576	12765583	41.3	-	.	Name=CCWCCTGC;ID=CCWCCTGC-1-chr19;pvalue=7.33e-05;qvalue=0.307;sequence=CCGCCTGC;
chr19	fimo	nucleotide_motif	17366913	17366920	41.3	+	.	Name=CCWCCTGC;ID=CCWCCTGC-1-chr19;pvalue=7.33e-05;qvalue=0.307;sequence=CCGCCTGC;
chr19	fimo	nucleotide_motif	17495324	17495331	44.5	-	.	Name=CCWCCTGC;ID=CCWCCTGC-1-chr19;pvalue=3.53e-05;qvalue=0.24;sequence=CCTCCTGC;
chr19	fimo	nucleotide_motif	18070876	18070883	47.5	-	.	Name=CCWCCTGC;ID=CCWCCTGC-1-chr19;pvalue=1.76e-05;qvalue=0.24;sequence=CCACCTGC;
chr19	fimo	nucleotide_motif	38360028	38360035	41.3	-	.	Name=CCWCCTGC;ID=CCWCCTGC-1-chr19;pvalue=7.33e-05;qvalue=0.307;sequence=CCGCCTGC;
chr19	fimo	nucleotide_motif	38463287	38463294	47.5	+	.	Name=CCWCCTGC;ID=CCWCCTGC-1-chr19;pvalue=1.76e-05;qvalue=0.24;sequence=CCACCTGC;
chr19	fimo	nucleotide_motif	38463575	38463582	41.3	-	.	Name=CCWCCTGC;ID=CCWCCTGC-2-chr19;pvalue=7.33e-05;qvalue=0.307;sequence=CCCCCTGC;
chr19	fimo	nucleotide_motif	40900245	40900252	44.5	+	.	Name=CCWCCTGC;ID=CCWCCTGC-1-chr19;pvalue=3.53e-05;qvalue=0.24;sequence=CCTCCTGC;
chr19	fimo	nucleotide_motif	42260982	42260989	41.3	-	.	Name=CCWCCTGC;ID=CCWCCTGC-1-chr19;pvalue=7.33e-05;qvalue=0.307;sequence=CCGCCTGC;
chr19	fimo	nucleotide_motif	43228776	43228783	47.5	+	.	Name=CCWCCTGC;ID=CCWCCTGC-1-chr19;pvalue=1.76e-05;qvalue=0.24;sequence=CCACCTGC;
chr19	fimo	nucleotide_motif	44586480	44586487	44.5	-	.	Name=CCWCCTGC;ID=CCWCCTGC-1-chr19;pvalue=3.53e-05;qvalue=0.24;sequence=CCTCCTGC;
chr19	fimo	nucleotide_motif	44592720	44592727	41.3	+	.	Name=CCWCCTGC;ID=CCWCCTGC-1-chr19;pvalue=7.33e-05;qvalue=0.307;sequence=CCCCCTGC;
chr19	fimo	nucleotide_motif	46508120	46508127	41.3	-	.	Name=CCWCCTGC;ID=CCWCCTGC-1-chr19;pvalue=7.33e-05;qvalue=0.307;sequence=CCGCCTGC;
chr19	fimo	nucleotide_motif	47080260	47080267	44.5	-	.	Name=CCWCCTGC;ID=CCWCCTGC-1-chr19;pvalue=3.53e-05;qvalue=0.24;sequence=CCTCCTGC;
chr19	fimo	nucleotide_motif	47141714	47141721	44.5	-	.	Name=CCWCCTGC;ID=CCWCCTGC-1-chr19;pvalue=3.53e-05;qvalue=0.24;sequence=CCTCCTGC;
chr19	fimo	nucleotide_motif	48951124	48951131	44.5	-	.	Name=CCWCCTGC;ID=CCWCCTGC-1-chr19;pvalue=3.53e-05;qvalue=0.24;sequence=CCTCCTGC;
chr19	fimo	nucleotide_motif	49309291	49309298	47.5	-	.	Name=CCWCCTGC;ID=CCWCCTGC-1-chr19;pvalue=1.76e-05;qvalue=0.24;sequence=CCACCTGC;
chr19	fimo	nucleotide_motif	50965502	50965509	41.3	-	.	Name=CCWCCTGC;ID=CCWCCTGC-1-chr19;pvalue=7.33e-05;qvalue=0.307;sequence=CCGCCTGC;
chr19	fimo	nucleotide_motif	52940635	52940642	44.5	-	.	Name=CCWCCTGC;ID=CCWCCTGC-1-chr19;pvalue=3.53e-05;qvalue=0.24;sequence=CCTCCTGC;
chr19	fimo	nucleotide_motif	53450884	53450891	47.5	-	.	Name=CCWCCTGC;ID=CCWCCTGC-1-chr19;pvalue=1.76e-05;qvalue=0.24;sequence=CCACCTGC;
chr19	fimo	nucleotide_motif	53814220	53814227	44.5	+	.	Name=CCWCCTGC;ID=CCWCCTGC-1-chr19;pvalue=3.53e-05;qvalue=0.24;sequence=CCTCCTGC;
chr19	fimo	nucleotide_motif	55571672	55571679	44.5	-	.	Name=CCWCCTGC;ID=CCWCCTGC-1-chr19;pvalue=3.53e-05;qvalue=0.24;sequence=CCTCCTGC;
chr19	fimo	nucleotide_motif	63722895	63722902	41.3	-	.	Name=CCWCCTGC;ID=CCWCCTGC-1-chr19;pvalue=7.33e-05;qvalue=0.307;sequence=CCCCCTGC;
chr2	fimo	nucleotide_motif	3600542	3600549	41.3	+	.	Name=CCWCCTGC;ID=CCWCCTGC-1-chr2;pvalue=7.33e-05;qvalue=0.307;sequence=CCGCCTGC;
chr2	fimo	nucleotide_motif	8359860	8359867	47.5	+	.	Name=CCWCCTGC;ID=CCWCCTGC-1-chr2;pvalue=1.76e-05;qvalue=0.24;sequence=CCACCTGC;
chr2	fimo	nucleotide_motif	9699540	9699547	44.5	-	.	Name=CCWCCTGC;ID=CCWCCTGC-1-chr2;pvalue=3.53e-05;qvalue=0.24;sequence=CCTCCTGC;
chr2	fimo	nucleotide_motif	12115204	12115211	44.5	-	.	Name=CCWCCTGC;ID=CCWCCTGC-1-chr2;pvalue=3.53e-05;qvalue=0.24;sequence=CCTCCTGC;
chr2	fimo	nucleotide_motif	12786334	12786341	47.5	+	.	Name=CCWCCTGC;ID=CCWCCTGC-1-chr2;pvalue=1.76e-05;qvalue=0.24;sequence=CCACCTGC;
chr2	fimo	nucleotide_motif	20270376	20270383	44.5	+	.	Name=CCWCCTGC;ID=CCWCCTGC-1-chr2;pvalue=3.53e-05;qvalue=0.24;sequence=CCTCCTGC;
chr2	fimo	nucleotide_motif	27157807	27157814	44.5	+	.	Name=CCWCCTGC;ID=CCWCCTGC-1-chr2;pvalue=3.53e-05;qvalue=0.24;sequence=CCTCCTGC;
chr2	fimo	nucleotide_motif	33554811	33554818	47.5	+	.	Name=CCWCCTGC;ID=CCWCCTGC-1-chr2;pvalue=1.76e-05;qvalue=0.24;sequence=CCACCTGC;
chr2	fimo	nucleotide_motif	37735857	37735864	41.3	-	.	Name=CCWCCTGC;ID=CCWCCTGC-1-chr2;pvalue=7.33e-05;qvalue=0.307;sequence=CCGCCTGC;
chr2	fimo	nucleotide_motif	55349757	55349764	47.5	+	.	Name=CCWCCTGC;ID=CCWCCTGC-1-chr2;pvalue=1.76e-05;qvalue=0.24;sequence=CCACCTGC;
chr2	fimo	nucleotide_motif	70167480	70167487	41.3	-	.	Name=CCWCCTGC;ID=CCWCCTGC-1-chr2;pvalue=7.33e-05;qvalue=0.307;sequence=CCGCCTGC;
chr2	fimo	nucleotide_motif	70223431	70223438	44.5	-	.	Name=CCWCCTGC;ID=CCWCCTGC-1-chr2;pvalue=3.53e-05;qvalue=0.24;sequence=CCTCCTGC;
chr2	fimo	nucleotide_motif	74553323	74553330	41.3	-	.	Name=CCWCCTGC;ID=CCWCCTGC-1-chr2;pvalue=7.33e-05;qvalue=0.307;sequence=CCGCCTGC;
chr2	fimo	nucleotide_motif	98454306	98454313	47.5	-	.	Name=CCWCCTGC;ID=CCWCCTGC-1-chr2;pvalue=1.76e-05;qvalue=0.24;sequence=CCACCTGC;
chr2	fimo	nucleotide_motif	125872893	125872900	41.3	+	.	Name=CCWCCTGC;ID=CCWCCTGC-1-chr2;pvalue=7.33e-05;qvalue=0.307;sequence=CCCCCTGC;
chr2	fimo	nucleotide_motif	129273364	129273371	44.5	-	.	Name=CCWCCTGC;ID=CCWCCTGC-1-chr2;pvalue=3.53e-05;qvalue=0.24;sequence=CCTCCTGC;
chr2	fimo	nucleotide_motif	160276907	160276914	47.5	-	.	Name=CCWCCTGC;ID=CCWCCTGC-1-chr2;pvalue=1.76e-05;qvalue=0.24;sequence=CCACCTGC;
chr2	fimo	nucleotide_motif	171884064	171884071	44.5	-	.	Name=CCWCCTGC;ID=CCWCCTGC-1-chr2;pvalue=3.53e-05;qvalue=0.24;sequence=CCTCCTGC;
chr2	fimo	nucleotide_motif	177837888	177837895	41.3	-	.	Name=CCWCCTGC;ID=CCWCCTGC-1-chr2;pvalue=7.33e-05;qvalue=0.307;sequence=CCGCCTGC;
chr2	fimo	nucleotide_motif	178125563	178125570	41.3	-	.	Name=CCWCCTGC;ID=CCWCCTGC-1-chr2;pvalue=7.33e-05;qvalue=0.307;sequence=CCGCCTGC;
chr2	fimo	nucleotide_motif	201689611	201689618	47.5	-	.	Name=CCWCCTGC;ID=CCWCCTGC-1-chr2;pvalue=1.76e-05;qvalue=0.24;sequence=CCACCTGC;
chr2	fimo	nucleotide_motif	201689873	201689880	41.3	+	.	Name=CCWCCTGC;ID=CCWCCTGC-2-chr2;pvalue=7.33e-05;qvalue=0.307;sequence=CCCCCTGC;
chr2	fimo	nucleotide_motif	203812191	203812198	41.3	-	.	Name=CCWCCTGC;ID=CCWCCTGC-1-chr2;pvalue=7.33e-05;qvalue=0.307;sequence=CCCCCTGC;
chr2	fimo	nucleotide_motif	230989259	230989266	47.5	-	.	Name=CCWCCTGC;ID=CCWCCTGC-1-chr2;pvalue=1.76e-05;qvalue=0.24;sequence=CCACCTGC;
chr2	fimo	nucleotide_motif	231162516	231162523	47.5	+	.	Name=CCWCCTGC;ID=CCWCCTGC-1-chr2;pvalue=1.76e-05;qvalue=0.24;sequence=CCACCTGC;
chr2	fimo	nucleotide_motif	231233663	231233670	47.5	-	.	Name=CCWCCTGC;ID=CCWCCTGC-1-chr2;pvalue=1.76e-05;qvalue=0.24;sequence=CCACCTGC;
chr2	fimo	nucleotide_motif	231233751	231233758	44.5	-	.	Name=CCWCCTGC;ID=CCWCCTGC-2-chr2;pvalue=3.53e-05;qvalue=0.24;sequence=CCTCCTGC;
chr2	fimo	nucleotide_motif	231557746	231557753	41.3	+	.	Name=CCWCCTGC;ID=CCWCCTGC-1-chr2;pvalue=7.33e-05;qvalue=0.307;sequence=CCCCCTGC;
chr2	fimo	nucleotide_motif	232286944	232286951	41.3	+	.	Name=CCWCCTGC;ID=CCWCCTGC-1-chr2;pvalue=7.33e-05;qvalue=0.307;sequence=CCCCCTGC;
chr2	fimo	nucleotide_motif	235074107	235074114	41.3	+	.	Name=CCWCCTGC;ID=CCWCCTGC-1-chr2;pvalue=7.33e-05;qvalue=0.307;sequence=CCCCCTGC;
chr2	fimo	nucleotide_motif	238014521	238014528	44.5	-	.	Name=CCWCCTGC;ID=CCWCCTGC-1-chr2;pvalue=3.53e-05;qvalue=0.24;sequence=CCTCCTGC;
chr2	fimo	nucleotide_motif	241903545	241903552	47.5	+	.	Name=CCWCCTGC;ID=CCWCCTGC-1-chr2;pvalue=1.76e-05;qvalue=0.24;sequence=CCACCTGC;
chr20	fimo	nucleotide_motif	5041828	5041835	44.5	-	.	Name=CCWCCTGC;ID=CCWCCTGC-1-chr20;pvalue=3.53e-05;qvalue=0.24;sequence=CCTCCTGC;
chr20	fimo	nucleotide_motif	29760161	29760168	44.5	-	.	Name=CCWCCTGC;ID=CCWCCTGC-1-chr20;pvalue=3.53e-05;qvalue=0.24;sequence=CCTCCTGC;
chr20	fimo	nucleotide_motif	31452831	31452838	44.5	+	.	Name=CCWCCTGC;ID=CCWCCTGC-1-chr20;pvalue=3.53e-05;qvalue=0.24;sequence=CCTCCTGC;
chr20	fimo	nucleotide_motif	33753582	33753589	44.5	-	.	Name=CCWCCTGC;ID=CCWCCTGC-1-chr20;pvalue=3.53e-05;qvalue=0.24;sequence=CCTCCTGC;
chr20	fimo	nucleotide_motif	36896424	36896431	47.5	-	.	Name=CCWCCTGC;ID=CCWCCTGC-1-chr20;pvalue=1.76e-05;qvalue=0.24;sequence=CCACCTGC;
chr20	fimo	nucleotide_motif	36904735	36904742	47.5	+	.	Name=CCWCCTGC;ID=CCWCCTGC-1-chr20;pvalue=1.76e-05;qvalue=0.24;sequence=CCACCTGC;
chr20	fimo	nucleotide_motif	36937539	36937546	47.5	-	.	Name=CCWCCTGC;ID=CCWCCTGC-1-chr20;pvalue=1.76e-05;qvalue=0.24;sequence=CCACCTGC;
chr20	fimo	nucleotide_motif	45821093	45821100	41.3	-	.	Name=CCWCCTGC;ID=CCWCCTGC-1-chr20;pvalue=7.33e-05;qvalue=0.307;sequence=CCCCCTGC;
chr20	fimo	nucleotide_motif	56659645	56659652	41.3	-	.	Name=CCWCCTGC;ID=CCWCCTGC-1-chr20;pvalue=7.33e-05;qvalue=0.307;sequence=CCCCCTGC;
chr21	fimo	nucleotide_motif	39643465	39643472	44.5	-	.	Name=CCWCCTGC;ID=CCWCCTGC-1-chr21;pvalue=3.53e-05;qvalue=0.24;sequence=CCTCCTGC;
chr21	fimo	nucleotide_motif	44388064	44388071	44.5	-	.	Name=CCWCCTGC;ID=CCWCCTGC-1-chr21;pvalue=3.53e-05;qvalue=0.24;sequence=CCTCCTGC;
chr21	fimo	nucleotide_motif	44451510	44451517	47.5	+	.	Name=CCWCCTGC;ID=CCWCCTGC-1-chr21;pvalue=1.76e-05;qvalue=0.24;sequence=CCACCTGC;
chr22	fimo	nucleotide_motif	16080162	16080169	47.5	-	.	Name=CCWCCTGC;ID=CCWCCTGC-1-chr22;pvalue=1.76e-05;qvalue=0.24;sequence=CCACCTGC;
chr22	fimo	nucleotide_motif	16119032	16119039	41.3	-	.	Name=CCWCCTGC;ID=CCWCCTGC-2-chr22;pvalue=7.33e-05;qvalue=0.307;sequence=CCCCCTGC;
chr22	fimo	nucleotide_motif	16119217	16119224	47.5	+	.	Name=CCWCCTGC;ID=CCWCCTGC-1-chr22;pvalue=1.76e-05;qvalue=0.24;sequence=CCACCTGC;
chr22	fimo	nucleotide_motif	17800017	17800024	41.3	-	.	Name=CCWCCTGC;ID=CCWCCTGC-1-chr22;pvalue=7.33e-05;qvalue=0.307;sequence=CCCCCTGC;
chr22	fimo	nucleotide_motif	20879969	20879976	47.5	+	.	Name=CCWCCTGC;ID=CCWCCTGC-1-chr22;pvalue=1.76e-05;qvalue=0.24;sequence=CCACCTGC;
chr22	fimo	nucleotide_motif	20880306	20880313	44.5	+	.	Name=CCWCCTGC;ID=CCWCCTGC-2-chr22;pvalue=3.53e-05;qvalue=0.24;sequence=CCTCCTGC;
chr22	fimo	nucleotide_motif	20920197	20920204	44.5	+	.	Name=CCWCCTGC;ID=CCWCCTGC-1-chr22;pvalue=3.53e-05;qvalue=0.24;sequence=CCTCCTGC;
chr22	fimo	nucleotide_motif	21604147	21604154	41.3	+	.	Name=CCWCCTGC;ID=CCWCCTGC-1-chr22;pvalue=7.33e-05;qvalue=0.307;sequence=CCCCCTGC;
chr22	fimo	nucleotide_motif	21604303	21604310	41.3	-	.	Name=CCWCCTGC;ID=CCWCCTGC-2-chr22;pvalue=7.33e-05;qvalue=0.307;sequence=CCCCCTGC;
chr22	fimo	nucleotide_motif	25336570	25336577	44.5	-	.	Name=CCWCCTGC;ID=CCWCCTGC-1-chr22;pvalue=3.53e-05;qvalue=0.24;sequence=CCTCCTGC;
chr22	fimo	nucleotide_motif	35587131	35587138	47.5	+	.	Name=CCWCCTGC;ID=CCWCCTGC-1-chr22;pvalue=1.76e-05;qvalue=0.24;sequence=CCACCTGC;
chr22	fimo	nucleotide_motif	36334601	36334608	41.3	-	.	Name=CCWCCTGC;ID=CCWCCTGC-1-chr22;pvalue=7.33e-05;qvalue=0.307;sequence=CCGCCTGC;
chr22	fimo	nucleotide_motif	39140967	39140974	47.5	+	.	Name=CCWCCTGC;ID=CCWCCTGC-1-chr22;pvalue=1.76e-05;qvalue=0.24;sequence=CCACCTGC;
chr22	fimo	nucleotide_motif	40558711	40558718	47.5	-	.	Name=CCWCCTGC;ID=CCWCCTGC-1-chr22;pvalue=1.76e-05;qvalue=0.24;sequence=CCACCTGC;
chr22	fimo	nucleotide_motif	41993795	41993802	44.5	+	.	Name=CCWCCTGC;ID=CCWCCTGC-2-chr22;pvalue=3.53e-05;qvalue=0.24;sequence=CCTCCTGC;
chr22	fimo	nucleotide_motif	41993801	41993808	47.5	-	.	Name=CCWCCTGC;ID=CCWCCTGC-1-chr22;pvalue=1.76e-05;qvalue=0.24;sequence=CCACCTGC;
chr22	fimo	nucleotide_motif	46771086	46771093	41.3	+	.	Name=CCWCCTGC;ID=CCWCCTGC-1-chr22;pvalue=7.33e-05;qvalue=0.307;sequence=CCCCCTGC;
chr22	fimo	nucleotide_motif	49311562	49311569	44.5	+	.	Name=CCWCCTGC;ID=CCWCCTGC-1-chr22;pvalue=3.53e-05;qvalue=0.24;sequence=CCTCCTGC;
chr22	fimo	nucleotide_motif	49311768	49311775	41.3	+	.	Name=CCWCCTGC;ID=CCWCCTGC-2-chr22;pvalue=7.33e-05;qvalue=0.307;sequence=CCCCCTGC;
chr22	fimo	nucleotide_motif	49316201	49316208	41.3	+	.	Name=CCWCCTGC;ID=CCWCCTGC-1-chr22;pvalue=7.33e-05;qvalue=0.307;sequence=CCCCCTGC;
chr3	fimo	nucleotide_motif	9413094	9413101	41.3	+	.	Name=CCWCCTGC;ID=CCWCCTGC-1-chr3;pvalue=7.33e-05;qvalue=0.307;sequence=CCCCCTGC;
chr3	fimo	nucleotide_motif	9413544	9413551	41.3	-	.	Name=CCWCCTGC;ID=CCWCCTGC-2-chr3;pvalue=7.33e-05;qvalue=0.307;sequence=CCGCCTGC;
chr3	fimo	nucleotide_motif	9413636	9413643	44.5	-	.	Name=CCWCCTGC;ID=CCWCCTGC-1-chr3;pvalue=3.53e-05;qvalue=0.24;sequence=CCTCCTGC;
chr3	fimo	nucleotide_motif	10209720	10209727	41.3	+	.	Name=CCWCCTGC;ID=CCWCCTGC-1-chr3;pvalue=7.33e-05;qvalue=0.307;sequence=CCCCCTGC;
chr3	fimo	nucleotide_motif	12912760	12912767	41.3	-	.	Name=CCWCCTGC;ID=CCWCCTGC-1-chr3;pvalue=7.33e-05;qvalue=0.307;sequence=CCCCCTGC;
chr3	fimo	nucleotide_motif	13088699	13088706	47.5	-	.	Name=CCWCCTGC;ID=CCWCCTGC-1-chr3;pvalue=1.76e-05;qvalue=0.24;sequence=CCACCTGC;
chr3	fimo	nucleotide_motif	13100562	13100569	44.5	+	.	Name=CCWCCTGC;ID=CCWCCTGC-1-chr3;pvalue=3.53e-05;qvalue=0.24;sequence=CCTCCTGC;
chr3	fimo	nucleotide_motif	17168012	17168019	44.5	-	.	Name=CCWCCTGC;ID=CCWCCTGC-1-chr3;pvalue=3.53e-05;qvalue=0.24;sequence=CCTCCTGC;
chr3	fimo	nucleotide_motif	23933469	23933476	41.3	-	.	Name=CCWCCTGC;ID=CCWCCTGC-1-chr3;pvalue=7.33e-05;qvalue=0.307;sequence=CCCCCTGC;
chr3	fimo	nucleotide_motif	23934060	23934067	41.3	+	.	Name=CCWCCTGC;ID=CCWCCTGC-1-chr3;pvalue=7.33e-05;qvalue=0.307;sequence=CCGCCTGC;
chr3	fimo	nucleotide_motif	46943535	46943542	47.5	+	.	Name=CCWCCTGC;ID=CCWCCTGC-1-chr3;pvalue=1.76e-05;qvalue=0.24;sequence=CCACCTGC;
chr3	fimo	nucleotide_motif	46943669	46943676	47.5	+	.	Name=CCWCCTGC;ID=CCWCCTGC-2-chr3;pvalue=1.76e-05;qvalue=0.24;sequence=CCACCTGC;
chr3	fimo	nucleotide_motif	49034483	49034490	41.3	-	.	Name=CCWCCTGC;ID=CCWCCTGC-1-chr3;pvalue=7.33e-05;qvalue=0.307;sequence=CCCCCTGC;
chr3	fimo	nucleotide_motif	99724390	99724397	44.5	+	.	Name=CCWCCTGC;ID=CCWCCTGC-1-chr3;pvalue=3.53e-05;qvalue=0.24;sequence=CCTCCTGC;
chr3	fimo	nucleotide_motif	99733930	99733937	44.5	+	.	Name=CCWCCTGC;ID=CCWCCTGC-1-chr3;pvalue=3.53e-05;qvalue=0.24;sequence=CCTCCTGC;
chr3	fimo	nucleotide_motif	116347869	116347876	44.5	+	.	Name=CCWCCTGC;ID=CCWCCTGC-1-chr3;pvalue=3.53e-05;qvalue=0.24;sequence=CCTCCTGC;
chr3	fimo	nucleotide_motif	128952064	128952071	47.5	-	.	Name=CCWCCTGC;ID=CCWCCTGC-1-chr3;pvalue=1.76e-05;qvalue=0.24;sequence=CCACCTGC;
chr3	fimo	nucleotide_motif	130363119	130363126	41.3	-	.	Name=CCWCCTGC;ID=CCWCCTGC-1-chr3;pvalue=7.33e-05;qvalue=0.307;sequence=CCGCCTGC;
chr3	fimo	nucleotide_motif	134692950	134692957	47.5	+	.	Name=CCWCCTGC;ID=CCWCCTGC-1-chr3;pvalue=1.76e-05;qvalue=0.24;sequence=CCACCTGC;
chr3	fimo	nucleotide_motif	157874771	157874778	47.5	-	.	Name=CCWCCTGC;ID=CCWCCTGC-1-chr3;pvalue=1.76e-05;qvalue=0.24;sequence=CCACCTGC;
chr3	fimo	nucleotide_motif	157874940	157874947	41.3	-	.	Name=CCWCCTGC;ID=CCWCCTGC-2-chr3;pvalue=7.33e-05;qvalue=0.307;sequence=CCCCCTGC;
chr3	fimo	nucleotide_motif	158017546	158017553	41.3	-	.	Name=CCWCCTGC;ID=CCWCCTGC-1-chr3;pvalue=7.33e-05;qvalue=0.307;sequence=CCGCCTGC;
chr3	fimo	nucleotide_motif	184362452	184362459	41.3	+	.	Name=CCWCCTGC;ID=CCWCCTGC-1-chr3;pvalue=7.33e-05;qvalue=0.307;sequence=CCCCCTGC;
chr4	fimo	nucleotide_motif	7529312	7529319	44.5	+	.	Name=CCWCCTGC;ID=CCWCCTGC-1-chr4;pvalue=3.53e-05;qvalue=0.24;sequence=CCTCCTGC;
chr4	fimo	nucleotide_motif	7824419	7824426	41.3	-	.	Name=CCWCCTGC;ID=CCWCCTGC-1-chr4;pvalue=7.33e-05;qvalue=0.307;sequence=CCGCCTGC;
chr4	fimo	nucleotide_motif	39878523	39878530	47.5	-	.	Name=CCWCCTGC;ID=CCWCCTGC-1-chr4;pvalue=1.76e-05;qvalue=0.24;sequence=CCACCTGC;
chr4	fimo	nucleotide_motif	39998485	39998492	47.5	-	.	Name=CCWCCTGC;ID=CCWCCTGC-1-chr4;pvalue=1.76e-05;qvalue=0.24;sequence=CCACCTGC;
chr4	fimo	nucleotide_motif	40002105	40002112	47.5	-	.	Name=CCWCCTGC;ID=CCWCCTGC-1-chr4;pvalue=1.76e-05;qvalue=0.24;sequence=CCACCTGC;
chr4	fimo	nucleotide_motif	55127673	55127680	44.5	+	.	Name=CCWCCTGC;ID=CCWCCTGC-1-chr4;pvalue=3.53e-05;qvalue=0.24;sequence=CCTCCTGC;
chr4	fimo	nucleotide_motif	77340061	77340068	44.5	+	.	Name=CCWCCTGC;ID=CCWCCTGC-1-chr4;pvalue=3.53e-05;qvalue=0.24;sequence=CCTCCTGC;
chr4	fimo	nucleotide_motif	100098231	100098238	47.5	+	.	Name=CCWCCTGC;ID=CCWCCTGC-1-chr4;pvalue=1.76e-05;qvalue=0.24;sequence=CCACCTGC;
chr4	fimo	nucleotide_motif	100135247	100135254	44.5	-	.	Name=CCWCCTGC;ID=CCWCCTGC-1-chr4;pvalue=3.53e-05;qvalue=0.24;sequence=CCTCCTGC;
chr4	fimo	nucleotide_motif	100135442	100135449	44.5	+	.	Name=CCWCCTGC;ID=CCWCCTGC-2-chr4;pvalue=3.53e-05;qvalue=0.24;sequence=CCTCCTGC;
chr4	fimo	nucleotide_motif	103967876	103967883	44.5	+	.	Name=CCWCCTGC;ID=CCWCCTGC-1-chr4;pvalue=3.53e-05;qvalue=0.24;sequence=CCTCCTGC;
chr4	fimo	nucleotide_motif	185440163	185440170	44.5	-	.	Name=CCWCCTGC;ID=CCWCCTGC-1-chr4;pvalue=3.53e-05;qvalue=0.24;sequence=CCTCCTGC;
chr4	fimo	nucleotide_motif	185440221	185440228	44.5	-	.	Name=CCWCCTGC;ID=CCWCCTGC-2-chr4;pvalue=3.53e-05;qvalue=0.24;sequence=CCTCCTGC;
chr4	fimo	nucleotide_motif	185505760	185505767	44.5	+	.	Name=CCWCCTGC;ID=CCWCCTGC-1-chr4;pvalue=3.53e-05;qvalue=0.24;sequence=CCTCCTGC;
chr5	fimo	nucleotide_motif	53152662	53152669	41.3	+	.	Name=CCWCCTGC;ID=CCWCCTGC-1-chr5;pvalue=7.33e-05;qvalue=0.307;sequence=CCGCCTGC;
chr5	fimo	nucleotide_motif	55474405	55474412	47.5	-	.	Name=CCWCCTGC;ID=CCWCCTGC-1-chr5;pvalue=1.76e-05;qvalue=0.24;sequence=CCACCTGC;
chr5	fimo	nucleotide_motif	75179065	75179072	41.3	-	.	Name=CCWCCTGC;ID=CCWCCTGC-1-chr5;pvalue=7.33e-05;qvalue=0.307;sequence=CCCCCTGC;
chr5	fimo	nucleotide_motif	96297402	96297409	41.3	-	.	Name=CCWCCTGC;ID=CCWCCTGC-1-chr5;pvalue=7.33e-05;qvalue=0.307;sequence=CCCCCTGC;
chr5	fimo	nucleotide_motif	126683845	126683852	47.5	+	.	Name=CCWCCTGC;ID=CCWCCTGC-1-chr5;pvalue=1.76e-05;qvalue=0.24;sequence=CCACCTGC;
chr5	fimo	nucleotide_motif	131830295	131830302	41.3	+	.	Name=CCWCCTGC;ID=CCWCCTGC-1-chr5;pvalue=7.33e-05;qvalue=0.307;sequence=CCGCCTGC;
chr5	fimo	nucleotide_motif	134268257	134268264	44.5	+	.	Name=CCWCCTGC;ID=CCWCCTGC-1-chr5;pvalue=3.53e-05;qvalue=0.24;sequence=CCTCCTGC;
chr5	fimo	nucleotide_motif	138748224	138748231	41.3	+	.	Name=CCWCCTGC;ID=CCWCCTGC-1-chr5;pvalue=7.33e-05;qvalue=0.307;sequence=CCCCCTGC;
chr5	fimo	nucleotide_motif	139030048	139030055	41.3	-	.	Name=CCWCCTGC;ID=CCWCCTGC-1-chr5;pvalue=7.33e-05;qvalue=0.307;sequence=CCGCCTGC;
chr5	fimo	nucleotide_motif	149768283	149768290	41.3	-	.	Name=CCWCCTGC;ID=CCWCCTGC-1-chr5;pvalue=7.33e-05;qvalue=0.307;sequence=CCCCCTGC;
chr5	fimo	nucleotide_motif	172395269	172395276	44.5	-	.	Name=CCWCCTGC;ID=CCWCCTGC-1-chr5;pvalue=3.53e-05;qvalue=0.24;sequence=CCTCCTGC;
chr5	fimo	nucleotide_motif	176804610	176804617	41.3	+	.	Name=CCWCCTGC;ID=CCWCCTGC-1-chr5;pvalue=7.33e-05;qvalue=0.307;sequence=CCCCCTGC;
chr5	fimo	nucleotide_motif	180170084	180170091	47.5	-	.	Name=CCWCCTGC;ID=CCWCCTGC-1-chr5;pvalue=1.76e-05;qvalue=0.24;sequence=CCACCTGC;
chr6	fimo	nucleotide_motif	237779	237786	41.3	+	.	Name=CCWCCTGC;ID=CCWCCTGC-1-chr6;pvalue=7.33e-05;qvalue=0.307;sequence=CCGCCTGC;
chr6	fimo	nucleotide_motif	250661	250668	41.3	+	.	Name=CCWCCTGC;ID=CCWCCTGC-1-chr6;pvalue=7.33e-05;qvalue=0.307;sequence=CCCCCTGC;
chr6	fimo	nucleotide_motif	273574	273581	44.5	+	.	Name=CCWCCTGC;ID=CCWCCTGC-1-chr6;pvalue=3.53e-05;qvalue=0.24;sequence=CCTCCTGC;
chr6	fimo	nucleotide_motif	337279	337286	44.5	-	.	Name=CCWCCTGC;ID=CCWCCTGC-1-chr6;pvalue=3.53e-05;qvalue=0.24;sequence=CCTCCTGC;
chr6	fimo	nucleotide_motif	7830256	7830263	44.5	+	.	Name=CCWCCTGC;ID=CCWCCTGC-1-chr6;pvalue=3.53e-05;qvalue=0.24;sequence=CCTCCTGC;
chr6	fimo	nucleotide_motif	7844273	7844280	47.5	-	.	Name=CCWCCTGC;ID=CCWCCTGC-1-chr6;pvalue=1.76e-05;qvalue=0.24;sequence=CCACCTGC;
chr6	fimo	nucleotide_motif	11942523	11942530	47.5	-	.	Name=CCWCCTGC;ID=CCWCCTGC-1-chr6;pvalue=1.76e-05;qvalue=0.24;sequence=CCACCTGC;
chr6	fimo	nucleotide_motif	16529602	16529609	44.5	+	.	Name=CCWCCTGC;ID=CCWCCTGC-1-chr6;pvalue=3.53e-05;qvalue=0.24;sequence=CCTCCTGC;
chr6	fimo	nucleotide_motif	16612267	16612274	47.5	+	.	Name=CCWCCTGC;ID=CCWCCTGC-1-chr6;pvalue=1.76e-05;qvalue=0.24;sequence=CCACCTGC;
chr6	fimo	nucleotide_motif	21695882	21695889	41.3	+	.	Name=CCWCCTGC;ID=CCWCCTGC-1-chr6;pvalue=7.33e-05;qvalue=0.307;sequence=CCGCCTGC;
chr6	fimo	nucleotide_motif	21696647	21696654	41.3	-	.	Name=CCWCCTGC;ID=CCWCCTGC-1-chr6;pvalue=7.33e-05;qvalue=0.307;sequence=CCCCCTGC;
chr6	fimo	nucleotide_motif	21696647	21696654	41.3	-	.	Name=CCWCCTGC;ID=CCWCCTGC-1-chr6;pvalue=7.33e-05;qvalue=0.307;sequence=CCCCCTGC;
chr6	fimo	nucleotide_motif	24828339	24828346	41.3	-	.	Name=CCWCCTGC;ID=CCWCCTGC-1-chr6;pvalue=7.33e-05;qvalue=0.307;sequence=CCCCCTGC;
chr6	fimo	nucleotide_motif	26129769	26129776	41.3	+	.	Name=CCWCCTGC;ID=CCWCCTGC-1-chr6;pvalue=7.33e-05;qvalue=0.307;sequence=CCGCCTGC;
chr6	fimo	nucleotide_motif	26139982	26139989	44.5	+	.	Name=CCWCCTGC;ID=CCWCCTGC-1-chr6;pvalue=3.53e-05;qvalue=0.24;sequence=CCTCCTGC;
chr6	fimo	nucleotide_motif	26141523	26141530	47.5	-	.	Name=CCWCCTGC;ID=CCWCCTGC-1-chr6;pvalue=1.76e-05;qvalue=0.24;sequence=CCACCTGC;
chr6	fimo	nucleotide_motif	26141673	26141680	41.3	-	.	Name=CCWCCTGC;ID=CCWCCTGC-2-chr6;pvalue=7.33e-05;qvalue=0.307;sequence=CCGCCTGC;
chr6	fimo	nucleotide_motif	26152420	26152427	47.5	+	.	Name=CCWCCTGC;ID=CCWCCTGC-1-chr6;pvalue=1.76e-05;qvalue=0.24;sequence=CCACCTGC;
chr6	fimo	nucleotide_motif	26153896	26153903	44.5	-	.	Name=CCWCCTGC;ID=CCWCCTGC-1-chr6;pvalue=3.53e-05;qvalue=0.24;sequence=CCTCCTGC;
chr6	fimo	nucleotide_motif	26305172	26305179	44.5	+	.	Name=CCWCCTGC;ID=CCWCCTGC-1-chr6;pvalue=3.53e-05;qvalue=0.24;sequence=CCTCCTGC;
chr6	fimo	nucleotide_motif	26358527	26358534	44.5	+	.	Name=CCWCCTGC;ID=CCWCCTGC-1-chr6;pvalue=3.53e-05;qvalue=0.24;sequence=CCTCCTGC;
chr6	fimo	nucleotide_motif	27208925	27208932	41.3	+	.	Name=CCWCCTGC;ID=CCWCCTGC-1-chr6;pvalue=7.33e-05;qvalue=0.307;sequence=CCGCCTGC;
chr6	fimo	nucleotide_motif	27222982	27222989	41.3	+	.	Name=CCWCCTGC;ID=CCWCCTGC-1-chr6;pvalue=7.33e-05;qvalue=0.307;sequence=CCGCCTGC;
chr6	fimo	nucleotide_motif	27968804	27968811	41.3	-	.	Name=CCWCCTGC;ID=CCWCCTGC-1-chr6;pvalue=7.33e-05;qvalue=0.307;sequence=CCGCCTGC;
chr6	fimo	nucleotide_motif	30796691	30796698	41.3	+	.	Name=CCWCCTGC;ID=CCWCCTGC-1-chr6;pvalue=7.33e-05;qvalue=0.307;sequence=CCCCCTGC;
chr6	fimo	nucleotide_motif	31241047	31241054	47.5	-	.	Name=CCWCCTGC;ID=CCWCCTGC-1-chr6;pvalue=1.76e-05;qvalue=0.24;sequence=CCACCTGC;
chr6	fimo	nucleotide_motif	33058244	33058251	47.5	+	.	Name=CCWCCTGC;ID=CCWCCTGC-1-chr6;pvalue=1.76e-05;qvalue=0.24;sequence=CCACCTGC;
chr6	fimo	nucleotide_motif	33375184	33375191	41.3	-	.	Name=CCWCCTGC;ID=CCWCCTGC-1-chr6;pvalue=7.33e-05;qvalue=0.307;sequence=CCCCCTGC;
chr6	fimo	nucleotide_motif	33486270	33486277	44.5	-	.	Name=CCWCCTGC;ID=CCWCCTGC-1-chr6;pvalue=3.53e-05;qvalue=0.24;sequence=CCTCCTGC;
chr6	fimo	nucleotide_motif	35544291	35544298	47.5	+	.	Name=CCWCCTGC;ID=CCWCCTGC-1-chr6;pvalue=1.76e-05;qvalue=0.24;sequence=CCACCTGC;
chr6	fimo	nucleotide_motif	36743147	36743154	44.5	+	.	Name=CCWCCTGC;ID=CCWCCTGC-1-chr6;pvalue=3.53e-05;qvalue=0.24;sequence=CCTCCTGC;
chr6	fimo	nucleotide_motif	36761699	36761706	41.3	+	.	Name=CCWCCTGC;ID=CCWCCTGC-1-chr6;pvalue=7.33e-05;qvalue=0.307;sequence=CCCCCTGC;
chr6	fimo	nucleotide_motif	42822018	42822025	41.3	-	.	Name=CCWCCTGC;ID=CCWCCTGC-1-chr6;pvalue=7.33e-05;qvalue=0.307;sequence=CCGCCTGC;
chr6	fimo	nucleotide_motif	45996821	45996828	47.5	-	.	Name=CCWCCTGC;ID=CCWCCTGC-1-chr6;pvalue=1.76e-05;qvalue=0.24;sequence=CCACCTGC;
chr6	fimo	nucleotide_motif	74282245	74282252	47.5	-	.	Name=CCWCCTGC;ID=CCWCCTGC-1-chr6;pvalue=1.76e-05;qvalue=0.24;sequence=CCACCTGC;
chr6	fimo	nucleotide_motif	106312557	106312564	47.5	-	.	Name=CCWCCTGC;ID=CCWCCTGC-1-chr6;pvalue=1.76e-05;qvalue=0.24;sequence=CCACCTGC;
chr6	fimo	nucleotide_motif	106656530	106656537	41.3	-	.	Name=CCWCCTGC;ID=CCWCCTGC-1-chr6;pvalue=7.33e-05;qvalue=0.307;sequence=CCCCCTGC;
chr6	fimo	nucleotide_motif	106670082	106670089	47.5	-	.	Name=CCWCCTGC;ID=CCWCCTGC-1-chr6;pvalue=1.76e-05;qvalue=0.24;sequence=CCACCTGC;
chr6	fimo	nucleotide_motif	106700385	106700392	47.5	-	.	Name=CCWCCTGC;ID=CCWCCTGC-1-chr6;pvalue=1.76e-05;qvalue=0.24;sequence=CCACCTGC;
chr6	fimo	nucleotide_motif	133177463	133177470	41.3	-	.	Name=CCWCCTGC;ID=CCWCCTGC-1-chr6;pvalue=7.33e-05;qvalue=0.307;sequence=CCCCCTGC;
chr6	fimo	nucleotide_motif	135685703	135685710	47.5	-	.	Name=CCWCCTGC;ID=CCWCCTGC-1-chr6;pvalue=1.76e-05;qvalue=0.24;sequence=CCACCTGC;
chr6	fimo	nucleotide_motif	150011454	150011461	47.5	+	.	Name=CCWCCTGC;ID=CCWCCTGC-1-chr6;pvalue=1.76e-05;qvalue=0.24;sequence=CCACCTGC;
chr6	fimo	nucleotide_motif	152185463	152185470	47.5	-	.	Name=CCWCCTGC;ID=CCWCCTGC-1-chr6;pvalue=1.76e-05;qvalue=0.24;sequence=CCACCTGC;
chr6	fimo	nucleotide_motif	166667104	166667111	44.5	+	.	Name=CCWCCTGC;ID=CCWCCTGC-1-chr6;pvalue=3.53e-05;qvalue=0.24;sequence=CCTCCTGC;
chr6	fimo	nucleotide_motif	166667159	166667166	41.3	-	.	Name=CCWCCTGC;ID=CCWCCTGC-2-chr6;pvalue=7.33e-05;qvalue=0.307;sequence=CCCCCTGC;
chr7	fimo	nucleotide_motif	999368	999375	41.3	-	.	Name=CCWCCTGC;ID=CCWCCTGC-2-chr7;pvalue=7.33e-05;qvalue=0.307;sequence=CCCCCTGC;
chr7	fimo	nucleotide_motif	999499	999506	47.5	-	.	Name=CCWCCTGC;ID=CCWCCTGC-1-chr7;pvalue=1.76e-05;qvalue=0.24;sequence=CCACCTGC;
chr7	fimo	nucleotide_motif	2900970	2900977	47.5	+	.	Name=CCWCCTGC;ID=CCWCCTGC-1-chr7;pvalue=1.76e-05;qvalue=0.24;sequence=CCACCTGC;
chr7	fimo	nucleotide_motif	5701422	5701429	47.5	+	.	Name=CCWCCTGC;ID=CCWCCTGC-1-chr7;pvalue=1.76e-05;qvalue=0.24;sequence=CCACCTGC;
chr7	fimo	nucleotide_motif	7951097	7951104	47.5	+	.	Name=CCWCCTGC;ID=CCWCCTGC-1-chr7;pvalue=1.76e-05;qvalue=0.24;sequence=CCACCTGC;
chr7	fimo	nucleotide_motif	25954459	25954466	44.5	+	.	Name=CCWCCTGC;ID=CCWCCTGC-1-chr7;pvalue=3.53e-05;qvalue=0.24;sequence=CCTCCTGC;
chr7	fimo	nucleotide_motif	30637317	30637324	47.5	-	.	Name=CCWCCTGC;ID=CCWCCTGC-1-chr7;pvalue=1.76e-05;qvalue=0.24;sequence=CCACCTGC;
chr7	fimo	nucleotide_motif	44071092	44071099	47.5	-	.	Name=CCWCCTGC;ID=CCWCCTGC-1-chr7;pvalue=1.76e-05;qvalue=0.24;sequence=CCACCTGC;
chr7	fimo	nucleotide_motif	44072926	44072933	47.5	-	.	Name=CCWCCTGC;ID=CCWCCTGC-1-chr7;pvalue=1.76e-05;qvalue=0.24;sequence=CCACCTGC;
chr7	fimo	nucleotide_motif	44802603	44802610	41.3	-	.	Name=CCWCCTGC;ID=CCWCCTGC-1-chr7;pvalue=7.33e-05;qvalue=0.307;sequence=CCGCCTGC;
chr7	fimo	nucleotide_motif	73263466	73263473	47.5	+	.	Name=CCWCCTGC;ID=CCWCCTGC-1-chr7;pvalue=1.76e-05;qvalue=0.24;sequence=CCACCTGC;
chr7	fimo	nucleotide_motif	73270250	73270257	41.3	+	.	Name=CCWCCTGC;ID=CCWCCTGC-1-chr7;pvalue=7.33e-05;qvalue=0.307;sequence=CCGCCTGC;
chr7	fimo	nucleotide_motif	75515504	75515511	41.3	-	.	Name=CCWCCTGC;ID=CCWCCTGC-1-chr7;pvalue=7.33e-05;qvalue=0.307;sequence=CCGCCTGC;
chr7	fimo	nucleotide_motif	86942197	86942204	44.5	-	.	Name=CCWCCTGC;ID=CCWCCTGC-1-chr7;pvalue=3.53e-05;qvalue=0.24;sequence=CCTCCTGC;
chr7	fimo	nucleotide_motif	100019350	100019357	47.5	+	.	Name=CCWCCTGC;ID=CCWCCTGC-1-chr7;pvalue=1.76e-05;qvalue=0.24;sequence=CCACCTGC;
chr7	fimo	nucleotide_motif	100019482	100019489	44.5	-	.	Name=CCWCCTGC;ID=CCWCCTGC-2-chr7;pvalue=3.53e-05;qvalue=0.24;sequence=CCTCCTGC;
chr7	fimo	nucleotide_motif	101287067	101287074	47.5	-	.	Name=CCWCCTGC;ID=CCWCCTGC-1-chr7;pvalue=1.76e-05;qvalue=0.24;sequence=CCACCTGC;
chr7	fimo	nucleotide_motif	101719344	101719351	41.3	-	.	Name=CCWCCTGC;ID=CCWCCTGC-1-chr7;pvalue=7.33e-05;qvalue=0.307;sequence=CCCCCTGC;
chr7	fimo	nucleotide_motif	101853251	101853258	41.3	-	.	Name=CCWCCTGC;ID=CCWCCTGC-1-chr7;pvalue=7.33e-05;qvalue=0.307;sequence=CCGCCTGC;
chr7	fimo	nucleotide_motif	128362299	128362306	41.3	+	.	Name=CCWCCTGC;ID=CCWCCTGC-1-chr7;pvalue=7.33e-05;qvalue=0.307;sequence=CCCCCTGC;
chr7	fimo	nucleotide_motif	134504579	134504586	44.5	+	.	Name=CCWCCTGC;ID=CCWCCTGC-1-chr7;pvalue=3.53e-05;qvalue=0.24;sequence=CCTCCTGC;
chr7	fimo	nucleotide_motif	139263106	139263113	41.3	+	.	Name=CCWCCTGC;ID=CCWCCTGC-1-chr7;pvalue=7.33e-05;qvalue=0.307;sequence=CCGCCTGC;
chr7	fimo	nucleotide_motif	148952677	148952684	41.3	-	.	Name=CCWCCTGC;ID=CCWCCTGC-2-chr7;pvalue=7.33e-05;qvalue=0.307;sequence=CCGCCTGC;
chr7	fimo	nucleotide_motif	148952855	148952862	47.5	+	.	Name=CCWCCTGC;ID=CCWCCTGC-1-chr7;pvalue=1.76e-05;qvalue=0.24;sequence=CCACCTGC;
chr7	fimo	nucleotide_motif	154733343	154733350	44.5	-	.	Name=CCWCCTGC;ID=CCWCCTGC-1-chr7;pvalue=3.53e-05;qvalue=0.24;sequence=CCTCCTGC;
chr8	fimo	nucleotide_motif	6553521	6553528	41.3	+	.	Name=CCWCCTGC;ID=CCWCCTGC-1-chr8;pvalue=7.33e-05;qvalue=0.307;sequence=CCGCCTGC;
chr8	fimo	nucleotide_motif	6553565	6553572	41.3	-	.	Name=CCWCCTGC;ID=CCWCCTGC-2-chr8;pvalue=7.33e-05;qvalue=0.307;sequence=CCGCCTGC;
chr8	fimo	nucleotide_motif	10860479	10860486	41.3	-	.	Name=CCWCCTGC;ID=CCWCCTGC-1-chr8;pvalue=7.33e-05;qvalue=0.307;sequence=CCCCCTGC;
chr8	fimo	nucleotide_motif	21953314	21953321	47.5	-	.	Name=CCWCCTGC;ID=CCWCCTGC-1-chr8;pvalue=1.76e-05;qvalue=0.24;sequence=CCACCTGC;
chr8	fimo	nucleotide_motif	21953339	21953346	47.5	-	.	Name=CCWCCTGC;ID=CCWCCTGC-2-chr8;pvalue=1.76e-05;qvalue=0.24;sequence=CCACCTGC;
chr8	fimo	nucleotide_motif	22518297	22518304	47.5	-	.	Name=CCWCCTGC;ID=CCWCCTGC-1-chr8;pvalue=1.76e-05;qvalue=0.24;sequence=CCACCTGC;
chr8	fimo	nucleotide_motif	22518314	22518321	41.3	+	.	Name=CCWCCTGC;ID=CCWCCTGC-2-chr8;pvalue=7.33e-05;qvalue=0.307;sequence=CCCCCTGC;
chr8	fimo	nucleotide_motif	28803393	28803400	47.5	+	.	Name=CCWCCTGC;ID=CCWCCTGC-1-chr8;pvalue=1.76e-05;qvalue=0.24;sequence=CCACCTGC;
chr8	fimo	nucleotide_motif	28803813	28803820	47.5	-	.	Name=CCWCCTGC;ID=CCWCCTGC-2-chr8;pvalue=1.76e-05;qvalue=0.24;sequence=CCACCTGC;
chr8	fimo	nucleotide_motif	29253954	29253961	41.3	-	.	Name=CCWCCTGC;ID=CCWCCTGC-1-chr8;pvalue=7.33e-05;qvalue=0.307;sequence=CCCCCTGC;
chr8	fimo	nucleotide_motif	37543679	37543686	47.5	+	.	Name=CCWCCTGC;ID=CCWCCTGC-1-chr8;pvalue=1.76e-05;qvalue=0.24;sequence=CCACCTGC;
chr8	fimo	nucleotide_motif	57149817	57149824	41.3	+	.	Name=CCWCCTGC;ID=CCWCCTGC-1-chr8;pvalue=7.33e-05;qvalue=0.307;sequence=CCGCCTGC;
chr8	fimo	nucleotide_motif	61985205	61985212	41.3	-	.	Name=CCWCCTGC;ID=CCWCCTGC-1-chr8;pvalue=7.33e-05;qvalue=0.307;sequence=CCGCCTGC;
chr8	fimo	nucleotide_motif	72918472	72918479	44.5	+	.	Name=CCWCCTGC;ID=CCWCCTGC-2-chr8;pvalue=3.53e-05;qvalue=0.24;sequence=CCTCCTGC;
chr8	fimo	nucleotide_motif	72918714	72918721	47.5	+	.	Name=CCWCCTGC;ID=CCWCCTGC-1-chr8;pvalue=1.76e-05;qvalue=0.24;sequence=CCACCTGC;
chr8	fimo	nucleotide_motif	90839384	90839391	41.3	-	.	Name=CCWCCTGC;ID=CCWCCTGC-1-chr8;pvalue=7.33e-05;qvalue=0.307;sequence=CCCCCTGC;
chr8	fimo	nucleotide_motif	101576497	101576504	41.3	-	.	Name=CCWCCTGC;ID=CCWCCTGC-1-chr8;pvalue=7.33e-05;qvalue=0.307;sequence=CCCCCTGC;
chr8	fimo	nucleotide_motif	101947828	101947835	44.5	-	.	Name=CCWCCTGC;ID=CCWCCTGC-1-chr8;pvalue=3.53e-05;qvalue=0.24;sequence=CCTCCTGC;
chr8	fimo	nucleotide_motif	102218681	102218688	47.5	-	.	Name=CCWCCTGC;ID=CCWCCTGC-1-chr8;pvalue=1.76e-05;qvalue=0.24;sequence=CCACCTGC;
chr8	fimo	nucleotide_motif	125558032	125558039	47.5	+	.	Name=CCWCCTGC;ID=CCWCCTGC-1-chr8;pvalue=1.76e-05;qvalue=0.24;sequence=CCACCTGC;
chr8	fimo	nucleotide_motif	125718981	125718988	44.5	-	.	Name=CCWCCTGC;ID=CCWCCTGC-1-chr8;pvalue=3.53e-05;qvalue=0.24;sequence=CCTCCTGC;
chr8	fimo	nucleotide_motif	126412156	126412163	44.5	-	.	Name=CCWCCTGC;ID=CCWCCTGC-1-chr8;pvalue=3.53e-05;qvalue=0.24;sequence=CCTCCTGC;
chr8	fimo	nucleotide_motif	134564005	134564012	44.5	+	.	Name=CCWCCTGC;ID=CCWCCTGC-1-chr8;pvalue=3.53e-05;qvalue=0.24;sequence=CCTCCTGC;
chr8	fimo	nucleotide_motif	141668350	141668357	44.5	+	.	Name=CCWCCTGC;ID=CCWCCTGC-2-chr8;pvalue=3.53e-05;qvalue=0.24;sequence=CCTCCTGC;
chr8	fimo	nucleotide_motif	141668362	141668369	41.3	-	.	Name=CCWCCTGC;ID=CCWCCTGC-3-chr8;pvalue=7.33e-05;qvalue=0.307;sequence=CCGCCTGC;
chr8	fimo	nucleotide_motif	141668443	141668450	47.5	+	.	Name=CCWCCTGC;ID=CCWCCTGC-1-chr8;pvalue=1.76e-05;qvalue=0.24;sequence=CCACCTGC;
chr8	fimo	nucleotide_motif	142198397	142198404	41.3	-	.	Name=CCWCCTGC;ID=CCWCCTGC-1-chr8;pvalue=7.33e-05;qvalue=0.307;sequence=CCCCCTGC;
chr9	fimo	nucleotide_motif	3516601	3516608	44.5	+	.	Name=CCWCCTGC;ID=CCWCCTGC-1-chr9;pvalue=3.53e-05;qvalue=0.24;sequence=CCTCCTGC;
chr9	fimo	nucleotide_motif	6403009	6403016	41.3	-	.	Name=CCWCCTGC;ID=CCWCCTGC-1-chr9;pvalue=7.33e-05;qvalue=0.307;sequence=CCGCCTGC;
chr9	fimo	nucleotide_motif	6671073	6671080	47.5	+	.	Name=CCWCCTGC;ID=CCWCCTGC-1-chr9;pvalue=1.76e-05;qvalue=0.24;sequence=CCACCTGC;
chr9	fimo	nucleotide_motif	24922917	24922924	47.5	-	.	Name=CCWCCTGC;ID=CCWCCTGC-1-chr9;pvalue=1.76e-05;qvalue=0.24;sequence=CCACCTGC;
chr9	fimo	nucleotide_motif	36141773	36141780	41.3	+	.	Name=CCWCCTGC;ID=CCWCCTGC-1-chr9;pvalue=7.33e-05;qvalue=0.307;sequence=CCCCCTGC;
chr9	fimo	nucleotide_motif	70445449	70445456	47.5	+	.	Name=CCWCCTGC;ID=CCWCCTGC-1-chr9;pvalue=1.76e-05;qvalue=0.24;sequence=CCACCTGC;
chr9	fimo	nucleotide_motif	85942922	85942929	44.5	-	.	Name=CCWCCTGC;ID=CCWCCTGC-1-chr9;pvalue=3.53e-05;qvalue=0.24;sequence=CCTCCTGC;
chr9	fimo	nucleotide_motif	94866580	94866587	47.5	+	.	Name=CCWCCTGC;ID=CCWCCTGC-1-chr9;pvalue=1.76e-05;qvalue=0.24;sequence=CCACCTGC;
chr9	fimo	nucleotide_motif	94866788	94866795	41.3	-	.	Name=CCWCCTGC;ID=CCWCCTGC-2-chr9;pvalue=7.33e-05;qvalue=0.307;sequence=CCCCCTGC;
chr9	fimo	nucleotide_motif	99213923	99213930	41.3	+	.	Name=CCWCCTGC;ID=CCWCCTGC-1-chr9;pvalue=7.33e-05;qvalue=0.307;sequence=CCCCCTGC;
chr9	fimo	nucleotide_motif	115319671	115319678	44.5	+	.	Name=CCWCCTGC;ID=CCWCCTGC-1-chr9;pvalue=3.53e-05;qvalue=0.24;sequence=CCTCCTGC;
chr9	fimo	nucleotide_motif	122699467	122699474	47.5	+	.	Name=CCWCCTGC;ID=CCWCCTGC-1-chr9;pvalue=1.76e-05;qvalue=0.24;sequence=CCACCTGC;
chr9	fimo	nucleotide_motif	129247753	129247760	44.5	-	.	Name=CCWCCTGC;ID=CCWCCTGC-1-chr9;pvalue=3.53e-05;qvalue=0.24;sequence=CCTCCTGC;
chr9	fimo	nucleotide_motif	130458946	130458953	44.5	+	.	Name=CCWCCTGC;ID=CCWCCTGC-1-chr9;pvalue=3.53e-05;qvalue=0.24;sequence=CCTCCTGC;
chr9	fimo	nucleotide_motif	131690185	131690192	47.5	-	.	Name=CCWCCTGC;ID=CCWCCTGC-1-chr9;pvalue=1.76e-05;qvalue=0.24;sequence=CCACCTGC;
chr9	fimo	nucleotide_motif	135205007	135205014	44.5	+	.	Name=CCWCCTGC;ID=CCWCCTGC-1-chr9;pvalue=3.53e-05;qvalue=0.24;sequence=CCTCCTGC;
chrX	fimo	nucleotide_motif	24078589	24078596	41.3	-	.	Name=CCWCCTGC;ID=CCWCCTGC-1-chrX;pvalue=7.33e-05;qvalue=0.307;sequence=CCGCCTGC;
chrX	fimo	nucleotide_motif	38667850	38667857	44.5	-	.	Name=CCWCCTGC;ID=CCWCCTGC-1-chrX;pvalue=3.53e-05;qvalue=0.24;sequence=CCTCCTGC;
chrX	fimo	nucleotide_motif	48679442	48679449	41.3	+	.	Name=CCWCCTGC;ID=CCWCCTGC-1-chrX;pvalue=7.33e-05;qvalue=0.307;sequence=CCCCCTGC;
chrX	fimo	nucleotide_motif	70759203	70759210	44.5	+	.	Name=CCWCCTGC;ID=CCWCCTGC-1-chrX;pvalue=3.53e-05;qvalue=0.24;sequence=CCTCCTGC;
chrX	fimo	nucleotide_motif	96468119	96468126	47.5	+	.	Name=CCWCCTGC;ID=CCWCCTGC-1-chrX;pvalue=1.76e-05;qvalue=0.24;sequence=CCACCTGC;
