# Supplementary material for: The MEME Suite
Source: Nucleic Acids Res. 2015 May 7;43(Web Server issue):W39–49. doi: 10.1093/nar/gkv416 (PMC4489269; doi:10.1093/nar/gkv416)
Supplement: SUPPLEMENTARY DATA [file supp_gkv416_nar-00283-web-b-2015-File005.zip › case4/meme-chip/fimo_out_18/fimo.txt]

#pattern name	sequence name	start	stop	strand	score	p-value	q-value	matched sequence
CCWCCTGC	chr1	2481018	2481025	+	14.9024	1.76e-05	0.24	CCACCTGC
CCWCCTGC	chr1	9409384	9409391	+	14.9024	1.76e-05	0.24	CCACCTGC
CCWCCTGC	chr1	28083493	28083500	-	14.9024	1.76e-05	0.24	CCACCTGC
CCWCCTGC	chr1	31669059	31669066	-	14.9024	1.76e-05	0.24	CCACCTGC
CCWCCTGC	chr1	36327120	36327127	-	14.9024	1.76e-05	0.24	CCACCTGC
CCWCCTGC	chr1	38228420	38228427	+	14.9024	1.76e-05	0.24	CCACCTGC
CCWCCTGC	chr1	111945328	111945335	+	14.9024	1.76e-05	0.24	CCACCTGC
CCWCCTGC	chr1	117998658	117998665	+	14.9024	1.76e-05	0.24	CCACCTGC
CCWCCTGC	chr1	148801390	148801397	-	14.9024	1.76e-05	0.24	CCACCTGC
CCWCCTGC	chr1	148852885	148852892	-	14.9024	1.76e-05	0.24	CCACCTGC
CCWCCTGC	chr1	158870702	158870709	+	14.9024	1.76e-05	0.24	CCACCTGC
CCWCCTGC	chr1	158911032	158911039	-	14.9024	1.76e-05	0.24	CCACCTGC
CCWCCTGC	chr1	161558288	161558295	+	14.9024	1.76e-05	0.24	CCACCTGC
CCWCCTGC	chr1	181259765	181259772	+	14.9024	1.76e-05	0.24	CCACCTGC
CCWCCTGC	chr1	220001462	220001469	-	14.9024	1.76e-05	0.24	CCACCTGC
CCWCCTGC	chr1	220016840	220016847	+	14.9024	1.76e-05	0.24	CCACCTGC
CCWCCTGC	chr2	8359860	8359867	+	14.9024	1.76e-05	0.24	CCACCTGC
CCWCCTGC	chr2	12786334	12786341	+	14.9024	1.76e-05	0.24	CCACCTGC
CCWCCTGC	chr2	33554811	33554818	+	14.9024	1.76e-05	0.24	CCACCTGC
CCWCCTGC	chr2	55349757	55349764	+	14.9024	1.76e-05	0.24	CCACCTGC
CCWCCTGC	chr2	98454306	98454313	-	14.9024	1.76e-05	0.24	CCACCTGC
CCWCCTGC	chr2	160276907	160276914	-	14.9024	1.76e-05	0.24	CCACCTGC
CCWCCTGC	chr2	201689611	201689618	-	14.9024	1.76e-05	0.24	CCACCTGC
CCWCCTGC	chr2	230989259	230989266	-	14.9024	1.76e-05	0.24	CCACCTGC
CCWCCTGC	chr2	231162516	231162523	+	14.9024	1.76e-05	0.24	CCACCTGC
CCWCCTGC	chr2	231233663	231233670	-	14.9024	1.76e-05	0.24	CCACCTGC
CCWCCTGC	chr2	241903545	241903552	+	14.9024	1.76e-05	0.24	CCACCTGC
CCWCCTGC	chr3	13088699	13088706	-	14.9024	1.76e-05	0.24	CCACCTGC
CCWCCTGC	chr3	46943535	46943542	+	14.9024	1.76e-05	0.24	CCACCTGC
CCWCCTGC	chr3	46943669	46943676	+	14.9024	1.76e-05	0.24	CCACCTGC
CCWCCTGC	chr3	128952064	128952071	-	14.9024	1.76e-05	0.24	CCACCTGC
CCWCCTGC	chr3	134692950	134692957	+	14.9024	1.76e-05	0.24	CCACCTGC
CCWCCTGC	chr3	157874771	157874778	-	14.9024	1.76e-05	0.24	CCACCTGC
CCWCCTGC	chr4	39878523	39878530	-	14.9024	1.76e-05	0.24	CCACCTGC
CCWCCTGC	chr4	39998485	39998492	-	14.9024	1.76e-05	0.24	CCACCTGC
CCWCCTGC	chr4	40002105	40002112	-	14.9024	1.76e-05	0.24	CCACCTGC
CCWCCTGC	chr4	100098231	100098238	+	14.9024	1.76e-05	0.24	CCACCTGC
CCWCCTGC	chr5	55474405	55474412	-	14.9024	1.76e-05	0.24	CCACCTGC
CCWCCTGC	chr5	126683845	126683852	+	14.9024	1.76e-05	0.24	CCACCTGC
CCWCCTGC	chr5	180170084	180170091	-	14.9024	1.76e-05	0.24	CCACCTGC
CCWCCTGC	chr6	7844273	7844280	-	14.9024	1.76e-05	0.24	CCACCTGC
CCWCCTGC	chr6	11942523	11942530	-	14.9024	1.76e-05	0.24	CCACCTGC
CCWCCTGC	chr6	16612267	16612274	+	14.9024	1.76e-05	0.24	CCACCTGC
CCWCCTGC	chr6	26141523	26141530	-	14.9024	1.76e-05	0.24	CCACCTGC
CCWCCTGC	chr6	26152420	26152427	+	14.9024	1.76e-05	0.24	CCACCTGC
CCWCCTGC	chr6	31241047	31241054	-	14.9024	1.76e-05	0.24	CCACCTGC
CCWCCTGC	chr6	33058244	33058251	+	14.9024	1.76e-05	0.24	CCACCTGC
CCWCCTGC	chr6	35544291	35544298	+	14.9024	1.76e-05	0.24	CCACCTGC
CCWCCTGC	chr6	45996821	45996828	-	14.9024	1.76e-05	0.24	CCACCTGC
CCWCCTGC	chr6	74282245	74282252	-	14.9024	1.76e-05	0.24	CCACCTGC
CCWCCTGC	chr6	106312557	106312564	-	14.9024	1.76e-05	0.24	CCACCTGC
CCWCCTGC	chr6	106670082	106670089	-	14.9024	1.76e-05	0.24	CCACCTGC
CCWCCTGC	chr6	106700385	106700392	-	14.9024	1.76e-05	0.24	CCACCTGC
CCWCCTGC	chr6	135685703	135685710	-	14.9024	1.76e-05	0.24	CCACCTGC
CCWCCTGC	chr6	150011454	150011461	+	14.9024	1.76e-05	0.24	CCACCTGC
CCWCCTGC	chr6	152185463	152185470	-	14.9024	1.76e-05	0.24	CCACCTGC
CCWCCTGC	chr7	999499	999506	-	14.9024	1.76e-05	0.24	CCACCTGC
CCWCCTGC	chr7	2900970	2900977	+	14.9024	1.76e-05	0.24	CCACCTGC
CCWCCTGC	chr7	5701422	5701429	+	14.9024	1.76e-05	0.24	CCACCTGC
CCWCCTGC	chr7	7951097	7951104	+	14.9024	1.76e-05	0.24	CCACCTGC
CCWCCTGC	chr7	30637317	30637324	-	14.9024	1.76e-05	0.24	CCACCTGC
CCWCCTGC	chr7	44071092	44071099	-	14.9024	1.76e-05	0.24	CCACCTGC
CCWCCTGC	chr7	44072926	44072933	-	14.9024	1.76e-05	0.24	CCACCTGC
CCWCCTGC	chr7	73263466	73263473	+	14.9024	1.76e-05	0.24	CCACCTGC
CCWCCTGC	chr7	100019350	100019357	+	14.9024	1.76e-05	0.24	CCACCTGC
CCWCCTGC	chr7	101287067	101287074	-	14.9024	1.76e-05	0.24	CCACCTGC
CCWCCTGC	chr7	148952855	148952862	+	14.9024	1.76e-05	0.24	CCACCTGC
CCWCCTGC	chr8	21953314	21953321	-	14.9024	1.76e-05	0.24	CCACCTGC
CCWCCTGC	chr8	21953339	21953346	-	14.9024	1.76e-05	0.24	CCACCTGC
CCWCCTGC	chr8	22518297	22518304	-	14.9024	1.76e-05	0.24	CCACCTGC
CCWCCTGC	chr8	28803393	28803400	+	14.9024	1.76e-05	0.24	CCACCTGC
CCWCCTGC	chr8	28803813	28803820	-	14.9024	1.76e-05	0.24	CCACCTGC
CCWCCTGC	chr8	37543679	37543686	+	14.9024	1.76e-05	0.24	CCACCTGC
CCWCCTGC	chr8	72918714	72918721	+	14.9024	1.76e-05	0.24	CCACCTGC
CCWCCTGC	chr8	102218681	102218688	-	14.9024	1.76e-05	0.24	CCACCTGC
CCWCCTGC	chr8	125558032	125558039	+	14.9024	1.76e-05	0.24	CCACCTGC
CCWCCTGC	chr8	141668443	141668450	+	14.9024	1.76e-05	0.24	CCACCTGC
CCWCCTGC	chr9	6671073	6671080	+	14.9024	1.76e-05	0.24	CCACCTGC
CCWCCTGC	chr9	24922917	24922924	-	14.9024	1.76e-05	0.24	CCACCTGC
CCWCCTGC	chr9	70445449	70445456	+	14.9024	1.76e-05	0.24	CCACCTGC
CCWCCTGC	chr9	94866580	94866587	+	14.9024	1.76e-05	0.24	CCACCTGC
CCWCCTGC	chr9	122699467	122699474	+	14.9024	1.76e-05	0.24	CCACCTGC
CCWCCTGC	chr9	131690185	131690192	-	14.9024	1.76e-05	0.24	CCACCTGC
CCWCCTGC	chrX	96468119	96468126	+	14.9024	1.76e-05	0.24	CCACCTGC
CCWCCTGC	chr10	73404461	73404468	+	14.9024	1.76e-05	0.24	CCACCTGC
CCWCCTGC	chr10	82002404	82002411	+	14.9024	1.76e-05	0.24	CCACCTGC
CCWCCTGC	chr10	112137980	112137987	+	14.9024	1.76e-05	0.24	CCACCTGC
CCWCCTGC	chr10	112164447	112164454	+	14.9024	1.76e-05	0.24	CCACCTGC
CCWCCTGC	chr10	120914769	120914776	+	14.9024	1.76e-05	0.24	CCACCTGC
CCWCCTGC	chr11	2378216	2378223	-	14.9024	1.76e-05	0.24	CCACCTGC
CCWCCTGC	chr11	33665991	33665998	+	14.9024	1.76e-05	0.24	CCACCTGC
CCWCCTGC	chr11	48088195	48088202	-	14.9024	1.76e-05	0.24	CCACCTGC
CCWCCTGC	chr11	64375521	64375528	-	14.9024	1.76e-05	0.24	CCACCTGC
CCWCCTGC	chr11	65098313	65098320	-	14.9024	1.76e-05	0.24	CCACCTGC
CCWCCTGC	chr11	75190060	75190067	-	14.9024	1.76e-05	0.24	CCACCTGC
CCWCCTGC	chr11	101693509	101693516	-	14.9024	1.76e-05	0.24	CCACCTGC
CCWCCTGC	chr11	103305584	103305591	+	14.9024	1.76e-05	0.24	CCACCTGC
CCWCCTGC	chr11	115372271	115372278	-	14.9024	1.76e-05	0.24	CCACCTGC
CCWCCTGC	chr11	127844427	127844434	-	14.9024	1.76e-05	0.24	CCACCTGC
CCWCCTGC	chr12	8692566	8692573	-	14.9024	1.76e-05	0.24	CCACCTGC
CCWCCTGC	chr12	11880569	11880576	-	14.9024	1.76e-05	0.24	CCACCTGC
CCWCCTGC	chr12	14325222	14325229	+	14.9024	1.76e-05	0.24	CCACCTGC
CCWCCTGC	chr12	46563643	46563650	+	14.9024	1.76e-05	0.24	CCACCTGC
CCWCCTGC	chr12	47810635	47810642	+	14.9024	1.76e-05	0.24	CCACCTGC
CCWCCTGC	chr12	52966001	52966008	-	14.9024	1.76e-05	0.24	CCACCTGC
CCWCCTGC	chr12	56462733	56462740	-	14.9024	1.76e-05	0.24	CCACCTGC
CCWCCTGC	chr12	91389723	91389730	+	14.9024	1.76e-05	0.24	CCACCTGC
CCWCCTGC	chr12	107486866	107486873	+	14.9024	1.76e-05	0.24	CCACCTGC
CCWCCTGC	chr12	122477634	122477641	+	14.9024	1.76e-05	0.24	CCACCTGC
CCWCCTGC	chr12	132123967	132123974	-	14.9024	1.76e-05	0.24	CCACCTGC
CCWCCTGC	chr13	112910910	112910917	+	14.9024	1.76e-05	0.24	CCACCTGC
CCWCCTGC	chr14	60169383	60169390	+	14.9024	1.76e-05	0.24	CCACCTGC
CCWCCTGC	chr14	61105193	61105200	-	14.9024	1.76e-05	0.24	CCACCTGC
CCWCCTGC	chr14	105306712	105306719	+	14.9024	1.76e-05	0.24	CCACCTGC
CCWCCTGC	chr14	105308935	105308942	+	14.9024	1.76e-05	0.24	CCACCTGC
CCWCCTGC	chr14	105399490	105399497	+	14.9024	1.76e-05	0.24	CCACCTGC
CCWCCTGC	chr15	57059030	57059037	-	14.9024	1.76e-05	0.24	CCACCTGC
CCWCCTGC	chr15	67537022	67537029	+	14.9024	1.76e-05	0.24	CCACCTGC
CCWCCTGC	chr15	73126637	73126644	-	14.9024	1.76e-05	0.24	CCACCTGC
CCWCCTGC	chr15	87679228	87679235	-	14.9024	1.76e-05	0.24	CCACCTGC
CCWCCTGC	chr16	28741333	28741340	+	14.9024	1.76e-05	0.24	CCACCTGC
CCWCCTGC	chr16	30377668	30377675	-	14.9024	1.76e-05	0.24	CCACCTGC
CCWCCTGC	chr16	51685742	51685749	-	14.9024	1.76e-05	0.24	CCACCTGC
CCWCCTGC	chr16	66666493	66666500	-	14.9024	1.76e-05	0.24	CCACCTGC
CCWCCTGC	chr16	82679990	82679997	-	14.9024	1.76e-05	0.24	CCACCTGC
CCWCCTGC	chr17	5283395	5283402	+	14.9024	1.76e-05	0.24	CCACCTGC
CCWCCTGC	chr17	35166248	35166255	-	14.9024	1.76e-05	0.24	CCACCTGC
CCWCCTGC	chr17	38024281	38024288	-	14.9024	1.76e-05	0.24	CCACCTGC
CCWCCTGC	chr17	38087340	38087347	+	14.9024	1.76e-05	0.24	CCACCTGC
CCWCCTGC	chr17	44645831	44645838	+	14.9024	1.76e-05	0.24	CCACCTGC
CCWCCTGC	chr17	44656630	44656637	-	14.9024	1.76e-05	0.24	CCACCTGC
CCWCCTGC	chr17	59173145	59173152	-	14.9024	1.76e-05	0.24	CCACCTGC
CCWCCTGC	chr17	73682277	73682284	-	14.9024	1.76e-05	0.24	CCACCTGC
CCWCCTGC	chr17	73684383	73684390	+	14.9024	1.76e-05	0.24	CCACCTGC
CCWCCTGC	chr17	73863979	73863986	+	14.9024	1.76e-05	0.24	CCACCTGC
CCWCCTGC	chr17	74226039	74226046	+	14.9024	1.76e-05	0.24	CCACCTGC
CCWCCTGC	chr17	78000940	78000947	+	14.9024	1.76e-05	0.24	CCACCTGC
CCWCCTGC	chr18	12857859	12857866	+	14.9024	1.76e-05	0.24	CCACCTGC
CCWCCTGC	chr18	58973913	58973920	-	14.9024	1.76e-05	0.24	CCACCTGC
CCWCCTGC	chr19	2513222	2513229	+	14.9024	1.76e-05	0.24	CCACCTGC
CCWCCTGC	chr19	5741826	5741833	+	14.9024	1.76e-05	0.24	CCACCTGC
CCWCCTGC	chr19	6724554	6724561	-	14.9024	1.76e-05	0.24	CCACCTGC
CCWCCTGC	chr19	12764542	12764549	-	14.9024	1.76e-05	0.24	CCACCTGC
CCWCCTGC	chr19	18070876	18070883	-	14.9024	1.76e-05	0.24	CCACCTGC
CCWCCTGC	chr19	38463287	38463294	+	14.9024	1.76e-05	0.24	CCACCTGC
CCWCCTGC	chr19	43228776	43228783	+	14.9024	1.76e-05	0.24	CCACCTGC
CCWCCTGC	chr19	49309291	49309298	-	14.9024	1.76e-05	0.24	CCACCTGC
CCWCCTGC	chr19	53450884	53450891	-	14.9024	1.76e-05	0.24	CCACCTGC
CCWCCTGC	chr20	36896424	36896431	-	14.9024	1.76e-05	0.24	CCACCTGC
CCWCCTGC	chr20	36904735	36904742	+	14.9024	1.76e-05	0.24	CCACCTGC
CCWCCTGC	chr20	36937539	36937546	-	14.9024	1.76e-05	0.24	CCACCTGC
CCWCCTGC	chr21	44451510	44451517	+	14.9024	1.76e-05	0.24	CCACCTGC
CCWCCTGC	chr22	16080162	16080169	-	14.9024	1.76e-05	0.24	CCACCTGC
CCWCCTGC	chr22	16119217	16119224	+	14.9024	1.76e-05	0.24	CCACCTGC
CCWCCTGC	chr22	20879969	20879976	+	14.9024	1.76e-05	0.24	CCACCTGC
CCWCCTGC	chr22	35587131	35587138	+	14.9024	1.76e-05	0.24	CCACCTGC
CCWCCTGC	chr22	39140967	39140974	+	14.9024	1.76e-05	0.24	CCACCTGC
CCWCCTGC	chr22	40558711	40558718	-	14.9024	1.76e-05	0.24	CCACCTGC
CCWCCTGC	chr22	41993801	41993808	-	14.9024	1.76e-05	0.24	CCACCTGC
CCWCCTGC	chr1	25099331	25099338	-	14.5488	3.53e-05	0.24	CCTCCTGC
CCWCCTGC	chr1	25749168	25749175	-	14.5488	3.53e-05	0.24	CCTCCTGC
CCWCCTGC	chr1	27825273	27825280	-	14.5488	3.53e-05	0.24	CCTCCTGC
CCWCCTGC	chr1	28374696	28374703	+	14.5488	3.53e-05	0.24	CCTCCTGC
CCWCCTGC	chr1	31000967	31000974	+	14.5488	3.53e-05	0.24	CCTCCTGC
CCWCCTGC	chr1	32488581	32488588	+	14.5488	3.53e-05	0.24	CCTCCTGC
CCWCCTGC	chr1	67913185	67913192	+	14.5488	3.53e-05	0.24	CCTCCTGC
CCWCCTGC	chr1	84745307	84745314	+	14.5488	3.53e-05	0.24	CCTCCTGC
CCWCCTGC	chr1	111560306	111560313	-	14.5488	3.53e-05	0.24	CCTCCTGC
CCWCCTGC	chr1	117976471	117976478	-	14.5488	3.53e-05	0.24	CCTCCTGC
CCWCCTGC	chr1	152185081	152185088	-	14.5488	3.53e-05	0.24	CCTCCTGC
CCWCCTGC	chr1	152185207	152185214	-	14.5488	3.53e-05	0.24	CCTCCTGC
CCWCCTGC	chr1	155413455	155413462	-	14.5488	3.53e-05	0.24	CCTCCTGC
CCWCCTGC	chr1	158865052	158865059	-	14.5488	3.53e-05	0.24	CCTCCTGC
CCWCCTGC	chr1	201525705	201525712	-	14.5488	3.53e-05	0.24	CCTCCTGC
CCWCCTGC	chr1	202697641	202697648	+	14.5488	3.53e-05	0.24	CCTCCTGC
CCWCCTGC	chr1	210172851	210172858	+	14.5488	3.53e-05	0.24	CCTCCTGC
CCWCCTGC	chr1	211222054	211222061	+	14.5488	3.53e-05	0.24	CCTCCTGC
CCWCCTGC	chr1	228844923	228844930	+	14.5488	3.53e-05	0.24	CCTCCTGC
CCWCCTGC	chr1	243201020	243201027	-	14.5488	3.53e-05	0.24	CCTCCTGC
CCWCCTGC	chr2	9699540	9699547	-	14.5488	3.53e-05	0.24	CCTCCTGC
CCWCCTGC	chr2	12115204	12115211	-	14.5488	3.53e-05	0.24	CCTCCTGC
CCWCCTGC	chr2	20270376	20270383	+	14.5488	3.53e-05	0.24	CCTCCTGC
CCWCCTGC	chr2	27157807	27157814	+	14.5488	3.53e-05	0.24	CCTCCTGC
CCWCCTGC	chr2	70223431	70223438	-	14.5488	3.53e-05	0.24	CCTCCTGC
CCWCCTGC	chr2	129273364	129273371	-	14.5488	3.53e-05	0.24	CCTCCTGC
CCWCCTGC	chr2	171884064	171884071	-	14.5488	3.53e-05	0.24	CCTCCTGC
CCWCCTGC	chr2	231233751	231233758	-	14.5488	3.53e-05	0.24	CCTCCTGC
CCWCCTGC	chr2	238014521	238014528	-	14.5488	3.53e-05	0.24	CCTCCTGC
CCWCCTGC	chr3	9413636	9413643	-	14.5488	3.53e-05	0.24	CCTCCTGC
CCWCCTGC	chr3	13100562	13100569	+	14.5488	3.53e-05	0.24	CCTCCTGC
CCWCCTGC	chr3	17168012	17168019	-	14.5488	3.53e-05	0.24	CCTCCTGC
CCWCCTGC	chr3	99724390	99724397	+	14.5488	3.53e-05	0.24	CCTCCTGC
CCWCCTGC	chr3	99733930	99733937	+	14.5488	3.53e-05	0.24	CCTCCTGC
CCWCCTGC	chr3	116347869	116347876	+	14.5488	3.53e-05	0.24	CCTCCTGC
CCWCCTGC	chr4	7529312	7529319	+	14.5488	3.53e-05	0.24	CCTCCTGC
CCWCCTGC	chr4	55127673	55127680	+	14.5488	3.53e-05	0.24	CCTCCTGC
CCWCCTGC	chr4	77340061	77340068	+	14.5488	3.53e-05	0.24	CCTCCTGC
CCWCCTGC	chr4	100135247	100135254	-	14.5488	3.53e-05	0.24	CCTCCTGC
CCWCCTGC	chr4	100135442	100135449	+	14.5488	3.53e-05	0.24	CCTCCTGC
CCWCCTGC	chr4	103967876	103967883	+	14.5488	3.53e-05	0.24	CCTCCTGC
CCWCCTGC	chr4	185440163	185440170	-	14.5488	3.53e-05	0.24	CCTCCTGC
CCWCCTGC	chr4	185440221	185440228	-	14.5488	3.53e-05	0.24	CCTCCTGC
CCWCCTGC	chr4	185505760	185505767	+	14.5488	3.53e-05	0.24	CCTCCTGC
CCWCCTGC	chr5	134268257	134268264	+	14.5488	3.53e-05	0.24	CCTCCTGC
CCWCCTGC	chr5	172395269	172395276	-	14.5488	3.53e-05	0.24	CCTCCTGC
CCWCCTGC	chr6	273574	273581	+	14.5488	3.53e-05	0.24	CCTCCTGC
CCWCCTGC	chr6	337279	337286	-	14.5488	3.53e-05	0.24	CCTCCTGC
CCWCCTGC	chr6	7830256	7830263	+	14.5488	3.53e-05	0.24	CCTCCTGC
CCWCCTGC	chr6	16529602	16529609	+	14.5488	3.53e-05	0.24	CCTCCTGC
CCWCCTGC	chr6	26139982	26139989	+	14.5488	3.53e-05	0.24	CCTCCTGC
CCWCCTGC	chr6	26153896	26153903	-	14.5488	3.53e-05	0.24	CCTCCTGC
CCWCCTGC	chr6	26305172	26305179	+	14.5488	3.53e-05	0.24	CCTCCTGC
CCWCCTGC	chr6	26358527	26358534	+	14.5488	3.53e-05	0.24	CCTCCTGC
CCWCCTGC	chr6	33486270	33486277	-	14.5488	3.53e-05	0.24	CCTCCTGC
CCWCCTGC	chr6	36743147	36743154	+	14.5488	3.53e-05	0.24	CCTCCTGC
CCWCCTGC	chr6	166667104	166667111	+	14.5488	3.53e-05	0.24	CCTCCTGC
CCWCCTGC	chr7	25954459	25954466	+	14.5488	3.53e-05	0.24	CCTCCTGC
CCWCCTGC	chr7	86942197	86942204	-	14.5488	3.53e-05	0.24	CCTCCTGC
CCWCCTGC	chr7	100019482	100019489	-	14.5488	3.53e-05	0.24	CCTCCTGC
CCWCCTGC	chr7	134504579	134504586	+	14.5488	3.53e-05	0.24	CCTCCTGC
CCWCCTGC	chr7	154733343	154733350	-	14.5488	3.53e-05	0.24	CCTCCTGC
CCWCCTGC	chr8	72918472	72918479	+	14.5488	3.53e-05	0.24	CCTCCTGC
CCWCCTGC	chr8	101947828	101947835	-	14.5488	3.53e-05	0.24	CCTCCTGC
CCWCCTGC	chr8	125718981	125718988	-	14.5488	3.53e-05	0.24	CCTCCTGC
CCWCCTGC	chr8	126412156	126412163	-	14.5488	3.53e-05	0.24	CCTCCTGC
CCWCCTGC	chr8	134564005	134564012	+	14.5488	3.53e-05	0.24	CCTCCTGC
CCWCCTGC	chr8	141668350	141668357	+	14.5488	3.53e-05	0.24	CCTCCTGC
CCWCCTGC	chr9	3516601	3516608	+	14.5488	3.53e-05	0.24	CCTCCTGC
CCWCCTGC	chr9	85942922	85942929	-	14.5488	3.53e-05	0.24	CCTCCTGC
CCWCCTGC	chr9	115319671	115319678	+	14.5488	3.53e-05	0.24	CCTCCTGC
CCWCCTGC	chr9	129247753	129247760	-	14.5488	3.53e-05	0.24	CCTCCTGC
CCWCCTGC	chr9	130458946	130458953	+	14.5488	3.53e-05	0.24	CCTCCTGC
CCWCCTGC	chr9	135205007	135205014	+	14.5488	3.53e-05	0.24	CCTCCTGC
CCWCCTGC	chrX	38667850	38667857	-	14.5488	3.53e-05	0.24	CCTCCTGC
CCWCCTGC	chrX	70759203	70759210	+	14.5488	3.53e-05	0.24	CCTCCTGC
CCWCCTGC	chr10	11328642	11328649	+	14.5488	3.53e-05	0.24	CCTCCTGC
CCWCCTGC	chr10	45235328	45235335	-	14.5488	3.53e-05	0.24	CCTCCTGC
CCWCCTGC	chr10	70495660	70495667	-	14.5488	3.53e-05	0.24	CCTCCTGC
CCWCCTGC	chr10	73727618	73727625	+	14.5488	3.53e-05	0.24	CCTCCTGC
CCWCCTGC	chr10	82002503	82002510	+	14.5488	3.53e-05	0.24	CCTCCTGC
CCWCCTGC	chr10	82002539	82002546	+	14.5488	3.53e-05	0.24	CCTCCTGC
CCWCCTGC	chr10	82002611	82002618	+	14.5488	3.53e-05	0.24	CCTCCTGC
CCWCCTGC	chr10	82002683	82002690	+	14.5488	3.53e-05	0.24	CCTCCTGC
CCWCCTGC	chr10	82002755	82002762	+	14.5488	3.53e-05	0.24	CCTCCTGC
CCWCCTGC	chr10	104410889	104410896	+	14.5488	3.53e-05	0.24	CCTCCTGC
CCWCCTGC	chr10	125969096	125969103	+	14.5488	3.53e-05	0.24	CCTCCTGC
CCWCCTGC	chr11	35105746	35105753	+	14.5488	3.53e-05	0.24	CCTCCTGC
CCWCCTGC	chr11	59979535	59979542	+	14.5488	3.53e-05	0.24	CCTCCTGC
CCWCCTGC	chr11	65076802	65076809	+	14.5488	3.53e-05	0.24	CCTCCTGC
CCWCCTGC	chr11	65384184	65384191	+	14.5488	3.53e-05	0.24	CCTCCTGC
CCWCCTGC	chr11	72531335	72531342	+	14.5488	3.53e-05	0.24	CCTCCTGC
CCWCCTGC	chr11	72766015	72766022	-	14.5488	3.53e-05	0.24	CCTCCTGC
CCWCCTGC	chr11	110735298	110735305	+	14.5488	3.53e-05	0.24	CCTCCTGC
CCWCCTGC	chr11	117786429	117786436	+	14.5488	3.53e-05	0.24	CCTCCTGC
CCWCCTGC	chr12	6938620	6938627	+	14.5488	3.53e-05	0.24	CCTCCTGC
CCWCCTGC	chr12	9744081	9744088	-	14.5488	3.53e-05	0.24	CCTCCTGC
CCWCCTGC	chr12	22588525	22588532	-	14.5488	3.53e-05	0.24	CCTCCTGC
CCWCCTGC	chr12	46493447	46493454	+	14.5488	3.53e-05	0.24	CCTCCTGC
CCWCCTGC	chr12	91906123	91906130	-	14.5488	3.53e-05	0.24	CCTCCTGC
CCWCCTGC	chr12	99906256	99906263	-	14.5488	3.53e-05	0.24	CCTCCTGC
CCWCCTGC	chr12	102847101	102847108	+	14.5488	3.53e-05	0.24	CCTCCTGC
CCWCCTGC	chr12	107556187	107556194	-	14.5488	3.53e-05	0.24	CCTCCTGC
CCWCCTGC	chr12	121914810	121914817	-	14.5488	3.53e-05	0.24	CCTCCTGC
CCWCCTGC	chr13	112910845	112910852	-	14.5488	3.53e-05	0.24	CCTCCTGC
CCWCCTGC	chr14	49598284	49598291	-	14.5488	3.53e-05	0.24	CCTCCTGC
CCWCCTGC	chr14	49598434	49598441	-	14.5488	3.53e-05	0.24	CCTCCTGC
CCWCCTGC	chr14	50358431	50358438	+	14.5488	3.53e-05	0.24	CCTCCTGC
CCWCCTGC	chr14	54638803	54638810	-	14.5488	3.53e-05	0.24	CCTCCTGC
CCWCCTGC	chr14	105308435	105308442	-	14.5488	3.53e-05	0.24	CCTCCTGC
CCWCCTGC	chr14	106218767	106218774	+	14.5488	3.53e-05	0.24	CCTCCTGC
CCWCCTGC	chr15	19248885	19248892	-	14.5488	3.53e-05	0.24	CCTCCTGC
CCWCCTGC	chr15	29567975	29567982	-	14.5488	3.53e-05	0.24	CCTCCTGC
CCWCCTGC	chr15	38191431	38191438	+	14.5488	3.53e-05	0.24	CCTCCTGC
CCWCCTGC	chr15	61582679	61582686	+	14.5488	3.53e-05	0.24	CCTCCTGC
CCWCCTGC	chr15	62466953	62466960	-	14.5488	3.53e-05	0.24	CCTCCTGC
CCWCCTGC	chr15	73017339	73017346	-	14.5488	3.53e-05	0.24	CCTCCTGC
CCWCCTGC	chr15	73126451	73126458	+	14.5488	3.53e-05	0.24	CCTCCTGC
CCWCCTGC	chr15	73294217	73294224	+	14.5488	3.53e-05	0.24	CCTCCTGC
CCWCCTGC	chr15	91184160	91184167	+	14.5488	3.53e-05	0.24	CCTCCTGC
CCWCCTGC	chr16	1981187	1981194	-	14.5488	3.53e-05	0.24	CCTCCTGC
CCWCCTGC	chr16	2195264	2195271	-	14.5488	3.53e-05	0.24	CCTCCTGC
CCWCCTGC	chr16	2672395	2672402	+	14.5488	3.53e-05	0.24	CCTCCTGC
CCWCCTGC	chr16	31098946	31098953	-	14.5488	3.53e-05	0.24	CCTCCTGC
CCWCCTGC	chr17	1891814	1891821	-	14.5488	3.53e-05	0.24	CCTCCTGC
CCWCCTGC	chr17	39936314	39936321	+	14.5488	3.53e-05	0.24	CCTCCTGC
CCWCCTGC	chr17	43168282	43168289	+	14.5488	3.53e-05	0.24	CCTCCTGC
CCWCCTGC	chr17	59173132	59173139	-	14.5488	3.53e-05	0.24	CCTCCTGC
CCWCCTGC	chr17	63746870	63746877	-	14.5488	3.53e-05	0.24	CCTCCTGC
CCWCCTGC	chr17	63799734	63799741	+	14.5488	3.53e-05	0.24	CCTCCTGC
CCWCCTGC	chr17	73636818	73636825	+	14.5488	3.53e-05	0.24	CCTCCTGC
CCWCCTGC	chr17	73636818	73636825	+	14.5488	3.53e-05	0.24	CCTCCTGC
CCWCCTGC	chr17	74225837	74225844	+	14.5488	3.53e-05	0.24	CCTCCTGC
CCWCCTGC	chr18	11150092	11150099	+	14.5488	3.53e-05	0.24	CCTCCTGC
CCWCCTGC	chr18	19735210	19735217	-	14.5488	3.53e-05	0.24	CCTCCTGC
CCWCCTGC	chr18	45272782	45272789	-	14.5488	3.53e-05	0.24	CCTCCTGC
CCWCCTGC	chr19	4293743	4293750	+	14.5488	3.53e-05	0.24	CCTCCTGC
CCWCCTGC	chr19	4675552	4675559	-	14.5488	3.53e-05	0.24	CCTCCTGC
CCWCCTGC	chr19	6542039	6542046	-	14.5488	3.53e-05	0.24	CCTCCTGC
CCWCCTGC	chr19	7672798	7672805	+	14.5488	3.53e-05	0.24	CCTCCTGC
CCWCCTGC	chr19	17495324	17495331	-	14.5488	3.53e-05	0.24	CCTCCTGC
CCWCCTGC	chr19	40900245	40900252	+	14.5488	3.53e-05	0.24	CCTCCTGC
CCWCCTGC	chr19	44586480	44586487	-	14.5488	3.53e-05	0.24	CCTCCTGC
CCWCCTGC	chr19	47080260	47080267	-	14.5488	3.53e-05	0.24	CCTCCTGC
CCWCCTGC	chr19	47141714	47141721	-	14.5488	3.53e-05	0.24	CCTCCTGC
CCWCCTGC	chr19	48951124	48951131	-	14.5488	3.53e-05	0.24	CCTCCTGC
CCWCCTGC	chr19	52940635	52940642	-	14.5488	3.53e-05	0.24	CCTCCTGC
CCWCCTGC	chr19	53814220	53814227	+	14.5488	3.53e-05	0.24	CCTCCTGC
CCWCCTGC	chr19	55571672	55571679	-	14.5488	3.53e-05	0.24	CCTCCTGC
CCWCCTGC	chr20	5041828	5041835	-	14.5488	3.53e-05	0.24	CCTCCTGC
CCWCCTGC	chr20	29760161	29760168	-	14.5488	3.53e-05	0.24	CCTCCTGC
CCWCCTGC	chr20	31452831	31452838	+	14.5488	3.53e-05	0.24	CCTCCTGC
CCWCCTGC	chr20	33753582	33753589	-	14.5488	3.53e-05	0.24	CCTCCTGC
CCWCCTGC	chr21	39643465	39643472	-	14.5488	3.53e-05	0.24	CCTCCTGC
CCWCCTGC	chr21	44388064	44388071	-	14.5488	3.53e-05	0.24	CCTCCTGC
CCWCCTGC	chr22	20880306	20880313	+	14.5488	3.53e-05	0.24	CCTCCTGC
CCWCCTGC	chr22	20920197	20920204	+	14.5488	3.53e-05	0.24	CCTCCTGC
CCWCCTGC	chr22	25336570	25336577	-	14.5488	3.53e-05	0.24	CCTCCTGC
CCWCCTGC	chr22	41993795	41993802	+	14.5488	3.53e-05	0.24	CCTCCTGC
CCWCCTGC	chr22	49311562	49311569	+	14.5488	3.53e-05	0.24	CCTCCTGC
CCWCCTGC	chr1	16034130	16034137	+	4.52439	7.33e-05	0.307	CCCCCTGC
CCWCCTGC	chr1	25221623	25221630	-	4.52439	7.33e-05	0.307	CCCCCTGC
CCWCCTGC	chr1	26010053	26010060	+	4.52439	7.33e-05	0.307	CCCCCTGC
CCWCCTGC	chr1	26819502	26819509	-	4.52439	7.33e-05	0.307	CCCCCTGC
CCWCCTGC	chr1	28398990	28398997	+	4.52439	7.33e-05	0.307	CCCCCTGC
CCWCCTGC	chr1	28709132	28709139	+	4.52439	7.33e-05	0.307	CCCCCTGC
CCWCCTGC	chr1	30993052	30993059	-	4.52439	7.33e-05	0.307	CCCCCTGC
CCWCCTGC	chr1	31669149	31669156	+	4.52439	7.33e-05	0.307	CCCCCTGC
CCWCCTGC	chr1	33055822	33055829	-	4.52439	7.33e-05	0.307	CCCCCTGC
CCWCCTGC	chr1	93070079	93070086	-	4.52439	7.33e-05	0.307	CCCCCTGC
CCWCCTGC	chr1	147490257	147490264	+	4.52439	7.33e-05	0.307	CCGCCTGC
CCWCCTGC	chr1	149851133	149851140	+	4.52439	7.33e-05	0.307	CCCCCTGC
CCWCCTGC	chr1	154449384	154449391	-	4.52439	7.33e-05	0.307	CCGCCTGC
CCWCCTGC	chr1	154452965	154452972	+	4.52439	7.33e-05	0.307	CCGCCTGC
CCWCCTGC	chr1	171646807	171646814	+	4.52439	7.33e-05	0.307	CCCCCTGC
CCWCCTGC	chr1	172101701	172101708	+	4.52439	7.33e-05	0.307	CCCCCTGC
CCWCCTGC	chr1	180663165	180663172	-	4.52439	7.33e-05	0.307	CCCCCTGC
CCWCCTGC	chr1	243201261	243201268	+	4.52439	7.33e-05	0.307	CCGCCTGC
CCWCCTGC	chr2	3600542	3600549	+	4.52439	7.33e-05	0.307	CCGCCTGC
CCWCCTGC	chr2	37735857	37735864	-	4.52439	7.33e-05	0.307	CCGCCTGC
CCWCCTGC	chr2	70167480	70167487	-	4.52439	7.33e-05	0.307	CCGCCTGC
CCWCCTGC	chr2	74553323	74553330	-	4.52439	7.33e-05	0.307	CCGCCTGC
CCWCCTGC	chr2	125872893	125872900	+	4.52439	7.33e-05	0.307	CCCCCTGC
CCWCCTGC	chr2	177837888	177837895	-	4.52439	7.33e-05	0.307	CCGCCTGC
CCWCCTGC	chr2	178125563	178125570	-	4.52439	7.33e-05	0.307	CCGCCTGC
CCWCCTGC	chr2	201689873	201689880	+	4.52439	7.33e-05	0.307	CCCCCTGC
CCWCCTGC	chr2	203812191	203812198	-	4.52439	7.33e-05	0.307	CCCCCTGC
CCWCCTGC	chr2	231557746	231557753	+	4.52439	7.33e-05	0.307	CCCCCTGC
CCWCCTGC	chr2	232286944	232286951	+	4.52439	7.33e-05	0.307	CCCCCTGC
CCWCCTGC	chr2	235074107	235074114	+	4.52439	7.33e-05	0.307	CCCCCTGC
CCWCCTGC	chr3	9413094	9413101	+	4.52439	7.33e-05	0.307	CCCCCTGC
CCWCCTGC	chr3	9413544	9413551	-	4.52439	7.33e-05	0.307	CCGCCTGC
CCWCCTGC	chr3	10209720	10209727	+	4.52439	7.33e-05	0.307	CCCCCTGC
CCWCCTGC	chr3	12912760	12912767	-	4.52439	7.33e-05	0.307	CCCCCTGC
CCWCCTGC	chr3	23933469	23933476	-	4.52439	7.33e-05	0.307	CCCCCTGC
CCWCCTGC	chr3	23934060	23934067	+	4.52439	7.33e-05	0.307	CCGCCTGC
CCWCCTGC	chr3	49034483	49034490	-	4.52439	7.33e-05	0.307	CCCCCTGC
CCWCCTGC	chr3	130363119	130363126	-	4.52439	7.33e-05	0.307	CCGCCTGC
CCWCCTGC	chr3	157874940	157874947	-	4.52439	7.33e-05	0.307	CCCCCTGC
CCWCCTGC	chr3	158017546	158017553	-	4.52439	7.33e-05	0.307	CCGCCTGC
CCWCCTGC	chr3	184362452	184362459	+	4.52439	7.33e-05	0.307	CCCCCTGC
CCWCCTGC	chr4	7824419	7824426	-	4.52439	7.33e-05	0.307	CCGCCTGC
CCWCCTGC	chr5	53152662	53152669	+	4.52439	7.33e-05	0.307	CCGCCTGC
CCWCCTGC	chr5	75179065	75179072	-	4.52439	7.33e-05	0.307	CCCCCTGC
CCWCCTGC	chr5	96297402	96297409	-	4.52439	7.33e-05	0.307	CCCCCTGC
CCWCCTGC	chr5	131830295	131830302	+	4.52439	7.33e-05	0.307	CCGCCTGC
CCWCCTGC	chr5	138748224	138748231	+	4.52439	7.33e-05	0.307	CCCCCTGC
CCWCCTGC	chr5	139030048	139030055	-	4.52439	7.33e-05	0.307	CCGCCTGC
CCWCCTGC	chr5	149768283	149768290	-	4.52439	7.33e-05	0.307	CCCCCTGC
CCWCCTGC	chr5	176804610	176804617	+	4.52439	7.33e-05	0.307	CCCCCTGC
CCWCCTGC	chr6	237779	237786	+	4.52439	7.33e-05	0.307	CCGCCTGC
CCWCCTGC	chr6	250661	250668	+	4.52439	7.33e-05	0.307	CCCCCTGC
CCWCCTGC	chr6	21695882	21695889	+	4.52439	7.33e-05	0.307	CCGCCTGC
CCWCCTGC	chr6	21696647	21696654	-	4.52439	7.33e-05	0.307	CCCCCTGC
CCWCCTGC	chr6	21696647	21696654	-	4.52439	7.33e-05	0.307	CCCCCTGC
CCWCCTGC	chr6	24828339	24828346	-	4.52439	7.33e-05	0.307	CCCCCTGC
CCWCCTGC	chr6	26129769	26129776	+	4.52439	7.33e-05	0.307	CCGCCTGC
CCWCCTGC	chr6	26141673	26141680	-	4.52439	7.33e-05	0.307	CCGCCTGC
CCWCCTGC	chr6	27208925	27208932	+	4.52439	7.33e-05	0.307	CCGCCTGC
CCWCCTGC	chr6	27222982	27222989	+	4.52439	7.33e-05	0.307	CCGCCTGC
CCWCCTGC	chr6	27968804	27968811	-	4.52439	7.33e-05	0.307	CCGCCTGC
CCWCCTGC	chr6	30796691	30796698	+	4.52439	7.33e-05	0.307	CCCCCTGC
CCWCCTGC	chr6	33375184	33375191	-	4.52439	7.33e-05	0.307	CCCCCTGC
CCWCCTGC	chr6	36761699	36761706	+	4.52439	7.33e-05	0.307	CCCCCTGC
CCWCCTGC	chr6	42822018	42822025	-	4.52439	7.33e-05	0.307	CCGCCTGC
CCWCCTGC	chr6	106656530	106656537	-	4.52439	7.33e-05	0.307	CCCCCTGC
CCWCCTGC	chr6	133177463	133177470	-	4.52439	7.33e-05	0.307	CCCCCTGC
CCWCCTGC	chr6	166667159	166667166	-	4.52439	7.33e-05	0.307	CCCCCTGC
CCWCCTGC	chr7	999368	999375	-	4.52439	7.33e-05	0.307	CCCCCTGC
CCWCCTGC	chr7	44802603	44802610	-	4.52439	7.33e-05	0.307	CCGCCTGC
CCWCCTGC	chr7	73270250	73270257	+	4.52439	7.33e-05	0.307	CCGCCTGC
CCWCCTGC	chr7	75515504	75515511	-	4.52439	7.33e-05	0.307	CCGCCTGC
CCWCCTGC	chr7	101719344	101719351	-	4.52439	7.33e-05	0.307	CCCCCTGC
CCWCCTGC	chr7	101853251	101853258	-	4.52439	7.33e-05	0.307	CCGCCTGC
CCWCCTGC	chr7	128362299	128362306	+	4.52439	7.33e-05	0.307	CCCCCTGC
CCWCCTGC	chr7	139263106	139263113	+	4.52439	7.33e-05	0.307	CCGCCTGC
CCWCCTGC	chr7	148952677	148952684	-	4.52439	7.33e-05	0.307	CCGCCTGC
CCWCCTGC	chr8	6553521	6553528	+	4.52439	7.33e-05	0.307	CCGCCTGC
CCWCCTGC	chr8	6553565	6553572	-	4.52439	7.33e-05	0.307	CCGCCTGC
CCWCCTGC	chr8	10860479	10860486	-	4.52439	7.33e-05	0.307	CCCCCTGC
CCWCCTGC	chr8	22518314	22518321	+	4.52439	7.33e-05	0.307	CCCCCTGC
CCWCCTGC	chr8	29253954	29253961	-	4.52439	7.33e-05	0.307	CCCCCTGC
CCWCCTGC	chr8	57149817	57149824	+	4.52439	7.33e-05	0.307	CCGCCTGC
CCWCCTGC	chr8	61985205	61985212	-	4.52439	7.33e-05	0.307	CCGCCTGC
CCWCCTGC	chr8	90839384	90839391	-	4.52439	7.33e-05	0.307	CCCCCTGC
CCWCCTGC	chr8	101576497	101576504	-	4.52439	7.33e-05	0.307	CCCCCTGC
CCWCCTGC	chr8	141668362	141668369	-	4.52439	7.33e-05	0.307	CCGCCTGC
CCWCCTGC	chr8	142198397	142198404	-	4.52439	7.33e-05	0.307	CCCCCTGC
CCWCCTGC	chr9	6403009	6403016	-	4.52439	7.33e-05	0.307	CCGCCTGC
CCWCCTGC	chr9	36141773	36141780	+	4.52439	7.33e-05	0.307	CCCCCTGC
CCWCCTGC	chr9	94866788	94866795	-	4.52439	7.33e-05	0.307	CCCCCTGC
CCWCCTGC	chr9	99213923	99213930	+	4.52439	7.33e-05	0.307	CCCCCTGC
CCWCCTGC	chrX	24078589	24078596	-	4.52439	7.33e-05	0.307	CCGCCTGC
CCWCCTGC	chrX	48679442	48679449	+	4.52439	7.33e-05	0.307	CCCCCTGC
CCWCCTGC	chr10	3817587	3817594	-	4.52439	7.33e-05	0.307	CCGCCTGC
CCWCCTGC	chr10	7009926	7009933	+	4.52439	7.33e-05	0.307	CCGCCTGC
CCWCCTGC	chr10	35455818	35455825	-	4.52439	7.33e-05	0.307	CCCCCTGC
CCWCCTGC	chr10	73761786	73761793	-	4.52439	7.33e-05	0.307	CCCCCTGC
CCWCCTGC	chr10	104411227	104411234	+	4.52439	7.33e-05	0.307	CCCCCTGC
CCWCCTGC	chr11	7512013	7512020	+	4.52439	7.33e-05	0.307	CCCCCTGC
CCWCCTGC	chr11	61292581	61292588	-	4.52439	7.33e-05	0.307	CCCCCTGC
CCWCCTGC	chr11	62146020	62146027	-	4.52439	7.33e-05	0.307	CCGCCTGC
CCWCCTGC	chr11	62177338	62177345	-	4.52439	7.33e-05	0.307	CCGCCTGC
CCWCCTGC	chr11	62329588	62329595	+	4.52439	7.33e-05	0.307	CCCCCTGC
CCWCCTGC	chr11	63750883	63750890	+	4.52439	7.33e-05	0.307	CCGCCTGC
CCWCCTGC	chr11	64620178	64620185	-	4.52439	7.33e-05	0.307	CCCCCTGC
CCWCCTGC	chr11	64620897	64620904	+	4.52439	7.33e-05	0.307	CCCCCTGC
CCWCCTGC	chr11	64650898	64650905	+	4.52439	7.33e-05	0.307	CCCCCTGC
CCWCCTGC	chr11	65112228	65112235	-	4.52439	7.33e-05	0.307	CCCCCTGC
CCWCCTGC	chr11	65443660	65443667	-	4.52439	7.33e-05	0.307	CCGCCTGC
CCWCCTGC	chr11	69209769	69209776	-	4.52439	7.33e-05	0.307	CCCCCTGC
CCWCCTGC	chr12	6513889	6513896	+	4.52439	7.33e-05	0.307	CCGCCTGC
CCWCCTGC	chr12	54798335	54798342	-	4.52439	7.33e-05	0.307	CCGCCTGC
CCWCCTGC	chr12	93480264	93480271	+	4.52439	7.33e-05	0.307	CCGCCTGC
CCWCCTGC	chr12	107551753	107551760	+	4.52439	7.33e-05	0.307	CCCCCTGC
CCWCCTGC	chr12	109583748	109583755	+	4.52439	7.33e-05	0.307	CCCCCTGC
CCWCCTGC	chr12	119215435	119215442	+	4.52439	7.33e-05	0.307	CCCCCTGC
CCWCCTGC	chr12	123967880	123967887	-	4.52439	7.33e-05	0.307	CCGCCTGC
CCWCCTGC	chr14	23700453	23700460	-	4.52439	7.33e-05	0.307	CCCCCTGC
CCWCCTGC	chr14	23700733	23700740	-	4.52439	7.33e-05	0.307	CCCCCTGC
CCWCCTGC	chr14	68329691	68329698	-	4.52439	7.33e-05	0.307	CCCCCTGC
CCWCCTGC	chr14	68330928	68330935	+	4.52439	7.33e-05	0.307	CCCCCTGC
CCWCCTGC	chr14	70856754	70856761	+	4.52439	7.33e-05	0.307	CCGCCTGC
CCWCCTGC	chr14	89932975	89932982	-	4.52439	7.33e-05	0.307	CCCCCTGC
CCWCCTGC	chr14	89933184	89933191	-	4.52439	7.33e-05	0.307	CCGCCTGC
CCWCCTGC	chr14	104583100	104583107	+	4.52439	7.33e-05	0.307	CCGCCTGC
CCWCCTGC	chr14	106218845	106218852	+	4.52439	7.33e-05	0.307	CCCCCTGC
CCWCCTGC	chr14	106218883	106218890	+	4.52439	7.33e-05	0.307	CCCCCTGC
CCWCCTGC	chr14	106218961	106218968	+	4.52439	7.33e-05	0.307	CCCCCTGC
CCWCCTGC	chr14	106219098	106219105	+	4.52439	7.33e-05	0.307	CCCCCTGC
CCWCCTGC	chr15	29441066	29441073	-	4.52439	7.33e-05	0.307	CCCCCTGC
CCWCCTGC	chr15	38013464	38013471	+	4.52439	7.33e-05	0.307	CCCCCTGC
CCWCCTGC	chr15	43534418	43534425	-	4.52439	7.33e-05	0.307	CCCCCTGC
CCWCCTGC	chr15	66874746	66874753	-	4.52439	7.33e-05	0.307	CCGCCTGC
CCWCCTGC	chr15	68094614	68094621	-	4.52439	7.33e-05	0.307	CCCCCTGC
CCWCCTGC	chr15	70310691	70310698	+	4.52439	7.33e-05	0.307	CCCCCTGC
CCWCCTGC	chr15	91244681	91244688	+	4.52439	7.33e-05	0.307	CCCCCTGC
CCWCCTGC	chr15	99493525	99493532	+	4.52439	7.33e-05	0.307	CCCCCTGC
CCWCCTGC	chr15	99652870	99652877	+	4.52439	7.33e-05	0.307	CCGCCTGC
CCWCCTGC	chr16	11330321	11330328	+	4.52439	7.33e-05	0.307	CCCCCTGC
CCWCCTGC	chr16	18720634	18720641	-	4.52439	7.33e-05	0.307	CCCCCTGC
CCWCCTGC	chr16	19474186	19474193	-	4.52439	7.33e-05	0.307	CCGCCTGC
CCWCCTGC	chr16	22216108	22216115	+	4.52439	7.33e-05	0.307	CCCCCTGC
CCWCCTGC	chr16	28741530	28741537	+	4.52439	7.33e-05	0.307	CCCCCTGC
CCWCCTGC	chr16	28765372	28765379	-	4.52439	7.33e-05	0.307	CCCCCTGC
CCWCCTGC	chr16	29974022	29974029	+	4.52439	7.33e-05	0.307	CCCCCTGC
CCWCCTGC	chr16	29974166	29974173	+	4.52439	7.33e-05	0.307	CCCCCTGC
CCWCCTGC	chr16	31098876	31098883	+	4.52439	7.33e-05	0.307	CCCCCTGC
CCWCCTGC	chr16	55523226	55523233	+	4.52439	7.33e-05	0.307	CCCCCTGC
CCWCCTGC	chr16	66666610	66666617	-	4.52439	7.33e-05	0.307	CCCCCTGC
CCWCCTGC	chr16	68972609	68972616	-	4.52439	7.33e-05	0.307	CCGCCTGC
CCWCCTGC	chr16	86542385	86542392	+	4.52439	7.33e-05	0.307	CCGCCTGC
CCWCCTGC	chr16	87245477	87245484	-	4.52439	7.33e-05	0.307	CCCCCTGC
CCWCCTGC	chr17	1048144	1048151	+	4.52439	7.33e-05	0.307	CCCCCTGC
CCWCCTGC	chr17	7328317	7328324	-	4.52439	7.33e-05	0.307	CCGCCTGC
CCWCCTGC	chr17	7416781	7416788	-	4.52439	7.33e-05	0.307	CCGCCTGC
CCWCCTGC	chr17	24303370	24303377	+	4.52439	7.33e-05	0.307	CCGCCTGC
CCWCCTGC	chr17	33853682	33853689	-	4.52439	7.33e-05	0.307	CCGCCTGC
CCWCCTGC	chr17	35166217	35166224	+	4.52439	7.33e-05	0.307	CCCCCTGC
CCWCCTGC	chr17	36009043	36009050	-	4.52439	7.33e-05	0.307	CCCCCTGC
CCWCCTGC	chr17	44656587	44656594	+	4.52439	7.33e-05	0.307	CCCCCTGC
CCWCCTGC	chr17	44656593	44656600	-	4.52439	7.33e-05	0.307	CCGCCTGC
CCWCCTGC	chr17	53784673	53784680	-	4.52439	7.33e-05	0.307	CCGCCTGC
CCWCCTGC	chr17	71989144	71989151	-	4.52439	7.33e-05	0.307	CCGCCTGC
CCWCCTGC	chr17	75843173	75843180	+	4.52439	7.33e-05	0.307	CCCCCTGC
CCWCCTGC	chr18	12410432	12410439	+	4.52439	7.33e-05	0.307	CCGCCTGC
CCWCCTGC	chr18	53448329	53448336	+	4.52439	7.33e-05	0.307	CCCCCTGC
CCWCCTGC	chr18	55220755	55220762	+	4.52439	7.33e-05	0.307	CCGCCTGC
CCWCCTGC	chr19	1389544	1389551	-	4.52439	7.33e-05	0.307	CCGCCTGC
CCWCCTGC	chr19	1602711	1602718	-	4.52439	7.33e-05	0.307	CCGCCTGC
CCWCCTGC	chr19	2429981	2429988	+	4.52439	7.33e-05	0.307	CCCCCTGC
CCWCCTGC	chr19	4218921	4218928	-	4.52439	7.33e-05	0.307	CCGCCTGC
CCWCCTGC	chr19	4742267	4742274	+	4.52439	7.33e-05	0.307	CCCCCTGC
CCWCCTGC	chr19	5741913	5741920	-	4.52439	7.33e-05	0.307	CCGCCTGC
CCWCCTGC	chr19	7676576	7676583	+	4.52439	7.33e-05	0.307	CCCCCTGC
CCWCCTGC	chr19	8292479	8292486	-	4.52439	7.33e-05	0.307	CCCCCTGC
CCWCCTGC	chr19	10565807	10565814	+	4.52439	7.33e-05	0.307	CCGCCTGC
CCWCCTGC	chr19	12755709	12755716	+	4.52439	7.33e-05	0.307	CCCCCTGC
CCWCCTGC	chr19	12764703	12764710	-	4.52439	7.33e-05	0.307	CCGCCTGC
CCWCCTGC	chr19	12765576	12765583	-	4.52439	7.33e-05	0.307	CCGCCTGC
CCWCCTGC	chr19	17366913	17366920	+	4.52439	7.33e-05	0.307	CCGCCTGC
CCWCCTGC	chr19	38360028	38360035	-	4.52439	7.33e-05	0.307	CCGCCTGC
CCWCCTGC	chr19	38463575	38463582	-	4.52439	7.33e-05	0.307	CCCCCTGC
CCWCCTGC	chr19	42260982	42260989	-	4.52439	7.33e-05	0.307	CCGCCTGC
CCWCCTGC	chr19	44592720	44592727	+	4.52439	7.33e-05	0.307	CCCCCTGC
CCWCCTGC	chr19	46508120	46508127	-	4.52439	7.33e-05	0.307	CCGCCTGC
CCWCCTGC	chr19	50965502	50965509	-	4.52439	7.33e-05	0.307	CCGCCTGC
CCWCCTGC	chr19	63722895	63722902	-	4.52439	7.33e-05	0.307	CCCCCTGC
CCWCCTGC	chr20	45821093	45821100	-	4.52439	7.33e-05	0.307	CCCCCTGC
CCWCCTGC	chr20	56659645	56659652	-	4.52439	7.33e-05	0.307	CCCCCTGC
CCWCCTGC	chr22	16119032	16119039	-	4.52439	7.33e-05	0.307	CCCCCTGC
CCWCCTGC	chr22	17800017	17800024	-	4.52439	7.33e-05	0.307	CCCCCTGC
CCWCCTGC	chr22	21604147	21604154	+	4.52439	7.33e-05	0.307	CCCCCTGC
CCWCCTGC	chr22	21604303	21604310	-	4.52439	7.33e-05	0.307	CCCCCTGC
CCWCCTGC	chr22	36334601	36334608	-	4.52439	7.33e-05	0.307	CCGCCTGC
CCWCCTGC	chr22	46771086	46771093	+	4.52439	7.33e-05	0.307	CCCCCTGC
CCWCCTGC	chr22	49311768	49311775	+	4.52439	7.33e-05	0.307	CCCCCTGC
CCWCCTGC	chr22	49316201	49316208	+	4.52439	7.33e-05	0.307	CCCCCTGC
