# Supplementary material for: The MEME Suite
Source: Nucleic Acids Res. 2015 May 7;43(Web Server issue):W39–49. doi: 10.1093/nar/gkv416 (PMC4489269; doi:10.1093/nar/gkv416)
Supplement: SUPPLEMENTARY DATA [file supp_gkv416_nar-00283-web-b-2015-File005.zip › case4/meme-chip/fimo_out_19/cisml.xml]

<?xml version="1.0" encoding="UTF-8" standalone="no"?>
<?xml-stylesheet type="text/xsl" href="fimo-to-html.xsl"?>
<!-- Begin document body -->
<cis-element-search
  xmlns:xsi="http://www.w3.org/2001/XMLSchema-instance"
  xsi:schemaLocation="http://zlab.bu.edu/schema/cisml cisml.xsd"
  xmlns="http://zlab.bu.edu/schema/cisml"
  xmlns:mem="http://noble.gs.washington.edu/meme"
>
<program-name>fimo</program-name>
<parameters>
<pattern-file>db/uniprobe_mouse.meme</pattern-file>
<sequence-file>./Supplementary_Table_1.500bp.fa</sequence-file>
<site-pvalue-cutoff>0.0001</site-pvalue-cutoff>
<sequence-filtering on-off="off"/>
</parameters>
<pattern accession="UP00009_2" name="UP00009_2">
<scanned-sequence accession="chr1" name="chr1">
</scanned-sequence>
<scanned-sequence accession="chr1" name="chr1">
</scanned-sequence>
<scanned-sequence accession="chr1" name="chr1">
<matched-element start="1701672" stop="1701687" score="11.7909" pvalue="5.68e-05">
<sequence>GGCCCCAGGTCACACA</sequence>
<mem:qvalue>0.807</mem:qvalue>
</matched-element>
</scanned-sequence>
<scanned-sequence accession="chr1" name="chr1">
</scanned-sequence>
<scanned-sequence accession="chr1" name="chr1">
</scanned-sequence>
<scanned-sequence accession="chr1" name="chr1">
</scanned-sequence>
<scanned-sequence accession="chr1" name="chr1">
</scanned-sequence>
<scanned-sequence accession="chr1" name="chr1">
</scanned-sequence>
<scanned-sequence accession="chr1" name="chr1">
</scanned-sequence>
<scanned-sequence accession="chr1" name="chr1">
</scanned-sequence>
<scanned-sequence accession="chr1" name="chr1">
</scanned-sequence>
<scanned-sequence accession="chr1" name="chr1">
</scanned-sequence>
<scanned-sequence accession="chr1" name="chr1">
<matched-element start="12034734" stop="12034719" score="10.7545" pvalue="9.57e-05">
<sequence>ATGACCAGGTCAGGCA</sequence>
<mem:qvalue>0.807</mem:qvalue>
</matched-element>
</scanned-sequence>
<scanned-sequence accession="chr1" name="chr1">
</scanned-sequence>
<scanned-sequence accession="chr1" name="chr1">
</scanned-sequence>
<scanned-sequence accession="chr1" name="chr1">
</scanned-sequence>
<scanned-sequence accession="chr1" name="chr1">
</scanned-sequence>
<scanned-sequence accession="chr1" name="chr1">
</scanned-sequence>
<scanned-sequence accession="chr1" name="chr1">
</scanned-sequence>
<scanned-sequence accession="chr1" name="chr1">
</scanned-sequence>
<scanned-sequence accession="chr1" name="chr1">
</scanned-sequence>
<scanned-sequence accession="chr1" name="chr1">
</scanned-sequence>
<scanned-sequence accession="chr1" name="chr1">
</scanned-sequence>
<scanned-sequence accession="chr1" name="chr1">
</scanned-sequence>
<scanned-sequence accession="chr1" name="chr1">
</scanned-sequence>
<scanned-sequence accession="chr1" name="chr1">
</scanned-sequence>
<scanned-sequence accession="chr1" name="chr1">
</scanned-sequence>
<scanned-sequence accession="chr1" name="chr1">
</scanned-sequence>
<scanned-sequence accession="chr1" name="chr1">
</scanned-sequence>
<scanned-sequence accession="chr1" name="chr1">
</scanned-sequence>
<scanned-sequence accession="chr1" name="chr1">
</scanned-sequence>
<scanned-sequence accession="chr1" name="chr1">
</scanned-sequence>
<scanned-sequence accession="chr1" name="chr1">
</scanned-sequence>
<scanned-sequence accession="chr1" name="chr1">
</scanned-sequence>
<scanned-sequence accession="chr1" name="chr1">
</scanned-sequence>
<scanned-sequence accession="chr1" name="chr1">
<matched-element start="26010213" stop="26010198" score="11.5364" pvalue="6.52e-05">
<sequence>CAAGGCGGGTCACAGG</sequence>
<mem:qvalue>0.807</mem:qvalue>
</matched-element>
</scanned-sequence>
<scanned-sequence accession="chr1" name="chr1">
</scanned-sequence>
<scanned-sequence accession="chr1" name="chr1">
</scanned-sequence>
<scanned-sequence accession="chr1" name="chr1">
</scanned-sequence>
<scanned-sequence accession="chr1" name="chr1">
</scanned-sequence>
<scanned-sequence accession="chr1" name="chr1">
</scanned-sequence>
<scanned-sequence accession="chr1" name="chr1">
</scanned-sequence>
<scanned-sequence accession="chr1" name="chr1">
</scanned-sequence>
<scanned-sequence accession="chr1" name="chr1">
</scanned-sequence>
<scanned-sequence accession="chr1" name="chr1">
</scanned-sequence>
<scanned-sequence accession="chr1" name="chr1">
</scanned-sequence>
<scanned-sequence accession="chr1" name="chr1">
</scanned-sequence>
<scanned-sequence accession="chr1" name="chr1">
</scanned-sequence>
<scanned-sequence accession="chr1" name="chr1">
</scanned-sequence>
<scanned-sequence accession="chr1" name="chr1">
<matched-element start="28752070" stop="28752055" score="11" pvalue="8.54e-05">
<sequence>CGGCCCGGGTCGGGCA</sequence>
<mem:qvalue>0.807</mem:qvalue>
</matched-element>
</scanned-sequence>
<scanned-sequence accession="chr1" name="chr1">
<matched-element start="28776584" stop="28776569" score="12.2455" pvalue="4.31e-05">
<sequence>AGGATGGGGTCAGGGA</sequence>
<mem:qvalue>0.807</mem:qvalue>
</matched-element>
</scanned-sequence>
<scanned-sequence accession="chr1" name="chr1">
</scanned-sequence>
<scanned-sequence accession="chr1" name="chr1">
<matched-element start="29957628" stop="29957643" score="12.7545" pvalue="3.03e-05">
<sequence>CAAGTGGGGTCAATGT</sequence>
<mem:qvalue>0.807</mem:qvalue>
</matched-element>
</scanned-sequence>
<scanned-sequence accession="chr1" name="chr1">
</scanned-sequence>
<scanned-sequence accession="chr1" name="chr1">
</scanned-sequence>
<scanned-sequence accession="chr1" name="chr1">
</scanned-sequence>
<scanned-sequence accession="chr1" name="chr1">
</scanned-sequence>
<scanned-sequence accession="chr1" name="chr1">
</scanned-sequence>
<scanned-sequence accession="chr1" name="chr1">
</scanned-sequence>
<scanned-sequence accession="chr1" name="chr1">
</scanned-sequence>
<scanned-sequence accession="chr1" name="chr1">
</scanned-sequence>
<scanned-sequence accession="chr1" name="chr1">
</scanned-sequence>
<scanned-sequence accession="chr1" name="chr1">
<matched-element start="32488421" stop="32488436" score="13.0091" pvalue="2.49e-05">
<sequence>CTGGTGGGGTCAAGGC</sequence>
<mem:qvalue>0.807</mem:qvalue>
</matched-element>
</scanned-sequence>
<scanned-sequence accession="chr1" name="chr1">
<matched-element start="33055479" stop="33055494" score="11.4364" pvalue="6.88e-05">
<sequence>CTTCCTGGGTCACCGT</sequence>
<mem:qvalue>0.807</mem:qvalue>
</matched-element>
</scanned-sequence>
<scanned-sequence accession="chr1" name="chr1">
</scanned-sequence>
<scanned-sequence accession="chr1" name="chr1">
</scanned-sequence>
<scanned-sequence accession="chr1" name="chr1">
</scanned-sequence>
<scanned-sequence accession="chr1" name="chr1">
</scanned-sequence>
<scanned-sequence accession="chr1" name="chr1">
</scanned-sequence>
<scanned-sequence accession="chr1" name="chr1">
</scanned-sequence>
<scanned-sequence accession="chr1" name="chr1">
</scanned-sequence>
<scanned-sequence accession="chr1" name="chr1">
<matched-element start="39054380" stop="39054365" score="12.6091" pvalue="3.37e-05">
<sequence>AGCTCTGGGTCAGTTA</sequence>
<mem:qvalue>0.807</mem:qvalue>
</matched-element>
</scanned-sequence>
<scanned-sequence accession="chr1" name="chr1">
</scanned-sequence>
<scanned-sequence accession="chr1" name="chr1">
<matched-element start="40278372" stop="40278357" score="11.6818" pvalue="6.03e-05">
<sequence>CGCGGTGGGTCAGCCC</sequence>
<mem:qvalue>0.807</mem:qvalue>
</matched-element>
</scanned-sequence>
<scanned-sequence accession="chr1" name="chr1">
</scanned-sequence>
<scanned-sequence accession="chr1" name="chr1">
<matched-element start="40929771" stop="40929786" score="11.7364" pvalue="5.85e-05">
<sequence>GGGGCGGGGTCAAAAC</sequence>
<mem:qvalue>0.807</mem:qvalue>
</matched-element>
</scanned-sequence>
<scanned-sequence accession="chr1" name="chr1">
</scanned-sequence>
<scanned-sequence accession="chr1" name="chr1">
</scanned-sequence>
<scanned-sequence accession="chr1" name="chr1">
<matched-element start="42045221" stop="42045236" score="10.6727" pvalue="9.93e-05">
<sequence>GTCACTGGGTCATCGA</sequence>
<mem:qvalue>0.807</mem:qvalue>
</matched-element>
</scanned-sequence>
<scanned-sequence accession="chr1" name="chr1">
</scanned-sequence>
<scanned-sequence accession="chr1" name="chr1">
</scanned-sequence>
<scanned-sequence accession="chr1" name="chr1">
</scanned-sequence>
<scanned-sequence accession="chr1" name="chr1">
</scanned-sequence>
<scanned-sequence accession="chr1" name="chr1">
</scanned-sequence>
<scanned-sequence accession="chr1" name="chr1">
</scanned-sequence>
<scanned-sequence accession="chr1" name="chr1">
</scanned-sequence>
<scanned-sequence accession="chr1" name="chr1">
</scanned-sequence>
<scanned-sequence accession="chr1" name="chr1">
</scanned-sequence>
<scanned-sequence accession="chr1" name="chr1">
</scanned-sequence>
<scanned-sequence accession="chr1" name="chr1">
</scanned-sequence>
<scanned-sequence accession="chr1" name="chr1">
</scanned-sequence>
<scanned-sequence accession="chr1" name="chr1">
</scanned-sequence>
<scanned-sequence accession="chr1" name="chr1">
</scanned-sequence>
<scanned-sequence accession="chr1" name="chr1">
</scanned-sequence>
<scanned-sequence accession="chr1" name="chr1">
</scanned-sequence>
<scanned-sequence accession="chr1" name="chr1">
</scanned-sequence>
<scanned-sequence accession="chr1" name="chr1">
</scanned-sequence>
<scanned-sequence accession="chr1" name="chr1">
</scanned-sequence>
<scanned-sequence accession="chr1" name="chr1">
</scanned-sequence>
<scanned-sequence accession="chr1" name="chr1">
</scanned-sequence>
<scanned-sequence accession="chr1" name="chr1">
</scanned-sequence>
<scanned-sequence accession="chr1" name="chr1">
</scanned-sequence>
<scanned-sequence accession="chr1" name="chr1">
</scanned-sequence>
<scanned-sequence accession="chr1" name="chr1">
</scanned-sequence>
<scanned-sequence accession="chr1" name="chr1">
</scanned-sequence>
<scanned-sequence accession="chr1" name="chr1">
</scanned-sequence>
<scanned-sequence accession="chr1" name="chr1">
<matched-element start="84745007" stop="84744992" score="13.4636" pvalue="1.68e-05">
<sequence>CGCCTCGGGTCAGCGG</sequence>
<mem:qvalue>0.807</mem:qvalue>
</matched-element>
<matched-element start="84744951" stop="84744936" score="11.5636" pvalue="6.43e-05">
<sequence>AAACTCGGGTCACAGA</sequence>
<mem:qvalue>0.807</mem:qvalue>
</matched-element>
</scanned-sequence>
<scanned-sequence accession="chr1" name="chr1">
</scanned-sequence>
<scanned-sequence accession="chr1" name="chr1">
</scanned-sequence>
<scanned-sequence accession="chr1" name="chr1">
</scanned-sequence>
<scanned-sequence accession="chr1" name="chr1">
</scanned-sequence>
<scanned-sequence accession="chr1" name="chr1">
</scanned-sequence>
<scanned-sequence accession="chr1" name="chr1">
</scanned-sequence>
<scanned-sequence accession="chr1" name="chr1">
</scanned-sequence>
<scanned-sequence accession="chr1" name="chr1">
</scanned-sequence>
<scanned-sequence accession="chr1" name="chr1">
</scanned-sequence>
<scanned-sequence accession="chr1" name="chr1">
</scanned-sequence>
<scanned-sequence accession="chr1" name="chr1">
</scanned-sequence>
<scanned-sequence accession="chr1" name="chr1">
</scanned-sequence>
<scanned-sequence accession="chr1" name="chr1">
<matched-element start="110682592" stop="110682577" score="13.6091" pvalue="1.47e-05">
<sequence>AGCCTCGGGTCATGCT</sequence>
<mem:qvalue>0.807</mem:qvalue>
</matched-element>
</scanned-sequence>
<scanned-sequence accession="chr1" name="chr1">
</scanned-sequence>
<scanned-sequence accession="chr1" name="chr1">
</scanned-sequence>
<scanned-sequence accession="chr1" name="chr1">
</scanned-sequence>
<scanned-sequence accession="chr1" name="chr1">
</scanned-sequence>
<scanned-sequence accession="chr1" name="chr1">
</scanned-sequence>
<scanned-sequence accession="chr1" name="chr1">
</scanned-sequence>
<scanned-sequence accession="chr1" name="chr1">
</scanned-sequence>
<scanned-sequence accession="chr1" name="chr1">
</scanned-sequence>
<scanned-sequence accession="chr1" name="chr1">
</scanned-sequence>
<scanned-sequence accession="chr1" name="chr1">
</scanned-sequence>
<scanned-sequence accession="chr1" name="chr1">
</scanned-sequence>
<scanned-sequence accession="chr1" name="chr1">
</scanned-sequence>
<scanned-sequence accession="chr1" name="chr1">
</scanned-sequence>
<scanned-sequence accession="chr1" name="chr1">
</scanned-sequence>
<scanned-sequence accession="chr1" name="chr1">
</scanned-sequence>
<scanned-sequence accession="chr1" name="chr1">
</scanned-sequence>
<scanned-sequence accession="chr1" name="chr1">
</scanned-sequence>
<scanned-sequence accession="chr1" name="chr1">
</scanned-sequence>
<scanned-sequence accession="chr1" name="chr1">
</scanned-sequence>
<scanned-sequence accession="chr1" name="chr1">
</scanned-sequence>
<scanned-sequence accession="chr1" name="chr1">
</scanned-sequence>
<scanned-sequence accession="chr1" name="chr1">
<matched-element start="117998985" stop="117999000" score="12.2455" pvalue="4.31e-05">
<sequence>TGAGCTGGGTCAGTTT</sequence>
<mem:qvalue>0.807</mem:qvalue>
</matched-element>
<matched-element start="117998703" stop="117998718" score="11.8091" pvalue="5.62e-05">
<sequence>GTCTCTGGGTCAATCT</sequence>
<mem:qvalue>0.807</mem:qvalue>
</matched-element>
</scanned-sequence>
<scanned-sequence accession="chr1" name="chr1">
</scanned-sequence>
<scanned-sequence accession="chr1" name="chr1">
</scanned-sequence>
<scanned-sequence accession="chr1" name="chr1">
</scanned-sequence>
<scanned-sequence accession="chr1" name="chr1">
<matched-element start="120065789" stop="120065774" score="10.6909" pvalue="9.85e-05">
<sequence>TGAACCAGGTCACAGA</sequence>
<mem:qvalue>0.807</mem:qvalue>
</matched-element>
</scanned-sequence>
<scanned-sequence accession="chr1" name="chr1">
</scanned-sequence>
<scanned-sequence accession="chr1" name="chr1">
</scanned-sequence>
<scanned-sequence accession="chr1" name="chr1">
</scanned-sequence>
<scanned-sequence accession="chr1" name="chr1">
</scanned-sequence>
<scanned-sequence accession="chr1" name="chr1">
</scanned-sequence>
<scanned-sequence accession="chr1" name="chr1">
</scanned-sequence>
<scanned-sequence accession="chr1" name="chr1">
<matched-element start="148125052" stop="148125037" score="12.8091" pvalue="2.91e-05">
<sequence>GGGGTGGGGTCAAGAA</sequence>
<mem:qvalue>0.807</mem:qvalue>
</matched-element>
</scanned-sequence>
<scanned-sequence accession="chr1" name="chr1">
<matched-element start="148398482" stop="148398467" score="13.7636" pvalue="1.26e-05">
<sequence>GTAGTGGGGTCAGGCA</sequence>
<mem:qvalue>0.807</mem:qvalue>
</matched-element>
<matched-element start="148398555" stop="148398540" score="12.1455" pvalue="4.6e-05">
<sequence>GCTGCGGGGTCACTTC</sequence>
<mem:qvalue>0.807</mem:qvalue>
</matched-element>
</scanned-sequence>
<scanned-sequence accession="chr1" name="chr1">
</scanned-sequence>
<scanned-sequence accession="chr1" name="chr1">
</scanned-sequence>
<scanned-sequence accession="chr1" name="chr1">
</scanned-sequence>
<scanned-sequence accession="chr1" name="chr1">
</scanned-sequence>
<scanned-sequence accession="chr1" name="chr1">
</scanned-sequence>
<scanned-sequence accession="chr1" name="chr1">
</scanned-sequence>
<scanned-sequence accession="chr1" name="chr1">
</scanned-sequence>
<scanned-sequence accession="chr1" name="chr1">
</scanned-sequence>
<scanned-sequence accession="chr1" name="chr1">
</scanned-sequence>
<scanned-sequence accession="chr1" name="chr1">
</scanned-sequence>
<scanned-sequence accession="chr1" name="chr1">
</scanned-sequence>
<scanned-sequence accession="chr1" name="chr1">
</scanned-sequence>
<scanned-sequence accession="chr1" name="chr1">
</scanned-sequence>
<scanned-sequence accession="chr1" name="chr1">
</scanned-sequence>
<scanned-sequence accession="chr1" name="chr1">
</scanned-sequence>
<scanned-sequence accession="chr1" name="chr1">
<matched-element start="154452943" stop="154452928" score="15.0364" pvalue="2.68e-06">
<sequence>CTAGCCGGGTCACCGG</sequence>
<mem:qvalue>0.807</mem:qvalue>
</matched-element>
</scanned-sequence>
<scanned-sequence accession="chr1" name="chr1">
</scanned-sequence>
<scanned-sequence accession="chr1" name="chr1">
</scanned-sequence>
<scanned-sequence accession="chr1" name="chr1">
</scanned-sequence>
<scanned-sequence accession="chr1" name="chr1">
</scanned-sequence>
<scanned-sequence accession="chr1" name="chr1">
</scanned-sequence>
<scanned-sequence accession="chr1" name="chr1">
</scanned-sequence>
<scanned-sequence accession="chr1" name="chr1">
</scanned-sequence>
<scanned-sequence accession="chr1" name="chr1">
</scanned-sequence>
<scanned-sequence accession="chr1" name="chr1">
</scanned-sequence>
<scanned-sequence accession="chr1" name="chr1">
</scanned-sequence>
<scanned-sequence accession="chr1" name="chr1">
</scanned-sequence>
<scanned-sequence accession="chr1" name="chr1">
</scanned-sequence>
<scanned-sequence accession="chr1" name="chr1">
</scanned-sequence>
<scanned-sequence accession="chr1" name="chr1">
</scanned-sequence>
<scanned-sequence accession="chr1" name="chr1">
</scanned-sequence>
<scanned-sequence accession="chr1" name="chr1">
</scanned-sequence>
<scanned-sequence accession="chr1" name="chr1">
</scanned-sequence>
<scanned-sequence accession="chr1" name="chr1">
</scanned-sequence>
<scanned-sequence accession="chr1" name="chr1">
</scanned-sequence>
<scanned-sequence accession="chr1" name="chr1">
</scanned-sequence>
<scanned-sequence accession="chr1" name="chr1">
</scanned-sequence>
<scanned-sequence accession="chr1" name="chr1">
</scanned-sequence>
<scanned-sequence accession="chr1" name="chr1">
</scanned-sequence>
<scanned-sequence accession="chr1" name="chr1">
</scanned-sequence>
<scanned-sequence accession="chr1" name="chr1">
</scanned-sequence>
<scanned-sequence accession="chr1" name="chr1">
</scanned-sequence>
<scanned-sequence accession="chr1" name="chr1">
</scanned-sequence>
<scanned-sequence accession="chr1" name="chr1">
</scanned-sequence>
<scanned-sequence accession="chr1" name="chr1">
</scanned-sequence>
<scanned-sequence accession="chr1" name="chr1">
</scanned-sequence>
<scanned-sequence accession="chr1" name="chr1">
</scanned-sequence>
<scanned-sequence accession="chr1" name="chr1">
</scanned-sequence>
<scanned-sequence accession="chr1" name="chr1">
</scanned-sequence>
<scanned-sequence accession="chr1" name="chr1">
</scanned-sequence>
<scanned-sequence accession="chr1" name="chr1">
</scanned-sequence>
<scanned-sequence accession="chr1" name="chr1">
</scanned-sequence>
<scanned-sequence accession="chr1" name="chr1">
</scanned-sequence>
<scanned-sequence accession="chr1" name="chr1">
</scanned-sequence>
<scanned-sequence accession="chr1" name="chr1">
</scanned-sequence>
<scanned-sequence accession="chr1" name="chr1">
</scanned-sequence>
<scanned-sequence accession="chr1" name="chr1">
</scanned-sequence>
<scanned-sequence accession="chr1" name="chr1">
</scanned-sequence>
<scanned-sequence accession="chr1" name="chr1">
</scanned-sequence>
<scanned-sequence accession="chr1" name="chr1">
</scanned-sequence>
<scanned-sequence accession="chr1" name="chr1">
<matched-element start="179370548" stop="179370533" score="13.2273" pvalue="2.07e-05">
<sequence>AGATGCGGGTCACATA</sequence>
<mem:qvalue>0.807</mem:qvalue>
</matched-element>
</scanned-sequence>
<scanned-sequence accession="chr1" name="chr1">
</scanned-sequence>
<scanned-sequence accession="chr1" name="chr1">
<matched-element start="180662965" stop="180662950" score="11.6182" pvalue="6.24e-05">
<sequence>TTATTGGGGTCATTCT</sequence>
<mem:qvalue>0.807</mem:qvalue>
</matched-element>
</scanned-sequence>
<scanned-sequence accession="chr1" name="chr1">
<matched-element start="181259719" stop="181259734" score="13.4091" pvalue="1.77e-05">
<sequence>TGACCGGGGTCACCAA</sequence>
<mem:qvalue>0.807</mem:qvalue>
</matched-element>
</scanned-sequence>
<scanned-sequence accession="chr1" name="chr1">
</scanned-sequence>
<scanned-sequence accession="chr1" name="chr1">
</scanned-sequence>
<scanned-sequence accession="chr1" name="chr1">
</scanned-sequence>
<scanned-sequence accession="chr1" name="chr1">
</scanned-sequence>
<scanned-sequence accession="chr1" name="chr1">
</scanned-sequence>
<scanned-sequence accession="chr1" name="chr1">
</scanned-sequence>
<scanned-sequence accession="chr1" name="chr1">
</scanned-sequence>
<scanned-sequence accession="chr1" name="chr1">
</scanned-sequence>
<scanned-sequence accession="chr1" name="chr1">
</scanned-sequence>
<scanned-sequence accession="chr1" name="chr1">
<matched-element start="201544195" stop="201544210" score="13.0091" pvalue="2.49e-05">
<sequence>CTGGTCGGGTCATAGA</sequence>
<mem:qvalue>0.807</mem:qvalue>
</matched-element>
</scanned-sequence>
<scanned-sequence accession="chr1" name="chr1">
<matched-element start="201557099" stop="201557114" score="12.7909" pvalue="2.95e-05">
<sequence>AGGGTGGGGTCAGGTC</sequence>
<mem:qvalue>0.807</mem:qvalue>
</matched-element>
<matched-element start="201556716" stop="201556701" score="11.5455" pvalue="6.49e-05">
<sequence>GGAGGGGGGTCAGGGG</sequence>
<mem:qvalue>0.807</mem:qvalue>
</matched-element>
</scanned-sequence>
<scanned-sequence accession="chr1" name="chr1">
</scanned-sequence>
<scanned-sequence accession="chr1" name="chr1">
</scanned-sequence>
<scanned-sequence accession="chr1" name="chr1">
</scanned-sequence>
<scanned-sequence accession="chr1" name="chr1">
</scanned-sequence>
<scanned-sequence accession="chr1" name="chr1">
</scanned-sequence>
<scanned-sequence accession="chr1" name="chr1">
</scanned-sequence>
<scanned-sequence accession="chr1" name="chr1">
</scanned-sequence>
<scanned-sequence accession="chr1" name="chr1">
</scanned-sequence>
<scanned-sequence accession="chr1" name="chr1">
</scanned-sequence>
<scanned-sequence accession="chr1" name="chr1">
</scanned-sequence>
<scanned-sequence accession="chr1" name="chr1">
</scanned-sequence>
<scanned-sequence accession="chr1" name="chr1">
<matched-element start="205170691" stop="205170706" score="12.0545" pvalue="4.87e-05">
<sequence>AGGCTGGGGTCAACCA</sequence>
<mem:qvalue>0.807</mem:qvalue>
</matched-element>
</scanned-sequence>
<scanned-sequence accession="chr1" name="chr1">
</scanned-sequence>
<scanned-sequence accession="chr1" name="chr1">
</scanned-sequence>
<scanned-sequence accession="chr1" name="chr1">
</scanned-sequence>
<scanned-sequence accession="chr1" name="chr1">
</scanned-sequence>
<scanned-sequence accession="chr1" name="chr1">
</scanned-sequence>
<scanned-sequence accession="chr1" name="chr1">
</scanned-sequence>
<scanned-sequence accession="chr1" name="chr1">
</scanned-sequence>
<scanned-sequence accession="chr1" name="chr1">
</scanned-sequence>
<scanned-sequence accession="chr1" name="chr1">
</scanned-sequence>
<scanned-sequence accession="chr1" name="chr1">
</scanned-sequence>
<scanned-sequence accession="chr1" name="chr1">
</scanned-sequence>
<scanned-sequence accession="chr1" name="chr1">
</scanned-sequence>
<scanned-sequence accession="chr1" name="chr1">
<matched-element start="224917436" stop="224917451" score="12.4636" pvalue="3.73e-05">
<sequence>TCCCCCGGGTCATCTT</sequence>
<mem:qvalue>0.807</mem:qvalue>
</matched-element>
</scanned-sequence>
<scanned-sequence accession="chr1" name="chr1">
</scanned-sequence>
<scanned-sequence accession="chr1" name="chr1">
</scanned-sequence>
<scanned-sequence accession="chr1" name="chr1">
</scanned-sequence>
<scanned-sequence accession="chr1" name="chr1">
</scanned-sequence>
<scanned-sequence accession="chr1" name="chr1">
</scanned-sequence>
<scanned-sequence accession="chr1" name="chr1">
</scanned-sequence>
<scanned-sequence accession="chr1" name="chr1">
</scanned-sequence>
<scanned-sequence accession="chr1" name="chr1">
</scanned-sequence>
<scanned-sequence accession="chr1" name="chr1">
</scanned-sequence>
<scanned-sequence accession="chr1" name="chr1">
</scanned-sequence>
<scanned-sequence accession="chr1" name="chr1">
</scanned-sequence>
<scanned-sequence accession="chr1" name="chr1">
</scanned-sequence>
<scanned-sequence accession="chr1" name="chr1">
</scanned-sequence>
<scanned-sequence accession="chr1" name="chr1">
</scanned-sequence>
<scanned-sequence accession="chr1" name="chr1">
</scanned-sequence>
<scanned-sequence accession="chr1" name="chr1">
</scanned-sequence>
<scanned-sequence accession="chr2" name="chr2">
</scanned-sequence>
<scanned-sequence accession="chr2" name="chr2">
</scanned-sequence>
<scanned-sequence accession="chr2" name="chr2">
</scanned-sequence>
<scanned-sequence accession="chr2" name="chr2">
</scanned-sequence>
<scanned-sequence accession="chr2" name="chr2">
<matched-element start="8361137" stop="8361122" score="10.8455" pvalue="9.17e-05">
<sequence>TGCACGAGGTCAGGGT</sequence>
<mem:qvalue>0.807</mem:qvalue>
</matched-element>
</scanned-sequence>
<scanned-sequence accession="chr2" name="chr2">
</scanned-sequence>
<scanned-sequence accession="chr2" name="chr2">
</scanned-sequence>
<scanned-sequence accession="chr2" name="chr2">
</scanned-sequence>
<scanned-sequence accession="chr2" name="chr2">
</scanned-sequence>
<scanned-sequence accession="chr2" name="chr2">
</scanned-sequence>
<scanned-sequence accession="chr2" name="chr2">
</scanned-sequence>
<scanned-sequence accession="chr2" name="chr2">
</scanned-sequence>
<scanned-sequence accession="chr2" name="chr2">
</scanned-sequence>
<scanned-sequence accession="chr2" name="chr2">
</scanned-sequence>
<scanned-sequence accession="chr2" name="chr2">
</scanned-sequence>
<scanned-sequence accession="chr2" name="chr2">
</scanned-sequence>
<scanned-sequence accession="chr2" name="chr2">
</scanned-sequence>
<scanned-sequence accession="chr2" name="chr2">
</scanned-sequence>
<scanned-sequence accession="chr2" name="chr2">
</scanned-sequence>
<scanned-sequence accession="chr2" name="chr2">
</scanned-sequence>
<scanned-sequence accession="chr2" name="chr2">
</scanned-sequence>
<scanned-sequence accession="chr2" name="chr2">
</scanned-sequence>
<scanned-sequence accession="chr2" name="chr2">
</scanned-sequence>
<scanned-sequence accession="chr2" name="chr2">
</scanned-sequence>
<scanned-sequence accession="chr2" name="chr2">
</scanned-sequence>
<scanned-sequence accession="chr2" name="chr2">
</scanned-sequence>
<scanned-sequence accession="chr2" name="chr2">
</scanned-sequence>
<scanned-sequence accession="chr2" name="chr2">
</scanned-sequence>
<scanned-sequence accession="chr2" name="chr2">
</scanned-sequence>
<scanned-sequence accession="chr2" name="chr2">
</scanned-sequence>
<scanned-sequence accession="chr2" name="chr2">
</scanned-sequence>
<scanned-sequence accession="chr2" name="chr2">
</scanned-sequence>
<scanned-sequence accession="chr2" name="chr2">
</scanned-sequence>
<scanned-sequence accession="chr2" name="chr2">
</scanned-sequence>
<scanned-sequence accession="chr2" name="chr2">
</scanned-sequence>
<scanned-sequence accession="chr2" name="chr2">
</scanned-sequence>
<scanned-sequence accession="chr2" name="chr2">
</scanned-sequence>
<scanned-sequence accession="chr2" name="chr2">
</scanned-sequence>
<scanned-sequence accession="chr2" name="chr2">
</scanned-sequence>
<scanned-sequence accession="chr2" name="chr2">
</scanned-sequence>
<scanned-sequence accession="chr2" name="chr2">
</scanned-sequence>
<scanned-sequence accession="chr2" name="chr2">
</scanned-sequence>
<scanned-sequence accession="chr2" name="chr2">
</scanned-sequence>
<scanned-sequence accession="chr2" name="chr2">
</scanned-sequence>
<scanned-sequence accession="chr2" name="chr2">
</scanned-sequence>
<scanned-sequence accession="chr2" name="chr2">
</scanned-sequence>
<scanned-sequence accession="chr2" name="chr2">
</scanned-sequence>
<scanned-sequence accession="chr2" name="chr2">
</scanned-sequence>
<scanned-sequence accession="chr2" name="chr2">
</scanned-sequence>
<scanned-sequence accession="chr2" name="chr2">
</scanned-sequence>
<scanned-sequence accession="chr2" name="chr2">
</scanned-sequence>
<scanned-sequence accession="chr2" name="chr2">
</scanned-sequence>
<scanned-sequence accession="chr2" name="chr2">
</scanned-sequence>
<scanned-sequence accession="chr2" name="chr2">
</scanned-sequence>
<scanned-sequence accession="chr2" name="chr2">
</scanned-sequence>
<scanned-sequence accession="chr2" name="chr2">
</scanned-sequence>
<scanned-sequence accession="chr2" name="chr2">
</scanned-sequence>
<scanned-sequence accession="chr2" name="chr2">
</scanned-sequence>
<scanned-sequence accession="chr2" name="chr2">
<matched-element start="70170797" stop="70170782" score="11.9091" pvalue="5.31e-05">
<sequence>CTCATCAGGTCAGGGA</sequence>
<mem:qvalue>0.807</mem:qvalue>
</matched-element>
</scanned-sequence>
<scanned-sequence accession="chr2" name="chr2">
</scanned-sequence>
<scanned-sequence accession="chr2" name="chr2">
</scanned-sequence>
<scanned-sequence accession="chr2" name="chr2">
</scanned-sequence>
<scanned-sequence accession="chr2" name="chr2">
</scanned-sequence>
<scanned-sequence accession="chr2" name="chr2">
</scanned-sequence>
<scanned-sequence accession="chr2" name="chr2">
</scanned-sequence>
<scanned-sequence accession="chr2" name="chr2">
</scanned-sequence>
<scanned-sequence accession="chr2" name="chr2">
</scanned-sequence>
<scanned-sequence accession="chr2" name="chr2">
</scanned-sequence>
<scanned-sequence accession="chr2" name="chr2">
</scanned-sequence>
<scanned-sequence accession="chr2" name="chr2">
</scanned-sequence>
<scanned-sequence accession="chr2" name="chr2">
</scanned-sequence>
<scanned-sequence accession="chr2" name="chr2">
</scanned-sequence>
<scanned-sequence accession="chr2" name="chr2">
</scanned-sequence>
<scanned-sequence accession="chr2" name="chr2">
</scanned-sequence>
<scanned-sequence accession="chr2" name="chr2">
</scanned-sequence>
<scanned-sequence accession="chr2" name="chr2">
</scanned-sequence>
<scanned-sequence accession="chr2" name="chr2">
</scanned-sequence>
<scanned-sequence accession="chr2" name="chr2">
</scanned-sequence>
<scanned-sequence accession="chr2" name="chr2">
</scanned-sequence>
<scanned-sequence accession="chr2" name="chr2">
</scanned-sequence>
<scanned-sequence accession="chr2" name="chr2">
</scanned-sequence>
<scanned-sequence accession="chr2" name="chr2">
</scanned-sequence>
<scanned-sequence accession="chr2" name="chr2">
</scanned-sequence>
<scanned-sequence accession="chr2" name="chr2">
</scanned-sequence>
<scanned-sequence accession="chr2" name="chr2">
</scanned-sequence>
<scanned-sequence accession="chr2" name="chr2">
</scanned-sequence>
<scanned-sequence accession="chr2" name="chr2">
</scanned-sequence>
<scanned-sequence accession="chr2" name="chr2">
</scanned-sequence>
<scanned-sequence accession="chr2" name="chr2">
</scanned-sequence>
<scanned-sequence accession="chr2" name="chr2">
</scanned-sequence>
<scanned-sequence accession="chr2" name="chr2">
</scanned-sequence>
<scanned-sequence accession="chr2" name="chr2">
</scanned-sequence>
<scanned-sequence accession="chr2" name="chr2">
</scanned-sequence>
<scanned-sequence accession="chr2" name="chr2">
</scanned-sequence>
<scanned-sequence accession="chr2" name="chr2">
</scanned-sequence>
<scanned-sequence accession="chr2" name="chr2">
</scanned-sequence>
<scanned-sequence accession="chr2" name="chr2">
<matched-element start="152740479" stop="152740464" score="12.6182" pvalue="3.35e-05">
<sequence>GGCCGCGGGTCACCCG</sequence>
<mem:qvalue>0.807</mem:qvalue>
</matched-element>
</scanned-sequence>
<scanned-sequence accession="chr2" name="chr2">
</scanned-sequence>
<scanned-sequence accession="chr2" name="chr2">
</scanned-sequence>
<scanned-sequence accession="chr2" name="chr2">
</scanned-sequence>
<scanned-sequence accession="chr2" name="chr2">
</scanned-sequence>
<scanned-sequence accession="chr2" name="chr2">
</scanned-sequence>
<scanned-sequence accession="chr2" name="chr2">
</scanned-sequence>
<scanned-sequence accession="chr2" name="chr2">
</scanned-sequence>
<scanned-sequence accession="chr2" name="chr2">
</scanned-sequence>
<scanned-sequence accession="chr2" name="chr2">
</scanned-sequence>
<scanned-sequence accession="chr2" name="chr2">
</scanned-sequence>
<scanned-sequence accession="chr2" name="chr2">
</scanned-sequence>
<scanned-sequence accession="chr2" name="chr2">
</scanned-sequence>
<scanned-sequence accession="chr2" name="chr2">
</scanned-sequence>
<scanned-sequence accession="chr2" name="chr2">
</scanned-sequence>
<scanned-sequence accession="chr2" name="chr2">
</scanned-sequence>
<scanned-sequence accession="chr2" name="chr2">
</scanned-sequence>
<scanned-sequence accession="chr2" name="chr2">
</scanned-sequence>
<scanned-sequence accession="chr2" name="chr2">
</scanned-sequence>
<scanned-sequence accession="chr2" name="chr2">
</scanned-sequence>
<scanned-sequence accession="chr2" name="chr2">
</scanned-sequence>
<scanned-sequence accession="chr2" name="chr2">
<matched-element start="181885829" stop="181885844" score="11.9818" pvalue="5.08e-05">
<sequence>TGCTCTGGGTCACCAT</sequence>
<mem:qvalue>0.807</mem:qvalue>
</matched-element>
</scanned-sequence>
<scanned-sequence accession="chr2" name="chr2">
</scanned-sequence>
<scanned-sequence accession="chr2" name="chr2">
</scanned-sequence>
<scanned-sequence accession="chr2" name="chr2">
</scanned-sequence>
<scanned-sequence accession="chr2" name="chr2">
</scanned-sequence>
<scanned-sequence accession="chr2" name="chr2">
</scanned-sequence>
<scanned-sequence accession="chr2" name="chr2">
</scanned-sequence>
<scanned-sequence accession="chr2" name="chr2">
</scanned-sequence>
<scanned-sequence accession="chr2" name="chr2">
</scanned-sequence>
<scanned-sequence accession="chr2" name="chr2">
</scanned-sequence>
<scanned-sequence accession="chr2" name="chr2">
</scanned-sequence>
<scanned-sequence accession="chr2" name="chr2">
</scanned-sequence>
<scanned-sequence accession="chr2" name="chr2">
</scanned-sequence>
<scanned-sequence accession="chr2" name="chr2">
</scanned-sequence>
<scanned-sequence accession="chr2" name="chr2">
</scanned-sequence>
<scanned-sequence accession="chr2" name="chr2">
</scanned-sequence>
<scanned-sequence accession="chr2" name="chr2">
</scanned-sequence>
<scanned-sequence accession="chr2" name="chr2">
</scanned-sequence>
<scanned-sequence accession="chr2" name="chr2">
</scanned-sequence>
<scanned-sequence accession="chr2" name="chr2">
</scanned-sequence>
<scanned-sequence accession="chr2" name="chr2">
</scanned-sequence>
<scanned-sequence accession="chr2" name="chr2">
</scanned-sequence>
<scanned-sequence accession="chr2" name="chr2">
</scanned-sequence>
<scanned-sequence accession="chr2" name="chr2">
</scanned-sequence>
<scanned-sequence accession="chr2" name="chr2">
</scanned-sequence>
<scanned-sequence accession="chr2" name="chr2">
</scanned-sequence>
<scanned-sequence accession="chr2" name="chr2">
</scanned-sequence>
<scanned-sequence accession="chr2" name="chr2">
</scanned-sequence>
<scanned-sequence accession="chr2" name="chr2">
</scanned-sequence>
<scanned-sequence accession="chr2" name="chr2">
</scanned-sequence>
<scanned-sequence accession="chr2" name="chr2">
</scanned-sequence>
<scanned-sequence accession="chr2" name="chr2">
</scanned-sequence>
<scanned-sequence accession="chr2" name="chr2">
</scanned-sequence>
<scanned-sequence accession="chr2" name="chr2">
</scanned-sequence>
<scanned-sequence accession="chr2" name="chr2">
</scanned-sequence>
<scanned-sequence accession="chr2" name="chr2">
</scanned-sequence>
<scanned-sequence accession="chr2" name="chr2">
</scanned-sequence>
<scanned-sequence accession="chr2" name="chr2">
</scanned-sequence>
<scanned-sequence accession="chr2" name="chr2">
</scanned-sequence>
<scanned-sequence accession="chr2" name="chr2">
</scanned-sequence>
<scanned-sequence accession="chr2" name="chr2">
</scanned-sequence>
<scanned-sequence accession="chr2" name="chr2">
</scanned-sequence>
<scanned-sequence accession="chr2" name="chr2">
</scanned-sequence>
<scanned-sequence accession="chr2" name="chr2">
<matched-element start="231233668" stop="231233683" score="12.1091" pvalue="4.7e-05">
<sequence>TGGCCGGGGTCAAACA</sequence>
<mem:qvalue>0.807</mem:qvalue>
</matched-element>
</scanned-sequence>
<scanned-sequence accession="chr2" name="chr2">
</scanned-sequence>
<scanned-sequence accession="chr2" name="chr2">
</scanned-sequence>
<scanned-sequence accession="chr2" name="chr2">
</scanned-sequence>
<scanned-sequence accession="chr2" name="chr2">
</scanned-sequence>
<scanned-sequence accession="chr2" name="chr2">
</scanned-sequence>
<scanned-sequence accession="chr2" name="chr2">
</scanned-sequence>
<scanned-sequence accession="chr2" name="chr2">
</scanned-sequence>
<scanned-sequence accession="chr2" name="chr2">
</scanned-sequence>
<scanned-sequence accession="chr2" name="chr2">
</scanned-sequence>
<scanned-sequence accession="chr2" name="chr2">
</scanned-sequence>
<scanned-sequence accession="chr2" name="chr2">
</scanned-sequence>
<scanned-sequence accession="chr2" name="chr2">
</scanned-sequence>
<scanned-sequence accession="chr2" name="chr2">
</scanned-sequence>
<scanned-sequence accession="chr2" name="chr2">
</scanned-sequence>
<scanned-sequence accession="chr2" name="chr2">
</scanned-sequence>
<scanned-sequence accession="chr2" name="chr2">
</scanned-sequence>
<scanned-sequence accession="chr2" name="chr2">
</scanned-sequence>
<scanned-sequence accession="chr2" name="chr2">
</scanned-sequence>
<scanned-sequence accession="chr2" name="chr2">
</scanned-sequence>
<scanned-sequence accession="chr2" name="chr2">
<matched-element start="233632669" stop="233632684" score="12.0545" pvalue="4.87e-05">
<sequence>GTAATGGGGTCACAGA</sequence>
<mem:qvalue>0.807</mem:qvalue>
</matched-element>
</scanned-sequence>
<scanned-sequence accession="chr2" name="chr2">
</scanned-sequence>
<scanned-sequence accession="chr2" name="chr2">
</scanned-sequence>
<scanned-sequence accession="chr2" name="chr2">
</scanned-sequence>
<scanned-sequence accession="chr2" name="chr2">
</scanned-sequence>
<scanned-sequence accession="chr2" name="chr2">
</scanned-sequence>
<scanned-sequence accession="chr2" name="chr2">
<matched-element start="235074115" stop="235074100" score="13.7636" pvalue="1.26e-05">
<sequence>AGCAGGGGGTCACTTA</sequence>
<mem:qvalue>0.807</mem:qvalue>
</matched-element>
</scanned-sequence>
<scanned-sequence accession="chr2" name="chr2">
</scanned-sequence>
<scanned-sequence accession="chr2" name="chr2">
</scanned-sequence>
<scanned-sequence accession="chr2" name="chr2">
</scanned-sequence>
<scanned-sequence accession="chr2" name="chr2">
</scanned-sequence>
<scanned-sequence accession="chr3" name="chr3">
</scanned-sequence>
<scanned-sequence accession="chr3" name="chr3">
</scanned-sequence>
<scanned-sequence accession="chr3" name="chr3">
</scanned-sequence>
<scanned-sequence accession="chr3" name="chr3">
<matched-element start="4994218" stop="4994203" score="15.6727" pvalue="9.75e-07">
<sequence>CGCTTCGGGTCAGTCA</sequence>
<mem:qvalue>0.807</mem:qvalue>
</matched-element>
<matched-element start="4994178" stop="4994193" score="11.3" pvalue="7.39e-05">
<sequence>ACAGCCAGGTCACTCA</sequence>
<mem:qvalue>0.807</mem:qvalue>
</matched-element>
<matched-element start="4994161" stop="4994146" score="10.6727" pvalue="9.93e-05">
<sequence>AAAATGGGGTCACTGC</sequence>
<mem:qvalue>0.807</mem:qvalue>
</matched-element>
</scanned-sequence>
<scanned-sequence accession="chr3" name="chr3">
</scanned-sequence>
<scanned-sequence accession="chr3" name="chr3">
</scanned-sequence>
<scanned-sequence accession="chr3" name="chr3">
</scanned-sequence>
<scanned-sequence accession="chr3" name="chr3">
</scanned-sequence>
<scanned-sequence accession="chr3" name="chr3">
</scanned-sequence>
<scanned-sequence accession="chr3" name="chr3">
</scanned-sequence>
<scanned-sequence accession="chr3" name="chr3">
</scanned-sequence>
<scanned-sequence accession="chr3" name="chr3">
</scanned-sequence>
<scanned-sequence accession="chr3" name="chr3">
</scanned-sequence>
<scanned-sequence accession="chr3" name="chr3">
</scanned-sequence>
<scanned-sequence accession="chr3" name="chr3">
</scanned-sequence>
<scanned-sequence accession="chr3" name="chr3">
<matched-element start="13100744" stop="13100759" score="11.5545" pvalue="6.46e-05">
<sequence>CACGGCAGGTCACCCA</sequence>
<mem:qvalue>0.807</mem:qvalue>
</matched-element>
</scanned-sequence>
<scanned-sequence accession="chr3" name="chr3">
</scanned-sequence>
<scanned-sequence accession="chr3" name="chr3">
</scanned-sequence>
<scanned-sequence accession="chr3" name="chr3">
</scanned-sequence>
<scanned-sequence accession="chr3" name="chr3">
</scanned-sequence>
<scanned-sequence accession="chr3" name="chr3">
</scanned-sequence>
<scanned-sequence accession="chr3" name="chr3">
</scanned-sequence>
<scanned-sequence accession="chr3" name="chr3">
</scanned-sequence>
<scanned-sequence accession="chr3" name="chr3">
</scanned-sequence>
<scanned-sequence accession="chr3" name="chr3">
</scanned-sequence>
<scanned-sequence accession="chr3" name="chr3">
</scanned-sequence>
<scanned-sequence accession="chr3" name="chr3">
</scanned-sequence>
<scanned-sequence accession="chr3" name="chr3">
</scanned-sequence>
<scanned-sequence accession="chr3" name="chr3">
</scanned-sequence>
<scanned-sequence accession="chr3" name="chr3">
</scanned-sequence>
<scanned-sequence accession="chr3" name="chr3">
</scanned-sequence>
<scanned-sequence accession="chr3" name="chr3">
</scanned-sequence>
<scanned-sequence accession="chr3" name="chr3">
</scanned-sequence>
<scanned-sequence accession="chr3" name="chr3">
</scanned-sequence>
<scanned-sequence accession="chr3" name="chr3">
</scanned-sequence>
<scanned-sequence accession="chr3" name="chr3">
</scanned-sequence>
<scanned-sequence accession="chr3" name="chr3">
</scanned-sequence>
<scanned-sequence accession="chr3" name="chr3">
</scanned-sequence>
<scanned-sequence accession="chr3" name="chr3">
</scanned-sequence>
<scanned-sequence accession="chr3" name="chr3">
</scanned-sequence>
<scanned-sequence accession="chr3" name="chr3">
</scanned-sequence>
<scanned-sequence accession="chr3" name="chr3">
</scanned-sequence>
<scanned-sequence accession="chr3" name="chr3">
</scanned-sequence>
<scanned-sequence accession="chr3" name="chr3">
</scanned-sequence>
<scanned-sequence accession="chr3" name="chr3">
</scanned-sequence>
<scanned-sequence accession="chr3" name="chr3">
</scanned-sequence>
<scanned-sequence accession="chr3" name="chr3">
</scanned-sequence>
<scanned-sequence accession="chr3" name="chr3">
</scanned-sequence>
<scanned-sequence accession="chr3" name="chr3">
</scanned-sequence>
<scanned-sequence accession="chr3" name="chr3">
</scanned-sequence>
<scanned-sequence accession="chr3" name="chr3">
</scanned-sequence>
<scanned-sequence accession="chr3" name="chr3">
</scanned-sequence>
<scanned-sequence accession="chr3" name="chr3">
</scanned-sequence>
<scanned-sequence accession="chr3" name="chr3">
</scanned-sequence>
<scanned-sequence accession="chr3" name="chr3">
</scanned-sequence>
<scanned-sequence accession="chr3" name="chr3">
<matched-element start="49034500" stop="49034515" score="12.7909" pvalue="2.95e-05">
<sequence>CACGCTGGGTCAGGCT</sequence>
<mem:qvalue>0.807</mem:qvalue>
</matched-element>
</scanned-sequence>
<scanned-sequence accession="chr3" name="chr3">
</scanned-sequence>
<scanned-sequence accession="chr3" name="chr3">
<matched-element start="49257244" stop="49257229" score="10.8545" pvalue="9.14e-05">
<sequence>AGGCTGGGGTCAGAAA</sequence>
<mem:qvalue>0.807</mem:qvalue>
</matched-element>
</scanned-sequence>
<scanned-sequence accession="chr3" name="chr3">
</scanned-sequence>
<scanned-sequence accession="chr3" name="chr3">
<matched-element start="49370799" stop="49370814" score="14.2364" pvalue="7.56e-06">
<sequence>GGCGGCGGGTCACGTG</sequence>
<mem:qvalue>0.807</mem:qvalue>
</matched-element>
</scanned-sequence>
<scanned-sequence accession="chr3" name="chr3">
</scanned-sequence>
<scanned-sequence accession="chr3" name="chr3">
</scanned-sequence>
<scanned-sequence accession="chr3" name="chr3">
</scanned-sequence>
<scanned-sequence accession="chr3" name="chr3">
</scanned-sequence>
<scanned-sequence accession="chr3" name="chr3">
</scanned-sequence>
<scanned-sequence accession="chr3" name="chr3">
</scanned-sequence>
<scanned-sequence accession="chr3" name="chr3">
</scanned-sequence>
<scanned-sequence accession="chr3" name="chr3">
</scanned-sequence>
<scanned-sequence accession="chr3" name="chr3">
</scanned-sequence>
<scanned-sequence accession="chr3" name="chr3">
</scanned-sequence>
<scanned-sequence accession="chr3" name="chr3">
</scanned-sequence>
<scanned-sequence accession="chr3" name="chr3">
<matched-element start="58002831" stop="58002816" score="11.3727" pvalue="7.11e-05">
<sequence>AGAATGGGGTCAACTG</sequence>
<mem:qvalue>0.807</mem:qvalue>
</matched-element>
</scanned-sequence>
<scanned-sequence accession="chr3" name="chr3">
</scanned-sequence>
<scanned-sequence accession="chr3" name="chr3">
</scanned-sequence>
<scanned-sequence accession="chr3" name="chr3">
</scanned-sequence>
<scanned-sequence accession="chr3" name="chr3">
</scanned-sequence>
<scanned-sequence accession="chr3" name="chr3">
<matched-element start="72308585" stop="72308570" score="12.2273" pvalue="4.36e-05">
<sequence>CTTACTGGGTCACCTA</sequence>
<mem:qvalue>0.807</mem:qvalue>
</matched-element>
</scanned-sequence>
<scanned-sequence accession="chr3" name="chr3">
</scanned-sequence>
<scanned-sequence accession="chr3" name="chr3">
</scanned-sequence>
<scanned-sequence accession="chr3" name="chr3">
</scanned-sequence>
<scanned-sequence accession="chr3" name="chr3">
</scanned-sequence>
<scanned-sequence accession="chr3" name="chr3">
</scanned-sequence>
<scanned-sequence accession="chr3" name="chr3">
</scanned-sequence>
<scanned-sequence accession="chr3" name="chr3">
</scanned-sequence>
<scanned-sequence accession="chr3" name="chr3">
</scanned-sequence>
<scanned-sequence accession="chr3" name="chr3">
</scanned-sequence>
<scanned-sequence accession="chr3" name="chr3">
</scanned-sequence>
<scanned-sequence accession="chr3" name="chr3">
</scanned-sequence>
<scanned-sequence accession="chr3" name="chr3">
</scanned-sequence>
<scanned-sequence accession="chr3" name="chr3">
</scanned-sequence>
<scanned-sequence accession="chr3" name="chr3">
<matched-element start="109327275" stop="109327260" score="12.6182" pvalue="3.35e-05">
<sequence>CTCCCTGGGTCACTCC</sequence>
<mem:qvalue>0.807</mem:qvalue>
</matched-element>
<matched-element start="109327536" stop="109327551" score="10.7455" pvalue="9.6e-05">
<sequence>GGACTGGGGTCACAGG</sequence>
<mem:qvalue>0.807</mem:qvalue>
</matched-element>
</scanned-sequence>
<scanned-sequence accession="chr3" name="chr3">
</scanned-sequence>
<scanned-sequence accession="chr3" name="chr3">
</scanned-sequence>
<scanned-sequence accession="chr3" name="chr3">
</scanned-sequence>
<scanned-sequence accession="chr3" name="chr3">
</scanned-sequence>
<scanned-sequence accession="chr3" name="chr3">
</scanned-sequence>
<scanned-sequence accession="chr3" name="chr3">
</scanned-sequence>
<scanned-sequence accession="chr3" name="chr3">
</scanned-sequence>
<scanned-sequence accession="chr3" name="chr3">
</scanned-sequence>
<scanned-sequence accession="chr3" name="chr3">
</scanned-sequence>
<scanned-sequence accession="chr3" name="chr3">
</scanned-sequence>
<scanned-sequence accession="chr3" name="chr3">
</scanned-sequence>
<scanned-sequence accession="chr3" name="chr3">
<matched-element start="120781281" stop="120781266" score="14.1727" pvalue="8.13e-06">
<sequence>GGAGCCGGGTCACCGG</sequence>
<mem:qvalue>0.807</mem:qvalue>
</matched-element>
</scanned-sequence>
<scanned-sequence accession="chr3" name="chr3">
</scanned-sequence>
<scanned-sequence accession="chr3" name="chr3">
</scanned-sequence>
<scanned-sequence accession="chr3" name="chr3">
</scanned-sequence>
<scanned-sequence accession="chr3" name="chr3">
</scanned-sequence>
<scanned-sequence accession="chr3" name="chr3">
</scanned-sequence>
<scanned-sequence accession="chr3" name="chr3">
</scanned-sequence>
<scanned-sequence accession="chr3" name="chr3">
</scanned-sequence>
<scanned-sequence accession="chr3" name="chr3">
</scanned-sequence>
<scanned-sequence accession="chr3" name="chr3">
</scanned-sequence>
<scanned-sequence accession="chr3" name="chr3">
</scanned-sequence>
<scanned-sequence accession="chr3" name="chr3">
</scanned-sequence>
<scanned-sequence accession="chr3" name="chr3">
</scanned-sequence>
<scanned-sequence accession="chr3" name="chr3">
</scanned-sequence>
<scanned-sequence accession="chr3" name="chr3">
</scanned-sequence>
<scanned-sequence accession="chr3" name="chr3">
</scanned-sequence>
<scanned-sequence accession="chr3" name="chr3">
</scanned-sequence>
<scanned-sequence accession="chr3" name="chr3">
</scanned-sequence>
<scanned-sequence accession="chr3" name="chr3">
</scanned-sequence>
<scanned-sequence accession="chr3" name="chr3">
</scanned-sequence>
<scanned-sequence accession="chr3" name="chr3">
</scanned-sequence>
<scanned-sequence accession="chr3" name="chr3">
</scanned-sequence>
<scanned-sequence accession="chr3" name="chr3">
</scanned-sequence>
<scanned-sequence accession="chr3" name="chr3">
</scanned-sequence>
<scanned-sequence accession="chr3" name="chr3">
</scanned-sequence>
<scanned-sequence accession="chr3" name="chr3">
</scanned-sequence>
<scanned-sequence accession="chr3" name="chr3">
<matched-element start="158017585" stop="158017570" score="11.8182" pvalue="5.59e-05">
<sequence>CCCGGCAGGTCACGCA</sequence>
<mem:qvalue>0.807</mem:qvalue>
</matched-element>
</scanned-sequence>
<scanned-sequence accession="chr3" name="chr3">
</scanned-sequence>
<scanned-sequence accession="chr3" name="chr3">
</scanned-sequence>
<scanned-sequence accession="chr3" name="chr3">
</scanned-sequence>
<scanned-sequence accession="chr3" name="chr3">
</scanned-sequence>
<scanned-sequence accession="chr3" name="chr3">
</scanned-sequence>
<scanned-sequence accession="chr3" name="chr3">
</scanned-sequence>
<scanned-sequence accession="chr3" name="chr3">
</scanned-sequence>
<scanned-sequence accession="chr3" name="chr3">
</scanned-sequence>
<scanned-sequence accession="chr3" name="chr3">
</scanned-sequence>
<scanned-sequence accession="chr3" name="chr3">
</scanned-sequence>
<scanned-sequence accession="chr3" name="chr3">
</scanned-sequence>
<scanned-sequence accession="chr3" name="chr3">
</scanned-sequence>
<scanned-sequence accession="chr3" name="chr3">
</scanned-sequence>
<scanned-sequence accession="chr3" name="chr3">
</scanned-sequence>
<scanned-sequence accession="chr3" name="chr3">
</scanned-sequence>
<scanned-sequence accession="chr3" name="chr3">
</scanned-sequence>
<scanned-sequence accession="chr3" name="chr3">
</scanned-sequence>
<scanned-sequence accession="chr3" name="chr3">
</scanned-sequence>
<scanned-sequence accession="chr3" name="chr3">
</scanned-sequence>
<scanned-sequence accession="chr3" name="chr3">
</scanned-sequence>
<scanned-sequence accession="chr3" name="chr3">
</scanned-sequence>
<scanned-sequence accession="chr3" name="chr3">
</scanned-sequence>
<scanned-sequence accession="chr3" name="chr3">
</scanned-sequence>
<scanned-sequence accession="chr3" name="chr3">
</scanned-sequence>
<scanned-sequence accession="chr3" name="chr3">
</scanned-sequence>
<scanned-sequence accession="chr3" name="chr3">
</scanned-sequence>
<scanned-sequence accession="chr3" name="chr3">
</scanned-sequence>
<scanned-sequence accession="chr3" name="chr3">
</scanned-sequence>
<scanned-sequence accession="chr3" name="chr3">
</scanned-sequence>
<scanned-sequence accession="chr3" name="chr3">
</scanned-sequence>
<scanned-sequence accession="chr3" name="chr3">
</scanned-sequence>
<scanned-sequence accession="chr3" name="chr3">
</scanned-sequence>
<scanned-sequence accession="chr3" name="chr3">
</scanned-sequence>
<scanned-sequence accession="chr3" name="chr3">
</scanned-sequence>
<scanned-sequence accession="chr3" name="chr3">
</scanned-sequence>
<scanned-sequence accession="chr3" name="chr3">
</scanned-sequence>
<scanned-sequence accession="chr3" name="chr3">
</scanned-sequence>
<scanned-sequence accession="chr3" name="chr3">
</scanned-sequence>
<scanned-sequence accession="chr3" name="chr3">
</scanned-sequence>
<scanned-sequence accession="chr3" name="chr3">
</scanned-sequence>
<scanned-sequence accession="chr3" name="chr3">
</scanned-sequence>
<scanned-sequence accession="chr3" name="chr3">
</scanned-sequence>
<scanned-sequence accession="chr3" name="chr3">
</scanned-sequence>
<scanned-sequence accession="chr4" name="chr4">
</scanned-sequence>
<scanned-sequence accession="chr4" name="chr4">
</scanned-sequence>
<scanned-sequence accession="chr4" name="chr4">
</scanned-sequence>
<scanned-sequence accession="chr4" name="chr4">
</scanned-sequence>
<scanned-sequence accession="chr4" name="chr4">
</scanned-sequence>
<scanned-sequence accession="chr4" name="chr4">
</scanned-sequence>
<scanned-sequence accession="chr4" name="chr4">
<matched-element start="2759326" stop="2759311" score="10.9636" pvalue="8.69e-05">
<sequence>CACGCCAGGTCAAGGG</sequence>
<mem:qvalue>0.807</mem:qvalue>
</matched-element>
</scanned-sequence>
<scanned-sequence accession="chr4" name="chr4">
</scanned-sequence>
<scanned-sequence accession="chr4" name="chr4">
</scanned-sequence>
<scanned-sequence accession="chr4" name="chr4">
</scanned-sequence>
<scanned-sequence accession="chr4" name="chr4">
</scanned-sequence>
<scanned-sequence accession="chr4" name="chr4">
</scanned-sequence>
<scanned-sequence accession="chr4" name="chr4">
</scanned-sequence>
<scanned-sequence accession="chr4" name="chr4">
</scanned-sequence>
<scanned-sequence accession="chr4" name="chr4">
<matched-element start="15365044" stop="15365029" score="10.8818" pvalue="9.02e-05">
<sequence>ACAATGGGGTCACACT</sequence>
<mem:qvalue>0.807</mem:qvalue>
</matched-element>
</scanned-sequence>
<scanned-sequence accession="chr4" name="chr4">
</scanned-sequence>
<scanned-sequence accession="chr4" name="chr4">
</scanned-sequence>
<scanned-sequence accession="chr4" name="chr4">
</scanned-sequence>
<scanned-sequence accession="chr4" name="chr4">
</scanned-sequence>
<scanned-sequence accession="chr4" name="chr4">
</scanned-sequence>
<scanned-sequence accession="chr4" name="chr4">
</scanned-sequence>
<scanned-sequence accession="chr4" name="chr4">
</scanned-sequence>
<scanned-sequence accession="chr4" name="chr4">
<matched-element start="39876471" stop="39876456" score="12.5364" pvalue="3.55e-05">
<sequence>TGAATGGGGTCACTTC</sequence>
<mem:qvalue>0.807</mem:qvalue>
</matched-element>
<matched-element start="39876335" stop="39876320" score="11.8091" pvalue="5.62e-05">
<sequence>ATCTCCAGGTCAGTCT</sequence>
<mem:qvalue>0.807</mem:qvalue>
</matched-element>
</scanned-sequence>
<scanned-sequence accession="chr4" name="chr4">
<matched-element start="39878186" stop="39878171" score="11.8455" pvalue="5.5e-05">
<sequence>CCCCTGGGGTCATCCT</sequence>
<mem:qvalue>0.807</mem:qvalue>
</matched-element>
</scanned-sequence>
<scanned-sequence accession="chr4" name="chr4">
</scanned-sequence>
<scanned-sequence accession="chr4" name="chr4">
</scanned-sequence>
<scanned-sequence accession="chr4" name="chr4">
</scanned-sequence>
<scanned-sequence accession="chr4" name="chr4">
</scanned-sequence>
<scanned-sequence accession="chr4" name="chr4">
</scanned-sequence>
<scanned-sequence accession="chr4" name="chr4">
</scanned-sequence>
<scanned-sequence accession="chr4" name="chr4">
</scanned-sequence>
<scanned-sequence accession="chr4" name="chr4">
</scanned-sequence>
<scanned-sequence accession="chr4" name="chr4">
</scanned-sequence>
<scanned-sequence accession="chr4" name="chr4">
</scanned-sequence>
<scanned-sequence accession="chr4" name="chr4">
</scanned-sequence>
<scanned-sequence accession="chr4" name="chr4">
<matched-element start="55127461" stop="55127476" score="13.6273" pvalue="1.44e-05">
<sequence>CTCCCTGGGTCACCTA</sequence>
<mem:qvalue>0.807</mem:qvalue>
</matched-element>
</scanned-sequence>
<scanned-sequence accession="chr4" name="chr4">
</scanned-sequence>
<scanned-sequence accession="chr4" name="chr4">
</scanned-sequence>
<scanned-sequence accession="chr4" name="chr4">
<matched-element start="77339929" stop="77339944" score="11.3273" pvalue="7.28e-05">
<sequence>TGCGTGAGGTCACTGT</sequence>
<mem:qvalue>0.807</mem:qvalue>
</matched-element>
</scanned-sequence>
<scanned-sequence accession="chr4" name="chr4">
</scanned-sequence>
<scanned-sequence accession="chr4" name="chr4">
</scanned-sequence>
<scanned-sequence accession="chr4" name="chr4">
</scanned-sequence>
<scanned-sequence accession="chr4" name="chr4">
</scanned-sequence>
<scanned-sequence accession="chr4" name="chr4">
</scanned-sequence>
<scanned-sequence accession="chr4" name="chr4">
</scanned-sequence>
<scanned-sequence accession="chr4" name="chr4">
<matched-element start="84596071" stop="84596056" score="12.1455" pvalue="4.6e-05">
<sequence>CGCGGCAGGTCACGTG</sequence>
<mem:qvalue>0.807</mem:qvalue>
</matched-element>
</scanned-sequence>
<scanned-sequence accession="chr4" name="chr4">
</scanned-sequence>
<scanned-sequence accession="chr4" name="chr4">
</scanned-sequence>
<scanned-sequence accession="chr4" name="chr4">
</scanned-sequence>
<scanned-sequence accession="chr4" name="chr4">
</scanned-sequence>
<scanned-sequence accession="chr4" name="chr4">
</scanned-sequence>
<scanned-sequence accession="chr4" name="chr4">
</scanned-sequence>
<scanned-sequence accession="chr4" name="chr4">
</scanned-sequence>
<scanned-sequence accession="chr4" name="chr4">
</scanned-sequence>
<scanned-sequence accession="chr4" name="chr4">
</scanned-sequence>
<scanned-sequence accession="chr4" name="chr4">
</scanned-sequence>
<scanned-sequence accession="chr4" name="chr4">
</scanned-sequence>
<scanned-sequence accession="chr4" name="chr4">
</scanned-sequence>
<scanned-sequence accession="chr4" name="chr4">
</scanned-sequence>
<scanned-sequence accession="chr4" name="chr4">
<matched-element start="122280309" stop="122280294" score="11.1818" pvalue="7.83e-05">
<sequence>ACAGTGGGGTCAAACT</sequence>
<mem:qvalue>0.807</mem:qvalue>
</matched-element>
</scanned-sequence>
<scanned-sequence accession="chr4" name="chr4">
</scanned-sequence>
<scanned-sequence accession="chr4" name="chr4">
</scanned-sequence>
<scanned-sequence accession="chr4" name="chr4">
</scanned-sequence>
<scanned-sequence accession="chr4" name="chr4">
</scanned-sequence>
<scanned-sequence accession="chr4" name="chr4">
</scanned-sequence>
<scanned-sequence accession="chr4" name="chr4">
</scanned-sequence>
<scanned-sequence accession="chr4" name="chr4">
</scanned-sequence>
<scanned-sequence accession="chr4" name="chr4">
</scanned-sequence>
<scanned-sequence accession="chr4" name="chr4">
</scanned-sequence>
<scanned-sequence accession="chr4" name="chr4">
</scanned-sequence>
<scanned-sequence accession="chr4" name="chr4">
</scanned-sequence>
<scanned-sequence accession="chr4" name="chr4">
</scanned-sequence>
<scanned-sequence accession="chr4" name="chr4">
</scanned-sequence>
<scanned-sequence accession="chr4" name="chr4">
</scanned-sequence>
<scanned-sequence accession="chr4" name="chr4">
</scanned-sequence>
<scanned-sequence accession="chr4" name="chr4">
</scanned-sequence>
<scanned-sequence accession="chr4" name="chr4">
</scanned-sequence>
<scanned-sequence accession="chr4" name="chr4">
</scanned-sequence>
<scanned-sequence accession="chr4" name="chr4">
<matched-element start="184602487" stop="184602472" score="14.2818" pvalue="7.18e-06">
<sequence>CCCGCCGGGTCAGCTG</sequence>
<mem:qvalue>0.807</mem:qvalue>
</matched-element>
</scanned-sequence>
<scanned-sequence accession="chr4" name="chr4">
</scanned-sequence>
<scanned-sequence accession="chr4" name="chr4">
</scanned-sequence>
<scanned-sequence accession="chr4" name="chr4">
</scanned-sequence>
<scanned-sequence accession="chr4" name="chr4">
</scanned-sequence>
<scanned-sequence accession="chr4" name="chr4">
</scanned-sequence>
<scanned-sequence accession="chr4" name="chr4">
</scanned-sequence>
<scanned-sequence accession="chr4" name="chr4">
</scanned-sequence>
<scanned-sequence accession="chr4" name="chr4">
</scanned-sequence>
<scanned-sequence accession="chr4" name="chr4">
<matched-element start="185973744" stop="185973729" score="11.3727" pvalue="7.11e-05">
<sequence>TTATCCAGGTCACTGA</sequence>
<mem:qvalue>0.807</mem:qvalue>
</matched-element>
</scanned-sequence>
<scanned-sequence accession="chr4" name="chr4">
</scanned-sequence>
<scanned-sequence accession="chr4" name="chr4">
</scanned-sequence>
<scanned-sequence accession="chr4" name="chr4">
</scanned-sequence>
<scanned-sequence accession="chr5" name="chr5">
</scanned-sequence>
<scanned-sequence accession="chr5" name="chr5">
<matched-element start="1369313" stop="1369298" score="11.3545" pvalue="7.18e-05">
<sequence>CGCGGTGGGTCAGCGC</sequence>
<mem:qvalue>0.807</mem:qvalue>
</matched-element>
</scanned-sequence>
<scanned-sequence accession="chr5" name="chr5">
</scanned-sequence>
<scanned-sequence accession="chr5" name="chr5">
</scanned-sequence>
<scanned-sequence accession="chr5" name="chr5">
</scanned-sequence>
<scanned-sequence accession="chr5" name="chr5">
</scanned-sequence>
<scanned-sequence accession="chr5" name="chr5">
</scanned-sequence>
<scanned-sequence accession="chr5" name="chr5">
</scanned-sequence>
<scanned-sequence accession="chr5" name="chr5">
</scanned-sequence>
<scanned-sequence accession="chr5" name="chr5">
</scanned-sequence>
<scanned-sequence accession="chr5" name="chr5">
</scanned-sequence>
<scanned-sequence accession="chr5" name="chr5">
</scanned-sequence>
<scanned-sequence accession="chr5" name="chr5">
</scanned-sequence>
<scanned-sequence accession="chr5" name="chr5">
</scanned-sequence>
<scanned-sequence accession="chr5" name="chr5">
</scanned-sequence>
<scanned-sequence accession="chr5" name="chr5">
</scanned-sequence>
<scanned-sequence accession="chr5" name="chr5">
</scanned-sequence>
<scanned-sequence accession="chr5" name="chr5">
</scanned-sequence>
<scanned-sequence accession="chr5" name="chr5">
</scanned-sequence>
<scanned-sequence accession="chr5" name="chr5">
<matched-element start="43639515" stop="43639530" score="12.5182" pvalue="3.59e-05">
<sequence>CGTACGGGGTCATTTC</sequence>
<mem:qvalue>0.807</mem:qvalue>
</matched-element>
</scanned-sequence>
<scanned-sequence accession="chr5" name="chr5">
</scanned-sequence>
<scanned-sequence accession="chr5" name="chr5">
</scanned-sequence>
<scanned-sequence accession="chr5" name="chr5">
</scanned-sequence>
<scanned-sequence accession="chr5" name="chr5">
</scanned-sequence>
<scanned-sequence accession="chr5" name="chr5">
</scanned-sequence>
<scanned-sequence accession="chr5" name="chr5">
<matched-element start="60661357" stop="60661372" score="11.3636" pvalue="7.15e-05">
<sequence>CCGGCTGGGTCAGGCT</sequence>
<mem:qvalue>0.807</mem:qvalue>
</matched-element>
</scanned-sequence>
<scanned-sequence accession="chr5" name="chr5">
</scanned-sequence>
<scanned-sequence accession="chr5" name="chr5">
</scanned-sequence>
<scanned-sequence accession="chr5" name="chr5">
</scanned-sequence>
<scanned-sequence accession="chr5" name="chr5">
</scanned-sequence>
<scanned-sequence accession="chr5" name="chr5">
</scanned-sequence>
<scanned-sequence accession="chr5" name="chr5">
<matched-element start="78089855" stop="78089870" score="10.7545" pvalue="9.57e-05">
<sequence>ACCTTGGGGTCAAAAA</sequence>
<mem:qvalue>0.807</mem:qvalue>
</matched-element>
</scanned-sequence>
<scanned-sequence accession="chr5" name="chr5">
</scanned-sequence>
<scanned-sequence accession="chr5" name="chr5">
</scanned-sequence>
<scanned-sequence accession="chr5" name="chr5">
<matched-element start="86448809" stop="86448794" score="12.2273" pvalue="4.36e-05">
<sequence>TAAGTGGGGTCACTGT</sequence>
<mem:qvalue>0.807</mem:qvalue>
</matched-element>
</scanned-sequence>
<scanned-sequence accession="chr5" name="chr5">
<matched-element start="88675302" stop="88675317" score="10.8636" pvalue="9.1e-05">
<sequence>AGTAGGGGGTCAGTAA</sequence>
<mem:qvalue>0.807</mem:qvalue>
</matched-element>
</scanned-sequence>
<scanned-sequence accession="chr5" name="chr5">
</scanned-sequence>
<scanned-sequence accession="chr5" name="chr5">
</scanned-sequence>
<scanned-sequence accession="chr5" name="chr5">
</scanned-sequence>
<scanned-sequence accession="chr5" name="chr5">
</scanned-sequence>
<scanned-sequence accession="chr5" name="chr5">
</scanned-sequence>
<scanned-sequence accession="chr5" name="chr5">
</scanned-sequence>
<scanned-sequence accession="chr5" name="chr5">
</scanned-sequence>
<scanned-sequence accession="chr5" name="chr5">
</scanned-sequence>
<scanned-sequence accession="chr5" name="chr5">
</scanned-sequence>
<scanned-sequence accession="chr5" name="chr5">
</scanned-sequence>
<scanned-sequence accession="chr5" name="chr5">
</scanned-sequence>
<scanned-sequence accession="chr5" name="chr5">
</scanned-sequence>
<scanned-sequence accession="chr5" name="chr5">
</scanned-sequence>
<scanned-sequence accession="chr5" name="chr5">
</scanned-sequence>
<scanned-sequence accession="chr5" name="chr5">
</scanned-sequence>
<scanned-sequence accession="chr5" name="chr5">
</scanned-sequence>
<scanned-sequence accession="chr5" name="chr5">
</scanned-sequence>
<scanned-sequence accession="chr5" name="chr5">
</scanned-sequence>
<scanned-sequence accession="chr5" name="chr5">
</scanned-sequence>
<scanned-sequence accession="chr5" name="chr5">
</scanned-sequence>
<scanned-sequence accession="chr5" name="chr5">
</scanned-sequence>
<scanned-sequence accession="chr5" name="chr5">
</scanned-sequence>
<scanned-sequence accession="chr5" name="chr5">
</scanned-sequence>
<scanned-sequence accession="chr5" name="chr5">
</scanned-sequence>
<scanned-sequence accession="chr5" name="chr5">
</scanned-sequence>
<scanned-sequence accession="chr5" name="chr5">
</scanned-sequence>
<scanned-sequence accession="chr5" name="chr5">
</scanned-sequence>
<scanned-sequence accession="chr5" name="chr5">
</scanned-sequence>
<scanned-sequence accession="chr5" name="chr5">
<matched-element start="134012117" stop="134012132" score="13.4273" pvalue="1.74e-05">
<sequence>CGAGCGAGGTCACGTT</sequence>
<mem:qvalue>0.807</mem:qvalue>
</matched-element>
</scanned-sequence>
<scanned-sequence accession="chr5" name="chr5">
</scanned-sequence>
<scanned-sequence accession="chr5" name="chr5">
</scanned-sequence>
<scanned-sequence accession="chr5" name="chr5">
</scanned-sequence>
<scanned-sequence accession="chr5" name="chr5">
</scanned-sequence>
<scanned-sequence accession="chr5" name="chr5">
</scanned-sequence>
<scanned-sequence accession="chr5" name="chr5">
</scanned-sequence>
<scanned-sequence accession="chr5" name="chr5">
</scanned-sequence>
<scanned-sequence accession="chr5" name="chr5">
</scanned-sequence>
<scanned-sequence accession="chr5" name="chr5">
</scanned-sequence>
<scanned-sequence accession="chr5" name="chr5">
</scanned-sequence>
<scanned-sequence accession="chr5" name="chr5">
</scanned-sequence>
<scanned-sequence accession="chr5" name="chr5">
</scanned-sequence>
<scanned-sequence accession="chr5" name="chr5">
<matched-element start="139907939" stop="139907924" score="10.7273" pvalue="9.68e-05">
<sequence>CGGCTGAGGTCACGCT</sequence>
<mem:qvalue>0.807</mem:qvalue>
</matched-element>
</scanned-sequence>
<scanned-sequence accession="chr5" name="chr5">
</scanned-sequence>
<scanned-sequence accession="chr5" name="chr5">
</scanned-sequence>
<scanned-sequence accession="chr5" name="chr5">
</scanned-sequence>
<scanned-sequence accession="chr5" name="chr5">
</scanned-sequence>
<scanned-sequence accession="chr5" name="chr5">
</scanned-sequence>
<scanned-sequence accession="chr5" name="chr5">
</scanned-sequence>
<scanned-sequence accession="chr5" name="chr5">
</scanned-sequence>
<scanned-sequence accession="chr5" name="chr5">
</scanned-sequence>
<scanned-sequence accession="chr5" name="chr5">
</scanned-sequence>
<scanned-sequence accession="chr5" name="chr5">
</scanned-sequence>
<scanned-sequence accession="chr5" name="chr5">
</scanned-sequence>
<scanned-sequence accession="chr5" name="chr5">
</scanned-sequence>
<scanned-sequence accession="chr5" name="chr5">
</scanned-sequence>
<scanned-sequence accession="chr5" name="chr5">
</scanned-sequence>
<scanned-sequence accession="chr5" name="chr5">
</scanned-sequence>
<scanned-sequence accession="chr5" name="chr5">
</scanned-sequence>
<scanned-sequence accession="chr5" name="chr5">
</scanned-sequence>
<scanned-sequence accession="chr5" name="chr5">
</scanned-sequence>
<scanned-sequence accession="chr5" name="chr5">
</scanned-sequence>
<scanned-sequence accession="chr5" name="chr5">
</scanned-sequence>
<scanned-sequence accession="chr5" name="chr5">
<matched-element start="172319192" stop="172319177" score="11.0091" pvalue="8.5e-05">
<sequence>GTCGGGAGGTCACTCA</sequence>
<mem:qvalue>0.807</mem:qvalue>
</matched-element>
</scanned-sequence>
<scanned-sequence accession="chr5" name="chr5">
</scanned-sequence>
<scanned-sequence accession="chr5" name="chr5">
</scanned-sequence>
<scanned-sequence accession="chr5" name="chr5">
</scanned-sequence>
<scanned-sequence accession="chr5" name="chr5">
</scanned-sequence>
<scanned-sequence accession="chr5" name="chr5">
</scanned-sequence>
<scanned-sequence accession="chr5" name="chr5">
</scanned-sequence>
<scanned-sequence accession="chr5" name="chr5">
</scanned-sequence>
<scanned-sequence accession="chr5" name="chr5">
</scanned-sequence>
<scanned-sequence accession="chr5" name="chr5">
</scanned-sequence>
<scanned-sequence accession="chr5" name="chr5">
</scanned-sequence>
<scanned-sequence accession="chr6" name="chr6">
</scanned-sequence>
<scanned-sequence accession="chr6" name="chr6">
</scanned-sequence>
<scanned-sequence accession="chr6" name="chr6">
</scanned-sequence>
<scanned-sequence accession="chr6" name="chr6">
</scanned-sequence>
<scanned-sequence accession="chr6" name="chr6">
</scanned-sequence>
<scanned-sequence accession="chr6" name="chr6">
</scanned-sequence>
<scanned-sequence accession="chr6" name="chr6">
</scanned-sequence>
<scanned-sequence accession="chr6" name="chr6">
<matched-element start="310004" stop="309989" score="11.1273" pvalue="8.04e-05">
<sequence>GGCCGGGGGTCAGCAC</sequence>
<mem:qvalue>0.807</mem:qvalue>
</matched-element>
</scanned-sequence>
<scanned-sequence accession="chr6" name="chr6">
</scanned-sequence>
<scanned-sequence accession="chr6" name="chr6">
</scanned-sequence>
<scanned-sequence accession="chr6" name="chr6">
</scanned-sequence>
<scanned-sequence accession="chr6" name="chr6">
</scanned-sequence>
<scanned-sequence accession="chr6" name="chr6">
</scanned-sequence>
<scanned-sequence accession="chr6" name="chr6">
<matched-element start="2736666" stop="2736681" score="10.7273" pvalue="9.68e-05">
<sequence>AGCTCCAGGTCACCAG</sequence>
<mem:qvalue>0.807</mem:qvalue>
</matched-element>
</scanned-sequence>
<scanned-sequence accession="chr6" name="chr6">
<matched-element start="3313129" stop="3313144" score="12.4364" pvalue="3.8e-05">
<sequence>CTCACTGGGTCAAGTC</sequence>
<mem:qvalue>0.807</mem:qvalue>
</matched-element>
<matched-element start="3313055" stop="3313040" score="10.8182" pvalue="9.29e-05">
<sequence>CAGTTGGGGTCACTGG</sequence>
<mem:qvalue>0.807</mem:qvalue>
</matched-element>
</scanned-sequence>
<scanned-sequence accession="chr6" name="chr6">
</scanned-sequence>
<scanned-sequence accession="chr6" name="chr6">
</scanned-sequence>
<scanned-sequence accession="chr6" name="chr6">
<matched-element start="7829655" stop="7829640" score="10.7455" pvalue="9.6e-05">
<sequence>TGGCGGGGGTCAAGAT</sequence>
<mem:qvalue>0.807</mem:qvalue>
</matched-element>
</scanned-sequence>
<scanned-sequence accession="chr6" name="chr6">
</scanned-sequence>
<scanned-sequence accession="chr6" name="chr6">
</scanned-sequence>
<scanned-sequence accession="chr6" name="chr6">
</scanned-sequence>
<scanned-sequence accession="chr6" name="chr6">
<matched-element start="7834159" stop="7834174" score="11.4182" pvalue="6.95e-05">
<sequence>TTGCCCGGGTCAGAGC</sequence>
<mem:qvalue>0.807</mem:qvalue>
</matched-element>
</scanned-sequence>
<scanned-sequence accession="chr6" name="chr6">
</scanned-sequence>
<scanned-sequence accession="chr6" name="chr6">
</scanned-sequence>
<scanned-sequence accession="chr6" name="chr6">
</scanned-sequence>
<scanned-sequence accession="chr6" name="chr6">
</scanned-sequence>
<scanned-sequence accession="chr6" name="chr6">
<matched-element start="7844369" stop="7844354" score="12.0273" pvalue="4.95e-05">
<sequence>CACCTGGGGTCAGGGC</sequence>
<mem:qvalue>0.807</mem:qvalue>
</matched-element>
</scanned-sequence>
<scanned-sequence accession="chr6" name="chr6">
</scanned-sequence>
<scanned-sequence accession="chr6" name="chr6">
</scanned-sequence>
<scanned-sequence accession="chr6" name="chr6">
</scanned-sequence>
<scanned-sequence accession="chr6" name="chr6">
</scanned-sequence>
<scanned-sequence accession="chr6" name="chr6">
</scanned-sequence>
<scanned-sequence accession="chr6" name="chr6">
</scanned-sequence>
<scanned-sequence accession="chr6" name="chr6">
</scanned-sequence>
<scanned-sequence accession="chr6" name="chr6">
</scanned-sequence>
<scanned-sequence accession="chr6" name="chr6">
</scanned-sequence>
<scanned-sequence accession="chr6" name="chr6">
</scanned-sequence>
<scanned-sequence accession="chr6" name="chr6">
</scanned-sequence>
<scanned-sequence accession="chr6" name="chr6">
<matched-element start="20985854" stop="20985839" score="10.8545" pvalue="9.14e-05">
<sequence>AATTTCGGGTCACAAA</sequence>
<mem:qvalue>0.807</mem:qvalue>
</matched-element>
</scanned-sequence>
<scanned-sequence accession="chr6" name="chr6">
<matched-element start="21695931" stop="21695946" score="10.8727" pvalue="9.06e-05">
<sequence>CACCCCGGGTCGAGTA</sequence>
<mem:qvalue>0.807</mem:qvalue>
</matched-element>
</scanned-sequence>
<scanned-sequence accession="chr6" name="chr6">
</scanned-sequence>
<scanned-sequence accession="chr6" name="chr6">
</scanned-sequence>
<scanned-sequence accession="chr6" name="chr6">
</scanned-sequence>
<scanned-sequence accession="chr6" name="chr6">
</scanned-sequence>
<scanned-sequence accession="chr6" name="chr6">
</scanned-sequence>
<scanned-sequence accession="chr6" name="chr6">
</scanned-sequence>
<scanned-sequence accession="chr6" name="chr6">
</scanned-sequence>
<scanned-sequence accession="chr6" name="chr6">
<matched-element start="26071030" stop="26071015" score="11.0909" pvalue="8.18e-05">
<sequence>CTTCCTGGGTCAGGAA</sequence>
<mem:qvalue>0.807</mem:qvalue>
</matched-element>
<matched-element start="26070801" stop="26070816" score="10.7" pvalue="9.81e-05">
<sequence>GTGTTGGGGTCACATG</sequence>
<mem:qvalue>0.807</mem:qvalue>
</matched-element>
</scanned-sequence>
<scanned-sequence accession="chr6" name="chr6">
</scanned-sequence>
<scanned-sequence accession="chr6" name="chr6">
</scanned-sequence>
<scanned-sequence accession="chr6" name="chr6">
</scanned-sequence>
<scanned-sequence accession="chr6" name="chr6">
</scanned-sequence>
<scanned-sequence accession="chr6" name="chr6">
</scanned-sequence>
<scanned-sequence accession="chr6" name="chr6">
</scanned-sequence>
<scanned-sequence accession="chr6" name="chr6">
</scanned-sequence>
<scanned-sequence accession="chr6" name="chr6">
</scanned-sequence>
<scanned-sequence accession="chr6" name="chr6">
</scanned-sequence>
<scanned-sequence accession="chr6" name="chr6">
</scanned-sequence>
<scanned-sequence accession="chr6" name="chr6">
</scanned-sequence>
<scanned-sequence accession="chr6" name="chr6">
</scanned-sequence>
<scanned-sequence accession="chr6" name="chr6">
</scanned-sequence>
<scanned-sequence accession="chr6" name="chr6">
</scanned-sequence>
<scanned-sequence accession="chr6" name="chr6">
</scanned-sequence>
<scanned-sequence accession="chr6" name="chr6">
</scanned-sequence>
<scanned-sequence accession="chr6" name="chr6">
<matched-element start="26342314" stop="26342299" score="11.7455" pvalue="5.82e-05">
<sequence>GGTTGGGGGTCAGTTA</sequence>
<mem:qvalue>0.807</mem:qvalue>
</matched-element>
</scanned-sequence>
<scanned-sequence accession="chr6" name="chr6">
</scanned-sequence>
<scanned-sequence accession="chr6" name="chr6">
</scanned-sequence>
<scanned-sequence accession="chr6" name="chr6">
</scanned-sequence>
<scanned-sequence accession="chr6" name="chr6">
</scanned-sequence>
<scanned-sequence accession="chr6" name="chr6">
</scanned-sequence>
<scanned-sequence accession="chr6" name="chr6">
</scanned-sequence>
<scanned-sequence accession="chr6" name="chr6">
</scanned-sequence>
<scanned-sequence accession="chr6" name="chr6">
</scanned-sequence>
<scanned-sequence accession="chr6" name="chr6">
</scanned-sequence>
<scanned-sequence accession="chr6" name="chr6">
</scanned-sequence>
<scanned-sequence accession="chr6" name="chr6">
</scanned-sequence>
<scanned-sequence accession="chr6" name="chr6">
</scanned-sequence>
<scanned-sequence accession="chr6" name="chr6">
</scanned-sequence>
<scanned-sequence accession="chr6" name="chr6">
</scanned-sequence>
<scanned-sequence accession="chr6" name="chr6">
</scanned-sequence>
<scanned-sequence accession="chr6" name="chr6">
</scanned-sequence>
<scanned-sequence accession="chr6" name="chr6">
</scanned-sequence>
<scanned-sequence accession="chr6" name="chr6">
</scanned-sequence>
<scanned-sequence accession="chr6" name="chr6">
</scanned-sequence>
<scanned-sequence accession="chr6" name="chr6">
</scanned-sequence>
<scanned-sequence accession="chr6" name="chr6">
</scanned-sequence>
<scanned-sequence accession="chr6" name="chr6">
</scanned-sequence>
<scanned-sequence accession="chr6" name="chr6">
</scanned-sequence>
<scanned-sequence accession="chr6" name="chr6">
</scanned-sequence>
<scanned-sequence accession="chr6" name="chr6">
</scanned-sequence>
<scanned-sequence accession="chr6" name="chr6">
</scanned-sequence>
<scanned-sequence accession="chr6" name="chr6">
</scanned-sequence>
<scanned-sequence accession="chr6" name="chr6">
</scanned-sequence>
<scanned-sequence accession="chr6" name="chr6">
</scanned-sequence>
<scanned-sequence accession="chr6" name="chr6">
</scanned-sequence>
<scanned-sequence accession="chr6" name="chr6">
</scanned-sequence>
<scanned-sequence accession="chr6" name="chr6">
<matched-element start="30565768" stop="30565753" score="13.5636" pvalue="1.53e-05">
<sequence>TGGCCGGGGTCACTCA</sequence>
<mem:qvalue>0.807</mem:qvalue>
</matched-element>
</scanned-sequence>
<scanned-sequence accession="chr6" name="chr6">
</scanned-sequence>
<scanned-sequence accession="chr6" name="chr6">
</scanned-sequence>
<scanned-sequence accession="chr6" name="chr6">
</scanned-sequence>
<scanned-sequence accession="chr6" name="chr6">
</scanned-sequence>
<scanned-sequence accession="chr6" name="chr6">
</scanned-sequence>
<scanned-sequence accession="chr6" name="chr6">
</scanned-sequence>
<scanned-sequence accession="chr6" name="chr6">
</scanned-sequence>
<scanned-sequence accession="chr6" name="chr6">
</scanned-sequence>
<scanned-sequence accession="chr6" name="chr6">
</scanned-sequence>
<scanned-sequence accession="chr6" name="chr6">
</scanned-sequence>
<scanned-sequence accession="chr6" name="chr6">
</scanned-sequence>
<scanned-sequence accession="chr6" name="chr6">
</scanned-sequence>
<scanned-sequence accession="chr6" name="chr6">
</scanned-sequence>
<scanned-sequence accession="chr6" name="chr6">
</scanned-sequence>
<scanned-sequence accession="chr6" name="chr6">
</scanned-sequence>
<scanned-sequence accession="chr6" name="chr6">
</scanned-sequence>
<scanned-sequence accession="chr6" name="chr6">
</scanned-sequence>
<scanned-sequence accession="chr6" name="chr6">
</scanned-sequence>
<scanned-sequence accession="chr6" name="chr6">
</scanned-sequence>
<scanned-sequence accession="chr6" name="chr6">
</scanned-sequence>
<scanned-sequence accession="chr6" name="chr6">
</scanned-sequence>
<scanned-sequence accession="chr6" name="chr6">
</scanned-sequence>
<scanned-sequence accession="chr6" name="chr6">
</scanned-sequence>
<scanned-sequence accession="chr6" name="chr6">
</scanned-sequence>
<scanned-sequence accession="chr6" name="chr6">
</scanned-sequence>
<scanned-sequence accession="chr6" name="chr6">
</scanned-sequence>
<scanned-sequence accession="chr6" name="chr6">
</scanned-sequence>
<scanned-sequence accession="chr6" name="chr6">
</scanned-sequence>
<scanned-sequence accession="chr6" name="chr6">
<matched-element start="33046135" stop="33046150" score="11.8818" pvalue="5.39e-05">
<sequence>CTCGGGGGGTCAGAAG</sequence>
<mem:qvalue>0.807</mem:qvalue>
</matched-element>
</scanned-sequence>
<scanned-sequence accession="chr6" name="chr6">
</scanned-sequence>
<scanned-sequence accession="chr6" name="chr6">
</scanned-sequence>
<scanned-sequence accession="chr6" name="chr6">
<matched-element start="33237350" stop="33237335" score="14.9364" pvalue="3.09e-06">
<sequence>CGCACCGGGTCAGCTG</sequence>
<mem:qvalue>0.807</mem:qvalue>
</matched-element>
<matched-element start="33237273" stop="33237288" score="11.0727" pvalue="8.25e-05">
<sequence>CCTTCGGGGTCAGGGG</sequence>
<mem:qvalue>0.807</mem:qvalue>
</matched-element>
</scanned-sequence>
<scanned-sequence accession="chr6" name="chr6">
</scanned-sequence>
<scanned-sequence accession="chr6" name="chr6">
</scanned-sequence>
<scanned-sequence accession="chr6" name="chr6">
</scanned-sequence>
<scanned-sequence accession="chr6" name="chr6">
</scanned-sequence>
<scanned-sequence accession="chr6" name="chr6">
</scanned-sequence>
<scanned-sequence accession="chr6" name="chr6">
</scanned-sequence>
<scanned-sequence accession="chr6" name="chr6">
</scanned-sequence>
<scanned-sequence accession="chr6" name="chr6">
</scanned-sequence>
<scanned-sequence accession="chr6" name="chr6">
</scanned-sequence>
<scanned-sequence accession="chr6" name="chr6">
</scanned-sequence>
<scanned-sequence accession="chr6" name="chr6">
</scanned-sequence>
<scanned-sequence accession="chr6" name="chr6">
</scanned-sequence>
<scanned-sequence accession="chr6" name="chr6">
</scanned-sequence>
<scanned-sequence accession="chr6" name="chr6">
</scanned-sequence>
<scanned-sequence accession="chr6" name="chr6">
</scanned-sequence>
<scanned-sequence accession="chr6" name="chr6">
</scanned-sequence>
<scanned-sequence accession="chr6" name="chr6">
<matched-element start="36828883" stop="36828898" score="11.9909" pvalue="5.06e-05">
<sequence>AGCCTGGGGTCAGGGG</sequence>
<mem:qvalue>0.807</mem:qvalue>
</matched-element>
</scanned-sequence>
<scanned-sequence accession="chr6" name="chr6">
</scanned-sequence>
<scanned-sequence accession="chr6" name="chr6">
</scanned-sequence>
<scanned-sequence accession="chr6" name="chr6">
</scanned-sequence>
<scanned-sequence accession="chr6" name="chr6">
</scanned-sequence>
<scanned-sequence accession="chr6" name="chr6">
</scanned-sequence>
<scanned-sequence accession="chr6" name="chr6">
<matched-element start="42859517" stop="42859502" score="13.8818" pvalue="1.12e-05">
<sequence>GGTGCGGGGTCAGGGA</sequence>
<mem:qvalue>0.807</mem:qvalue>
</matched-element>
</scanned-sequence>
<scanned-sequence accession="chr6" name="chr6">
</scanned-sequence>
<scanned-sequence accession="chr6" name="chr6">
</scanned-sequence>
<scanned-sequence accession="chr6" name="chr6">
</scanned-sequence>
<scanned-sequence accession="chr6" name="chr6">
</scanned-sequence>
<scanned-sequence accession="chr6" name="chr6">
</scanned-sequence>
<scanned-sequence accession="chr6" name="chr6">
</scanned-sequence>
<scanned-sequence accession="chr6" name="chr6">
</scanned-sequence>
<scanned-sequence accession="chr6" name="chr6">
</scanned-sequence>
<scanned-sequence accession="chr6" name="chr6">
</scanned-sequence>
<scanned-sequence accession="chr6" name="chr6">
</scanned-sequence>
<scanned-sequence accession="chr6" name="chr6">
</scanned-sequence>
<scanned-sequence accession="chr6" name="chr6">
</scanned-sequence>
<scanned-sequence accession="chr6" name="chr6">
</scanned-sequence>
<scanned-sequence accession="chr6" name="chr6">
</scanned-sequence>
<scanned-sequence accession="chr6" name="chr6">
</scanned-sequence>
<scanned-sequence accession="chr6" name="chr6">
</scanned-sequence>
<scanned-sequence accession="chr6" name="chr6">
</scanned-sequence>
<scanned-sequence accession="chr6" name="chr6">
</scanned-sequence>
<scanned-sequence accession="chr6" name="chr6">
</scanned-sequence>
<scanned-sequence accession="chr6" name="chr6">
</scanned-sequence>
<scanned-sequence accession="chr6" name="chr6">
</scanned-sequence>
<scanned-sequence accession="chr6" name="chr6">
</scanned-sequence>
<scanned-sequence accession="chr6" name="chr6">
</scanned-sequence>
<scanned-sequence accession="chr6" name="chr6">
</scanned-sequence>
<scanned-sequence accession="chr6" name="chr6">
</scanned-sequence>
<scanned-sequence accession="chr6" name="chr6">
</scanned-sequence>
<scanned-sequence accession="chr6" name="chr6">
</scanned-sequence>
<scanned-sequence accession="chr6" name="chr6">
</scanned-sequence>
<scanned-sequence accession="chr6" name="chr6">
</scanned-sequence>
<scanned-sequence accession="chr6" name="chr6">
</scanned-sequence>
<scanned-sequence accession="chr6" name="chr6">
</scanned-sequence>
<scanned-sequence accession="chr6" name="chr6">
</scanned-sequence>
<scanned-sequence accession="chr6" name="chr6">
</scanned-sequence>
<scanned-sequence accession="chr6" name="chr6">
</scanned-sequence>
<scanned-sequence accession="chr6" name="chr6">
</scanned-sequence>
<scanned-sequence accession="chr6" name="chr6">
</scanned-sequence>
<scanned-sequence accession="chr6" name="chr6">
</scanned-sequence>
<scanned-sequence accession="chr6" name="chr6">
<matched-element start="106664956" stop="106664971" score="10.7636" pvalue="9.53e-05">
<sequence>GAAGCTGGGTCAGGGA</sequence>
<mem:qvalue>0.807</mem:qvalue>
</matched-element>
</scanned-sequence>
<scanned-sequence accession="chr6" name="chr6">
<matched-element start="106669198" stop="106669183" score="12.6818" pvalue="3.2e-05">
<sequence>CTGCTGGGGTCAGCCT</sequence>
<mem:qvalue>0.807</mem:qvalue>
</matched-element>
</scanned-sequence>
<scanned-sequence accession="chr6" name="chr6">
</scanned-sequence>
<scanned-sequence accession="chr6" name="chr6">
</scanned-sequence>
<scanned-sequence accession="chr6" name="chr6">
</scanned-sequence>
<scanned-sequence accession="chr6" name="chr6">
</scanned-sequence>
<scanned-sequence accession="chr6" name="chr6">
</scanned-sequence>
<scanned-sequence accession="chr6" name="chr6">
</scanned-sequence>
<scanned-sequence accession="chr6" name="chr6">
</scanned-sequence>
<scanned-sequence accession="chr6" name="chr6">
</scanned-sequence>
<scanned-sequence accession="chr6" name="chr6">
</scanned-sequence>
<scanned-sequence accession="chr6" name="chr6">
</scanned-sequence>
<scanned-sequence accession="chr6" name="chr6">
</scanned-sequence>
<scanned-sequence accession="chr6" name="chr6">
</scanned-sequence>
<scanned-sequence accession="chr6" name="chr6">
</scanned-sequence>
<scanned-sequence accession="chr6" name="chr6">
</scanned-sequence>
<scanned-sequence accession="chr6" name="chr6">
</scanned-sequence>
<scanned-sequence accession="chr6" name="chr6">
</scanned-sequence>
<scanned-sequence accession="chr6" name="chr6">
</scanned-sequence>
<scanned-sequence accession="chr6" name="chr6">
</scanned-sequence>
<scanned-sequence accession="chr6" name="chr6">
</scanned-sequence>
<scanned-sequence accession="chr6" name="chr6">
</scanned-sequence>
<scanned-sequence accession="chr6" name="chr6">
</scanned-sequence>
<scanned-sequence accession="chr6" name="chr6">
</scanned-sequence>
<scanned-sequence accession="chr6" name="chr6">
</scanned-sequence>
<scanned-sequence accession="chr6" name="chr6">
</scanned-sequence>
<scanned-sequence accession="chr6" name="chr6">
</scanned-sequence>
<scanned-sequence accession="chr6" name="chr6">
</scanned-sequence>
<scanned-sequence accession="chr6" name="chr6">
</scanned-sequence>
<scanned-sequence accession="chr6" name="chr6">
</scanned-sequence>
<scanned-sequence accession="chr6" name="chr6">
</scanned-sequence>
<scanned-sequence accession="chr6" name="chr6">
</scanned-sequence>
<scanned-sequence accession="chr6" name="chr6">
</scanned-sequence>
<scanned-sequence accession="chr6" name="chr6">
<matched-element start="143310467" stop="143310452" score="12.5364" pvalue="3.55e-05">
<sequence>CGCGCCAGGTCAAATC</sequence>
<mem:qvalue>0.807</mem:qvalue>
</matched-element>
</scanned-sequence>
<scanned-sequence accession="chr6" name="chr6">
</scanned-sequence>
<scanned-sequence accession="chr6" name="chr6">
</scanned-sequence>
<scanned-sequence accession="chr6" name="chr6">
</scanned-sequence>
<scanned-sequence accession="chr6" name="chr6">
</scanned-sequence>
<scanned-sequence accession="chr6" name="chr6">
</scanned-sequence>
<scanned-sequence accession="chr6" name="chr6">
</scanned-sequence>
<scanned-sequence accession="chr6" name="chr6">
</scanned-sequence>
<scanned-sequence accession="chr6" name="chr6">
</scanned-sequence>
<scanned-sequence accession="chr6" name="chr6">
</scanned-sequence>
<scanned-sequence accession="chr6" name="chr6">
</scanned-sequence>
<scanned-sequence accession="chr6" name="chr6">
</scanned-sequence>
<scanned-sequence accession="chr6" name="chr6">
</scanned-sequence>
<scanned-sequence accession="chr6" name="chr6">
</scanned-sequence>
<scanned-sequence accession="chr6" name="chr6">
</scanned-sequence>
<scanned-sequence accession="chr7" name="chr7">
</scanned-sequence>
<scanned-sequence accession="chr7" name="chr7">
<matched-element start="999366" stop="999351" score="11.2091" pvalue="7.73e-05">
<sequence>CTGTCTGGGTCAGGCC</sequence>
<mem:qvalue>0.807</mem:qvalue>
</matched-element>
</scanned-sequence>
<scanned-sequence accession="chr7" name="chr7">
</scanned-sequence>
<scanned-sequence accession="chr7" name="chr7">
<matched-element start="2901156" stop="2901141" score="12.1636" pvalue="4.55e-05">
<sequence>CCCCTGGGGTCAACAA</sequence>
<mem:qvalue>0.807</mem:qvalue>
</matched-element>
</scanned-sequence>
<scanned-sequence accession="chr7" name="chr7">
</scanned-sequence>
<scanned-sequence accession="chr7" name="chr7">
</scanned-sequence>
<scanned-sequence accession="chr7" name="chr7">
</scanned-sequence>
<scanned-sequence accession="chr7" name="chr7">
<matched-element start="4689345" stop="4689360" score="13.9091" pvalue="1.09e-05">
<sequence>CTCCTGGGGTCACCCC</sequence>
<mem:qvalue>0.807</mem:qvalue>
</matched-element>
<matched-element start="4689691" stop="4689676" score="12.3455" pvalue="4.04e-05">
<sequence>GGACTGGGGTCAAGGT</sequence>
<mem:qvalue>0.807</mem:qvalue>
</matched-element>
<matched-element start="4689788" stop="4689773" score="11.3727" pvalue="7.11e-05">
<sequence>AGAACCAGGTCAGGCT</sequence>
<mem:qvalue>0.807</mem:qvalue>
</matched-element>
<matched-element start="4689514" stop="4689529" score="10.9909" pvalue="8.58e-05">
<sequence>TCCCTGGGGTCATCTA</sequence>
<mem:qvalue>0.807</mem:qvalue>
</matched-element>
</scanned-sequence>
<scanned-sequence accession="chr7" name="chr7">
</scanned-sequence>
<scanned-sequence accession="chr7" name="chr7">
</scanned-sequence>
<scanned-sequence accession="chr7" name="chr7">
</scanned-sequence>
<scanned-sequence accession="chr7" name="chr7">
</scanned-sequence>
<scanned-sequence accession="chr7" name="chr7">
</scanned-sequence>
<scanned-sequence accession="chr7" name="chr7">
</scanned-sequence>
<scanned-sequence accession="chr7" name="chr7">
</scanned-sequence>
<scanned-sequence accession="chr7" name="chr7">
</scanned-sequence>
<scanned-sequence accession="chr7" name="chr7">
</scanned-sequence>
<scanned-sequence accession="chr7" name="chr7">
</scanned-sequence>
<scanned-sequence accession="chr7" name="chr7">
</scanned-sequence>
<scanned-sequence accession="chr7" name="chr7">
</scanned-sequence>
<scanned-sequence accession="chr7" name="chr7">
</scanned-sequence>
<scanned-sequence accession="chr7" name="chr7">
</scanned-sequence>
<scanned-sequence accession="chr7" name="chr7">
</scanned-sequence>
<scanned-sequence accession="chr7" name="chr7">
</scanned-sequence>
<scanned-sequence accession="chr7" name="chr7">
</scanned-sequence>
<scanned-sequence accession="chr7" name="chr7">
</scanned-sequence>
<scanned-sequence accession="chr7" name="chr7">
</scanned-sequence>
<scanned-sequence accession="chr7" name="chr7">
</scanned-sequence>
<scanned-sequence accession="chr7" name="chr7">
</scanned-sequence>
<scanned-sequence accession="chr7" name="chr7">
</scanned-sequence>
<scanned-sequence accession="chr7" name="chr7">
</scanned-sequence>
<scanned-sequence accession="chr7" name="chr7">
</scanned-sequence>
<scanned-sequence accession="chr7" name="chr7">
</scanned-sequence>
<scanned-sequence accession="chr7" name="chr7">
</scanned-sequence>
<scanned-sequence accession="chr7" name="chr7">
</scanned-sequence>
<scanned-sequence accession="chr7" name="chr7">
</scanned-sequence>
<scanned-sequence accession="chr7" name="chr7">
</scanned-sequence>
<scanned-sequence accession="chr7" name="chr7">
</scanned-sequence>
<scanned-sequence accession="chr7" name="chr7">
</scanned-sequence>
<scanned-sequence accession="chr7" name="chr7">
</scanned-sequence>
<scanned-sequence accession="chr7" name="chr7">
</scanned-sequence>
<scanned-sequence accession="chr7" name="chr7">
</scanned-sequence>
<scanned-sequence accession="chr7" name="chr7">
</scanned-sequence>
<scanned-sequence accession="chr7" name="chr7">
</scanned-sequence>
<scanned-sequence accession="chr7" name="chr7">
</scanned-sequence>
<scanned-sequence accession="chr7" name="chr7">
</scanned-sequence>
<scanned-sequence accession="chr7" name="chr7">
</scanned-sequence>
<scanned-sequence accession="chr7" name="chr7">
</scanned-sequence>
<scanned-sequence accession="chr7" name="chr7">
</scanned-sequence>
<scanned-sequence accession="chr7" name="chr7">
</scanned-sequence>
<scanned-sequence accession="chr7" name="chr7">
</scanned-sequence>
<scanned-sequence accession="chr7" name="chr7">
</scanned-sequence>
<scanned-sequence accession="chr7" name="chr7">
</scanned-sequence>
<scanned-sequence accession="chr7" name="chr7">
</scanned-sequence>
<scanned-sequence accession="chr7" name="chr7">
</scanned-sequence>
<scanned-sequence accession="chr7" name="chr7">
</scanned-sequence>
<scanned-sequence accession="chr7" name="chr7">
</scanned-sequence>
<scanned-sequence accession="chr7" name="chr7">
</scanned-sequence>
<scanned-sequence accession="chr7" name="chr7">
</scanned-sequence>
<scanned-sequence accession="chr7" name="chr7">
</scanned-sequence>
<scanned-sequence accession="chr7" name="chr7">
<matched-element start="86686814" stop="86686799" score="10.7818" pvalue="9.45e-05">
<sequence>CTCGGGAGGTCATGCT</sequence>
<mem:qvalue>0.807</mem:qvalue>
</matched-element>
</scanned-sequence>
<scanned-sequence accession="chr7" name="chr7">
</scanned-sequence>
<scanned-sequence accession="chr7" name="chr7">
</scanned-sequence>
<scanned-sequence accession="chr7" name="chr7">
</scanned-sequence>
<scanned-sequence accession="chr7" name="chr7">
</scanned-sequence>
<scanned-sequence accession="chr7" name="chr7">
</scanned-sequence>
<scanned-sequence accession="chr7" name="chr7">
</scanned-sequence>
<scanned-sequence accession="chr7" name="chr7">
</scanned-sequence>
<scanned-sequence accession="chr7" name="chr7">
</scanned-sequence>
<scanned-sequence accession="chr7" name="chr7">
</scanned-sequence>
<scanned-sequence accession="chr7" name="chr7">
</scanned-sequence>
<scanned-sequence accession="chr7" name="chr7">
</scanned-sequence>
<scanned-sequence accession="chr7" name="chr7">
</scanned-sequence>
<scanned-sequence accession="chr7" name="chr7">
<matched-element start="101421053" stop="101421068" score="11.5455" pvalue="6.49e-05">
<sequence>CTTGTCAGGTCAGCTA</sequence>
<mem:qvalue>0.807</mem:qvalue>
</matched-element>
</scanned-sequence>
<scanned-sequence accession="chr7" name="chr7">
</scanned-sequence>
<scanned-sequence accession="chr7" name="chr7">
</scanned-sequence>
<scanned-sequence accession="chr7" name="chr7">
</scanned-sequence>
<scanned-sequence accession="chr7" name="chr7">
</scanned-sequence>
<scanned-sequence accession="chr7" name="chr7">
</scanned-sequence>
<scanned-sequence accession="chr7" name="chr7">
</scanned-sequence>
<scanned-sequence accession="chr7" name="chr7">
</scanned-sequence>
<scanned-sequence accession="chr7" name="chr7">
<matched-element start="104411832" stop="104411817" score="10.8909" pvalue="8.98e-05">
<sequence>GAAAGCGGGTCACAGA</sequence>
<mem:qvalue>0.807</mem:qvalue>
</matched-element>
</scanned-sequence>
<scanned-sequence accession="chr7" name="chr7">
</scanned-sequence>
<scanned-sequence accession="chr7" name="chr7">
</scanned-sequence>
<scanned-sequence accession="chr7" name="chr7">
<matched-element start="106597584" stop="106597569" score="12.2091" pvalue="4.41e-05">
<sequence>CTCTTTGGGTCACACA</sequence>
<mem:qvalue>0.807</mem:qvalue>
</matched-element>
</scanned-sequence>
<scanned-sequence accession="chr7" name="chr7">
</scanned-sequence>
<scanned-sequence accession="chr7" name="chr7">
</scanned-sequence>
<scanned-sequence accession="chr7" name="chr7">
</scanned-sequence>
<scanned-sequence accession="chr7" name="chr7">
</scanned-sequence>
<scanned-sequence accession="chr7" name="chr7">
</scanned-sequence>
<scanned-sequence accession="chr7" name="chr7">
</scanned-sequence>
<scanned-sequence accession="chr7" name="chr7">
</scanned-sequence>
<scanned-sequence accession="chr7" name="chr7">
</scanned-sequence>
<scanned-sequence accession="chr7" name="chr7">
</scanned-sequence>
<scanned-sequence accession="chr7" name="chr7">
</scanned-sequence>
<scanned-sequence accession="chr7" name="chr7">
</scanned-sequence>
<scanned-sequence accession="chr7" name="chr7">
</scanned-sequence>
<scanned-sequence accession="chr7" name="chr7">
</scanned-sequence>
<scanned-sequence accession="chr7" name="chr7">
</scanned-sequence>
<scanned-sequence accession="chr7" name="chr7">
</scanned-sequence>
<scanned-sequence accession="chr7" name="chr7">
</scanned-sequence>
<scanned-sequence accession="chr7" name="chr7">
</scanned-sequence>
<scanned-sequence accession="chr7" name="chr7">
</scanned-sequence>
<scanned-sequence accession="chr7" name="chr7">
</scanned-sequence>
<scanned-sequence accession="chr7" name="chr7">
</scanned-sequence>
<scanned-sequence accession="chr7" name="chr7">
</scanned-sequence>
<scanned-sequence accession="chr7" name="chr7">
</scanned-sequence>
<scanned-sequence accession="chr7" name="chr7">
<matched-element start="148952926" stop="148952911" score="14.2818" pvalue="7.18e-06">
<sequence>GTCGCGGGGTCAGCTC</sequence>
<mem:qvalue>0.807</mem:qvalue>
</matched-element>
</scanned-sequence>
<scanned-sequence accession="chr7" name="chr7">
<matched-element start="149733413" stop="149733428" score="12.7" pvalue="3.16e-05">
<sequence>GGGGGCGGGTCACTGC</sequence>
<mem:qvalue>0.807</mem:qvalue>
</matched-element>
</scanned-sequence>
<scanned-sequence accession="chr7" name="chr7">
</scanned-sequence>
<scanned-sequence accession="chr7" name="chr7">
<matched-element start="154720896" stop="154720881" score="10.7" pvalue="9.81e-05">
<sequence>AGAAGGGGGTCATCAA</sequence>
<mem:qvalue>0.807</mem:qvalue>
</matched-element>
</scanned-sequence>
<scanned-sequence accession="chr7" name="chr7">
</scanned-sequence>
<scanned-sequence accession="chr7" name="chr7">
</scanned-sequence>
<scanned-sequence accession="chr8" name="chr8">
</scanned-sequence>
<scanned-sequence accession="chr8" name="chr8">
</scanned-sequence>
<scanned-sequence accession="chr8" name="chr8">
</scanned-sequence>
<scanned-sequence accession="chr8" name="chr8">
</scanned-sequence>
<scanned-sequence accession="chr8" name="chr8">
</scanned-sequence>
<scanned-sequence accession="chr8" name="chr8">
</scanned-sequence>
<scanned-sequence accession="chr8" name="chr8">
</scanned-sequence>
<scanned-sequence accession="chr8" name="chr8">
</scanned-sequence>
<scanned-sequence accession="chr8" name="chr8">
</scanned-sequence>
<scanned-sequence accession="chr8" name="chr8">
</scanned-sequence>
<scanned-sequence accession="chr8" name="chr8">
</scanned-sequence>
<scanned-sequence accession="chr8" name="chr8">
</scanned-sequence>
<scanned-sequence accession="chr8" name="chr8">
</scanned-sequence>
<scanned-sequence accession="chr8" name="chr8">
<matched-element start="17824629" stop="17824644" score="11.4727" pvalue="6.75e-05">
<sequence>TCCGGCGGGTCACATG</sequence>
<mem:qvalue>0.807</mem:qvalue>
</matched-element>
</scanned-sequence>
<scanned-sequence accession="chr8" name="chr8">
</scanned-sequence>
<scanned-sequence accession="chr8" name="chr8">
</scanned-sequence>
<scanned-sequence accession="chr8" name="chr8">
</scanned-sequence>
<scanned-sequence accession="chr8" name="chr8">
</scanned-sequence>
<scanned-sequence accession="chr8" name="chr8">
</scanned-sequence>
<scanned-sequence accession="chr8" name="chr8">
</scanned-sequence>
<scanned-sequence accession="chr8" name="chr8">
</scanned-sequence>
<scanned-sequence accession="chr8" name="chr8">
<matched-element start="29253704" stop="29253719" score="12.4364" pvalue="3.8e-05">
<sequence>TTAATGGGGTCACTAA</sequence>
<mem:qvalue>0.807</mem:qvalue>
</matched-element>
</scanned-sequence>
<scanned-sequence accession="chr8" name="chr8">
</scanned-sequence>
<scanned-sequence accession="chr8" name="chr8">
</scanned-sequence>
<scanned-sequence accession="chr8" name="chr8">
</scanned-sequence>
<scanned-sequence accession="chr8" name="chr8">
</scanned-sequence>
<scanned-sequence accession="chr8" name="chr8">
</scanned-sequence>
<scanned-sequence accession="chr8" name="chr8">
</scanned-sequence>
<scanned-sequence accession="chr8" name="chr8">
</scanned-sequence>
<scanned-sequence accession="chr8" name="chr8">
</scanned-sequence>
<scanned-sequence accession="chr8" name="chr8">
</scanned-sequence>
<scanned-sequence accession="chr8" name="chr8">
</scanned-sequence>
<scanned-sequence accession="chr8" name="chr8">
</scanned-sequence>
<scanned-sequence accession="chr8" name="chr8">
</scanned-sequence>
<scanned-sequence accession="chr8" name="chr8">
</scanned-sequence>
<scanned-sequence accession="chr8" name="chr8">
<matched-element start="61987056" stop="61987041" score="11.1364" pvalue="8.01e-05">
<sequence>GTAACTGGGTCACTAA</sequence>
<mem:qvalue>0.807</mem:qvalue>
</matched-element>
<matched-element start="61986951" stop="61986966" score="10.8182" pvalue="9.29e-05">
<sequence>ATGGCTGGGTCATTTT</sequence>
<mem:qvalue>0.807</mem:qvalue>
</matched-element>
</scanned-sequence>
<scanned-sequence accession="chr8" name="chr8">
</scanned-sequence>
<scanned-sequence accession="chr8" name="chr8">
</scanned-sequence>
<scanned-sequence accession="chr8" name="chr8">
</scanned-sequence>
<scanned-sequence accession="chr8" name="chr8">
</scanned-sequence>
<scanned-sequence accession="chr8" name="chr8">
</scanned-sequence>
<scanned-sequence accession="chr8" name="chr8">
</scanned-sequence>
<scanned-sequence accession="chr8" name="chr8">
</scanned-sequence>
<scanned-sequence accession="chr8" name="chr8">
<matched-element start="67507199" stop="67507184" score="14.2818" pvalue="7.18e-06">
<sequence>TTCGCGGGGTCACCTG</sequence>
<mem:qvalue>0.807</mem:qvalue>
</matched-element>
<matched-element start="67507437" stop="67507422" score="12.1364" pvalue="4.62e-05">
<sequence>CTGAGCGGGTCACACC</sequence>
<mem:qvalue>0.807</mem:qvalue>
</matched-element>
</scanned-sequence>
<scanned-sequence accession="chr8" name="chr8">
<matched-element start="67755365" stop="67755380" score="11.9909" pvalue="5.06e-05">
<sequence>TGCATGGGGTCACTAG</sequence>
<mem:qvalue>0.807</mem:qvalue>
</matched-element>
</scanned-sequence>
<scanned-sequence accession="chr8" name="chr8">
</scanned-sequence>
<scanned-sequence accession="chr8" name="chr8">
</scanned-sequence>
<scanned-sequence accession="chr8" name="chr8">
</scanned-sequence>
<scanned-sequence accession="chr8" name="chr8">
</scanned-sequence>
<scanned-sequence accession="chr8" name="chr8">
</scanned-sequence>
<scanned-sequence accession="chr8" name="chr8">
</scanned-sequence>
<scanned-sequence accession="chr8" name="chr8">
</scanned-sequence>
<scanned-sequence accession="chr8" name="chr8">
</scanned-sequence>
<scanned-sequence accession="chr8" name="chr8">
</scanned-sequence>
<scanned-sequence accession="chr8" name="chr8">
</scanned-sequence>
<scanned-sequence accession="chr8" name="chr8">
</scanned-sequence>
<scanned-sequence accession="chr8" name="chr8">
</scanned-sequence>
<scanned-sequence accession="chr8" name="chr8">
</scanned-sequence>
<scanned-sequence accession="chr8" name="chr8">
</scanned-sequence>
<scanned-sequence accession="chr8" name="chr8">
<matched-element start="98725261" stop="98725246" score="13.1727" pvalue="2.17e-05">
<sequence>GGAACCGGGTCACCGG</sequence>
<mem:qvalue>0.807</mem:qvalue>
</matched-element>
</scanned-sequence>
<scanned-sequence accession="chr8" name="chr8">
</scanned-sequence>
<scanned-sequence accession="chr8" name="chr8">
</scanned-sequence>
<scanned-sequence accession="chr8" name="chr8">
</scanned-sequence>
<scanned-sequence accession="chr8" name="chr8">
</scanned-sequence>
<scanned-sequence accession="chr8" name="chr8">
</scanned-sequence>
<scanned-sequence accession="chr8" name="chr8">
</scanned-sequence>
<scanned-sequence accession="chr8" name="chr8">
<matched-element start="102218666" stop="102218651" score="11.2455" pvalue="7.59e-05">
<sequence>CTGCTGGGGTCATACT</sequence>
<mem:qvalue>0.807</mem:qvalue>
</matched-element>
</scanned-sequence>
<scanned-sequence accession="chr8" name="chr8">
</scanned-sequence>
<scanned-sequence accession="chr8" name="chr8">
</scanned-sequence>
<scanned-sequence accession="chr8" name="chr8">
</scanned-sequence>
<scanned-sequence accession="chr8" name="chr8">
</scanned-sequence>
<scanned-sequence accession="chr8" name="chr8">
</scanned-sequence>
<scanned-sequence accession="chr8" name="chr8">
</scanned-sequence>
<scanned-sequence accession="chr8" name="chr8">
</scanned-sequence>
<scanned-sequence accession="chr8" name="chr8">
<matched-element start="103945744" stop="103945759" score="11.7273" pvalue="5.88e-05">
<sequence>GCGACCGGGTCATGCA</sequence>
<mem:qvalue>0.807</mem:qvalue>
</matched-element>
</scanned-sequence>
<scanned-sequence accession="chr8" name="chr8">
</scanned-sequence>
<scanned-sequence accession="chr8" name="chr8">
</scanned-sequence>
<scanned-sequence accession="chr8" name="chr8">
</scanned-sequence>
<scanned-sequence accession="chr8" name="chr8">
</scanned-sequence>
<scanned-sequence accession="chr8" name="chr8">
</scanned-sequence>
<scanned-sequence accession="chr8" name="chr8">
</scanned-sequence>
<scanned-sequence accession="chr8" name="chr8">
</scanned-sequence>
<scanned-sequence accession="chr8" name="chr8">
</scanned-sequence>
<scanned-sequence accession="chr8" name="chr8">
</scanned-sequence>
<scanned-sequence accession="chr8" name="chr8">
</scanned-sequence>
<scanned-sequence accession="chr8" name="chr8">
</scanned-sequence>
<scanned-sequence accession="chr8" name="chr8">
</scanned-sequence>
<scanned-sequence accession="chr8" name="chr8">
</scanned-sequence>
<scanned-sequence accession="chr8" name="chr8">
<matched-element start="125688762" stop="125688777" score="10.9273" pvalue="8.83e-05">
<sequence>CATCTGGGGTCATTTA</sequence>
<mem:qvalue>0.807</mem:qvalue>
</matched-element>
</scanned-sequence>
<scanned-sequence accession="chr8" name="chr8">
</scanned-sequence>
<scanned-sequence accession="chr8" name="chr8">
</scanned-sequence>
<scanned-sequence accession="chr8" name="chr8">
</scanned-sequence>
<scanned-sequence accession="chr8" name="chr8">
</scanned-sequence>
<scanned-sequence accession="chr8" name="chr8">
</scanned-sequence>
<scanned-sequence accession="chr8" name="chr8">
</scanned-sequence>
<scanned-sequence accession="chr8" name="chr8">
</scanned-sequence>
<scanned-sequence accession="chr8" name="chr8">
</scanned-sequence>
<scanned-sequence accession="chr8" name="chr8">
</scanned-sequence>
<scanned-sequence accession="chr8" name="chr8">
</scanned-sequence>
<scanned-sequence accession="chr8" name="chr8">
</scanned-sequence>
<scanned-sequence accession="chr8" name="chr8">
</scanned-sequence>
<scanned-sequence accession="chr8" name="chr8">
</scanned-sequence>
<scanned-sequence accession="chr8" name="chr8">
</scanned-sequence>
<scanned-sequence accession="chr8" name="chr8">
</scanned-sequence>
<scanned-sequence accession="chr8" name="chr8">
</scanned-sequence>
<scanned-sequence accession="chr8" name="chr8">
</scanned-sequence>
<scanned-sequence accession="chr8" name="chr8">
</scanned-sequence>
<scanned-sequence accession="chr8" name="chr8">
</scanned-sequence>
<scanned-sequence accession="chr8" name="chr8">
</scanned-sequence>
<scanned-sequence accession="chr8" name="chr8">
</scanned-sequence>
<scanned-sequence accession="chr8" name="chr8">
</scanned-sequence>
<scanned-sequence accession="chr8" name="chr8">
</scanned-sequence>
<scanned-sequence accession="chr8" name="chr8">
</scanned-sequence>
<scanned-sequence accession="chr8" name="chr8">
</scanned-sequence>
<scanned-sequence accession="chr8" name="chr8">
</scanned-sequence>
<scanned-sequence accession="chr8" name="chr8">
</scanned-sequence>
<scanned-sequence accession="chr8" name="chr8">
<matched-element start="135682201" stop="135682216" score="14.0636" pvalue="9.18e-06">
<sequence>TTGTCCGGGTCACCCT</sequence>
<mem:qvalue>0.807</mem:qvalue>
</matched-element>
</scanned-sequence>
<scanned-sequence accession="chr8" name="chr8">
</scanned-sequence>
<scanned-sequence accession="chr8" name="chr8">
</scanned-sequence>
<scanned-sequence accession="chr8" name="chr8">
</scanned-sequence>
<scanned-sequence accession="chr8" name="chr8">
</scanned-sequence>
<scanned-sequence accession="chr8" name="chr8">
</scanned-sequence>
<scanned-sequence accession="chr8" name="chr8">
</scanned-sequence>
<scanned-sequence accession="chr8" name="chr8">
</scanned-sequence>
<scanned-sequence accession="chr8" name="chr8">
</scanned-sequence>
<scanned-sequence accession="chr8" name="chr8">
</scanned-sequence>
<scanned-sequence accession="chr8" name="chr8">
</scanned-sequence>
<scanned-sequence accession="chr8" name="chr8">
</scanned-sequence>
<scanned-sequence accession="chr8" name="chr8">
</scanned-sequence>
<scanned-sequence accession="chr9" name="chr9">
</scanned-sequence>
<scanned-sequence accession="chr9" name="chr9">
</scanned-sequence>
<scanned-sequence accession="chr9" name="chr9">
</scanned-sequence>
<scanned-sequence accession="chr9" name="chr9">
</scanned-sequence>
<scanned-sequence accession="chr9" name="chr9">
</scanned-sequence>
<scanned-sequence accession="chr9" name="chr9">
</scanned-sequence>
<scanned-sequence accession="chr9" name="chr9">
</scanned-sequence>
<scanned-sequence accession="chr9" name="chr9">
</scanned-sequence>
<scanned-sequence accession="chr9" name="chr9">
</scanned-sequence>
<scanned-sequence accession="chr9" name="chr9">
</scanned-sequence>
<scanned-sequence accession="chr9" name="chr9">
</scanned-sequence>
<scanned-sequence accession="chr9" name="chr9">
<matched-element start="35832904" stop="35832919" score="12.9909" pvalue="2.53e-05">
<sequence>ATGGGCGGGTCAACCA</sequence>
<mem:qvalue>0.807</mem:qvalue>
</matched-element>
</scanned-sequence>
<scanned-sequence accession="chr9" name="chr9">
</scanned-sequence>
<scanned-sequence accession="chr9" name="chr9">
</scanned-sequence>
<scanned-sequence accession="chr9" name="chr9">
</scanned-sequence>
<scanned-sequence accession="chr9" name="chr9">
</scanned-sequence>
<scanned-sequence accession="chr9" name="chr9">
<matched-element start="36995900" stop="36995915" score="10.7091" pvalue="9.77e-05">
<sequence>TCTGTCGGGTCACAGC</sequence>
<mem:qvalue>0.807</mem:qvalue>
</matched-element>
</scanned-sequence>
<scanned-sequence accession="chr9" name="chr9">
</scanned-sequence>
<scanned-sequence accession="chr9" name="chr9">
</scanned-sequence>
<scanned-sequence accession="chr9" name="chr9">
<matched-element start="67903541" stop="67903556" score="11.1364" pvalue="8.01e-05">
<sequence>CCTCCGGGGTCACGAG</sequence>
<mem:qvalue>0.807</mem:qvalue>
</matched-element>
</scanned-sequence>
<scanned-sequence accession="chr9" name="chr9">
</scanned-sequence>
<scanned-sequence accession="chr9" name="chr9">
</scanned-sequence>
<scanned-sequence accession="chr9" name="chr9">
</scanned-sequence>
<scanned-sequence accession="chr9" name="chr9">
</scanned-sequence>
<scanned-sequence accession="chr9" name="chr9">
</scanned-sequence>
<scanned-sequence accession="chr9" name="chr9">
</scanned-sequence>
<scanned-sequence accession="chr9" name="chr9">
</scanned-sequence>
<scanned-sequence accession="chr9" name="chr9">
</scanned-sequence>
<scanned-sequence accession="chr9" name="chr9">
</scanned-sequence>
<scanned-sequence accession="chr9" name="chr9">
</scanned-sequence>
<scanned-sequence accession="chr9" name="chr9">
</scanned-sequence>
<scanned-sequence accession="chr9" name="chr9">
</scanned-sequence>
<scanned-sequence accession="chr9" name="chr9">
</scanned-sequence>
<scanned-sequence accession="chr9" name="chr9">
</scanned-sequence>
<scanned-sequence accession="chr9" name="chr9">
</scanned-sequence>
<scanned-sequence accession="chr9" name="chr9">
</scanned-sequence>
<scanned-sequence accession="chr9" name="chr9">
</scanned-sequence>
<scanned-sequence accession="chr9" name="chr9">
</scanned-sequence>
<scanned-sequence accession="chr9" name="chr9">
</scanned-sequence>
<scanned-sequence accession="chr9" name="chr9">
</scanned-sequence>
<scanned-sequence accession="chr9" name="chr9">
</scanned-sequence>
<scanned-sequence accession="chr9" name="chr9">
</scanned-sequence>
<scanned-sequence accession="chr9" name="chr9">
</scanned-sequence>
<scanned-sequence accession="chr9" name="chr9">
</scanned-sequence>
<scanned-sequence accession="chr9" name="chr9">
</scanned-sequence>
<scanned-sequence accession="chr9" name="chr9">
</scanned-sequence>
<scanned-sequence accession="chr9" name="chr9">
</scanned-sequence>
<scanned-sequence accession="chr9" name="chr9">
</scanned-sequence>
<scanned-sequence accession="chr9" name="chr9">
</scanned-sequence>
<scanned-sequence accession="chr9" name="chr9">
</scanned-sequence>
<scanned-sequence accession="chr9" name="chr9">
</scanned-sequence>
<scanned-sequence accession="chr9" name="chr9">
</scanned-sequence>
<scanned-sequence accession="chr9" name="chr9">
</scanned-sequence>
<scanned-sequence accession="chr9" name="chr9">
</scanned-sequence>
<scanned-sequence accession="chr9" name="chr9">
</scanned-sequence>
<scanned-sequence accession="chr9" name="chr9">
</scanned-sequence>
<scanned-sequence accession="chr9" name="chr9">
</scanned-sequence>
<scanned-sequence accession="chr9" name="chr9">
</scanned-sequence>
<scanned-sequence accession="chr9" name="chr9">
</scanned-sequence>
<scanned-sequence accession="chr9" name="chr9">
</scanned-sequence>
<scanned-sequence accession="chr9" name="chr9">
</scanned-sequence>
<scanned-sequence accession="chr9" name="chr9">
</scanned-sequence>
<scanned-sequence accession="chr9" name="chr9">
</scanned-sequence>
<scanned-sequence accession="chr9" name="chr9">
</scanned-sequence>
<scanned-sequence accession="chr9" name="chr9">
</scanned-sequence>
<scanned-sequence accession="chr9" name="chr9">
<matched-element start="125939861" stop="125939876" score="13.2636" pvalue="2.01e-05">
<sequence>GTCTTGGGGTCAACTT</sequence>
<mem:qvalue>0.807</mem:qvalue>
</matched-element>
</scanned-sequence>
<scanned-sequence accession="chr9" name="chr9">
</scanned-sequence>
<scanned-sequence accession="chr9" name="chr9">
</scanned-sequence>
<scanned-sequence accession="chr9" name="chr9">
<matched-element start="127043823" stop="127043808" score="13.0455" pvalue="2.42e-05">
<sequence>CCCGGGGGGTCACTCC</sequence>
<mem:qvalue>0.807</mem:qvalue>
</matched-element>
</scanned-sequence>
<scanned-sequence accession="chr9" name="chr9">
</scanned-sequence>
<scanned-sequence accession="chr9" name="chr9">
</scanned-sequence>
<scanned-sequence accession="chr9" name="chr9">
</scanned-sequence>
<scanned-sequence accession="chr9" name="chr9">
</scanned-sequence>
<scanned-sequence accession="chr9" name="chr9">
</scanned-sequence>
<scanned-sequence accession="chr9" name="chr9">
</scanned-sequence>
<scanned-sequence accession="chr9" name="chr9">
</scanned-sequence>
<scanned-sequence accession="chr9" name="chr9">
</scanned-sequence>
<scanned-sequence accession="chr9" name="chr9">
</scanned-sequence>
<scanned-sequence accession="chr9" name="chr9">
<matched-element start="131687186" stop="131687171" score="12.0455" pvalue="4.89e-05">
<sequence>GGTCCCGGGTCAAATC</sequence>
<mem:qvalue>0.807</mem:qvalue>
</matched-element>
</scanned-sequence>
<scanned-sequence accession="chr9" name="chr9">
</scanned-sequence>
<scanned-sequence accession="chr9" name="chr9">
</scanned-sequence>
<scanned-sequence accession="chr9" name="chr9">
</scanned-sequence>
<scanned-sequence accession="chr9" name="chr9">
</scanned-sequence>
<scanned-sequence accession="chr9" name="chr9">
</scanned-sequence>
<scanned-sequence accession="chr9" name="chr9">
</scanned-sequence>
<scanned-sequence accession="chr9" name="chr9">
</scanned-sequence>
<scanned-sequence accession="chr9" name="chr9">
</scanned-sequence>
<scanned-sequence accession="chr9" name="chr9">
</scanned-sequence>
<scanned-sequence accession="chr9" name="chr9">
</scanned-sequence>
<scanned-sequence accession="chr9" name="chr9">
</scanned-sequence>
<scanned-sequence accession="chrX" name="chrX">
</scanned-sequence>
<scanned-sequence accession="chrX" name="chrX">
</scanned-sequence>
<scanned-sequence accession="chrX" name="chrX">
</scanned-sequence>
<scanned-sequence accession="chrX" name="chrX">
</scanned-sequence>
<scanned-sequence accession="chrX" name="chrX">
</scanned-sequence>
<scanned-sequence accession="chrX" name="chrX">
</scanned-sequence>
<scanned-sequence accession="chrX" name="chrX">
</scanned-sequence>
<scanned-sequence accession="chrX" name="chrX">
</scanned-sequence>
<scanned-sequence accession="chrX" name="chrX">
</scanned-sequence>
<scanned-sequence accession="chrX" name="chrX">
</scanned-sequence>
<scanned-sequence accession="chrX" name="chrX">
</scanned-sequence>
<scanned-sequence accession="chrX" name="chrX">
</scanned-sequence>
<scanned-sequence accession="chrX" name="chrX">
</scanned-sequence>
<scanned-sequence accession="chrX" name="chrX">
</scanned-sequence>
<scanned-sequence accession="chrX" name="chrX">
<matched-element start="48654386" stop="48654371" score="11.1273" pvalue="8.04e-05">
<sequence>CCCGCCAGGTCAAAGT</sequence>
<mem:qvalue>0.807</mem:qvalue>
</matched-element>
</scanned-sequence>
<scanned-sequence accession="chrX" name="chrX">
</scanned-sequence>
<scanned-sequence accession="chrX" name="chrX">
</scanned-sequence>
<scanned-sequence accession="chrX" name="chrX">
</scanned-sequence>
<scanned-sequence accession="chrX" name="chrX">
</scanned-sequence>
<scanned-sequence accession="chrX" name="chrX">
</scanned-sequence>
<scanned-sequence accession="chrX" name="chrX">
</scanned-sequence>
<scanned-sequence accession="chrX" name="chrX">
</scanned-sequence>
<scanned-sequence accession="chrX" name="chrX">
</scanned-sequence>
<scanned-sequence accession="chrX" name="chrX">
</scanned-sequence>
<scanned-sequence accession="chrX" name="chrX">
</scanned-sequence>
<scanned-sequence accession="chrX" name="chrX">
<matched-element start="119643333" stop="119643318" score="10.7545" pvalue="9.57e-05">
<sequence>CCTGCTGGGTCAATGA</sequence>
<mem:qvalue>0.807</mem:qvalue>
</matched-element>
</scanned-sequence>
<scanned-sequence accession="chrX" name="chrX">
</scanned-sequence>
<scanned-sequence accession="chrX" name="chrX">
</scanned-sequence>
<scanned-sequence accession="chrX" name="chrX">
</scanned-sequence>
<scanned-sequence accession="chrX" name="chrX">
</scanned-sequence>
<scanned-sequence accession="chrX" name="chrX">
</scanned-sequence>
<scanned-sequence accession="chrX" name="chrX">
</scanned-sequence>
<scanned-sequence accession="chrX" name="chrX">
</scanned-sequence>
<scanned-sequence accession="chr10" name="chr10">
</scanned-sequence>
<scanned-sequence accession="chr10" name="chr10">
</scanned-sequence>
<scanned-sequence accession="chr10" name="chr10">
</scanned-sequence>
<scanned-sequence accession="chr10" name="chr10">
</scanned-sequence>
<scanned-sequence accession="chr10" name="chr10">
</scanned-sequence>
<scanned-sequence accession="chr10" name="chr10">
</scanned-sequence>
<scanned-sequence accession="chr10" name="chr10">
</scanned-sequence>
<scanned-sequence accession="chr10" name="chr10">
</scanned-sequence>
<scanned-sequence accession="chr10" name="chr10">
</scanned-sequence>
<scanned-sequence accession="chr10" name="chr10">
</scanned-sequence>
<scanned-sequence accession="chr10" name="chr10">
<matched-element start="11319965" stop="11319980" score="11.7545" pvalue="5.79e-05">
<sequence>ATGGCCAGGTCAGGCA</sequence>
<mem:qvalue>0.807</mem:qvalue>
</matched-element>
</scanned-sequence>
<scanned-sequence accession="chr10" name="chr10">
</scanned-sequence>
<scanned-sequence accession="chr10" name="chr10">
</scanned-sequence>
<scanned-sequence accession="chr10" name="chr10">
</scanned-sequence>
<scanned-sequence accession="chr10" name="chr10">
</scanned-sequence>
<scanned-sequence accession="chr10" name="chr10">
</scanned-sequence>
<scanned-sequence accession="chr10" name="chr10">
</scanned-sequence>
<scanned-sequence accession="chr10" name="chr10">
</scanned-sequence>
<scanned-sequence accession="chr10" name="chr10">
<matched-element start="13805651" stop="13805636" score="12.0636" pvalue="4.84e-05">
<sequence>TTTTCGGGGTCATCTA</sequence>
<mem:qvalue>0.807</mem:qvalue>
</matched-element>
</scanned-sequence>
<scanned-sequence accession="chr10" name="chr10">
</scanned-sequence>
<scanned-sequence accession="chr10" name="chr10">
</scanned-sequence>
<scanned-sequence accession="chr10" name="chr10">
</scanned-sequence>
<scanned-sequence accession="chr10" name="chr10">
</scanned-sequence>
<scanned-sequence accession="chr10" name="chr10">
</scanned-sequence>
<scanned-sequence accession="chr10" name="chr10">
</scanned-sequence>
<scanned-sequence accession="chr10" name="chr10">
</scanned-sequence>
<scanned-sequence accession="chr10" name="chr10">
</scanned-sequence>
<scanned-sequence accession="chr10" name="chr10">
</scanned-sequence>
<scanned-sequence accession="chr10" name="chr10">
</scanned-sequence>
<scanned-sequence accession="chr10" name="chr10">
</scanned-sequence>
<scanned-sequence accession="chr10" name="chr10">
</scanned-sequence>
<scanned-sequence accession="chr10" name="chr10">
</scanned-sequence>
<scanned-sequence accession="chr10" name="chr10">
</scanned-sequence>
<scanned-sequence accession="chr10" name="chr10">
<matched-element start="42598268" stop="42598253" score="10.9636" pvalue="8.69e-05">
<sequence>CTCCTCAGGTCAGCAT</sequence>
<mem:qvalue>0.807</mem:qvalue>
</matched-element>
</scanned-sequence>
<scanned-sequence accession="chr10" name="chr10">
</scanned-sequence>
<scanned-sequence accession="chr10" name="chr10">
</scanned-sequence>
<scanned-sequence accession="chr10" name="chr10">
</scanned-sequence>
<scanned-sequence accession="chr10" name="chr10">
</scanned-sequence>
<scanned-sequence accession="chr10" name="chr10">
<matched-element start="45276632" stop="45276647" score="11.5273" pvalue="6.56e-05">
<sequence>TTCTGGGGGTCACTGG</sequence>
<mem:qvalue>0.807</mem:qvalue>
</matched-element>
</scanned-sequence>
<scanned-sequence accession="chr10" name="chr10">
</scanned-sequence>
<scanned-sequence accession="chr10" name="chr10">
</scanned-sequence>
<scanned-sequence accession="chr10" name="chr10">
</scanned-sequence>
<scanned-sequence accession="chr10" name="chr10">
</scanned-sequence>
<scanned-sequence accession="chr10" name="chr10">
</scanned-sequence>
<scanned-sequence accession="chr10" name="chr10">
</scanned-sequence>
<scanned-sequence accession="chr10" name="chr10">
</scanned-sequence>
<scanned-sequence accession="chr10" name="chr10">
</scanned-sequence>
<scanned-sequence accession="chr10" name="chr10">
</scanned-sequence>
<scanned-sequence accession="chr10" name="chr10">
</scanned-sequence>
<scanned-sequence accession="chr10" name="chr10">
</scanned-sequence>
<scanned-sequence accession="chr10" name="chr10">
</scanned-sequence>
<scanned-sequence accession="chr10" name="chr10">
</scanned-sequence>
<scanned-sequence accession="chr10" name="chr10">
</scanned-sequence>
<scanned-sequence accession="chr10" name="chr10">
</scanned-sequence>
<scanned-sequence accession="chr10" name="chr10">
</scanned-sequence>
<scanned-sequence accession="chr10" name="chr10">
</scanned-sequence>
<scanned-sequence accession="chr10" name="chr10">
</scanned-sequence>
<scanned-sequence accession="chr10" name="chr10">
</scanned-sequence>
<scanned-sequence accession="chr10" name="chr10">
</scanned-sequence>
<scanned-sequence accession="chr10" name="chr10">
</scanned-sequence>
<scanned-sequence accession="chr10" name="chr10">
<matched-element start="80514224" stop="80514239" score="11.3636" pvalue="7.15e-05">
<sequence>AGGTTGGGGTCAAAGA</sequence>
<mem:qvalue>0.807</mem:qvalue>
</matched-element>
</scanned-sequence>
<scanned-sequence accession="chr10" name="chr10">
</scanned-sequence>
<scanned-sequence accession="chr10" name="chr10">
</scanned-sequence>
<scanned-sequence accession="chr10" name="chr10">
</scanned-sequence>
<scanned-sequence accession="chr10" name="chr10">
</scanned-sequence>
<scanned-sequence accession="chr10" name="chr10">
</scanned-sequence>
<scanned-sequence accession="chr10" name="chr10">
</scanned-sequence>
<scanned-sequence accession="chr10" name="chr10">
</scanned-sequence>
<scanned-sequence accession="chr10" name="chr10">
</scanned-sequence>
<scanned-sequence accession="chr10" name="chr10">
</scanned-sequence>
<scanned-sequence accession="chr10" name="chr10">
</scanned-sequence>
<scanned-sequence accession="chr10" name="chr10">
</scanned-sequence>
<scanned-sequence accession="chr10" name="chr10">
</scanned-sequence>
<scanned-sequence accession="chr10" name="chr10">
</scanned-sequence>
<scanned-sequence accession="chr10" name="chr10">
</scanned-sequence>
<scanned-sequence accession="chr10" name="chr10">
</scanned-sequence>
<scanned-sequence accession="chr10" name="chr10">
</scanned-sequence>
<scanned-sequence accession="chr10" name="chr10">
</scanned-sequence>
<scanned-sequence accession="chr10" name="chr10">
</scanned-sequence>
<scanned-sequence accession="chr10" name="chr10">
</scanned-sequence>
<scanned-sequence accession="chr10" name="chr10">
</scanned-sequence>
<scanned-sequence accession="chr10" name="chr10">
</scanned-sequence>
<scanned-sequence accession="chr10" name="chr10">
</scanned-sequence>
<scanned-sequence accession="chr10" name="chr10">
</scanned-sequence>
<scanned-sequence accession="chr10" name="chr10">
<matched-element start="104144014" stop="104144029" score="11.2364" pvalue="7.62e-05">
<sequence>GGCGCTGGGTCAGCGG</sequence>
<mem:qvalue>0.807</mem:qvalue>
</matched-element>
</scanned-sequence>
<scanned-sequence accession="chr10" name="chr10">
</scanned-sequence>
<scanned-sequence accession="chr10" name="chr10">
</scanned-sequence>
<scanned-sequence accession="chr10" name="chr10">
</scanned-sequence>
<scanned-sequence accession="chr10" name="chr10">
</scanned-sequence>
<scanned-sequence accession="chr10" name="chr10">
</scanned-sequence>
<scanned-sequence accession="chr10" name="chr10">
</scanned-sequence>
<scanned-sequence accession="chr10" name="chr10">
</scanned-sequence>
<scanned-sequence accession="chr10" name="chr10">
<matched-element start="112145496" stop="112145481" score="12.6182" pvalue="3.35e-05">
<sequence>GCAGCCGGGTCACTGG</sequence>
<mem:qvalue>0.807</mem:qvalue>
</matched-element>
</scanned-sequence>
<scanned-sequence accession="chr10" name="chr10">
</scanned-sequence>
<scanned-sequence accession="chr10" name="chr10">
</scanned-sequence>
<scanned-sequence accession="chr10" name="chr10">
</scanned-sequence>
<scanned-sequence accession="chr10" name="chr10">
</scanned-sequence>
<scanned-sequence accession="chr10" name="chr10">
</scanned-sequence>
<scanned-sequence accession="chr10" name="chr10">
</scanned-sequence>
<scanned-sequence accession="chr10" name="chr10">
</scanned-sequence>
<scanned-sequence accession="chr10" name="chr10">
<matched-element start="121413759" stop="121413774" score="10.7182" pvalue="9.73e-05">
<sequence>CATCTGGGGTCATTTT</sequence>
<mem:qvalue>0.807</mem:qvalue>
</matched-element>
</scanned-sequence>
<scanned-sequence accession="chr10" name="chr10">
<matched-element start="121454210" stop="121454195" score="10.9273" pvalue="8.83e-05">
<sequence>CTTTTCGGGTCATCAG</sequence>
<mem:qvalue>0.807</mem:qvalue>
</matched-element>
</scanned-sequence>
<scanned-sequence accession="chr10" name="chr10">
</scanned-sequence>
<scanned-sequence accession="chr10" name="chr10">
</scanned-sequence>
<scanned-sequence accession="chr10" name="chr10">
</scanned-sequence>
<scanned-sequence accession="chr10" name="chr10">
<matched-element start="125969191" stop="125969176" score="11.3455" pvalue="7.21e-05">
<sequence>CGGTTGGGGTCATCTG</sequence>
<mem:qvalue>0.807</mem:qvalue>
</matched-element>
</scanned-sequence>
<scanned-sequence accession="chr10" name="chr10">
</scanned-sequence>
<scanned-sequence accession="chr10" name="chr10">
</scanned-sequence>
<scanned-sequence accession="chr10" name="chr10">
</scanned-sequence>
<scanned-sequence accession="chr10" name="chr10">
<matched-element start="135052701" stop="135052716" score="12.8" pvalue="2.93e-05">
<sequence>TTAGTGGGGTCAGTAA</sequence>
<mem:qvalue>0.807</mem:qvalue>
</matched-element>
</scanned-sequence>
<scanned-sequence accession="chr11" name="chr11">
<matched-element start="440410" stop="440395" score="13.5273" pvalue="1.59e-05">
<sequence>CACACCGGGTCACCGG</sequence>
<mem:qvalue>0.807</mem:qvalue>
</matched-element>
</scanned-sequence>
<scanned-sequence accession="chr11" name="chr11">
<matched-element start="601236" stop="601251" score="12.7091" pvalue="3.14e-05">
<sequence>GGCCTGGGGTCAAGCC</sequence>
<mem:qvalue>0.807</mem:qvalue>
</matched-element>
</scanned-sequence>
<scanned-sequence accession="chr11" name="chr11">
</scanned-sequence>
<scanned-sequence accession="chr11" name="chr11">
<matched-element start="605839" stop="605854" score="12.9091" pvalue="2.69e-05">
<sequence>CCTCCGGGGTCACGGA</sequence>
<mem:qvalue>0.807</mem:qvalue>
</matched-element>
</scanned-sequence>
<scanned-sequence accession="chr11" name="chr11">
<matched-element start="1830979" stop="1830964" score="11.8545" pvalue="5.47e-05">
<sequence>GCACCCGGGTCACTCG</sequence>
<mem:qvalue>0.807</mem:qvalue>
</matched-element>
<matched-element start="1830793" stop="1830778" score="10.7091" pvalue="9.77e-05">
<sequence>CGGCTTGGGTCAGGGT</sequence>
<mem:qvalue>0.807</mem:qvalue>
</matched-element>
</scanned-sequence>
<scanned-sequence accession="chr11" name="chr11">
</scanned-sequence>
<scanned-sequence accession="chr11" name="chr11">
</scanned-sequence>
<scanned-sequence accession="chr11" name="chr11">
</scanned-sequence>
<scanned-sequence accession="chr11" name="chr11">
</scanned-sequence>
<scanned-sequence accession="chr11" name="chr11">
</scanned-sequence>
<scanned-sequence accession="chr11" name="chr11">
</scanned-sequence>
<scanned-sequence accession="chr11" name="chr11">
</scanned-sequence>
<scanned-sequence accession="chr11" name="chr11">
</scanned-sequence>
<scanned-sequence accession="chr11" name="chr11">
</scanned-sequence>
<scanned-sequence accession="chr11" name="chr11">
</scanned-sequence>
<scanned-sequence accession="chr11" name="chr11">
</scanned-sequence>
<scanned-sequence accession="chr11" name="chr11">
</scanned-sequence>
<scanned-sequence accession="chr11" name="chr11">
<matched-element start="13441572" stop="13441587" score="10.8455" pvalue="9.17e-05">
<sequence>CAGCTCGGGTCAACCG</sequence>
<mem:qvalue>0.807</mem:qvalue>
</matched-element>
</scanned-sequence>
<scanned-sequence accession="chr11" name="chr11">
</scanned-sequence>
<scanned-sequence accession="chr11" name="chr11">
</scanned-sequence>
<scanned-sequence accession="chr11" name="chr11">
</scanned-sequence>
<scanned-sequence accession="chr11" name="chr11">
</scanned-sequence>
<scanned-sequence accession="chr11" name="chr11">
</scanned-sequence>
<scanned-sequence accession="chr11" name="chr11">
</scanned-sequence>
<scanned-sequence accession="chr11" name="chr11">
</scanned-sequence>
<scanned-sequence accession="chr11" name="chr11">
</scanned-sequence>
<scanned-sequence accession="chr11" name="chr11">
</scanned-sequence>
<scanned-sequence accession="chr11" name="chr11">
</scanned-sequence>
<scanned-sequence accession="chr11" name="chr11">
</scanned-sequence>
<scanned-sequence accession="chr11" name="chr11">
</scanned-sequence>
<scanned-sequence accession="chr11" name="chr11">
</scanned-sequence>
<scanned-sequence accession="chr11" name="chr11">
</scanned-sequence>
<scanned-sequence accession="chr11" name="chr11">
<matched-element start="47557308" stop="47557323" score="12.4364" pvalue="3.8e-05">
<sequence>AGACCGGGGTCAGGCG</sequence>
<mem:qvalue>0.807</mem:qvalue>
</matched-element>
</scanned-sequence>
<scanned-sequence accession="chr11" name="chr11">
<matched-element start="48088007" stop="48087992" score="13.1727" pvalue="2.17e-05">
<sequence>ACCTCGGGGTCAATTA</sequence>
<mem:qvalue>0.807</mem:qvalue>
</matched-element>
</scanned-sequence>
<scanned-sequence accession="chr11" name="chr11">
</scanned-sequence>
<scanned-sequence accession="chr11" name="chr11">
</scanned-sequence>
<scanned-sequence accession="chr11" name="chr11">
</scanned-sequence>
<scanned-sequence accession="chr11" name="chr11">
</scanned-sequence>
<scanned-sequence accession="chr11" name="chr11">
</scanned-sequence>
<scanned-sequence accession="chr11" name="chr11">
</scanned-sequence>
<scanned-sequence accession="chr11" name="chr11">
</scanned-sequence>
<scanned-sequence accession="chr11" name="chr11">
</scanned-sequence>
<scanned-sequence accession="chr11" name="chr11">
</scanned-sequence>
<scanned-sequence accession="chr11" name="chr11">
</scanned-sequence>
<scanned-sequence accession="chr11" name="chr11">
</scanned-sequence>
<scanned-sequence accession="chr11" name="chr11">
</scanned-sequence>
<scanned-sequence accession="chr11" name="chr11">
</scanned-sequence>
<scanned-sequence accession="chr11" name="chr11">
</scanned-sequence>
<scanned-sequence accession="chr11" name="chr11">
</scanned-sequence>
<scanned-sequence accession="chr11" name="chr11">
</scanned-sequence>
<scanned-sequence accession="chr11" name="chr11">
</scanned-sequence>
<scanned-sequence accession="chr11" name="chr11">
</scanned-sequence>
<scanned-sequence accession="chr11" name="chr11">
</scanned-sequence>
<scanned-sequence accession="chr11" name="chr11">
</scanned-sequence>
<scanned-sequence accession="chr11" name="chr11">
</scanned-sequence>
<scanned-sequence accession="chr11" name="chr11">
</scanned-sequence>
<scanned-sequence accession="chr11" name="chr11">
</scanned-sequence>
<scanned-sequence accession="chr11" name="chr11">
</scanned-sequence>
<scanned-sequence accession="chr11" name="chr11">
</scanned-sequence>
<scanned-sequence accession="chr11" name="chr11">
</scanned-sequence>
<scanned-sequence accession="chr11" name="chr11">
</scanned-sequence>
<scanned-sequence accession="chr11" name="chr11">
</scanned-sequence>
<scanned-sequence accession="chr11" name="chr11">
<matched-element start="64621025" stop="64621010" score="11.1" pvalue="8.15e-05">
<sequence>GTGTTCGGGTCAGGAG</sequence>
<mem:qvalue>0.807</mem:qvalue>
</matched-element>
</scanned-sequence>
<scanned-sequence accession="chr11" name="chr11">
</scanned-sequence>
<scanned-sequence accession="chr11" name="chr11">
</scanned-sequence>
<scanned-sequence accession="chr11" name="chr11">
</scanned-sequence>
<scanned-sequence accession="chr11" name="chr11">
</scanned-sequence>
<scanned-sequence accession="chr11" name="chr11">
</scanned-sequence>
<scanned-sequence accession="chr11" name="chr11">
</scanned-sequence>
<scanned-sequence accession="chr11" name="chr11">
</scanned-sequence>
<scanned-sequence accession="chr11" name="chr11">
</scanned-sequence>
<scanned-sequence accession="chr11" name="chr11">
</scanned-sequence>
<scanned-sequence accession="chr11" name="chr11">
<matched-element start="65076730" stop="65076715" score="13.0636" pvalue="2.38e-05">
<sequence>CACATGGGGTCAGGGA</sequence>
<mem:qvalue>0.807</mem:qvalue>
</matched-element>
<matched-element start="65076764" stop="65076749" score="11.4091" pvalue="6.98e-05">
<sequence>GGTCCGGGGTCACATG</sequence>
<mem:qvalue>0.807</mem:qvalue>
</matched-element>
</scanned-sequence>
<scanned-sequence accession="chr11" name="chr11">
</scanned-sequence>
<scanned-sequence accession="chr11" name="chr11">
<matched-element start="65112676" stop="65112661" score="10.7" pvalue="9.81e-05">
<sequence>GTGTCGGGGTCATGGG</sequence>
<mem:qvalue>0.807</mem:qvalue>
</matched-element>
</scanned-sequence>
<scanned-sequence accession="chr11" name="chr11">
</scanned-sequence>
<scanned-sequence accession="chr11" name="chr11">
</scanned-sequence>
<scanned-sequence accession="chr11" name="chr11">
</scanned-sequence>
<scanned-sequence accession="chr11" name="chr11">
</scanned-sequence>
<scanned-sequence accession="chr11" name="chr11">
</scanned-sequence>
<scanned-sequence accession="chr11" name="chr11">
</scanned-sequence>
<scanned-sequence accession="chr11" name="chr11">
<matched-element start="67984125" stop="67984110" score="14.0545" pvalue="9.28e-06">
<sequence>GTAGCGGGGTCAAGGT</sequence>
<mem:qvalue>0.807</mem:qvalue>
</matched-element>
</scanned-sequence>
<scanned-sequence accession="chr11" name="chr11">
</scanned-sequence>
<scanned-sequence accession="chr11" name="chr11">
</scanned-sequence>
<scanned-sequence accession="chr11" name="chr11">
</scanned-sequence>
<scanned-sequence accession="chr11" name="chr11">
</scanned-sequence>
<scanned-sequence accession="chr11" name="chr11">
</scanned-sequence>
<scanned-sequence accession="chr11" name="chr11">
</scanned-sequence>
<scanned-sequence accession="chr11" name="chr11">
</scanned-sequence>
<scanned-sequence accession="chr11" name="chr11">
<matched-element start="72765941" stop="72765956" score="13.0636" pvalue="2.38e-05">
<sequence>CGTGTGGGGTCAAGTG</sequence>
<mem:qvalue>0.807</mem:qvalue>
</matched-element>
<matched-element start="72765667" stop="72765652" score="11.6273" pvalue="6.21e-05">
<sequence>CGCGCCGTGTCACCCA</sequence>
<mem:qvalue>0.807</mem:qvalue>
</matched-element>
<matched-element start="72765796" stop="72765811" score="11.6091" pvalue="6.27e-05">
<sequence>GACCCGGGGTCACTGG</sequence>
<mem:qvalue>0.807</mem:qvalue>
</matched-element>
<matched-element start="72765805" stop="72765820" score="11.2273" pvalue="7.66e-05">
<sequence>TCACTGGGGTCACGAA</sequence>
<mem:qvalue>0.807</mem:qvalue>
</matched-element>
</scanned-sequence>
<scanned-sequence accession="chr11" name="chr11">
</scanned-sequence>
<scanned-sequence accession="chr11" name="chr11">
</scanned-sequence>
<scanned-sequence accession="chr11" name="chr11">
</scanned-sequence>
<scanned-sequence accession="chr11" name="chr11">
</scanned-sequence>
<scanned-sequence accession="chr11" name="chr11">
</scanned-sequence>
<scanned-sequence accession="chr11" name="chr11">
</scanned-sequence>
<scanned-sequence accession="chr11" name="chr11">
<matched-element start="76017301" stop="76017286" score="10.7" pvalue="9.81e-05">
<sequence>CAACTCGGGTCATAAT</sequence>
<mem:qvalue>0.807</mem:qvalue>
</matched-element>
</scanned-sequence>
<scanned-sequence accession="chr11" name="chr11">
</scanned-sequence>
<scanned-sequence accession="chr11" name="chr11">
</scanned-sequence>
<scanned-sequence accession="chr11" name="chr11">
</scanned-sequence>
<scanned-sequence accession="chr11" name="chr11">
</scanned-sequence>
<scanned-sequence accession="chr11" name="chr11">
<matched-element start="85835771" stop="85835756" score="12.2909" pvalue="4.19e-05">
<sequence>GCTACCGGGTCACCGA</sequence>
<mem:qvalue>0.807</mem:qvalue>
</matched-element>
</scanned-sequence>
<scanned-sequence accession="chr11" name="chr11">
</scanned-sequence>
<scanned-sequence accession="chr11" name="chr11">
</scanned-sequence>
<scanned-sequence accession="chr11" name="chr11">
</scanned-sequence>
<scanned-sequence accession="chr11" name="chr11">
</scanned-sequence>
<scanned-sequence accession="chr11" name="chr11">
</scanned-sequence>
<scanned-sequence accession="chr11" name="chr11">
</scanned-sequence>
<scanned-sequence accession="chr11" name="chr11">
<matched-element start="103305570" stop="103305555" score="11.0818" pvalue="8.22e-05">
<sequence>CACACTGGGTCACAGT</sequence>
<mem:qvalue>0.807</mem:qvalue>
</matched-element>
</scanned-sequence>
<scanned-sequence accession="chr11" name="chr11">
</scanned-sequence>
<scanned-sequence accession="chr11" name="chr11">
</scanned-sequence>
<scanned-sequence accession="chr11" name="chr11">
</scanned-sequence>
<scanned-sequence accession="chr11" name="chr11">
</scanned-sequence>
<scanned-sequence accession="chr11" name="chr11">
</scanned-sequence>
<scanned-sequence accession="chr11" name="chr11">
</scanned-sequence>
<scanned-sequence accession="chr11" name="chr11">
</scanned-sequence>
<scanned-sequence accession="chr11" name="chr11">
</scanned-sequence>
<scanned-sequence accession="chr11" name="chr11">
</scanned-sequence>
<scanned-sequence accession="chr11" name="chr11">
</scanned-sequence>
<scanned-sequence accession="chr11" name="chr11">
</scanned-sequence>
<scanned-sequence accession="chr11" name="chr11">
</scanned-sequence>
<scanned-sequence accession="chr11" name="chr11">
</scanned-sequence>
<scanned-sequence accession="chr11" name="chr11">
</scanned-sequence>
<scanned-sequence accession="chr11" name="chr11">
</scanned-sequence>
<scanned-sequence accession="chr11" name="chr11">
</scanned-sequence>
<scanned-sequence accession="chr11" name="chr11">
</scanned-sequence>
<scanned-sequence accession="chr11" name="chr11">
</scanned-sequence>
<scanned-sequence accession="chr11" name="chr11">
</scanned-sequence>
<scanned-sequence accession="chr11" name="chr11">
</scanned-sequence>
<scanned-sequence accession="chr11" name="chr11">
</scanned-sequence>
<scanned-sequence accession="chr11" name="chr11">
</scanned-sequence>
<scanned-sequence accession="chr11" name="chr11">
</scanned-sequence>
<scanned-sequence accession="chr11" name="chr11">
</scanned-sequence>
<scanned-sequence accession="chr11" name="chr11">
</scanned-sequence>
<scanned-sequence accession="chr11" name="chr11">
</scanned-sequence>
<scanned-sequence accession="chr12" name="chr12">
</scanned-sequence>
<scanned-sequence accession="chr12" name="chr12">
</scanned-sequence>
<scanned-sequence accession="chr12" name="chr12">
</scanned-sequence>
<scanned-sequence accession="chr12" name="chr12">
</scanned-sequence>
<scanned-sequence accession="chr12" name="chr12">
</scanned-sequence>
<scanned-sequence accession="chr12" name="chr12">
</scanned-sequence>
<scanned-sequence accession="chr12" name="chr12">
</scanned-sequence>
<scanned-sequence accession="chr12" name="chr12">
</scanned-sequence>
<scanned-sequence accession="chr12" name="chr12">
</scanned-sequence>
<scanned-sequence accession="chr12" name="chr12">
</scanned-sequence>
<scanned-sequence accession="chr12" name="chr12">
</scanned-sequence>
<scanned-sequence accession="chr12" name="chr12">
</scanned-sequence>
<scanned-sequence accession="chr12" name="chr12">
</scanned-sequence>
<scanned-sequence accession="chr12" name="chr12">
</scanned-sequence>
<scanned-sequence accession="chr12" name="chr12">
</scanned-sequence>
<scanned-sequence accession="chr12" name="chr12">
</scanned-sequence>
<scanned-sequence accession="chr12" name="chr12">
</scanned-sequence>
<scanned-sequence accession="chr12" name="chr12">
</scanned-sequence>
<scanned-sequence accession="chr12" name="chr12">
</scanned-sequence>
<scanned-sequence accession="chr12" name="chr12">
</scanned-sequence>
<scanned-sequence accession="chr12" name="chr12">
</scanned-sequence>
<scanned-sequence accession="chr12" name="chr12">
</scanned-sequence>
<scanned-sequence accession="chr12" name="chr12">
</scanned-sequence>
<scanned-sequence accession="chr12" name="chr12">
</scanned-sequence>
<scanned-sequence accession="chr12" name="chr12">
</scanned-sequence>
<scanned-sequence accession="chr12" name="chr12">
</scanned-sequence>
<scanned-sequence accession="chr12" name="chr12">
</scanned-sequence>
<scanned-sequence accession="chr12" name="chr12">
</scanned-sequence>
<scanned-sequence accession="chr12" name="chr12">
</scanned-sequence>
<scanned-sequence accession="chr12" name="chr12">
</scanned-sequence>
<scanned-sequence accession="chr12" name="chr12">
</scanned-sequence>
<scanned-sequence accession="chr12" name="chr12">
</scanned-sequence>
<scanned-sequence accession="chr12" name="chr12">
</scanned-sequence>
<scanned-sequence accession="chr12" name="chr12">
</scanned-sequence>
<scanned-sequence accession="chr12" name="chr12">
</scanned-sequence>
<scanned-sequence accession="chr12" name="chr12">
</scanned-sequence>
<scanned-sequence accession="chr12" name="chr12">
</scanned-sequence>
<scanned-sequence accession="chr12" name="chr12">
</scanned-sequence>
<scanned-sequence accession="chr12" name="chr12">
</scanned-sequence>
<scanned-sequence accession="chr12" name="chr12">
</scanned-sequence>
<scanned-sequence accession="chr12" name="chr12">
</scanned-sequence>
<scanned-sequence accession="chr12" name="chr12">
</scanned-sequence>
<scanned-sequence accession="chr12" name="chr12">
</scanned-sequence>
<scanned-sequence accession="chr12" name="chr12">
</scanned-sequence>
<scanned-sequence accession="chr12" name="chr12">
</scanned-sequence>
<scanned-sequence accession="chr12" name="chr12">
</scanned-sequence>
<scanned-sequence accession="chr12" name="chr12">
</scanned-sequence>
<scanned-sequence accession="chr12" name="chr12">
</scanned-sequence>
<scanned-sequence accession="chr12" name="chr12">
</scanned-sequence>
<scanned-sequence accession="chr12" name="chr12">
</scanned-sequence>
<scanned-sequence accession="chr12" name="chr12">
<matched-element start="46493492" stop="46493507" score="11.8818" pvalue="5.39e-05">
<sequence>GGGCTGGGGTCACCTC</sequence>
<mem:qvalue>0.807</mem:qvalue>
</matched-element>
</scanned-sequence>
<scanned-sequence accession="chr12" name="chr12">
</scanned-sequence>
<scanned-sequence accession="chr12" name="chr12">
</scanned-sequence>
<scanned-sequence accession="chr12" name="chr12">
</scanned-sequence>
<scanned-sequence accession="chr12" name="chr12">
<matched-element start="47810585" stop="47810600" score="11.0545" pvalue="8.32e-05">
<sequence>AGATCTGGGTCAAGAT</sequence>
<mem:qvalue>0.807</mem:qvalue>
</matched-element>
</scanned-sequence>
<scanned-sequence accession="chr12" name="chr12">
</scanned-sequence>
<scanned-sequence accession="chr12" name="chr12">
</scanned-sequence>
<scanned-sequence accession="chr12" name="chr12">
</scanned-sequence>
<scanned-sequence accession="chr12" name="chr12">
</scanned-sequence>
<scanned-sequence accession="chr12" name="chr12">
</scanned-sequence>
<scanned-sequence accession="chr12" name="chr12">
</scanned-sequence>
<scanned-sequence accession="chr12" name="chr12">
</scanned-sequence>
<scanned-sequence accession="chr12" name="chr12">
</scanned-sequence>
<scanned-sequence accession="chr12" name="chr12">
</scanned-sequence>
<scanned-sequence accession="chr12" name="chr12">
</scanned-sequence>
<scanned-sequence accession="chr12" name="chr12">
</scanned-sequence>
<scanned-sequence accession="chr12" name="chr12">
</scanned-sequence>
<scanned-sequence accession="chr12" name="chr12">
</scanned-sequence>
<scanned-sequence accession="chr12" name="chr12">
</scanned-sequence>
<scanned-sequence accession="chr12" name="chr12">
<matched-element start="67488878" stop="67488893" score="11.8636" pvalue="5.45e-05">
<sequence>CCTGTCGGGTCACTAG</sequence>
<mem:qvalue>0.807</mem:qvalue>
</matched-element>
</scanned-sequence>
<scanned-sequence accession="chr12" name="chr12">
</scanned-sequence>
<scanned-sequence accession="chr12" name="chr12">
</scanned-sequence>
<scanned-sequence accession="chr12" name="chr12">
</scanned-sequence>
<scanned-sequence accession="chr12" name="chr12">
</scanned-sequence>
<scanned-sequence accession="chr12" name="chr12">
</scanned-sequence>
<scanned-sequence accession="chr12" name="chr12">
</scanned-sequence>
<scanned-sequence accession="chr12" name="chr12">
</scanned-sequence>
<scanned-sequence accession="chr12" name="chr12">
<matched-element start="81276512" stop="81276497" score="11.5727" pvalue="6.4e-05">
<sequence>GGTCCGGGGTCACCGG</sequence>
<mem:qvalue>0.807</mem:qvalue>
</matched-element>
</scanned-sequence>
<scanned-sequence accession="chr12" name="chr12">
</scanned-sequence>
<scanned-sequence accession="chr12" name="chr12">
</scanned-sequence>
<scanned-sequence accession="chr12" name="chr12">
</scanned-sequence>
<scanned-sequence accession="chr12" name="chr12">
</scanned-sequence>
<scanned-sequence accession="chr12" name="chr12">
</scanned-sequence>
<scanned-sequence accession="chr12" name="chr12">
</scanned-sequence>
<scanned-sequence accession="chr12" name="chr12">
</scanned-sequence>
<scanned-sequence accession="chr12" name="chr12">
</scanned-sequence>
<scanned-sequence accession="chr12" name="chr12">
</scanned-sequence>
<scanned-sequence accession="chr12" name="chr12">
</scanned-sequence>
<scanned-sequence accession="chr12" name="chr12">
</scanned-sequence>
<scanned-sequence accession="chr12" name="chr12">
</scanned-sequence>
<scanned-sequence accession="chr12" name="chr12">
</scanned-sequence>
<scanned-sequence accession="chr12" name="chr12">
</scanned-sequence>
<scanned-sequence accession="chr12" name="chr12">
</scanned-sequence>
<scanned-sequence accession="chr12" name="chr12">
</scanned-sequence>
<scanned-sequence accession="chr12" name="chr12">
</scanned-sequence>
<scanned-sequence accession="chr12" name="chr12">
</scanned-sequence>
<scanned-sequence accession="chr12" name="chr12">
</scanned-sequence>
<scanned-sequence accession="chr12" name="chr12">
</scanned-sequence>
<scanned-sequence accession="chr12" name="chr12">
</scanned-sequence>
<scanned-sequence accession="chr12" name="chr12">
</scanned-sequence>
<scanned-sequence accession="chr12" name="chr12">
</scanned-sequence>
<scanned-sequence accession="chr12" name="chr12">
</scanned-sequence>
<scanned-sequence accession="chr12" name="chr12">
</scanned-sequence>
<scanned-sequence accession="chr12" name="chr12">
</scanned-sequence>
<scanned-sequence accession="chr12" name="chr12">
<matched-element start="98251426" stop="98251441" score="11.0273" pvalue="8.43e-05">
<sequence>TTCTTTGGGTCACCAA</sequence>
<mem:qvalue>0.807</mem:qvalue>
</matched-element>
</scanned-sequence>
<scanned-sequence accession="chr12" name="chr12">
</scanned-sequence>
<scanned-sequence accession="chr12" name="chr12">
</scanned-sequence>
<scanned-sequence accession="chr12" name="chr12">
</scanned-sequence>
<scanned-sequence accession="chr12" name="chr12">
</scanned-sequence>
<scanned-sequence accession="chr12" name="chr12">
</scanned-sequence>
<scanned-sequence accession="chr12" name="chr12">
</scanned-sequence>
<scanned-sequence accession="chr12" name="chr12">
</scanned-sequence>
<scanned-sequence accession="chr12" name="chr12">
</scanned-sequence>
<scanned-sequence accession="chr12" name="chr12">
</scanned-sequence>
<scanned-sequence accession="chr12" name="chr12">
</scanned-sequence>
<scanned-sequence accession="chr12" name="chr12">
</scanned-sequence>
<scanned-sequence accession="chr12" name="chr12">
</scanned-sequence>
<scanned-sequence accession="chr12" name="chr12">
</scanned-sequence>
<scanned-sequence accession="chr12" name="chr12">
</scanned-sequence>
<scanned-sequence accession="chr12" name="chr12">
</scanned-sequence>
<scanned-sequence accession="chr12" name="chr12">
</scanned-sequence>
<scanned-sequence accession="chr12" name="chr12">
</scanned-sequence>
<scanned-sequence accession="chr12" name="chr12">
</scanned-sequence>
<scanned-sequence accession="chr12" name="chr12">
</scanned-sequence>
<scanned-sequence accession="chr12" name="chr12">
</scanned-sequence>
<scanned-sequence accession="chr12" name="chr12">
</scanned-sequence>
<scanned-sequence accession="chr12" name="chr12">
</scanned-sequence>
<scanned-sequence accession="chr12" name="chr12">
</scanned-sequence>
<scanned-sequence accession="chr12" name="chr12">
</scanned-sequence>
<scanned-sequence accession="chr12" name="chr12">
</scanned-sequence>
<scanned-sequence accession="chr12" name="chr12">
</scanned-sequence>
<scanned-sequence accession="chr12" name="chr12">
<matched-element start="112095601" stop="112095586" score="11.4273" pvalue="6.91e-05">
<sequence>CTGCTGGGGTCACCAG</sequence>
<mem:qvalue>0.807</mem:qvalue>
</matched-element>
<matched-element start="112095762" stop="112095777" score="11.4273" pvalue="6.91e-05">
<sequence>AGGCGGGGGTCACACA</sequence>
<mem:qvalue>0.807</mem:qvalue>
</matched-element>
</scanned-sequence>
<scanned-sequence accession="chr12" name="chr12">
</scanned-sequence>
<scanned-sequence accession="chr12" name="chr12">
</scanned-sequence>
<scanned-sequence accession="chr12" name="chr12">
</scanned-sequence>
<scanned-sequence accession="chr12" name="chr12">
</scanned-sequence>
<scanned-sequence accession="chr12" name="chr12">
</scanned-sequence>
<scanned-sequence accession="chr12" name="chr12">
</scanned-sequence>
<scanned-sequence accession="chr12" name="chr12">
</scanned-sequence>
<scanned-sequence accession="chr12" name="chr12">
<matched-element start="120810927" stop="120810942" score="13.2" pvalue="2.12e-05">
<sequence>CCTGCCGGGTCACCAC</sequence>
<mem:qvalue>0.807</mem:qvalue>
</matched-element>
<matched-element start="120810988" stop="120810973" score="11.1" pvalue="8.15e-05">
<sequence>GGAGCTGGGTCACCGG</sequence>
<mem:qvalue>0.807</mem:qvalue>
</matched-element>
</scanned-sequence>
<scanned-sequence accession="chr12" name="chr12">
</scanned-sequence>
<scanned-sequence accession="chr12" name="chr12">
</scanned-sequence>
<scanned-sequence accession="chr12" name="chr12">
</scanned-sequence>
<scanned-sequence accession="chr12" name="chr12">
</scanned-sequence>
<scanned-sequence accession="chr12" name="chr12">
</scanned-sequence>
<scanned-sequence accession="chr12" name="chr12">
</scanned-sequence>
<scanned-sequence accession="chr12" name="chr12">
<matched-element start="122025149" stop="122025134" score="13.1364" pvalue="2.24e-05">
<sequence>AGGGCGGGGTCAGGTG</sequence>
<mem:qvalue>0.807</mem:qvalue>
</matched-element>
</scanned-sequence>
<scanned-sequence accession="chr12" name="chr12">
<matched-element start="122134581" stop="122134566" score="13.5727" pvalue="1.52e-05">
<sequence>TTCCCGGGGTCACCCC</sequence>
<mem:qvalue>0.807</mem:qvalue>
</matched-element>
</scanned-sequence>
<scanned-sequence accession="chr12" name="chr12">
<matched-element start="122134662" stop="122134647" score="12.5455" pvalue="3.53e-05">
<sequence>CTTCTGGGGTCACCAT</sequence>
<mem:qvalue>0.807</mem:qvalue>
</matched-element>
</scanned-sequence>
<scanned-sequence accession="chr12" name="chr12">
</scanned-sequence>
<scanned-sequence accession="chr12" name="chr12">
</scanned-sequence>
<scanned-sequence accession="chr12" name="chr12">
</scanned-sequence>
<scanned-sequence accession="chr12" name="chr12">
</scanned-sequence>
<scanned-sequence accession="chr12" name="chr12">
</scanned-sequence>
<scanned-sequence accession="chr12" name="chr12">
</scanned-sequence>
<scanned-sequence accession="chr12" name="chr12">
</scanned-sequence>
<scanned-sequence accession="chr12" name="chr12">
</scanned-sequence>
<scanned-sequence accession="chr12" name="chr12">
</scanned-sequence>
<scanned-sequence accession="chr12" name="chr12">
</scanned-sequence>
<scanned-sequence accession="chr12" name="chr12">
</scanned-sequence>
<scanned-sequence accession="chr12" name="chr12">
</scanned-sequence>
<scanned-sequence accession="chr12" name="chr12">
</scanned-sequence>
<scanned-sequence accession="chr13" name="chr13">
</scanned-sequence>
<scanned-sequence accession="chr13" name="chr13">
</scanned-sequence>
<scanned-sequence accession="chr13" name="chr13">
</scanned-sequence>
<scanned-sequence accession="chr13" name="chr13">
</scanned-sequence>
<scanned-sequence accession="chr13" name="chr13">
</scanned-sequence>
<scanned-sequence accession="chr13" name="chr13">
</scanned-sequence>
<scanned-sequence accession="chr13" name="chr13">
<matched-element start="30089627" stop="30089642" score="14.0273" pvalue="9.56e-06">
<sequence>CTCCGCGGGTCACCCC</sequence>
<mem:qvalue>0.807</mem:qvalue>
</matched-element>
</scanned-sequence>
<scanned-sequence accession="chr13" name="chr13">
</scanned-sequence>
<scanned-sequence accession="chr13" name="chr13">
</scanned-sequence>
<scanned-sequence accession="chr13" name="chr13">
</scanned-sequence>
<scanned-sequence accession="chr13" name="chr13">
</scanned-sequence>
<scanned-sequence accession="chr13" name="chr13">
</scanned-sequence>
<scanned-sequence accession="chr13" name="chr13">
</scanned-sequence>
<scanned-sequence accession="chr13" name="chr13">
</scanned-sequence>
<scanned-sequence accession="chr13" name="chr13">
<matched-element start="45320014" stop="45319999" score="11.9636" pvalue="5.14e-05">
<sequence>GGTCTGGGGTCAGTCA</sequence>
<mem:qvalue>0.807</mem:qvalue>
</matched-element>
</scanned-sequence>
<scanned-sequence accession="chr13" name="chr13">
</scanned-sequence>
<scanned-sequence accession="chr13" name="chr13">
</scanned-sequence>
<scanned-sequence accession="chr13" name="chr13">
</scanned-sequence>
<scanned-sequence accession="chr13" name="chr13">
</scanned-sequence>
<scanned-sequence accession="chr13" name="chr13">
</scanned-sequence>
<scanned-sequence accession="chr13" name="chr13">
</scanned-sequence>
<scanned-sequence accession="chr13" name="chr13">
</scanned-sequence>
<scanned-sequence accession="chr13" name="chr13">
</scanned-sequence>
<scanned-sequence accession="chr13" name="chr13">
</scanned-sequence>
<scanned-sequence accession="chr13" name="chr13">
</scanned-sequence>
<scanned-sequence accession="chr13" name="chr13">
</scanned-sequence>
<scanned-sequence accession="chr13" name="chr13">
</scanned-sequence>
<scanned-sequence accession="chr13" name="chr13">
</scanned-sequence>
<scanned-sequence accession="chr13" name="chr13">
</scanned-sequence>
<scanned-sequence accession="chr13" name="chr13">
</scanned-sequence>
<scanned-sequence accession="chr13" name="chr13">
</scanned-sequence>
<scanned-sequence accession="chr13" name="chr13">
</scanned-sequence>
<scanned-sequence accession="chr13" name="chr13">
</scanned-sequence>
<scanned-sequence accession="chr13" name="chr13">
</scanned-sequence>
<scanned-sequence accession="chr13" name="chr13">
</scanned-sequence>
<scanned-sequence accession="chr13" name="chr13">
<matched-element start="97939245" stop="97939260" score="13.5727" pvalue="1.52e-05">
<sequence>CACACGGGGTCACAGA</sequence>
<mem:qvalue>0.807</mem:qvalue>
</matched-element>
</scanned-sequence>
<scanned-sequence accession="chr13" name="chr13">
</scanned-sequence>
<scanned-sequence accession="chr13" name="chr13">
</scanned-sequence>
<scanned-sequence accession="chr13" name="chr13">
</scanned-sequence>
<scanned-sequence accession="chr13" name="chr13">
</scanned-sequence>
<scanned-sequence accession="chr13" name="chr13">
</scanned-sequence>
<scanned-sequence accession="chr13" name="chr13">
</scanned-sequence>
<scanned-sequence accession="chr13" name="chr13">
<matched-element start="109922374" stop="109922359" score="11.8273" pvalue="5.56e-05">
<sequence>CTCATCAGGTCACTTC</sequence>
<mem:qvalue>0.807</mem:qvalue>
</matched-element>
</scanned-sequence>
<scanned-sequence accession="chr13" name="chr13">
</scanned-sequence>
<scanned-sequence accession="chr13" name="chr13">
</scanned-sequence>
<scanned-sequence accession="chr14" name="chr14">
</scanned-sequence>
<scanned-sequence accession="chr14" name="chr14">
</scanned-sequence>
<scanned-sequence accession="chr14" name="chr14">
</scanned-sequence>
<scanned-sequence accession="chr14" name="chr14">
</scanned-sequence>
<scanned-sequence accession="chr14" name="chr14">
</scanned-sequence>
<scanned-sequence accession="chr14" name="chr14">
</scanned-sequence>
<scanned-sequence accession="chr14" name="chr14">
</scanned-sequence>
<scanned-sequence accession="chr14" name="chr14">
<matched-element start="22071371" stop="22071356" score="11.2364" pvalue="7.62e-05">
<sequence>GGGATGGGGTCAACAT</sequence>
<mem:qvalue>0.807</mem:qvalue>
</matched-element>
</scanned-sequence>
<scanned-sequence accession="chr14" name="chr14">
</scanned-sequence>
<scanned-sequence accession="chr14" name="chr14">
</scanned-sequence>
<scanned-sequence accession="chr14" name="chr14">
</scanned-sequence>
<scanned-sequence accession="chr14" name="chr14">
</scanned-sequence>
<scanned-sequence accession="chr14" name="chr14">
</scanned-sequence>
<scanned-sequence accession="chr14" name="chr14">
<matched-element start="23700738" stop="23700753" score="11.8" pvalue="5.65e-05">
<sequence>GGGTGGGGGTCAGGCT</sequence>
<mem:qvalue>0.807</mem:qvalue>
</matched-element>
</scanned-sequence>
<scanned-sequence accession="chr14" name="chr14">
</scanned-sequence>
<scanned-sequence accession="chr14" name="chr14">
</scanned-sequence>
<scanned-sequence accession="chr14" name="chr14">
<matched-element start="34940640" stop="34940655" score="12.1636" pvalue="4.55e-05">
<sequence>CCACTGGGGTCAGTCA</sequence>
<mem:qvalue>0.807</mem:qvalue>
</matched-element>
</scanned-sequence>
<scanned-sequence accession="chr14" name="chr14">
</scanned-sequence>
<scanned-sequence accession="chr14" name="chr14">
<matched-element start="34943760" stop="34943775" score="14.1636" pvalue="8.21e-06">
<sequence>GGGGCGGGGTCAGGCT</sequence>
<mem:qvalue>0.807</mem:qvalue>
</matched-element>
</scanned-sequence>
<scanned-sequence accession="chr14" name="chr14">
</scanned-sequence>
<scanned-sequence accession="chr14" name="chr14">
</scanned-sequence>
<scanned-sequence accession="chr14" name="chr14">
</scanned-sequence>
<scanned-sequence accession="chr14" name="chr14">
</scanned-sequence>
<scanned-sequence accession="chr14" name="chr14">
</scanned-sequence>
<scanned-sequence accession="chr14" name="chr14">
</scanned-sequence>
<scanned-sequence accession="chr14" name="chr14">
</scanned-sequence>
<scanned-sequence accession="chr14" name="chr14">
</scanned-sequence>
<scanned-sequence accession="chr14" name="chr14">
</scanned-sequence>
<scanned-sequence accession="chr14" name="chr14">
</scanned-sequence>
<scanned-sequence accession="chr14" name="chr14">
</scanned-sequence>
<scanned-sequence accession="chr14" name="chr14">
</scanned-sequence>
<scanned-sequence accession="chr14" name="chr14">
</scanned-sequence>
<scanned-sequence accession="chr14" name="chr14">
</scanned-sequence>
<scanned-sequence accession="chr14" name="chr14">
</scanned-sequence>
<scanned-sequence accession="chr14" name="chr14">
</scanned-sequence>
<scanned-sequence accession="chr14" name="chr14">
<matched-element start="61287829" stop="61287844" score="12.4727" pvalue="3.7e-05">
<sequence>CGTGGGGGGTCAGCCC</sequence>
<mem:qvalue>0.807</mem:qvalue>
</matched-element>
</scanned-sequence>
<scanned-sequence accession="chr14" name="chr14">
</scanned-sequence>
<scanned-sequence accession="chr14" name="chr14">
</scanned-sequence>
<scanned-sequence accession="chr14" name="chr14">
</scanned-sequence>
<scanned-sequence accession="chr14" name="chr14">
<matched-element start="64840502" stop="64840517" score="10.9273" pvalue="8.83e-05">
<sequence>AACCTGGGGTCAGGTG</sequence>
<mem:qvalue>0.807</mem:qvalue>
</matched-element>
</scanned-sequence>
<scanned-sequence accession="chr14" name="chr14">
<matched-element start="64998833" stop="64998848" score="11.7455" pvalue="5.82e-05">
<sequence>TTCTTCAGGTCACTTA</sequence>
<mem:qvalue>0.807</mem:qvalue>
</matched-element>
</scanned-sequence>
<scanned-sequence accession="chr14" name="chr14">
</scanned-sequence>
<scanned-sequence accession="chr14" name="chr14">
</scanned-sequence>
<scanned-sequence accession="chr14" name="chr14">
</scanned-sequence>
<scanned-sequence accession="chr14" name="chr14">
</scanned-sequence>
<scanned-sequence accession="chr14" name="chr14">
</scanned-sequence>
<scanned-sequence accession="chr14" name="chr14">
</scanned-sequence>
<scanned-sequence accession="chr14" name="chr14">
</scanned-sequence>
<scanned-sequence accession="chr14" name="chr14">
</scanned-sequence>
<scanned-sequence accession="chr14" name="chr14">
</scanned-sequence>
<scanned-sequence accession="chr14" name="chr14">
</scanned-sequence>
<scanned-sequence accession="chr14" name="chr14">
</scanned-sequence>
<scanned-sequence accession="chr14" name="chr14">
</scanned-sequence>
<scanned-sequence accession="chr14" name="chr14">
</scanned-sequence>
<scanned-sequence accession="chr14" name="chr14">
</scanned-sequence>
<scanned-sequence accession="chr14" name="chr14">
</scanned-sequence>
<scanned-sequence accession="chr14" name="chr14">
</scanned-sequence>
<scanned-sequence accession="chr14" name="chr14">
</scanned-sequence>
<scanned-sequence accession="chr14" name="chr14">
</scanned-sequence>
<scanned-sequence accession="chr14" name="chr14">
</scanned-sequence>
<scanned-sequence accession="chr14" name="chr14">
</scanned-sequence>
<scanned-sequence accession="chr14" name="chr14">
<matched-element start="89932918" stop="89932903" score="11.6909" pvalue="6e-05">
<sequence>GGTCTCGGGTCAGGTG</sequence>
<mem:qvalue>0.807</mem:qvalue>
</matched-element>
</scanned-sequence>
<scanned-sequence accession="chr14" name="chr14">
</scanned-sequence>
<scanned-sequence accession="chr14" name="chr14">
</scanned-sequence>
<scanned-sequence accession="chr14" name="chr14">
</scanned-sequence>
<scanned-sequence accession="chr14" name="chr14">
</scanned-sequence>
<scanned-sequence accession="chr14" name="chr14">
</scanned-sequence>
<scanned-sequence accession="chr14" name="chr14">
</scanned-sequence>
<scanned-sequence accession="chr14" name="chr14">
</scanned-sequence>
<scanned-sequence accession="chr14" name="chr14">
</scanned-sequence>
<scanned-sequence accession="chr14" name="chr14">
</scanned-sequence>
<scanned-sequence accession="chr14" name="chr14">
<matched-element start="94850897" stop="94850882" score="11.3545" pvalue="7.18e-05">
<sequence>TGGCTGGGGTCAGGCC</sequence>
<mem:qvalue>0.807</mem:qvalue>
</matched-element>
</scanned-sequence>
<scanned-sequence accession="chr14" name="chr14">
</scanned-sequence>
<scanned-sequence accession="chr14" name="chr14">
</scanned-sequence>
<scanned-sequence accession="chr14" name="chr14">
</scanned-sequence>
<scanned-sequence accession="chr14" name="chr14">
</scanned-sequence>
<scanned-sequence accession="chr14" name="chr14">
</scanned-sequence>
<scanned-sequence accession="chr14" name="chr14">
</scanned-sequence>
<scanned-sequence accession="chr14" name="chr14">
</scanned-sequence>
<scanned-sequence accession="chr14" name="chr14">
</scanned-sequence>
<scanned-sequence accession="chr14" name="chr14">
<matched-element start="99601987" stop="99601972" score="11.8545" pvalue="5.47e-05">
<sequence>AGTCTCGGGTCATTCT</sequence>
<mem:qvalue>0.807</mem:qvalue>
</matched-element>
</scanned-sequence>
<scanned-sequence accession="chr14" name="chr14">
</scanned-sequence>
<scanned-sequence accession="chr14" name="chr14">
</scanned-sequence>
<scanned-sequence accession="chr14" name="chr14">
</scanned-sequence>
<scanned-sequence accession="chr14" name="chr14">
<matched-element start="102855469" stop="102855454" score="12.3182" pvalue="4.11e-05">
<sequence>TTTTTGGGGTCAGGTA</sequence>
<mem:qvalue>0.807</mem:qvalue>
</matched-element>
</scanned-sequence>
<scanned-sequence accession="chr14" name="chr14">
</scanned-sequence>
<scanned-sequence accession="chr14" name="chr14">
</scanned-sequence>
<scanned-sequence accession="chr14" name="chr14">
</scanned-sequence>
<scanned-sequence accession="chr14" name="chr14">
</scanned-sequence>
<scanned-sequence accession="chr14" name="chr14">
<matched-element start="105119418" stop="105119403" score="14.5" pvalue="5.52e-06">
<sequence>AGCCCGGGGTCAGCTA</sequence>
<mem:qvalue>0.807</mem:qvalue>
</matched-element>
</scanned-sequence>
<scanned-sequence accession="chr14" name="chr14">
</scanned-sequence>
<scanned-sequence accession="chr14" name="chr14">
</scanned-sequence>
<scanned-sequence accession="chr14" name="chr14">
<matched-element start="105306884" stop="105306869" score="11.0091" pvalue="8.5e-05">
<sequence>AGAACCAGGTCAGCCT</sequence>
<mem:qvalue>0.807</mem:qvalue>
</matched-element>
<matched-element start="105306586" stop="105306571" score="10.7" pvalue="9.81e-05">
<sequence>CTCTCGGGGTCGCGCG</sequence>
<mem:qvalue>0.807</mem:qvalue>
</matched-element>
</scanned-sequence>
<scanned-sequence accession="chr14" name="chr14">
</scanned-sequence>
<scanned-sequence accession="chr14" name="chr14">
</scanned-sequence>
<scanned-sequence accession="chr14" name="chr14">
</scanned-sequence>
<scanned-sequence accession="chr14" name="chr14">
</scanned-sequence>
<scanned-sequence accession="chr14" name="chr14">
</scanned-sequence>
<scanned-sequence accession="chr14" name="chr14">
</scanned-sequence>
<scanned-sequence accession="chr14" name="chr14">
</scanned-sequence>
<scanned-sequence accession="chr14" name="chr14">
</scanned-sequence>
<scanned-sequence accession="chr14" name="chr14">
</scanned-sequence>
<scanned-sequence accession="chr15" name="chr15">
</scanned-sequence>
<scanned-sequence accession="chr15" name="chr15">
</scanned-sequence>
<scanned-sequence accession="chr15" name="chr15">
</scanned-sequence>
<scanned-sequence accession="chr15" name="chr15">
</scanned-sequence>
<scanned-sequence accession="chr15" name="chr15">
<matched-element start="29296589" stop="29296604" score="11.5545" pvalue="6.46e-05">
<sequence>GAAACGGGGTCAGGAT</sequence>
<mem:qvalue>0.807</mem:qvalue>
</matched-element>
</scanned-sequence>
<scanned-sequence accession="chr15" name="chr15">
</scanned-sequence>
<scanned-sequence accession="chr15" name="chr15">
</scanned-sequence>
<scanned-sequence accession="chr15" name="chr15">
</scanned-sequence>
<scanned-sequence accession="chr15" name="chr15">
</scanned-sequence>
<scanned-sequence accession="chr15" name="chr15">
</scanned-sequence>
<scanned-sequence accession="chr15" name="chr15">
</scanned-sequence>
<scanned-sequence accession="chr15" name="chr15">
</scanned-sequence>
<scanned-sequence accession="chr15" name="chr15">
<matched-element start="29408668" stop="29408683" score="12.8909" pvalue="2.73e-05">
<sequence>CATTCGGGGTCAGTTA</sequence>
<mem:qvalue>0.807</mem:qvalue>
</matched-element>
</scanned-sequence>
<scanned-sequence accession="chr15" name="chr15">
</scanned-sequence>
<scanned-sequence accession="chr15" name="chr15">
</scanned-sequence>
<scanned-sequence accession="chr15" name="chr15">
</scanned-sequence>
<scanned-sequence accession="chr15" name="chr15">
</scanned-sequence>
<scanned-sequence accession="chr15" name="chr15">
</scanned-sequence>
<scanned-sequence accession="chr15" name="chr15">
</scanned-sequence>
<scanned-sequence accession="chr15" name="chr15">
</scanned-sequence>
<scanned-sequence accession="chr15" name="chr15">
</scanned-sequence>
<scanned-sequence accession="chr15" name="chr15">
</scanned-sequence>
<scanned-sequence accession="chr15" name="chr15">
<matched-element start="38195340" stop="38195325" score="12.0636" pvalue="4.84e-05">
<sequence>CAGCCGGGGTCAGTGT</sequence>
<mem:qvalue>0.807</mem:qvalue>
</matched-element>
</scanned-sequence>
<scanned-sequence accession="chr15" name="chr15">
</scanned-sequence>
<scanned-sequence accession="chr15" name="chr15">
</scanned-sequence>
<scanned-sequence accession="chr15" name="chr15">
</scanned-sequence>
<scanned-sequence accession="chr15" name="chr15">
</scanned-sequence>
<scanned-sequence accession="chr15" name="chr15">
</scanned-sequence>
<scanned-sequence accession="chr15" name="chr15">
</scanned-sequence>
<scanned-sequence accession="chr15" name="chr15">
</scanned-sequence>
<scanned-sequence accession="chr15" name="chr15">
</scanned-sequence>
<scanned-sequence accession="chr15" name="chr15">
</scanned-sequence>
<scanned-sequence accession="chr15" name="chr15">
</scanned-sequence>
<scanned-sequence accession="chr15" name="chr15">
</scanned-sequence>
<scanned-sequence accession="chr15" name="chr15">
</scanned-sequence>
<scanned-sequence accession="chr15" name="chr15">
<matched-element start="54325655" stop="54325670" score="11.9091" pvalue="5.31e-05">
<sequence>AGAGCCAGGTCACCCC</sequence>
<mem:qvalue>0.807</mem:qvalue>
</matched-element>
</scanned-sequence>
<scanned-sequence accession="chr15" name="chr15">
</scanned-sequence>
<scanned-sequence accession="chr15" name="chr15">
<matched-element start="56533999" stop="56534014" score="12.0091" pvalue="5e-05">
<sequence>CAAATGGGGTCAGGAA</sequence>
<mem:qvalue>0.807</mem:qvalue>
</matched-element>
</scanned-sequence>
<scanned-sequence accession="chr15" name="chr15">
</scanned-sequence>
<scanned-sequence accession="chr15" name="chr15">
</scanned-sequence>
<scanned-sequence accession="chr15" name="chr15">
<matched-element start="57623430" stop="57623415" score="11" pvalue="8.54e-05">
<sequence>TCTTTGGGGTCACCTT</sequence>
<mem:qvalue>0.807</mem:qvalue>
</matched-element>
</scanned-sequence>
<scanned-sequence accession="chr15" name="chr15">
</scanned-sequence>
<scanned-sequence accession="chr15" name="chr15">
</scanned-sequence>
<scanned-sequence accession="chr15" name="chr15">
</scanned-sequence>
<scanned-sequence accession="chr15" name="chr15">
</scanned-sequence>
<scanned-sequence accession="chr15" name="chr15">
</scanned-sequence>
<scanned-sequence accession="chr15" name="chr15">
</scanned-sequence>
<scanned-sequence accession="chr15" name="chr15">
</scanned-sequence>
<scanned-sequence accession="chr15" name="chr15">
</scanned-sequence>
<scanned-sequence accession="chr15" name="chr15">
</scanned-sequence>
<scanned-sequence accession="chr15" name="chr15">
</scanned-sequence>
<scanned-sequence accession="chr15" name="chr15">
</scanned-sequence>
<scanned-sequence accession="chr15" name="chr15">
</scanned-sequence>
<scanned-sequence accession="chr15" name="chr15">
</scanned-sequence>
<scanned-sequence accession="chr15" name="chr15">
</scanned-sequence>
<scanned-sequence accession="chr15" name="chr15">
</scanned-sequence>
<scanned-sequence accession="chr15" name="chr15">
</scanned-sequence>
<scanned-sequence accession="chr15" name="chr15">
</scanned-sequence>
<scanned-sequence accession="chr15" name="chr15">
</scanned-sequence>
<scanned-sequence accession="chr15" name="chr15">
</scanned-sequence>
<scanned-sequence accession="chr15" name="chr15">
</scanned-sequence>
<scanned-sequence accession="chr15" name="chr15">
</scanned-sequence>
<scanned-sequence accession="chr15" name="chr15">
</scanned-sequence>
<scanned-sequence accession="chr15" name="chr15">
</scanned-sequence>
<scanned-sequence accession="chr15" name="chr15">
</scanned-sequence>
<scanned-sequence accession="chr15" name="chr15">
</scanned-sequence>
<scanned-sequence accession="chr15" name="chr15">
</scanned-sequence>
<scanned-sequence accession="chr15" name="chr15">
</scanned-sequence>
<scanned-sequence accession="chr15" name="chr15">
</scanned-sequence>
<scanned-sequence accession="chr15" name="chr15">
</scanned-sequence>
<scanned-sequence accession="chr15" name="chr15">
</scanned-sequence>
<scanned-sequence accession="chr15" name="chr15">
<matched-element start="72483676" stop="72483691" score="11.7818" pvalue="5.7e-05">
<sequence>GGGCTGGGGTCAGGAA</sequence>
<mem:qvalue>0.807</mem:qvalue>
</matched-element>
</scanned-sequence>
<scanned-sequence accession="chr15" name="chr15">
</scanned-sequence>
<scanned-sequence accession="chr15" name="chr15">
</scanned-sequence>
<scanned-sequence accession="chr15" name="chr15">
</scanned-sequence>
<scanned-sequence accession="chr15" name="chr15">
</scanned-sequence>
<scanned-sequence accession="chr15" name="chr15">
</scanned-sequence>
<scanned-sequence accession="chr15" name="chr15">
</scanned-sequence>
<scanned-sequence accession="chr15" name="chr15">
</scanned-sequence>
<scanned-sequence accession="chr15" name="chr15">
</scanned-sequence>
<scanned-sequence accession="chr15" name="chr15">
</scanned-sequence>
<scanned-sequence accession="chr15" name="chr15">
</scanned-sequence>
<scanned-sequence accession="chr15" name="chr15">
</scanned-sequence>
<scanned-sequence accession="chr15" name="chr15">
</scanned-sequence>
<scanned-sequence accession="chr15" name="chr15">
<matched-element start="81298656" stop="81298671" score="12.0545" pvalue="4.87e-05">
<sequence>GTATCCAGGTCACGCA</sequence>
<mem:qvalue>0.807</mem:qvalue>
</matched-element>
</scanned-sequence>
<scanned-sequence accession="chr15" name="chr15">
</scanned-sequence>
<scanned-sequence accession="chr15" name="chr15">
</scanned-sequence>
<scanned-sequence accession="chr15" name="chr15">
</scanned-sequence>
<scanned-sequence accession="chr15" name="chr15">
<matched-element start="86983768" stop="86983783" score="12.5091" pvalue="3.61e-05">
<sequence>TCAGCGGGGTCACCCC</sequence>
<mem:qvalue>0.807</mem:qvalue>
</matched-element>
<matched-element start="86983930" stop="86983915" score="11.4182" pvalue="6.95e-05">
<sequence>CAAGTGGGGTCACAGG</sequence>
<mem:qvalue>0.807</mem:qvalue>
</matched-element>
<matched-element start="86983759" stop="86983774" score="10.8909" pvalue="8.98e-05">
<sequence>GAACCCGGGTCAGCGG</sequence>
<mem:qvalue>0.807</mem:qvalue>
</matched-element>
</scanned-sequence>
<scanned-sequence accession="chr15" name="chr15">
</scanned-sequence>
<scanned-sequence accession="chr15" name="chr15">
</scanned-sequence>
<scanned-sequence accession="chr15" name="chr15">
</scanned-sequence>
<scanned-sequence accession="chr15" name="chr15">
</scanned-sequence>
<scanned-sequence accession="chr15" name="chr15">
</scanned-sequence>
<scanned-sequence accession="chr15" name="chr15">
</scanned-sequence>
<scanned-sequence accession="chr15" name="chr15">
</scanned-sequence>
<scanned-sequence accession="chr15" name="chr15">
</scanned-sequence>
<scanned-sequence accession="chr15" name="chr15">
</scanned-sequence>
<scanned-sequence accession="chr15" name="chr15">
</scanned-sequence>
<scanned-sequence accession="chr15" name="chr15">
</scanned-sequence>
<scanned-sequence accession="chr15" name="chr15">
</scanned-sequence>
<scanned-sequence accession="chr15" name="chr15">
</scanned-sequence>
<scanned-sequence accession="chr16" name="chr16">
<matched-element start="680489" stop="680504" score="13.9636" pvalue="1.02e-05">
<sequence>AGTTCCGGGTCAGGGA</sequence>
<mem:qvalue>0.807</mem:qvalue>
</matched-element>
</scanned-sequence>
<scanned-sequence accession="chr16" name="chr16">
</scanned-sequence>
<scanned-sequence accession="chr16" name="chr16">
</scanned-sequence>
<scanned-sequence accession="chr16" name="chr16">
</scanned-sequence>
<scanned-sequence accession="chr16" name="chr16">
<matched-element start="2141327" stop="2141342" score="11.4636" pvalue="6.78e-05">
<sequence>CTGGTGGGGTCATGAG</sequence>
<mem:qvalue>0.807</mem:qvalue>
</matched-element>
</scanned-sequence>
<scanned-sequence accession="chr16" name="chr16">
</scanned-sequence>
<scanned-sequence accession="chr16" name="chr16">
</scanned-sequence>
<scanned-sequence accession="chr16" name="chr16">
</scanned-sequence>
<scanned-sequence accession="chr16" name="chr16">
</scanned-sequence>
<scanned-sequence accession="chr16" name="chr16">
</scanned-sequence>
<scanned-sequence accession="chr16" name="chr16">
</scanned-sequence>
<scanned-sequence accession="chr16" name="chr16">
</scanned-sequence>
<scanned-sequence accession="chr16" name="chr16">
</scanned-sequence>
<scanned-sequence accession="chr16" name="chr16">
</scanned-sequence>
<scanned-sequence accession="chr16" name="chr16">
<matched-element start="9128944" stop="9128929" score="11.5909" pvalue="6.34e-05">
<sequence>ATCTTTGGGTCACTGA</sequence>
<mem:qvalue>0.807</mem:qvalue>
</matched-element>
</scanned-sequence>
<scanned-sequence accession="chr16" name="chr16">
</scanned-sequence>
<scanned-sequence accession="chr16" name="chr16">
</scanned-sequence>
<scanned-sequence accession="chr16" name="chr16">
</scanned-sequence>
<scanned-sequence accession="chr16" name="chr16">
</scanned-sequence>
<scanned-sequence accession="chr16" name="chr16">
</scanned-sequence>
<scanned-sequence accession="chr16" name="chr16">
</scanned-sequence>
<scanned-sequence accession="chr16" name="chr16">
</scanned-sequence>
<scanned-sequence accession="chr16" name="chr16">
</scanned-sequence>
<scanned-sequence accession="chr16" name="chr16">
</scanned-sequence>
<scanned-sequence accession="chr16" name="chr16">
</scanned-sequence>
<scanned-sequence accession="chr16" name="chr16">
<matched-element start="11678808" stop="11678793" score="10.9182" pvalue="8.87e-05">
<sequence>AGAGCTGGGTCAGGGG</sequence>
<mem:qvalue>0.807</mem:qvalue>
</matched-element>
</scanned-sequence>
<scanned-sequence accession="chr16" name="chr16">
</scanned-sequence>
<scanned-sequence accession="chr16" name="chr16">
</scanned-sequence>
<scanned-sequence accession="chr16" name="chr16">
</scanned-sequence>
<scanned-sequence accession="chr16" name="chr16">
</scanned-sequence>
<scanned-sequence accession="chr16" name="chr16">
</scanned-sequence>
<scanned-sequence accession="chr16" name="chr16">
</scanned-sequence>
<scanned-sequence accession="chr16" name="chr16">
</scanned-sequence>
<scanned-sequence accession="chr16" name="chr16">
</scanned-sequence>
<scanned-sequence accession="chr16" name="chr16">
</scanned-sequence>
<scanned-sequence accession="chr16" name="chr16">
</scanned-sequence>
<scanned-sequence accession="chr16" name="chr16">
</scanned-sequence>
<scanned-sequence accession="chr16" name="chr16">
</scanned-sequence>
<scanned-sequence accession="chr16" name="chr16">
</scanned-sequence>
<scanned-sequence accession="chr16" name="chr16">
</scanned-sequence>
<scanned-sequence accession="chr16" name="chr16">
</scanned-sequence>
<scanned-sequence accession="chr16" name="chr16">
</scanned-sequence>
<scanned-sequence accession="chr16" name="chr16">
</scanned-sequence>
<scanned-sequence accession="chr16" name="chr16">
</scanned-sequence>
<scanned-sequence accession="chr16" name="chr16">
</scanned-sequence>
<scanned-sequence accession="chr16" name="chr16">
</scanned-sequence>
<scanned-sequence accession="chr16" name="chr16">
</scanned-sequence>
<scanned-sequence accession="chr16" name="chr16">
</scanned-sequence>
<scanned-sequence accession="chr16" name="chr16">
</scanned-sequence>
<scanned-sequence accession="chr16" name="chr16">
</scanned-sequence>
<scanned-sequence accession="chr16" name="chr16">
</scanned-sequence>
<scanned-sequence accession="chr16" name="chr16">
</scanned-sequence>
<scanned-sequence accession="chr16" name="chr16">
</scanned-sequence>
<scanned-sequence accession="chr16" name="chr16">
</scanned-sequence>
<scanned-sequence accession="chr16" name="chr16">
<matched-element start="27150846" stop="27150861" score="12.4273" pvalue="3.82e-05">
<sequence>GAATTCGGGTCAGGTT</sequence>
<mem:qvalue>0.807</mem:qvalue>
</matched-element>
</scanned-sequence>
<scanned-sequence accession="chr16" name="chr16">
</scanned-sequence>
<scanned-sequence accession="chr16" name="chr16">
</scanned-sequence>
<scanned-sequence accession="chr16" name="chr16">
</scanned-sequence>
<scanned-sequence accession="chr16" name="chr16">
</scanned-sequence>
<scanned-sequence accession="chr16" name="chr16">
</scanned-sequence>
<scanned-sequence accession="chr16" name="chr16">
</scanned-sequence>
<scanned-sequence accession="chr16" name="chr16">
</scanned-sequence>
<scanned-sequence accession="chr16" name="chr16">
</scanned-sequence>
<scanned-sequence accession="chr16" name="chr16">
</scanned-sequence>
<scanned-sequence accession="chr16" name="chr16">
</scanned-sequence>
<scanned-sequence accession="chr16" name="chr16">
</scanned-sequence>
<scanned-sequence accession="chr16" name="chr16">
</scanned-sequence>
<scanned-sequence accession="chr16" name="chr16">
</scanned-sequence>
<scanned-sequence accession="chr16" name="chr16">
</scanned-sequence>
<scanned-sequence accession="chr16" name="chr16">
<matched-element start="30794161" stop="30794176" score="10.9727" pvalue="8.65e-05">
<sequence>CTCGGCGGGTCGGGAA</sequence>
<mem:qvalue>0.807</mem:qvalue>
</matched-element>
</scanned-sequence>
<scanned-sequence accession="chr16" name="chr16">
</scanned-sequence>
<scanned-sequence accession="chr16" name="chr16">
</scanned-sequence>
<scanned-sequence accession="chr16" name="chr16">
</scanned-sequence>
<scanned-sequence accession="chr16" name="chr16">
</scanned-sequence>
<scanned-sequence accession="chr16" name="chr16">
</scanned-sequence>
<scanned-sequence accession="chr16" name="chr16">
</scanned-sequence>
<scanned-sequence accession="chr16" name="chr16">
<matched-element start="51685894" stop="51685879" score="11.7545" pvalue="5.79e-05">
<sequence>CACCTGGGGTCACCGG</sequence>
<mem:qvalue>0.807</mem:qvalue>
</matched-element>
</scanned-sequence>
<scanned-sequence accession="chr16" name="chr16">
</scanned-sequence>
<scanned-sequence accession="chr16" name="chr16">
</scanned-sequence>
<scanned-sequence accession="chr16" name="chr16">
</scanned-sequence>
<scanned-sequence accession="chr16" name="chr16">
</scanned-sequence>
<scanned-sequence accession="chr16" name="chr16">
</scanned-sequence>
<scanned-sequence accession="chr16" name="chr16">
</scanned-sequence>
<scanned-sequence accession="chr16" name="chr16">
</scanned-sequence>
<scanned-sequence accession="chr16" name="chr16">
</scanned-sequence>
<scanned-sequence accession="chr16" name="chr16">
</scanned-sequence>
<scanned-sequence accession="chr16" name="chr16">
</scanned-sequence>
<scanned-sequence accession="chr16" name="chr16">
<matched-element start="66464229" stop="66464214" score="12.9" pvalue="2.71e-05">
<sequence>GGGACGGGGTCAACTT</sequence>
<mem:qvalue>0.807</mem:qvalue>
</matched-element>
</scanned-sequence>
<scanned-sequence accession="chr16" name="chr16">
</scanned-sequence>
<scanned-sequence accession="chr16" name="chr16">
</scanned-sequence>
<scanned-sequence accession="chr16" name="chr16">
</scanned-sequence>
<scanned-sequence accession="chr16" name="chr16">
</scanned-sequence>
<scanned-sequence accession="chr16" name="chr16">
</scanned-sequence>
<scanned-sequence accession="chr16" name="chr16">
</scanned-sequence>
<scanned-sequence accession="chr16" name="chr16">
<matched-element start="79267969" stop="79267984" score="11.2818" pvalue="7.45e-05">
<sequence>GAACTGGGGTCAAGTT</sequence>
<mem:qvalue>0.807</mem:qvalue>
</matched-element>
</scanned-sequence>
<scanned-sequence accession="chr16" name="chr16">
</scanned-sequence>
<scanned-sequence accession="chr16" name="chr16">
</scanned-sequence>
<scanned-sequence accession="chr16" name="chr16">
</scanned-sequence>
<scanned-sequence accession="chr16" name="chr16">
</scanned-sequence>
<scanned-sequence accession="chr16" name="chr16">
</scanned-sequence>
<scanned-sequence accession="chr16" name="chr16">
</scanned-sequence>
<scanned-sequence accession="chr16" name="chr16">
</scanned-sequence>
<scanned-sequence accession="chr16" name="chr16">
</scanned-sequence>
<scanned-sequence accession="chr16" name="chr16">
</scanned-sequence>
<scanned-sequence accession="chr16" name="chr16">
</scanned-sequence>
<scanned-sequence accession="chr16" name="chr16">
</scanned-sequence>
<scanned-sequence accession="chr16" name="chr16">
</scanned-sequence>
<scanned-sequence accession="chr16" name="chr16">
</scanned-sequence>
<scanned-sequence accession="chr16" name="chr16">
<matched-element start="87245491" stop="87245506" score="12.0364" pvalue="4.92e-05">
<sequence>GTCACCAGGTCACTGA</sequence>
<mem:qvalue>0.807</mem:qvalue>
</matched-element>
</scanned-sequence>
<scanned-sequence accession="chr16" name="chr16">
</scanned-sequence>
<scanned-sequence accession="chr16" name="chr16">
</scanned-sequence>
<scanned-sequence accession="chr16" name="chr16">
</scanned-sequence>
<scanned-sequence accession="chr17" name="chr17">
</scanned-sequence>
<scanned-sequence accession="chr17" name="chr17">
</scanned-sequence>
<scanned-sequence accession="chr17" name="chr17">
</scanned-sequence>
<scanned-sequence accession="chr17" name="chr17">
</scanned-sequence>
<scanned-sequence accession="chr17" name="chr17">
</scanned-sequence>
<scanned-sequence accession="chr17" name="chr17">
</scanned-sequence>
<scanned-sequence accession="chr17" name="chr17">
<matched-element start="1920854" stop="1920869" score="12.8636" pvalue="2.79e-05">
<sequence>GAGGCGGGGTCACTGA</sequence>
<mem:qvalue>0.807</mem:qvalue>
</matched-element>
</scanned-sequence>
<scanned-sequence accession="chr17" name="chr17">
</scanned-sequence>
<scanned-sequence accession="chr17" name="chr17">
</scanned-sequence>
<scanned-sequence accession="chr17" name="chr17">
</scanned-sequence>
<scanned-sequence accession="chr17" name="chr17">
</scanned-sequence>
<scanned-sequence accession="chr17" name="chr17">
</scanned-sequence>
<scanned-sequence accession="chr17" name="chr17">
</scanned-sequence>
<scanned-sequence accession="chr17" name="chr17">
</scanned-sequence>
<scanned-sequence accession="chr17" name="chr17">
</scanned-sequence>
<scanned-sequence accession="chr17" name="chr17">
</scanned-sequence>
<scanned-sequence accession="chr17" name="chr17">
</scanned-sequence>
<scanned-sequence accession="chr17" name="chr17">
</scanned-sequence>
<scanned-sequence accession="chr17" name="chr17">
</scanned-sequence>
<scanned-sequence accession="chr17" name="chr17">
</scanned-sequence>
<scanned-sequence accession="chr17" name="chr17">
</scanned-sequence>
<scanned-sequence accession="chr17" name="chr17">
</scanned-sequence>
<scanned-sequence accession="chr17" name="chr17">
</scanned-sequence>
<scanned-sequence accession="chr17" name="chr17">
</scanned-sequence>
<scanned-sequence accession="chr17" name="chr17">
<matched-element start="8139786" stop="8139801" score="14.4" pvalue="6.24e-06">
<sequence>CGGGTGGGGTCACATA</sequence>
<mem:qvalue>0.807</mem:qvalue>
</matched-element>
</scanned-sequence>
<scanned-sequence accession="chr17" name="chr17">
</scanned-sequence>
<scanned-sequence accession="chr17" name="chr17">
</scanned-sequence>
<scanned-sequence accession="chr17" name="chr17">
</scanned-sequence>
<scanned-sequence accession="chr17" name="chr17">
</scanned-sequence>
<scanned-sequence accession="chr17" name="chr17">
</scanned-sequence>
<scanned-sequence accession="chr17" name="chr17">
</scanned-sequence>
<scanned-sequence accession="chr17" name="chr17">
</scanned-sequence>
<scanned-sequence accession="chr17" name="chr17">
</scanned-sequence>
<scanned-sequence accession="chr17" name="chr17">
<matched-element start="22683806" stop="22683791" score="13.1091" pvalue="2.29e-05">
<sequence>AGGCCCGGGTCACCTG</sequence>
<mem:qvalue>0.807</mem:qvalue>
</matched-element>
</scanned-sequence>
<scanned-sequence accession="chr17" name="chr17">
</scanned-sequence>
<scanned-sequence accession="chr17" name="chr17">
</scanned-sequence>
<scanned-sequence accession="chr17" name="chr17">
</scanned-sequence>
<scanned-sequence accession="chr17" name="chr17">
<matched-element start="24320373" stop="24320388" score="11.2455" pvalue="7.59e-05">
<sequence>TGGGCCAGGTCAAGGT</sequence>
<mem:qvalue>0.807</mem:qvalue>
</matched-element>
</scanned-sequence>
<scanned-sequence accession="chr17" name="chr17">
</scanned-sequence>
<scanned-sequence accession="chr17" name="chr17">
</scanned-sequence>
<scanned-sequence accession="chr17" name="chr17">
</scanned-sequence>
<scanned-sequence accession="chr17" name="chr17">
</scanned-sequence>
<scanned-sequence accession="chr17" name="chr17">
</scanned-sequence>
<scanned-sequence accession="chr17" name="chr17">
</scanned-sequence>
<scanned-sequence accession="chr17" name="chr17">
</scanned-sequence>
<scanned-sequence accession="chr17" name="chr17">
</scanned-sequence>
<scanned-sequence accession="chr17" name="chr17">
<matched-element start="30929650" stop="30929635" score="14.1636" pvalue="8.21e-06">
<sequence>CGCCTGGGGTCAGCGA</sequence>
<mem:qvalue>0.807</mem:qvalue>
</matched-element>
</scanned-sequence>
<scanned-sequence accession="chr17" name="chr17">
</scanned-sequence>
<scanned-sequence accession="chr17" name="chr17">
</scanned-sequence>
<scanned-sequence accession="chr17" name="chr17">
</scanned-sequence>
<scanned-sequence accession="chr17" name="chr17">
</scanned-sequence>
<scanned-sequence accession="chr17" name="chr17">
</scanned-sequence>
<scanned-sequence accession="chr17" name="chr17">
</scanned-sequence>
<scanned-sequence accession="chr17" name="chr17">
<matched-element start="35164387" stop="35164372" score="13.2818" pvalue="1.98e-05">
<sequence>CTGCCCGGGTCACAGC</sequence>
<mem:qvalue>0.807</mem:qvalue>
</matched-element>
</scanned-sequence>
<scanned-sequence accession="chr17" name="chr17">
<matched-element start="35166471" stop="35166486" score="11.1273" pvalue="8.04e-05">
<sequence>CAAAGGGGGTCAGGAT</sequence>
<mem:qvalue>0.807</mem:qvalue>
</matched-element>
</scanned-sequence>
<scanned-sequence accession="chr17" name="chr17">
</scanned-sequence>
<scanned-sequence accession="chr17" name="chr17">
</scanned-sequence>
<scanned-sequence accession="chr17" name="chr17">
</scanned-sequence>
<scanned-sequence accession="chr17" name="chr17">
</scanned-sequence>
<scanned-sequence accession="chr17" name="chr17">
</scanned-sequence>
<scanned-sequence accession="chr17" name="chr17">
</scanned-sequence>
<scanned-sequence accession="chr17" name="chr17">
</scanned-sequence>
<scanned-sequence accession="chr17" name="chr17">
</scanned-sequence>
<scanned-sequence accession="chr17" name="chr17">
</scanned-sequence>
<scanned-sequence accession="chr17" name="chr17">
<matched-element start="35992208" stop="35992223" score="11.4364" pvalue="6.88e-05">
<sequence>AGCCTCAGGTCACCCT</sequence>
<mem:qvalue>0.807</mem:qvalue>
</matched-element>
</scanned-sequence>
<scanned-sequence accession="chr17" name="chr17">
</scanned-sequence>
<scanned-sequence accession="chr17" name="chr17">
</scanned-sequence>
<scanned-sequence accession="chr17" name="chr17">
</scanned-sequence>
<scanned-sequence accession="chr17" name="chr17">
</scanned-sequence>
<scanned-sequence accession="chr17" name="chr17">
</scanned-sequence>
<scanned-sequence accession="chr17" name="chr17">
<matched-element start="38024499" stop="38024484" score="10.8091" pvalue="9.33e-05">
<sequence>TCCCTGGGGTCACATC</sequence>
<mem:qvalue>0.807</mem:qvalue>
</matched-element>
</scanned-sequence>
<scanned-sequence accession="chr17" name="chr17">
<matched-element start="38087480" stop="38087495" score="11.7909" pvalue="5.68e-05">
<sequence>TCTACGGGGTCACTTT</sequence>
<mem:qvalue>0.807</mem:qvalue>
</matched-element>
</scanned-sequence>
<scanned-sequence accession="chr17" name="chr17">
</scanned-sequence>
<scanned-sequence accession="chr17" name="chr17">
</scanned-sequence>
<scanned-sequence accession="chr17" name="chr17">
</scanned-sequence>
<scanned-sequence accession="chr17" name="chr17">
</scanned-sequence>
<scanned-sequence accession="chr17" name="chr17">
<matched-element start="39936491" stop="39936476" score="11.7636" pvalue="5.76e-05">
<sequence>CGCTCCGGGTCGCGCG</sequence>
<mem:qvalue>0.807</mem:qvalue>
</matched-element>
</scanned-sequence>
<scanned-sequence accession="chr17" name="chr17">
</scanned-sequence>
<scanned-sequence accession="chr17" name="chr17">
</scanned-sequence>
<scanned-sequence accession="chr17" name="chr17">
</scanned-sequence>
<scanned-sequence accession="chr17" name="chr17">
</scanned-sequence>
<scanned-sequence accession="chr17" name="chr17">
</scanned-sequence>
<scanned-sequence accession="chr17" name="chr17">
</scanned-sequence>
<scanned-sequence accession="chr17" name="chr17">
</scanned-sequence>
<scanned-sequence accession="chr17" name="chr17">
</scanned-sequence>
<scanned-sequence accession="chr17" name="chr17">
</scanned-sequence>
<scanned-sequence accession="chr17" name="chr17">
</scanned-sequence>
<scanned-sequence accession="chr17" name="chr17">
</scanned-sequence>
<scanned-sequence accession="chr17" name="chr17">
</scanned-sequence>
<scanned-sequence accession="chr17" name="chr17">
</scanned-sequence>
<scanned-sequence accession="chr17" name="chr17">
</scanned-sequence>
<scanned-sequence accession="chr17" name="chr17">
</scanned-sequence>
<scanned-sequence accession="chr17" name="chr17">
</scanned-sequence>
<scanned-sequence accession="chr17" name="chr17">
</scanned-sequence>
<scanned-sequence accession="chr17" name="chr17">
</scanned-sequence>
<scanned-sequence accession="chr17" name="chr17">
</scanned-sequence>
<scanned-sequence accession="chr17" name="chr17">
</scanned-sequence>
<scanned-sequence accession="chr17" name="chr17">
</scanned-sequence>
<scanned-sequence accession="chr17" name="chr17">
</scanned-sequence>
<scanned-sequence accession="chr17" name="chr17">
</scanned-sequence>
<scanned-sequence accession="chr17" name="chr17">
</scanned-sequence>
<scanned-sequence accession="chr17" name="chr17">
</scanned-sequence>
<scanned-sequence accession="chr17" name="chr17">
</scanned-sequence>
<scanned-sequence accession="chr17" name="chr17">
</scanned-sequence>
<scanned-sequence accession="chr17" name="chr17">
</scanned-sequence>
<scanned-sequence accession="chr17" name="chr17">
</scanned-sequence>
<scanned-sequence accession="chr17" name="chr17">
</scanned-sequence>
<scanned-sequence accession="chr17" name="chr17">
</scanned-sequence>
<scanned-sequence accession="chr17" name="chr17">
</scanned-sequence>
<scanned-sequence accession="chr17" name="chr17">
<matched-element start="59274278" stop="59274293" score="12.8636" pvalue="2.79e-05">
<sequence>GGCGCGGGGTCAGAGG</sequence>
<mem:qvalue>0.807</mem:qvalue>
</matched-element>
</scanned-sequence>
<scanned-sequence accession="chr17" name="chr17">
</scanned-sequence>
<scanned-sequence accession="chr17" name="chr17">
<matched-element start="59577467" stop="59577482" score="13.6455" pvalue="1.42e-05">
<sequence>CGCCGGGGGTCAATCT</sequence>
<mem:qvalue>0.807</mem:qvalue>
</matched-element>
</scanned-sequence>
<scanned-sequence accession="chr17" name="chr17">
</scanned-sequence>
<scanned-sequence accession="chr17" name="chr17">
</scanned-sequence>
<scanned-sequence accession="chr17" name="chr17">
</scanned-sequence>
<scanned-sequence accession="chr17" name="chr17">
</scanned-sequence>
<scanned-sequence accession="chr17" name="chr17">
</scanned-sequence>
<scanned-sequence accession="chr17" name="chr17">
</scanned-sequence>
<scanned-sequence accession="chr17" name="chr17">
</scanned-sequence>
<scanned-sequence accession="chr17" name="chr17">
</scanned-sequence>
<scanned-sequence accession="chr17" name="chr17">
</scanned-sequence>
<scanned-sequence accession="chr17" name="chr17">
</scanned-sequence>
<scanned-sequence accession="chr17" name="chr17">
</scanned-sequence>
<scanned-sequence accession="chr17" name="chr17">
</scanned-sequence>
<scanned-sequence accession="chr17" name="chr17">
</scanned-sequence>
<scanned-sequence accession="chr17" name="chr17">
</scanned-sequence>
<scanned-sequence accession="chr17" name="chr17">
</scanned-sequence>
<scanned-sequence accession="chr17" name="chr17">
</scanned-sequence>
<scanned-sequence accession="chr17" name="chr17">
</scanned-sequence>
<scanned-sequence accession="chr17" name="chr17">
<matched-element start="70803395" stop="70803380" score="13.1909" pvalue="2.14e-05">
<sequence>CAATCCGGGTCAGCCC</sequence>
<mem:qvalue>0.807</mem:qvalue>
</matched-element>
</scanned-sequence>
<scanned-sequence accession="chr17" name="chr17">
<matched-element start="70827936" stop="70827921" score="16.0909" pvalue="4.55e-07">
<sequence>CTGGCCGGGTCACCCT</sequence>
<mem:qvalue>0.807</mem:qvalue>
</matched-element>
</scanned-sequence>
<scanned-sequence accession="chr17" name="chr17">
</scanned-sequence>
<scanned-sequence accession="chr17" name="chr17">
</scanned-sequence>
<scanned-sequence accession="chr17" name="chr17">
</scanned-sequence>
<scanned-sequence accession="chr17" name="chr17">
</scanned-sequence>
<scanned-sequence accession="chr17" name="chr17">
</scanned-sequence>
<scanned-sequence accession="chr17" name="chr17">
</scanned-sequence>
<scanned-sequence accession="chr17" name="chr17">
</scanned-sequence>
<scanned-sequence accession="chr17" name="chr17">
</scanned-sequence>
<scanned-sequence accession="chr17" name="chr17">
</scanned-sequence>
<scanned-sequence accession="chr17" name="chr17">
</scanned-sequence>
<scanned-sequence accession="chr17" name="chr17">
</scanned-sequence>
<scanned-sequence accession="chr17" name="chr17">
</scanned-sequence>
<scanned-sequence accession="chr17" name="chr17">
</scanned-sequence>
<scanned-sequence accession="chr17" name="chr17">
</scanned-sequence>
<scanned-sequence accession="chr17" name="chr17">
</scanned-sequence>
<scanned-sequence accession="chr17" name="chr17">
</scanned-sequence>
<scanned-sequence accession="chr17" name="chr17">
</scanned-sequence>
<scanned-sequence accession="chr17" name="chr17">
</scanned-sequence>
<scanned-sequence accession="chr17" name="chr17">
</scanned-sequence>
<scanned-sequence accession="chr17" name="chr17">
</scanned-sequence>
<scanned-sequence accession="chr17" name="chr17">
</scanned-sequence>
<scanned-sequence accession="chr17" name="chr17">
<matched-element start="73648081" stop="73648066" score="11.9636" pvalue="5.14e-05">
<sequence>TTAGCCAGGTCACTGT</sequence>
<mem:qvalue>0.807</mem:qvalue>
</matched-element>
</scanned-sequence>
<scanned-sequence accession="chr17" name="chr17">
</scanned-sequence>
<scanned-sequence accession="chr17" name="chr17">
</scanned-sequence>
<scanned-sequence accession="chr17" name="chr17">
</scanned-sequence>
<scanned-sequence accession="chr17" name="chr17">
</scanned-sequence>
<scanned-sequence accession="chr17" name="chr17">
</scanned-sequence>
<scanned-sequence accession="chr17" name="chr17">
</scanned-sequence>
<scanned-sequence accession="chr17" name="chr17">
</scanned-sequence>
<scanned-sequence accession="chr17" name="chr17">
</scanned-sequence>
<scanned-sequence accession="chr17" name="chr17">
</scanned-sequence>
<scanned-sequence accession="chr17" name="chr17">
</scanned-sequence>
<scanned-sequence accession="chr17" name="chr17">
</scanned-sequence>
<scanned-sequence accession="chr17" name="chr17">
</scanned-sequence>
<scanned-sequence accession="chr17" name="chr17">
</scanned-sequence>
<scanned-sequence accession="chr17" name="chr17">
</scanned-sequence>
<scanned-sequence accession="chr17" name="chr17">
</scanned-sequence>
<scanned-sequence accession="chr17" name="chr17">
</scanned-sequence>
<scanned-sequence accession="chr17" name="chr17">
</scanned-sequence>
<scanned-sequence accession="chr18" name="chr18">
</scanned-sequence>
<scanned-sequence accession="chr18" name="chr18">
</scanned-sequence>
<scanned-sequence accession="chr18" name="chr18">
</scanned-sequence>
<scanned-sequence accession="chr18" name="chr18">
</scanned-sequence>
<scanned-sequence accession="chr18" name="chr18">
</scanned-sequence>
<scanned-sequence accession="chr18" name="chr18">
</scanned-sequence>
<scanned-sequence accession="chr18" name="chr18">
</scanned-sequence>
<scanned-sequence accession="chr18" name="chr18">
</scanned-sequence>
<scanned-sequence accession="chr18" name="chr18">
</scanned-sequence>
<scanned-sequence accession="chr18" name="chr18">
</scanned-sequence>
<scanned-sequence accession="chr18" name="chr18">
</scanned-sequence>
<scanned-sequence accession="chr18" name="chr18">
</scanned-sequence>
<scanned-sequence accession="chr18" name="chr18">
</scanned-sequence>
<scanned-sequence accession="chr18" name="chr18">
</scanned-sequence>
<scanned-sequence accession="chr18" name="chr18">
</scanned-sequence>
<scanned-sequence accession="chr18" name="chr18">
</scanned-sequence>
<scanned-sequence accession="chr18" name="chr18">
</scanned-sequence>
<scanned-sequence accession="chr18" name="chr18">
</scanned-sequence>
<scanned-sequence accession="chr18" name="chr18">
</scanned-sequence>
<scanned-sequence accession="chr18" name="chr18">
</scanned-sequence>
<scanned-sequence accession="chr18" name="chr18">
</scanned-sequence>
<scanned-sequence accession="chr18" name="chr18">
</scanned-sequence>
<scanned-sequence accession="chr18" name="chr18">
<matched-element start="19994110" stop="19994095" score="11.6091" pvalue="6.27e-05">
<sequence>ATCTCCAGGTCAAGAA</sequence>
<mem:qvalue>0.807</mem:qvalue>
</matched-element>
</scanned-sequence>
<scanned-sequence accession="chr18" name="chr18">
</scanned-sequence>
<scanned-sequence accession="chr18" name="chr18">
</scanned-sequence>
<scanned-sequence accession="chr18" name="chr18">
</scanned-sequence>
<scanned-sequence accession="chr18" name="chr18">
</scanned-sequence>
<scanned-sequence accession="chr18" name="chr18">
<matched-element start="44733465" stop="44733450" score="11.7727" pvalue="5.73e-05">
<sequence>GACCTGGGGTCAAGGA</sequence>
<mem:qvalue>0.807</mem:qvalue>
</matched-element>
</scanned-sequence>
<scanned-sequence accession="chr18" name="chr18">
<matched-element start="45267832" stop="45267817" score="11.1182" pvalue="8.08e-05">
<sequence>GTAGTCAGGTCAGGCT</sequence>
<mem:qvalue>0.807</mem:qvalue>
</matched-element>
</scanned-sequence>
<scanned-sequence accession="chr18" name="chr18">
</scanned-sequence>
<scanned-sequence accession="chr18" name="chr18">
</scanned-sequence>
<scanned-sequence accession="chr18" name="chr18">
</scanned-sequence>
<scanned-sequence accession="chr18" name="chr18">
</scanned-sequence>
<scanned-sequence accession="chr18" name="chr18">
</scanned-sequence>
<scanned-sequence accession="chr18" name="chr18">
</scanned-sequence>
<scanned-sequence accession="chr18" name="chr18">
</scanned-sequence>
<scanned-sequence accession="chr18" name="chr18">
</scanned-sequence>
<scanned-sequence accession="chr18" name="chr18">
</scanned-sequence>
<scanned-sequence accession="chr18" name="chr18">
</scanned-sequence>
<scanned-sequence accession="chr18" name="chr18">
</scanned-sequence>
<scanned-sequence accession="chr18" name="chr18">
</scanned-sequence>
<scanned-sequence accession="chr18" name="chr18">
</scanned-sequence>
<scanned-sequence accession="chr18" name="chr18">
</scanned-sequence>
<scanned-sequence accession="chr18" name="chr18">
</scanned-sequence>
<scanned-sequence accession="chr18" name="chr18">
</scanned-sequence>
<scanned-sequence accession="chr18" name="chr18">
</scanned-sequence>
<scanned-sequence accession="chr18" name="chr18">
</scanned-sequence>
<scanned-sequence accession="chr18" name="chr18">
</scanned-sequence>
<scanned-sequence accession="chr18" name="chr18">
</scanned-sequence>
<scanned-sequence accession="chr18" name="chr18">
</scanned-sequence>
<scanned-sequence accession="chr19" name="chr19">
</scanned-sequence>
<scanned-sequence accession="chr19" name="chr19">
</scanned-sequence>
<scanned-sequence accession="chr19" name="chr19">
</scanned-sequence>
<scanned-sequence accession="chr19" name="chr19">
</scanned-sequence>
<scanned-sequence accession="chr19" name="chr19">
</scanned-sequence>
<scanned-sequence accession="chr19" name="chr19">
</scanned-sequence>
<scanned-sequence accession="chr19" name="chr19">
</scanned-sequence>
<scanned-sequence accession="chr19" name="chr19">
</scanned-sequence>
<scanned-sequence accession="chr19" name="chr19">
</scanned-sequence>
<scanned-sequence accession="chr19" name="chr19">
</scanned-sequence>
<scanned-sequence accession="chr19" name="chr19">
</scanned-sequence>
<scanned-sequence accession="chr19" name="chr19">
</scanned-sequence>
<scanned-sequence accession="chr19" name="chr19">
</scanned-sequence>
<scanned-sequence accession="chr19" name="chr19">
</scanned-sequence>
<scanned-sequence accession="chr19" name="chr19">
</scanned-sequence>
<scanned-sequence accession="chr19" name="chr19">
</scanned-sequence>
<scanned-sequence accession="chr19" name="chr19">
</scanned-sequence>
<scanned-sequence accession="chr19" name="chr19">
</scanned-sequence>
<scanned-sequence accession="chr19" name="chr19">
</scanned-sequence>
<scanned-sequence accession="chr19" name="chr19">
</scanned-sequence>
<scanned-sequence accession="chr19" name="chr19">
</scanned-sequence>
<scanned-sequence accession="chr19" name="chr19">
</scanned-sequence>
<scanned-sequence accession="chr19" name="chr19">
</scanned-sequence>
<scanned-sequence accession="chr19" name="chr19">
</scanned-sequence>
<scanned-sequence accession="chr19" name="chr19">
</scanned-sequence>
<scanned-sequence accession="chr19" name="chr19">
<matched-element start="5631854" stop="5631839" score="13.2636" pvalue="2.01e-05">
<sequence>GTTTTCGGGTCACCTT</sequence>
<mem:qvalue>0.807</mem:qvalue>
</matched-element>
</scanned-sequence>
<scanned-sequence accession="chr19" name="chr19">
</scanned-sequence>
<scanned-sequence accession="chr19" name="chr19">
</scanned-sequence>
<scanned-sequence accession="chr19" name="chr19">
</scanned-sequence>
<scanned-sequence accession="chr19" name="chr19">
</scanned-sequence>
<scanned-sequence accession="chr19" name="chr19">
</scanned-sequence>
<scanned-sequence accession="chr19" name="chr19">
</scanned-sequence>
<scanned-sequence accession="chr19" name="chr19">
</scanned-sequence>
<scanned-sequence accession="chr19" name="chr19">
<matched-element start="6724420" stop="6724405" score="11.3" pvalue="7.39e-05">
<sequence>CTCTGGGGGTCAAAGG</sequence>
<mem:qvalue>0.807</mem:qvalue>
</matched-element>
</scanned-sequence>
<scanned-sequence accession="chr19" name="chr19">
</scanned-sequence>
<scanned-sequence accession="chr19" name="chr19">
</scanned-sequence>
<scanned-sequence accession="chr19" name="chr19">
</scanned-sequence>
<scanned-sequence accession="chr19" name="chr19">
</scanned-sequence>
<scanned-sequence accession="chr19" name="chr19">
</scanned-sequence>
<scanned-sequence accession="chr19" name="chr19">
</scanned-sequence>
<scanned-sequence accession="chr19" name="chr19">
</scanned-sequence>
<scanned-sequence accession="chr19" name="chr19">
</scanned-sequence>
<scanned-sequence accession="chr19" name="chr19">
</scanned-sequence>
<scanned-sequence accession="chr19" name="chr19">
<matched-element start="10258536" stop="10258521" score="12.3636" pvalue="3.99e-05">
<sequence>CTCCCCAGGTCAAGAA</sequence>
<mem:qvalue>0.807</mem:qvalue>
</matched-element>
</scanned-sequence>
<scanned-sequence accession="chr19" name="chr19">
<matched-element start="10565758" stop="10565773" score="11.0182" pvalue="8.47e-05">
<sequence>TACTTGGGGTCAGAGA</sequence>
<mem:qvalue>0.807</mem:qvalue>
</matched-element>
</scanned-sequence>
<scanned-sequence accession="chr19" name="chr19">
</scanned-sequence>
<scanned-sequence accession="chr19" name="chr19">
</scanned-sequence>
<scanned-sequence accession="chr19" name="chr19">
</scanned-sequence>
<scanned-sequence accession="chr19" name="chr19">
</scanned-sequence>
<scanned-sequence accession="chr19" name="chr19">
<matched-element start="11896635" stop="11896620" score="12.4091" pvalue="3.87e-05">
<sequence>TGCACGGGGTCACAGG</sequence>
<mem:qvalue>0.807</mem:qvalue>
</matched-element>
</scanned-sequence>
<scanned-sequence accession="chr19" name="chr19">
<matched-element start="12266869" stop="12266854" score="13.4727" pvalue="1.67e-05">
<sequence>CGGGTCGGGTCACAAC</sequence>
<mem:qvalue>0.807</mem:qvalue>
</matched-element>
</scanned-sequence>
<scanned-sequence accession="chr19" name="chr19">
</scanned-sequence>
<scanned-sequence accession="chr19" name="chr19">
</scanned-sequence>
<scanned-sequence accession="chr19" name="chr19">
<matched-element start="12755881" stop="12755866" score="10.7182" pvalue="9.73e-05">
<sequence>ACCCGCGGGTCAGGAC</sequence>
<mem:qvalue>0.807</mem:qvalue>
</matched-element>
</scanned-sequence>
<scanned-sequence accession="chr19" name="chr19">
<matched-element start="12764601" stop="12764616" score="12.0364" pvalue="4.92e-05">
<sequence>TGCTTGGGGTCAAGGG</sequence>
<mem:qvalue>0.807</mem:qvalue>
</matched-element>
</scanned-sequence>
<scanned-sequence accession="chr19" name="chr19">
</scanned-sequence>
<scanned-sequence accession="chr19" name="chr19">
</scanned-sequence>
<scanned-sequence accession="chr19" name="chr19">
<matched-element start="12910358" stop="12910373" score="12.1364" pvalue="4.62e-05">
<sequence>AGGGCTGGGTCAGGTT</sequence>
<mem:qvalue>0.807</mem:qvalue>
</matched-element>
</scanned-sequence>
<scanned-sequence accession="chr19" name="chr19">
</scanned-sequence>
<scanned-sequence accession="chr19" name="chr19">
</scanned-sequence>
<scanned-sequence accession="chr19" name="chr19">
</scanned-sequence>
<scanned-sequence accession="chr19" name="chr19">
</scanned-sequence>
<scanned-sequence accession="chr19" name="chr19">
</scanned-sequence>
<scanned-sequence accession="chr19" name="chr19">
</scanned-sequence>
<scanned-sequence accession="chr19" name="chr19">
</scanned-sequence>
<scanned-sequence accession="chr19" name="chr19">
</scanned-sequence>
<scanned-sequence accession="chr19" name="chr19">
</scanned-sequence>
<scanned-sequence accession="chr19" name="chr19">
</scanned-sequence>
<scanned-sequence accession="chr19" name="chr19">
</scanned-sequence>
<scanned-sequence accession="chr19" name="chr19">
<matched-element start="16310651" stop="16310636" score="11.6545" pvalue="6.12e-05">
<sequence>AACCTGGGGTCAAGGT</sequence>
<mem:qvalue>0.807</mem:qvalue>
</matched-element>
</scanned-sequence>
<scanned-sequence accession="chr19" name="chr19">
</scanned-sequence>
<scanned-sequence accession="chr19" name="chr19">
</scanned-sequence>
<scanned-sequence accession="chr19" name="chr19">
</scanned-sequence>
<scanned-sequence accession="chr19" name="chr19">
</scanned-sequence>
<scanned-sequence accession="chr19" name="chr19">
</scanned-sequence>
<scanned-sequence accession="chr19" name="chr19">
</scanned-sequence>
<scanned-sequence accession="chr19" name="chr19">
</scanned-sequence>
<scanned-sequence accession="chr19" name="chr19">
</scanned-sequence>
<scanned-sequence accession="chr19" name="chr19">
</scanned-sequence>
<scanned-sequence accession="chr19" name="chr19">
</scanned-sequence>
<scanned-sequence accession="chr19" name="chr19">
</scanned-sequence>
<scanned-sequence accession="chr19" name="chr19">
</scanned-sequence>
<scanned-sequence accession="chr19" name="chr19">
</scanned-sequence>
<scanned-sequence accession="chr19" name="chr19">
</scanned-sequence>
<scanned-sequence accession="chr19" name="chr19">
</scanned-sequence>
<scanned-sequence accession="chr19" name="chr19">
</scanned-sequence>
<scanned-sequence accession="chr19" name="chr19">
</scanned-sequence>
<scanned-sequence accession="chr19" name="chr19">
</scanned-sequence>
<scanned-sequence accession="chr19" name="chr19">
<matched-element start="19127345" stop="19127330" score="11.1273" pvalue="8.04e-05">
<sequence>TGGAGGGGGTCAGTGA</sequence>
<mem:qvalue>0.807</mem:qvalue>
</matched-element>
</scanned-sequence>
<scanned-sequence accession="chr19" name="chr19">
</scanned-sequence>
<scanned-sequence accession="chr19" name="chr19">
</scanned-sequence>
<scanned-sequence accession="chr19" name="chr19">
</scanned-sequence>
<scanned-sequence accession="chr19" name="chr19">
</scanned-sequence>
<scanned-sequence accession="chr19" name="chr19">
</scanned-sequence>
<scanned-sequence accession="chr19" name="chr19">
</scanned-sequence>
<scanned-sequence accession="chr19" name="chr19">
</scanned-sequence>
<scanned-sequence accession="chr19" name="chr19">
</scanned-sequence>
<scanned-sequence accession="chr19" name="chr19">
</scanned-sequence>
<scanned-sequence accession="chr19" name="chr19">
</scanned-sequence>
<scanned-sequence accession="chr19" name="chr19">
</scanned-sequence>
<scanned-sequence accession="chr19" name="chr19">
</scanned-sequence>
<scanned-sequence accession="chr19" name="chr19">
</scanned-sequence>
<scanned-sequence accession="chr19" name="chr19">
</scanned-sequence>
<scanned-sequence accession="chr19" name="chr19">
</scanned-sequence>
<scanned-sequence accession="chr19" name="chr19">
</scanned-sequence>
<scanned-sequence accession="chr19" name="chr19">
</scanned-sequence>
<scanned-sequence accession="chr19" name="chr19">
</scanned-sequence>
<scanned-sequence accession="chr19" name="chr19">
</scanned-sequence>
<scanned-sequence accession="chr19" name="chr19">
</scanned-sequence>
<scanned-sequence accession="chr19" name="chr19">
</scanned-sequence>
<scanned-sequence accession="chr19" name="chr19">
</scanned-sequence>
<scanned-sequence accession="chr19" name="chr19">
</scanned-sequence>
<scanned-sequence accession="chr19" name="chr19">
</scanned-sequence>
<scanned-sequence accession="chr19" name="chr19">
</scanned-sequence>
<scanned-sequence accession="chr19" name="chr19">
</scanned-sequence>
<scanned-sequence accession="chr19" name="chr19">
</scanned-sequence>
<scanned-sequence accession="chr19" name="chr19">
</scanned-sequence>
<scanned-sequence accession="chr19" name="chr19">
</scanned-sequence>
<scanned-sequence accession="chr19" name="chr19">
<matched-element start="47141373" stop="47141358" score="13.1091" pvalue="2.29e-05">
<sequence>GTCTGGGGGTCACTGA</sequence>
<mem:qvalue>0.807</mem:qvalue>
</matched-element>
</scanned-sequence>
<scanned-sequence accession="chr19" name="chr19">
</scanned-sequence>
<scanned-sequence accession="chr19" name="chr19">
</scanned-sequence>
<scanned-sequence accession="chr19" name="chr19">
</scanned-sequence>
<scanned-sequence accession="chr19" name="chr19">
</scanned-sequence>
<scanned-sequence accession="chr19" name="chr19">
</scanned-sequence>
<scanned-sequence accession="chr19" name="chr19">
</scanned-sequence>
<scanned-sequence accession="chr19" name="chr19">
</scanned-sequence>
<scanned-sequence accession="chr19" name="chr19">
</scanned-sequence>
<scanned-sequence accession="chr19" name="chr19">
</scanned-sequence>
<scanned-sequence accession="chr19" name="chr19">
</scanned-sequence>
<scanned-sequence accession="chr19" name="chr19">
</scanned-sequence>
<scanned-sequence accession="chr19" name="chr19">
</scanned-sequence>
<scanned-sequence accession="chr19" name="chr19">
</scanned-sequence>
<scanned-sequence accession="chr19" name="chr19">
</scanned-sequence>
<scanned-sequence accession="chr19" name="chr19">
</scanned-sequence>
<scanned-sequence accession="chr19" name="chr19">
</scanned-sequence>
<scanned-sequence accession="chr19" name="chr19">
</scanned-sequence>
<scanned-sequence accession="chr19" name="chr19">
</scanned-sequence>
<scanned-sequence accession="chr19" name="chr19">
</scanned-sequence>
<scanned-sequence accession="chr19" name="chr19">
</scanned-sequence>
<scanned-sequence accession="chr19" name="chr19">
</scanned-sequence>
<scanned-sequence accession="chr19" name="chr19">
</scanned-sequence>
<scanned-sequence accession="chr19" name="chr19">
</scanned-sequence>
<scanned-sequence accession="chr19" name="chr19">
</scanned-sequence>
<scanned-sequence accession="chr19" name="chr19">
</scanned-sequence>
<scanned-sequence accession="chr19" name="chr19">
</scanned-sequence>
<scanned-sequence accession="chr19" name="chr19">
</scanned-sequence>
<scanned-sequence accession="chr19" name="chr19">
</scanned-sequence>
<scanned-sequence accession="chr19" name="chr19">
</scanned-sequence>
<scanned-sequence accession="chr19" name="chr19">
</scanned-sequence>
<scanned-sequence accession="chr19" name="chr19">
</scanned-sequence>
<scanned-sequence accession="chr19" name="chr19">
</scanned-sequence>
<scanned-sequence accession="chr19" name="chr19">
</scanned-sequence>
<scanned-sequence accession="chr19" name="chr19">
</scanned-sequence>
<scanned-sequence accession="chr19" name="chr19">
</scanned-sequence>
<scanned-sequence accession="chr19" name="chr19">
</scanned-sequence>
<scanned-sequence accession="chr19" name="chr19">
</scanned-sequence>
<scanned-sequence accession="chr19" name="chr19">
</scanned-sequence>
<scanned-sequence accession="chr19" name="chr19">
</scanned-sequence>
<scanned-sequence accession="chr19" name="chr19">
</scanned-sequence>
<scanned-sequence accession="chr19" name="chr19">
</scanned-sequence>
<scanned-sequence accession="chr19" name="chr19">
</scanned-sequence>
<scanned-sequence accession="chr19" name="chr19">
</scanned-sequence>
<scanned-sequence accession="chr19" name="chr19">
</scanned-sequence>
<scanned-sequence accession="chr19" name="chr19">
</scanned-sequence>
<scanned-sequence accession="chr19" name="chr19">
</scanned-sequence>
<scanned-sequence accession="chr19" name="chr19">
</scanned-sequence>
<scanned-sequence accession="chr19" name="chr19">
</scanned-sequence>
<scanned-sequence accession="chr19" name="chr19">
</scanned-sequence>
<scanned-sequence accession="chr19" name="chr19">
</scanned-sequence>
<scanned-sequence accession="chr19" name="chr19">
</scanned-sequence>
<scanned-sequence accession="chr19" name="chr19">
</scanned-sequence>
<scanned-sequence accession="chr19" name="chr19">
</scanned-sequence>
<scanned-sequence accession="chr19" name="chr19">
<matched-element start="63679183" stop="63679198" score="13.7545" pvalue="1.27e-05">
<sequence>GTCAGCGGGTCACGGT</sequence>
<mem:qvalue>0.807</mem:qvalue>
</matched-element>
</scanned-sequence>
<scanned-sequence accession="chr19" name="chr19">
</scanned-sequence>
<scanned-sequence accession="chr20" name="chr20">
</scanned-sequence>
<scanned-sequence accession="chr20" name="chr20">
</scanned-sequence>
<scanned-sequence accession="chr20" name="chr20">
</scanned-sequence>
<scanned-sequence accession="chr20" name="chr20">
<matched-element start="5041956" stop="5041971" score="11.5" pvalue="6.65e-05">
<sequence>CTACCTGGGTCACAGT</sequence>
<mem:qvalue>0.807</mem:qvalue>
</matched-element>
</scanned-sequence>
<scanned-sequence accession="chr20" name="chr20">
</scanned-sequence>
<scanned-sequence accession="chr20" name="chr20">
</scanned-sequence>
<scanned-sequence accession="chr20" name="chr20">
</scanned-sequence>
<scanned-sequence accession="chr20" name="chr20">
</scanned-sequence>
<scanned-sequence accession="chr20" name="chr20">
</scanned-sequence>
<scanned-sequence accession="chr20" name="chr20">
</scanned-sequence>
<scanned-sequence accession="chr20" name="chr20">
</scanned-sequence>
<scanned-sequence accession="chr20" name="chr20">
</scanned-sequence>
<scanned-sequence accession="chr20" name="chr20">
</scanned-sequence>
<scanned-sequence accession="chr20" name="chr20">
</scanned-sequence>
<scanned-sequence accession="chr20" name="chr20">
</scanned-sequence>
<scanned-sequence accession="chr20" name="chr20">
</scanned-sequence>
<scanned-sequence accession="chr20" name="chr20">
</scanned-sequence>
<scanned-sequence accession="chr20" name="chr20">
</scanned-sequence>
<scanned-sequence accession="chr20" name="chr20">
<matched-element start="31453013" stop="31453028" score="13.7545" pvalue="1.27e-05">
<sequence>CAGGCCGGGTCATGCT</sequence>
<mem:qvalue>0.807</mem:qvalue>
</matched-element>
</scanned-sequence>
<scanned-sequence accession="chr20" name="chr20">
</scanned-sequence>
<scanned-sequence accession="chr20" name="chr20">
</scanned-sequence>
<scanned-sequence accession="chr20" name="chr20">
</scanned-sequence>
<scanned-sequence accession="chr20" name="chr20">
</scanned-sequence>
<scanned-sequence accession="chr20" name="chr20">
</scanned-sequence>
<scanned-sequence accession="chr20" name="chr20">
</scanned-sequence>
<scanned-sequence accession="chr20" name="chr20">
<matched-element start="36904696" stop="36904711" score="11.5273" pvalue="6.56e-05">
<sequence>TGACTGGGGTCAGGTG</sequence>
<mem:qvalue>0.807</mem:qvalue>
</matched-element>
</scanned-sequence>
<scanned-sequence accession="chr20" name="chr20">
</scanned-sequence>
<scanned-sequence accession="chr20" name="chr20">
</scanned-sequence>
<scanned-sequence accession="chr20" name="chr20">
</scanned-sequence>
<scanned-sequence accession="chr20" name="chr20">
</scanned-sequence>
<scanned-sequence accession="chr20" name="chr20">
</scanned-sequence>
<scanned-sequence accession="chr20" name="chr20">
</scanned-sequence>
<scanned-sequence accession="chr20" name="chr20">
</scanned-sequence>
<scanned-sequence accession="chr20" name="chr20">
</scanned-sequence>
<scanned-sequence accession="chr20" name="chr20">
</scanned-sequence>
<scanned-sequence accession="chr20" name="chr20">
</scanned-sequence>
<scanned-sequence accession="chr20" name="chr20">
</scanned-sequence>
<scanned-sequence accession="chr20" name="chr20">
<matched-element start="45725832" stop="45725817" score="12.3" pvalue="4.16e-05">
<sequence>GACATGGGGTCACTGA</sequence>
<mem:qvalue>0.807</mem:qvalue>
</matched-element>
</scanned-sequence>
<scanned-sequence accession="chr20" name="chr20">
<matched-element start="45820731" stop="45820746" score="10.9455" pvalue="8.76e-05">
<sequence>GGCCCCAGGTCAGACT</sequence>
<mem:qvalue>0.807</mem:qvalue>
</matched-element>
</scanned-sequence>
<scanned-sequence accession="chr20" name="chr20">
<matched-element start="45847254" stop="45847269" score="13.3273" pvalue="1.9e-05">
<sequence>CCAGCGGGGTCAAACA</sequence>
<mem:qvalue>0.807</mem:qvalue>
</matched-element>
<matched-element start="45847208" stop="45847223" score="11.7455" pvalue="5.82e-05">
<sequence>GTCCGCGGGTCAGGGG</sequence>
<mem:qvalue>0.807</mem:qvalue>
</matched-element>
</scanned-sequence>
<scanned-sequence accession="chr20" name="chr20">
</scanned-sequence>
<scanned-sequence accession="chr20" name="chr20">
</scanned-sequence>
<scanned-sequence accession="chr20" name="chr20">
</scanned-sequence>
<scanned-sequence accession="chr20" name="chr20">
</scanned-sequence>
<scanned-sequence accession="chr20" name="chr20">
</scanned-sequence>
<scanned-sequence accession="chr20" name="chr20">
</scanned-sequence>
<scanned-sequence accession="chr20" name="chr20">
</scanned-sequence>
<scanned-sequence accession="chr20" name="chr20">
<matched-element start="47735377" stop="47735362" score="11.4455" pvalue="6.85e-05">
<sequence>CTGTCTGGGTCACAGA</sequence>
<mem:qvalue>0.807</mem:qvalue>
</matched-element>
</scanned-sequence>
<scanned-sequence accession="chr20" name="chr20">
</scanned-sequence>
<scanned-sequence accession="chr20" name="chr20">
</scanned-sequence>
<scanned-sequence accession="chr20" name="chr20">
<matched-element start="48560092" stop="48560107" score="11.7" pvalue="5.97e-05">
<sequence>CTCCCGGGGTCGCCTA</sequence>
<mem:qvalue>0.807</mem:qvalue>
</matched-element>
<matched-element start="48560025" stop="48560040" score="10.8182" pvalue="9.29e-05">
<sequence>CGGGCCGGGTCGGGGC</sequence>
<mem:qvalue>0.807</mem:qvalue>
</matched-element>
</scanned-sequence>
<scanned-sequence accession="chr20" name="chr20">
</scanned-sequence>
<scanned-sequence accession="chr20" name="chr20">
</scanned-sequence>
<scanned-sequence accession="chr20" name="chr20">
</scanned-sequence>
<scanned-sequence accession="chr20" name="chr20">
</scanned-sequence>
<scanned-sequence accession="chr20" name="chr20">
</scanned-sequence>
<scanned-sequence accession="chr20" name="chr20">
</scanned-sequence>
<scanned-sequence accession="chr20" name="chr20">
<matched-element start="55184091" stop="55184106" score="11.1" pvalue="8.15e-05">
<sequence>GCATTCGGGTCAGGGC</sequence>
<mem:qvalue>0.807</mem:qvalue>
</matched-element>
</scanned-sequence>
<scanned-sequence accession="chr20" name="chr20">
</scanned-sequence>
<scanned-sequence accession="chr20" name="chr20">
</scanned-sequence>
<scanned-sequence accession="chr20" name="chr20">
</scanned-sequence>
<scanned-sequence accession="chr20" name="chr20">
</scanned-sequence>
<scanned-sequence accession="chr20" name="chr20">
</scanned-sequence>
<scanned-sequence accession="chr20" name="chr20">
</scanned-sequence>
<scanned-sequence accession="chr20" name="chr20">
</scanned-sequence>
<scanned-sequence accession="chr20" name="chr20">
</scanned-sequence>
<scanned-sequence accession="chr20" name="chr20">
</scanned-sequence>
<scanned-sequence accession="chr21" name="chr21">
</scanned-sequence>
<scanned-sequence accession="chr21" name="chr21">
</scanned-sequence>
<scanned-sequence accession="chr21" name="chr21">
</scanned-sequence>
<scanned-sequence accession="chr21" name="chr21">
</scanned-sequence>
<scanned-sequence accession="chr21" name="chr21">
</scanned-sequence>
<scanned-sequence accession="chr21" name="chr21">
</scanned-sequence>
<scanned-sequence accession="chr21" name="chr21">
</scanned-sequence>
<scanned-sequence accession="chr21" name="chr21">
</scanned-sequence>
<scanned-sequence accession="chr21" name="chr21">
</scanned-sequence>
<scanned-sequence accession="chr21" name="chr21">
</scanned-sequence>
<scanned-sequence accession="chr21" name="chr21">
</scanned-sequence>
<scanned-sequence accession="chr21" name="chr21">
</scanned-sequence>
<scanned-sequence accession="chr21" name="chr21">
</scanned-sequence>
<scanned-sequence accession="chr21" name="chr21">
</scanned-sequence>
<scanned-sequence accession="chr21" name="chr21">
</scanned-sequence>
<scanned-sequence accession="chr21" name="chr21">
</scanned-sequence>
<scanned-sequence accession="chr21" name="chr21">
</scanned-sequence>
<scanned-sequence accession="chr21" name="chr21">
</scanned-sequence>
<scanned-sequence accession="chr21" name="chr21">
</scanned-sequence>
<scanned-sequence accession="chr21" name="chr21">
</scanned-sequence>
<scanned-sequence accession="chr21" name="chr21">
</scanned-sequence>
<scanned-sequence accession="chr21" name="chr21">
</scanned-sequence>
<scanned-sequence accession="chr21" name="chr21">
</scanned-sequence>
<scanned-sequence accession="chr21" name="chr21">
</scanned-sequence>
<scanned-sequence accession="chr21" name="chr21">
<matched-element start="35160034" stop="35160049" score="13.1636" pvalue="2.19e-05">
<sequence>AGCTCGGGGTCATTTC</sequence>
<mem:qvalue>0.807</mem:qvalue>
</matched-element>
</scanned-sequence>
<scanned-sequence accession="chr21" name="chr21">
</scanned-sequence>
<scanned-sequence accession="chr21" name="chr21">
</scanned-sequence>
<scanned-sequence accession="chr21" name="chr21">
</scanned-sequence>
<scanned-sequence accession="chr21" name="chr21">
</scanned-sequence>
<scanned-sequence accession="chr21" name="chr21">
</scanned-sequence>
<scanned-sequence accession="chr21" name="chr21">
</scanned-sequence>
<scanned-sequence accession="chr21" name="chr21">
</scanned-sequence>
<scanned-sequence accession="chr21" name="chr21">
</scanned-sequence>
<scanned-sequence accession="chr21" name="chr21">
</scanned-sequence>
<scanned-sequence accession="chr21" name="chr21">
</scanned-sequence>
<scanned-sequence accession="chr22" name="chr22">
</scanned-sequence>
<scanned-sequence accession="chr22" name="chr22">
</scanned-sequence>
<scanned-sequence accession="chr22" name="chr22">
</scanned-sequence>
<scanned-sequence accession="chr22" name="chr22">
</scanned-sequence>
<scanned-sequence accession="chr22" name="chr22">
</scanned-sequence>
<scanned-sequence accession="chr22" name="chr22">
</scanned-sequence>
<scanned-sequence accession="chr22" name="chr22">
</scanned-sequence>
<scanned-sequence accession="chr22" name="chr22">
</scanned-sequence>
<scanned-sequence accession="chr22" name="chr22">
</scanned-sequence>
<scanned-sequence accession="chr22" name="chr22">
</scanned-sequence>
<scanned-sequence accession="chr22" name="chr22">
</scanned-sequence>
<scanned-sequence accession="chr22" name="chr22">
</scanned-sequence>
<scanned-sequence accession="chr22" name="chr22">
</scanned-sequence>
<scanned-sequence accession="chr22" name="chr22">
</scanned-sequence>
<scanned-sequence accession="chr22" name="chr22">
</scanned-sequence>
<scanned-sequence accession="chr22" name="chr22">
</scanned-sequence>
<scanned-sequence accession="chr22" name="chr22">
<matched-element start="27518523" stop="27518538" score="11.9364" pvalue="5.22e-05">
<sequence>ATCATGGGGTCAGCTG</sequence>
<mem:qvalue>0.807</mem:qvalue>
</matched-element>
</scanned-sequence>
<scanned-sequence accession="chr22" name="chr22">
</scanned-sequence>
<scanned-sequence accession="chr22" name="chr22">
</scanned-sequence>
<scanned-sequence accession="chr22" name="chr22">
</scanned-sequence>
<scanned-sequence accession="chr22" name="chr22">
</scanned-sequence>
<scanned-sequence accession="chr22" name="chr22">
</scanned-sequence>
<scanned-sequence accession="chr22" name="chr22">
<matched-element start="27526727" stop="27526742" score="11.2727" pvalue="7.49e-05">
<sequence>TACTTGGGGTCATTTT</sequence>
<mem:qvalue>0.807</mem:qvalue>
</matched-element>
</scanned-sequence>
<scanned-sequence accession="chr22" name="chr22">
</scanned-sequence>
<scanned-sequence accession="chr22" name="chr22">
</scanned-sequence>
<scanned-sequence accession="chr22" name="chr22">
</scanned-sequence>
<scanned-sequence accession="chr22" name="chr22">
</scanned-sequence>
<scanned-sequence accession="chr22" name="chr22">
</scanned-sequence>
<scanned-sequence accession="chr22" name="chr22">
</scanned-sequence>
<scanned-sequence accession="chr22" name="chr22">
</scanned-sequence>
<scanned-sequence accession="chr22" name="chr22">
</scanned-sequence>
<scanned-sequence accession="chr22" name="chr22">
</scanned-sequence>
<scanned-sequence accession="chr22" name="chr22">
<matched-element start="36010284" stop="36010269" score="11.0091" pvalue="8.5e-05">
<sequence>ATGGCTGGGTCACTGC</sequence>
<mem:qvalue>0.807</mem:qvalue>
</matched-element>
</scanned-sequence>
<scanned-sequence accession="chr22" name="chr22">
</scanned-sequence>
<scanned-sequence accession="chr22" name="chr22">
</scanned-sequence>
<scanned-sequence accession="chr22" name="chr22">
<matched-element start="37207730" stop="37207745" score="13" pvalue="2.51e-05">
<sequence>CTAGTGGGGTCAAAAT</sequence>
<mem:qvalue>0.807</mem:qvalue>
</matched-element>
</scanned-sequence>
<scanned-sequence accession="chr22" name="chr22">
</scanned-sequence>
<scanned-sequence accession="chr22" name="chr22">
</scanned-sequence>
<scanned-sequence accession="chr22" name="chr22">
</scanned-sequence>
<scanned-sequence accession="chr22" name="chr22">
</scanned-sequence>
<scanned-sequence accession="chr22" name="chr22">
</scanned-sequence>
<scanned-sequence accession="chr22" name="chr22">
</scanned-sequence>
<scanned-sequence accession="chr22" name="chr22">
</scanned-sequence>
<scanned-sequence accession="chr22" name="chr22">
</scanned-sequence>
<scanned-sequence accession="chr22" name="chr22">
</scanned-sequence>
<scanned-sequence accession="chr22" name="chr22">
</scanned-sequence>
<scanned-sequence accession="chr22" name="chr22">
<matched-element start="39141579" stop="39141594" score="12.2455" pvalue="4.31e-05">
<sequence>ATCTCGGGGTCATCTG</sequence>
<mem:qvalue>0.807</mem:qvalue>
</matched-element>
</scanned-sequence>
<scanned-sequence accession="chr22" name="chr22">
</scanned-sequence>
<scanned-sequence accession="chr22" name="chr22">
</scanned-sequence>
<scanned-sequence accession="chr22" name="chr22">
</scanned-sequence>
<scanned-sequence accession="chr22" name="chr22">
</scanned-sequence>
<scanned-sequence accession="chr22" name="chr22">
</scanned-sequence>
<scanned-sequence accession="chr22" name="chr22">
<matched-element start="40558452" stop="40558467" score="11.9273" pvalue="5.25e-05">
<sequence>AGCGCGAGGTCACGGC</sequence>
<mem:qvalue>0.807</mem:qvalue>
</matched-element>
<matched-element start="40558587" stop="40558572" score="11.6636" pvalue="6.09e-05">
<sequence>GAGTCCGGGTCATCCA</sequence>
<mem:qvalue>0.807</mem:qvalue>
</matched-element>
</scanned-sequence>
<scanned-sequence accession="chr22" name="chr22">
</scanned-sequence>
<scanned-sequence accession="chr22" name="chr22">
</scanned-sequence>
<scanned-sequence accession="chr22" name="chr22">
</scanned-sequence>
<scanned-sequence accession="chr22" name="chr22">
<matched-element start="41341310" stop="41341295" score="14.1091" pvalue="8.74e-06">
<sequence>GTAGGCGGGTCACCTT</sequence>
<mem:qvalue>0.807</mem:qvalue>
</matched-element>
</scanned-sequence>
<scanned-sequence accession="chr22" name="chr22">
</scanned-sequence>
<scanned-sequence accession="chr22" name="chr22">
</scanned-sequence>
<scanned-sequence accession="chr22" name="chr22">
</scanned-sequence>
<scanned-sequence accession="chr22" name="chr22">
</scanned-sequence>
<scanned-sequence accession="chr22" name="chr22">
</scanned-sequence>
<scanned-sequence accession="chr22" name="chr22">
</scanned-sequence>
<scanned-sequence accession="chr22" name="chr22">
</scanned-sequence>
<scanned-sequence accession="chr22" name="chr22">
</scanned-sequence>
<scanned-sequence accession="chr22" name="chr22">
<matched-element start="48051965" stop="48051980" score="11.2455" pvalue="7.59e-05">
<sequence>TGTGCTGGGTCAGTGA</sequence>
<mem:qvalue>0.807</mem:qvalue>
</matched-element>
<matched-element start="48052234" stop="48052249" score="11.1455" pvalue="7.97e-05">
<sequence>GTGCTGGGGTCAGCAA</sequence>
<mem:qvalue>0.807</mem:qvalue>
</matched-element>
<matched-element start="48052032" stop="48052047" score="10.7727" pvalue="9.49e-05">
<sequence>GTGCTGGGGTCAGAGA</sequence>
<mem:qvalue>0.807</mem:qvalue>
</matched-element>
</scanned-sequence>
<scanned-sequence accession="chr22" name="chr22">
</scanned-sequence>
<scanned-sequence accession="chr22" name="chr22">
</scanned-sequence>
<scanned-sequence accession="chr22" name="chr22">
</scanned-sequence>
<scanned-sequence accession="chr22" name="chr22">
<matched-element start="49310965" stop="49310980" score="13.4909" pvalue="1.64e-05">
<sequence>CGCCGGGGGTCACGTG</sequence>
<mem:qvalue>0.807</mem:qvalue>
</matched-element>
</scanned-sequence>
<scanned-sequence accession="chr22" name="chr22">
</scanned-sequence>
<scanned-sequence accession="chr22" name="chr22">
</scanned-sequence>
<scanned-sequence accession="chr22" name="chr22">
<matched-element start="49314980" stop="49314995" score="12.4909" pvalue="3.66e-05">
<sequence>TTCCCGGGGTCATCAA</sequence>
<mem:qvalue>0.807</mem:qvalue>
</matched-element>
</scanned-sequence>
<scanned-sequence accession="chr22" name="chr22">
</scanned-sequence>
<scanned-sequence accession="chr7_random" name="chr7_random">
</scanned-sequence>
<scanned-sequence accession="chr17_random" name="chr17_random">
</scanned-sequence>
<scanned-sequence accession="chr17_random" name="chr17_random">
</scanned-sequence>
</pattern>
</cis-element-search>
