# Supplementary material for: The MEME Suite
Source: Nucleic Acids Res. 2015 May 7;43(Web Server issue):W39–49. doi: 10.1093/nar/gkv416 (PMC4489269; doi:10.1093/nar/gkv416)
Supplement: SUPPLEMENTARY DATA [file supp_gkv416_nar-00283-web-b-2015-File005.zip › case4/meme-chip/fimo_out_19/fimo.gff]

##gff-version 3
chr1	fimo	nucleotide_motif	1701672	1701687	42.4	+	.	Name=UP00009_2;ID=UP00009_2-1-chr1;pvalue=5.68e-05;qvalue=0.807;sequence=GGCCCCAGGTCACACA;
chr1	fimo	nucleotide_motif	12034719	12034734	40.2	-	.	Name=UP00009_2;ID=UP00009_2-1-chr1;pvalue=9.57e-05;qvalue=0.807;sequence=ATGACCAGGTCAGGCA;
chr1	fimo	nucleotide_motif	26010198	26010213	41.8	-	.	Name=UP00009_2;ID=UP00009_2-1-chr1;pvalue=6.52e-05;qvalue=0.807;sequence=CAAGGCGGGTCACAGG;
chr1	fimo	nucleotide_motif	28752055	28752070	40.7	-	.	Name=UP00009_2;ID=UP00009_2-1-chr1;pvalue=8.54e-05;qvalue=0.807;sequence=CGGCCCGGGTCGGGCA;
chr1	fimo	nucleotide_motif	28776569	28776584	43.6	-	.	Name=UP00009_2;ID=UP00009_2-1-chr1;pvalue=4.31e-05;qvalue=0.807;sequence=AGGATGGGGTCAGGGA;
chr1	fimo	nucleotide_motif	29957628	29957643	45.2	+	.	Name=UP00009_2;ID=UP00009_2-1-chr1;pvalue=3.03e-05;qvalue=0.807;sequence=CAAGTGGGGTCAATGT;
chr1	fimo	nucleotide_motif	32488421	32488436	46.0	+	.	Name=UP00009_2;ID=UP00009_2-1-chr1;pvalue=2.49e-05;qvalue=0.807;sequence=CTGGTGGGGTCAAGGC;
chr1	fimo	nucleotide_motif	33055479	33055494	41.6	+	.	Name=UP00009_2;ID=UP00009_2-1-chr1;pvalue=6.88e-05;qvalue=0.807;sequence=CTTCCTGGGTCACCGT;
chr1	fimo	nucleotide_motif	39054365	39054380	44.7	-	.	Name=UP00009_2;ID=UP00009_2-1-chr1;pvalue=3.37e-05;qvalue=0.807;sequence=AGCTCTGGGTCAGTTA;
chr1	fimo	nucleotide_motif	40278357	40278372	42.2	-	.	Name=UP00009_2;ID=UP00009_2-1-chr1;pvalue=6.03e-05;qvalue=0.807;sequence=CGCGGTGGGTCAGCCC;
chr1	fimo	nucleotide_motif	40929771	40929786	42.3	+	.	Name=UP00009_2;ID=UP00009_2-1-chr1;pvalue=5.85e-05;qvalue=0.807;sequence=GGGGCGGGGTCAAAAC;
chr1	fimo	nucleotide_motif	42045221	42045236	40.0	+	.	Name=UP00009_2;ID=UP00009_2-1-chr1;pvalue=9.93e-05;qvalue=0.807;sequence=GTCACTGGGTCATCGA;
chr1	fimo	nucleotide_motif	84744936	84744951	41.9	-	.	Name=UP00009_2;ID=UP00009_2-2-chr1;pvalue=6.43e-05;qvalue=0.807;sequence=AAACTCGGGTCACAGA;
chr1	fimo	nucleotide_motif	84744992	84745007	47.7	-	.	Name=UP00009_2;ID=UP00009_2-1-chr1;pvalue=1.68e-05;qvalue=0.807;sequence=CGCCTCGGGTCAGCGG;
chr1	fimo	nucleotide_motif	110682577	110682592	48.3	-	.	Name=UP00009_2;ID=UP00009_2-1-chr1;pvalue=1.47e-05;qvalue=0.807;sequence=AGCCTCGGGTCATGCT;
chr1	fimo	nucleotide_motif	117998703	117998718	42.5	+	.	Name=UP00009_2;ID=UP00009_2-2-chr1;pvalue=5.62e-05;qvalue=0.807;sequence=GTCTCTGGGTCAATCT;
chr1	fimo	nucleotide_motif	117998985	117999000	43.6	+	.	Name=UP00009_2;ID=UP00009_2-1-chr1;pvalue=4.31e-05;qvalue=0.807;sequence=TGAGCTGGGTCAGTTT;
chr1	fimo	nucleotide_motif	120065774	120065789	40.1	-	.	Name=UP00009_2;ID=UP00009_2-1-chr1;pvalue=9.85e-05;qvalue=0.807;sequence=TGAACCAGGTCACAGA;
chr1	fimo	nucleotide_motif	148125037	148125052	45.4	-	.	Name=UP00009_2;ID=UP00009_2-1-chr1;pvalue=2.91e-05;qvalue=0.807;sequence=GGGGTGGGGTCAAGAA;
chr1	fimo	nucleotide_motif	148398467	148398482	49.0	-	.	Name=UP00009_2;ID=UP00009_2-1-chr1;pvalue=1.26e-05;qvalue=0.807;sequence=GTAGTGGGGTCAGGCA;
chr1	fimo	nucleotide_motif	148398540	148398555	43.4	-	.	Name=UP00009_2;ID=UP00009_2-2-chr1;pvalue=4.6e-05;qvalue=0.807;sequence=GCTGCGGGGTCACTTC;
chr1	fimo	nucleotide_motif	154452928	154452943	55.7	-	.	Name=UP00009_2;ID=UP00009_2-1-chr1;pvalue=2.68e-06;qvalue=0.807;sequence=CTAGCCGGGTCACCGG;
chr1	fimo	nucleotide_motif	179370533	179370548	46.8	-	.	Name=UP00009_2;ID=UP00009_2-1-chr1;pvalue=2.07e-05;qvalue=0.807;sequence=AGATGCGGGTCACATA;
chr1	fimo	nucleotide_motif	180662950	180662965	42.0	-	.	Name=UP00009_2;ID=UP00009_2-1-chr1;pvalue=6.24e-05;qvalue=0.807;sequence=TTATTGGGGTCATTCT;
chr1	fimo	nucleotide_motif	181259719	181259734	47.5	+	.	Name=UP00009_2;ID=UP00009_2-1-chr1;pvalue=1.77e-05;qvalue=0.807;sequence=TGACCGGGGTCACCAA;
chr1	fimo	nucleotide_motif	201544195	201544210	46.0	+	.	Name=UP00009_2;ID=UP00009_2-1-chr1;pvalue=2.49e-05;qvalue=0.807;sequence=CTGGTCGGGTCATAGA;
chr1	fimo	nucleotide_motif	201556701	201556716	41.9	-	.	Name=UP00009_2;ID=UP00009_2-2-chr1;pvalue=6.49e-05;qvalue=0.807;sequence=GGAGGGGGGTCAGGGG;
chr1	fimo	nucleotide_motif	201557099	201557114	45.3	+	.	Name=UP00009_2;ID=UP00009_2-1-chr1;pvalue=2.95e-05;qvalue=0.807;sequence=AGGGTGGGGTCAGGTC;
chr1	fimo	nucleotide_motif	205170691	205170706	43.1	+	.	Name=UP00009_2;ID=UP00009_2-1-chr1;pvalue=4.87e-05;qvalue=0.807;sequence=AGGCTGGGGTCAACCA;
chr1	fimo	nucleotide_motif	224917436	224917451	44.3	+	.	Name=UP00009_2;ID=UP00009_2-1-chr1;pvalue=3.73e-05;qvalue=0.807;sequence=TCCCCCGGGTCATCTT;
chr10	fimo	nucleotide_motif	11319965	11319980	42.4	+	.	Name=UP00009_2;ID=UP00009_2-1-chr10;pvalue=5.79e-05;qvalue=0.807;sequence=ATGGCCAGGTCAGGCA;
chr10	fimo	nucleotide_motif	13805636	13805651	43.1	-	.	Name=UP00009_2;ID=UP00009_2-1-chr10;pvalue=4.84e-05;qvalue=0.807;sequence=TTTTCGGGGTCATCTA;
chr10	fimo	nucleotide_motif	42598253	42598268	40.6	-	.	Name=UP00009_2;ID=UP00009_2-1-chr10;pvalue=8.69e-05;qvalue=0.807;sequence=CTCCTCAGGTCAGCAT;
chr10	fimo	nucleotide_motif	45276632	45276647	41.8	+	.	Name=UP00009_2;ID=UP00009_2-1-chr10;pvalue=6.56e-05;qvalue=0.807;sequence=TTCTGGGGGTCACTGG;
chr10	fimo	nucleotide_motif	80514224	80514239	41.4	+	.	Name=UP00009_2;ID=UP00009_2-1-chr10;pvalue=7.15e-05;qvalue=0.807;sequence=AGGTTGGGGTCAAAGA;
chr10	fimo	nucleotide_motif	104144014	104144029	41.2	+	.	Name=UP00009_2;ID=UP00009_2-1-chr10;pvalue=7.62e-05;qvalue=0.807;sequence=GGCGCTGGGTCAGCGG;
chr10	fimo	nucleotide_motif	112145481	112145496	44.7	-	.	Name=UP00009_2;ID=UP00009_2-1-chr10;pvalue=3.35e-05;qvalue=0.807;sequence=GCAGCCGGGTCACTGG;
chr10	fimo	nucleotide_motif	121413759	121413774	40.1	+	.	Name=UP00009_2;ID=UP00009_2-1-chr10;pvalue=9.73e-05;qvalue=0.807;sequence=CATCTGGGGTCATTTT;
chr10	fimo	nucleotide_motif	121454195	121454210	40.5	-	.	Name=UP00009_2;ID=UP00009_2-1-chr10;pvalue=8.83e-05;qvalue=0.807;sequence=CTTTTCGGGTCATCAG;
chr10	fimo	nucleotide_motif	125969176	125969191	41.4	-	.	Name=UP00009_2;ID=UP00009_2-1-chr10;pvalue=7.21e-05;qvalue=0.807;sequence=CGGTTGGGGTCATCTG;
chr10	fimo	nucleotide_motif	135052701	135052716	45.3	+	.	Name=UP00009_2;ID=UP00009_2-1-chr10;pvalue=2.93e-05;qvalue=0.807;sequence=TTAGTGGGGTCAGTAA;
chr11	fimo	nucleotide_motif	440395	440410	48.0	-	.	Name=UP00009_2;ID=UP00009_2-1-chr11;pvalue=1.59e-05;qvalue=0.807;sequence=CACACCGGGTCACCGG;
chr11	fimo	nucleotide_motif	601236	601251	45.0	+	.	Name=UP00009_2;ID=UP00009_2-1-chr11;pvalue=3.14e-05;qvalue=0.807;sequence=GGCCTGGGGTCAAGCC;
chr11	fimo	nucleotide_motif	605839	605854	45.7	+	.	Name=UP00009_2;ID=UP00009_2-1-chr11;pvalue=2.69e-05;qvalue=0.807;sequence=CCTCCGGGGTCACGGA;
chr11	fimo	nucleotide_motif	1830778	1830793	40.1	-	.	Name=UP00009_2;ID=UP00009_2-2-chr11;pvalue=9.77e-05;qvalue=0.807;sequence=CGGCTTGGGTCAGGGT;
chr11	fimo	nucleotide_motif	1830964	1830979	42.6	-	.	Name=UP00009_2;ID=UP00009_2-1-chr11;pvalue=5.47e-05;qvalue=0.807;sequence=GCACCCGGGTCACTCG;
chr11	fimo	nucleotide_motif	13441572	13441587	40.4	+	.	Name=UP00009_2;ID=UP00009_2-1-chr11;pvalue=9.17e-05;qvalue=0.807;sequence=CAGCTCGGGTCAACCG;
chr11	fimo	nucleotide_motif	47557308	47557323	44.2	+	.	Name=UP00009_2;ID=UP00009_2-1-chr11;pvalue=3.8e-05;qvalue=0.807;sequence=AGACCGGGGTCAGGCG;
chr11	fimo	nucleotide_motif	48087992	48088007	46.6	-	.	Name=UP00009_2;ID=UP00009_2-1-chr11;pvalue=2.17e-05;qvalue=0.807;sequence=ACCTCGGGGTCAATTA;
chr11	fimo	nucleotide_motif	64621010	64621025	40.9	-	.	Name=UP00009_2;ID=UP00009_2-1-chr11;pvalue=8.15e-05;qvalue=0.807;sequence=GTGTTCGGGTCAGGAG;
chr11	fimo	nucleotide_motif	65076715	65076730	46.2	-	.	Name=UP00009_2;ID=UP00009_2-1-chr11;pvalue=2.38e-05;qvalue=0.807;sequence=CACATGGGGTCAGGGA;
chr11	fimo	nucleotide_motif	65076749	65076764	41.6	-	.	Name=UP00009_2;ID=UP00009_2-2-chr11;pvalue=6.98e-05;qvalue=0.807;sequence=GGTCCGGGGTCACATG;
chr11	fimo	nucleotide_motif	65112661	65112676	40.1	-	.	Name=UP00009_2;ID=UP00009_2-1-chr11;pvalue=9.81e-05;qvalue=0.807;sequence=GTGTCGGGGTCATGGG;
chr11	fimo	nucleotide_motif	67984110	67984125	50.3	-	.	Name=UP00009_2;ID=UP00009_2-1-chr11;pvalue=9.28e-06;qvalue=0.807;sequence=GTAGCGGGGTCAAGGT;
chr11	fimo	nucleotide_motif	72765652	72765667	42.1	-	.	Name=UP00009_2;ID=UP00009_2-2-chr11;pvalue=6.21e-05;qvalue=0.807;sequence=CGCGCCGTGTCACCCA;
chr11	fimo	nucleotide_motif	72765796	72765811	42.0	+	.	Name=UP00009_2;ID=UP00009_2-3-chr11;pvalue=6.27e-05;qvalue=0.807;sequence=GACCCGGGGTCACTGG;
chr11	fimo	nucleotide_motif	72765805	72765820	41.1	+	.	Name=UP00009_2;ID=UP00009_2-4-chr11;pvalue=7.66e-05;qvalue=0.807;sequence=TCACTGGGGTCACGAA;
chr11	fimo	nucleotide_motif	72765941	72765956	46.2	+	.	Name=UP00009_2;ID=UP00009_2-1-chr11;pvalue=2.38e-05;qvalue=0.807;sequence=CGTGTGGGGTCAAGTG;
chr11	fimo	nucleotide_motif	76017286	76017301	40.1	-	.	Name=UP00009_2;ID=UP00009_2-1-chr11;pvalue=9.81e-05;qvalue=0.807;sequence=CAACTCGGGTCATAAT;
chr11	fimo	nucleotide_motif	85835756	85835771	43.8	-	.	Name=UP00009_2;ID=UP00009_2-1-chr11;pvalue=4.19e-05;qvalue=0.807;sequence=GCTACCGGGTCACCGA;
chr11	fimo	nucleotide_motif	103305555	103305570	40.8	-	.	Name=UP00009_2;ID=UP00009_2-1-chr11;pvalue=8.22e-05;qvalue=0.807;sequence=CACACTGGGTCACAGT;
chr12	fimo	nucleotide_motif	46493492	46493507	42.7	+	.	Name=UP00009_2;ID=UP00009_2-1-chr12;pvalue=5.39e-05;qvalue=0.807;sequence=GGGCTGGGGTCACCTC;
chr12	fimo	nucleotide_motif	47810585	47810600	40.8	+	.	Name=UP00009_2;ID=UP00009_2-1-chr12;pvalue=8.32e-05;qvalue=0.807;sequence=AGATCTGGGTCAAGAT;
chr12	fimo	nucleotide_motif	67488878	67488893	42.6	+	.	Name=UP00009_2;ID=UP00009_2-1-chr12;pvalue=5.45e-05;qvalue=0.807;sequence=CCTGTCGGGTCACTAG;
chr12	fimo	nucleotide_motif	81276497	81276512	41.9	-	.	Name=UP00009_2;ID=UP00009_2-1-chr12;pvalue=6.4e-05;qvalue=0.807;sequence=GGTCCGGGGTCACCGG;
chr12	fimo	nucleotide_motif	98251426	98251441	40.7	+	.	Name=UP00009_2;ID=UP00009_2-1-chr12;pvalue=8.43e-05;qvalue=0.807;sequence=TTCTTTGGGTCACCAA;
chr12	fimo	nucleotide_motif	112095586	112095601	41.6	-	.	Name=UP00009_2;ID=UP00009_2-1-chr12;pvalue=6.91e-05;qvalue=0.807;sequence=CTGCTGGGGTCACCAG;
chr12	fimo	nucleotide_motif	112095762	112095777	41.6	+	.	Name=UP00009_2;ID=UP00009_2-2-chr12;pvalue=6.91e-05;qvalue=0.807;sequence=AGGCGGGGGTCACACA;
chr12	fimo	nucleotide_motif	120810927	120810942	46.7	+	.	Name=UP00009_2;ID=UP00009_2-1-chr12;pvalue=2.12e-05;qvalue=0.807;sequence=CCTGCCGGGTCACCAC;
chr12	fimo	nucleotide_motif	120810973	120810988	40.9	-	.	Name=UP00009_2;ID=UP00009_2-2-chr12;pvalue=8.15e-05;qvalue=0.807;sequence=GGAGCTGGGTCACCGG;
chr12	fimo	nucleotide_motif	122025134	122025149	46.5	-	.	Name=UP00009_2;ID=UP00009_2-1-chr12;pvalue=2.24e-05;qvalue=0.807;sequence=AGGGCGGGGTCAGGTG;
chr12	fimo	nucleotide_motif	122134566	122134581	48.2	-	.	Name=UP00009_2;ID=UP00009_2-1-chr12;pvalue=1.52e-05;qvalue=0.807;sequence=TTCCCGGGGTCACCCC;
chr12	fimo	nucleotide_motif	122134647	122134662	44.5	-	.	Name=UP00009_2;ID=UP00009_2-1-chr12;pvalue=3.53e-05;qvalue=0.807;sequence=CTTCTGGGGTCACCAT;
chr13	fimo	nucleotide_motif	30089627	30089642	50.2	+	.	Name=UP00009_2;ID=UP00009_2-1-chr13;pvalue=9.56e-06;qvalue=0.807;sequence=CTCCGCGGGTCACCCC;
chr13	fimo	nucleotide_motif	45319999	45320014	42.9	-	.	Name=UP00009_2;ID=UP00009_2-1-chr13;pvalue=5.14e-05;qvalue=0.807;sequence=GGTCTGGGGTCAGTCA;
chr13	fimo	nucleotide_motif	97939245	97939260	48.2	+	.	Name=UP00009_2;ID=UP00009_2-1-chr13;pvalue=1.52e-05;qvalue=0.807;sequence=CACACGGGGTCACAGA;
chr13	fimo	nucleotide_motif	109922359	109922374	42.5	-	.	Name=UP00009_2;ID=UP00009_2-1-chr13;pvalue=5.56e-05;qvalue=0.807;sequence=CTCATCAGGTCACTTC;
chr14	fimo	nucleotide_motif	22071356	22071371	41.2	-	.	Name=UP00009_2;ID=UP00009_2-1-chr14;pvalue=7.62e-05;qvalue=0.807;sequence=GGGATGGGGTCAACAT;
chr14	fimo	nucleotide_motif	23700738	23700753	42.5	+	.	Name=UP00009_2;ID=UP00009_2-1-chr14;pvalue=5.65e-05;qvalue=0.807;sequence=GGGTGGGGGTCAGGCT;
chr14	fimo	nucleotide_motif	34940640	34940655	43.4	+	.	Name=UP00009_2;ID=UP00009_2-1-chr14;pvalue=4.55e-05;qvalue=0.807;sequence=CCACTGGGGTCAGTCA;
chr14	fimo	nucleotide_motif	34943760	34943775	50.8	+	.	Name=UP00009_2;ID=UP00009_2-1-chr14;pvalue=8.21e-06;qvalue=0.807;sequence=GGGGCGGGGTCAGGCT;
chr14	fimo	nucleotide_motif	61287829	61287844	44.3	+	.	Name=UP00009_2;ID=UP00009_2-1-chr14;pvalue=3.7e-05;qvalue=0.807;sequence=CGTGGGGGGTCAGCCC;
chr14	fimo	nucleotide_motif	64840502	64840517	40.5	+	.	Name=UP00009_2;ID=UP00009_2-1-chr14;pvalue=8.83e-05;qvalue=0.807;sequence=AACCTGGGGTCAGGTG;
chr14	fimo	nucleotide_motif	64998833	64998848	42.3	+	.	Name=UP00009_2;ID=UP00009_2-1-chr14;pvalue=5.82e-05;qvalue=0.807;sequence=TTCTTCAGGTCACTTA;
chr14	fimo	nucleotide_motif	89932903	89932918	42.2	-	.	Name=UP00009_2;ID=UP00009_2-1-chr14;pvalue=6e-05;qvalue=0.807;sequence=GGTCTCGGGTCAGGTG;
chr14	fimo	nucleotide_motif	94850882	94850897	41.4	-	.	Name=UP00009_2;ID=UP00009_2-1-chr14;pvalue=7.18e-05;qvalue=0.807;sequence=TGGCTGGGGTCAGGCC;
chr14	fimo	nucleotide_motif	99601972	99601987	42.6	-	.	Name=UP00009_2;ID=UP00009_2-1-chr14;pvalue=5.47e-05;qvalue=0.807;sequence=AGTCTCGGGTCATTCT;
chr14	fimo	nucleotide_motif	102855454	102855469	43.9	-	.	Name=UP00009_2;ID=UP00009_2-1-chr14;pvalue=4.11e-05;qvalue=0.807;sequence=TTTTTGGGGTCAGGTA;
chr14	fimo	nucleotide_motif	105119403	105119418	52.6	-	.	Name=UP00009_2;ID=UP00009_2-1-chr14;pvalue=5.52e-06;qvalue=0.807;sequence=AGCCCGGGGTCAGCTA;
chr14	fimo	nucleotide_motif	105306571	105306586	40.1	-	.	Name=UP00009_2;ID=UP00009_2-2-chr14;pvalue=9.81e-05;qvalue=0.807;sequence=CTCTCGGGGTCGCGCG;
chr14	fimo	nucleotide_motif	105306869	105306884	40.7	-	.	Name=UP00009_2;ID=UP00009_2-1-chr14;pvalue=8.5e-05;qvalue=0.807;sequence=AGAACCAGGTCAGCCT;
chr15	fimo	nucleotide_motif	29296589	29296604	41.9	+	.	Name=UP00009_2;ID=UP00009_2-1-chr15;pvalue=6.46e-05;qvalue=0.807;sequence=GAAACGGGGTCAGGAT;
chr15	fimo	nucleotide_motif	29408668	29408683	45.6	+	.	Name=UP00009_2;ID=UP00009_2-1-chr15;pvalue=2.73e-05;qvalue=0.807;sequence=CATTCGGGGTCAGTTA;
chr15	fimo	nucleotide_motif	38195325	38195340	43.1	-	.	Name=UP00009_2;ID=UP00009_2-1-chr15;pvalue=4.84e-05;qvalue=0.807;sequence=CAGCCGGGGTCAGTGT;
chr15	fimo	nucleotide_motif	54325655	54325670	42.7	+	.	Name=UP00009_2;ID=UP00009_2-1-chr15;pvalue=5.31e-05;qvalue=0.807;sequence=AGAGCCAGGTCACCCC;
chr15	fimo	nucleotide_motif	56533999	56534014	43.0	+	.	Name=UP00009_2;ID=UP00009_2-1-chr15;pvalue=5e-05;qvalue=0.807;sequence=CAAATGGGGTCAGGAA;
chr15	fimo	nucleotide_motif	57623415	57623430	40.7	-	.	Name=UP00009_2;ID=UP00009_2-1-chr15;pvalue=8.54e-05;qvalue=0.807;sequence=TCTTTGGGGTCACCTT;
chr15	fimo	nucleotide_motif	72483676	72483691	42.4	+	.	Name=UP00009_2;ID=UP00009_2-1-chr15;pvalue=5.7e-05;qvalue=0.807;sequence=GGGCTGGGGTCAGGAA;
chr15	fimo	nucleotide_motif	81298656	81298671	43.1	+	.	Name=UP00009_2;ID=UP00009_2-1-chr15;pvalue=4.87e-05;qvalue=0.807;sequence=GTATCCAGGTCACGCA;
chr15	fimo	nucleotide_motif	86983759	86983774	40.5	+	.	Name=UP00009_2;ID=UP00009_2-3-chr15;pvalue=8.98e-05;qvalue=0.807;sequence=GAACCCGGGTCAGCGG;
chr15	fimo	nucleotide_motif	86983768	86983783	44.4	+	.	Name=UP00009_2;ID=UP00009_2-1-chr15;pvalue=3.61e-05;qvalue=0.807;sequence=TCAGCGGGGTCACCCC;
chr15	fimo	nucleotide_motif	86983915	86983930	41.6	-	.	Name=UP00009_2;ID=UP00009_2-2-chr15;pvalue=6.95e-05;qvalue=0.807;sequence=CAAGTGGGGTCACAGG;
chr16	fimo	nucleotide_motif	680489	680504	49.9	+	.	Name=UP00009_2;ID=UP00009_2-1-chr16;pvalue=1.02e-05;qvalue=0.807;sequence=AGTTCCGGGTCAGGGA;
chr16	fimo	nucleotide_motif	2141327	2141342	41.7	+	.	Name=UP00009_2;ID=UP00009_2-1-chr16;pvalue=6.78e-05;qvalue=0.807;sequence=CTGGTGGGGTCATGAG;
chr16	fimo	nucleotide_motif	9128929	9128944	42.0	-	.	Name=UP00009_2;ID=UP00009_2-1-chr16;pvalue=6.34e-05;qvalue=0.807;sequence=ATCTTTGGGTCACTGA;
chr16	fimo	nucleotide_motif	11678793	11678808	40.5	-	.	Name=UP00009_2;ID=UP00009_2-1-chr16;pvalue=8.87e-05;qvalue=0.807;sequence=AGAGCTGGGTCAGGGG;
chr16	fimo	nucleotide_motif	27150846	27150861	44.2	+	.	Name=UP00009_2;ID=UP00009_2-1-chr16;pvalue=3.82e-05;qvalue=0.807;sequence=GAATTCGGGTCAGGTT;
chr16	fimo	nucleotide_motif	30794161	30794176	40.6	+	.	Name=UP00009_2;ID=UP00009_2-1-chr16;pvalue=8.65e-05;qvalue=0.807;sequence=CTCGGCGGGTCGGGAA;
chr16	fimo	nucleotide_motif	51685879	51685894	42.4	-	.	Name=UP00009_2;ID=UP00009_2-1-chr16;pvalue=5.79e-05;qvalue=0.807;sequence=CACCTGGGGTCACCGG;
chr16	fimo	nucleotide_motif	66464214	66464229	45.7	-	.	Name=UP00009_2;ID=UP00009_2-1-chr16;pvalue=2.71e-05;qvalue=0.807;sequence=GGGACGGGGTCAACTT;
chr16	fimo	nucleotide_motif	79267969	79267984	41.3	+	.	Name=UP00009_2;ID=UP00009_2-1-chr16;pvalue=7.45e-05;qvalue=0.807;sequence=GAACTGGGGTCAAGTT;
chr16	fimo	nucleotide_motif	87245491	87245506	43.1	+	.	Name=UP00009_2;ID=UP00009_2-1-chr16;pvalue=4.92e-05;qvalue=0.807;sequence=GTCACCAGGTCACTGA;
chr17	fimo	nucleotide_motif	1920854	1920869	45.5	+	.	Name=UP00009_2;ID=UP00009_2-1-chr17;pvalue=2.79e-05;qvalue=0.807;sequence=GAGGCGGGGTCACTGA;
chr17	fimo	nucleotide_motif	8139786	8139801	52.0	+	.	Name=UP00009_2;ID=UP00009_2-1-chr17;pvalue=6.24e-06;qvalue=0.807;sequence=CGGGTGGGGTCACATA;
chr17	fimo	nucleotide_motif	22683791	22683806	46.4	-	.	Name=UP00009_2;ID=UP00009_2-1-chr17;pvalue=2.29e-05;qvalue=0.807;sequence=AGGCCCGGGTCACCTG;
chr17	fimo	nucleotide_motif	24320373	24320388	41.2	+	.	Name=UP00009_2;ID=UP00009_2-1-chr17;pvalue=7.59e-05;qvalue=0.807;sequence=TGGGCCAGGTCAAGGT;
chr17	fimo	nucleotide_motif	30929635	30929650	50.8	-	.	Name=UP00009_2;ID=UP00009_2-1-chr17;pvalue=8.21e-06;qvalue=0.807;sequence=CGCCTGGGGTCAGCGA;
chr17	fimo	nucleotide_motif	35164372	35164387	47.0	-	.	Name=UP00009_2;ID=UP00009_2-1-chr17;pvalue=1.98e-05;qvalue=0.807;sequence=CTGCCCGGGTCACAGC;
chr17	fimo	nucleotide_motif	35166471	35166486	40.9	+	.	Name=UP00009_2;ID=UP00009_2-1-chr17;pvalue=8.04e-05;qvalue=0.807;sequence=CAAAGGGGGTCAGGAT;
chr17	fimo	nucleotide_motif	35992208	35992223	41.6	+	.	Name=UP00009_2;ID=UP00009_2-1-chr17;pvalue=6.88e-05;qvalue=0.807;sequence=AGCCTCAGGTCACCCT;
chr17	fimo	nucleotide_motif	38024484	38024499	40.3	-	.	Name=UP00009_2;ID=UP00009_2-1-chr17;pvalue=9.33e-05;qvalue=0.807;sequence=TCCCTGGGGTCACATC;
chr17	fimo	nucleotide_motif	38087480	38087495	42.4	+	.	Name=UP00009_2;ID=UP00009_2-1-chr17;pvalue=5.68e-05;qvalue=0.807;sequence=TCTACGGGGTCACTTT;
chr17	fimo	nucleotide_motif	39936476	39936491	42.4	-	.	Name=UP00009_2;ID=UP00009_2-1-chr17;pvalue=5.76e-05;qvalue=0.807;sequence=CGCTCCGGGTCGCGCG;
chr17	fimo	nucleotide_motif	59274278	59274293	45.5	+	.	Name=UP00009_2;ID=UP00009_2-1-chr17;pvalue=2.79e-05;qvalue=0.807;sequence=GGCGCGGGGTCAGAGG;
chr17	fimo	nucleotide_motif	59577467	59577482	48.5	+	.	Name=UP00009_2;ID=UP00009_2-1-chr17;pvalue=1.42e-05;qvalue=0.807;sequence=CGCCGGGGGTCAATCT;
chr17	fimo	nucleotide_motif	70803380	70803395	46.7	-	.	Name=UP00009_2;ID=UP00009_2-1-chr17;pvalue=2.14e-05;qvalue=0.807;sequence=CAATCCGGGTCAGCCC;
chr17	fimo	nucleotide_motif	70827921	70827936	63.4	-	.	Name=UP00009_2;ID=UP00009_2-1-chr17;pvalue=4.55e-07;qvalue=0.807;sequence=CTGGCCGGGTCACCCT;
chr17	fimo	nucleotide_motif	73648066	73648081	42.9	-	.	Name=UP00009_2;ID=UP00009_2-1-chr17;pvalue=5.14e-05;qvalue=0.807;sequence=TTAGCCAGGTCACTGT;
chr18	fimo	nucleotide_motif	19994095	19994110	42.0	-	.	Name=UP00009_2;ID=UP00009_2-1-chr18;pvalue=6.27e-05;qvalue=0.807;sequence=ATCTCCAGGTCAAGAA;
chr18	fimo	nucleotide_motif	44733450	44733465	42.4	-	.	Name=UP00009_2;ID=UP00009_2-1-chr18;pvalue=5.73e-05;qvalue=0.807;sequence=GACCTGGGGTCAAGGA;
chr18	fimo	nucleotide_motif	45267817	45267832	40.9	-	.	Name=UP00009_2;ID=UP00009_2-1-chr18;pvalue=8.08e-05;qvalue=0.807;sequence=GTAGTCAGGTCAGGCT;
chr19	fimo	nucleotide_motif	5631839	5631854	47.0	-	.	Name=UP00009_2;ID=UP00009_2-1-chr19;pvalue=2.01e-05;qvalue=0.807;sequence=GTTTTCGGGTCACCTT;
chr19	fimo	nucleotide_motif	6724405	6724420	41.3	-	.	Name=UP00009_2;ID=UP00009_2-1-chr19;pvalue=7.39e-05;qvalue=0.807;sequence=CTCTGGGGGTCAAAGG;
chr19	fimo	nucleotide_motif	10258521	10258536	44.0	-	.	Name=UP00009_2;ID=UP00009_2-1-chr19;pvalue=3.99e-05;qvalue=0.807;sequence=CTCCCCAGGTCAAGAA;
chr19	fimo	nucleotide_motif	10565758	10565773	40.7	+	.	Name=UP00009_2;ID=UP00009_2-1-chr19;pvalue=8.47e-05;qvalue=0.807;sequence=TACTTGGGGTCAGAGA;
chr19	fimo	nucleotide_motif	11896620	11896635	44.1	-	.	Name=UP00009_2;ID=UP00009_2-1-chr19;pvalue=3.87e-05;qvalue=0.807;sequence=TGCACGGGGTCACAGG;
chr19	fimo	nucleotide_motif	12266854	12266869	47.8	-	.	Name=UP00009_2;ID=UP00009_2-1-chr19;pvalue=1.67e-05;qvalue=0.807;sequence=CGGGTCGGGTCACAAC;
chr19	fimo	nucleotide_motif	12755866	12755881	40.1	-	.	Name=UP00009_2;ID=UP00009_2-1-chr19;pvalue=9.73e-05;qvalue=0.807;sequence=ACCCGCGGGTCAGGAC;
chr19	fimo	nucleotide_motif	12764601	12764616	43.1	+	.	Name=UP00009_2;ID=UP00009_2-1-chr19;pvalue=4.92e-05;qvalue=0.807;sequence=TGCTTGGGGTCAAGGG;
chr19	fimo	nucleotide_motif	12910358	12910373	43.3	+	.	Name=UP00009_2;ID=UP00009_2-1-chr19;pvalue=4.62e-05;qvalue=0.807;sequence=AGGGCTGGGTCAGGTT;
chr19	fimo	nucleotide_motif	16310636	16310651	42.1	-	.	Name=UP00009_2;ID=UP00009_2-1-chr19;pvalue=6.12e-05;qvalue=0.807;sequence=AACCTGGGGTCAAGGT;
chr19	fimo	nucleotide_motif	19127330	19127345	40.9	-	.	Name=UP00009_2;ID=UP00009_2-1-chr19;pvalue=8.04e-05;qvalue=0.807;sequence=TGGAGGGGGTCAGTGA;
chr19	fimo	nucleotide_motif	47141358	47141373	46.4	-	.	Name=UP00009_2;ID=UP00009_2-1-chr19;pvalue=2.29e-05;qvalue=0.807;sequence=GTCTGGGGGTCACTGA;
chr19	fimo	nucleotide_motif	63679183	63679198	49.0	+	.	Name=UP00009_2;ID=UP00009_2-1-chr19;pvalue=1.27e-05;qvalue=0.807;sequence=GTCAGCGGGTCACGGT;
chr2	fimo	nucleotide_motif	8361122	8361137	40.4	-	.	Name=UP00009_2;ID=UP00009_2-1-chr2;pvalue=9.17e-05;qvalue=0.807;sequence=TGCACGAGGTCAGGGT;
chr2	fimo	nucleotide_motif	70170782	70170797	42.7	-	.	Name=UP00009_2;ID=UP00009_2-1-chr2;pvalue=5.31e-05;qvalue=0.807;sequence=CTCATCAGGTCAGGGA;
chr2	fimo	nucleotide_motif	152740464	152740479	44.7	-	.	Name=UP00009_2;ID=UP00009_2-1-chr2;pvalue=3.35e-05;qvalue=0.807;sequence=GGCCGCGGGTCACCCG;
chr2	fimo	nucleotide_motif	181885829	181885844	42.9	+	.	Name=UP00009_2;ID=UP00009_2-1-chr2;pvalue=5.08e-05;qvalue=0.807;sequence=TGCTCTGGGTCACCAT;
chr2	fimo	nucleotide_motif	231233668	231233683	43.3	+	.	Name=UP00009_2;ID=UP00009_2-1-chr2;pvalue=4.7e-05;qvalue=0.807;sequence=TGGCCGGGGTCAAACA;
chr2	fimo	nucleotide_motif	233632669	233632684	43.1	+	.	Name=UP00009_2;ID=UP00009_2-1-chr2;pvalue=4.87e-05;qvalue=0.807;sequence=GTAATGGGGTCACAGA;
chr2	fimo	nucleotide_motif	235074100	235074115	49.0	-	.	Name=UP00009_2;ID=UP00009_2-1-chr2;pvalue=1.26e-05;qvalue=0.807;sequence=AGCAGGGGGTCACTTA;
chr20	fimo	nucleotide_motif	5041956	5041971	41.8	+	.	Name=UP00009_2;ID=UP00009_2-1-chr20;pvalue=6.65e-05;qvalue=0.807;sequence=CTACCTGGGTCACAGT;
chr20	fimo	nucleotide_motif	31453013	31453028	49.0	+	.	Name=UP00009_2;ID=UP00009_2-1-chr20;pvalue=1.27e-05;qvalue=0.807;sequence=CAGGCCGGGTCATGCT;
chr20	fimo	nucleotide_motif	36904696	36904711	41.8	+	.	Name=UP00009_2;ID=UP00009_2-1-chr20;pvalue=6.56e-05;qvalue=0.807;sequence=TGACTGGGGTCAGGTG;
chr20	fimo	nucleotide_motif	45725817	45725832	43.8	-	.	Name=UP00009_2;ID=UP00009_2-1-chr20;pvalue=4.16e-05;qvalue=0.807;sequence=GACATGGGGTCACTGA;
chr20	fimo	nucleotide_motif	45820731	45820746	40.6	+	.	Name=UP00009_2;ID=UP00009_2-1-chr20;pvalue=8.76e-05;qvalue=0.807;sequence=GGCCCCAGGTCAGACT;
chr20	fimo	nucleotide_motif	45847208	45847223	42.3	+	.	Name=UP00009_2;ID=UP00009_2-2-chr20;pvalue=5.82e-05;qvalue=0.807;sequence=GTCCGCGGGTCAGGGG;
chr20	fimo	nucleotide_motif	45847254	45847269	47.2	+	.	Name=UP00009_2;ID=UP00009_2-1-chr20;pvalue=1.9e-05;qvalue=0.807;sequence=CCAGCGGGGTCAAACA;
chr20	fimo	nucleotide_motif	47735362	47735377	41.6	-	.	Name=UP00009_2;ID=UP00009_2-1-chr20;pvalue=6.85e-05;qvalue=0.807;sequence=CTGTCTGGGTCACAGA;
chr20	fimo	nucleotide_motif	48560025	48560040	40.3	+	.	Name=UP00009_2;ID=UP00009_2-2-chr20;pvalue=9.29e-05;qvalue=0.807;sequence=CGGGCCGGGTCGGGGC;
chr20	fimo	nucleotide_motif	48560092	48560107	42.2	+	.	Name=UP00009_2;ID=UP00009_2-1-chr20;pvalue=5.97e-05;qvalue=0.807;sequence=CTCCCGGGGTCGCCTA;
chr20	fimo	nucleotide_motif	55184091	55184106	40.9	+	.	Name=UP00009_2;ID=UP00009_2-1-chr20;pvalue=8.15e-05;qvalue=0.807;sequence=GCATTCGGGTCAGGGC;
chr21	fimo	nucleotide_motif	35160034	35160049	46.6	+	.	Name=UP00009_2;ID=UP00009_2-1-chr21;pvalue=2.19e-05;qvalue=0.807;sequence=AGCTCGGGGTCATTTC;
chr22	fimo	nucleotide_motif	27518523	27518538	42.8	+	.	Name=UP00009_2;ID=UP00009_2-1-chr22;pvalue=5.22e-05;qvalue=0.807;sequence=ATCATGGGGTCAGCTG;
chr22	fimo	nucleotide_motif	27526727	27526742	41.2	+	.	Name=UP00009_2;ID=UP00009_2-1-chr22;pvalue=7.49e-05;qvalue=0.807;sequence=TACTTGGGGTCATTTT;
chr22	fimo	nucleotide_motif	36010269	36010284	40.7	-	.	Name=UP00009_2;ID=UP00009_2-1-chr22;pvalue=8.5e-05;qvalue=0.807;sequence=ATGGCTGGGTCACTGC;
chr22	fimo	nucleotide_motif	37207730	37207745	46.0	+	.	Name=UP00009_2;ID=UP00009_2-1-chr22;pvalue=2.51e-05;qvalue=0.807;sequence=CTAGTGGGGTCAAAAT;
chr22	fimo	nucleotide_motif	39141579	39141594	43.6	+	.	Name=UP00009_2;ID=UP00009_2-1-chr22;pvalue=4.31e-05;qvalue=0.807;sequence=ATCTCGGGGTCATCTG;
chr22	fimo	nucleotide_motif	40558452	40558467	42.8	+	.	Name=UP00009_2;ID=UP00009_2-1-chr22;pvalue=5.25e-05;qvalue=0.807;sequence=AGCGCGAGGTCACGGC;
chr22	fimo	nucleotide_motif	40558572	40558587	42.1	-	.	Name=UP00009_2;ID=UP00009_2-2-chr22;pvalue=6.09e-05;qvalue=0.807;sequence=GAGTCCGGGTCATCCA;
chr22	fimo	nucleotide_motif	41341295	41341310	50.6	-	.	Name=UP00009_2;ID=UP00009_2-1-chr22;pvalue=8.74e-06;qvalue=0.807;sequence=GTAGGCGGGTCACCTT;
chr22	fimo	nucleotide_motif	48051965	48051980	41.2	+	.	Name=UP00009_2;ID=UP00009_2-1-chr22;pvalue=7.59e-05;qvalue=0.807;sequence=TGTGCTGGGTCAGTGA;
chr22	fimo	nucleotide_motif	48052032	48052047	40.2	+	.	Name=UP00009_2;ID=UP00009_2-3-chr22;pvalue=9.49e-05;qvalue=0.807;sequence=GTGCTGGGGTCAGAGA;
chr22	fimo	nucleotide_motif	48052234	48052249	41.0	+	.	Name=UP00009_2;ID=UP00009_2-2-chr22;pvalue=7.97e-05;qvalue=0.807;sequence=GTGCTGGGGTCAGCAA;
chr22	fimo	nucleotide_motif	49310965	49310980	47.8	+	.	Name=UP00009_2;ID=UP00009_2-1-chr22;pvalue=1.64e-05;qvalue=0.807;sequence=CGCCGGGGGTCACGTG;
chr22	fimo	nucleotide_motif	49314980	49314995	44.4	+	.	Name=UP00009_2;ID=UP00009_2-1-chr22;pvalue=3.66e-05;qvalue=0.807;sequence=TTCCCGGGGTCATCAA;
chr3	fimo	nucleotide_motif	4994146	4994161	40.0	-	.	Name=UP00009_2;ID=UP00009_2-3-chr3;pvalue=9.93e-05;qvalue=0.807;sequence=AAAATGGGGTCACTGC;
chr3	fimo	nucleotide_motif	4994178	4994193	41.3	+	.	Name=UP00009_2;ID=UP00009_2-2-chr3;pvalue=7.39e-05;qvalue=0.807;sequence=ACAGCCAGGTCACTCA;
chr3	fimo	nucleotide_motif	4994203	4994218	60.1	-	.	Name=UP00009_2;ID=UP00009_2-1-chr3;pvalue=9.75e-07;qvalue=0.807;sequence=CGCTTCGGGTCAGTCA;
chr3	fimo	nucleotide_motif	13100744	13100759	41.9	+	.	Name=UP00009_2;ID=UP00009_2-1-chr3;pvalue=6.46e-05;qvalue=0.807;sequence=CACGGCAGGTCACCCA;
chr3	fimo	nucleotide_motif	49034500	49034515	45.3	+	.	Name=UP00009_2;ID=UP00009_2-1-chr3;pvalue=2.95e-05;qvalue=0.807;sequence=CACGCTGGGTCAGGCT;
chr3	fimo	nucleotide_motif	49257229	49257244	40.4	-	.	Name=UP00009_2;ID=UP00009_2-1-chr3;pvalue=9.14e-05;qvalue=0.807;sequence=AGGCTGGGGTCAGAAA;
chr3	fimo	nucleotide_motif	49370799	49370814	51.2	+	.	Name=UP00009_2;ID=UP00009_2-1-chr3;pvalue=7.56e-06;qvalue=0.807;sequence=GGCGGCGGGTCACGTG;
chr3	fimo	nucleotide_motif	58002816	58002831	41.5	-	.	Name=UP00009_2;ID=UP00009_2-1-chr3;pvalue=7.11e-05;qvalue=0.807;sequence=AGAATGGGGTCAACTG;
chr3	fimo	nucleotide_motif	72308570	72308585	43.6	-	.	Name=UP00009_2;ID=UP00009_2-1-chr3;pvalue=4.36e-05;qvalue=0.807;sequence=CTTACTGGGTCACCTA;
chr3	fimo	nucleotide_motif	109327260	109327275	44.7	-	.	Name=UP00009_2;ID=UP00009_2-1-chr3;pvalue=3.35e-05;qvalue=0.807;sequence=CTCCCTGGGTCACTCC;
chr3	fimo	nucleotide_motif	109327536	109327551	40.2	+	.	Name=UP00009_2;ID=UP00009_2-2-chr3;pvalue=9.6e-05;qvalue=0.807;sequence=GGACTGGGGTCACAGG;
chr3	fimo	nucleotide_motif	120781266	120781281	50.9	-	.	Name=UP00009_2;ID=UP00009_2-1-chr3;pvalue=8.13e-06;qvalue=0.807;sequence=GGAGCCGGGTCACCGG;
chr3	fimo	nucleotide_motif	158017570	158017585	42.5	-	.	Name=UP00009_2;ID=UP00009_2-1-chr3;pvalue=5.59e-05;qvalue=0.807;sequence=CCCGGCAGGTCACGCA;
chr4	fimo	nucleotide_motif	2759311	2759326	40.6	-	.	Name=UP00009_2;ID=UP00009_2-1-chr4;pvalue=8.69e-05;qvalue=0.807;sequence=CACGCCAGGTCAAGGG;
chr4	fimo	nucleotide_motif	15365029	15365044	40.4	-	.	Name=UP00009_2;ID=UP00009_2-1-chr4;pvalue=9.02e-05;qvalue=0.807;sequence=ACAATGGGGTCACACT;
chr4	fimo	nucleotide_motif	39876320	39876335	42.5	-	.	Name=UP00009_2;ID=UP00009_2-2-chr4;pvalue=5.62e-05;qvalue=0.807;sequence=ATCTCCAGGTCAGTCT;
chr4	fimo	nucleotide_motif	39876456	39876471	44.5	-	.	Name=UP00009_2;ID=UP00009_2-1-chr4;pvalue=3.55e-05;qvalue=0.807;sequence=TGAATGGGGTCACTTC;
chr4	fimo	nucleotide_motif	39878171	39878186	42.6	-	.	Name=UP00009_2;ID=UP00009_2-1-chr4;pvalue=5.5e-05;qvalue=0.807;sequence=CCCCTGGGGTCATCCT;
chr4	fimo	nucleotide_motif	55127461	55127476	48.4	+	.	Name=UP00009_2;ID=UP00009_2-1-chr4;pvalue=1.44e-05;qvalue=0.807;sequence=CTCCCTGGGTCACCTA;
chr4	fimo	nucleotide_motif	77339929	77339944	41.4	+	.	Name=UP00009_2;ID=UP00009_2-1-chr4;pvalue=7.28e-05;qvalue=0.807;sequence=TGCGTGAGGTCACTGT;
chr4	fimo	nucleotide_motif	84596056	84596071	43.4	-	.	Name=UP00009_2;ID=UP00009_2-1-chr4;pvalue=4.6e-05;qvalue=0.807;sequence=CGCGGCAGGTCACGTG;
chr4	fimo	nucleotide_motif	122280294	122280309	41.1	-	.	Name=UP00009_2;ID=UP00009_2-1-chr4;pvalue=7.83e-05;qvalue=0.807;sequence=ACAGTGGGGTCAAACT;
chr4	fimo	nucleotide_motif	184602472	184602487	51.4	-	.	Name=UP00009_2;ID=UP00009_2-1-chr4;pvalue=7.18e-06;qvalue=0.807;sequence=CCCGCCGGGTCAGCTG;
chr4	fimo	nucleotide_motif	185973729	185973744	41.5	-	.	Name=UP00009_2;ID=UP00009_2-1-chr4;pvalue=7.11e-05;qvalue=0.807;sequence=TTATCCAGGTCACTGA;
chr5	fimo	nucleotide_motif	1369298	1369313	41.4	-	.	Name=UP00009_2;ID=UP00009_2-1-chr5;pvalue=7.18e-05;qvalue=0.807;sequence=CGCGGTGGGTCAGCGC;
chr5	fimo	nucleotide_motif	43639515	43639530	44.4	+	.	Name=UP00009_2;ID=UP00009_2-1-chr5;pvalue=3.59e-05;qvalue=0.807;sequence=CGTACGGGGTCATTTC;
chr5	fimo	nucleotide_motif	60661357	60661372	41.4	+	.	Name=UP00009_2;ID=UP00009_2-1-chr5;pvalue=7.15e-05;qvalue=0.807;sequence=CCGGCTGGGTCAGGCT;
chr5	fimo	nucleotide_motif	78089855	78089870	40.2	+	.	Name=UP00009_2;ID=UP00009_2-1-chr5;pvalue=9.57e-05;qvalue=0.807;sequence=ACCTTGGGGTCAAAAA;
chr5	fimo	nucleotide_motif	86448794	86448809	43.6	-	.	Name=UP00009_2;ID=UP00009_2-1-chr5;pvalue=4.36e-05;qvalue=0.807;sequence=TAAGTGGGGTCACTGT;
chr5	fimo	nucleotide_motif	88675302	88675317	40.4	+	.	Name=UP00009_2;ID=UP00009_2-1-chr5;pvalue=9.1e-05;qvalue=0.807;sequence=AGTAGGGGGTCAGTAA;
chr5	fimo	nucleotide_motif	134012117	134012132	47.6	+	.	Name=UP00009_2;ID=UP00009_2-1-chr5;pvalue=1.74e-05;qvalue=0.807;sequence=CGAGCGAGGTCACGTT;
chr5	fimo	nucleotide_motif	139907924	139907939	40.1	-	.	Name=UP00009_2;ID=UP00009_2-1-chr5;pvalue=9.68e-05;qvalue=0.807;sequence=CGGCTGAGGTCACGCT;
chr5	fimo	nucleotide_motif	172319177	172319192	40.7	-	.	Name=UP00009_2;ID=UP00009_2-1-chr5;pvalue=8.5e-05;qvalue=0.807;sequence=GTCGGGAGGTCACTCA;
chr6	fimo	nucleotide_motif	309989	310004	40.9	-	.	Name=UP00009_2;ID=UP00009_2-1-chr6;pvalue=8.04e-05;qvalue=0.807;sequence=GGCCGGGGGTCAGCAC;
chr6	fimo	nucleotide_motif	2736666	2736681	40.1	+	.	Name=UP00009_2;ID=UP00009_2-1-chr6;pvalue=9.68e-05;qvalue=0.807;sequence=AGCTCCAGGTCACCAG;
chr6	fimo	nucleotide_motif	3313040	3313055	40.3	-	.	Name=UP00009_2;ID=UP00009_2-2-chr6;pvalue=9.29e-05;qvalue=0.807;sequence=CAGTTGGGGTCACTGG;
chr6	fimo	nucleotide_motif	3313129	3313144	44.2	+	.	Name=UP00009_2;ID=UP00009_2-1-chr6;pvalue=3.8e-05;qvalue=0.807;sequence=CTCACTGGGTCAAGTC;
chr6	fimo	nucleotide_motif	7829640	7829655	40.2	-	.	Name=UP00009_2;ID=UP00009_2-1-chr6;pvalue=9.6e-05;qvalue=0.807;sequence=TGGCGGGGGTCAAGAT;
chr6	fimo	nucleotide_motif	7834159	7834174	41.6	+	.	Name=UP00009_2;ID=UP00009_2-1-chr6;pvalue=6.95e-05;qvalue=0.807;sequence=TTGCCCGGGTCAGAGC;
chr6	fimo	nucleotide_motif	7844354	7844369	43.0	-	.	Name=UP00009_2;ID=UP00009_2-1-chr6;pvalue=4.95e-05;qvalue=0.807;sequence=CACCTGGGGTCAGGGC;
chr6	fimo	nucleotide_motif	20985839	20985854	40.4	-	.	Name=UP00009_2;ID=UP00009_2-1-chr6;pvalue=9.14e-05;qvalue=0.807;sequence=AATTTCGGGTCACAAA;
chr6	fimo	nucleotide_motif	21695931	21695946	40.4	+	.	Name=UP00009_2;ID=UP00009_2-1-chr6;pvalue=9.06e-05;qvalue=0.807;sequence=CACCCCGGGTCGAGTA;
chr6	fimo	nucleotide_motif	26070801	26070816	40.1	+	.	Name=UP00009_2;ID=UP00009_2-2-chr6;pvalue=9.81e-05;qvalue=0.807;sequence=GTGTTGGGGTCACATG;
chr6	fimo	nucleotide_motif	26071015	26071030	40.9	-	.	Name=UP00009_2;ID=UP00009_2-1-chr6;pvalue=8.18e-05;qvalue=0.807;sequence=CTTCCTGGGTCAGGAA;
chr6	fimo	nucleotide_motif	26342299	26342314	42.3	-	.	Name=UP00009_2;ID=UP00009_2-1-chr6;pvalue=5.82e-05;qvalue=0.807;sequence=GGTTGGGGGTCAGTTA;
chr6	fimo	nucleotide_motif	30565753	30565768	48.1	-	.	Name=UP00009_2;ID=UP00009_2-1-chr6;pvalue=1.53e-05;qvalue=0.807;sequence=TGGCCGGGGTCACTCA;
chr6	fimo	nucleotide_motif	33046135	33046150	42.7	+	.	Name=UP00009_2;ID=UP00009_2-1-chr6;pvalue=5.39e-05;qvalue=0.807;sequence=CTCGGGGGGTCAGAAG;
chr6	fimo	nucleotide_motif	33237273	33237288	40.8	+	.	Name=UP00009_2;ID=UP00009_2-2-chr6;pvalue=8.25e-05;qvalue=0.807;sequence=CCTTCGGGGTCAGGGG;
chr6	fimo	nucleotide_motif	33237335	33237350	55.1	-	.	Name=UP00009_2;ID=UP00009_2-1-chr6;pvalue=3.09e-06;qvalue=0.807;sequence=CGCACCGGGTCAGCTG;
chr6	fimo	nucleotide_motif	36828883	36828898	42.9	+	.	Name=UP00009_2;ID=UP00009_2-1-chr6;pvalue=5.06e-05;qvalue=0.807;sequence=AGCCTGGGGTCAGGGG;
chr6	fimo	nucleotide_motif	42859502	42859517	49.5	-	.	Name=UP00009_2;ID=UP00009_2-1-chr6;pvalue=1.12e-05;qvalue=0.807;sequence=GGTGCGGGGTCAGGGA;
chr6	fimo	nucleotide_motif	106664956	106664971	40.2	+	.	Name=UP00009_2;ID=UP00009_2-1-chr6;pvalue=9.53e-05;qvalue=0.807;sequence=GAAGCTGGGTCAGGGA;
chr6	fimo	nucleotide_motif	106669183	106669198	44.9	-	.	Name=UP00009_2;ID=UP00009_2-1-chr6;pvalue=3.2e-05;qvalue=0.807;sequence=CTGCTGGGGTCAGCCT;
chr6	fimo	nucleotide_motif	143310452	143310467	44.5	-	.	Name=UP00009_2;ID=UP00009_2-1-chr6;pvalue=3.55e-05;qvalue=0.807;sequence=CGCGCCAGGTCAAATC;
chr7	fimo	nucleotide_motif	999351	999366	41.1	-	.	Name=UP00009_2;ID=UP00009_2-1-chr7;pvalue=7.73e-05;qvalue=0.807;sequence=CTGTCTGGGTCAGGCC;
chr7	fimo	nucleotide_motif	2901141	2901156	43.4	-	.	Name=UP00009_2;ID=UP00009_2-1-chr7;pvalue=4.55e-05;qvalue=0.807;sequence=CCCCTGGGGTCAACAA;
chr7	fimo	nucleotide_motif	4689345	4689360	49.6	+	.	Name=UP00009_2;ID=UP00009_2-1-chr7;pvalue=1.09e-05;qvalue=0.807;sequence=CTCCTGGGGTCACCCC;
chr7	fimo	nucleotide_motif	4689514	4689529	40.7	+	.	Name=UP00009_2;ID=UP00009_2-4-chr7;pvalue=8.58e-05;qvalue=0.807;sequence=TCCCTGGGGTCATCTA;
chr7	fimo	nucleotide_motif	4689676	4689691	43.9	-	.	Name=UP00009_2;ID=UP00009_2-2-chr7;pvalue=4.04e-05;qvalue=0.807;sequence=GGACTGGGGTCAAGGT;
chr7	fimo	nucleotide_motif	4689773	4689788	41.5	-	.	Name=UP00009_2;ID=UP00009_2-3-chr7;pvalue=7.11e-05;qvalue=0.807;sequence=AGAACCAGGTCAGGCT;
chr7	fimo	nucleotide_motif	86686799	86686814	40.2	-	.	Name=UP00009_2;ID=UP00009_2-1-chr7;pvalue=9.45e-05;qvalue=0.807;sequence=CTCGGGAGGTCATGCT;
chr7	fimo	nucleotide_motif	101421053	101421068	41.9	+	.	Name=UP00009_2;ID=UP00009_2-1-chr7;pvalue=6.49e-05;qvalue=0.807;sequence=CTTGTCAGGTCAGCTA;
chr7	fimo	nucleotide_motif	104411817	104411832	40.5	-	.	Name=UP00009_2;ID=UP00009_2-1-chr7;pvalue=8.98e-05;qvalue=0.807;sequence=GAAAGCGGGTCACAGA;
chr7	fimo	nucleotide_motif	106597569	106597584	43.5	-	.	Name=UP00009_2;ID=UP00009_2-1-chr7;pvalue=4.41e-05;qvalue=0.807;sequence=CTCTTTGGGTCACACA;
chr7	fimo	nucleotide_motif	148952911	148952926	51.4	-	.	Name=UP00009_2;ID=UP00009_2-1-chr7;pvalue=7.18e-06;qvalue=0.807;sequence=GTCGCGGGGTCAGCTC;
chr7	fimo	nucleotide_motif	149733413	149733428	45.0	+	.	Name=UP00009_2;ID=UP00009_2-1-chr7;pvalue=3.16e-05;qvalue=0.807;sequence=GGGGGCGGGTCACTGC;
chr7	fimo	nucleotide_motif	154720881	154720896	40.1	-	.	Name=UP00009_2;ID=UP00009_2-1-chr7;pvalue=9.81e-05;qvalue=0.807;sequence=AGAAGGGGGTCATCAA;
chr8	fimo	nucleotide_motif	17824629	17824644	41.7	+	.	Name=UP00009_2;ID=UP00009_2-1-chr8;pvalue=6.75e-05;qvalue=0.807;sequence=TCCGGCGGGTCACATG;
chr8	fimo	nucleotide_motif	29253704	29253719	44.2	+	.	Name=UP00009_2;ID=UP00009_2-1-chr8;pvalue=3.8e-05;qvalue=0.807;sequence=TTAATGGGGTCACTAA;
chr8	fimo	nucleotide_motif	61986951	61986966	40.3	+	.	Name=UP00009_2;ID=UP00009_2-2-chr8;pvalue=9.29e-05;qvalue=0.807;sequence=ATGGCTGGGTCATTTT;
chr8	fimo	nucleotide_motif	61987041	61987056	41.0	-	.	Name=UP00009_2;ID=UP00009_2-1-chr8;pvalue=8.01e-05;qvalue=0.807;sequence=GTAACTGGGTCACTAA;
chr8	fimo	nucleotide_motif	67507184	67507199	51.4	-	.	Name=UP00009_2;ID=UP00009_2-1-chr8;pvalue=7.18e-06;qvalue=0.807;sequence=TTCGCGGGGTCACCTG;
chr8	fimo	nucleotide_motif	67507422	67507437	43.3	-	.	Name=UP00009_2;ID=UP00009_2-2-chr8;pvalue=4.62e-05;qvalue=0.807;sequence=CTGAGCGGGTCACACC;
chr8	fimo	nucleotide_motif	67755365	67755380	42.9	+	.	Name=UP00009_2;ID=UP00009_2-1-chr8;pvalue=5.06e-05;qvalue=0.807;sequence=TGCATGGGGTCACTAG;
chr8	fimo	nucleotide_motif	98725246	98725261	46.6	-	.	Name=UP00009_2;ID=UP00009_2-1-chr8;pvalue=2.17e-05;qvalue=0.807;sequence=GGAACCGGGTCACCGG;
chr8	fimo	nucleotide_motif	102218651	102218666	41.2	-	.	Name=UP00009_2;ID=UP00009_2-1-chr8;pvalue=7.59e-05;qvalue=0.807;sequence=CTGCTGGGGTCATACT;
chr8	fimo	nucleotide_motif	103945744	103945759	42.3	+	.	Name=UP00009_2;ID=UP00009_2-1-chr8;pvalue=5.88e-05;qvalue=0.807;sequence=GCGACCGGGTCATGCA;
chr8	fimo	nucleotide_motif	125688762	125688777	40.5	+	.	Name=UP00009_2;ID=UP00009_2-1-chr8;pvalue=8.83e-05;qvalue=0.807;sequence=CATCTGGGGTCATTTA;
chr8	fimo	nucleotide_motif	135682201	135682216	50.4	+	.	Name=UP00009_2;ID=UP00009_2-1-chr8;pvalue=9.18e-06;qvalue=0.807;sequence=TTGTCCGGGTCACCCT;
chr9	fimo	nucleotide_motif	35832904	35832919	46.0	+	.	Name=UP00009_2;ID=UP00009_2-1-chr9;pvalue=2.53e-05;qvalue=0.807;sequence=ATGGGCGGGTCAACCA;
chr9	fimo	nucleotide_motif	36995900	36995915	40.1	+	.	Name=UP00009_2;ID=UP00009_2-1-chr9;pvalue=9.77e-05;qvalue=0.807;sequence=TCTGTCGGGTCACAGC;
chr9	fimo	nucleotide_motif	67903541	67903556	41.0	+	.	Name=UP00009_2;ID=UP00009_2-1-chr9;pvalue=8.01e-05;qvalue=0.807;sequence=CCTCCGGGGTCACGAG;
chr9	fimo	nucleotide_motif	125939861	125939876	47.0	+	.	Name=UP00009_2;ID=UP00009_2-1-chr9;pvalue=2.01e-05;qvalue=0.807;sequence=GTCTTGGGGTCAACTT;
chr9	fimo	nucleotide_motif	127043808	127043823	46.2	-	.	Name=UP00009_2;ID=UP00009_2-1-chr9;pvalue=2.42e-05;qvalue=0.807;sequence=CCCGGGGGGTCACTCC;
chr9	fimo	nucleotide_motif	131687171	131687186	43.1	-	.	Name=UP00009_2;ID=UP00009_2-1-chr9;pvalue=4.89e-05;qvalue=0.807;sequence=GGTCCCGGGTCAAATC;
chrX	fimo	nucleotide_motif	48654371	48654386	40.9	-	.	Name=UP00009_2;ID=UP00009_2-1-chrX;pvalue=8.04e-05;qvalue=0.807;sequence=CCCGCCAGGTCAAAGT;
chrX	fimo	nucleotide_motif	119643318	119643333	40.2	-	.	Name=UP00009_2;ID=UP00009_2-1-chrX;pvalue=9.57e-05;qvalue=0.807;sequence=CCTGCTGGGTCAATGA;
