# Supplementary material for: The MEME Suite
Source: Nucleic Acids Res. 2015 May 7;43(Web Server issue):W39–49. doi: 10.1093/nar/gkv416 (PMC4489269; doi:10.1093/nar/gkv416)
Supplement: SUPPLEMENTARY DATA [file supp_gkv416_nar-00283-web-b-2015-File005.zip › case4/meme-chip/fimo_out_19/fimo.txt]

#pattern name	sequence name	start	stop	strand	score	p-value	q-value	matched sequence
UP00009_2	chr17	70827921	70827936	-	16.0909	4.55e-07	0.807	CTGGCCGGGTCACCCT
UP00009_2	chr3	4994203	4994218	-	15.6727	9.75e-07	0.807	CGCTTCGGGTCAGTCA
UP00009_2	chr1	154452928	154452943	-	15.0364	2.68e-06	0.807	CTAGCCGGGTCACCGG
UP00009_2	chr6	33237335	33237350	-	14.9364	3.09e-06	0.807	CGCACCGGGTCAGCTG
UP00009_2	chr14	105119403	105119418	-	14.5	5.52e-06	0.807	AGCCCGGGGTCAGCTA
UP00009_2	chr17	8139786	8139801	+	14.4	6.24e-06	0.807	CGGGTGGGGTCACATA
UP00009_2	chr4	184602472	184602487	-	14.2818	7.18e-06	0.807	CCCGCCGGGTCAGCTG
UP00009_2	chr7	148952911	148952926	-	14.2818	7.18e-06	0.807	GTCGCGGGGTCAGCTC
UP00009_2	chr8	67507184	67507199	-	14.2818	7.18e-06	0.807	TTCGCGGGGTCACCTG
UP00009_2	chr3	49370799	49370814	+	14.2364	7.56e-06	0.807	GGCGGCGGGTCACGTG
UP00009_2	chr3	120781266	120781281	-	14.1727	8.13e-06	0.807	GGAGCCGGGTCACCGG
UP00009_2	chr14	34943760	34943775	+	14.1636	8.21e-06	0.807	GGGGCGGGGTCAGGCT
UP00009_2	chr17	30929635	30929650	-	14.1636	8.21e-06	0.807	CGCCTGGGGTCAGCGA
UP00009_2	chr22	41341295	41341310	-	14.1091	8.74e-06	0.807	GTAGGCGGGTCACCTT
UP00009_2	chr8	135682201	135682216	+	14.0636	9.18e-06	0.807	TTGTCCGGGTCACCCT
UP00009_2	chr11	67984110	67984125	-	14.0545	9.28e-06	0.807	GTAGCGGGGTCAAGGT
UP00009_2	chr13	30089627	30089642	+	14.0273	9.56e-06	0.807	CTCCGCGGGTCACCCC
UP00009_2	chr16	680489	680504	+	13.9636	1.02e-05	0.807	AGTTCCGGGTCAGGGA
UP00009_2	chr7	4689345	4689360	+	13.9091	1.09e-05	0.807	CTCCTGGGGTCACCCC
UP00009_2	chr6	42859502	42859517	-	13.8818	1.12e-05	0.807	GGTGCGGGGTCAGGGA
UP00009_2	chr1	148398467	148398482	-	13.7636	1.26e-05	0.807	GTAGTGGGGTCAGGCA
UP00009_2	chr2	235074100	235074115	-	13.7636	1.26e-05	0.807	AGCAGGGGGTCACTTA
UP00009_2	chr19	63679183	63679198	+	13.7545	1.27e-05	0.807	GTCAGCGGGTCACGGT
UP00009_2	chr20	31453013	31453028	+	13.7545	1.27e-05	0.807	CAGGCCGGGTCATGCT
UP00009_2	chr17	59577467	59577482	+	13.6455	1.42e-05	0.807	CGCCGGGGGTCAATCT
UP00009_2	chr4	55127461	55127476	+	13.6273	1.44e-05	0.807	CTCCCTGGGTCACCTA
UP00009_2	chr1	110682577	110682592	-	13.6091	1.47e-05	0.807	AGCCTCGGGTCATGCT
UP00009_2	chr12	122134566	122134581	-	13.5727	1.52e-05	0.807	TTCCCGGGGTCACCCC
UP00009_2	chr13	97939245	97939260	+	13.5727	1.52e-05	0.807	CACACGGGGTCACAGA
UP00009_2	chr6	30565753	30565768	-	13.5636	1.53e-05	0.807	TGGCCGGGGTCACTCA
UP00009_2	chr11	440395	440410	-	13.5273	1.59e-05	0.807	CACACCGGGTCACCGG
UP00009_2	chr22	49310965	49310980	+	13.4909	1.64e-05	0.807	CGCCGGGGGTCACGTG
UP00009_2	chr19	12266854	12266869	-	13.4727	1.67e-05	0.807	CGGGTCGGGTCACAAC
UP00009_2	chr1	84744992	84745007	-	13.4636	1.68e-05	0.807	CGCCTCGGGTCAGCGG
UP00009_2	chr5	134012117	134012132	+	13.4273	1.74e-05	0.807	CGAGCGAGGTCACGTT
UP00009_2	chr1	181259719	181259734	+	13.4091	1.77e-05	0.807	TGACCGGGGTCACCAA
UP00009_2	chr20	45847254	45847269	+	13.3273	1.9e-05	0.807	CCAGCGGGGTCAAACA
UP00009_2	chr17	35164372	35164387	-	13.2818	1.98e-05	0.807	CTGCCCGGGTCACAGC
UP00009_2	chr9	125939861	125939876	+	13.2636	2.01e-05	0.807	GTCTTGGGGTCAACTT
UP00009_2	chr19	5631839	5631854	-	13.2636	2.01e-05	0.807	GTTTTCGGGTCACCTT
UP00009_2	chr1	179370533	179370548	-	13.2273	2.07e-05	0.807	AGATGCGGGTCACATA
UP00009_2	chr12	120810927	120810942	+	13.2	2.12e-05	0.807	CCTGCCGGGTCACCAC
UP00009_2	chr17	70803380	70803395	-	13.1909	2.14e-05	0.807	CAATCCGGGTCAGCCC
UP00009_2	chr8	98725246	98725261	-	13.1727	2.17e-05	0.807	GGAACCGGGTCACCGG
UP00009_2	chr11	48087992	48088007	-	13.1727	2.17e-05	0.807	ACCTCGGGGTCAATTA
UP00009_2	chr21	35160034	35160049	+	13.1636	2.19e-05	0.807	AGCTCGGGGTCATTTC
UP00009_2	chr12	122025134	122025149	-	13.1364	2.24e-05	0.807	AGGGCGGGGTCAGGTG
UP00009_2	chr17	22683791	22683806	-	13.1091	2.29e-05	0.807	AGGCCCGGGTCACCTG
UP00009_2	chr19	47141358	47141373	-	13.1091	2.29e-05	0.807	GTCTGGGGGTCACTGA
UP00009_2	chr11	65076715	65076730	-	13.0636	2.38e-05	0.807	CACATGGGGTCAGGGA
UP00009_2	chr11	72765941	72765956	+	13.0636	2.38e-05	0.807	CGTGTGGGGTCAAGTG
UP00009_2	chr9	127043808	127043823	-	13.0455	2.42e-05	0.807	CCCGGGGGGTCACTCC
UP00009_2	chr1	32488421	32488436	+	13.0091	2.49e-05	0.807	CTGGTGGGGTCAAGGC
UP00009_2	chr1	201544195	201544210	+	13.0091	2.49e-05	0.807	CTGGTCGGGTCATAGA
UP00009_2	chr22	37207730	37207745	+	13	2.51e-05	0.807	CTAGTGGGGTCAAAAT
UP00009_2	chr9	35832904	35832919	+	12.9909	2.53e-05	0.807	ATGGGCGGGTCAACCA
UP00009_2	chr11	605839	605854	+	12.9091	2.69e-05	0.807	CCTCCGGGGTCACGGA
UP00009_2	chr16	66464214	66464229	-	12.9	2.71e-05	0.807	GGGACGGGGTCAACTT
UP00009_2	chr15	29408668	29408683	+	12.8909	2.73e-05	0.807	CATTCGGGGTCAGTTA
UP00009_2	chr17	1920854	1920869	+	12.8636	2.79e-05	0.807	GAGGCGGGGTCACTGA
UP00009_2	chr17	59274278	59274293	+	12.8636	2.79e-05	0.807	GGCGCGGGGTCAGAGG
UP00009_2	chr1	148125037	148125052	-	12.8091	2.91e-05	0.807	GGGGTGGGGTCAAGAA
UP00009_2	chr10	135052701	135052716	+	12.8	2.93e-05	0.807	TTAGTGGGGTCAGTAA
UP00009_2	chr1	201557099	201557114	+	12.7909	2.95e-05	0.807	AGGGTGGGGTCAGGTC
UP00009_2	chr3	49034500	49034515	+	12.7909	2.95e-05	0.807	CACGCTGGGTCAGGCT
UP00009_2	chr1	29957628	29957643	+	12.7545	3.03e-05	0.807	CAAGTGGGGTCAATGT
UP00009_2	chr11	601236	601251	+	12.7091	3.14e-05	0.807	GGCCTGGGGTCAAGCC
UP00009_2	chr7	149733413	149733428	+	12.7	3.16e-05	0.807	GGGGGCGGGTCACTGC
UP00009_2	chr6	106669183	106669198	-	12.6818	3.2e-05	0.807	CTGCTGGGGTCAGCCT
UP00009_2	chr2	152740464	152740479	-	12.6182	3.35e-05	0.807	GGCCGCGGGTCACCCG
UP00009_2	chr3	109327260	109327275	-	12.6182	3.35e-05	0.807	CTCCCTGGGTCACTCC
UP00009_2	chr10	112145481	112145496	-	12.6182	3.35e-05	0.807	GCAGCCGGGTCACTGG
UP00009_2	chr1	39054365	39054380	-	12.6091	3.37e-05	0.807	AGCTCTGGGTCAGTTA
UP00009_2	chr12	122134647	122134662	-	12.5455	3.53e-05	0.807	CTTCTGGGGTCACCAT
UP00009_2	chr4	39876456	39876471	-	12.5364	3.55e-05	0.807	TGAATGGGGTCACTTC
UP00009_2	chr6	143310452	143310467	-	12.5364	3.55e-05	0.807	CGCGCCAGGTCAAATC
UP00009_2	chr5	43639515	43639530	+	12.5182	3.59e-05	0.807	CGTACGGGGTCATTTC
UP00009_2	chr15	86983768	86983783	+	12.5091	3.61e-05	0.807	TCAGCGGGGTCACCCC
UP00009_2	chr22	49314980	49314995	+	12.4909	3.66e-05	0.807	TTCCCGGGGTCATCAA
UP00009_2	chr14	61287829	61287844	+	12.4727	3.7e-05	0.807	CGTGGGGGGTCAGCCC
UP00009_2	chr1	224917436	224917451	+	12.4636	3.73e-05	0.807	TCCCCCGGGTCATCTT
UP00009_2	chr6	3313129	3313144	+	12.4364	3.8e-05	0.807	CTCACTGGGTCAAGTC
UP00009_2	chr8	29253704	29253719	+	12.4364	3.8e-05	0.807	TTAATGGGGTCACTAA
UP00009_2	chr11	47557308	47557323	+	12.4364	3.8e-05	0.807	AGACCGGGGTCAGGCG
UP00009_2	chr16	27150846	27150861	+	12.4273	3.82e-05	0.807	GAATTCGGGTCAGGTT
UP00009_2	chr19	11896620	11896635	-	12.4091	3.87e-05	0.807	TGCACGGGGTCACAGG
UP00009_2	chr19	10258521	10258536	-	12.3636	3.99e-05	0.807	CTCCCCAGGTCAAGAA
UP00009_2	chr7	4689676	4689691	-	12.3455	4.04e-05	0.807	GGACTGGGGTCAAGGT
UP00009_2	chr14	102855454	102855469	-	12.3182	4.11e-05	0.807	TTTTTGGGGTCAGGTA
UP00009_2	chr20	45725817	45725832	-	12.3	4.16e-05	0.807	GACATGGGGTCACTGA
UP00009_2	chr11	85835756	85835771	-	12.2909	4.19e-05	0.807	GCTACCGGGTCACCGA
UP00009_2	chr1	28776569	28776584	-	12.2455	4.31e-05	0.807	AGGATGGGGTCAGGGA
UP00009_2	chr1	117998985	117999000	+	12.2455	4.31e-05	0.807	TGAGCTGGGTCAGTTT
UP00009_2	chr22	39141579	39141594	+	12.2455	4.31e-05	0.807	ATCTCGGGGTCATCTG
UP00009_2	chr3	72308570	72308585	-	12.2273	4.36e-05	0.807	CTTACTGGGTCACCTA
UP00009_2	chr5	86448794	86448809	-	12.2273	4.36e-05	0.807	TAAGTGGGGTCACTGT
UP00009_2	chr7	106597569	106597584	-	12.2091	4.41e-05	0.807	CTCTTTGGGTCACACA
UP00009_2	chr7	2901141	2901156	-	12.1636	4.55e-05	0.807	CCCCTGGGGTCAACAA
UP00009_2	chr14	34940640	34940655	+	12.1636	4.55e-05	0.807	CCACTGGGGTCAGTCA
UP00009_2	chr1	148398540	148398555	-	12.1455	4.6e-05	0.807	GCTGCGGGGTCACTTC
UP00009_2	chr4	84596056	84596071	-	12.1455	4.6e-05	0.807	CGCGGCAGGTCACGTG
UP00009_2	chr8	67507422	67507437	-	12.1364	4.62e-05	0.807	CTGAGCGGGTCACACC
UP00009_2	chr19	12910358	12910373	+	12.1364	4.62e-05	0.807	AGGGCTGGGTCAGGTT
UP00009_2	chr2	231233668	231233683	+	12.1091	4.7e-05	0.807	TGGCCGGGGTCAAACA
UP00009_2	chr10	13805636	13805651	-	12.0636	4.84e-05	0.807	TTTTCGGGGTCATCTA
UP00009_2	chr15	38195325	38195340	-	12.0636	4.84e-05	0.807	CAGCCGGGGTCAGTGT
UP00009_2	chr1	205170691	205170706	+	12.0545	4.87e-05	0.807	AGGCTGGGGTCAACCA
UP00009_2	chr2	233632669	233632684	+	12.0545	4.87e-05	0.807	GTAATGGGGTCACAGA
UP00009_2	chr15	81298656	81298671	+	12.0545	4.87e-05	0.807	GTATCCAGGTCACGCA
UP00009_2	chr9	131687171	131687186	-	12.0455	4.89e-05	0.807	GGTCCCGGGTCAAATC
UP00009_2	chr16	87245491	87245506	+	12.0364	4.92e-05	0.807	GTCACCAGGTCACTGA
UP00009_2	chr19	12764601	12764616	+	12.0364	4.92e-05	0.807	TGCTTGGGGTCAAGGG
UP00009_2	chr6	7844354	7844369	-	12.0273	4.95e-05	0.807	CACCTGGGGTCAGGGC
UP00009_2	chr15	56533999	56534014	+	12.0091	5e-05	0.807	CAAATGGGGTCAGGAA
UP00009_2	chr6	36828883	36828898	+	11.9909	5.06e-05	0.807	AGCCTGGGGTCAGGGG
UP00009_2	chr8	67755365	67755380	+	11.9909	5.06e-05	0.807	TGCATGGGGTCACTAG
UP00009_2	chr2	181885829	181885844	+	11.9818	5.08e-05	0.807	TGCTCTGGGTCACCAT
UP00009_2	chr13	45319999	45320014	-	11.9636	5.14e-05	0.807	GGTCTGGGGTCAGTCA
UP00009_2	chr17	73648066	73648081	-	11.9636	5.14e-05	0.807	TTAGCCAGGTCACTGT
UP00009_2	chr22	27518523	27518538	+	11.9364	5.22e-05	0.807	ATCATGGGGTCAGCTG
UP00009_2	chr22	40558452	40558467	+	11.9273	5.25e-05	0.807	AGCGCGAGGTCACGGC
UP00009_2	chr2	70170782	70170797	-	11.9091	5.31e-05	0.807	CTCATCAGGTCAGGGA
UP00009_2	chr15	54325655	54325670	+	11.9091	5.31e-05	0.807	AGAGCCAGGTCACCCC
UP00009_2	chr6	33046135	33046150	+	11.8818	5.39e-05	0.807	CTCGGGGGGTCAGAAG
UP00009_2	chr12	46493492	46493507	+	11.8818	5.39e-05	0.807	GGGCTGGGGTCACCTC
UP00009_2	chr12	67488878	67488893	+	11.8636	5.45e-05	0.807	CCTGTCGGGTCACTAG
UP00009_2	chr11	1830964	1830979	-	11.8545	5.47e-05	0.807	GCACCCGGGTCACTCG
UP00009_2	chr14	99601972	99601987	-	11.8545	5.47e-05	0.807	AGTCTCGGGTCATTCT
UP00009_2	chr4	39878171	39878186	-	11.8455	5.5e-05	0.807	CCCCTGGGGTCATCCT
UP00009_2	chr13	109922359	109922374	-	11.8273	5.56e-05	0.807	CTCATCAGGTCACTTC
UP00009_2	chr3	158017570	158017585	-	11.8182	5.59e-05	0.807	CCCGGCAGGTCACGCA
UP00009_2	chr1	117998703	117998718	+	11.8091	5.62e-05	0.807	GTCTCTGGGTCAATCT
UP00009_2	chr4	39876320	39876335	-	11.8091	5.62e-05	0.807	ATCTCCAGGTCAGTCT
UP00009_2	chr14	23700738	23700753	+	11.8	5.65e-05	0.807	GGGTGGGGGTCAGGCT
UP00009_2	chr1	1701672	1701687	+	11.7909	5.68e-05	0.807	GGCCCCAGGTCACACA
UP00009_2	chr17	38087480	38087495	+	11.7909	5.68e-05	0.807	TCTACGGGGTCACTTT
UP00009_2	chr15	72483676	72483691	+	11.7818	5.7e-05	0.807	GGGCTGGGGTCAGGAA
UP00009_2	chr18	44733450	44733465	-	11.7727	5.73e-05	0.807	GACCTGGGGTCAAGGA
UP00009_2	chr17	39936476	39936491	-	11.7636	5.76e-05	0.807	CGCTCCGGGTCGCGCG
UP00009_2	chr10	11319965	11319980	+	11.7545	5.79e-05	0.807	ATGGCCAGGTCAGGCA
UP00009_2	chr16	51685879	51685894	-	11.7545	5.79e-05	0.807	CACCTGGGGTCACCGG
UP00009_2	chr6	26342299	26342314	-	11.7455	5.82e-05	0.807	GGTTGGGGGTCAGTTA
UP00009_2	chr14	64998833	64998848	+	11.7455	5.82e-05	0.807	TTCTTCAGGTCACTTA
UP00009_2	chr20	45847208	45847223	+	11.7455	5.82e-05	0.807	GTCCGCGGGTCAGGGG
UP00009_2	chr1	40929771	40929786	+	11.7364	5.85e-05	0.807	GGGGCGGGGTCAAAAC
UP00009_2	chr8	103945744	103945759	+	11.7273	5.88e-05	0.807	GCGACCGGGTCATGCA
UP00009_2	chr20	48560092	48560107	+	11.7	5.97e-05	0.807	CTCCCGGGGTCGCCTA
UP00009_2	chr14	89932903	89932918	-	11.6909	6e-05	0.807	GGTCTCGGGTCAGGTG
UP00009_2	chr1	40278357	40278372	-	11.6818	6.03e-05	0.807	CGCGGTGGGTCAGCCC
UP00009_2	chr22	40558572	40558587	-	11.6636	6.09e-05	0.807	GAGTCCGGGTCATCCA
UP00009_2	chr19	16310636	16310651	-	11.6545	6.12e-05	0.807	AACCTGGGGTCAAGGT
UP00009_2	chr11	72765652	72765667	-	11.6273	6.21e-05	0.807	CGCGCCGTGTCACCCA
UP00009_2	chr1	180662950	180662965	-	11.6182	6.24e-05	0.807	TTATTGGGGTCATTCT
UP00009_2	chr11	72765796	72765811	+	11.6091	6.27e-05	0.807	GACCCGGGGTCACTGG
UP00009_2	chr18	19994095	19994110	-	11.6091	6.27e-05	0.807	ATCTCCAGGTCAAGAA
UP00009_2	chr16	9128929	9128944	-	11.5909	6.34e-05	0.807	ATCTTTGGGTCACTGA
UP00009_2	chr12	81276497	81276512	-	11.5727	6.4e-05	0.807	GGTCCGGGGTCACCGG
UP00009_2	chr1	84744936	84744951	-	11.5636	6.43e-05	0.807	AAACTCGGGTCACAGA
UP00009_2	chr3	13100744	13100759	+	11.5545	6.46e-05	0.807	CACGGCAGGTCACCCA
UP00009_2	chr15	29296589	29296604	+	11.5545	6.46e-05	0.807	GAAACGGGGTCAGGAT
UP00009_2	chr1	201556701	201556716	-	11.5455	6.49e-05	0.807	GGAGGGGGGTCAGGGG
UP00009_2	chr7	101421053	101421068	+	11.5455	6.49e-05	0.807	CTTGTCAGGTCAGCTA
UP00009_2	chr1	26010198	26010213	-	11.5364	6.52e-05	0.807	CAAGGCGGGTCACAGG
UP00009_2	chr10	45276632	45276647	+	11.5273	6.56e-05	0.807	TTCTGGGGGTCACTGG
UP00009_2	chr20	36904696	36904711	+	11.5273	6.56e-05	0.807	TGACTGGGGTCAGGTG
UP00009_2	chr20	5041956	5041971	+	11.5	6.65e-05	0.807	CTACCTGGGTCACAGT
UP00009_2	chr8	17824629	17824644	+	11.4727	6.75e-05	0.807	TCCGGCGGGTCACATG
UP00009_2	chr16	2141327	2141342	+	11.4636	6.78e-05	0.807	CTGGTGGGGTCATGAG
UP00009_2	chr20	47735362	47735377	-	11.4455	6.85e-05	0.807	CTGTCTGGGTCACAGA
UP00009_2	chr1	33055479	33055494	+	11.4364	6.88e-05	0.807	CTTCCTGGGTCACCGT
UP00009_2	chr17	35992208	35992223	+	11.4364	6.88e-05	0.807	AGCCTCAGGTCACCCT
UP00009_2	chr12	112095586	112095601	-	11.4273	6.91e-05	0.807	CTGCTGGGGTCACCAG
UP00009_2	chr12	112095762	112095777	+	11.4273	6.91e-05	0.807	AGGCGGGGGTCACACA
UP00009_2	chr6	7834159	7834174	+	11.4182	6.95e-05	0.807	TTGCCCGGGTCAGAGC
UP00009_2	chr15	86983915	86983930	-	11.4182	6.95e-05	0.807	CAAGTGGGGTCACAGG
UP00009_2	chr11	65076749	65076764	-	11.4091	6.98e-05	0.807	GGTCCGGGGTCACATG
UP00009_2	chr3	58002816	58002831	-	11.3727	7.11e-05	0.807	AGAATGGGGTCAACTG
UP00009_2	chr4	185973729	185973744	-	11.3727	7.11e-05	0.807	TTATCCAGGTCACTGA
UP00009_2	chr7	4689773	4689788	-	11.3727	7.11e-05	0.807	AGAACCAGGTCAGGCT
UP00009_2	chr5	60661357	60661372	+	11.3636	7.15e-05	0.807	CCGGCTGGGTCAGGCT
UP00009_2	chr10	80514224	80514239	+	11.3636	7.15e-05	0.807	AGGTTGGGGTCAAAGA
UP00009_2	chr5	1369298	1369313	-	11.3545	7.18e-05	0.807	CGCGGTGGGTCAGCGC
UP00009_2	chr14	94850882	94850897	-	11.3545	7.18e-05	0.807	TGGCTGGGGTCAGGCC
UP00009_2	chr10	125969176	125969191	-	11.3455	7.21e-05	0.807	CGGTTGGGGTCATCTG
UP00009_2	chr4	77339929	77339944	+	11.3273	7.28e-05	0.807	TGCGTGAGGTCACTGT
UP00009_2	chr3	4994178	4994193	+	11.3	7.39e-05	0.807	ACAGCCAGGTCACTCA
UP00009_2	chr19	6724405	6724420	-	11.3	7.39e-05	0.807	CTCTGGGGGTCAAAGG
UP00009_2	chr16	79267969	79267984	+	11.2818	7.45e-05	0.807	GAACTGGGGTCAAGTT
UP00009_2	chr22	27526727	27526742	+	11.2727	7.49e-05	0.807	TACTTGGGGTCATTTT
UP00009_2	chr8	102218651	102218666	-	11.2455	7.59e-05	0.807	CTGCTGGGGTCATACT
UP00009_2	chr17	24320373	24320388	+	11.2455	7.59e-05	0.807	TGGGCCAGGTCAAGGT
UP00009_2	chr22	48051965	48051980	+	11.2455	7.59e-05	0.807	TGTGCTGGGTCAGTGA
UP00009_2	chr10	104144014	104144029	+	11.2364	7.62e-05	0.807	GGCGCTGGGTCAGCGG
UP00009_2	chr14	22071356	22071371	-	11.2364	7.62e-05	0.807	GGGATGGGGTCAACAT
UP00009_2	chr11	72765805	72765820	+	11.2273	7.66e-05	0.807	TCACTGGGGTCACGAA
UP00009_2	chr7	999351	999366	-	11.2091	7.73e-05	0.807	CTGTCTGGGTCAGGCC
UP00009_2	chr4	122280294	122280309	-	11.1818	7.83e-05	0.807	ACAGTGGGGTCAAACT
UP00009_2	chr22	48052234	48052249	+	11.1455	7.97e-05	0.807	GTGCTGGGGTCAGCAA
UP00009_2	chr8	61987041	61987056	-	11.1364	8.01e-05	0.807	GTAACTGGGTCACTAA
UP00009_2	chr9	67903541	67903556	+	11.1364	8.01e-05	0.807	CCTCCGGGGTCACGAG
UP00009_2	chr6	309989	310004	-	11.1273	8.04e-05	0.807	GGCCGGGGGTCAGCAC
UP00009_2	chrX	48654371	48654386	-	11.1273	8.04e-05	0.807	CCCGCCAGGTCAAAGT
UP00009_2	chr17	35166471	35166486	+	11.1273	8.04e-05	0.807	CAAAGGGGGTCAGGAT
UP00009_2	chr19	19127330	19127345	-	11.1273	8.04e-05	0.807	TGGAGGGGGTCAGTGA
UP00009_2	chr18	45267817	45267832	-	11.1182	8.08e-05	0.807	GTAGTCAGGTCAGGCT
UP00009_2	chr11	64621010	64621025	-	11.1	8.15e-05	0.807	GTGTTCGGGTCAGGAG
UP00009_2	chr12	120810973	120810988	-	11.1	8.15e-05	0.807	GGAGCTGGGTCACCGG
UP00009_2	chr20	55184091	55184106	+	11.1	8.15e-05	0.807	GCATTCGGGTCAGGGC
UP00009_2	chr6	26071015	26071030	-	11.0909	8.18e-05	0.807	CTTCCTGGGTCAGGAA
UP00009_2	chr11	103305555	103305570	-	11.0818	8.22e-05	0.807	CACACTGGGTCACAGT
UP00009_2	chr6	33237273	33237288	+	11.0727	8.25e-05	0.807	CCTTCGGGGTCAGGGG
UP00009_2	chr12	47810585	47810600	+	11.0545	8.32e-05	0.807	AGATCTGGGTCAAGAT
UP00009_2	chr12	98251426	98251441	+	11.0273	8.43e-05	0.807	TTCTTTGGGTCACCAA
UP00009_2	chr19	10565758	10565773	+	11.0182	8.47e-05	0.807	TACTTGGGGTCAGAGA
UP00009_2	chr5	172319177	172319192	-	11.0091	8.5e-05	0.807	GTCGGGAGGTCACTCA
UP00009_2	chr14	105306869	105306884	-	11.0091	8.5e-05	0.807	AGAACCAGGTCAGCCT
UP00009_2	chr22	36010269	36010284	-	11.0091	8.5e-05	0.807	ATGGCTGGGTCACTGC
UP00009_2	chr1	28752055	28752070	-	11	8.54e-05	0.807	CGGCCCGGGTCGGGCA
UP00009_2	chr15	57623415	57623430	-	11	8.54e-05	0.807	TCTTTGGGGTCACCTT
UP00009_2	chr7	4689514	4689529	+	10.9909	8.58e-05	0.807	TCCCTGGGGTCATCTA
UP00009_2	chr16	30794161	30794176	+	10.9727	8.65e-05	0.807	CTCGGCGGGTCGGGAA
UP00009_2	chr4	2759311	2759326	-	10.9636	8.69e-05	0.807	CACGCCAGGTCAAGGG
UP00009_2	chr10	42598253	42598268	-	10.9636	8.69e-05	0.807	CTCCTCAGGTCAGCAT
UP00009_2	chr20	45820731	45820746	+	10.9455	8.76e-05	0.807	GGCCCCAGGTCAGACT
UP00009_2	chr8	125688762	125688777	+	10.9273	8.83e-05	0.807	CATCTGGGGTCATTTA
UP00009_2	chr10	121454195	121454210	-	10.9273	8.83e-05	0.807	CTTTTCGGGTCATCAG
UP00009_2	chr14	64840502	64840517	+	10.9273	8.83e-05	0.807	AACCTGGGGTCAGGTG
UP00009_2	chr16	11678793	11678808	-	10.9182	8.87e-05	0.807	AGAGCTGGGTCAGGGG
UP00009_2	chr7	104411817	104411832	-	10.8909	8.98e-05	0.807	GAAAGCGGGTCACAGA
UP00009_2	chr15	86983759	86983774	+	10.8909	8.98e-05	0.807	GAACCCGGGTCAGCGG
UP00009_2	chr4	15365029	15365044	-	10.8818	9.02e-05	0.807	ACAATGGGGTCACACT
UP00009_2	chr6	21695931	21695946	+	10.8727	9.06e-05	0.807	CACCCCGGGTCGAGTA
UP00009_2	chr5	88675302	88675317	+	10.8636	9.1e-05	0.807	AGTAGGGGGTCAGTAA
UP00009_2	chr3	49257229	49257244	-	10.8545	9.14e-05	0.807	AGGCTGGGGTCAGAAA
UP00009_2	chr6	20985839	20985854	-	10.8545	9.14e-05	0.807	AATTTCGGGTCACAAA
UP00009_2	chr2	8361122	8361137	-	10.8455	9.17e-05	0.807	TGCACGAGGTCAGGGT
UP00009_2	chr11	13441572	13441587	+	10.8455	9.17e-05	0.807	CAGCTCGGGTCAACCG
UP00009_2	chr6	3313040	3313055	-	10.8182	9.29e-05	0.807	CAGTTGGGGTCACTGG
UP00009_2	chr8	61986951	61986966	+	10.8182	9.29e-05	0.807	ATGGCTGGGTCATTTT
UP00009_2	chr20	48560025	48560040	+	10.8182	9.29e-05	0.807	CGGGCCGGGTCGGGGC
UP00009_2	chr17	38024484	38024499	-	10.8091	9.33e-05	0.807	TCCCTGGGGTCACATC
UP00009_2	chr7	86686799	86686814	-	10.7818	9.45e-05	0.807	CTCGGGAGGTCATGCT
UP00009_2	chr22	48052032	48052047	+	10.7727	9.49e-05	0.807	GTGCTGGGGTCAGAGA
UP00009_2	chr6	106664956	106664971	+	10.7636	9.53e-05	0.807	GAAGCTGGGTCAGGGA
UP00009_2	chr1	12034719	12034734	-	10.7545	9.57e-05	0.807	ATGACCAGGTCAGGCA
UP00009_2	chr5	78089855	78089870	+	10.7545	9.57e-05	0.807	ACCTTGGGGTCAAAAA
UP00009_2	chrX	119643318	119643333	-	10.7545	9.57e-05	0.807	CCTGCTGGGTCAATGA
UP00009_2	chr3	109327536	109327551	+	10.7455	9.6e-05	0.807	GGACTGGGGTCACAGG
UP00009_2	chr6	7829640	7829655	-	10.7455	9.6e-05	0.807	TGGCGGGGGTCAAGAT
UP00009_2	chr5	139907924	139907939	-	10.7273	9.68e-05	0.807	CGGCTGAGGTCACGCT
UP00009_2	chr6	2736666	2736681	+	10.7273	9.68e-05	0.807	AGCTCCAGGTCACCAG
UP00009_2	chr10	121413759	121413774	+	10.7182	9.73e-05	0.807	CATCTGGGGTCATTTT
UP00009_2	chr19	12755866	12755881	-	10.7182	9.73e-05	0.807	ACCCGCGGGTCAGGAC
UP00009_2	chr9	36995900	36995915	+	10.7091	9.77e-05	0.807	TCTGTCGGGTCACAGC
UP00009_2	chr11	1830778	1830793	-	10.7091	9.77e-05	0.807	CGGCTTGGGTCAGGGT
UP00009_2	chr6	26070801	26070816	+	10.7	9.81e-05	0.807	GTGTTGGGGTCACATG
UP00009_2	chr7	154720881	154720896	-	10.7	9.81e-05	0.807	AGAAGGGGGTCATCAA
UP00009_2	chr11	65112661	65112676	-	10.7	9.81e-05	0.807	GTGTCGGGGTCATGGG
UP00009_2	chr11	76017286	76017301	-	10.7	9.81e-05	0.807	CAACTCGGGTCATAAT
UP00009_2	chr14	105306571	105306586	-	10.7	9.81e-05	0.807	CTCTCGGGGTCGCGCG
UP00009_2	chr1	120065774	120065789	-	10.6909	9.85e-05	0.807	TGAACCAGGTCACAGA
UP00009_2	chr1	42045221	42045236	+	10.6727	9.93e-05	0.807	GTCACTGGGTCATCGA
UP00009_2	chr3	4994146	4994161	-	10.6727	9.93e-05	0.807	AAAATGGGGTCACTGC
