# Supplementary material for: The MEME Suite
Source: Nucleic Acids Res. 2015 May 7;43(Web Server issue):W39–49. doi: 10.1093/nar/gkv416 (PMC4489269; doi:10.1093/nar/gkv416)
Supplement: SUPPLEMENTARY DATA [file supp_gkv416_nar-00283-web-b-2015-File005.zip › case4/meme-chip/fimo_out_19/fimo.xml]

<?xml version="1.0" encoding="UTF-8" standalone="no"?>
<?xml-stylesheet type="text/xsl" href="fimo-to-html.xsl"?>
<!-- Begin document body -->
<fimo version="4.10.0" release="Wed May 21 10:35:36 2014 +1000">
  xmlns:xsi="http://www.w3.org/2001/XMLSchema-instance"
  xsi:schemaLocation=  xmlns:fimo="http://noble.gs.washington.edu/schema/fimo"
>
<command-line>/ebi/sw/MEME/VM-cluster410/meme-versions/4.10.0/bin/fimo --parse-genomic-coord --verbosity 1 --oc fimo_out_19 --bgfile ./background --motif UP00009_2 db/uniprobe_mouse.meme ./Supplementary_Table_1.500bp.fa</command-line>
<settings>
<setting name="output directory">fimo_out_19</setting>
<setting name="MEME file name">db/uniprobe_mouse.meme</setting>
<setting name="sequence file name">./Supplementary_Table_1.500bp.fa</setting>
<setting name="background file name">./background</setting>
<setting name="allow clobber">true</setting>
<setting name="compute q-values">true</setting>
<setting name="parse genomic coord.">true</setting>
<setting name="text only">false</setting>
<setting name="scan both strands">true</setting>
<setting name="max sequence length">250000000</setting>
<setting name="output threshold">0.0001</setting>
<setting name="threshold type">p-value</setting>
<setting name="max stored scores">100000</setting>
<setting name="pseudocount">0.1</setting>
<setting name="verbosity">1</setting>
<setting name="selected motif">UP00009_2</setting>
</settings>
<sequence-data num-sequences="2776" num-residues="1388000" />
<alphabet>nucleotide</alphabet>
<motif name="UP00078_1" width="17" best-possible-match="GGGTTTAATTAAAATTC"/>
<motif name="UP00059_1" width="14" best-possible-match="CTAATATTGCTAAA"/>
<motif name="UP00099_1" width="17" best-possible-match="CTCAGCAGCTGCTCCTG"/>
<motif name="UP00020_1" width="16" best-possible-match="ACGATGACGTCATCGA"/>
<motif name="UP00012_1" width="15" best-possible-match="TAATTCAATGAAGTG"/>
<motif name="UP00043_1" width="16" best-possible-match="TCTTTCGAGGAATTTG"/>
<motif name="UP00050_1" width="22" best-possible-match="GGAAGAGTCACGTGACCAATAC"/>
<motif name="UP00001_1" width="15" best-possible-match="ATAAAGGCGCGCGAT"/>
<motif name="UP00003_1" width="15" best-possible-match="ATAAGGGCGCGCGAT"/>
<motif name="UP00007_1" width="14" best-possible-match="TCCGCCCCCGCATT"/>
<motif name="UP00015_1" width="15" best-possible-match="AGGACCCGGAAGTAA"/>
<motif name="UP00407_1" width="13" best-possible-match="TACAAGGAAGTAA"/>
<motif name="UP00068_1" width="17" best-possible-match="TAAAAGGTGTGAAAATT"/>
<motif name="UP00079_1" width="17" best-possible-match="TATTCAAGGTCATGCGA"/>
<motif name="UP00073_1" width="17" best-possible-match="AAAAAGTAAACAAAGAC"/>
<motif name="UP00041_1" width="16" best-possible-match="AAAGTAAACAAAAATT"/>
<motif name="UP00039_1" width="17" best-possible-match="AAAAAGTAAACAAACCC"/>
<motif name="UP00025_1" width="17" best-possible-match="AAAATGTAAACAAACAG"/>
<motif name="UP00061_1" width="17" best-possible-match="TAAATGTAAACAAAGGT"/>
<motif name="UP00408_1" width="17" best-possible-match="CAATACCGGAAGTGTAA"/>
<motif name="UP00032_1" width="22" best-possible-match="TTTTTAGAGATAAGAAATAAAG"/>
<motif name="UP00080_1" width="17" best-possible-match="TAAACTGATAAGAAGAT"/>
<motif name="UP00100_1" width="17" best-possible-match="TATAGAGATAAGAATTG"/>
<motif name="UP00070_1" width="16" best-possible-match="TCGTACCCGCATCATT"/>
<motif name="UP00024_1" width="16" best-possible-match="TATCGACCCCCCACAG"/>
<motif name="UP00042_1" width="17" best-possible-match="CAGATGTGCACATACGT"/>
<motif name="UP00084_1" width="17" best-possible-match="GAGTGTACGTACGATGG"/>
<motif name="UP00055_1" width="16" best-possible-match="ACTATGAATGAATGAT"/>
<motif name="UP00035_1" width="16" best-possible-match="ACTATGCCAACCTACC"/>
<motif name="UP00066_1" width="17" best-possible-match="CTTCAGGGGTCAATTGA"/>
<motif name="UP00391_1" width="14" best-possible-match="TGGAGGTAATTAAC"/>
<motif name="UP00072_1" width="16" best-possible-match="ATTTACGACAAATAGC"/>
<motif name="UP00086_1" width="14" best-possible-match="GAGAACCGAAACTG"/>
<motif name="UP00018_1" width="15" best-possible-match="CGTATCGAAACCAAA"/>
<motif name="UP00040_1" width="15" best-possible-match="ATAAACCGAAACCAA"/>
<motif name="UP00011_1" width="17" best-possible-match="CTGATCGAAACCAAAGT"/>
<motif name="UP00074_1" width="15" best-possible-match="CAAAATCGAAACTAA"/>
<motif name="UP00103_1" width="16" best-possible-match="CCGATGACGTCATCGT"/>
<motif name="UP00093_1" width="16" best-possible-match="TCGACCCCGCCCCTAT"/>
<motif name="UP00067_1" width="17" best-possible-match="AATCCCTTTGATCTATC"/>
<motif name="UP00045_1" width="17" best-possible-match="AAATTTGCTGACTTAGC"/>
<motif name="UP00044_1" width="15" best-possible-match="TAAAAATGCTGACTT"/>
<motif name="UP00060_1" width="16" best-possible-match="TGACCACGTGGTCGGG"/>
<motif name="UP00097_1" width="16" best-possible-match="GGGCCGTGTGCAAAAA"/>
<motif name="UP00092_1" width="17" best-possible-match="ATGGAAACCGTTATTTT"/>
<motif name="UP00081_1" width="17" best-possible-match="TTGAAAACCGTTAATTT"/>
<motif name="UP00036_1" width="16" best-possible-match="GAAGAACAGGTGTCCG"/>
<motif name="UP00017_1" width="17" best-possible-match="CTTAACCACTTAAGGAT"/>
<motif name="UP00009_1" width="16" best-possible-match="TCTCAAAGGTCACGAG"/>
<motif name="UP00027_1" width="16" best-possible-match="TTTTACAGTAGCAAAA"/>
<motif name="UP00052_1" width="16" best-possible-match="ATGTACAGTAGCAAAG"/>
<motif name="UP00088_1" width="16" best-possible-match="TTGGGGGCGCCCCTAG"/>
<motif name="UP00048_1" width="16" best-possible-match="TCTCAAAGGTCACCTG"/>
<motif name="UP00098_1" width="23" best-possible-match="TGTGACCCTTAGCAACCGATTAA"/>
<motif name="UP00056_1" width="15" best-possible-match="TACCATAGCAACGGT"/>
<motif name="UP00076_1" width="15" best-possible-match="CCGCATAGCAACGGA"/>
<motif name="UP00053_1" width="17" best-possible-match="TGTCGTGACCCCTTAAT"/>
<motif name="UP00085_1" width="14" best-possible-match="TTAAGAGGAAGTTA"/>
<motif name="UP00008_1" width="17" best-possible-match="AATAGGGTATCATATAT"/>
<motif name="UP00000_1" width="17" best-possible-match="CAAATCCAGACATCAGA"/>
<motif name="UP00030_1" width="17" best-possible-match="ATAAGAACAAAGGACTA"/>
<motif name="UP00101_1" width="14" best-possible-match="TAATTGTTCTAAAC"/>
<motif name="UP00096_1" width="16" best-possible-match="TTAAGAACAATAATTT"/>
<motif name="UP00004_1" width="16" best-possible-match="GCTAATTATAATTATC"/>
<motif name="UP00075_1" width="17" best-possible-match="TAGTGAACAATAGATTT"/>
<motif name="UP00014_1" width="15" best-possible-match="ATAAACAATTAATCA"/>
<motif name="UP00064_1" width="16" best-possible-match="TTCAATTGTTCTAAAA"/>
<motif name="UP00069_1" width="16" best-possible-match="AATCAATTCAATAATT"/>
<motif name="UP00071_1" width="16" best-possible-match="TTTAATTATAATTAAG"/>
<motif name="UP00023_1" width="16" best-possible-match="ATTGAACAATGGAATT"/>
<motif name="UP00062_1" width="17" best-possible-match="AGAAGAACAAAGGACTA"/>
<motif name="UP00091_1" width="16" best-possible-match="TTTAGAACAATAAAAT"/>
<motif name="UP00034_1" width="22" best-possible-match="AATAAAGAACAATAGAATTTCA"/>
<motif name="UP00051_1" width="17" best-possible-match="TTATCTATTGTTCTTTA"/>
<motif name="UP00049_1" width="14" best-possible-match="ATTTTACGGAAAAT"/>
<motif name="UP00002_1" width="17" best-possible-match="GGTCCCGCCCCCTTCTC"/>
<motif name="UP00406_1" width="16" best-possible-match="GTACATCCGGATTTTT"/>
<motif name="UP00077_1" width="14" best-possible-match="TTCCATATATGGAA"/>
<motif name="UP00016_1" width="16" best-possible-match="TATAATTATAATATTC"/>
<motif name="UP00029_1" width="16" best-possible-match="TCTTTATATATAAATA"/>
<motif name="UP00089_1" width="17" best-possible-match="ACTTAGTTAACTAAAAA"/>
<motif name="UP00058_1" width="17" best-possible-match="TATAGATCAAAGGAAAA"/>
<motif name="UP00054_1" width="17" best-possible-match="TATAGATCAAAGGAAAA"/>
<motif name="UP00083_1" width="17" best-possible-match="ATTTCCTTTGATCTATA"/>
<motif name="UP00005_1" width="15" best-possible-match="ATTCCCTGAGGGGAA"/>
<motif name="UP00010_1" width="14" best-possible-match="TTGCCCTAGGGCAT"/>
<motif name="UP00087_1" width="15" best-possible-match="ATTGCCTGAGGCGAA"/>
<motif name="UP00028_1" width="15" best-possible-match="ATTGCCTGAGGCGAT"/>
<motif name="UP00046_1" width="17" best-possible-match="ATCCACAGGTGCGAAAA"/>
<motif name="UP00019_1" width="17" best-possible-match="CTAAGGTTCTAGATCAC"/>
<motif name="UP00031_1" width="17" best-possible-match="AATCGCACTGCATTCCG"/>
<motif name="UP00047_1" width="15" best-possible-match="AAGCCCCCCAAAAAT"/>
<motif name="UP00037_1" width="15" best-possible-match="AACAAACAACAAGAG"/>
<motif name="UP00094_1" width="17" best-possible-match="TCTTTGGCGTACCCTAA"/>
<motif name="UP00065_1" width="16" best-possible-match="TGGCGCGCGCGCCTGA"/>
<motif name="UP00082_1" width="14" best-possible-match="TTATGTACTAATAA"/>
<motif name="UP00021_1" width="15" best-possible-match="TCCCCCCCCCCCCCC"/>
<motif name="UP00033_1" width="17" best-possible-match="TATTATGGGATGGATAA"/>
<motif name="UP00095_1" width="17" best-possible-match="CGAACAGTGCTCACTAT"/>
<motif name="UP00022_1" width="16" best-possible-match="CCCCCCCCCCCACTTG"/>
<motif name="UP00102_1" width="14" best-possible-match="CACCCCCGGGGGGG"/>
<motif name="UP00057_1" width="15" best-possible-match="CCCCCCCGGGGGGGT"/>
<motif name="UP00006_1" width="15" best-possible-match="CCCCCCCGGGGGGGT"/>
<motif name="UP00026_1" width="17" best-possible-match="TACATGTGCACATAAAA"/>
<motif name="UP00078_2" width="15" best-possible-match="ACCCGTATCAAATTT"/>
<motif name="UP00059_2" width="17" best-possible-match="CGTACAATACGAAATAA"/>
<motif name="UP00099_2" width="16" best-possible-match="CTATCCCCGCCCTATT"/>
<motif name="UP00020_2" width="14" best-possible-match="GAATGACGAATAAC"/>
<motif name="UP00012_2" width="17" best-possible-match="TGATTGTTAACAGTTGG"/>
<motif name="UP00043_2" width="16" best-possible-match="ATCCCCGCCCCTAAAA"/>
<motif name="UP00050_2" width="23" best-possible-match="TGTCGTTACACGTGGAAGGCGGT"/>
<motif name="UP00001_2" width="17" best-possible-match="CGTTCGGCGCCAAAAGG"/>
<motif name="UP00003_2" width="17" best-possible-match="CGCTCGGCGCCAAAAGC"/>
<motif name="UP00007_2" width="16" best-possible-match="TGCGGAGTGGGACTGG"/>
<motif name="UP00015_2" width="16" best-possible-match="TAGTATTTCCGATCTT"/>
<motif name="UP00407_2" width="17" best-possible-match="GTTCAAAAAAAAAATTC"/>
<motif name="UP00068_2" width="16" best-possible-match="GCGGAGGTGTCGCCTC"/>
<motif name="UP00079_2" width="17" best-possible-match="GGCGAGGGGTCAAGGGC"/>
<motif name="UP00073_2" width="15" best-possible-match="AAAAATAACAAACGG"/>
<motif name="UP00041_2" width="15" best-possible-match="ATGTCACAACAACAC"/>
<motif name="UP00039_2" width="17" best-possible-match="AACACCAAAACAAAGGA"/>
<motif name="UP00025_2" width="15" best-possible-match="CAAACAACAACACCT"/>
<motif name="UP00061_2" width="16" best-possible-match="ATATCAAAACAAAACA"/>
<motif name="UP00408_2" width="16" best-possible-match="CCGTCTTCCCCCTCAC"/>
<motif name="UP00032_2" width="22" best-possible-match="TTTTGTAGATTTTATCGACTTA"/>
<motif name="UP00080_2" width="17" best-possible-match="GACAGAGATATCAGTTT"/>
<motif name="UP00100_2" width="17" best-possible-match="GCGGCGATATCGCAGCG"/>
<motif name="UP00070_2" width="17" best-possible-match="TGCGCATAGGGGAGGAG"/>
<motif name="UP00024_2" width="14" best-possible-match="AATATTAATAAAGA"/>
<motif name="UP00042_2" width="16" best-possible-match="AGCGGCACACACGCAA"/>
<motif name="UP00084_2" width="16" best-possible-match="TGGGCGACGTCGTTAA"/>
<motif name="UP00055_2" width="17" best-possible-match="TGTTCCCATTGTGTACT"/>
<motif name="UP00035_2" width="16" best-possible-match="GGGTGTGCCCAAAAGG"/>
<motif name="UP00066_2" width="16" best-possible-match="TGCAAAAGTCCAATAT"/>
<motif name="UP00391_2" width="14" best-possible-match="AAAAACCATTAAGG"/>
<motif name="UP00072_2" width="16" best-possible-match="ATGGAAAGTCGTAAAA"/>
<motif name="UP00086_2" width="14" best-possible-match="GGAGAAAGGTGCGA"/>
<motif name="UP00018_2" width="15" best-possible-match="AGTATTCTCGGTTGC"/>
<motif name="UP00040_2" width="15" best-possible-match="TTGATCGAGAATTCC"/>
<motif name="UP00011_2" width="15" best-possible-match="ACCACTCTCGGTCAC"/>
<motif name="UP00074_2" width="14" best-possible-match="GCAAAACATTACTA"/>
<motif name="UP00103_2" width="16" best-possible-match="ATTGATGAGTCACCAA"/>
<motif name="UP00093_2" width="17" best-possible-match="AAGCATACGCCCAACTT"/>
<motif name="UP00067_2" width="16" best-possible-match="GAAGATCAATCACTTA"/>
<motif name="UP00045_2" width="15" best-possible-match="CAATTGCAAAAATAT"/>
<motif name="UP00044_2" width="15" best-possible-match="GAAAAAATTGCAAGG"/>
<motif name="UP00060_2" width="14" best-possible-match="GTGCCACGCGACTG"/>
<motif name="UP00097_2" width="14" best-possible-match="AAATAAGAAAAAAC"/>
<motif name="UP00092_2" width="16" best-possible-match="CGACCAACTGCCATGC"/>
<motif name="UP00081_2" width="15" best-possible-match="CGACCAACTGCCGTG"/>
<motif name="UP00036_2" width="15" best-possible-match="AGCAACAGCCGCACC"/>
<motif name="UP00017_2" width="17" best-possible-match="ACTCCAAGTACTTGGAA"/>
<motif name="UP00009_2" width="16" best-possible-match="CGCGCCGGGTCACGTA"/>
<motif name="UP00027_2" width="16" best-possible-match="ACATGCTACCTAATAC"/>
<motif name="UP00052_2" width="16" best-possible-match="ACTTGCTACCTACACC"/>
<motif name="UP00088_2" width="17" best-possible-match="GCTGGGGGGTACCCCTT"/>
<motif name="UP00048_2" width="16" best-possible-match="AGAGCGGGGTCAAGTA"/>
<motif name="UP00098_2" width="23" best-possible-match="ACTGACGCTTGGTTACCACAAAG"/>
<motif name="UP00056_2" width="15" best-possible-match="TACCCTAGTTACCGA"/>
<motif name="UP00076_2" width="17" best-possible-match="CTACTTGGATACGGAAT"/>
<motif name="UP00053_2" width="16" best-possible-match="TCGCGAAGGTTGTACT"/>
<motif name="UP00085_2" width="14" best-possible-match="CAAATTCCGGAACC"/>
<motif name="UP00008_2" width="17" best-possible-match="ATGGGATATATCCGCCT"/>
<motif name="UP00000_2" width="17" best-possible-match="TACGCCCCGCCACTCTG"/>
<motif name="UP00030_2" width="14" best-possible-match="AAAATTGTTATGAA"/>
<motif name="UP00101_2" width="16" best-possible-match="AAATAGACAAAGGAAT"/>
<motif name="UP00096_2" width="17" best-possible-match="GTATTGGGTGGGTATTT"/>
<motif name="UP00004_2" width="15" best-possible-match="CTCACACAATGGCGC"/>
<motif name="UP00075_2" width="15" best-possible-match="TTGAATGAAATTCGA"/>
<motif name="UP00014_2" width="17" best-possible-match="GACCACATTCATACAAT"/>
<motif name="UP00064_2" width="16" best-possible-match="GGACTGAATTCATGCC"/>
<motif name="UP00069_2" width="15" best-possible-match="CTATAATTGTTATCG"/>
<motif name="UP00071_2" width="17" best-possible-match="CATCAATTGTTCCGCTA"/>
<motif name="UP00023_2" width="16" best-possible-match="TAAGATTATAATACGG"/>
<motif name="UP00062_2" width="17" best-possible-match="GGAAAAATTGTTAGGAA"/>
<motif name="UP00091_2" width="15" best-possible-match="TATCATAATTAAGGA"/>
<motif name="UP00034_2" width="22" best-possible-match="GTGCTAATTGTGTGTGTACGCT"/>
<motif name="UP00051_2" width="14" best-possible-match="ACATTCATGACACG"/>
<motif name="UP00049_2" width="15" best-possible-match="TCCGTCGCTTAAAAG"/>
<motif name="UP00002_2" width="15" best-possible-match="CAAAGGCGTGGCCAG"/>
<motif name="UP00406_2" width="16" best-possible-match="GATAACATCCTAGTAG"/>
<motif name="UP00077_2" width="17" best-possible-match="GTTAAAAAAAAAAATTT"/>
<motif name="UP00016_2" width="17" best-possible-match="TCACGGAACAATAGGTG"/>
<motif name="UP00029_2" width="15" best-possible-match="CCGATTTAAGCGATC"/>
<motif name="UP00089_2" width="14" best-possible-match="TTGCCCGGATTAGG"/>
<motif name="UP00058_2" width="15" best-possible-match="AGCCGAAAAAAAAAT"/>
<motif name="UP00054_2" width="15" best-possible-match="CCGTATTATAAACAA"/>
<motif name="UP00083_2" width="16" best-possible-match="GAAGATCAATCACTAA"/>
<motif name="UP00005_2" width="14" best-possible-match="TCACCTCTGGGCAG"/>
<motif name="UP00010_2" width="15" best-possible-match="ATTGCCTCAGGCAAT"/>
<motif name="UP00087_2" width="14" best-possible-match="CCGCCCAAGGGCAG"/>
<motif name="UP00028_2" width="14" best-possible-match="TACTGGAAAAAAAA"/>
<motif name="UP00046_2" width="17" best-possible-match="AAGGCCAGATGGTCCGG"/>
<motif name="UP00019_2" width="15" best-possible-match="TATCATTAGAACGCT"/>
<motif name="UP00031_2" width="16" best-possible-match="CAATCACTGGCAGAAT"/>
<motif name="UP00047_2" width="17" best-possible-match="CTTAAGACCACCATTAC"/>
<motif name="UP00037_2" width="17" best-possible-match="GTGGTTCAATAATTTTG"/>
<motif name="UP00094_2" width="14" best-possible-match="TGTATATATATACC"/>
<motif name="UP00065_2" width="14" best-possible-match="GCCGCGCAGTGCGT"/>
<motif name="UP00082_2" width="16" best-possible-match="GAGCCCTTGTCCCTTG"/>
<motif name="UP00021_2" width="17" best-possible-match="AGGAGACCCCCAATTTG"/>
<motif name="UP00033_2" width="17" best-possible-match="TCACCCCGCCCCTAATT"/>
<motif name="UP00095_2" width="17" best-possible-match="TACGAGACTCCTCTAAC"/>
<motif name="UP00022_2" width="17" best-possible-match="AAATTCCCCCCGGAAGT"/>
<motif name="UP00102_2" width="15" best-possible-match="CCACACAGCAGGAGA"/>
<motif name="UP00057_2" width="15" best-possible-match="CCACACAGCAGGAGA"/>
<motif name="UP00006_2" width="15" best-possible-match="GAGCACAGCAGGACA"/>
<motif name="UP00026_2" width="16" best-possible-match="CGAAGCACACAAAATA"/>
<motif name="UP00108_1" width="17" best-possible-match="TAAACTAATTAGCTGAG"/>
<motif name="UP00187_1" width="17" best-possible-match="CGCATTAATTAATTACC"/>
<motif name="UP00152_1" width="17" best-possible-match="GTCCATTAATTAATGGA"/>
<motif name="UP00228_1" width="17" best-possible-match="CATAACCACTTAACAAC"/>
<motif name="UP00166_1" width="16" best-possible-match="AACAACCAATTAATTC"/>
<motif name="UP00145_1" width="16" best-possible-match="AAAAACCAATTAAGAA"/>
<motif name="UP00181_1" width="16" best-possible-match="AAAGTAATTAGTGAAT"/>
<motif name="UP00151_1" width="16" best-possible-match="TAAGTAATTAGTTATA"/>
<motif name="UP00138_1" width="16" best-possible-match="CAGGTAATTACCTCAG"/>
<motif name="UP00209_1" width="17" best-possible-match="CGAATTAATTAATCACC"/>
<motif name="UP00209_2" width="17" best-possible-match="CGCATTAATTAATTGGC"/>
<motif name="UP00240_1" width="16" best-possible-match="TAAGGTAATAAAATTA"/>
<motif name="UP00133_1" width="16" best-possible-match="AACGGTAATAAAATTT"/>
<motif name="UP00198_1" width="14" best-possible-match="ATGATCGAATCAAA"/>
<motif name="UP00176_1" width="16" best-possible-match="CGTTGGGGATTAGCCT"/>
<motif name="UP00219_1" width="17" best-possible-match="ACCGGTTGATCACCTGA"/>
<motif name="UP00219_2" width="15" best-possible-match="TAATGATGATCACTA"/>
<motif name="UP00255_1" width="17" best-possible-match="TAATTAATTAATAATTA"/>
<motif name="UP00218_1" width="16" best-possible-match="TTTAATTAATTAATTC"/>
<motif name="UP00202_1" width="14" best-possible-match="CTGAGGTAATTAAT"/>
<motif name="UP00126_1" width="16" best-possible-match="GGAATAATTACTTCAG"/>
<motif name="UP00154_1" width="17" best-possible-match="TCGCGATAATTACCGAC"/>
<motif name="UP00110_1" width="17" best-possible-match="TCGCTATAATTACCGAC"/>
<motif name="UP00230_1" width="16" best-possible-match="GGGGTAATTAGCTCTG"/>
<motif name="UP00111_1" width="17" best-possible-match="TGAACCGGATTAATGAA"/>
<motif name="UP00232_1" width="17" best-possible-match="TAAATAGATACCCCATA"/>
<motif name="UP00143_1" width="17" best-possible-match="GGAAGGGATTAATTATC"/>
<motif name="UP00227_1" width="17" best-possible-match="CGACCCAATCAACGGTG"/>
<motif name="UP00201_1" width="17" best-possible-match="ACCACTAATTAGTGGAC"/>
<motif name="UP00167_1" width="16" best-possible-match="GCGAACTAATTAATGC"/>
<motif name="UP00163_1" width="17" best-possible-match="TGCACTAATTAGTGGAA"/>
<motif name="UP00251_1" width="17" best-possible-match="ATCCATTAATTAATTGA"/>
<motif name="UP00162_1" width="17" best-possible-match="AGAACTAATTAGTGGAC"/>
<motif name="UP00132_1" width="17" best-possible-match="CACCGCTAATTAGCGTT"/>
<motif name="UP00204_1" width="17" best-possible-match="TGCCACTAATTAGTGTA"/>
<motif name="UP00131_1" width="17" best-possible-match="AGCGCTAATTAGCGATT"/>
<motif name="UP00112_1" width="17" best-possible-match="AATCGTTAATCCCTTTA"/>
<motif name="UP00127_1" width="16" best-possible-match="AGGTTAATTAGCTGAT"/>
<motif name="UP00148_1" width="17" best-possible-match="AAGGCGAAATCATCGCA"/>
<motif name="UP00225_1" width="15" best-possible-match="CCATAATTAATTACA"/>
<motif name="UP00123_1" width="16" best-possible-match="GTACTAATTAGTGGCG"/>
<motif name="UP00161_1" width="17" best-possible-match="GAAAACTAGTTAACATC"/>
<motif name="UP00104_1" width="17" best-possible-match="ACAAGCAATTAATGAAT"/>
<motif name="UP00155_1" width="17" best-possible-match="ACAAGCAATTAAAGAAT"/>
<motif name="UP00157_1" width="17" best-possible-match="ACAAGCAATTAAAGAAT"/>
<motif name="UP00114_1" width="17" best-possible-match="AAAACATCGTTTTTAAG"/>
<motif name="UP00264_1" width="16" best-possible-match="CTGAGCTAATTACCGT"/>
<motif name="UP00217_1" width="16" best-possible-match="TAGGTAATAAAATTCA"/>
<motif name="UP00246_1" width="16" best-possible-match="TAAAGTCGTAAAACAT"/>
<motif name="UP00183_1" width="16" best-possible-match="AAAGCTCGTAAAATTT"/>
<motif name="UP00174_1" width="16" best-possible-match="AAGGTAATTAGCTCAT"/>
<motif name="UP00391_3" width="14" best-possible-match="TTGAGGTAATTAGT"/>
<motif name="UP00196_1" width="17" best-possible-match="GATTATTAATTAACTTG"/>
<motif name="UP00189_1" width="16" best-possible-match="ACGGTAATTAGCTCAG"/>
<motif name="UP00182_1" width="16" best-possible-match="AAGGTAATTACCTAAT"/>
<motif name="UP00164_1" width="17" best-possible-match="CGAGTTAATTAATAAGC"/>
<motif name="UP00164_2" width="16" best-possible-match="GTAGTAATTAATGGAA"/>
<motif name="UP00213_1" width="17" best-possible-match="ACGGCCATAAAATTAAT"/>
<motif name="UP00134_1" width="16" best-possible-match="AACCCAATAAAATTCG"/>
<motif name="UP00137_1" width="17" best-possible-match="TGAGCTAATTAGTTGGA"/>
<motif name="UP00144_1" width="17" best-possible-match="CGCGTTAATTAATTACC"/>
<motif name="UP00214_1" width="16" best-possible-match="ACGGTAATTAGCTCAT"/>
<motif name="UP00259_1" width="16" best-possible-match="TATTGGTAATTACCTT"/>
<motif name="UP00206_1" width="16" best-possible-match="GTAGTAATTAATGCAA"/>
<motif name="UP00263_1" width="16" best-possible-match="ACCGGCAATTAATAAA"/>
<motif name="UP00207_1" width="16" best-possible-match="GGAGCCATAAAATTCG"/>
<motif name="UP00245_1" width="16" best-possible-match="TAAAGTCGTAAAACGT"/>
<motif name="UP00235_1" width="16" best-possible-match="TAAAGTCGTAAAATAG"/>
<motif name="UP00135_1" width="17" best-possible-match="TTAGGTCGTAAAATTTC"/>
<motif name="UP00173_1" width="16" best-possible-match="AAAGCTCGTAAAATTT"/>
<motif name="UP00113_1" width="17" best-possible-match="CGAATTAATTAACAATA"/>
<motif name="UP00252_1" width="17" best-possible-match="CGAATTAATTAATTACT"/>
<motif name="UP00260_1" width="17" best-possible-match="CAAATTAATTAATAAAA"/>
<motif name="UP00242_1" width="16" best-possible-match="TTGGGGTAATTAACGT"/>
<motif name="UP00197_1" width="16" best-possible-match="GGAGGTCATTAATTAT"/>
<motif name="UP00140_1" width="17" best-possible-match="TAAACTAATTAGCTGTA"/>
<motif name="UP00121_1" width="17" best-possible-match="AATGCAATAAAATTTAT"/>
<motif name="UP00117_1" width="17" best-possible-match="TAAGGTCGTAAAATCCT"/>
<motif name="UP00177_1" width="17" best-possible-match="CAAGGTCGTAAAATCTT"/>
<motif name="UP00180_1" width="16" best-possible-match="CTACCAATAAAATTCT"/>
<motif name="UP00241_1" width="16" best-possible-match="TTGAGTTAATTAACCT"/>
<motif name="UP00168_1" width="17" best-possible-match="TAATTAATTAATGGCTA"/>
<motif name="UP00124_1" width="16" best-possible-match="AAGGTAATTAGCTCAT"/>
<motif name="UP00236_1" width="17" best-possible-match="TAAATACATGTAAAATT"/>
<motif name="UP00223_1" width="17" best-possible-match="AAAATACATGTAATACT"/>
<motif name="UP00223_2" width="17" best-possible-match="AATATACATGTAATATT"/>
<motif name="UP00194_1" width="17" best-possible-match="AATATACATGTAAAACA"/>
<motif name="UP00250_1" width="17" best-possible-match="TATATACATGTAAAATT"/>
<motif name="UP00150_1" width="17" best-possible-match="AAAATACATGTAAAAAT"/>
<motif name="UP00170_1" width="16" best-possible-match="CAAAATCAATTAATTT"/>
<motif name="UP00243_1" width="16" best-possible-match="ACTCCTAATTAGTCGT"/>
<motif name="UP00120_1" width="17" best-possible-match="TGCATTAATTAATGCGA"/>
<motif name="UP00262_1" width="17" best-possible-match="CGAATTAATTAATAATG"/>
<motif name="UP00115_1" width="17" best-possible-match="TAAACTAATTAGTGAAC"/>
<motif name="UP00130_1" width="17" best-possible-match="GTAATTAATTAAATAAT"/>
<motif name="UP00261_1" width="17" best-possible-match="TAAACTAATTAGCTTTG"/>
<motif name="UP00212_1" width="17" best-possible-match="CGAATTAATTAAATACT"/>
<motif name="UP00256_1" width="17" best-possible-match="GAGCGTTAATTAATGTA"/>
<motif name="UP00256_2" width="17" best-possible-match="TCCACTAATTAGCGGTT"/>
<motif name="UP00184_1" width="17" best-possible-match="ACCCCTAATTAGCGGTG"/>
<motif name="UP00175_1" width="17" best-possible-match="CCCATTAATTAATCACC"/>
<motif name="UP00188_1" width="17" best-possible-match="CGAATTAATTAAAAACC"/>
<motif name="UP00169_1" width="17" best-possible-match="AGTTTTTAATTAATTTG"/>
<motif name="UP00186_1" width="16" best-possible-match="AAGGAGCTGTCAATAC"/>
<motif name="UP00233_1" width="16" best-possible-match="GAGGTAATTACCTCAG"/>
<motif name="UP00226_1" width="16" best-possible-match="AAAGACCTGTCAATAC"/>
<motif name="UP00210_1" width="16" best-possible-match="AATTACCTGTCAATAC"/>
<motif name="UP00234_1" width="16" best-possible-match="TGCAACTAATTAATTC"/>
<motif name="UP00156_1" width="17" best-possible-match="GAAGACCAATTAGCGCT"/>
<motif name="UP00171_1" width="16" best-possible-match="CAAAACCAATTAATTT"/>
<motif name="UP00220_1" width="17" best-possible-match="TGCGCTAATTAGTGGGA"/>
<motif name="UP00139_1" width="17" best-possible-match="GTGCACTAATTAGTGCA"/>
<motif name="UP00231_1" width="17" best-possible-match="TTAACCACTTGAAAATT"/>
<motif name="UP00190_1" width="16" best-possible-match="CTTTAAGTACTTAATG"/>
<motif name="UP00107_1" width="16" best-possible-match="TAAGCCACTTGAAATT"/>
<motif name="UP00249_1" width="16" best-possible-match="TAAGCCACTTGAATTT"/>
<motif name="UP00147_1" width="16" best-possible-match="TAAGCCACTTAACATT"/>
<motif name="UP00119_1" width="17" best-possible-match="TTTTAAGTACTTAAATT"/>
<motif name="UP00017_3" width="17" best-possible-match="TACTAAGTACTTAAATG"/>
<motif name="UP00200_1" width="17" best-possible-match="GAAAATTAATTACTTCG"/>
<motif name="UP00200_2" width="16" best-possible-match="AGTAATTAATTACTTC"/>
<motif name="UP00238_1" width="17" best-possible-match="GATAATTAATTACTTTG"/>
<motif name="UP00216_1" width="17" best-possible-match="TTAAGGGGATTAACTAC"/>
<motif name="UP00239_1" width="17" best-possible-match="TGAGGGGGATTAACTAT"/>
<motif name="UP00160_1" width="17" best-possible-match="TGAGGGGGATTAACTAT"/>
<motif name="UP00208_1" width="17" best-possible-match="TAGAGGGATTAAATTTC"/>
<motif name="UP00208_2" width="17" best-possible-match="GATAATTAATCCCTCTT"/>
<motif name="UP00109_1" width="15" best-possible-match="AAAAACGGATTATTG"/>
<motif name="UP00178_1" width="17" best-possible-match="CGCGCTAATTAGGTATC"/>
<motif name="UP00237_1" width="17" best-possible-match="CGTAATTAATTAATTGG"/>
<motif name="UP00229_1" width="17" best-possible-match="GGAGGGGATTAATTTAT"/>
<motif name="UP00267_1" width="17" best-possible-match="TGTAGGGATTAATTGTC"/>
<motif name="UP00247_1" width="17" best-possible-match="TGAACTAATTAGCCCAC"/>
<motif name="UP00224_1" width="16" best-possible-match="TGATTAATTAATTGAC"/>
<motif name="UP00248_1" width="17" best-possible-match="CGAACTAATTAGTACTA"/>
<motif name="UP00185_1" width="17" best-possible-match="TCACCCATCAATAATCA"/>
<motif name="UP00221_1" width="16" best-possible-match="CAGCATTAATTAGTAG"/>
<motif name="UP00149_1" width="17" best-possible-match="CGGAATTAATTAATAGG"/>
<motif name="UP00153_1" width="17" best-possible-match="TTAGAGGGATTAACAAT"/>
<motif name="UP00125_1" width="17" best-possible-match="TGAAGGGATTAATCATC"/>
<motif name="UP00265_1" width="16" best-possible-match="AGGGGGATTAGCTGCC"/>
<motif name="UP00203_1" width="16" best-possible-match="AAAGACCTGTCAATCC"/>
<motif name="UP00205_1" width="16" best-possible-match="AAGCACCTGTCAATAT"/>
<motif name="UP00158_1" width="17" best-possible-match="GATTAATTAATTAAGTC"/>
<motif name="UP00254_1" width="16" best-possible-match="ATGTATTAATTAAGTA"/>
<motif name="UP00191_1" width="16" best-possible-match="TTGTATGCAAATTAGA"/>
<motif name="UP00179_1" width="16" best-possible-match="TTGTATGCAAATTAGA"/>
<motif name="UP00129_1" width="17" best-possible-match="AATTAATTAATTAATTC"/>
<motif name="UP00128_1" width="17" best-possible-match="GATAATTAATTAGTTTG"/>
<motif name="UP00211_1" width="17" best-possible-match="AAAATATGCATAATAAA"/>
<motif name="UP00105_1" width="17" best-possible-match="AATTAATTAATTAATTC"/>
<motif name="UP00118_1" width="16" best-possible-match="AGTTATTAATGAGGTC"/>
<motif name="UP00146_1" width="17" best-possible-match="GACGATAATGAGGTTGC"/>
<motif name="UP00146_2" width="17" best-possible-match="AAACATAATGAGGTTGC"/>
<motif name="UP00172_1" width="17" best-possible-match="CGAATTAATTAAGAAAC"/>
<motif name="UP00266_1" width="17" best-possible-match="GTAACTAATTAACTACT"/>
<motif name="UP00136_1" width="17" best-possible-match="AAAGCTAATTAGCGAAA"/>
<motif name="UP00253_1" width="17" best-possible-match="TGCACTAATTAGCGCAC"/>
<motif name="UP00193_1" width="17" best-possible-match="AAGACGCTGTAAAGCGA"/>
<motif name="UP00193_2" width="17" best-possible-match="AGGACGCTGTAAAGGGA"/>
<motif name="UP00116_1" width="17" best-possible-match="TGCCTTAATTAATGCTC"/>
<motif name="UP00257_1" width="17" best-possible-match="CGCGTTAATTAATTGTG"/>
<motif name="UP00192_1" width="17" best-possible-match="GATGGGGTATCATTTTT"/>
<motif name="UP00159_1" width="17" best-possible-match="AATGGGGTATCACTTTT"/>
<motif name="UP00195_1" width="17" best-possible-match="GATAGGGTATCACTTAT"/>
<motif name="UP00199_1" width="17" best-possible-match="ATAAATGACACCTATCA"/>
<motif name="UP00008_3" width="17" best-possible-match="AATAGGGTATCAATTAT"/>
<motif name="UP00008_4" width="17" best-possible-match="AATAGGGTATCAATATT"/>
<motif name="UP00089_3" width="17" best-possible-match="CCTTAGTTAACTAAAAT"/>
<motif name="UP00222_1" width="17" best-possible-match="AGCTGTTAACTAGCCGT"/>
<motif name="UP00122_1" width="17" best-possible-match="GATATTGACAGCTGCGT"/>
<motif name="UP00258_1" width="16" best-possible-match="AACTAGCTGTCAATAC"/>
<motif name="UP00165_1" width="16" best-possible-match="TAAGCCACTTGAAATT"/>
<motif name="UP00244_1" width="17" best-possible-match="TAATTAATTAATAACTT"/>
<motif name="UP00142_1" width="17" best-possible-match="CATAATTAATTAACGCG"/>
<motif name="UP00215_1" width="16" best-possible-match="ACGTTAATTAACCCAG"/>
<motif name="UP00106_1" width="16" best-possible-match="GTGCACTAATTAAGAC"/>
<motif name="UP00141_1" width="17" best-possible-match="CGAGTTAATTAATAATT"/>
<background source="./background">
<value letter="A">0.241</value>
<value letter="C">0.259</value>
<value letter="G">0.259</value>
<value letter="T">0.241</value>
</background>
<cisml-file>cisml.xml</cisml-file>
</fimo>
