# Supplementary material for: The MEME Suite
Source: Nucleic Acids Res. 2015 May 7;43(Web Server issue):W39–49. doi: 10.1093/nar/gkv416 (PMC4489269; doi:10.1093/nar/gkv416)
Supplement: SUPPLEMENTARY DATA [file supp_gkv416_nar-00283-web-b-2015-File005.zip › case4/meme-chip/fimo_out_3/cisml.xml]

<?xml version="1.0" encoding="UTF-8" standalone="no"?>
<?xml-stylesheet type="text/xsl" href="fimo-to-html.xsl"?>
<!-- Begin document body -->
<cis-element-search
  xmlns:xsi="http://www.w3.org/2001/XMLSchema-instance"
  xsi:schemaLocation="http://zlab.bu.edu/schema/cisml cisml.xsd"
  xmlns="http://zlab.bu.edu/schema/cisml"
  xmlns:mem="http://noble.gs.washington.edu/meme"
>
<program-name>fimo</program-name>
<parameters>
<pattern-file>dreme_out/dreme.xml</pattern-file>
<sequence-file>./Supplementary_Table_1.500bp.fa</sequence-file>
<site-pvalue-cutoff>0.0001</site-pvalue-cutoff>
<sequence-filtering on-off="off"/>
</parameters>
<pattern accession="AVTGAAA" name="AVTGAAA">
<scanned-sequence accession="chr1" name="chr1">
</scanned-sequence>
<scanned-sequence accession="chr1" name="chr1">
</scanned-sequence>
<scanned-sequence accession="chr1" name="chr1">
</scanned-sequence>
<scanned-sequence accession="chr1" name="chr1">
</scanned-sequence>
<scanned-sequence accession="chr1" name="chr1">
</scanned-sequence>
<scanned-sequence accession="chr1" name="chr1">
</scanned-sequence>
<scanned-sequence accession="chr1" name="chr1">
</scanned-sequence>
<scanned-sequence accession="chr1" name="chr1">
</scanned-sequence>
<scanned-sequence accession="chr1" name="chr1">
</scanned-sequence>
<scanned-sequence accession="chr1" name="chr1">
</scanned-sequence>
<scanned-sequence accession="chr1" name="chr1">
</scanned-sequence>
<scanned-sequence accession="chr1" name="chr1">
</scanned-sequence>
<scanned-sequence accession="chr1" name="chr1">
<matched-element start="12034990" stop="12034996" score="12.8732" pvalue="5.43e-05">
<sequence>ACTGAAA</sequence>
<mem:qvalue>0.269</mem:qvalue>
</matched-element>
</scanned-sequence>
<scanned-sequence accession="chr1" name="chr1">
</scanned-sequence>
<scanned-sequence accession="chr1" name="chr1">
</scanned-sequence>
<scanned-sequence accession="chr1" name="chr1">
</scanned-sequence>
<scanned-sequence accession="chr1" name="chr1">
</scanned-sequence>
<scanned-sequence accession="chr1" name="chr1">
</scanned-sequence>
<scanned-sequence accession="chr1" name="chr1">
</scanned-sequence>
<scanned-sequence accession="chr1" name="chr1">
</scanned-sequence>
<scanned-sequence accession="chr1" name="chr1">
<matched-element start="21489952" stop="21489946" score="12.8732" pvalue="5.43e-05">
<sequence>ACTGAAA</sequence>
<mem:qvalue>0.269</mem:qvalue>
</matched-element>
</scanned-sequence>
<scanned-sequence accession="chr1" name="chr1">
</scanned-sequence>
<scanned-sequence accession="chr1" name="chr1">
</scanned-sequence>
<scanned-sequence accession="chr1" name="chr1">
</scanned-sequence>
<scanned-sequence accession="chr1" name="chr1">
</scanned-sequence>
<scanned-sequence accession="chr1" name="chr1">
</scanned-sequence>
<scanned-sequence accession="chr1" name="chr1">
<matched-element start="22318170" stop="22318164" score="12.8732" pvalue="5.43e-05">
<sequence>ACTGAAA</sequence>
<mem:qvalue>0.269</mem:qvalue>
</matched-element>
</scanned-sequence>
<scanned-sequence accession="chr1" name="chr1">
</scanned-sequence>
<scanned-sequence accession="chr1" name="chr1">
</scanned-sequence>
<scanned-sequence accession="chr1" name="chr1">
</scanned-sequence>
<scanned-sequence accession="chr1" name="chr1">
</scanned-sequence>
<scanned-sequence accession="chr1" name="chr1">
</scanned-sequence>
<scanned-sequence accession="chr1" name="chr1">
</scanned-sequence>
<scanned-sequence accession="chr1" name="chr1">
</scanned-sequence>
<scanned-sequence accession="chr1" name="chr1">
</scanned-sequence>
<scanned-sequence accession="chr1" name="chr1">
</scanned-sequence>
<scanned-sequence accession="chr1" name="chr1">
</scanned-sequence>
<scanned-sequence accession="chr1" name="chr1">
</scanned-sequence>
<scanned-sequence accession="chr1" name="chr1">
</scanned-sequence>
<scanned-sequence accession="chr1" name="chr1">
</scanned-sequence>
<scanned-sequence accession="chr1" name="chr1">
</scanned-sequence>
<scanned-sequence accession="chr1" name="chr1">
<matched-element start="28083599" stop="28083605" score="12.8732" pvalue="5.43e-05">
<sequence>ACTGAAA</sequence>
<mem:qvalue>0.269</mem:qvalue>
</matched-element>
</scanned-sequence>
<scanned-sequence accession="chr1" name="chr1">
</scanned-sequence>
<scanned-sequence accession="chr1" name="chr1">
</scanned-sequence>
<scanned-sequence accession="chr1" name="chr1">
<matched-element start="28398874" stop="28398880" score="12.8732" pvalue="5.43e-05">
<sequence>ACTGAAA</sequence>
<mem:qvalue>0.269</mem:qvalue>
</matched-element>
</scanned-sequence>
<scanned-sequence accession="chr1" name="chr1">
</scanned-sequence>
<scanned-sequence accession="chr1" name="chr1">
</scanned-sequence>
<scanned-sequence accession="chr1" name="chr1">
</scanned-sequence>
<scanned-sequence accession="chr1" name="chr1">
</scanned-sequence>
<scanned-sequence accession="chr1" name="chr1">
</scanned-sequence>
<scanned-sequence accession="chr1" name="chr1">
</scanned-sequence>
<scanned-sequence accession="chr1" name="chr1">
<matched-element start="28847893" stop="28847899" score="12.8732" pvalue="5.43e-05">
<sequence>ACTGAAA</sequence>
<mem:qvalue>0.269</mem:qvalue>
</matched-element>
</scanned-sequence>
<scanned-sequence accession="chr1" name="chr1">
</scanned-sequence>
<scanned-sequence accession="chr1" name="chr1">
</scanned-sequence>
<scanned-sequence accession="chr1" name="chr1">
</scanned-sequence>
<scanned-sequence accession="chr1" name="chr1">
<matched-element start="30992967" stop="30992961" score="12.8732" pvalue="5.43e-05">
<sequence>ACTGAAA</sequence>
<mem:qvalue>0.269</mem:qvalue>
</matched-element>
</scanned-sequence>
<scanned-sequence accession="chr1" name="chr1">
</scanned-sequence>
<scanned-sequence accession="chr1" name="chr1">
</scanned-sequence>
<scanned-sequence accession="chr1" name="chr1">
</scanned-sequence>
<scanned-sequence accession="chr1" name="chr1">
</scanned-sequence>
<scanned-sequence accession="chr1" name="chr1">
</scanned-sequence>
<scanned-sequence accession="chr1" name="chr1">
</scanned-sequence>
<scanned-sequence accession="chr1" name="chr1">
</scanned-sequence>
<scanned-sequence accession="chr1" name="chr1">
</scanned-sequence>
<scanned-sequence accession="chr1" name="chr1">
</scanned-sequence>
<scanned-sequence accession="chr1" name="chr1">
</scanned-sequence>
<scanned-sequence accession="chr1" name="chr1">
</scanned-sequence>
<scanned-sequence accession="chr1" name="chr1">
</scanned-sequence>
<scanned-sequence accession="chr1" name="chr1">
</scanned-sequence>
<scanned-sequence accession="chr1" name="chr1">
</scanned-sequence>
<scanned-sequence accession="chr1" name="chr1">
</scanned-sequence>
<scanned-sequence accession="chr1" name="chr1">
<matched-element start="39054322" stop="39054328" score="12.8732" pvalue="5.43e-05">
<sequence>ACTGAAA</sequence>
<mem:qvalue>0.269</mem:qvalue>
</matched-element>
</scanned-sequence>
<scanned-sequence accession="chr1" name="chr1">
</scanned-sequence>
<scanned-sequence accession="chr1" name="chr1">
</scanned-sequence>
<scanned-sequence accession="chr1" name="chr1">
</scanned-sequence>
<scanned-sequence accession="chr1" name="chr1">
</scanned-sequence>
<scanned-sequence accession="chr1" name="chr1">
</scanned-sequence>
<scanned-sequence accession="chr1" name="chr1">
</scanned-sequence>
<scanned-sequence accession="chr1" name="chr1">
</scanned-sequence>
<scanned-sequence accession="chr1" name="chr1">
</scanned-sequence>
<scanned-sequence accession="chr1" name="chr1">
</scanned-sequence>
<scanned-sequence accession="chr1" name="chr1">
</scanned-sequence>
<scanned-sequence accession="chr1" name="chr1">
</scanned-sequence>
<scanned-sequence accession="chr1" name="chr1">
</scanned-sequence>
<scanned-sequence accession="chr1" name="chr1">
</scanned-sequence>
<scanned-sequence accession="chr1" name="chr1">
</scanned-sequence>
<scanned-sequence accession="chr1" name="chr1">
</scanned-sequence>
<scanned-sequence accession="chr1" name="chr1">
<matched-element start="48998190" stop="48998196" score="12.8732" pvalue="5.43e-05">
<sequence>ACTGAAA</sequence>
<mem:qvalue>0.269</mem:qvalue>
</matched-element>
</scanned-sequence>
<scanned-sequence accession="chr1" name="chr1">
</scanned-sequence>
<scanned-sequence accession="chr1" name="chr1">
</scanned-sequence>
<scanned-sequence accession="chr1" name="chr1">
</scanned-sequence>
<scanned-sequence accession="chr1" name="chr1">
</scanned-sequence>
<scanned-sequence accession="chr1" name="chr1">
</scanned-sequence>
<scanned-sequence accession="chr1" name="chr1">
</scanned-sequence>
<scanned-sequence accession="chr1" name="chr1">
</scanned-sequence>
<scanned-sequence accession="chr1" name="chr1">
<matched-element start="67913144" stop="67913150" score="12.8732" pvalue="5.43e-05">
<sequence>ACTGAAA</sequence>
<mem:qvalue>0.269</mem:qvalue>
</matched-element>
</scanned-sequence>
<scanned-sequence accession="chr1" name="chr1">
</scanned-sequence>
<scanned-sequence accession="chr1" name="chr1">
</scanned-sequence>
<scanned-sequence accession="chr1" name="chr1">
</scanned-sequence>
<scanned-sequence accession="chr1" name="chr1">
<matched-element start="67998428" stop="67998434" score="12.8732" pvalue="5.43e-05">
<sequence>ACTGAAA</sequence>
<mem:qvalue>0.269</mem:qvalue>
</matched-element>
</scanned-sequence>
<scanned-sequence accession="chr1" name="chr1">
<matched-element start="76034437" stop="76034431" score="12.8732" pvalue="5.43e-05">
<sequence>ACTGAAA</sequence>
<mem:qvalue>0.269</mem:qvalue>
</matched-element>
</scanned-sequence>
<scanned-sequence accession="chr1" name="chr1">
<matched-element start="76218515" stop="76218521" score="12.8732" pvalue="5.43e-05">
<sequence>ACTGAAA</sequence>
<mem:qvalue>0.269</mem:qvalue>
</matched-element>
</scanned-sequence>
<scanned-sequence accession="chr1" name="chr1">
</scanned-sequence>
<scanned-sequence accession="chr1" name="chr1">
</scanned-sequence>
<scanned-sequence accession="chr1" name="chr1">
</scanned-sequence>
<scanned-sequence accession="chr1" name="chr1">
</scanned-sequence>
<scanned-sequence accession="chr1" name="chr1">
<matched-element start="84744971" stop="84744965" score="12.8732" pvalue="5.43e-05">
<sequence>ACTGAAA</sequence>
<mem:qvalue>0.269</mem:qvalue>
</matched-element>
</scanned-sequence>
<scanned-sequence accession="chr1" name="chr1">
</scanned-sequence>
<scanned-sequence accession="chr1" name="chr1">
</scanned-sequence>
<scanned-sequence accession="chr1" name="chr1">
</scanned-sequence>
<scanned-sequence accession="chr1" name="chr1">
</scanned-sequence>
<scanned-sequence accession="chr1" name="chr1">
</scanned-sequence>
<scanned-sequence accession="chr1" name="chr1">
</scanned-sequence>
<scanned-sequence accession="chr1" name="chr1">
</scanned-sequence>
<scanned-sequence accession="chr1" name="chr1">
</scanned-sequence>
<scanned-sequence accession="chr1" name="chr1">
</scanned-sequence>
<scanned-sequence accession="chr1" name="chr1">
<matched-element start="101645954" stop="101645948" score="12.8732" pvalue="5.43e-05">
<sequence>ACTGAAA</sequence>
<mem:qvalue>0.269</mem:qvalue>
</matched-element>
</scanned-sequence>
<scanned-sequence accession="chr1" name="chr1">
<matched-element start="108051174" stop="108051180" score="12.8732" pvalue="5.43e-05">
<sequence>ACTGAAA</sequence>
<mem:qvalue>0.269</mem:qvalue>
</matched-element>
</scanned-sequence>
<scanned-sequence accession="chr1" name="chr1">
<matched-element start="110378572" stop="110378578" score="12.8732" pvalue="5.43e-05">
<sequence>ACTGAAA</sequence>
<mem:qvalue>0.269</mem:qvalue>
</matched-element>
<matched-element start="110378578" stop="110378584" score="12.8732" pvalue="5.43e-05">
<sequence>ACTGAAA</sequence>
<mem:qvalue>0.269</mem:qvalue>
</matched-element>
</scanned-sequence>
<scanned-sequence accession="chr1" name="chr1">
</scanned-sequence>
<scanned-sequence accession="chr1" name="chr1">
</scanned-sequence>
<scanned-sequence accession="chr1" name="chr1">
</scanned-sequence>
<scanned-sequence accession="chr1" name="chr1">
</scanned-sequence>
<scanned-sequence accession="chr1" name="chr1">
</scanned-sequence>
<scanned-sequence accession="chr1" name="chr1">
</scanned-sequence>
<scanned-sequence accession="chr1" name="chr1">
</scanned-sequence>
<scanned-sequence accession="chr1" name="chr1">
</scanned-sequence>
<scanned-sequence accession="chr1" name="chr1">
<matched-element start="111548896" stop="111548890" score="12.8732" pvalue="5.43e-05">
<sequence>ACTGAAA</sequence>
<mem:qvalue>0.269</mem:qvalue>
</matched-element>
</scanned-sequence>
<scanned-sequence accession="chr1" name="chr1">
</scanned-sequence>
<scanned-sequence accession="chr1" name="chr1">
</scanned-sequence>
<scanned-sequence accession="chr1" name="chr1">
</scanned-sequence>
<scanned-sequence accession="chr1" name="chr1">
</scanned-sequence>
<scanned-sequence accession="chr1" name="chr1">
</scanned-sequence>
<scanned-sequence accession="chr1" name="chr1">
<matched-element start="112040771" stop="112040777" score="12.8732" pvalue="5.43e-05">
<sequence>ACTGAAA</sequence>
<mem:qvalue>0.269</mem:qvalue>
</matched-element>
</scanned-sequence>
<scanned-sequence accession="chr1" name="chr1">
</scanned-sequence>
<scanned-sequence accession="chr1" name="chr1">
</scanned-sequence>
<scanned-sequence accession="chr1" name="chr1">
</scanned-sequence>
<scanned-sequence accession="chr1" name="chr1">
</scanned-sequence>
<scanned-sequence accession="chr1" name="chr1">
</scanned-sequence>
<scanned-sequence accession="chr1" name="chr1">
</scanned-sequence>
<scanned-sequence accession="chr1" name="chr1">
</scanned-sequence>
<scanned-sequence accession="chr1" name="chr1">
</scanned-sequence>
<scanned-sequence accession="chr1" name="chr1">
</scanned-sequence>
<scanned-sequence accession="chr1" name="chr1">
</scanned-sequence>
<scanned-sequence accession="chr1" name="chr1">
</scanned-sequence>
<scanned-sequence accession="chr1" name="chr1">
<matched-element start="120066002" stop="120065996" score="12.8732" pvalue="5.43e-05">
<sequence>ACTGAAA</sequence>
<mem:qvalue>0.269</mem:qvalue>
</matched-element>
</scanned-sequence>
<scanned-sequence accession="chr1" name="chr1">
</scanned-sequence>
<scanned-sequence accession="chr1" name="chr1">
</scanned-sequence>
<scanned-sequence accession="chr1" name="chr1">
<matched-element start="144094378" stop="144094384" score="12.8732" pvalue="5.43e-05">
<sequence>ACTGAAA</sequence>
<mem:qvalue>0.269</mem:qvalue>
</matched-element>
</scanned-sequence>
<scanned-sequence accession="chr1" name="chr1">
</scanned-sequence>
<scanned-sequence accession="chr1" name="chr1">
</scanned-sequence>
<scanned-sequence accession="chr1" name="chr1">
</scanned-sequence>
<scanned-sequence accession="chr1" name="chr1">
<matched-element start="148125147" stop="148125141" score="12.8732" pvalue="5.43e-05">
<sequence>ACTGAAA</sequence>
<mem:qvalue>0.269</mem:qvalue>
</matched-element>
</scanned-sequence>
<scanned-sequence accession="chr1" name="chr1">
</scanned-sequence>
<scanned-sequence accession="chr1" name="chr1">
</scanned-sequence>
<scanned-sequence accession="chr1" name="chr1">
</scanned-sequence>
<scanned-sequence accession="chr1" name="chr1">
</scanned-sequence>
<scanned-sequence accession="chr1" name="chr1">
</scanned-sequence>
<scanned-sequence accession="chr1" name="chr1">
</scanned-sequence>
<scanned-sequence accession="chr1" name="chr1">
</scanned-sequence>
<scanned-sequence accession="chr1" name="chr1">
</scanned-sequence>
<scanned-sequence accession="chr1" name="chr1">
</scanned-sequence>
<scanned-sequence accession="chr1" name="chr1">
</scanned-sequence>
<scanned-sequence accession="chr1" name="chr1">
</scanned-sequence>
<scanned-sequence accession="chr1" name="chr1">
</scanned-sequence>
<scanned-sequence accession="chr1" name="chr1">
</scanned-sequence>
<scanned-sequence accession="chr1" name="chr1">
</scanned-sequence>
<scanned-sequence accession="chr1" name="chr1">
</scanned-sequence>
<scanned-sequence accession="chr1" name="chr1">
</scanned-sequence>
<scanned-sequence accession="chr1" name="chr1">
</scanned-sequence>
<scanned-sequence accession="chr1" name="chr1">
</scanned-sequence>
<scanned-sequence accession="chr1" name="chr1">
</scanned-sequence>
<scanned-sequence accession="chr1" name="chr1">
</scanned-sequence>
<scanned-sequence accession="chr1" name="chr1">
</scanned-sequence>
<scanned-sequence accession="chr1" name="chr1">
<matched-element start="155418504" stop="155418498" score="12.8732" pvalue="5.43e-05">
<sequence>ACTGAAA</sequence>
<mem:qvalue>0.269</mem:qvalue>
</matched-element>
</scanned-sequence>
<scanned-sequence accession="chr1" name="chr1">
</scanned-sequence>
<scanned-sequence accession="chr1" name="chr1">
</scanned-sequence>
<scanned-sequence accession="chr1" name="chr1">
</scanned-sequence>
<scanned-sequence accession="chr1" name="chr1">
<matched-element start="158860250" stop="158860256" score="12.8732" pvalue="5.43e-05">
<sequence>ACTGAAA</sequence>
<mem:qvalue>0.269</mem:qvalue>
</matched-element>
</scanned-sequence>
<scanned-sequence accession="chr1" name="chr1">
</scanned-sequence>
<scanned-sequence accession="chr1" name="chr1">
</scanned-sequence>
<scanned-sequence accession="chr1" name="chr1">
</scanned-sequence>
<scanned-sequence accession="chr1" name="chr1">
</scanned-sequence>
<scanned-sequence accession="chr1" name="chr1">
</scanned-sequence>
<scanned-sequence accession="chr1" name="chr1">
</scanned-sequence>
<scanned-sequence accession="chr1" name="chr1">
</scanned-sequence>
<scanned-sequence accession="chr1" name="chr1">
</scanned-sequence>
<scanned-sequence accession="chr1" name="chr1">
</scanned-sequence>
<scanned-sequence accession="chr1" name="chr1">
</scanned-sequence>
<scanned-sequence accession="chr1" name="chr1">
</scanned-sequence>
<scanned-sequence accession="chr1" name="chr1">
</scanned-sequence>
<scanned-sequence accession="chr1" name="chr1">
</scanned-sequence>
<scanned-sequence accession="chr1" name="chr1">
</scanned-sequence>
<scanned-sequence accession="chr1" name="chr1">
</scanned-sequence>
<scanned-sequence accession="chr1" name="chr1">
</scanned-sequence>
<scanned-sequence accession="chr1" name="chr1">
</scanned-sequence>
<scanned-sequence accession="chr1" name="chr1">
</scanned-sequence>
<scanned-sequence accession="chr1" name="chr1">
</scanned-sequence>
<scanned-sequence accession="chr1" name="chr1">
</scanned-sequence>
<scanned-sequence accession="chr1" name="chr1">
</scanned-sequence>
<scanned-sequence accession="chr1" name="chr1">
</scanned-sequence>
<scanned-sequence accession="chr1" name="chr1">
<matched-element start="171448815" stop="171448821" score="12.8732" pvalue="5.43e-05">
<sequence>ACTGAAA</sequence>
<mem:qvalue>0.269</mem:qvalue>
</matched-element>
<matched-element start="171449141" stop="171449147" score="12.8732" pvalue="5.43e-05">
<sequence>ACTGAAA</sequence>
<mem:qvalue>0.269</mem:qvalue>
</matched-element>
</scanned-sequence>
<scanned-sequence accession="chr1" name="chr1">
</scanned-sequence>
<scanned-sequence accession="chr1" name="chr1">
</scanned-sequence>
<scanned-sequence accession="chr1" name="chr1">
</scanned-sequence>
<scanned-sequence accession="chr1" name="chr1">
</scanned-sequence>
<scanned-sequence accession="chr1" name="chr1">
<matched-element start="172099139" stop="172099145" score="12.8732" pvalue="5.43e-05">
<sequence>ACTGAAA</sequence>
<mem:qvalue>0.269</mem:qvalue>
</matched-element>
</scanned-sequence>
<scanned-sequence accession="chr1" name="chr1">
</scanned-sequence>
<scanned-sequence accession="chr1" name="chr1">
</scanned-sequence>
<scanned-sequence accession="chr1" name="chr1">
</scanned-sequence>
<scanned-sequence accession="chr1" name="chr1">
</scanned-sequence>
<scanned-sequence accession="chr1" name="chr1">
</scanned-sequence>
<scanned-sequence accession="chr1" name="chr1">
</scanned-sequence>
<scanned-sequence accession="chr1" name="chr1">
</scanned-sequence>
<scanned-sequence accession="chr1" name="chr1">
</scanned-sequence>
<scanned-sequence accession="chr1" name="chr1">
</scanned-sequence>
<scanned-sequence accession="chr1" name="chr1">
</scanned-sequence>
<scanned-sequence accession="chr1" name="chr1">
</scanned-sequence>
<scanned-sequence accession="chr1" name="chr1">
</scanned-sequence>
<scanned-sequence accession="chr1" name="chr1">
</scanned-sequence>
<scanned-sequence accession="chr1" name="chr1">
<matched-element start="190812433" stop="190812427" score="12.8732" pvalue="5.43e-05">
<sequence>ACTGAAA</sequence>
<mem:qvalue>0.269</mem:qvalue>
</matched-element>
</scanned-sequence>
<scanned-sequence accession="chr1" name="chr1">
</scanned-sequence>
<scanned-sequence accession="chr1" name="chr1">
</scanned-sequence>
<scanned-sequence accession="chr1" name="chr1">
</scanned-sequence>
<scanned-sequence accession="chr1" name="chr1">
<matched-element start="195123863" stop="195123869" score="12.8732" pvalue="5.43e-05">
<sequence>ACTGAAA</sequence>
<mem:qvalue>0.269</mem:qvalue>
</matched-element>
</scanned-sequence>
<scanned-sequence accession="chr1" name="chr1">
</scanned-sequence>
<scanned-sequence accession="chr1" name="chr1">
</scanned-sequence>
<scanned-sequence accession="chr1" name="chr1">
</scanned-sequence>
<scanned-sequence accession="chr1" name="chr1">
</scanned-sequence>
<scanned-sequence accession="chr1" name="chr1">
</scanned-sequence>
<scanned-sequence accession="chr1" name="chr1">
</scanned-sequence>
<scanned-sequence accession="chr1" name="chr1">
<matched-element start="202742504" stop="202742510" score="12.8732" pvalue="5.43e-05">
<sequence>ACTGAAA</sequence>
<mem:qvalue>0.269</mem:qvalue>
</matched-element>
</scanned-sequence>
<scanned-sequence accession="chr1" name="chr1">
</scanned-sequence>
<scanned-sequence accession="chr1" name="chr1">
</scanned-sequence>
<scanned-sequence accession="chr1" name="chr1">
</scanned-sequence>
<scanned-sequence accession="chr1" name="chr1">
</scanned-sequence>
<scanned-sequence accession="chr1" name="chr1">
</scanned-sequence>
<scanned-sequence accession="chr1" name="chr1">
<matched-element start="204458326" stop="204458320" score="12.8732" pvalue="5.43e-05">
<sequence>ACTGAAA</sequence>
<mem:qvalue>0.269</mem:qvalue>
</matched-element>
</scanned-sequence>
<scanned-sequence accession="chr1" name="chr1">
</scanned-sequence>
<scanned-sequence accession="chr1" name="chr1">
</scanned-sequence>
<scanned-sequence accession="chr1" name="chr1">
</scanned-sequence>
<scanned-sequence accession="chr1" name="chr1">
</scanned-sequence>
<scanned-sequence accession="chr1" name="chr1">
</scanned-sequence>
<scanned-sequence accession="chr1" name="chr1">
</scanned-sequence>
<scanned-sequence accession="chr1" name="chr1">
<matched-element start="210173041" stop="210173035" score="12.8732" pvalue="5.43e-05">
<sequence>ACTGAAA</sequence>
<mem:qvalue>0.269</mem:qvalue>
</matched-element>
</scanned-sequence>
<scanned-sequence accession="chr1" name="chr1">
</scanned-sequence>
<scanned-sequence accession="chr1" name="chr1">
</scanned-sequence>
<scanned-sequence accession="chr1" name="chr1">
</scanned-sequence>
<scanned-sequence accession="chr1" name="chr1">
</scanned-sequence>
<scanned-sequence accession="chr1" name="chr1">
</scanned-sequence>
<scanned-sequence accession="chr1" name="chr1">
</scanned-sequence>
<scanned-sequence accession="chr1" name="chr1">
</scanned-sequence>
<scanned-sequence accession="chr1" name="chr1">
</scanned-sequence>
<scanned-sequence accession="chr1" name="chr1">
</scanned-sequence>
<scanned-sequence accession="chr1" name="chr1">
</scanned-sequence>
<scanned-sequence accession="chr1" name="chr1">
<matched-element start="228325961" stop="228325955" score="12.8732" pvalue="5.43e-05">
<sequence>ACTGAAA</sequence>
<mem:qvalue>0.269</mem:qvalue>
</matched-element>
</scanned-sequence>
<scanned-sequence accession="chr1" name="chr1">
<matched-element start="228391143" stop="228391137" score="12.8732" pvalue="5.43e-05">
<sequence>ACTGAAA</sequence>
<mem:qvalue>0.269</mem:qvalue>
</matched-element>
</scanned-sequence>
<scanned-sequence accession="chr1" name="chr1">
</scanned-sequence>
<scanned-sequence accession="chr1" name="chr1">
</scanned-sequence>
<scanned-sequence accession="chr1" name="chr1">
</scanned-sequence>
<scanned-sequence accession="chr1" name="chr1">
</scanned-sequence>
<scanned-sequence accession="chr1" name="chr1">
<matched-element start="232899377" stop="232899383" score="12.8732" pvalue="5.43e-05">
<sequence>ACTGAAA</sequence>
<mem:qvalue>0.269</mem:qvalue>
</matched-element>
</scanned-sequence>
<scanned-sequence accession="chr1" name="chr1">
</scanned-sequence>
<scanned-sequence accession="chr1" name="chr1">
</scanned-sequence>
<scanned-sequence accession="chr1" name="chr1">
</scanned-sequence>
<scanned-sequence accession="chr1" name="chr1">
</scanned-sequence>
<scanned-sequence accession="chr1" name="chr1">
</scanned-sequence>
<scanned-sequence accession="chr1" name="chr1">
</scanned-sequence>
<scanned-sequence accession="chr1" name="chr1">
<matched-element start="243201389" stop="243201383" score="12.8732" pvalue="5.43e-05">
<sequence>ACTGAAA</sequence>
<mem:qvalue>0.269</mem:qvalue>
</matched-element>
</scanned-sequence>
<scanned-sequence accession="chr1" name="chr1">
</scanned-sequence>
<scanned-sequence accession="chr2" name="chr2">
</scanned-sequence>
<scanned-sequence accession="chr2" name="chr2">
</scanned-sequence>
<scanned-sequence accession="chr2" name="chr2">
<matched-element start="6403290" stop="6403296" score="12.8732" pvalue="5.43e-05">
<sequence>ACTGAAA</sequence>
<mem:qvalue>0.269</mem:qvalue>
</matched-element>
</scanned-sequence>
<scanned-sequence accession="chr2" name="chr2">
</scanned-sequence>
<scanned-sequence accession="chr2" name="chr2">
</scanned-sequence>
<scanned-sequence accession="chr2" name="chr2">
</scanned-sequence>
<scanned-sequence accession="chr2" name="chr2">
</scanned-sequence>
<scanned-sequence accession="chr2" name="chr2">
</scanned-sequence>
<scanned-sequence accession="chr2" name="chr2">
<matched-element start="9838038" stop="9838044" score="12.8732" pvalue="5.43e-05">
<sequence>ACTGAAA</sequence>
<mem:qvalue>0.269</mem:qvalue>
</matched-element>
</scanned-sequence>
<scanned-sequence accession="chr2" name="chr2">
</scanned-sequence>
<scanned-sequence accession="chr2" name="chr2">
</scanned-sequence>
<scanned-sequence accession="chr2" name="chr2">
</scanned-sequence>
<scanned-sequence accession="chr2" name="chr2">
</scanned-sequence>
<scanned-sequence accession="chr2" name="chr2">
<matched-element start="12786116" stop="12786110" score="12.8732" pvalue="5.43e-05">
<sequence>ACTGAAA</sequence>
<mem:qvalue>0.269</mem:qvalue>
</matched-element>
</scanned-sequence>
<scanned-sequence accession="chr2" name="chr2">
</scanned-sequence>
<scanned-sequence accession="chr2" name="chr2">
</scanned-sequence>
<scanned-sequence accession="chr2" name="chr2">
</scanned-sequence>
<scanned-sequence accession="chr2" name="chr2">
</scanned-sequence>
<scanned-sequence accession="chr2" name="chr2">
</scanned-sequence>
<scanned-sequence accession="chr2" name="chr2">
</scanned-sequence>
<scanned-sequence accession="chr2" name="chr2">
</scanned-sequence>
<scanned-sequence accession="chr2" name="chr2">
</scanned-sequence>
<scanned-sequence accession="chr2" name="chr2">
</scanned-sequence>
<scanned-sequence accession="chr2" name="chr2">
</scanned-sequence>
<scanned-sequence accession="chr2" name="chr2">
</scanned-sequence>
<scanned-sequence accession="chr2" name="chr2">
</scanned-sequence>
<scanned-sequence accession="chr2" name="chr2">
</scanned-sequence>
<scanned-sequence accession="chr2" name="chr2">
</scanned-sequence>
<scanned-sequence accession="chr2" name="chr2">
</scanned-sequence>
<scanned-sequence accession="chr2" name="chr2">
</scanned-sequence>
<scanned-sequence accession="chr2" name="chr2">
</scanned-sequence>
<scanned-sequence accession="chr2" name="chr2">
<matched-element start="33576001" stop="33575995" score="12.8732" pvalue="5.43e-05">
<sequence>ACTGAAA</sequence>
<mem:qvalue>0.269</mem:qvalue>
</matched-element>
</scanned-sequence>
<scanned-sequence accession="chr2" name="chr2">
<matched-element start="37735678" stop="37735672" score="12.8732" pvalue="5.43e-05">
<sequence>ACTGAAA</sequence>
<mem:qvalue>0.269</mem:qvalue>
</matched-element>
</scanned-sequence>
<scanned-sequence accession="chr2" name="chr2">
<matched-element start="38015269" stop="38015263" score="12.8732" pvalue="5.43e-05">
<sequence>ACTGAAA</sequence>
<mem:qvalue>0.269</mem:qvalue>
</matched-element>
<matched-element start="38015413" stop="38015407" score="12.8732" pvalue="5.43e-05">
<sequence>ACTGAAA</sequence>
<mem:qvalue>0.269</mem:qvalue>
</matched-element>
<matched-element start="38015447" stop="38015441" score="12.8732" pvalue="5.43e-05">
<sequence>ACTGAAA</sequence>
<mem:qvalue>0.269</mem:qvalue>
</matched-element>
</scanned-sequence>
<scanned-sequence accession="chr2" name="chr2">
</scanned-sequence>
<scanned-sequence accession="chr2" name="chr2">
</scanned-sequence>
<scanned-sequence accession="chr2" name="chr2">
</scanned-sequence>
<scanned-sequence accession="chr2" name="chr2">
</scanned-sequence>
<scanned-sequence accession="chr2" name="chr2">
<matched-element start="44812219" stop="44812213" score="12.8732" pvalue="5.43e-05">
<sequence>ACTGAAA</sequence>
<mem:qvalue>0.269</mem:qvalue>
</matched-element>
</scanned-sequence>
<scanned-sequence accession="chr2" name="chr2">
</scanned-sequence>
<scanned-sequence accession="chr2" name="chr2">
</scanned-sequence>
<scanned-sequence accession="chr2" name="chr2">
</scanned-sequence>
<scanned-sequence accession="chr2" name="chr2">
</scanned-sequence>
<scanned-sequence accession="chr2" name="chr2">
<matched-element start="54650601" stop="54650607" score="12.8732" pvalue="5.43e-05">
<sequence>ACTGAAA</sequence>
<mem:qvalue>0.269</mem:qvalue>
</matched-element>
</scanned-sequence>
<scanned-sequence accession="chr2" name="chr2">
<matched-element start="54660762" stop="54660768" score="12.8732" pvalue="5.43e-05">
<sequence>ACTGAAA</sequence>
<mem:qvalue>0.269</mem:qvalue>
</matched-element>
</scanned-sequence>
<scanned-sequence accession="chr2" name="chr2">
</scanned-sequence>
<scanned-sequence accession="chr2" name="chr2">
</scanned-sequence>
<scanned-sequence accession="chr2" name="chr2">
</scanned-sequence>
<scanned-sequence accession="chr2" name="chr2">
</scanned-sequence>
<scanned-sequence accession="chr2" name="chr2">
</scanned-sequence>
<scanned-sequence accession="chr2" name="chr2">
</scanned-sequence>
<scanned-sequence accession="chr2" name="chr2">
</scanned-sequence>
<scanned-sequence accession="chr2" name="chr2">
</scanned-sequence>
<scanned-sequence accession="chr2" name="chr2">
</scanned-sequence>
<scanned-sequence accession="chr2" name="chr2">
</scanned-sequence>
<scanned-sequence accession="chr2" name="chr2">
</scanned-sequence>
<scanned-sequence accession="chr2" name="chr2">
<matched-element start="70167853" stop="70167847" score="12.8732" pvalue="5.43e-05">
<sequence>ACTGAAA</sequence>
<mem:qvalue>0.269</mem:qvalue>
</matched-element>
</scanned-sequence>
<scanned-sequence accession="chr2" name="chr2">
</scanned-sequence>
<scanned-sequence accession="chr2" name="chr2">
</scanned-sequence>
<scanned-sequence accession="chr2" name="chr2">
</scanned-sequence>
<scanned-sequence accession="chr2" name="chr2">
</scanned-sequence>
<scanned-sequence accession="chr2" name="chr2">
</scanned-sequence>
<scanned-sequence accession="chr2" name="chr2">
</scanned-sequence>
<scanned-sequence accession="chr2" name="chr2">
<matched-element start="74051872" stop="74051866" score="12.8732" pvalue="5.43e-05">
<sequence>ACTGAAA</sequence>
<mem:qvalue>0.269</mem:qvalue>
</matched-element>
</scanned-sequence>
<scanned-sequence accession="chr2" name="chr2">
</scanned-sequence>
<scanned-sequence accession="chr2" name="chr2">
</scanned-sequence>
<scanned-sequence accession="chr2" name="chr2">
</scanned-sequence>
<scanned-sequence accession="chr2" name="chr2">
</scanned-sequence>
<scanned-sequence accession="chr2" name="chr2">
</scanned-sequence>
<scanned-sequence accession="chr2" name="chr2">
</scanned-sequence>
<scanned-sequence accession="chr2" name="chr2">
</scanned-sequence>
<scanned-sequence accession="chr2" name="chr2">
</scanned-sequence>
<scanned-sequence accession="chr2" name="chr2">
</scanned-sequence>
<scanned-sequence accession="chr2" name="chr2">
</scanned-sequence>
<scanned-sequence accession="chr2" name="chr2">
<matched-element start="98453915" stop="98453909" score="12.8732" pvalue="5.43e-05">
<sequence>ACTGAAA</sequence>
<mem:qvalue>0.269</mem:qvalue>
</matched-element>
</scanned-sequence>
<scanned-sequence accession="chr2" name="chr2">
</scanned-sequence>
<scanned-sequence accession="chr2" name="chr2">
</scanned-sequence>
<scanned-sequence accession="chr2" name="chr2">
</scanned-sequence>
<scanned-sequence accession="chr2" name="chr2">
</scanned-sequence>
<scanned-sequence accession="chr2" name="chr2">
</scanned-sequence>
<scanned-sequence accession="chr2" name="chr2">
</scanned-sequence>
<scanned-sequence accession="chr2" name="chr2">
</scanned-sequence>
<scanned-sequence accession="chr2" name="chr2">
<matched-element start="114360850" stop="114360856" score="12.8732" pvalue="5.43e-05">
<sequence>ACTGAAA</sequence>
<mem:qvalue>0.269</mem:qvalue>
</matched-element>
</scanned-sequence>
<scanned-sequence accession="chr2" name="chr2">
</scanned-sequence>
<scanned-sequence accession="chr2" name="chr2">
<matched-element start="122005185" stop="122005179" score="12.8732" pvalue="5.43e-05">
<sequence>ACTGAAA</sequence>
<mem:qvalue>0.269</mem:qvalue>
</matched-element>
</scanned-sequence>
<scanned-sequence accession="chr2" name="chr2">
</scanned-sequence>
<scanned-sequence accession="chr2" name="chr2">
</scanned-sequence>
<scanned-sequence accession="chr2" name="chr2">
<matched-element start="125846142" stop="125846148" score="12.8732" pvalue="5.43e-05">
<sequence>ACTGAAA</sequence>
<mem:qvalue>0.269</mem:qvalue>
</matched-element>
</scanned-sequence>
<scanned-sequence accession="chr2" name="chr2">
<matched-element start="125872073" stop="125872067" score="12.8732" pvalue="5.43e-05">
<sequence>ACTGAAA</sequence>
<mem:qvalue>0.269</mem:qvalue>
</matched-element>
</scanned-sequence>
<scanned-sequence accession="chr2" name="chr2">
</scanned-sequence>
<scanned-sequence accession="chr2" name="chr2">
<matched-element start="129273135" stop="129273129" score="12.8732" pvalue="5.43e-05">
<sequence>ACTGAAA</sequence>
<mem:qvalue>0.269</mem:qvalue>
</matched-element>
</scanned-sequence>
<scanned-sequence accession="chr2" name="chr2">
</scanned-sequence>
<scanned-sequence accession="chr2" name="chr2">
</scanned-sequence>
<scanned-sequence accession="chr2" name="chr2">
</scanned-sequence>
<scanned-sequence accession="chr2" name="chr2">
</scanned-sequence>
<scanned-sequence accession="chr2" name="chr2">
</scanned-sequence>
<scanned-sequence accession="chr2" name="chr2">
</scanned-sequence>
<scanned-sequence accession="chr2" name="chr2">
<matched-element start="156082287" stop="156082281" score="12.8732" pvalue="5.43e-05">
<sequence>ACTGAAA</sequence>
<mem:qvalue>0.269</mem:qvalue>
</matched-element>
<matched-element start="156082487" stop="156082481" score="12.8732" pvalue="5.43e-05">
<sequence>ACTGAAA</sequence>
<mem:qvalue>0.269</mem:qvalue>
</matched-element>
</scanned-sequence>
<scanned-sequence accession="chr2" name="chr2">
</scanned-sequence>
<scanned-sequence accession="chr2" name="chr2">
</scanned-sequence>
<scanned-sequence accession="chr2" name="chr2">
</scanned-sequence>
<scanned-sequence accession="chr2" name="chr2">
</scanned-sequence>
<scanned-sequence accession="chr2" name="chr2">
</scanned-sequence>
<scanned-sequence accession="chr2" name="chr2">
<matched-element start="158006553" stop="158006547" score="12.8732" pvalue="5.43e-05">
<sequence>ACTGAAA</sequence>
<mem:qvalue>0.269</mem:qvalue>
</matched-element>
</scanned-sequence>
<scanned-sequence accession="chr2" name="chr2">
</scanned-sequence>
<scanned-sequence accession="chr2" name="chr2">
<matched-element start="161269166" stop="161269160" score="12.8732" pvalue="5.43e-05">
<sequence>ACTGAAA</sequence>
<mem:qvalue>0.269</mem:qvalue>
</matched-element>
<matched-element start="161269178" stop="161269172" score="12.8732" pvalue="5.43e-05">
<sequence>ACTGAAA</sequence>
<mem:qvalue>0.269</mem:qvalue>
</matched-element>
</scanned-sequence>
<scanned-sequence accession="chr2" name="chr2">
<matched-element start="169060414" stop="169060420" score="12.8732" pvalue="5.43e-05">
<sequence>ACTGAAA</sequence>
<mem:qvalue>0.269</mem:qvalue>
</matched-element>
</scanned-sequence>
<scanned-sequence accession="chr2" name="chr2">
</scanned-sequence>
<scanned-sequence accession="chr2" name="chr2">
</scanned-sequence>
<scanned-sequence accession="chr2" name="chr2">
</scanned-sequence>
<scanned-sequence accession="chr2" name="chr2">
<matched-element start="177572783" stop="177572777" score="12.8732" pvalue="5.43e-05">
<sequence>ACTGAAA</sequence>
<mem:qvalue>0.269</mem:qvalue>
</matched-element>
</scanned-sequence>
<scanned-sequence accession="chr2" name="chr2">
</scanned-sequence>
<scanned-sequence accession="chr2" name="chr2">
</scanned-sequence>
<scanned-sequence accession="chr2" name="chr2">
</scanned-sequence>
<scanned-sequence accession="chr2" name="chr2">
</scanned-sequence>
<scanned-sequence accession="chr2" name="chr2">
</scanned-sequence>
<scanned-sequence accession="chr2" name="chr2">
<matched-element start="179103918" stop="179103912" score="12.8732" pvalue="5.43e-05">
<sequence>ACTGAAA</sequence>
<mem:qvalue>0.269</mem:qvalue>
</matched-element>
</scanned-sequence>
<scanned-sequence accession="chr2" name="chr2">
</scanned-sequence>
<scanned-sequence accession="chr2" name="chr2">
</scanned-sequence>
<scanned-sequence accession="chr2" name="chr2">
</scanned-sequence>
<scanned-sequence accession="chr2" name="chr2">
</scanned-sequence>
<scanned-sequence accession="chr2" name="chr2">
</scanned-sequence>
<scanned-sequence accession="chr2" name="chr2">
</scanned-sequence>
<scanned-sequence accession="chr2" name="chr2">
</scanned-sequence>
<scanned-sequence accession="chr2" name="chr2">
</scanned-sequence>
<scanned-sequence accession="chr2" name="chr2">
</scanned-sequence>
<scanned-sequence accession="chr2" name="chr2">
</scanned-sequence>
<scanned-sequence accession="chr2" name="chr2">
</scanned-sequence>
<scanned-sequence accession="chr2" name="chr2">
</scanned-sequence>
<scanned-sequence accession="chr2" name="chr2">
</scanned-sequence>
<scanned-sequence accession="chr2" name="chr2">
</scanned-sequence>
<scanned-sequence accession="chr2" name="chr2">
</scanned-sequence>
<scanned-sequence accession="chr2" name="chr2">
</scanned-sequence>
<scanned-sequence accession="chr2" name="chr2">
</scanned-sequence>
<scanned-sequence accession="chr2" name="chr2">
</scanned-sequence>
<scanned-sequence accession="chr2" name="chr2">
<matched-element start="201690377" stop="201690383" score="12.8732" pvalue="5.43e-05">
<sequence>ACTGAAA</sequence>
<mem:qvalue>0.269</mem:qvalue>
</matched-element>
</scanned-sequence>
<scanned-sequence accession="chr2" name="chr2">
</scanned-sequence>
<scanned-sequence accession="chr2" name="chr2">
</scanned-sequence>
<scanned-sequence accession="chr2" name="chr2">
</scanned-sequence>
<scanned-sequence accession="chr2" name="chr2">
<matched-element start="201796665" stop="201796659" score="12.8732" pvalue="5.43e-05">
<sequence>ACTGAAA</sequence>
<mem:qvalue>0.269</mem:qvalue>
</matched-element>
</scanned-sequence>
<scanned-sequence accession="chr2" name="chr2">
</scanned-sequence>
<scanned-sequence accession="chr2" name="chr2">
</scanned-sequence>
<scanned-sequence accession="chr2" name="chr2">
</scanned-sequence>
<scanned-sequence accession="chr2" name="chr2">
</scanned-sequence>
<scanned-sequence accession="chr2" name="chr2">
</scanned-sequence>
<scanned-sequence accession="chr2" name="chr2">
</scanned-sequence>
<scanned-sequence accession="chr2" name="chr2">
</scanned-sequence>
<scanned-sequence accession="chr2" name="chr2">
<matched-element start="213589002" stop="213589008" score="12.8732" pvalue="5.43e-05">
<sequence>ACTGAAA</sequence>
<mem:qvalue>0.269</mem:qvalue>
</matched-element>
</scanned-sequence>
<scanned-sequence accession="chr2" name="chr2">
</scanned-sequence>
<scanned-sequence accession="chr2" name="chr2">
</scanned-sequence>
<scanned-sequence accession="chr2" name="chr2">
</scanned-sequence>
<scanned-sequence accession="chr2" name="chr2">
</scanned-sequence>
<scanned-sequence accession="chr2" name="chr2">
</scanned-sequence>
<scanned-sequence accession="chr2" name="chr2">
<matched-element start="227409455" stop="227409449" score="12.8732" pvalue="5.43e-05">
<sequence>ACTGAAA</sequence>
<mem:qvalue>0.269</mem:qvalue>
</matched-element>
</scanned-sequence>
<scanned-sequence accession="chr2" name="chr2">
</scanned-sequence>
<scanned-sequence accession="chr2" name="chr2">
</scanned-sequence>
<scanned-sequence accession="chr2" name="chr2">
</scanned-sequence>
<scanned-sequence accession="chr2" name="chr2">
</scanned-sequence>
<scanned-sequence accession="chr2" name="chr2">
</scanned-sequence>
<scanned-sequence accession="chr2" name="chr2">
<matched-element start="231232171" stop="231232165" score="12.8732" pvalue="5.43e-05">
<sequence>ACTGAAA</sequence>
<mem:qvalue>0.269</mem:qvalue>
</matched-element>
</scanned-sequence>
<scanned-sequence accession="chr2" name="chr2">
</scanned-sequence>
<scanned-sequence accession="chr2" name="chr2">
</scanned-sequence>
<scanned-sequence accession="chr2" name="chr2">
</scanned-sequence>
<scanned-sequence accession="chr2" name="chr2">
</scanned-sequence>
<scanned-sequence accession="chr2" name="chr2">
</scanned-sequence>
<scanned-sequence accession="chr2" name="chr2">
</scanned-sequence>
<scanned-sequence accession="chr2" name="chr2">
</scanned-sequence>
<scanned-sequence accession="chr2" name="chr2">
</scanned-sequence>
<scanned-sequence accession="chr2" name="chr2">
</scanned-sequence>
<scanned-sequence accession="chr2" name="chr2">
</scanned-sequence>
<scanned-sequence accession="chr2" name="chr2">
</scanned-sequence>
<scanned-sequence accession="chr2" name="chr2">
</scanned-sequence>
<scanned-sequence accession="chr2" name="chr2">
</scanned-sequence>
<scanned-sequence accession="chr2" name="chr2">
</scanned-sequence>
<scanned-sequence accession="chr2" name="chr2">
</scanned-sequence>
<scanned-sequence accession="chr2" name="chr2">
</scanned-sequence>
<scanned-sequence accession="chr2" name="chr2">
</scanned-sequence>
<scanned-sequence accession="chr2" name="chr2">
</scanned-sequence>
<scanned-sequence accession="chr2" name="chr2">
<matched-element start="232600047" stop="232600041" score="12.8732" pvalue="5.43e-05">
<sequence>ACTGAAA</sequence>
<mem:qvalue>0.269</mem:qvalue>
</matched-element>
</scanned-sequence>
<scanned-sequence accession="chr2" name="chr2">
</scanned-sequence>
<scanned-sequence accession="chr2" name="chr2">
</scanned-sequence>
<scanned-sequence accession="chr2" name="chr2">
</scanned-sequence>
<scanned-sequence accession="chr2" name="chr2">
</scanned-sequence>
<scanned-sequence accession="chr2" name="chr2">
</scanned-sequence>
<scanned-sequence accession="chr2" name="chr2">
<matched-element start="233673675" stop="233673669" score="12.8732" pvalue="5.43e-05">
<sequence>ACTGAAA</sequence>
<mem:qvalue>0.269</mem:qvalue>
</matched-element>
</scanned-sequence>
<scanned-sequence accession="chr2" name="chr2">
</scanned-sequence>
<scanned-sequence accession="chr2" name="chr2">
</scanned-sequence>
<scanned-sequence accession="chr2" name="chr2">
<matched-element start="238014464" stop="238014458" score="12.8732" pvalue="5.43e-05">
<sequence>ACTGAAA</sequence>
<mem:qvalue>0.269</mem:qvalue>
</matched-element>
</scanned-sequence>
<scanned-sequence accession="chr2" name="chr2">
</scanned-sequence>
<scanned-sequence accession="chr2" name="chr2">
</scanned-sequence>
<scanned-sequence accession="chr2" name="chr2">
</scanned-sequence>
<scanned-sequence accession="chr3" name="chr3">
</scanned-sequence>
<scanned-sequence accession="chr3" name="chr3">
<matched-element start="314777" stop="314771" score="12.8732" pvalue="5.43e-05">
<sequence>ACTGAAA</sequence>
<mem:qvalue>0.269</mem:qvalue>
</matched-element>
</scanned-sequence>
<scanned-sequence accession="chr3" name="chr3">
</scanned-sequence>
<scanned-sequence accession="chr3" name="chr3">
</scanned-sequence>
<scanned-sequence accession="chr3" name="chr3">
</scanned-sequence>
<scanned-sequence accession="chr3" name="chr3">
</scanned-sequence>
<scanned-sequence accession="chr3" name="chr3">
</scanned-sequence>
<scanned-sequence accession="chr3" name="chr3">
</scanned-sequence>
<scanned-sequence accession="chr3" name="chr3">
</scanned-sequence>
<scanned-sequence accession="chr3" name="chr3">
</scanned-sequence>
<scanned-sequence accession="chr3" name="chr3">
</scanned-sequence>
<scanned-sequence accession="chr3" name="chr3">
</scanned-sequence>
<scanned-sequence accession="chr3" name="chr3">
</scanned-sequence>
<scanned-sequence accession="chr3" name="chr3">
</scanned-sequence>
<scanned-sequence accession="chr3" name="chr3">
</scanned-sequence>
<scanned-sequence accession="chr3" name="chr3">
</scanned-sequence>
<scanned-sequence accession="chr3" name="chr3">
</scanned-sequence>
<scanned-sequence accession="chr3" name="chr3">
</scanned-sequence>
<scanned-sequence accession="chr3" name="chr3">
<matched-element start="13107981" stop="13107987" score="12.8732" pvalue="5.43e-05">
<sequence>ACTGAAA</sequence>
<mem:qvalue>0.269</mem:qvalue>
</matched-element>
</scanned-sequence>
<scanned-sequence accession="chr3" name="chr3">
</scanned-sequence>
<scanned-sequence accession="chr3" name="chr3">
</scanned-sequence>
<scanned-sequence accession="chr3" name="chr3">
</scanned-sequence>
<scanned-sequence accession="chr3" name="chr3">
<matched-element start="15378057" stop="15378063" score="12.8732" pvalue="5.43e-05">
<sequence>ACTGAAA</sequence>
<mem:qvalue>0.269</mem:qvalue>
</matched-element>
<matched-element start="15378252" stop="15378246" score="12.8732" pvalue="5.43e-05">
<sequence>ACTGAAA</sequence>
<mem:qvalue>0.269</mem:qvalue>
</matched-element>
</scanned-sequence>
<scanned-sequence accession="chr3" name="chr3">
</scanned-sequence>
<scanned-sequence accession="chr3" name="chr3">
</scanned-sequence>
<scanned-sequence accession="chr3" name="chr3">
</scanned-sequence>
<scanned-sequence accession="chr3" name="chr3">
</scanned-sequence>
<scanned-sequence accession="chr3" name="chr3">
<matched-element start="17198940" stop="17198934" score="12.8732" pvalue="5.43e-05">
<sequence>ACTGAAA</sequence>
<mem:qvalue>0.269</mem:qvalue>
</matched-element>
</scanned-sequence>
<scanned-sequence accession="chr3" name="chr3">
</scanned-sequence>
<scanned-sequence accession="chr3" name="chr3">
</scanned-sequence>
<scanned-sequence accession="chr3" name="chr3">
<matched-element start="23670245" stop="23670239" score="12.8732" pvalue="5.43e-05">
<sequence>ACTGAAA</sequence>
<mem:qvalue>0.269</mem:qvalue>
</matched-element>
</scanned-sequence>
<scanned-sequence accession="chr3" name="chr3">
</scanned-sequence>
<scanned-sequence accession="chr3" name="chr3">
</scanned-sequence>
<scanned-sequence accession="chr3" name="chr3">
</scanned-sequence>
<scanned-sequence accession="chr3" name="chr3">
</scanned-sequence>
<scanned-sequence accession="chr3" name="chr3">
</scanned-sequence>
<scanned-sequence accession="chr3" name="chr3">
</scanned-sequence>
<scanned-sequence accession="chr3" name="chr3">
</scanned-sequence>
<scanned-sequence accession="chr3" name="chr3">
</scanned-sequence>
<scanned-sequence accession="chr3" name="chr3">
<matched-element start="40977971" stop="40977977" score="12.8732" pvalue="5.43e-05">
<sequence>ACTGAAA</sequence>
<mem:qvalue>0.269</mem:qvalue>
</matched-element>
</scanned-sequence>
<scanned-sequence accession="chr3" name="chr3">
</scanned-sequence>
<scanned-sequence accession="chr3" name="chr3">
</scanned-sequence>
<scanned-sequence accession="chr3" name="chr3">
</scanned-sequence>
<scanned-sequence accession="chr3" name="chr3">
</scanned-sequence>
<scanned-sequence accession="chr3" name="chr3">
</scanned-sequence>
<scanned-sequence accession="chr3" name="chr3">
</scanned-sequence>
<scanned-sequence accession="chr3" name="chr3">
</scanned-sequence>
<scanned-sequence accession="chr3" name="chr3">
</scanned-sequence>
<scanned-sequence accession="chr3" name="chr3">
</scanned-sequence>
<scanned-sequence accession="chr3" name="chr3">
</scanned-sequence>
<scanned-sequence accession="chr3" name="chr3">
</scanned-sequence>
<scanned-sequence accession="chr3" name="chr3">
</scanned-sequence>
<scanned-sequence accession="chr3" name="chr3">
<matched-element start="48909685" stop="48909679" score="12.8732" pvalue="5.43e-05">
<sequence>ACTGAAA</sequence>
<mem:qvalue>0.269</mem:qvalue>
</matched-element>
</scanned-sequence>
<scanned-sequence accession="chr3" name="chr3">
</scanned-sequence>
<scanned-sequence accession="chr3" name="chr3">
</scanned-sequence>
<scanned-sequence accession="chr3" name="chr3">
</scanned-sequence>
<scanned-sequence accession="chr3" name="chr3">
</scanned-sequence>
<scanned-sequence accession="chr3" name="chr3">
</scanned-sequence>
<scanned-sequence accession="chr3" name="chr3">
</scanned-sequence>
<scanned-sequence accession="chr3" name="chr3">
</scanned-sequence>
<scanned-sequence accession="chr3" name="chr3">
</scanned-sequence>
<scanned-sequence accession="chr3" name="chr3">
</scanned-sequence>
<scanned-sequence accession="chr3" name="chr3">
</scanned-sequence>
<scanned-sequence accession="chr3" name="chr3">
</scanned-sequence>
<scanned-sequence accession="chr3" name="chr3">
<matched-element start="52005166" stop="52005172" score="12.8732" pvalue="5.43e-05">
<sequence>ACTGAAA</sequence>
<mem:qvalue>0.269</mem:qvalue>
</matched-element>
</scanned-sequence>
<scanned-sequence accession="chr3" name="chr3">
</scanned-sequence>
<scanned-sequence accession="chr3" name="chr3">
</scanned-sequence>
<scanned-sequence accession="chr3" name="chr3">
</scanned-sequence>
<scanned-sequence accession="chr3" name="chr3">
</scanned-sequence>
<scanned-sequence accession="chr3" name="chr3">
</scanned-sequence>
<scanned-sequence accession="chr3" name="chr3">
</scanned-sequence>
<scanned-sequence accession="chr3" name="chr3">
</scanned-sequence>
<scanned-sequence accession="chr3" name="chr3">
</scanned-sequence>
<scanned-sequence accession="chr3" name="chr3">
</scanned-sequence>
<scanned-sequence accession="chr3" name="chr3">
</scanned-sequence>
<scanned-sequence accession="chr3" name="chr3">
</scanned-sequence>
<scanned-sequence accession="chr3" name="chr3">
</scanned-sequence>
<scanned-sequence accession="chr3" name="chr3">
</scanned-sequence>
<scanned-sequence accession="chr3" name="chr3">
</scanned-sequence>
<scanned-sequence accession="chr3" name="chr3">
</scanned-sequence>
<scanned-sequence accession="chr3" name="chr3">
</scanned-sequence>
<scanned-sequence accession="chr3" name="chr3">
</scanned-sequence>
<scanned-sequence accession="chr3" name="chr3">
</scanned-sequence>
<scanned-sequence accession="chr3" name="chr3">
</scanned-sequence>
<scanned-sequence accession="chr3" name="chr3">
</scanned-sequence>
<scanned-sequence accession="chr3" name="chr3">
</scanned-sequence>
<scanned-sequence accession="chr3" name="chr3">
</scanned-sequence>
<scanned-sequence accession="chr3" name="chr3">
</scanned-sequence>
<scanned-sequence accession="chr3" name="chr3">
</scanned-sequence>
<scanned-sequence accession="chr3" name="chr3">
</scanned-sequence>
<scanned-sequence accession="chr3" name="chr3">
</scanned-sequence>
<scanned-sequence accession="chr3" name="chr3">
</scanned-sequence>
<scanned-sequence accession="chr3" name="chr3">
</scanned-sequence>
<scanned-sequence accession="chr3" name="chr3">
</scanned-sequence>
<scanned-sequence accession="chr3" name="chr3">
</scanned-sequence>
<scanned-sequence accession="chr3" name="chr3">
<matched-element start="113661771" stop="113661765" score="12.8732" pvalue="5.43e-05">
<sequence>ACTGAAA</sequence>
<mem:qvalue>0.269</mem:qvalue>
</matched-element>
</scanned-sequence>
<scanned-sequence accession="chr3" name="chr3">
<matched-element start="113662220" stop="113662214" score="12.8732" pvalue="5.43e-05">
<sequence>ACTGAAA</sequence>
<mem:qvalue>0.269</mem:qvalue>
</matched-element>
</scanned-sequence>
<scanned-sequence accession="chr3" name="chr3">
</scanned-sequence>
<scanned-sequence accession="chr3" name="chr3">
</scanned-sequence>
<scanned-sequence accession="chr3" name="chr3">
</scanned-sequence>
<scanned-sequence accession="chr3" name="chr3">
</scanned-sequence>
<scanned-sequence accession="chr3" name="chr3">
</scanned-sequence>
<scanned-sequence accession="chr3" name="chr3">
</scanned-sequence>
<scanned-sequence accession="chr3" name="chr3">
</scanned-sequence>
<scanned-sequence accession="chr3" name="chr3">
</scanned-sequence>
<scanned-sequence accession="chr3" name="chr3">
<matched-element start="123304350" stop="123304356" score="12.8732" pvalue="5.43e-05">
<sequence>ACTGAAA</sequence>
<mem:qvalue>0.269</mem:qvalue>
</matched-element>
</scanned-sequence>
<scanned-sequence accession="chr3" name="chr3">
</scanned-sequence>
<scanned-sequence accession="chr3" name="chr3">
<matched-element start="123811871" stop="123811865" score="12.8732" pvalue="5.43e-05">
<sequence>ACTGAAA</sequence>
<mem:qvalue>0.269</mem:qvalue>
</matched-element>
</scanned-sequence>
<scanned-sequence accession="chr3" name="chr3">
</scanned-sequence>
<scanned-sequence accession="chr3" name="chr3">
</scanned-sequence>
<scanned-sequence accession="chr3" name="chr3">
<matched-element start="128952137" stop="128952131" score="12.8732" pvalue="5.43e-05">
<sequence>ACTGAAA</sequence>
<mem:qvalue>0.269</mem:qvalue>
</matched-element>
</scanned-sequence>
<scanned-sequence accession="chr3" name="chr3">
</scanned-sequence>
<scanned-sequence accession="chr3" name="chr3">
<matched-element start="128957013" stop="128957007" score="12.8732" pvalue="5.43e-05">
<sequence>ACTGAAA</sequence>
<mem:qvalue>0.269</mem:qvalue>
</matched-element>
</scanned-sequence>
<scanned-sequence accession="chr3" name="chr3">
</scanned-sequence>
<scanned-sequence accession="chr3" name="chr3">
</scanned-sequence>
<scanned-sequence accession="chr3" name="chr3">
</scanned-sequence>
<scanned-sequence accession="chr3" name="chr3">
</scanned-sequence>
<scanned-sequence accession="chr3" name="chr3">
</scanned-sequence>
<scanned-sequence accession="chr3" name="chr3">
</scanned-sequence>
<scanned-sequence accession="chr3" name="chr3">
</scanned-sequence>
<scanned-sequence accession="chr3" name="chr3">
</scanned-sequence>
<scanned-sequence accession="chr3" name="chr3">
</scanned-sequence>
<scanned-sequence accession="chr3" name="chr3">
</scanned-sequence>
<scanned-sequence accession="chr3" name="chr3">
</scanned-sequence>
<scanned-sequence accession="chr3" name="chr3">
<matched-element start="153533398" stop="153533404" score="12.8732" pvalue="5.43e-05">
<sequence>ACTGAAA</sequence>
<mem:qvalue>0.269</mem:qvalue>
</matched-element>
<matched-element start="153533341" stop="153533335" score="12.8732" pvalue="5.43e-05">
<sequence>ACTGAAA</sequence>
<mem:qvalue>0.269</mem:qvalue>
</matched-element>
<matched-element start="153533462" stop="153533456" score="12.8732" pvalue="5.43e-05">
<sequence>ACTGAAA</sequence>
<mem:qvalue>0.269</mem:qvalue>
</matched-element>
</scanned-sequence>
<scanned-sequence accession="chr3" name="chr3">
</scanned-sequence>
<scanned-sequence accession="chr3" name="chr3">
</scanned-sequence>
<scanned-sequence accession="chr3" name="chr3">
</scanned-sequence>
<scanned-sequence accession="chr3" name="chr3">
</scanned-sequence>
<scanned-sequence accession="chr3" name="chr3">
<matched-element start="158289291" stop="158289285" score="12.8732" pvalue="5.43e-05">
<sequence>ACTGAAA</sequence>
<mem:qvalue>0.269</mem:qvalue>
</matched-element>
</scanned-sequence>
<scanned-sequence accession="chr3" name="chr3">
</scanned-sequence>
<scanned-sequence accession="chr3" name="chr3">
</scanned-sequence>
<scanned-sequence accession="chr3" name="chr3">
</scanned-sequence>
<scanned-sequence accession="chr3" name="chr3">
</scanned-sequence>
<scanned-sequence accession="chr3" name="chr3">
<matched-element start="169252374" stop="169252380" score="12.8732" pvalue="5.43e-05">
<sequence>ACTGAAA</sequence>
<mem:qvalue>0.269</mem:qvalue>
</matched-element>
<matched-element start="169252451" stop="169252457" score="12.8732" pvalue="5.43e-05">
<sequence>ACTGAAA</sequence>
<mem:qvalue>0.269</mem:qvalue>
</matched-element>
</scanned-sequence>
<scanned-sequence accession="chr3" name="chr3">
</scanned-sequence>
<scanned-sequence accession="chr3" name="chr3">
</scanned-sequence>
<scanned-sequence accession="chr3" name="chr3">
</scanned-sequence>
<scanned-sequence accession="chr3" name="chr3">
</scanned-sequence>
<scanned-sequence accession="chr3" name="chr3">
</scanned-sequence>
<scanned-sequence accession="chr3" name="chr3">
</scanned-sequence>
<scanned-sequence accession="chr3" name="chr3">
</scanned-sequence>
<scanned-sequence accession="chr3" name="chr3">
</scanned-sequence>
<scanned-sequence accession="chr3" name="chr3">
</scanned-sequence>
<scanned-sequence accession="chr3" name="chr3">
</scanned-sequence>
<scanned-sequence accession="chr3" name="chr3">
</scanned-sequence>
<scanned-sequence accession="chr3" name="chr3">
<matched-element start="181479333" stop="181479339" score="12.8732" pvalue="5.43e-05">
<sequence>ACTGAAA</sequence>
<mem:qvalue>0.269</mem:qvalue>
</matched-element>
</scanned-sequence>
<scanned-sequence accession="chr3" name="chr3">
</scanned-sequence>
<scanned-sequence accession="chr3" name="chr3">
<matched-element start="184727902" stop="184727908" score="12.8732" pvalue="5.43e-05">
<sequence>ACTGAAA</sequence>
<mem:qvalue>0.269</mem:qvalue>
</matched-element>
</scanned-sequence>
<scanned-sequence accession="chr3" name="chr3">
</scanned-sequence>
<scanned-sequence accession="chr3" name="chr3">
</scanned-sequence>
<scanned-sequence accession="chr3" name="chr3">
</scanned-sequence>
<scanned-sequence accession="chr3" name="chr3">
<matched-element start="187984068" stop="187984062" score="12.8732" pvalue="5.43e-05">
<sequence>ACTGAAA</sequence>
<mem:qvalue>0.269</mem:qvalue>
</matched-element>
</scanned-sequence>
<scanned-sequence accession="chr3" name="chr3">
</scanned-sequence>
<scanned-sequence accession="chr3" name="chr3">
</scanned-sequence>
<scanned-sequence accession="chr3" name="chr3">
</scanned-sequence>
<scanned-sequence accession="chr3" name="chr3">
</scanned-sequence>
<scanned-sequence accession="chr3" name="chr3">
<matched-element start="188216647" stop="188216641" score="12.8732" pvalue="5.43e-05">
<sequence>ACTGAAA</sequence>
<mem:qvalue>0.269</mem:qvalue>
</matched-element>
</scanned-sequence>
<scanned-sequence accession="chr3" name="chr3">
</scanned-sequence>
<scanned-sequence accession="chr3" name="chr3">
<matched-element start="190689930" stop="190689924" score="12.8732" pvalue="5.43e-05">
<sequence>ACTGAAA</sequence>
<mem:qvalue>0.269</mem:qvalue>
</matched-element>
</scanned-sequence>
<scanned-sequence accession="chr3" name="chr3">
</scanned-sequence>
<scanned-sequence accession="chr3" name="chr3">
</scanned-sequence>
<scanned-sequence accession="chr3" name="chr3">
<matched-element start="196740685" stop="196740679" score="12.8732" pvalue="5.43e-05">
<sequence>ACTGAAA</sequence>
<mem:qvalue>0.269</mem:qvalue>
</matched-element>
</scanned-sequence>
<scanned-sequence accession="chr3" name="chr3">
<matched-element start="196746261" stop="196746255" score="12.8732" pvalue="5.43e-05">
<sequence>ACTGAAA</sequence>
<mem:qvalue>0.269</mem:qvalue>
</matched-element>
</scanned-sequence>
<scanned-sequence accession="chr3" name="chr3">
</scanned-sequence>
<scanned-sequence accession="chr3" name="chr3">
<matched-element start="197307839" stop="197307833" score="12.8732" pvalue="5.43e-05">
<sequence>ACTGAAA</sequence>
<mem:qvalue>0.269</mem:qvalue>
</matched-element>
</scanned-sequence>
<scanned-sequence accession="chr3" name="chr3">
</scanned-sequence>
<scanned-sequence accession="chr3" name="chr3">
</scanned-sequence>
<scanned-sequence accession="chr3" name="chr3">
</scanned-sequence>
<scanned-sequence accession="chr3" name="chr3">
</scanned-sequence>
<scanned-sequence accession="chr3" name="chr3">
<matched-element start="199168216" stop="199168222" score="12.8732" pvalue="5.43e-05">
<sequence>ACTGAAA</sequence>
<mem:qvalue>0.269</mem:qvalue>
</matched-element>
</scanned-sequence>
<scanned-sequence accession="chr3" name="chr3">
</scanned-sequence>
<scanned-sequence accession="chr4" name="chr4">
</scanned-sequence>
<scanned-sequence accession="chr4" name="chr4">
</scanned-sequence>
<scanned-sequence accession="chr4" name="chr4">
</scanned-sequence>
<scanned-sequence accession="chr4" name="chr4">
</scanned-sequence>
<scanned-sequence accession="chr4" name="chr4">
</scanned-sequence>
<scanned-sequence accession="chr4" name="chr4">
</scanned-sequence>
<scanned-sequence accession="chr4" name="chr4">
</scanned-sequence>
<scanned-sequence accession="chr4" name="chr4">
</scanned-sequence>
<scanned-sequence accession="chr4" name="chr4">
</scanned-sequence>
<scanned-sequence accession="chr4" name="chr4">
</scanned-sequence>
<scanned-sequence accession="chr4" name="chr4">
</scanned-sequence>
<scanned-sequence accession="chr4" name="chr4">
<matched-element start="7824576" stop="7824582" score="12.8732" pvalue="5.43e-05">
<sequence>ACTGAAA</sequence>
<mem:qvalue>0.269</mem:qvalue>
</matched-element>
</scanned-sequence>
<scanned-sequence accession="chr4" name="chr4">
</scanned-sequence>
<scanned-sequence accession="chr4" name="chr4">
</scanned-sequence>
<scanned-sequence accession="chr4" name="chr4">
</scanned-sequence>
<scanned-sequence accession="chr4" name="chr4">
</scanned-sequence>
<scanned-sequence accession="chr4" name="chr4">
</scanned-sequence>
<scanned-sequence accession="chr4" name="chr4">
</scanned-sequence>
<scanned-sequence accession="chr4" name="chr4">
</scanned-sequence>
<scanned-sequence accession="chr4" name="chr4">
</scanned-sequence>
<scanned-sequence accession="chr4" name="chr4">
</scanned-sequence>
<scanned-sequence accession="chr4" name="chr4">
</scanned-sequence>
<scanned-sequence accession="chr4" name="chr4">
</scanned-sequence>
<scanned-sequence accession="chr4" name="chr4">
</scanned-sequence>
<scanned-sequence accession="chr4" name="chr4">
</scanned-sequence>
<scanned-sequence accession="chr4" name="chr4">
</scanned-sequence>
<scanned-sequence accession="chr4" name="chr4">
</scanned-sequence>
<scanned-sequence accession="chr4" name="chr4">
</scanned-sequence>
<scanned-sequence accession="chr4" name="chr4">
</scanned-sequence>
<scanned-sequence accession="chr4" name="chr4">
</scanned-sequence>
<scanned-sequence accession="chr4" name="chr4">
</scanned-sequence>
<scanned-sequence accession="chr4" name="chr4">
</scanned-sequence>
<scanned-sequence accession="chr4" name="chr4">
</scanned-sequence>
<scanned-sequence accession="chr4" name="chr4">
</scanned-sequence>
<scanned-sequence accession="chr4" name="chr4">
<matched-element start="54309379" stop="54309385" score="12.8732" pvalue="5.43e-05">
<sequence>ACTGAAA</sequence>
<mem:qvalue>0.269</mem:qvalue>
</matched-element>
</scanned-sequence>
<scanned-sequence accession="chr4" name="chr4">
</scanned-sequence>
<scanned-sequence accession="chr4" name="chr4">
</scanned-sequence>
<scanned-sequence accession="chr4" name="chr4">
</scanned-sequence>
<scanned-sequence accession="chr4" name="chr4">
</scanned-sequence>
<scanned-sequence accession="chr4" name="chr4">
<matched-element start="77441946" stop="77441952" score="12.8732" pvalue="5.43e-05">
<sequence>ACTGAAA</sequence>
<mem:qvalue>0.269</mem:qvalue>
</matched-element>
<matched-element start="77441731" stop="77441725" score="12.8732" pvalue="5.43e-05">
<sequence>ACTGAAA</sequence>
<mem:qvalue>0.269</mem:qvalue>
</matched-element>
</scanned-sequence>
<scanned-sequence accession="chr4" name="chr4">
<matched-element start="78294469" stop="78294463" score="12.8732" pvalue="5.43e-05">
<sequence>ACTGAAA</sequence>
<mem:qvalue>0.269</mem:qvalue>
</matched-element>
</scanned-sequence>
<scanned-sequence accession="chr4" name="chr4">
</scanned-sequence>
<scanned-sequence accession="chr4" name="chr4">
<matched-element start="79754396" stop="79754390" score="12.8732" pvalue="5.43e-05">
<sequence>ACTGAAA</sequence>
<mem:qvalue>0.269</mem:qvalue>
</matched-element>
</scanned-sequence>
<scanned-sequence accession="chr4" name="chr4">
<matched-element start="79779185" stop="79779179" score="12.8732" pvalue="5.43e-05">
<sequence>ACTGAAA</sequence>
<mem:qvalue>0.269</mem:qvalue>
</matched-element>
</scanned-sequence>
<scanned-sequence accession="chr4" name="chr4">
</scanned-sequence>
<scanned-sequence accession="chr4" name="chr4">
</scanned-sequence>
<scanned-sequence accession="chr4" name="chr4">
</scanned-sequence>
<scanned-sequence accession="chr4" name="chr4">
</scanned-sequence>
<scanned-sequence accession="chr4" name="chr4">
<matched-element start="95123489" stop="95123495" score="12.8732" pvalue="5.43e-05">
<sequence>ACTGAAA</sequence>
<mem:qvalue>0.269</mem:qvalue>
</matched-element>
</scanned-sequence>
<scanned-sequence accession="chr4" name="chr4">
</scanned-sequence>
<scanned-sequence accession="chr4" name="chr4">
</scanned-sequence>
<scanned-sequence accession="chr4" name="chr4">
</scanned-sequence>
<scanned-sequence accession="chr4" name="chr4">
</scanned-sequence>
<scanned-sequence accession="chr4" name="chr4">
</scanned-sequence>
<scanned-sequence accession="chr4" name="chr4">
</scanned-sequence>
<scanned-sequence accession="chr4" name="chr4">
</scanned-sequence>
<scanned-sequence accession="chr4" name="chr4">
<matched-element start="116475584" stop="116475578" score="12.8732" pvalue="5.43e-05">
<sequence>ACTGAAA</sequence>
<mem:qvalue>0.269</mem:qvalue>
</matched-element>
</scanned-sequence>
<scanned-sequence accession="chr4" name="chr4">
</scanned-sequence>
<scanned-sequence accession="chr4" name="chr4">
<matched-element start="121207708" stop="121207714" score="12.8732" pvalue="5.43e-05">
<sequence>ACTGAAA</sequence>
<mem:qvalue>0.269</mem:qvalue>
</matched-element>
<matched-element start="121207756" stop="121207762" score="12.8732" pvalue="5.43e-05">
<sequence>ACTGAAA</sequence>
<mem:qvalue>0.269</mem:qvalue>
</matched-element>
<matched-element start="121207686" stop="121207680" score="12.8732" pvalue="5.43e-05">
<sequence>ACTGAAA</sequence>
<mem:qvalue>0.269</mem:qvalue>
</matched-element>
</scanned-sequence>
<scanned-sequence accession="chr4" name="chr4">
<matched-element start="122280231" stop="122280237" score="12.8732" pvalue="5.43e-05">
<sequence>ACTGAAA</sequence>
<mem:qvalue>0.269</mem:qvalue>
</matched-element>
</scanned-sequence>
<scanned-sequence accession="chr4" name="chr4">
</scanned-sequence>
<scanned-sequence accession="chr4" name="chr4">
</scanned-sequence>
<scanned-sequence accession="chr4" name="chr4">
</scanned-sequence>
<scanned-sequence accession="chr4" name="chr4">
<matched-element start="145688438" stop="145688444" score="12.8732" pvalue="5.43e-05">
<sequence>ACTGAAA</sequence>
<mem:qvalue>0.269</mem:qvalue>
</matched-element>
</scanned-sequence>
<scanned-sequence accession="chr4" name="chr4">
<matched-element start="146332167" stop="146332161" score="12.8732" pvalue="5.43e-05">
<sequence>ACTGAAA</sequence>
<mem:qvalue>0.269</mem:qvalue>
</matched-element>
</scanned-sequence>
<scanned-sequence accession="chr4" name="chr4">
</scanned-sequence>
<scanned-sequence accession="chr4" name="chr4">
</scanned-sequence>
<scanned-sequence accession="chr4" name="chr4">
<matched-element start="152885323" stop="152885329" score="12.8732" pvalue="5.43e-05">
<sequence>ACTGAAA</sequence>
<mem:qvalue>0.269</mem:qvalue>
</matched-element>
</scanned-sequence>
<scanned-sequence accession="chr4" name="chr4">
</scanned-sequence>
<scanned-sequence accession="chr4" name="chr4">
</scanned-sequence>
<scanned-sequence accession="chr4" name="chr4">
</scanned-sequence>
<scanned-sequence accession="chr4" name="chr4">
<matched-element start="154628885" stop="154628891" score="12.8732" pvalue="5.43e-05">
<sequence>ACTGAAA</sequence>
<mem:qvalue>0.269</mem:qvalue>
</matched-element>
</scanned-sequence>
<scanned-sequence accession="chr4" name="chr4">
</scanned-sequence>
<scanned-sequence accession="chr4" name="chr4">
</scanned-sequence>
<scanned-sequence accession="chr4" name="chr4">
<matched-element start="160318013" stop="160318019" score="12.8732" pvalue="5.43e-05">
<sequence>ACTGAAA</sequence>
<mem:qvalue>0.269</mem:qvalue>
</matched-element>
</scanned-sequence>
<scanned-sequence accession="chr4" name="chr4">
</scanned-sequence>
<scanned-sequence accession="chr4" name="chr4">
</scanned-sequence>
<scanned-sequence accession="chr4" name="chr4">
</scanned-sequence>
<scanned-sequence accession="chr4" name="chr4">
</scanned-sequence>
<scanned-sequence accession="chr4" name="chr4">
</scanned-sequence>
<scanned-sequence accession="chr4" name="chr4">
</scanned-sequence>
<scanned-sequence accession="chr4" name="chr4">
</scanned-sequence>
<scanned-sequence accession="chr4" name="chr4">
</scanned-sequence>
<scanned-sequence accession="chr4" name="chr4">
</scanned-sequence>
<scanned-sequence accession="chr4" name="chr4">
</scanned-sequence>
<scanned-sequence accession="chr4" name="chr4">
</scanned-sequence>
<scanned-sequence accession="chr4" name="chr4">
</scanned-sequence>
<scanned-sequence accession="chr4" name="chr4">
</scanned-sequence>
<scanned-sequence accession="chr4" name="chr4">
</scanned-sequence>
<scanned-sequence accession="chr4" name="chr4">
</scanned-sequence>
<scanned-sequence accession="chr4" name="chr4">
</scanned-sequence>
<scanned-sequence accession="chr5" name="chr5">
</scanned-sequence>
<scanned-sequence accession="chr5" name="chr5">
<matched-element start="1369181" stop="1369187" score="12.8732" pvalue="5.43e-05">
<sequence>ACTGAAA</sequence>
<mem:qvalue>0.269</mem:qvalue>
</matched-element>
<matched-element start="1369187" stop="1369193" score="12.8732" pvalue="5.43e-05">
<sequence>ACTGAAA</sequence>
<mem:qvalue>0.269</mem:qvalue>
</matched-element>
</scanned-sequence>
<scanned-sequence accession="chr5" name="chr5">
</scanned-sequence>
<scanned-sequence accession="chr5" name="chr5">
</scanned-sequence>
<scanned-sequence accession="chr5" name="chr5">
</scanned-sequence>
<scanned-sequence accession="chr5" name="chr5">
</scanned-sequence>
<scanned-sequence accession="chr5" name="chr5">
</scanned-sequence>
<scanned-sequence accession="chr5" name="chr5">
</scanned-sequence>
<scanned-sequence accession="chr5" name="chr5">
</scanned-sequence>
<scanned-sequence accession="chr5" name="chr5">
</scanned-sequence>
<scanned-sequence accession="chr5" name="chr5">
</scanned-sequence>
<scanned-sequence accession="chr5" name="chr5">
</scanned-sequence>
<scanned-sequence accession="chr5" name="chr5">
<matched-element start="32622301" stop="32622295" score="12.8732" pvalue="5.43e-05">
<sequence>ACTGAAA</sequence>
<mem:qvalue>0.269</mem:qvalue>
</matched-element>
</scanned-sequence>
<scanned-sequence accession="chr5" name="chr5">
</scanned-sequence>
<scanned-sequence accession="chr5" name="chr5">
</scanned-sequence>
<scanned-sequence accession="chr5" name="chr5">
<matched-element start="40442942" stop="40442948" score="12.8732" pvalue="5.43e-05">
<sequence>ACTGAAA</sequence>
<mem:qvalue>0.269</mem:qvalue>
</matched-element>
</scanned-sequence>
<scanned-sequence accession="chr5" name="chr5">
</scanned-sequence>
<scanned-sequence accession="chr5" name="chr5">
</scanned-sequence>
<scanned-sequence accession="chr5" name="chr5">
<matched-element start="40871232" stop="40871226" score="12.8732" pvalue="5.43e-05">
<sequence>ACTGAAA</sequence>
<mem:qvalue>0.269</mem:qvalue>
</matched-element>
</scanned-sequence>
<scanned-sequence accession="chr5" name="chr5">
</scanned-sequence>
<scanned-sequence accession="chr5" name="chr5">
</scanned-sequence>
<scanned-sequence accession="chr5" name="chr5">
</scanned-sequence>
<scanned-sequence accession="chr5" name="chr5">
<matched-element start="55474377" stop="55474383" score="12.8732" pvalue="5.43e-05">
<sequence>ACTGAAA</sequence>
<mem:qvalue>0.269</mem:qvalue>
</matched-element>
<matched-element start="55474607" stop="55474613" score="12.8732" pvalue="5.43e-05">
<sequence>ACTGAAA</sequence>
<mem:qvalue>0.269</mem:qvalue>
</matched-element>
</scanned-sequence>
<scanned-sequence accession="chr5" name="chr5">
<matched-element start="55480347" stop="55480353" score="12.8732" pvalue="5.43e-05">
<sequence>ACTGAAA</sequence>
<mem:qvalue>0.269</mem:qvalue>
</matched-element>
<matched-element start="55480203" stop="55480197" score="12.8732" pvalue="5.43e-05">
<sequence>ACTGAAA</sequence>
<mem:qvalue>0.269</mem:qvalue>
</matched-element>
</scanned-sequence>
<scanned-sequence accession="chr5" name="chr5">
</scanned-sequence>
<scanned-sequence accession="chr5" name="chr5">
</scanned-sequence>
<scanned-sequence accession="chr5" name="chr5">
</scanned-sequence>
<scanned-sequence accession="chr5" name="chr5">
</scanned-sequence>
<scanned-sequence accession="chr5" name="chr5">
</scanned-sequence>
<scanned-sequence accession="chr5" name="chr5">
</scanned-sequence>
<scanned-sequence accession="chr5" name="chr5">
</scanned-sequence>
<scanned-sequence accession="chr5" name="chr5">
</scanned-sequence>
<scanned-sequence accession="chr5" name="chr5">
</scanned-sequence>
<scanned-sequence accession="chr5" name="chr5">
</scanned-sequence>
<scanned-sequence accession="chr5" name="chr5">
<matched-element start="86448890" stop="86448896" score="12.8732" pvalue="5.43e-05">
<sequence>ACTGAAA</sequence>
<mem:qvalue>0.269</mem:qvalue>
</matched-element>
</scanned-sequence>
<scanned-sequence accession="chr5" name="chr5">
</scanned-sequence>
<scanned-sequence accession="chr5" name="chr5">
</scanned-sequence>
<scanned-sequence accession="chr5" name="chr5">
</scanned-sequence>
<scanned-sequence accession="chr5" name="chr5">
<matched-element start="90714325" stop="90714331" score="12.8732" pvalue="5.43e-05">
<sequence>ACTGAAA</sequence>
<mem:qvalue>0.269</mem:qvalue>
</matched-element>
</scanned-sequence>
<scanned-sequence accession="chr5" name="chr5">
<matched-element start="95245466" stop="95245472" score="12.8732" pvalue="5.43e-05">
<sequence>ACTGAAA</sequence>
<mem:qvalue>0.269</mem:qvalue>
</matched-element>
</scanned-sequence>
<scanned-sequence accession="chr5" name="chr5">
</scanned-sequence>
<scanned-sequence accession="chr5" name="chr5">
</scanned-sequence>
<scanned-sequence accession="chr5" name="chr5">
</scanned-sequence>
<scanned-sequence accession="chr5" name="chr5">
<matched-element start="96529057" stop="96529051" score="12.8732" pvalue="5.43e-05">
<sequence>ACTGAAA</sequence>
<mem:qvalue>0.269</mem:qvalue>
</matched-element>
</scanned-sequence>
<scanned-sequence accession="chr5" name="chr5">
</scanned-sequence>
<scanned-sequence accession="chr5" name="chr5">
<matched-element start="98391147" stop="98391153" score="12.8732" pvalue="5.43e-05">
<sequence>ACTGAAA</sequence>
<mem:qvalue>0.269</mem:qvalue>
</matched-element>
</scanned-sequence>
<scanned-sequence accession="chr5" name="chr5">
</scanned-sequence>
<scanned-sequence accession="chr5" name="chr5">
</scanned-sequence>
<scanned-sequence accession="chr5" name="chr5">
</scanned-sequence>
<scanned-sequence accession="chr5" name="chr5">
</scanned-sequence>
<scanned-sequence accession="chr5" name="chr5">
</scanned-sequence>
<scanned-sequence accession="chr5" name="chr5">
</scanned-sequence>
<scanned-sequence accession="chr5" name="chr5">
</scanned-sequence>
<scanned-sequence accession="chr5" name="chr5">
</scanned-sequence>
<scanned-sequence accession="chr5" name="chr5">
</scanned-sequence>
<scanned-sequence accession="chr5" name="chr5">
<matched-element start="126684105" stop="126684111" score="12.8732" pvalue="5.43e-05">
<sequence>ACTGAAA</sequence>
<mem:qvalue>0.269</mem:qvalue>
</matched-element>
</scanned-sequence>
<scanned-sequence accession="chr5" name="chr5">
</scanned-sequence>
<scanned-sequence accession="chr5" name="chr5">
<matched-element start="131038004" stop="131037998" score="12.8732" pvalue="5.43e-05">
<sequence>ACTGAAA</sequence>
<mem:qvalue>0.269</mem:qvalue>
</matched-element>
</scanned-sequence>
<scanned-sequence accession="chr5" name="chr5">
</scanned-sequence>
<scanned-sequence accession="chr5" name="chr5">
</scanned-sequence>
<scanned-sequence accession="chr5" name="chr5">
<matched-element start="131830045" stop="131830051" score="12.8732" pvalue="5.43e-05">
<sequence>ACTGAAA</sequence>
<mem:qvalue>0.269</mem:qvalue>
</matched-element>
</scanned-sequence>
<scanned-sequence accession="chr5" name="chr5">
</scanned-sequence>
<scanned-sequence accession="chr5" name="chr5">
</scanned-sequence>
<scanned-sequence accession="chr5" name="chr5">
</scanned-sequence>
<scanned-sequence accession="chr5" name="chr5">
</scanned-sequence>
<scanned-sequence accession="chr5" name="chr5">
</scanned-sequence>
<scanned-sequence accession="chr5" name="chr5">
</scanned-sequence>
<scanned-sequence accession="chr5" name="chr5">
</scanned-sequence>
<scanned-sequence accession="chr5" name="chr5">
<matched-element start="138748850" stop="138748856" score="12.8732" pvalue="5.43e-05">
<sequence>ACTGAAA</sequence>
<mem:qvalue>0.269</mem:qvalue>
</matched-element>
</scanned-sequence>
<scanned-sequence accession="chr5" name="chr5">
</scanned-sequence>
<scanned-sequence accession="chr5" name="chr5">
</scanned-sequence>
<scanned-sequence accession="chr5" name="chr5">
<matched-element start="138937064" stop="138937070" score="12.8732" pvalue="5.43e-05">
<sequence>ACTGAAA</sequence>
<mem:qvalue>0.269</mem:qvalue>
</matched-element>
</scanned-sequence>
<scanned-sequence accession="chr5" name="chr5">
<matched-element start="138995876" stop="138995882" score="12.8732" pvalue="5.43e-05">
<sequence>ACTGAAA</sequence>
<mem:qvalue>0.269</mem:qvalue>
</matched-element>
</scanned-sequence>
<scanned-sequence accession="chr5" name="chr5">
</scanned-sequence>
<scanned-sequence accession="chr5" name="chr5">
</scanned-sequence>
<scanned-sequence accession="chr5" name="chr5">
</scanned-sequence>
<scanned-sequence accession="chr5" name="chr5">
</scanned-sequence>
<scanned-sequence accession="chr5" name="chr5">
</scanned-sequence>
<scanned-sequence accession="chr5" name="chr5">
</scanned-sequence>
<scanned-sequence accession="chr5" name="chr5">
</scanned-sequence>
<scanned-sequence accession="chr5" name="chr5">
</scanned-sequence>
<scanned-sequence accession="chr5" name="chr5">
</scanned-sequence>
<scanned-sequence accession="chr5" name="chr5">
</scanned-sequence>
<scanned-sequence accession="chr5" name="chr5">
</scanned-sequence>
<scanned-sequence accession="chr5" name="chr5">
</scanned-sequence>
<scanned-sequence accession="chr5" name="chr5">
</scanned-sequence>
<scanned-sequence accession="chr5" name="chr5">
</scanned-sequence>
<scanned-sequence accession="chr5" name="chr5">
</scanned-sequence>
<scanned-sequence accession="chr5" name="chr5">
</scanned-sequence>
<scanned-sequence accession="chr5" name="chr5">
</scanned-sequence>
<scanned-sequence accession="chr5" name="chr5">
<matched-element start="151022678" stop="151022684" score="12.8732" pvalue="5.43e-05">
<sequence>ACTGAAA</sequence>
<mem:qvalue>0.269</mem:qvalue>
</matched-element>
</scanned-sequence>
<scanned-sequence accession="chr5" name="chr5">
</scanned-sequence>
<scanned-sequence accession="chr5" name="chr5">
</scanned-sequence>
<scanned-sequence accession="chr5" name="chr5">
</scanned-sequence>
<scanned-sequence accession="chr5" name="chr5">
</scanned-sequence>
<scanned-sequence accession="chr5" name="chr5">
</scanned-sequence>
<scanned-sequence accession="chr5" name="chr5">
</scanned-sequence>
<scanned-sequence accession="chr5" name="chr5">
</scanned-sequence>
<scanned-sequence accession="chr5" name="chr5">
</scanned-sequence>
<scanned-sequence accession="chr5" name="chr5">
<matched-element start="172394976" stop="172394970" score="12.8732" pvalue="5.43e-05">
<sequence>ACTGAAA</sequence>
<mem:qvalue>0.269</mem:qvalue>
</matched-element>
</scanned-sequence>
<scanned-sequence accession="chr5" name="chr5">
</scanned-sequence>
<scanned-sequence accession="chr5" name="chr5">
</scanned-sequence>
<scanned-sequence accession="chr5" name="chr5">
</scanned-sequence>
<scanned-sequence accession="chr5" name="chr5">
</scanned-sequence>
<scanned-sequence accession="chr5" name="chr5">
</scanned-sequence>
<scanned-sequence accession="chr5" name="chr5">
</scanned-sequence>
<scanned-sequence accession="chr5" name="chr5">
</scanned-sequence>
<scanned-sequence accession="chr5" name="chr5">
</scanned-sequence>
<scanned-sequence accession="chr5" name="chr5">
</scanned-sequence>
<scanned-sequence accession="chr6" name="chr6">
<matched-element start="174477" stop="174483" score="12.8732" pvalue="5.43e-05">
<sequence>ACTGAAA</sequence>
<mem:qvalue>0.269</mem:qvalue>
</matched-element>
</scanned-sequence>
<scanned-sequence accession="chr6" name="chr6">
</scanned-sequence>
<scanned-sequence accession="chr6" name="chr6">
</scanned-sequence>
<scanned-sequence accession="chr6" name="chr6">
</scanned-sequence>
<scanned-sequence accession="chr6" name="chr6">
<matched-element start="264429" stop="264423" score="12.8732" pvalue="5.43e-05">
<sequence>ACTGAAA</sequence>
<mem:qvalue>0.269</mem:qvalue>
</matched-element>
</scanned-sequence>
<scanned-sequence accession="chr6" name="chr6">
</scanned-sequence>
<scanned-sequence accession="chr6" name="chr6">
<matched-element start="273400" stop="273406" score="12.8732" pvalue="5.43e-05">
<sequence>ACTGAAA</sequence>
<mem:qvalue>0.269</mem:qvalue>
</matched-element>
</scanned-sequence>
<scanned-sequence accession="chr6" name="chr6">
</scanned-sequence>
<scanned-sequence accession="chr6" name="chr6">
</scanned-sequence>
<scanned-sequence accession="chr6" name="chr6">
</scanned-sequence>
<scanned-sequence accession="chr6" name="chr6">
</scanned-sequence>
<scanned-sequence accession="chr6" name="chr6">
</scanned-sequence>
<scanned-sequence accession="chr6" name="chr6">
<matched-element start="355357" stop="355363" score="12.8732" pvalue="5.43e-05">
<sequence>ACTGAAA</sequence>
<mem:qvalue>0.269</mem:qvalue>
</matched-element>
</scanned-sequence>
<scanned-sequence accession="chr6" name="chr6">
<matched-element start="2736706" stop="2736700" score="12.8732" pvalue="5.43e-05">
<sequence>ACTGAAA</sequence>
<mem:qvalue>0.269</mem:qvalue>
</matched-element>
</scanned-sequence>
<scanned-sequence accession="chr6" name="chr6">
</scanned-sequence>
<scanned-sequence accession="chr6" name="chr6">
</scanned-sequence>
<scanned-sequence accession="chr6" name="chr6">
<matched-element start="7828139" stop="7828145" score="12.8732" pvalue="5.43e-05">
<sequence>ACTGAAA</sequence>
<mem:qvalue>0.269</mem:qvalue>
</matched-element>
</scanned-sequence>
<scanned-sequence accession="chr6" name="chr6">
<matched-element start="7829374" stop="7829380" score="12.8732" pvalue="5.43e-05">
<sequence>ACTGAAA</sequence>
<mem:qvalue>0.269</mem:qvalue>
</matched-element>
</scanned-sequence>
<scanned-sequence accession="chr6" name="chr6">
</scanned-sequence>
<scanned-sequence accession="chr6" name="chr6">
</scanned-sequence>
<scanned-sequence accession="chr6" name="chr6">
</scanned-sequence>
<scanned-sequence accession="chr6" name="chr6">
<matched-element start="7834525" stop="7834531" score="12.8732" pvalue="5.43e-05">
<sequence>ACTGAAA</sequence>
<mem:qvalue>0.269</mem:qvalue>
</matched-element>
</scanned-sequence>
<scanned-sequence accession="chr6" name="chr6">
</scanned-sequence>
<scanned-sequence accession="chr6" name="chr6">
</scanned-sequence>
<scanned-sequence accession="chr6" name="chr6">
</scanned-sequence>
<scanned-sequence accession="chr6" name="chr6">
</scanned-sequence>
<scanned-sequence accession="chr6" name="chr6">
</scanned-sequence>
<scanned-sequence accession="chr6" name="chr6">
</scanned-sequence>
<scanned-sequence accession="chr6" name="chr6">
<matched-element start="7862329" stop="7862335" score="12.8732" pvalue="5.43e-05">
<sequence>ACTGAAA</sequence>
<mem:qvalue>0.269</mem:qvalue>
</matched-element>
<matched-element start="7862409" stop="7862415" score="12.8732" pvalue="5.43e-05">
<sequence>ACTGAAA</sequence>
<mem:qvalue>0.269</mem:qvalue>
</matched-element>
<matched-element start="7862640" stop="7862634" score="12.8732" pvalue="5.43e-05">
<sequence>ACTGAAA</sequence>
<mem:qvalue>0.269</mem:qvalue>
</matched-element>
</scanned-sequence>
<scanned-sequence accession="chr6" name="chr6">
</scanned-sequence>
<scanned-sequence accession="chr6" name="chr6">
</scanned-sequence>
<scanned-sequence accession="chr6" name="chr6">
<matched-element start="11942660" stop="11942654" score="12.8732" pvalue="5.43e-05">
<sequence>ACTGAAA</sequence>
<mem:qvalue>0.269</mem:qvalue>
</matched-element>
</scanned-sequence>
<scanned-sequence accession="chr6" name="chr6">
<matched-element start="12119340" stop="12119334" score="12.8732" pvalue="5.43e-05">
<sequence>ACTGAAA</sequence>
<mem:qvalue>0.269</mem:qvalue>
</matched-element>
</scanned-sequence>
<scanned-sequence accession="chr6" name="chr6">
<matched-element start="16529484" stop="16529490" score="12.8732" pvalue="5.43e-05">
<sequence>ACTGAAA</sequence>
<mem:qvalue>0.269</mem:qvalue>
</matched-element>
</scanned-sequence>
<scanned-sequence accession="chr6" name="chr6">
<matched-element start="16581453" stop="16581459" score="12.8732" pvalue="5.43e-05">
<sequence>ACTGAAA</sequence>
<mem:qvalue>0.269</mem:qvalue>
</matched-element>
<matched-element start="16581499" stop="16581493" score="12.8732" pvalue="5.43e-05">
<sequence>ACTGAAA</sequence>
<mem:qvalue>0.269</mem:qvalue>
</matched-element>
</scanned-sequence>
<scanned-sequence accession="chr6" name="chr6">
</scanned-sequence>
<scanned-sequence accession="chr6" name="chr6">
</scanned-sequence>
<scanned-sequence accession="chr6" name="chr6">
</scanned-sequence>
<scanned-sequence accession="chr6" name="chr6">
</scanned-sequence>
<scanned-sequence accession="chr6" name="chr6">
</scanned-sequence>
<scanned-sequence accession="chr6" name="chr6">
</scanned-sequence>
<scanned-sequence accession="chr6" name="chr6">
</scanned-sequence>
<scanned-sequence accession="chr6" name="chr6">
</scanned-sequence>
<scanned-sequence accession="chr6" name="chr6">
</scanned-sequence>
<scanned-sequence accession="chr6" name="chr6">
</scanned-sequence>
<scanned-sequence accession="chr6" name="chr6">
<matched-element start="24829303" stop="24829297" score="12.8732" pvalue="5.43e-05">
<sequence>ACTGAAA</sequence>
<mem:qvalue>0.269</mem:qvalue>
</matched-element>
</scanned-sequence>
<scanned-sequence accession="chr6" name="chr6">
</scanned-sequence>
<scanned-sequence accession="chr6" name="chr6">
</scanned-sequence>
<scanned-sequence accession="chr6" name="chr6">
<matched-element start="26129788" stop="26129782" score="12.8732" pvalue="5.43e-05">
<sequence>ACTGAAA</sequence>
<mem:qvalue>0.269</mem:qvalue>
</matched-element>
</scanned-sequence>
<scanned-sequence accession="chr6" name="chr6">
</scanned-sequence>
<scanned-sequence accession="chr6" name="chr6">
</scanned-sequence>
<scanned-sequence accession="chr6" name="chr6">
</scanned-sequence>
<scanned-sequence accession="chr6" name="chr6">
</scanned-sequence>
<scanned-sequence accession="chr6" name="chr6">
</scanned-sequence>
<scanned-sequence accession="chr6" name="chr6">
</scanned-sequence>
<scanned-sequence accession="chr6" name="chr6">
</scanned-sequence>
<scanned-sequence accession="chr6" name="chr6">
</scanned-sequence>
<scanned-sequence accession="chr6" name="chr6">
<matched-element start="26265822" stop="26265828" score="12.8732" pvalue="5.43e-05">
<sequence>ACTGAAA</sequence>
<mem:qvalue>0.269</mem:qvalue>
</matched-element>
</scanned-sequence>
<scanned-sequence accession="chr6" name="chr6">
</scanned-sequence>
<scanned-sequence accession="chr6" name="chr6">
</scanned-sequence>
<scanned-sequence accession="chr6" name="chr6">
</scanned-sequence>
<scanned-sequence accession="chr6" name="chr6">
</scanned-sequence>
<scanned-sequence accession="chr6" name="chr6">
<matched-element start="26313423" stop="26313429" score="12.8732" pvalue="5.43e-05">
<sequence>ACTGAAA</sequence>
<mem:qvalue>0.269</mem:qvalue>
</matched-element>
</scanned-sequence>
<scanned-sequence accession="chr6" name="chr6">
</scanned-sequence>
<scanned-sequence accession="chr6" name="chr6">
</scanned-sequence>
<scanned-sequence accession="chr6" name="chr6">
</scanned-sequence>
<scanned-sequence accession="chr6" name="chr6">
<matched-element start="26358337" stop="26358343" score="12.8732" pvalue="5.43e-05">
<sequence>ACTGAAA</sequence>
<mem:qvalue>0.269</mem:qvalue>
</matched-element>
</scanned-sequence>
<scanned-sequence accession="chr6" name="chr6">
</scanned-sequence>
<scanned-sequence accession="chr6" name="chr6">
</scanned-sequence>
<scanned-sequence accession="chr6" name="chr6">
</scanned-sequence>
<scanned-sequence accession="chr6" name="chr6">
</scanned-sequence>
<scanned-sequence accession="chr6" name="chr6">
</scanned-sequence>
<scanned-sequence accession="chr6" name="chr6">
</scanned-sequence>
<scanned-sequence accession="chr6" name="chr6">
</scanned-sequence>
<scanned-sequence accession="chr6" name="chr6">
</scanned-sequence>
<scanned-sequence accession="chr6" name="chr6">
</scanned-sequence>
<scanned-sequence accession="chr6" name="chr6">
</scanned-sequence>
<scanned-sequence accession="chr6" name="chr6">
<matched-element start="27222872" stop="27222866" score="12.8732" pvalue="5.43e-05">
<sequence>ACTGAAA</sequence>
<mem:qvalue>0.269</mem:qvalue>
</matched-element>
</scanned-sequence>
<scanned-sequence accession="chr6" name="chr6">
</scanned-sequence>
<scanned-sequence accession="chr6" name="chr6">
</scanned-sequence>
<scanned-sequence accession="chr6" name="chr6">
</scanned-sequence>
<scanned-sequence accession="chr6" name="chr6">
</scanned-sequence>
<scanned-sequence accession="chr6" name="chr6">
</scanned-sequence>
<scanned-sequence accession="chr6" name="chr6">
</scanned-sequence>
<scanned-sequence accession="chr6" name="chr6">
</scanned-sequence>
<scanned-sequence accession="chr6" name="chr6">
</scanned-sequence>
<scanned-sequence accession="chr6" name="chr6">
</scanned-sequence>
<scanned-sequence accession="chr6" name="chr6">
</scanned-sequence>
<scanned-sequence accession="chr6" name="chr6">
</scanned-sequence>
<scanned-sequence accession="chr6" name="chr6">
</scanned-sequence>
<scanned-sequence accession="chr6" name="chr6">
</scanned-sequence>
<scanned-sequence accession="chr6" name="chr6">
<matched-element start="28734284" stop="28734278" score="12.8732" pvalue="5.43e-05">
<sequence>ACTGAAA</sequence>
<mem:qvalue>0.269</mem:qvalue>
</matched-element>
</scanned-sequence>
<scanned-sequence accession="chr6" name="chr6">
</scanned-sequence>
<scanned-sequence accession="chr6" name="chr6">
</scanned-sequence>
<scanned-sequence accession="chr6" name="chr6">
</scanned-sequence>
<scanned-sequence accession="chr6" name="chr6">
<matched-element start="30189024" stop="30189030" score="12.8732" pvalue="5.43e-05">
<sequence>ACTGAAA</sequence>
<mem:qvalue>0.269</mem:qvalue>
</matched-element>
</scanned-sequence>
<scanned-sequence accession="chr6" name="chr6">
<matched-element start="30565918" stop="30565912" score="12.8732" pvalue="5.43e-05">
<sequence>ACTGAAA</sequence>
<mem:qvalue>0.269</mem:qvalue>
</matched-element>
</scanned-sequence>
<scanned-sequence accession="chr6" name="chr6">
</scanned-sequence>
<scanned-sequence accession="chr6" name="chr6">
</scanned-sequence>
<scanned-sequence accession="chr6" name="chr6">
</scanned-sequence>
<scanned-sequence accession="chr6" name="chr6">
</scanned-sequence>
<scanned-sequence accession="chr6" name="chr6">
</scanned-sequence>
<scanned-sequence accession="chr6" name="chr6">
</scanned-sequence>
<scanned-sequence accession="chr6" name="chr6">
</scanned-sequence>
<scanned-sequence accession="chr6" name="chr6">
</scanned-sequence>
<scanned-sequence accession="chr6" name="chr6">
</scanned-sequence>
<scanned-sequence accession="chr6" name="chr6">
</scanned-sequence>
<scanned-sequence accession="chr6" name="chr6">
</scanned-sequence>
<scanned-sequence accession="chr6" name="chr6">
</scanned-sequence>
<scanned-sequence accession="chr6" name="chr6">
</scanned-sequence>
<scanned-sequence accession="chr6" name="chr6">
</scanned-sequence>
<scanned-sequence accession="chr6" name="chr6">
</scanned-sequence>
<scanned-sequence accession="chr6" name="chr6">
</scanned-sequence>
<scanned-sequence accession="chr6" name="chr6">
</scanned-sequence>
<scanned-sequence accession="chr6" name="chr6">
</scanned-sequence>
<scanned-sequence accession="chr6" name="chr6">
</scanned-sequence>
<scanned-sequence accession="chr6" name="chr6">
</scanned-sequence>
<scanned-sequence accession="chr6" name="chr6">
<matched-element start="31728763" stop="31728757" score="12.8732" pvalue="5.43e-05">
<sequence>ACTGAAA</sequence>
<mem:qvalue>0.269</mem:qvalue>
</matched-element>
</scanned-sequence>
<scanned-sequence accession="chr6" name="chr6">
</scanned-sequence>
<scanned-sequence accession="chr6" name="chr6">
</scanned-sequence>
<scanned-sequence accession="chr6" name="chr6">
</scanned-sequence>
<scanned-sequence accession="chr6" name="chr6">
</scanned-sequence>
<scanned-sequence accession="chr6" name="chr6">
</scanned-sequence>
<scanned-sequence accession="chr6" name="chr6">
</scanned-sequence>
<scanned-sequence accession="chr6" name="chr6">
</scanned-sequence>
<scanned-sequence accession="chr6" name="chr6">
</scanned-sequence>
<scanned-sequence accession="chr6" name="chr6">
</scanned-sequence>
<scanned-sequence accession="chr6" name="chr6">
</scanned-sequence>
<scanned-sequence accession="chr6" name="chr6">
</scanned-sequence>
<scanned-sequence accession="chr6" name="chr6">
</scanned-sequence>
<scanned-sequence accession="chr6" name="chr6">
</scanned-sequence>
<scanned-sequence accession="chr6" name="chr6">
</scanned-sequence>
<scanned-sequence accession="chr6" name="chr6">
</scanned-sequence>
<scanned-sequence accession="chr6" name="chr6">
</scanned-sequence>
<scanned-sequence accession="chr6" name="chr6">
<matched-element start="34732581" stop="34732587" score="12.8732" pvalue="5.43e-05">
<sequence>ACTGAAA</sequence>
<mem:qvalue>0.269</mem:qvalue>
</matched-element>
</scanned-sequence>
<scanned-sequence accession="chr6" name="chr6">
</scanned-sequence>
<scanned-sequence accession="chr6" name="chr6">
</scanned-sequence>
<scanned-sequence accession="chr6" name="chr6">
</scanned-sequence>
<scanned-sequence accession="chr6" name="chr6">
</scanned-sequence>
<scanned-sequence accession="chr6" name="chr6">
</scanned-sequence>
<scanned-sequence accession="chr6" name="chr6">
</scanned-sequence>
<scanned-sequence accession="chr6" name="chr6">
</scanned-sequence>
<scanned-sequence accession="chr6" name="chr6">
</scanned-sequence>
<scanned-sequence accession="chr6" name="chr6">
</scanned-sequence>
<scanned-sequence accession="chr6" name="chr6">
</scanned-sequence>
<scanned-sequence accession="chr6" name="chr6">
</scanned-sequence>
<scanned-sequence accession="chr6" name="chr6">
</scanned-sequence>
<scanned-sequence accession="chr6" name="chr6">
</scanned-sequence>
<scanned-sequence accession="chr6" name="chr6">
</scanned-sequence>
<scanned-sequence accession="chr6" name="chr6">
</scanned-sequence>
<scanned-sequence accession="chr6" name="chr6">
</scanned-sequence>
<scanned-sequence accession="chr6" name="chr6">
</scanned-sequence>
<scanned-sequence accession="chr6" name="chr6">
<matched-element start="43005909" stop="43005915" score="12.8732" pvalue="5.43e-05">
<sequence>ACTGAAA</sequence>
<mem:qvalue>0.269</mem:qvalue>
</matched-element>
</scanned-sequence>
<scanned-sequence accession="chr6" name="chr6">
</scanned-sequence>
<scanned-sequence accession="chr6" name="chr6">
</scanned-sequence>
<scanned-sequence accession="chr6" name="chr6">
</scanned-sequence>
<scanned-sequence accession="chr6" name="chr6">
</scanned-sequence>
<scanned-sequence accession="chr6" name="chr6">
</scanned-sequence>
<scanned-sequence accession="chr6" name="chr6">
</scanned-sequence>
<scanned-sequence accession="chr6" name="chr6">
</scanned-sequence>
<scanned-sequence accession="chr6" name="chr6">
<matched-element start="47513402" stop="47513408" score="12.8732" pvalue="5.43e-05">
<sequence>ACTGAAA</sequence>
<mem:qvalue>0.269</mem:qvalue>
</matched-element>
</scanned-sequence>
<scanned-sequence accession="chr6" name="chr6">
</scanned-sequence>
<scanned-sequence accession="chr6" name="chr6">
</scanned-sequence>
<scanned-sequence accession="chr6" name="chr6">
</scanned-sequence>
<scanned-sequence accession="chr6" name="chr6">
<matched-element start="64272676" stop="64272682" score="12.8732" pvalue="5.43e-05">
<sequence>ACTGAAA</sequence>
<mem:qvalue>0.269</mem:qvalue>
</matched-element>
</scanned-sequence>
<scanned-sequence accession="chr6" name="chr6">
</scanned-sequence>
<scanned-sequence accession="chr6" name="chr6">
<matched-element start="74282364" stop="74282358" score="12.8732" pvalue="5.43e-05">
<sequence>ACTGAAA</sequence>
<mem:qvalue>0.269</mem:qvalue>
</matched-element>
</scanned-sequence>
<scanned-sequence accession="chr6" name="chr6">
</scanned-sequence>
<scanned-sequence accession="chr6" name="chr6">
<matched-element start="80381267" stop="80381273" score="12.8732" pvalue="5.43e-05">
<sequence>ACTGAAA</sequence>
<mem:qvalue>0.269</mem:qvalue>
</matched-element>
</scanned-sequence>
<scanned-sequence accession="chr6" name="chr6">
</scanned-sequence>
<scanned-sequence accession="chr6" name="chr6">
</scanned-sequence>
<scanned-sequence accession="chr6" name="chr6">
</scanned-sequence>
<scanned-sequence accession="chr6" name="chr6">
</scanned-sequence>
<scanned-sequence accession="chr6" name="chr6">
</scanned-sequence>
<scanned-sequence accession="chr6" name="chr6">
</scanned-sequence>
<scanned-sequence accession="chr6" name="chr6">
</scanned-sequence>
<scanned-sequence accession="chr6" name="chr6">
</scanned-sequence>
<scanned-sequence accession="chr6" name="chr6">
</scanned-sequence>
<scanned-sequence accession="chr6" name="chr6">
</scanned-sequence>
<scanned-sequence accession="chr6" name="chr6">
</scanned-sequence>
<scanned-sequence accession="chr6" name="chr6">
</scanned-sequence>
<scanned-sequence accession="chr6" name="chr6">
</scanned-sequence>
<scanned-sequence accession="chr6" name="chr6">
</scanned-sequence>
<scanned-sequence accession="chr6" name="chr6">
</scanned-sequence>
<scanned-sequence accession="chr6" name="chr6">
</scanned-sequence>
<scanned-sequence accession="chr6" name="chr6">
</scanned-sequence>
<scanned-sequence accession="chr6" name="chr6">
<matched-element start="106653648" stop="106653654" score="12.8732" pvalue="5.43e-05">
<sequence>ACTGAAA</sequence>
<mem:qvalue>0.269</mem:qvalue>
</matched-element>
</scanned-sequence>
<scanned-sequence accession="chr6" name="chr6">
<matched-element start="106656634" stop="106656628" score="12.8732" pvalue="5.43e-05">
<sequence>ACTGAAA</sequence>
<mem:qvalue>0.269</mem:qvalue>
</matched-element>
</scanned-sequence>
<scanned-sequence accession="chr6" name="chr6">
</scanned-sequence>
<scanned-sequence accession="chr6" name="chr6">
</scanned-sequence>
<scanned-sequence accession="chr6" name="chr6">
</scanned-sequence>
<scanned-sequence accession="chr6" name="chr6">
</scanned-sequence>
<scanned-sequence accession="chr6" name="chr6">
</scanned-sequence>
<scanned-sequence accession="chr6" name="chr6">
</scanned-sequence>
<scanned-sequence accession="chr6" name="chr6">
</scanned-sequence>
<scanned-sequence accession="chr6" name="chr6">
</scanned-sequence>
<scanned-sequence accession="chr6" name="chr6">
</scanned-sequence>
<scanned-sequence accession="chr6" name="chr6">
</scanned-sequence>
<scanned-sequence accession="chr6" name="chr6">
</scanned-sequence>
<scanned-sequence accession="chr6" name="chr6">
</scanned-sequence>
<scanned-sequence accession="chr6" name="chr6">
</scanned-sequence>
<scanned-sequence accession="chr6" name="chr6">
</scanned-sequence>
<scanned-sequence accession="chr6" name="chr6">
</scanned-sequence>
<scanned-sequence accession="chr6" name="chr6">
</scanned-sequence>
<scanned-sequence accession="chr6" name="chr6">
<matched-element start="127081655" stop="127081661" score="12.8732" pvalue="5.43e-05">
<sequence>ACTGAAA</sequence>
<mem:qvalue>0.269</mem:qvalue>
</matched-element>
<matched-element start="127081932" stop="127081938" score="12.8732" pvalue="5.43e-05">
<sequence>ACTGAAA</sequence>
<mem:qvalue>0.269</mem:qvalue>
</matched-element>
</scanned-sequence>
<scanned-sequence accession="chr6" name="chr6">
</scanned-sequence>
<scanned-sequence accession="chr6" name="chr6">
</scanned-sequence>
<scanned-sequence accession="chr6" name="chr6">
</scanned-sequence>
<scanned-sequence accession="chr6" name="chr6">
</scanned-sequence>
<scanned-sequence accession="chr6" name="chr6">
<matched-element start="134610410" stop="134610416" score="12.8732" pvalue="5.43e-05">
<sequence>ACTGAAA</sequence>
<mem:qvalue>0.269</mem:qvalue>
</matched-element>
</scanned-sequence>
<scanned-sequence accession="chr6" name="chr6">
</scanned-sequence>
<scanned-sequence accession="chr6" name="chr6">
</scanned-sequence>
<scanned-sequence accession="chr6" name="chr6">
</scanned-sequence>
<scanned-sequence accession="chr6" name="chr6">
</scanned-sequence>
<scanned-sequence accession="chr6" name="chr6">
</scanned-sequence>
<scanned-sequence accession="chr6" name="chr6">
</scanned-sequence>
<scanned-sequence accession="chr6" name="chr6">
</scanned-sequence>
<scanned-sequence accession="chr6" name="chr6">
</scanned-sequence>
<scanned-sequence accession="chr6" name="chr6">
<matched-element start="138312908" stop="138312902" score="12.8732" pvalue="5.43e-05">
<sequence>ACTGAAA</sequence>
<mem:qvalue>0.269</mem:qvalue>
</matched-element>
</scanned-sequence>
<scanned-sequence accession="chr6" name="chr6">
</scanned-sequence>
<scanned-sequence accession="chr6" name="chr6">
<matched-element start="143166487" stop="143166493" score="12.8732" pvalue="5.43e-05">
<sequence>ACTGAAA</sequence>
<mem:qvalue>0.269</mem:qvalue>
</matched-element>
</scanned-sequence>
<scanned-sequence accession="chr6" name="chr6">
<matched-element start="143170301" stop="143170307" score="12.8732" pvalue="5.43e-05">
<sequence>ACTGAAA</sequence>
<mem:qvalue>0.269</mem:qvalue>
</matched-element>
</scanned-sequence>
<scanned-sequence accession="chr6" name="chr6">
</scanned-sequence>
<scanned-sequence accession="chr6" name="chr6">
</scanned-sequence>
<scanned-sequence accession="chr6" name="chr6">
</scanned-sequence>
<scanned-sequence accession="chr6" name="chr6">
</scanned-sequence>
<scanned-sequence accession="chr6" name="chr6">
</scanned-sequence>
<scanned-sequence accession="chr6" name="chr6">
</scanned-sequence>
<scanned-sequence accession="chr6" name="chr6">
</scanned-sequence>
<scanned-sequence accession="chr6" name="chr6">
</scanned-sequence>
<scanned-sequence accession="chr6" name="chr6">
</scanned-sequence>
<scanned-sequence accession="chr6" name="chr6">
</scanned-sequence>
<scanned-sequence accession="chr6" name="chr6">
</scanned-sequence>
<scanned-sequence accession="chr6" name="chr6">
</scanned-sequence>
<scanned-sequence accession="chr6" name="chr6">
</scanned-sequence>
<scanned-sequence accession="chr6" name="chr6">
</scanned-sequence>
<scanned-sequence accession="chr6" name="chr6">
</scanned-sequence>
<scanned-sequence accession="chr7" name="chr7">
</scanned-sequence>
<scanned-sequence accession="chr7" name="chr7">
</scanned-sequence>
<scanned-sequence accession="chr7" name="chr7">
</scanned-sequence>
<scanned-sequence accession="chr7" name="chr7">
</scanned-sequence>
<scanned-sequence accession="chr7" name="chr7">
</scanned-sequence>
<scanned-sequence accession="chr7" name="chr7">
</scanned-sequence>
<scanned-sequence accession="chr7" name="chr7">
</scanned-sequence>
<scanned-sequence accession="chr7" name="chr7">
</scanned-sequence>
<scanned-sequence accession="chr7" name="chr7">
</scanned-sequence>
<scanned-sequence accession="chr7" name="chr7">
</scanned-sequence>
<scanned-sequence accession="chr7" name="chr7">
</scanned-sequence>
<scanned-sequence accession="chr7" name="chr7">
</scanned-sequence>
<scanned-sequence accession="chr7" name="chr7">
</scanned-sequence>
<scanned-sequence accession="chr7" name="chr7">
</scanned-sequence>
<scanned-sequence accession="chr7" name="chr7">
</scanned-sequence>
<scanned-sequence accession="chr7" name="chr7">
</scanned-sequence>
<scanned-sequence accession="chr7" name="chr7">
</scanned-sequence>
<scanned-sequence accession="chr7" name="chr7">
</scanned-sequence>
<scanned-sequence accession="chr7" name="chr7">
</scanned-sequence>
<scanned-sequence accession="chr7" name="chr7">
</scanned-sequence>
<scanned-sequence accession="chr7" name="chr7">
</scanned-sequence>
<scanned-sequence accession="chr7" name="chr7">
</scanned-sequence>
<scanned-sequence accession="chr7" name="chr7">
</scanned-sequence>
<scanned-sequence accession="chr7" name="chr7">
</scanned-sequence>
<scanned-sequence accession="chr7" name="chr7">
<matched-element start="23024964" stop="23024958" score="12.8732" pvalue="5.43e-05">
<sequence>ACTGAAA</sequence>
<mem:qvalue>0.269</mem:qvalue>
</matched-element>
</scanned-sequence>
<scanned-sequence accession="chr7" name="chr7">
</scanned-sequence>
<scanned-sequence accession="chr7" name="chr7">
<matched-element start="24924534" stop="24924528" score="12.8732" pvalue="5.43e-05">
<sequence>ACTGAAA</sequence>
<mem:qvalue>0.269</mem:qvalue>
</matched-element>
</scanned-sequence>
<scanned-sequence accession="chr7" name="chr7">
</scanned-sequence>
<scanned-sequence accession="chr7" name="chr7">
</scanned-sequence>
<scanned-sequence accession="chr7" name="chr7">
</scanned-sequence>
<scanned-sequence accession="chr7" name="chr7">
</scanned-sequence>
<scanned-sequence accession="chr7" name="chr7">
</scanned-sequence>
<scanned-sequence accession="chr7" name="chr7">
</scanned-sequence>
<scanned-sequence accession="chr7" name="chr7">
</scanned-sequence>
<scanned-sequence accession="chr7" name="chr7">
</scanned-sequence>
<scanned-sequence accession="chr7" name="chr7">
</scanned-sequence>
<scanned-sequence accession="chr7" name="chr7">
</scanned-sequence>
<scanned-sequence accession="chr7" name="chr7">
</scanned-sequence>
<scanned-sequence accession="chr7" name="chr7">
<matched-element start="41991344" stop="41991350" score="12.8732" pvalue="5.43e-05">
<sequence>ACTGAAA</sequence>
<mem:qvalue>0.269</mem:qvalue>
</matched-element>
</scanned-sequence>
<scanned-sequence accession="chr7" name="chr7">
<matched-element start="42875878" stop="42875884" score="12.8732" pvalue="5.43e-05">
<sequence>ACTGAAA</sequence>
<mem:qvalue>0.269</mem:qvalue>
</matched-element>
<matched-element start="42876010" stop="42876016" score="12.8732" pvalue="5.43e-05">
<sequence>ACTGAAA</sequence>
<mem:qvalue>0.269</mem:qvalue>
</matched-element>
</scanned-sequence>
<scanned-sequence accession="chr7" name="chr7">
</scanned-sequence>
<scanned-sequence accession="chr7" name="chr7">
<matched-element start="44070834" stop="44070828" score="12.8732" pvalue="5.43e-05">
<sequence>ACTGAAA</sequence>
<mem:qvalue>0.269</mem:qvalue>
</matched-element>
</scanned-sequence>
<scanned-sequence accession="chr7" name="chr7">
</scanned-sequence>
<scanned-sequence accession="chr7" name="chr7">
</scanned-sequence>
<scanned-sequence accession="chr7" name="chr7">
</scanned-sequence>
<scanned-sequence accession="chr7" name="chr7">
</scanned-sequence>
<scanned-sequence accession="chr7" name="chr7">
</scanned-sequence>
<scanned-sequence accession="chr7" name="chr7">
</scanned-sequence>
<scanned-sequence accession="chr7" name="chr7">
</scanned-sequence>
<scanned-sequence accession="chr7" name="chr7">
</scanned-sequence>
<scanned-sequence accession="chr7" name="chr7">
</scanned-sequence>
<scanned-sequence accession="chr7" name="chr7">
</scanned-sequence>
<scanned-sequence accession="chr7" name="chr7">
</scanned-sequence>
<scanned-sequence accession="chr7" name="chr7">
</scanned-sequence>
<scanned-sequence accession="chr7" name="chr7">
<matched-element start="55605157" stop="55605163" score="12.8732" pvalue="5.43e-05">
<sequence>ACTGAAA</sequence>
<mem:qvalue>0.269</mem:qvalue>
</matched-element>
</scanned-sequence>
<scanned-sequence accession="chr7" name="chr7">
</scanned-sequence>
<scanned-sequence accession="chr7" name="chr7">
<matched-element start="73270146" stop="73270152" score="12.8732" pvalue="5.43e-05">
<sequence>ACTGAAA</sequence>
<mem:qvalue>0.269</mem:qvalue>
</matched-element>
</scanned-sequence>
<scanned-sequence accession="chr7" name="chr7">
</scanned-sequence>
<scanned-sequence accession="chr7" name="chr7">
</scanned-sequence>
<scanned-sequence accession="chr7" name="chr7">
</scanned-sequence>
<scanned-sequence accession="chr7" name="chr7">
</scanned-sequence>
<scanned-sequence accession="chr7" name="chr7">
</scanned-sequence>
<scanned-sequence accession="chr7" name="chr7">
</scanned-sequence>
<scanned-sequence accession="chr7" name="chr7">
</scanned-sequence>
<scanned-sequence accession="chr7" name="chr7">
</scanned-sequence>
<scanned-sequence accession="chr7" name="chr7">
</scanned-sequence>
<scanned-sequence accession="chr7" name="chr7">
</scanned-sequence>
<scanned-sequence accession="chr7" name="chr7">
</scanned-sequence>
<scanned-sequence accession="chr7" name="chr7">
</scanned-sequence>
<scanned-sequence accession="chr7" name="chr7">
</scanned-sequence>
<scanned-sequence accession="chr7" name="chr7">
<matched-element start="100515484" stop="100515478" score="12.8732" pvalue="5.43e-05">
<sequence>ACTGAAA</sequence>
<mem:qvalue>0.269</mem:qvalue>
</matched-element>
</scanned-sequence>
<scanned-sequence accession="chr7" name="chr7">
</scanned-sequence>
<scanned-sequence accession="chr7" name="chr7">
</scanned-sequence>
<scanned-sequence accession="chr7" name="chr7">
</scanned-sequence>
<scanned-sequence accession="chr7" name="chr7">
</scanned-sequence>
<scanned-sequence accession="chr7" name="chr7">
</scanned-sequence>
<scanned-sequence accession="chr7" name="chr7">
</scanned-sequence>
<scanned-sequence accession="chr7" name="chr7">
</scanned-sequence>
<scanned-sequence accession="chr7" name="chr7">
</scanned-sequence>
<scanned-sequence accession="chr7" name="chr7">
</scanned-sequence>
<scanned-sequence accession="chr7" name="chr7">
</scanned-sequence>
<scanned-sequence accession="chr7" name="chr7">
</scanned-sequence>
<scanned-sequence accession="chr7" name="chr7">
</scanned-sequence>
<scanned-sequence accession="chr7" name="chr7">
</scanned-sequence>
<scanned-sequence accession="chr7" name="chr7">
</scanned-sequence>
<scanned-sequence accession="chr7" name="chr7">
</scanned-sequence>
<scanned-sequence accession="chr7" name="chr7">
<matched-element start="120706192" stop="120706198" score="12.8732" pvalue="5.43e-05">
<sequence>ACTGAAA</sequence>
<mem:qvalue>0.269</mem:qvalue>
</matched-element>
</scanned-sequence>
<scanned-sequence accession="chr7" name="chr7">
</scanned-sequence>
<scanned-sequence accession="chr7" name="chr7">
</scanned-sequence>
<scanned-sequence accession="chr7" name="chr7">
<matched-element start="128362270" stop="128362264" score="12.8732" pvalue="5.43e-05">
<sequence>ACTGAAA</sequence>
<mem:qvalue>0.269</mem:qvalue>
</matched-element>
</scanned-sequence>
<scanned-sequence accession="chr7" name="chr7">
</scanned-sequence>
<scanned-sequence accession="chr7" name="chr7">
</scanned-sequence>
<scanned-sequence accession="chr7" name="chr7">
</scanned-sequence>
<scanned-sequence accession="chr7" name="chr7">
</scanned-sequence>
<scanned-sequence accession="chr7" name="chr7">
</scanned-sequence>
<scanned-sequence accession="chr7" name="chr7">
</scanned-sequence>
<scanned-sequence accession="chr7" name="chr7">
</scanned-sequence>
<scanned-sequence accession="chr7" name="chr7">
</scanned-sequence>
<scanned-sequence accession="chr7" name="chr7">
</scanned-sequence>
<scanned-sequence accession="chr7" name="chr7">
</scanned-sequence>
<scanned-sequence accession="chr7" name="chr7">
<matched-element start="135300925" stop="135300931" score="12.8732" pvalue="5.43e-05">
<sequence>ACTGAAA</sequence>
<mem:qvalue>0.269</mem:qvalue>
</matched-element>
</scanned-sequence>
<scanned-sequence accession="chr7" name="chr7">
</scanned-sequence>
<scanned-sequence accession="chr7" name="chr7">
</scanned-sequence>
<scanned-sequence accession="chr7" name="chr7">
</scanned-sequence>
<scanned-sequence accession="chr7" name="chr7">
</scanned-sequence>
<scanned-sequence accession="chr7" name="chr7">
</scanned-sequence>
<scanned-sequence accession="chr7" name="chr7">
</scanned-sequence>
<scanned-sequence accession="chr7" name="chr7">
</scanned-sequence>
<scanned-sequence accession="chr7" name="chr7">
</scanned-sequence>
<scanned-sequence accession="chr7" name="chr7">
</scanned-sequence>
<scanned-sequence accession="chr7" name="chr7">
</scanned-sequence>
<scanned-sequence accession="chr7" name="chr7">
<matched-element start="154722554" stop="154722560" score="12.8732" pvalue="5.43e-05">
<sequence>ACTGAAA</sequence>
<mem:qvalue>0.269</mem:qvalue>
</matched-element>
</scanned-sequence>
<scanned-sequence accession="chr7" name="chr7">
</scanned-sequence>
<scanned-sequence accession="chr8" name="chr8">
</scanned-sequence>
<scanned-sequence accession="chr8" name="chr8">
<matched-element start="144179337" stop="144179331" score="12.8732" pvalue="5.43e-05">
<sequence>ACTGAAA</sequence>
<mem:qvalue>0.269</mem:qvalue>
</matched-element>
<matched-element start="144179343" stop="144179337" score="12.8732" pvalue="5.43e-05">
<sequence>ACTGAAA</sequence>
<mem:qvalue>0.269</mem:qvalue>
</matched-element>
</scanned-sequence>
<scanned-sequence accession="chr8" name="chr8">
</scanned-sequence>
<scanned-sequence accession="chr8" name="chr8">
</scanned-sequence>
<scanned-sequence accession="chr8" name="chr8">
</scanned-sequence>
<scanned-sequence accession="chr8" name="chr8">
</scanned-sequence>
<scanned-sequence accession="chr8" name="chr8">
</scanned-sequence>
<scanned-sequence accession="chr8" name="chr8">
</scanned-sequence>
<scanned-sequence accession="chr8" name="chr8">
</scanned-sequence>
<scanned-sequence accession="chr8" name="chr8">
</scanned-sequence>
<scanned-sequence accession="chr8" name="chr8">
</scanned-sequence>
<scanned-sequence accession="chr8" name="chr8">
</scanned-sequence>
<scanned-sequence accession="chr8" name="chr8">
</scanned-sequence>
<scanned-sequence accession="chr8" name="chr8">
</scanned-sequence>
<scanned-sequence accession="chr8" name="chr8">
</scanned-sequence>
<scanned-sequence accession="chr8" name="chr8">
</scanned-sequence>
<scanned-sequence accession="chr8" name="chr8">
</scanned-sequence>
<scanned-sequence accession="chr8" name="chr8">
</scanned-sequence>
<scanned-sequence accession="chr8" name="chr8">
<matched-element start="28691105" stop="28691099" score="12.8732" pvalue="5.43e-05">
<sequence>ACTGAAA</sequence>
<mem:qvalue>0.269</mem:qvalue>
</matched-element>
</scanned-sequence>
<scanned-sequence accession="chr8" name="chr8">
</scanned-sequence>
<scanned-sequence accession="chr8" name="chr8">
</scanned-sequence>
<scanned-sequence accession="chr8" name="chr8">
</scanned-sequence>
<scanned-sequence accession="chr8" name="chr8">
</scanned-sequence>
<scanned-sequence accession="chr8" name="chr8">
</scanned-sequence>
<scanned-sequence accession="chr8" name="chr8">
</scanned-sequence>
<scanned-sequence accession="chr8" name="chr8">
</scanned-sequence>
<scanned-sequence accession="chr8" name="chr8">
</scanned-sequence>
<scanned-sequence accession="chr8" name="chr8">
</scanned-sequence>
<scanned-sequence accession="chr8" name="chr8">
</scanned-sequence>
<scanned-sequence accession="chr8" name="chr8">
<matched-element start="54975237" stop="54975231" score="12.8732" pvalue="5.43e-05">
<sequence>ACTGAAA</sequence>
<mem:qvalue>0.269</mem:qvalue>
</matched-element>
</scanned-sequence>
<scanned-sequence accession="chr8" name="chr8">
</scanned-sequence>
<scanned-sequence accession="chr8" name="chr8">
</scanned-sequence>
<scanned-sequence accession="chr8" name="chr8">
<matched-element start="61978834" stop="61978828" score="12.8732" pvalue="5.43e-05">
<sequence>ACTGAAA</sequence>
<mem:qvalue>0.269</mem:qvalue>
</matched-element>
</scanned-sequence>
<scanned-sequence accession="chr8" name="chr8">
</scanned-sequence>
<scanned-sequence accession="chr8" name="chr8">
</scanned-sequence>
<scanned-sequence accession="chr8" name="chr8">
</scanned-sequence>
<scanned-sequence accession="chr8" name="chr8">
</scanned-sequence>
<scanned-sequence accession="chr8" name="chr8">
</scanned-sequence>
<scanned-sequence accession="chr8" name="chr8">
</scanned-sequence>
<scanned-sequence accession="chr8" name="chr8">
</scanned-sequence>
<scanned-sequence accession="chr8" name="chr8">
</scanned-sequence>
<scanned-sequence accession="chr8" name="chr8">
<matched-element start="67026288" stop="67026282" score="12.8732" pvalue="5.43e-05">
<sequence>ACTGAAA</sequence>
<mem:qvalue>0.269</mem:qvalue>
</matched-element>
</scanned-sequence>
<scanned-sequence accession="chr8" name="chr8">
<matched-element start="67056801" stop="67056807" score="12.8732" pvalue="5.43e-05">
<sequence>ACTGAAA</sequence>
<mem:qvalue>0.269</mem:qvalue>
</matched-element>
<matched-element start="67057129" stop="67057123" score="12.8732" pvalue="5.43e-05">
<sequence>ACTGAAA</sequence>
<mem:qvalue>0.269</mem:qvalue>
</matched-element>
</scanned-sequence>
<scanned-sequence accession="chr8" name="chr8">
</scanned-sequence>
<scanned-sequence accession="chr8" name="chr8">
<matched-element start="67755446" stop="67755440" score="12.8732" pvalue="5.43e-05">
<sequence>ACTGAAA</sequence>
<mem:qvalue>0.269</mem:qvalue>
</matched-element>
</scanned-sequence>
<scanned-sequence accession="chr8" name="chr8">
</scanned-sequence>
<scanned-sequence accession="chr8" name="chr8">
<matched-element start="71021139" stop="71021145" score="12.8732" pvalue="5.43e-05">
<sequence>ACTGAAA</sequence>
<mem:qvalue>0.269</mem:qvalue>
</matched-element>
</scanned-sequence>
<scanned-sequence accession="chr8" name="chr8">
</scanned-sequence>
<scanned-sequence accession="chr8" name="chr8">
</scanned-sequence>
<scanned-sequence accession="chr8" name="chr8">
</scanned-sequence>
<scanned-sequence accession="chr8" name="chr8">
</scanned-sequence>
<scanned-sequence accession="chr8" name="chr8">
</scanned-sequence>
<scanned-sequence accession="chr8" name="chr8">
</scanned-sequence>
<scanned-sequence accession="chr8" name="chr8">
<matched-element start="91065474" stop="91065480" score="12.8732" pvalue="5.43e-05">
<sequence>ACTGAAA</sequence>
<mem:qvalue>0.269</mem:qvalue>
</matched-element>
</scanned-sequence>
<scanned-sequence accession="chr8" name="chr8">
</scanned-sequence>
<scanned-sequence accession="chr8" name="chr8">
</scanned-sequence>
<scanned-sequence accession="chr8" name="chr8">
</scanned-sequence>
<scanned-sequence accession="chr8" name="chr8">
</scanned-sequence>
<scanned-sequence accession="chr8" name="chr8">
<matched-element start="98712810" stop="98712816" score="12.8732" pvalue="5.43e-05">
<sequence>ACTGAAA</sequence>
<mem:qvalue>0.269</mem:qvalue>
</matched-element>
<matched-element start="98712724" stop="98712718" score="12.8732" pvalue="5.43e-05">
<sequence>ACTGAAA</sequence>
<mem:qvalue>0.269</mem:qvalue>
</matched-element>
</scanned-sequence>
<scanned-sequence accession="chr8" name="chr8">
</scanned-sequence>
<scanned-sequence accession="chr8" name="chr8">
</scanned-sequence>
<scanned-sequence accession="chr8" name="chr8">
</scanned-sequence>
<scanned-sequence accession="chr8" name="chr8">
<matched-element start="101576219" stop="101576225" score="12.8732" pvalue="5.43e-05">
<sequence>ACTGAAA</sequence>
<mem:qvalue>0.269</mem:qvalue>
</matched-element>
</scanned-sequence>
<scanned-sequence accession="chr8" name="chr8">
</scanned-sequence>
<scanned-sequence accession="chr8" name="chr8">
</scanned-sequence>
<scanned-sequence accession="chr8" name="chr8">
<matched-element start="101998374" stop="101998368" score="12.8732" pvalue="5.43e-05">
<sequence>ACTGAAA</sequence>
<mem:qvalue>0.269</mem:qvalue>
</matched-element>
</scanned-sequence>
<scanned-sequence accession="chr8" name="chr8">
</scanned-sequence>
<scanned-sequence accession="chr8" name="chr8">
</scanned-sequence>
<scanned-sequence accession="chr8" name="chr8">
</scanned-sequence>
<scanned-sequence accession="chr8" name="chr8">
<matched-element start="103610924" stop="103610918" score="12.8732" pvalue="5.43e-05">
<sequence>ACTGAAA</sequence>
<mem:qvalue>0.269</mem:qvalue>
</matched-element>
</scanned-sequence>
<scanned-sequence accession="chr8" name="chr8">
<matched-element start="103612022" stop="103612016" score="12.8732" pvalue="5.43e-05">
<sequence>ACTGAAA</sequence>
<mem:qvalue>0.269</mem:qvalue>
</matched-element>
</scanned-sequence>
<scanned-sequence accession="chr8" name="chr8">
</scanned-sequence>
<scanned-sequence accession="chr8" name="chr8">
</scanned-sequence>
<scanned-sequence accession="chr8" name="chr8">
</scanned-sequence>
<scanned-sequence accession="chr8" name="chr8">
</scanned-sequence>
<scanned-sequence accession="chr8" name="chr8">
</scanned-sequence>
<scanned-sequence accession="chr8" name="chr8">
</scanned-sequence>
<scanned-sequence accession="chr8" name="chr8">
<matched-element start="105750469" stop="105750475" score="12.8732" pvalue="5.43e-05">
<sequence>ACTGAAA</sequence>
<mem:qvalue>0.269</mem:qvalue>
</matched-element>
<matched-element start="105750902" stop="105750896" score="12.8732" pvalue="5.43e-05">
<sequence>ACTGAAA</sequence>
<mem:qvalue>0.269</mem:qvalue>
</matched-element>
</scanned-sequence>
<scanned-sequence accession="chr8" name="chr8">
</scanned-sequence>
<scanned-sequence accession="chr8" name="chr8">
</scanned-sequence>
<scanned-sequence accession="chr8" name="chr8">
</scanned-sequence>
<scanned-sequence accession="chr8" name="chr8">
<matched-element start="119361045" stop="119361051" score="12.8732" pvalue="5.43e-05">
<sequence>ACTGAAA</sequence>
<mem:qvalue>0.269</mem:qvalue>
</matched-element>
</scanned-sequence>
<scanned-sequence accession="chr8" name="chr8">
</scanned-sequence>
<scanned-sequence accession="chr8" name="chr8">
</scanned-sequence>
<scanned-sequence accession="chr8" name="chr8">
</scanned-sequence>
<scanned-sequence accession="chr8" name="chr8">
</scanned-sequence>
<scanned-sequence accession="chr8" name="chr8">
</scanned-sequence>
<scanned-sequence accession="chr8" name="chr8">
</scanned-sequence>
<scanned-sequence accession="chr8" name="chr8">
</scanned-sequence>
<scanned-sequence accession="chr8" name="chr8">
</scanned-sequence>
<scanned-sequence accession="chr8" name="chr8">
</scanned-sequence>
<scanned-sequence accession="chr8" name="chr8">
</scanned-sequence>
<scanned-sequence accession="chr8" name="chr8">
<matched-element start="126233263" stop="126233257" score="12.8732" pvalue="5.43e-05">
<sequence>ACTGAAA</sequence>
<mem:qvalue>0.269</mem:qvalue>
</matched-element>
</scanned-sequence>
<scanned-sequence accession="chr8" name="chr8">
<matched-element start="126412327" stop="126412333" score="12.8732" pvalue="5.43e-05">
<sequence>ACTGAAA</sequence>
<mem:qvalue>0.269</mem:qvalue>
</matched-element>
</scanned-sequence>
<scanned-sequence accession="chr8" name="chr8">
<matched-element start="126415603" stop="126415609" score="12.8732" pvalue="5.43e-05">
<sequence>ACTGAAA</sequence>
<mem:qvalue>0.269</mem:qvalue>
</matched-element>
</scanned-sequence>
<scanned-sequence accession="chr8" name="chr8">
</scanned-sequence>
<scanned-sequence accession="chr8" name="chr8">
</scanned-sequence>
<scanned-sequence accession="chr8" name="chr8">
<matched-element start="126520023" stop="126520017" score="12.8732" pvalue="5.43e-05">
<sequence>ACTGAAA</sequence>
<mem:qvalue>0.269</mem:qvalue>
</matched-element>
</scanned-sequence>
<scanned-sequence accession="chr8" name="chr8">
</scanned-sequence>
<scanned-sequence accession="chr8" name="chr8">
<matched-element start="126683596" stop="126683602" score="12.8732" pvalue="5.43e-05">
<sequence>ACTGAAA</sequence>
<mem:qvalue>0.269</mem:qvalue>
</matched-element>
</scanned-sequence>
<scanned-sequence accession="chr8" name="chr8">
</scanned-sequence>
<scanned-sequence accession="chr8" name="chr8">
</scanned-sequence>
<scanned-sequence accession="chr8" name="chr8">
</scanned-sequence>
<scanned-sequence accession="chr8" name="chr8">
</scanned-sequence>
<scanned-sequence accession="chr8" name="chr8">
</scanned-sequence>
<scanned-sequence accession="chr8" name="chr8">
</scanned-sequence>
<scanned-sequence accession="chr8" name="chr8">
</scanned-sequence>
<scanned-sequence accession="chr8" name="chr8">
<matched-element start="129303678" stop="129303672" score="12.8732" pvalue="5.43e-05">
<sequence>ACTGAAA</sequence>
<mem:qvalue>0.269</mem:qvalue>
</matched-element>
</scanned-sequence>
<scanned-sequence accession="chr8" name="chr8">
<matched-element start="129395546" stop="129395552" score="12.8732" pvalue="5.43e-05">
<sequence>ACTGAAA</sequence>
<mem:qvalue>0.269</mem:qvalue>
</matched-element>
</scanned-sequence>
<scanned-sequence accession="chr8" name="chr8">
</scanned-sequence>
<scanned-sequence accession="chr8" name="chr8">
</scanned-sequence>
<scanned-sequence accession="chr8" name="chr8">
</scanned-sequence>
<scanned-sequence accession="chr8" name="chr8">
<matched-element start="131329446" stop="131329452" score="12.8732" pvalue="5.43e-05">
<sequence>ACTGAAA</sequence>
<mem:qvalue>0.269</mem:qvalue>
</matched-element>
</scanned-sequence>
<scanned-sequence accession="chr8" name="chr8">
</scanned-sequence>
<scanned-sequence accession="chr8" name="chr8">
</scanned-sequence>
<scanned-sequence accession="chr8" name="chr8">
</scanned-sequence>
<scanned-sequence accession="chr8" name="chr8">
</scanned-sequence>
<scanned-sequence accession="chr8" name="chr8">
</scanned-sequence>
<scanned-sequence accession="chr8" name="chr8">
<matched-element start="135801788" stop="135801782" score="12.8732" pvalue="5.43e-05">
<sequence>ACTGAAA</sequence>
<mem:qvalue>0.269</mem:qvalue>
</matched-element>
</scanned-sequence>
<scanned-sequence accession="chr8" name="chr8">
</scanned-sequence>
<scanned-sequence accession="chr8" name="chr8">
<matched-element start="141668310" stop="141668304" score="12.8732" pvalue="5.43e-05">
<sequence>ACTGAAA</sequence>
<mem:qvalue>0.269</mem:qvalue>
</matched-element>
</scanned-sequence>
<scanned-sequence accession="chr8" name="chr8">
</scanned-sequence>
<scanned-sequence accession="chr8" name="chr8">
</scanned-sequence>
<scanned-sequence accession="chr8" name="chr8">
</scanned-sequence>
<scanned-sequence accession="chr8" name="chr8">
</scanned-sequence>
<scanned-sequence accession="chr8" name="chr8">
</scanned-sequence>
<scanned-sequence accession="chr8" name="chr8">
</scanned-sequence>
<scanned-sequence accession="chr8" name="chr8">
</scanned-sequence>
<scanned-sequence accession="chr8" name="chr8">
</scanned-sequence>
<scanned-sequence accession="chr9" name="chr9">
</scanned-sequence>
<scanned-sequence accession="chr9" name="chr9">
</scanned-sequence>
<scanned-sequence accession="chr9" name="chr9">
</scanned-sequence>
<scanned-sequence accession="chr9" name="chr9">
</scanned-sequence>
<scanned-sequence accession="chr9" name="chr9">
</scanned-sequence>
<scanned-sequence accession="chr9" name="chr9">
</scanned-sequence>
<scanned-sequence accession="chr9" name="chr9">
</scanned-sequence>
<scanned-sequence accession="chr9" name="chr9">
<matched-element start="24922960" stop="24922954" score="12.8732" pvalue="5.43e-05">
<sequence>ACTGAAA</sequence>
<mem:qvalue>0.269</mem:qvalue>
</matched-element>
</scanned-sequence>
<scanned-sequence accession="chr9" name="chr9">
</scanned-sequence>
<scanned-sequence accession="chr9" name="chr9">
</scanned-sequence>
<scanned-sequence accession="chr9" name="chr9">
</scanned-sequence>
<scanned-sequence accession="chr9" name="chr9">
</scanned-sequence>
<scanned-sequence accession="chr9" name="chr9">
</scanned-sequence>
<scanned-sequence accession="chr9" name="chr9">
</scanned-sequence>
<scanned-sequence accession="chr9" name="chr9">
</scanned-sequence>
<scanned-sequence accession="chr9" name="chr9">
<matched-element start="36994567" stop="36994561" score="12.8732" pvalue="5.43e-05">
<sequence>ACTGAAA</sequence>
<mem:qvalue>0.269</mem:qvalue>
</matched-element>
</scanned-sequence>
<scanned-sequence accession="chr9" name="chr9">
</scanned-sequence>
<scanned-sequence accession="chr9" name="chr9">
<matched-element start="37392909" stop="37392915" score="12.8732" pvalue="5.43e-05">
<sequence>ACTGAAA</sequence>
<mem:qvalue>0.269</mem:qvalue>
</matched-element>
</scanned-sequence>
<scanned-sequence accession="chr9" name="chr9">
</scanned-sequence>
<scanned-sequence accession="chr9" name="chr9">
</scanned-sequence>
<scanned-sequence accession="chr9" name="chr9">
</scanned-sequence>
<scanned-sequence accession="chr9" name="chr9">
</scanned-sequence>
<scanned-sequence accession="chr9" name="chr9">
</scanned-sequence>
<scanned-sequence accession="chr9" name="chr9">
<matched-element start="70787823" stop="70787829" score="12.8732" pvalue="5.43e-05">
<sequence>ACTGAAA</sequence>
<mem:qvalue>0.269</mem:qvalue>
</matched-element>
</scanned-sequence>
<scanned-sequence accession="chr9" name="chr9">
</scanned-sequence>
<scanned-sequence accession="chr9" name="chr9">
<matched-element start="79948744" stop="79948738" score="12.8732" pvalue="5.43e-05">
<sequence>ACTGAAA</sequence>
<mem:qvalue>0.269</mem:qvalue>
</matched-element>
</scanned-sequence>
<scanned-sequence accession="chr9" name="chr9">
<matched-element start="84959132" stop="84959138" score="12.8732" pvalue="5.43e-05">
<sequence>ACTGAAA</sequence>
<mem:qvalue>0.269</mem:qvalue>
</matched-element>
<matched-element start="84959165" stop="84959159" score="12.8732" pvalue="5.43e-05">
<sequence>ACTGAAA</sequence>
<mem:qvalue>0.269</mem:qvalue>
</matched-element>
</scanned-sequence>
<scanned-sequence accession="chr9" name="chr9">
</scanned-sequence>
<scanned-sequence accession="chr9" name="chr9">
</scanned-sequence>
<scanned-sequence accession="chr9" name="chr9">
<matched-element start="86499119" stop="86499125" score="12.8732" pvalue="5.43e-05">
<sequence>ACTGAAA</sequence>
<mem:qvalue>0.269</mem:qvalue>
</matched-element>
<matched-element start="86499342" stop="86499348" score="12.8732" pvalue="5.43e-05">
<sequence>ACTGAAA</sequence>
<mem:qvalue>0.269</mem:qvalue>
</matched-element>
</scanned-sequence>
<scanned-sequence accession="chr9" name="chr9">
<matched-element start="89269479" stop="89269485" score="12.8732" pvalue="5.43e-05">
<sequence>ACTGAAA</sequence>
<mem:qvalue>0.269</mem:qvalue>
</matched-element>
</scanned-sequence>
<scanned-sequence accession="chr9" name="chr9">
</scanned-sequence>
<scanned-sequence accession="chr9" name="chr9">
</scanned-sequence>
<scanned-sequence accession="chr9" name="chr9">
</scanned-sequence>
<scanned-sequence accession="chr9" name="chr9">
</scanned-sequence>
<scanned-sequence accession="chr9" name="chr9">
</scanned-sequence>
<scanned-sequence accession="chr9" name="chr9">
</scanned-sequence>
<scanned-sequence accession="chr9" name="chr9">
<matched-element start="92950070" stop="92950064" score="12.8732" pvalue="5.43e-05">
<sequence>ACTGAAA</sequence>
<mem:qvalue>0.269</mem:qvalue>
</matched-element>
<matched-element start="92950164" stop="92950158" score="12.8732" pvalue="5.43e-05">
<sequence>ACTGAAA</sequence>
<mem:qvalue>0.269</mem:qvalue>
</matched-element>
</scanned-sequence>
<scanned-sequence accession="chr9" name="chr9">
</scanned-sequence>
<scanned-sequence accession="chr9" name="chr9">
</scanned-sequence>
<scanned-sequence accession="chr9" name="chr9">
</scanned-sequence>
<scanned-sequence accession="chr9" name="chr9">
</scanned-sequence>
<scanned-sequence accession="chr9" name="chr9">
</scanned-sequence>
<scanned-sequence accession="chr9" name="chr9">
</scanned-sequence>
<scanned-sequence accession="chr9" name="chr9">
</scanned-sequence>
<scanned-sequence accession="chr9" name="chr9">
</scanned-sequence>
<scanned-sequence accession="chr9" name="chr9">
</scanned-sequence>
<scanned-sequence accession="chr9" name="chr9">
</scanned-sequence>
<scanned-sequence accession="chr9" name="chr9">
</scanned-sequence>
<scanned-sequence accession="chr9" name="chr9">
</scanned-sequence>
<scanned-sequence accession="chr9" name="chr9">
<matched-element start="114586052" stop="114586046" score="12.8732" pvalue="5.43e-05">
<sequence>ACTGAAA</sequence>
<mem:qvalue>0.269</mem:qvalue>
</matched-element>
</scanned-sequence>
<scanned-sequence accession="chr9" name="chr9">
</scanned-sequence>
<scanned-sequence accession="chr9" name="chr9">
</scanned-sequence>
<scanned-sequence accession="chr9" name="chr9">
</scanned-sequence>
<scanned-sequence accession="chr9" name="chr9">
</scanned-sequence>
<scanned-sequence accession="chr9" name="chr9">
</scanned-sequence>
<scanned-sequence accession="chr9" name="chr9">
</scanned-sequence>
<scanned-sequence accession="chr9" name="chr9">
</scanned-sequence>
<scanned-sequence accession="chr9" name="chr9">
</scanned-sequence>
<scanned-sequence accession="chr9" name="chr9">
</scanned-sequence>
<scanned-sequence accession="chr9" name="chr9">
<matched-element start="122699599" stop="122699605" score="12.8732" pvalue="5.43e-05">
<sequence>ACTGAAA</sequence>
<mem:qvalue>0.269</mem:qvalue>
</matched-element>
</scanned-sequence>
<scanned-sequence accession="chr9" name="chr9">
</scanned-sequence>
<scanned-sequence accession="chr9" name="chr9">
</scanned-sequence>
<scanned-sequence accession="chr9" name="chr9">
</scanned-sequence>
<scanned-sequence accession="chr9" name="chr9">
</scanned-sequence>
<scanned-sequence accession="chr9" name="chr9">
</scanned-sequence>
<scanned-sequence accession="chr9" name="chr9">
</scanned-sequence>
<scanned-sequence accession="chr9" name="chr9">
</scanned-sequence>
<scanned-sequence accession="chr9" name="chr9">
</scanned-sequence>
<scanned-sequence accession="chr9" name="chr9">
</scanned-sequence>
<scanned-sequence accession="chr9" name="chr9">
</scanned-sequence>
<scanned-sequence accession="chr9" name="chr9">
</scanned-sequence>
<scanned-sequence accession="chr9" name="chr9">
</scanned-sequence>
<scanned-sequence accession="chr9" name="chr9">
</scanned-sequence>
<scanned-sequence accession="chr9" name="chr9">
</scanned-sequence>
<scanned-sequence accession="chr9" name="chr9">
</scanned-sequence>
<scanned-sequence accession="chr9" name="chr9">
</scanned-sequence>
<scanned-sequence accession="chr9" name="chr9">
</scanned-sequence>
<scanned-sequence accession="chr9" name="chr9">
</scanned-sequence>
<scanned-sequence accession="chr9" name="chr9">
</scanned-sequence>
<scanned-sequence accession="chr9" name="chr9">
</scanned-sequence>
<scanned-sequence accession="chr9" name="chr9">
</scanned-sequence>
<scanned-sequence accession="chr9" name="chr9">
</scanned-sequence>
<scanned-sequence accession="chr9" name="chr9">
<matched-element start="131833301" stop="131833307" score="12.8732" pvalue="5.43e-05">
<sequence>ACTGAAA</sequence>
<mem:qvalue>0.269</mem:qvalue>
</matched-element>
<matched-element start="131833384" stop="131833390" score="12.8732" pvalue="5.43e-05">
<sequence>ACTGAAA</sequence>
<mem:qvalue>0.269</mem:qvalue>
</matched-element>
</scanned-sequence>
<scanned-sequence accession="chr9" name="chr9">
</scanned-sequence>
<scanned-sequence accession="chr9" name="chr9">
</scanned-sequence>
<scanned-sequence accession="chr9" name="chr9">
</scanned-sequence>
<scanned-sequence accession="chr9" name="chr9">
</scanned-sequence>
<scanned-sequence accession="chr9" name="chr9">
</scanned-sequence>
<scanned-sequence accession="chr9" name="chr9">
</scanned-sequence>
<scanned-sequence accession="chrX" name="chrX">
</scanned-sequence>
<scanned-sequence accession="chrX" name="chrX">
</scanned-sequence>
<scanned-sequence accession="chrX" name="chrX">
<matched-element start="7043409" stop="7043415" score="12.8732" pvalue="5.43e-05">
<sequence>ACTGAAA</sequence>
<mem:qvalue>0.269</mem:qvalue>
</matched-element>
</scanned-sequence>
<scanned-sequence accession="chrX" name="chrX">
</scanned-sequence>
<scanned-sequence accession="chrX" name="chrX">
</scanned-sequence>
<scanned-sequence accession="chrX" name="chrX">
</scanned-sequence>
<scanned-sequence accession="chrX" name="chrX">
<matched-element start="29483643" stop="29483649" score="12.8732" pvalue="5.43e-05">
<sequence>ACTGAAA</sequence>
<mem:qvalue>0.269</mem:qvalue>
</matched-element>
<matched-element start="29483680" stop="29483674" score="12.8732" pvalue="5.43e-05">
<sequence>ACTGAAA</sequence>
<mem:qvalue>0.269</mem:qvalue>
</matched-element>
</scanned-sequence>
<scanned-sequence accession="chrX" name="chrX">
</scanned-sequence>
<scanned-sequence accession="chrX" name="chrX">
</scanned-sequence>
<scanned-sequence accession="chrX" name="chrX">
</scanned-sequence>
<scanned-sequence accession="chrX" name="chrX">
<matched-element start="41095109" stop="41095103" score="12.8732" pvalue="5.43e-05">
<sequence>ACTGAAA</sequence>
<mem:qvalue>0.269</mem:qvalue>
</matched-element>
</scanned-sequence>
<scanned-sequence accession="chrX" name="chrX">
<matched-element start="41095894" stop="41095888" score="12.8732" pvalue="5.43e-05">
<sequence>ACTGAAA</sequence>
<mem:qvalue>0.269</mem:qvalue>
</matched-element>
</scanned-sequence>
<scanned-sequence accession="chrX" name="chrX">
<matched-element start="46373141" stop="46373135" score="12.8732" pvalue="5.43e-05">
<sequence>ACTGAAA</sequence>
<mem:qvalue>0.269</mem:qvalue>
</matched-element>
</scanned-sequence>
<scanned-sequence accession="chrX" name="chrX">
<matched-element start="46382729" stop="46382723" score="12.8732" pvalue="5.43e-05">
<sequence>ACTGAAA</sequence>
<mem:qvalue>0.269</mem:qvalue>
</matched-element>
</scanned-sequence>
<scanned-sequence accession="chrX" name="chrX">
<matched-element start="48654296" stop="48654302" score="12.8732" pvalue="5.43e-05">
<sequence>ACTGAAA</sequence>
<mem:qvalue>0.269</mem:qvalue>
</matched-element>
</scanned-sequence>
<scanned-sequence accession="chrX" name="chrX">
</scanned-sequence>
<scanned-sequence accession="chrX" name="chrX">
</scanned-sequence>
<scanned-sequence accession="chrX" name="chrX">
</scanned-sequence>
<scanned-sequence accession="chrX" name="chrX">
<matched-element start="48681098" stop="48681104" score="12.8732" pvalue="5.43e-05">
<sequence>ACTGAAA</sequence>
<mem:qvalue>0.269</mem:qvalue>
</matched-element>
</scanned-sequence>
<scanned-sequence accession="chrX" name="chrX">
</scanned-sequence>
<scanned-sequence accession="chrX" name="chrX">
</scanned-sequence>
<scanned-sequence accession="chrX" name="chrX">
</scanned-sequence>
<scanned-sequence accession="chrX" name="chrX">
</scanned-sequence>
<scanned-sequence accession="chrX" name="chrX">
</scanned-sequence>
<scanned-sequence accession="chrX" name="chrX">
</scanned-sequence>
<scanned-sequence accession="chrX" name="chrX">
<matched-element start="119643462" stop="119643468" score="12.8732" pvalue="5.43e-05">
<sequence>ACTGAAA</sequence>
<mem:qvalue>0.269</mem:qvalue>
</matched-element>
<matched-element start="119643541" stop="119643535" score="12.8732" pvalue="5.43e-05">
<sequence>ACTGAAA</sequence>
<mem:qvalue>0.269</mem:qvalue>
</matched-element>
</scanned-sequence>
<scanned-sequence accession="chrX" name="chrX">
</scanned-sequence>
<scanned-sequence accession="chrX" name="chrX">
</scanned-sequence>
<scanned-sequence accession="chrX" name="chrX">
<matched-element start="138635583" stop="138635589" score="12.8732" pvalue="5.43e-05">
<sequence>ACTGAAA</sequence>
<mem:qvalue>0.269</mem:qvalue>
</matched-element>
</scanned-sequence>
<scanned-sequence accession="chrX" name="chrX">
</scanned-sequence>
<scanned-sequence accession="chrX" name="chrX">
</scanned-sequence>
<scanned-sequence accession="chrX" name="chrX">
</scanned-sequence>
<scanned-sequence accession="chrX" name="chrX">
</scanned-sequence>
<scanned-sequence accession="chr10" name="chr10">
</scanned-sequence>
<scanned-sequence accession="chr10" name="chr10">
</scanned-sequence>
<scanned-sequence accession="chr10" name="chr10">
<matched-element start="2980823" stop="2980829" score="12.8732" pvalue="5.43e-05">
<sequence>ACTGAAA</sequence>
<mem:qvalue>0.269</mem:qvalue>
</matched-element>
</scanned-sequence>
<scanned-sequence accession="chr10" name="chr10">
</scanned-sequence>
<scanned-sequence accession="chr10" name="chr10">
</scanned-sequence>
<scanned-sequence accession="chr10" name="chr10">
</scanned-sequence>
<scanned-sequence accession="chr10" name="chr10">
<matched-element start="6430195" stop="6430189" score="12.8732" pvalue="5.43e-05">
<sequence>ACTGAAA</sequence>
<mem:qvalue>0.269</mem:qvalue>
</matched-element>
</scanned-sequence>
<scanned-sequence accession="chr10" name="chr10">
</scanned-sequence>
<scanned-sequence accession="chr10" name="chr10">
<matched-element start="7554121" stop="7554127" score="12.8732" pvalue="5.43e-05">
<sequence>ACTGAAA</sequence>
<mem:qvalue>0.269</mem:qvalue>
</matched-element>
</scanned-sequence>
<scanned-sequence accession="chr10" name="chr10">
</scanned-sequence>
<scanned-sequence accession="chr10" name="chr10">
<matched-element start="11319993" stop="11319987" score="12.8732" pvalue="5.43e-05">
<sequence>ACTGAAA</sequence>
<mem:qvalue>0.269</mem:qvalue>
</matched-element>
</scanned-sequence>
<scanned-sequence accession="chr10" name="chr10">
</scanned-sequence>
<scanned-sequence accession="chr10" name="chr10">
</scanned-sequence>
<scanned-sequence accession="chr10" name="chr10">
</scanned-sequence>
<scanned-sequence accession="chr10" name="chr10">
<matched-element start="11368593" stop="11368599" score="12.8732" pvalue="5.43e-05">
<sequence>ACTGAAA</sequence>
<mem:qvalue>0.269</mem:qvalue>
</matched-element>
</scanned-sequence>
<scanned-sequence accession="chr10" name="chr10">
<matched-element start="11691623" stop="11691617" score="12.8732" pvalue="5.43e-05">
<sequence>ACTGAAA</sequence>
<mem:qvalue>0.269</mem:qvalue>
</matched-element>
</scanned-sequence>
<scanned-sequence accession="chr10" name="chr10">
</scanned-sequence>
<scanned-sequence accession="chr10" name="chr10">
</scanned-sequence>
<scanned-sequence accession="chr10" name="chr10">
</scanned-sequence>
<scanned-sequence accession="chr10" name="chr10">
<matched-element start="13839535" stop="13839529" score="12.8732" pvalue="5.43e-05">
<sequence>ACTGAAA</sequence>
<mem:qvalue>0.269</mem:qvalue>
</matched-element>
</scanned-sequence>
<scanned-sequence accession="chr10" name="chr10">
<matched-element start="14729972" stop="14729978" score="12.8732" pvalue="5.43e-05">
<sequence>ACTGAAA</sequence>
<mem:qvalue>0.269</mem:qvalue>
</matched-element>
<matched-element start="14730234" stop="14730240" score="12.8732" pvalue="5.43e-05">
<sequence>ACTGAAA</sequence>
<mem:qvalue>0.269</mem:qvalue>
</matched-element>
</scanned-sequence>
<scanned-sequence accession="chr10" name="chr10">
</scanned-sequence>
<scanned-sequence accession="chr10" name="chr10">
<matched-element start="23030626" stop="23030632" score="12.8732" pvalue="5.43e-05">
<sequence>ACTGAAA</sequence>
<mem:qvalue>0.269</mem:qvalue>
</matched-element>
</scanned-sequence>
<scanned-sequence accession="chr10" name="chr10">
</scanned-sequence>
<scanned-sequence accession="chr10" name="chr10">
</scanned-sequence>
<scanned-sequence accession="chr10" name="chr10">
</scanned-sequence>
<scanned-sequence accession="chr10" name="chr10">
</scanned-sequence>
<scanned-sequence accession="chr10" name="chr10">
</scanned-sequence>
<scanned-sequence accession="chr10" name="chr10">
</scanned-sequence>
<scanned-sequence accession="chr10" name="chr10">
</scanned-sequence>
<scanned-sequence accession="chr10" name="chr10">
<matched-element start="35478429" stop="35478423" score="12.8732" pvalue="5.43e-05">
<sequence>ACTGAAA</sequence>
<mem:qvalue>0.269</mem:qvalue>
</matched-element>
</scanned-sequence>
<scanned-sequence accession="chr10" name="chr10">
</scanned-sequence>
<scanned-sequence accession="chr10" name="chr10">
</scanned-sequence>
<scanned-sequence accession="chr10" name="chr10">
</scanned-sequence>
<scanned-sequence accession="chr10" name="chr10">
</scanned-sequence>
<scanned-sequence accession="chr10" name="chr10">
</scanned-sequence>
<scanned-sequence accession="chr10" name="chr10">
</scanned-sequence>
<scanned-sequence accession="chr10" name="chr10">
</scanned-sequence>
<scanned-sequence accession="chr10" name="chr10">
</scanned-sequence>
<scanned-sequence accession="chr10" name="chr10">
</scanned-sequence>
<scanned-sequence accession="chr10" name="chr10">
</scanned-sequence>
<scanned-sequence accession="chr10" name="chr10">
<matched-element start="64062333" stop="64062327" score="12.8732" pvalue="5.43e-05">
<sequence>ACTGAAA</sequence>
<mem:qvalue>0.269</mem:qvalue>
</matched-element>
</scanned-sequence>
<scanned-sequence accession="chr10" name="chr10">
<matched-element start="64067250" stop="64067256" score="12.8732" pvalue="5.43e-05">
<sequence>ACTGAAA</sequence>
<mem:qvalue>0.269</mem:qvalue>
</matched-element>
<matched-element start="64067298" stop="64067292" score="12.8732" pvalue="5.43e-05">
<sequence>ACTGAAA</sequence>
<mem:qvalue>0.269</mem:qvalue>
</matched-element>
</scanned-sequence>
<scanned-sequence accession="chr10" name="chr10">
<matched-element start="64083130" stop="64083136" score="12.8732" pvalue="5.43e-05">
<sequence>ACTGAAA</sequence>
<mem:qvalue>0.269</mem:qvalue>
</matched-element>
</scanned-sequence>
<scanned-sequence accession="chr10" name="chr10">
<matched-element start="64085419" stop="64085413" score="12.8732" pvalue="5.43e-05">
<sequence>ACTGAAA</sequence>
<mem:qvalue>0.269</mem:qvalue>
</matched-element>
</scanned-sequence>
<scanned-sequence accession="chr10" name="chr10">
</scanned-sequence>
<scanned-sequence accession="chr10" name="chr10">
</scanned-sequence>
<scanned-sequence accession="chr10" name="chr10">
</scanned-sequence>
<scanned-sequence accession="chr10" name="chr10">
</scanned-sequence>
<scanned-sequence accession="chr10" name="chr10">
</scanned-sequence>
<scanned-sequence accession="chr10" name="chr10">
</scanned-sequence>
<scanned-sequence accession="chr10" name="chr10">
</scanned-sequence>
<scanned-sequence accession="chr10" name="chr10">
</scanned-sequence>
<scanned-sequence accession="chr10" name="chr10">
</scanned-sequence>
<scanned-sequence accession="chr10" name="chr10">
</scanned-sequence>
<scanned-sequence accession="chr10" name="chr10">
</scanned-sequence>
<scanned-sequence accession="chr10" name="chr10">
</scanned-sequence>
<scanned-sequence accession="chr10" name="chr10">
</scanned-sequence>
<scanned-sequence accession="chr10" name="chr10">
</scanned-sequence>
<scanned-sequence accession="chr10" name="chr10">
</scanned-sequence>
<scanned-sequence accession="chr10" name="chr10">
<matched-element start="80514005" stop="80514011" score="12.8732" pvalue="5.43e-05">
<sequence>ACTGAAA</sequence>
<mem:qvalue>0.269</mem:qvalue>
</matched-element>
<matched-element start="80514160" stop="80514154" score="12.8732" pvalue="5.43e-05">
<sequence>ACTGAAA</sequence>
<mem:qvalue>0.269</mem:qvalue>
</matched-element>
</scanned-sequence>
<scanned-sequence accession="chr10" name="chr10">
</scanned-sequence>
<scanned-sequence accession="chr10" name="chr10">
</scanned-sequence>
<scanned-sequence accession="chr10" name="chr10">
</scanned-sequence>
<scanned-sequence accession="chr10" name="chr10">
</scanned-sequence>
<scanned-sequence accession="chr10" name="chr10">
<matched-element start="89840664" stop="89840658" score="12.8732" pvalue="5.43e-05">
<sequence>ACTGAAA</sequence>
<mem:qvalue>0.269</mem:qvalue>
</matched-element>
</scanned-sequence>
<scanned-sequence accession="chr10" name="chr10">
<matched-element start="89841484" stop="89841490" score="12.8732" pvalue="5.43e-05">
<sequence>ACTGAAA</sequence>
<mem:qvalue>0.269</mem:qvalue>
</matched-element>
</scanned-sequence>
<scanned-sequence accession="chr10" name="chr10">
</scanned-sequence>
<scanned-sequence accession="chr10" name="chr10">
</scanned-sequence>
<scanned-sequence accession="chr10" name="chr10">
<matched-element start="90010447" stop="90010441" score="12.8732" pvalue="5.43e-05">
<sequence>ACTGAAA</sequence>
<mem:qvalue>0.269</mem:qvalue>
</matched-element>
</scanned-sequence>
<scanned-sequence accession="chr10" name="chr10">
<matched-element start="90020899" stop="90020893" score="12.8732" pvalue="5.43e-05">
<sequence>ACTGAAA</sequence>
<mem:qvalue>0.269</mem:qvalue>
</matched-element>
<matched-element start="90021081" stop="90021075" score="12.8732" pvalue="5.43e-05">
<sequence>ACTGAAA</sequence>
<mem:qvalue>0.269</mem:qvalue>
</matched-element>
<matched-element start="90021102" stop="90021096" score="12.8732" pvalue="5.43e-05">
<sequence>ACTGAAA</sequence>
<mem:qvalue>0.269</mem:qvalue>
</matched-element>
</scanned-sequence>
<scanned-sequence accession="chr10" name="chr10">
<matched-element start="90165725" stop="90165719" score="12.8732" pvalue="5.43e-05">
<sequence>ACTGAAA</sequence>
<mem:qvalue>0.269</mem:qvalue>
</matched-element>
</scanned-sequence>
<scanned-sequence accession="chr10" name="chr10">
<matched-element start="93851037" stop="93851031" score="12.8732" pvalue="5.43e-05">
<sequence>ACTGAAA</sequence>
<mem:qvalue>0.269</mem:qvalue>
</matched-element>
</scanned-sequence>
<scanned-sequence accession="chr10" name="chr10">
</scanned-sequence>
<scanned-sequence accession="chr10" name="chr10">
</scanned-sequence>
<scanned-sequence accession="chr10" name="chr10">
<matched-element start="96986168" stop="96986162" score="12.8732" pvalue="5.43e-05">
<sequence>ACTGAAA</sequence>
<mem:qvalue>0.269</mem:qvalue>
</matched-element>
</scanned-sequence>
<scanned-sequence accession="chr10" name="chr10">
</scanned-sequence>
<scanned-sequence accession="chr10" name="chr10">
</scanned-sequence>
<scanned-sequence accession="chr10" name="chr10">
</scanned-sequence>
<scanned-sequence accession="chr10" name="chr10">
</scanned-sequence>
<scanned-sequence accession="chr10" name="chr10">
</scanned-sequence>
<scanned-sequence accession="chr10" name="chr10">
</scanned-sequence>
<scanned-sequence accession="chr10" name="chr10">
<matched-element start="103609208" stop="103609214" score="12.8732" pvalue="5.43e-05">
<sequence>ACTGAAA</sequence>
<mem:qvalue>0.269</mem:qvalue>
</matched-element>
</scanned-sequence>
<scanned-sequence accession="chr10" name="chr10">
</scanned-sequence>
<scanned-sequence accession="chr10" name="chr10">
</scanned-sequence>
<scanned-sequence accession="chr10" name="chr10">
</scanned-sequence>
<scanned-sequence accession="chr10" name="chr10">
</scanned-sequence>
<scanned-sequence accession="chr10" name="chr10">
</scanned-sequence>
<scanned-sequence accession="chr10" name="chr10">
</scanned-sequence>
<scanned-sequence accession="chr10" name="chr10">
</scanned-sequence>
<scanned-sequence accession="chr10" name="chr10">
</scanned-sequence>
<scanned-sequence accession="chr10" name="chr10">
</scanned-sequence>
<scanned-sequence accession="chr10" name="chr10">
</scanned-sequence>
<scanned-sequence accession="chr10" name="chr10">
</scanned-sequence>
<scanned-sequence accession="chr10" name="chr10">
</scanned-sequence>
<scanned-sequence accession="chr10" name="chr10">
<matched-element start="112552757" stop="112552751" score="12.8732" pvalue="5.43e-05">
<sequence>ACTGAAA</sequence>
<mem:qvalue>0.269</mem:qvalue>
</matched-element>
</scanned-sequence>
<scanned-sequence accession="chr10" name="chr10">
</scanned-sequence>
<scanned-sequence accession="chr10" name="chr10">
</scanned-sequence>
<scanned-sequence accession="chr10" name="chr10">
</scanned-sequence>
<scanned-sequence accession="chr10" name="chr10">
</scanned-sequence>
<scanned-sequence accession="chr10" name="chr10">
</scanned-sequence>
<scanned-sequence accession="chr10" name="chr10">
</scanned-sequence>
<scanned-sequence accession="chr10" name="chr10">
<matched-element start="122356010" stop="122356016" score="12.8732" pvalue="5.43e-05">
<sequence>ACTGAAA</sequence>
<mem:qvalue>0.269</mem:qvalue>
</matched-element>
</scanned-sequence>
<scanned-sequence accession="chr10" name="chr10">
</scanned-sequence>
<scanned-sequence accession="chr10" name="chr10">
<matched-element start="125964598" stop="125964592" score="12.8732" pvalue="5.43e-05">
<sequence>ACTGAAA</sequence>
<mem:qvalue>0.269</mem:qvalue>
</matched-element>
</scanned-sequence>
<scanned-sequence accession="chr10" name="chr10">
</scanned-sequence>
<scanned-sequence accession="chr10" name="chr10">
<matched-element start="126375346" stop="126375352" score="12.8732" pvalue="5.43e-05">
<sequence>ACTGAAA</sequence>
<mem:qvalue>0.269</mem:qvalue>
</matched-element>
</scanned-sequence>
<scanned-sequence accession="chr10" name="chr10">
</scanned-sequence>
<scanned-sequence accession="chr10" name="chr10">
</scanned-sequence>
<scanned-sequence accession="chr10" name="chr10">
<matched-element start="135052736" stop="135052742" score="12.8732" pvalue="5.43e-05">
<sequence>ACTGAAA</sequence>
<mem:qvalue>0.269</mem:qvalue>
</matched-element>
</scanned-sequence>
<scanned-sequence accession="chr11" name="chr11">
</scanned-sequence>
<scanned-sequence accession="chr11" name="chr11">
</scanned-sequence>
<scanned-sequence accession="chr11" name="chr11">
</scanned-sequence>
<scanned-sequence accession="chr11" name="chr11">
</scanned-sequence>
<scanned-sequence accession="chr11" name="chr11">
<matched-element start="1830880" stop="1830886" score="12.8732" pvalue="5.43e-05">
<sequence>ACTGAAA</sequence>
<mem:qvalue>0.269</mem:qvalue>
</matched-element>
</scanned-sequence>
<scanned-sequence accession="chr11" name="chr11">
</scanned-sequence>
<scanned-sequence accession="chr11" name="chr11">
</scanned-sequence>
<scanned-sequence accession="chr11" name="chr11">
</scanned-sequence>
<scanned-sequence accession="chr11" name="chr11">
</scanned-sequence>
<scanned-sequence accession="chr11" name="chr11">
</scanned-sequence>
<scanned-sequence accession="chr11" name="chr11">
</scanned-sequence>
<scanned-sequence accession="chr11" name="chr11">
</scanned-sequence>
<scanned-sequence accession="chr11" name="chr11">
</scanned-sequence>
<scanned-sequence accession="chr11" name="chr11">
</scanned-sequence>
<scanned-sequence accession="chr11" name="chr11">
</scanned-sequence>
<scanned-sequence accession="chr11" name="chr11">
</scanned-sequence>
<scanned-sequence accession="chr11" name="chr11">
</scanned-sequence>
<scanned-sequence accession="chr11" name="chr11">
</scanned-sequence>
<scanned-sequence accession="chr11" name="chr11">
</scanned-sequence>
<scanned-sequence accession="chr11" name="chr11">
</scanned-sequence>
<scanned-sequence accession="chr11" name="chr11">
</scanned-sequence>
<scanned-sequence accession="chr11" name="chr11">
</scanned-sequence>
<scanned-sequence accession="chr11" name="chr11">
</scanned-sequence>
<scanned-sequence accession="chr11" name="chr11">
</scanned-sequence>
<scanned-sequence accession="chr11" name="chr11">
<matched-element start="34222514" stop="34222520" score="12.8732" pvalue="5.43e-05">
<sequence>ACTGAAA</sequence>
<mem:qvalue>0.269</mem:qvalue>
</matched-element>
<matched-element start="34222353" stop="34222347" score="12.8732" pvalue="5.43e-05">
<sequence>ACTGAAA</sequence>
<mem:qvalue>0.269</mem:qvalue>
</matched-element>
</scanned-sequence>
<scanned-sequence accession="chr11" name="chr11">
</scanned-sequence>
<scanned-sequence accession="chr11" name="chr11">
</scanned-sequence>
<scanned-sequence accession="chr11" name="chr11">
</scanned-sequence>
<scanned-sequence accession="chr11" name="chr11">
</scanned-sequence>
<scanned-sequence accession="chr11" name="chr11">
</scanned-sequence>
<scanned-sequence accession="chr11" name="chr11">
</scanned-sequence>
<scanned-sequence accession="chr11" name="chr11">
</scanned-sequence>
<scanned-sequence accession="chr11" name="chr11">
</scanned-sequence>
<scanned-sequence accession="chr11" name="chr11">
</scanned-sequence>
<scanned-sequence accession="chr11" name="chr11">
</scanned-sequence>
<scanned-sequence accession="chr11" name="chr11">
</scanned-sequence>
<scanned-sequence accession="chr11" name="chr11">
<matched-element start="59075170" stop="59075176" score="12.8732" pvalue="5.43e-05">
<sequence>ACTGAAA</sequence>
<mem:qvalue>0.269</mem:qvalue>
</matched-element>
</scanned-sequence>
<scanned-sequence accession="chr11" name="chr11">
</scanned-sequence>
<scanned-sequence accession="chr11" name="chr11">
</scanned-sequence>
<scanned-sequence accession="chr11" name="chr11">
</scanned-sequence>
<scanned-sequence accession="chr11" name="chr11">
</scanned-sequence>
<scanned-sequence accession="chr11" name="chr11">
<matched-element start="61487722" stop="61487716" score="12.8732" pvalue="5.43e-05">
<sequence>ACTGAAA</sequence>
<mem:qvalue>0.269</mem:qvalue>
</matched-element>
</scanned-sequence>
<scanned-sequence accession="chr11" name="chr11">
</scanned-sequence>
<scanned-sequence accession="chr11" name="chr11">
</scanned-sequence>
<scanned-sequence accession="chr11" name="chr11">
</scanned-sequence>
<scanned-sequence accession="chr11" name="chr11">
</scanned-sequence>
<scanned-sequence accession="chr11" name="chr11">
</scanned-sequence>
<scanned-sequence accession="chr11" name="chr11">
</scanned-sequence>
<scanned-sequence accession="chr11" name="chr11">
</scanned-sequence>
<scanned-sequence accession="chr11" name="chr11">
</scanned-sequence>
<scanned-sequence accession="chr11" name="chr11">
</scanned-sequence>
<scanned-sequence accession="chr11" name="chr11">
</scanned-sequence>
<scanned-sequence accession="chr11" name="chr11">
</scanned-sequence>
<scanned-sequence accession="chr11" name="chr11">
</scanned-sequence>
<scanned-sequence accession="chr11" name="chr11">
</scanned-sequence>
<scanned-sequence accession="chr11" name="chr11">
</scanned-sequence>
<scanned-sequence accession="chr11" name="chr11">
</scanned-sequence>
<scanned-sequence accession="chr11" name="chr11">
</scanned-sequence>
<scanned-sequence accession="chr11" name="chr11">
</scanned-sequence>
<scanned-sequence accession="chr11" name="chr11">
</scanned-sequence>
<scanned-sequence accession="chr11" name="chr11">
</scanned-sequence>
<scanned-sequence accession="chr11" name="chr11">
</scanned-sequence>
<scanned-sequence accession="chr11" name="chr11">
</scanned-sequence>
<scanned-sequence accession="chr11" name="chr11">
</scanned-sequence>
<scanned-sequence accession="chr11" name="chr11">
<matched-element start="64651089" stop="64651083" score="12.8732" pvalue="5.43e-05">
<sequence>ACTGAAA</sequence>
<mem:qvalue>0.269</mem:qvalue>
</matched-element>
</scanned-sequence>
<scanned-sequence accession="chr11" name="chr11">
</scanned-sequence>
<scanned-sequence accession="chr11" name="chr11">
</scanned-sequence>
<scanned-sequence accession="chr11" name="chr11">
</scanned-sequence>
<scanned-sequence accession="chr11" name="chr11">
</scanned-sequence>
<scanned-sequence accession="chr11" name="chr11">
<matched-element start="65021395" stop="65021401" score="12.8732" pvalue="5.43e-05">
<sequence>ACTGAAA</sequence>
<mem:qvalue>0.269</mem:qvalue>
</matched-element>
</scanned-sequence>
<scanned-sequence accession="chr11" name="chr11">
</scanned-sequence>
<scanned-sequence accession="chr11" name="chr11">
</scanned-sequence>
<scanned-sequence accession="chr11" name="chr11">
</scanned-sequence>
<scanned-sequence accession="chr11" name="chr11">
</scanned-sequence>
<scanned-sequence accession="chr11" name="chr11">
<matched-element start="65112337" stop="65112343" score="12.8732" pvalue="5.43e-05">
<sequence>ACTGAAA</sequence>
<mem:qvalue>0.269</mem:qvalue>
</matched-element>
</scanned-sequence>
<scanned-sequence accession="chr11" name="chr11">
</scanned-sequence>
<scanned-sequence accession="chr11" name="chr11">
</scanned-sequence>
<scanned-sequence accession="chr11" name="chr11">
</scanned-sequence>
<scanned-sequence accession="chr11" name="chr11">
<matched-element start="65661851" stop="65661845" score="12.8732" pvalue="5.43e-05">
<sequence>ACTGAAA</sequence>
<mem:qvalue>0.269</mem:qvalue>
</matched-element>
</scanned-sequence>
<scanned-sequence accession="chr11" name="chr11">
<matched-element start="67790709" stop="67790715" score="12.8732" pvalue="5.43e-05">
<sequence>ACTGAAA</sequence>
<mem:qvalue>0.269</mem:qvalue>
</matched-element>
</scanned-sequence>
<scanned-sequence accession="chr11" name="chr11">
</scanned-sequence>
<scanned-sequence accession="chr11" name="chr11">
</scanned-sequence>
<scanned-sequence accession="chr11" name="chr11">
<matched-element start="68580457" stop="68580463" score="12.8732" pvalue="5.43e-05">
<sequence>ACTGAAA</sequence>
<mem:qvalue>0.269</mem:qvalue>
</matched-element>
</scanned-sequence>
<scanned-sequence accession="chr11" name="chr11">
</scanned-sequence>
<scanned-sequence accession="chr11" name="chr11">
</scanned-sequence>
<scanned-sequence accession="chr11" name="chr11">
</scanned-sequence>
<scanned-sequence accession="chr11" name="chr11">
</scanned-sequence>
<scanned-sequence accession="chr11" name="chr11">
</scanned-sequence>
<scanned-sequence accession="chr11" name="chr11">
</scanned-sequence>
<scanned-sequence accession="chr11" name="chr11">
</scanned-sequence>
<scanned-sequence accession="chr11" name="chr11">
<matched-element start="73168054" stop="73168048" score="12.8732" pvalue="5.43e-05">
<sequence>ACTGAAA</sequence>
<mem:qvalue>0.269</mem:qvalue>
</matched-element>
</scanned-sequence>
<scanned-sequence accession="chr11" name="chr11">
</scanned-sequence>
<scanned-sequence accession="chr11" name="chr11">
</scanned-sequence>
<scanned-sequence accession="chr11" name="chr11">
</scanned-sequence>
<scanned-sequence accession="chr11" name="chr11">
</scanned-sequence>
<scanned-sequence accession="chr11" name="chr11">
</scanned-sequence>
<scanned-sequence accession="chr11" name="chr11">
</scanned-sequence>
<scanned-sequence accession="chr11" name="chr11">
<matched-element start="82450920" stop="82450926" score="12.8732" pvalue="5.43e-05">
<sequence>ACTGAAA</sequence>
<mem:qvalue>0.269</mem:qvalue>
</matched-element>
</scanned-sequence>
<scanned-sequence accession="chr11" name="chr11">
</scanned-sequence>
<scanned-sequence accession="chr11" name="chr11">
</scanned-sequence>
<scanned-sequence accession="chr11" name="chr11">
</scanned-sequence>
<scanned-sequence accession="chr11" name="chr11">
</scanned-sequence>
<scanned-sequence accession="chr11" name="chr11">
</scanned-sequence>
<scanned-sequence accession="chr11" name="chr11">
</scanned-sequence>
<scanned-sequence accession="chr11" name="chr11">
</scanned-sequence>
<scanned-sequence accession="chr11" name="chr11">
</scanned-sequence>
<scanned-sequence accession="chr11" name="chr11">
<matched-element start="101693177" stop="101693171" score="12.8732" pvalue="5.43e-05">
<sequence>ACTGAAA</sequence>
<mem:qvalue>0.269</mem:qvalue>
</matched-element>
</scanned-sequence>
<scanned-sequence accession="chr11" name="chr11">
</scanned-sequence>
<scanned-sequence accession="chr11" name="chr11">
<matched-element start="103305642" stop="103305648" score="12.8732" pvalue="5.43e-05">
<sequence>ACTGAAA</sequence>
<mem:qvalue>0.269</mem:qvalue>
</matched-element>
</scanned-sequence>
<scanned-sequence accession="chr11" name="chr11">
</scanned-sequence>
<scanned-sequence accession="chr11" name="chr11">
</scanned-sequence>
<scanned-sequence accession="chr11" name="chr11">
</scanned-sequence>
<scanned-sequence accession="chr11" name="chr11">
</scanned-sequence>
<scanned-sequence accession="chr11" name="chr11">
</scanned-sequence>
<scanned-sequence accession="chr11" name="chr11">
</scanned-sequence>
<scanned-sequence accession="chr11" name="chr11">
<matched-element start="110747277" stop="110747271" score="12.8732" pvalue="5.43e-05">
<sequence>ACTGAAA</sequence>
<mem:qvalue>0.269</mem:qvalue>
</matched-element>
</scanned-sequence>
<scanned-sequence accession="chr11" name="chr11">
</scanned-sequence>
<scanned-sequence accession="chr11" name="chr11">
<matched-element start="115372349" stop="115372343" score="12.8732" pvalue="5.43e-05">
<sequence>ACTGAAA</sequence>
<mem:qvalue>0.269</mem:qvalue>
</matched-element>
</scanned-sequence>
<scanned-sequence accession="chr11" name="chr11">
</scanned-sequence>
<scanned-sequence accession="chr11" name="chr11">
</scanned-sequence>
<scanned-sequence accession="chr11" name="chr11">
<matched-element start="117786182" stop="117786188" score="12.8732" pvalue="5.43e-05">
<sequence>ACTGAAA</sequence>
<mem:qvalue>0.269</mem:qvalue>
</matched-element>
</scanned-sequence>
<scanned-sequence accession="chr11" name="chr11">
</scanned-sequence>
<scanned-sequence accession="chr11" name="chr11">
</scanned-sequence>
<scanned-sequence accession="chr11" name="chr11">
</scanned-sequence>
<scanned-sequence accession="chr11" name="chr11">
</scanned-sequence>
<scanned-sequence accession="chr11" name="chr11">
</scanned-sequence>
<scanned-sequence accession="chr11" name="chr11">
</scanned-sequence>
<scanned-sequence accession="chr11" name="chr11">
</scanned-sequence>
<scanned-sequence accession="chr11" name="chr11">
</scanned-sequence>
<scanned-sequence accession="chr11" name="chr11">
</scanned-sequence>
<scanned-sequence accession="chr11" name="chr11">
</scanned-sequence>
<scanned-sequence accession="chr11" name="chr11">
</scanned-sequence>
<scanned-sequence accession="chr11" name="chr11">
<matched-element start="127928030" stop="127928036" score="12.8732" pvalue="5.43e-05">
<sequence>ACTGAAA</sequence>
<mem:qvalue>0.269</mem:qvalue>
</matched-element>
</scanned-sequence>
<scanned-sequence accession="chr11" name="chr11">
</scanned-sequence>
<scanned-sequence accession="chr11" name="chr11">
<matched-element start="131733438" stop="131733432" score="12.8732" pvalue="5.43e-05">
<sequence>ACTGAAA</sequence>
<mem:qvalue>0.269</mem:qvalue>
</matched-element>
</scanned-sequence>
<scanned-sequence accession="chr12" name="chr12">
</scanned-sequence>
<scanned-sequence accession="chr12" name="chr12">
</scanned-sequence>
<scanned-sequence accession="chr12" name="chr12">
</scanned-sequence>
<scanned-sequence accession="chr12" name="chr12">
<matched-element start="1534014" stop="1534020" score="12.8732" pvalue="5.43e-05">
<sequence>ACTGAAA</sequence>
<mem:qvalue>0.269</mem:qvalue>
</matched-element>
</scanned-sequence>
<scanned-sequence accession="chr12" name="chr12">
</scanned-sequence>
<scanned-sequence accession="chr12" name="chr12">
</scanned-sequence>
<scanned-sequence accession="chr12" name="chr12">
</scanned-sequence>
<scanned-sequence accession="chr12" name="chr12">
<matched-element start="4122452" stop="4122458" score="12.8732" pvalue="5.43e-05">
<sequence>ACTGAAA</sequence>
<mem:qvalue>0.269</mem:qvalue>
</matched-element>
</scanned-sequence>
<scanned-sequence accession="chr12" name="chr12">
</scanned-sequence>
<scanned-sequence accession="chr12" name="chr12">
</scanned-sequence>
<scanned-sequence accession="chr12" name="chr12">
</scanned-sequence>
<scanned-sequence accession="chr12" name="chr12">
</scanned-sequence>
<scanned-sequence accession="chr12" name="chr12">
</scanned-sequence>
<scanned-sequence accession="chr12" name="chr12">
</scanned-sequence>
<scanned-sequence accession="chr12" name="chr12">
<matched-element start="6642719" stop="6642725" score="12.8732" pvalue="5.43e-05">
<sequence>ACTGAAA</sequence>
<mem:qvalue>0.269</mem:qvalue>
</matched-element>
</scanned-sequence>
<scanned-sequence accession="chr12" name="chr12">
</scanned-sequence>
<scanned-sequence accession="chr12" name="chr12">
</scanned-sequence>
<scanned-sequence accession="chr12" name="chr12">
<matched-element start="6923115" stop="6923121" score="12.8732" pvalue="5.43e-05">
<sequence>ACTGAAA</sequence>
<mem:qvalue>0.269</mem:qvalue>
</matched-element>
</scanned-sequence>
<scanned-sequence accession="chr12" name="chr12">
</scanned-sequence>
<scanned-sequence accession="chr12" name="chr12">
</scanned-sequence>
<scanned-sequence accession="chr12" name="chr12">
</scanned-sequence>
<scanned-sequence accession="chr12" name="chr12">
</scanned-sequence>
<scanned-sequence accession="chr12" name="chr12">
</scanned-sequence>
<scanned-sequence accession="chr12" name="chr12">
</scanned-sequence>
<scanned-sequence accession="chr12" name="chr12">
</scanned-sequence>
<scanned-sequence accession="chr12" name="chr12">
</scanned-sequence>
<scanned-sequence accession="chr12" name="chr12">
</scanned-sequence>
<scanned-sequence accession="chr12" name="chr12">
</scanned-sequence>
<scanned-sequence accession="chr12" name="chr12">
</scanned-sequence>
<scanned-sequence accession="chr12" name="chr12">
</scanned-sequence>
<scanned-sequence accession="chr12" name="chr12">
</scanned-sequence>
<scanned-sequence accession="chr12" name="chr12">
<matched-element start="14325428" stop="14325422" score="12.8732" pvalue="5.43e-05">
<sequence>ACTGAAA</sequence>
<mem:qvalue>0.269</mem:qvalue>
</matched-element>
</scanned-sequence>
<scanned-sequence accession="chr12" name="chr12">
</scanned-sequence>
<scanned-sequence accession="chr12" name="chr12">
</scanned-sequence>
<scanned-sequence accession="chr12" name="chr12">
</scanned-sequence>
<scanned-sequence accession="chr12" name="chr12">
</scanned-sequence>
<scanned-sequence accession="chr12" name="chr12">
<matched-element start="15832477" stop="15832483" score="12.8732" pvalue="5.43e-05">
<sequence>ACTGAAA</sequence>
<mem:qvalue>0.269</mem:qvalue>
</matched-element>
</scanned-sequence>
<scanned-sequence accession="chr12" name="chr12">
</scanned-sequence>
<scanned-sequence accession="chr12" name="chr12">
</scanned-sequence>
<scanned-sequence accession="chr12" name="chr12">
</scanned-sequence>
<scanned-sequence accession="chr12" name="chr12">
</scanned-sequence>
<scanned-sequence accession="chr12" name="chr12">
</scanned-sequence>
<scanned-sequence accession="chr12" name="chr12">
</scanned-sequence>
<scanned-sequence accession="chr12" name="chr12">
<matched-element start="29196415" stop="29196421" score="12.8732" pvalue="5.43e-05">
<sequence>ACTGAAA</sequence>
<mem:qvalue>0.269</mem:qvalue>
</matched-element>
</scanned-sequence>
<scanned-sequence accession="chr12" name="chr12">
</scanned-sequence>
<scanned-sequence accession="chr12" name="chr12">
<matched-element start="37455742" stop="37455748" score="12.8732" pvalue="5.43e-05">
<sequence>ACTGAAA</sequence>
<mem:qvalue>0.269</mem:qvalue>
</matched-element>
<matched-element start="37455658" stop="37455652" score="12.8732" pvalue="5.43e-05">
<sequence>ACTGAAA</sequence>
<mem:qvalue>0.269</mem:qvalue>
</matched-element>
</scanned-sequence>
<scanned-sequence accession="chr12" name="chr12">
<matched-element start="38300183" stop="38300177" score="12.8732" pvalue="5.43e-05">
<sequence>ACTGAAA</sequence>
<mem:qvalue>0.269</mem:qvalue>
</matched-element>
</scanned-sequence>
<scanned-sequence accession="chr12" name="chr12">
</scanned-sequence>
<scanned-sequence accession="chr12" name="chr12">
</scanned-sequence>
<scanned-sequence accession="chr12" name="chr12">
</scanned-sequence>
<scanned-sequence accession="chr12" name="chr12">
</scanned-sequence>
<scanned-sequence accession="chr12" name="chr12">
</scanned-sequence>
<scanned-sequence accession="chr12" name="chr12">
</scanned-sequence>
<scanned-sequence accession="chr12" name="chr12">
</scanned-sequence>
<scanned-sequence accession="chr12" name="chr12">
</scanned-sequence>
<scanned-sequence accession="chr12" name="chr12">
</scanned-sequence>
<scanned-sequence accession="chr12" name="chr12">
</scanned-sequence>
<scanned-sequence accession="chr12" name="chr12">
<matched-element start="50651733" stop="50651727" score="12.8732" pvalue="5.43e-05">
<sequence>ACTGAAA</sequence>
<mem:qvalue>0.269</mem:qvalue>
</matched-element>
</scanned-sequence>
<scanned-sequence accession="chr12" name="chr12">
</scanned-sequence>
<scanned-sequence accession="chr12" name="chr12">
<matched-element start="52965830" stop="52965824" score="12.8732" pvalue="5.43e-05">
<sequence>ACTGAAA</sequence>
<mem:qvalue>0.269</mem:qvalue>
</matched-element>
</scanned-sequence>
<scanned-sequence accession="chr12" name="chr12">
</scanned-sequence>
<scanned-sequence accession="chr12" name="chr12">
</scanned-sequence>
<scanned-sequence accession="chr12" name="chr12">
</scanned-sequence>
<scanned-sequence accession="chr12" name="chr12">
</scanned-sequence>
<scanned-sequence accession="chr12" name="chr12">
</scanned-sequence>
<scanned-sequence accession="chr12" name="chr12">
</scanned-sequence>
<scanned-sequence accession="chr12" name="chr12">
</scanned-sequence>
<scanned-sequence accession="chr12" name="chr12">
<matched-element start="63346453" stop="63346459" score="12.8732" pvalue="5.43e-05">
<sequence>ACTGAAA</sequence>
<mem:qvalue>0.269</mem:qvalue>
</matched-element>
</scanned-sequence>
<scanned-sequence accession="chr12" name="chr12">
</scanned-sequence>
<scanned-sequence accession="chr12" name="chr12">
</scanned-sequence>
<scanned-sequence accession="chr12" name="chr12">
</scanned-sequence>
<scanned-sequence accession="chr12" name="chr12">
</scanned-sequence>
<scanned-sequence accession="chr12" name="chr12">
</scanned-sequence>
<scanned-sequence accession="chr12" name="chr12">
</scanned-sequence>
<scanned-sequence accession="chr12" name="chr12">
</scanned-sequence>
<scanned-sequence accession="chr12" name="chr12">
</scanned-sequence>
<scanned-sequence accession="chr12" name="chr12">
</scanned-sequence>
<scanned-sequence accession="chr12" name="chr12">
</scanned-sequence>
<scanned-sequence accession="chr12" name="chr12">
</scanned-sequence>
<scanned-sequence accession="chr12" name="chr12">
</scanned-sequence>
<scanned-sequence accession="chr12" name="chr12">
</scanned-sequence>
<scanned-sequence accession="chr12" name="chr12">
</scanned-sequence>
<scanned-sequence accession="chr12" name="chr12">
</scanned-sequence>
<scanned-sequence accession="chr12" name="chr12">
</scanned-sequence>
<scanned-sequence accession="chr12" name="chr12">
</scanned-sequence>
<scanned-sequence accession="chr12" name="chr12">
</scanned-sequence>
<scanned-sequence accession="chr12" name="chr12">
</scanned-sequence>
<scanned-sequence accession="chr12" name="chr12">
</scanned-sequence>
<scanned-sequence accession="chr12" name="chr12">
</scanned-sequence>
<scanned-sequence accession="chr12" name="chr12">
</scanned-sequence>
<scanned-sequence accession="chr12" name="chr12">
</scanned-sequence>
<scanned-sequence accession="chr12" name="chr12">
</scanned-sequence>
<scanned-sequence accession="chr12" name="chr12">
</scanned-sequence>
<scanned-sequence accession="chr12" name="chr12">
</scanned-sequence>
<scanned-sequence accession="chr12" name="chr12">
</scanned-sequence>
<scanned-sequence accession="chr12" name="chr12">
</scanned-sequence>
<scanned-sequence accession="chr12" name="chr12">
</scanned-sequence>
<scanned-sequence accession="chr12" name="chr12">
</scanned-sequence>
<scanned-sequence accession="chr12" name="chr12">
</scanned-sequence>
<scanned-sequence accession="chr12" name="chr12">
</scanned-sequence>
<scanned-sequence accession="chr12" name="chr12">
</scanned-sequence>
<scanned-sequence accession="chr12" name="chr12">
</scanned-sequence>
<scanned-sequence accession="chr12" name="chr12">
</scanned-sequence>
<scanned-sequence accession="chr12" name="chr12">
</scanned-sequence>
<scanned-sequence accession="chr12" name="chr12">
</scanned-sequence>
<scanned-sequence accession="chr12" name="chr12">
<matched-element start="99103469" stop="99103475" score="12.8732" pvalue="5.43e-05">
<sequence>ACTGAAA</sequence>
<mem:qvalue>0.269</mem:qvalue>
</matched-element>
</scanned-sequence>
<scanned-sequence accession="chr12" name="chr12">
<matched-element start="99242550" stop="99242556" score="12.8732" pvalue="5.43e-05">
<sequence>ACTGAAA</sequence>
<mem:qvalue>0.269</mem:qvalue>
</matched-element>
</scanned-sequence>
<scanned-sequence accession="chr12" name="chr12">
</scanned-sequence>
<scanned-sequence accession="chr12" name="chr12">
</scanned-sequence>
<scanned-sequence accession="chr12" name="chr12">
</scanned-sequence>
<scanned-sequence accession="chr12" name="chr12">
</scanned-sequence>
<scanned-sequence accession="chr12" name="chr12">
</scanned-sequence>
<scanned-sequence accession="chr12" name="chr12">
<matched-element start="102867408" stop="102867414" score="12.8732" pvalue="5.43e-05">
<sequence>ACTGAAA</sequence>
<mem:qvalue>0.269</mem:qvalue>
</matched-element>
</scanned-sequence>
<scanned-sequence accession="chr12" name="chr12">
</scanned-sequence>
<scanned-sequence accession="chr12" name="chr12">
</scanned-sequence>
<scanned-sequence accession="chr12" name="chr12">
</scanned-sequence>
<scanned-sequence accession="chr12" name="chr12">
</scanned-sequence>
<scanned-sequence accession="chr12" name="chr12">
<matched-element start="107486112" stop="107486118" score="12.8732" pvalue="5.43e-05">
<sequence>ACTGAAA</sequence>
<mem:qvalue>0.269</mem:qvalue>
</matched-element>
</scanned-sequence>
<scanned-sequence accession="chr12" name="chr12">
</scanned-sequence>
<scanned-sequence accession="chr12" name="chr12">
</scanned-sequence>
<scanned-sequence accession="chr12" name="chr12">
</scanned-sequence>
<scanned-sequence accession="chr12" name="chr12">
</scanned-sequence>
<scanned-sequence accession="chr12" name="chr12">
</scanned-sequence>
<scanned-sequence accession="chr12" name="chr12">
</scanned-sequence>
<scanned-sequence accession="chr12" name="chr12">
<matched-element start="107556316" stop="107556310" score="12.8732" pvalue="5.43e-05">
<sequence>ACTGAAA</sequence>
<mem:qvalue>0.269</mem:qvalue>
</matched-element>
</scanned-sequence>
<scanned-sequence accession="chr12" name="chr12">
</scanned-sequence>
<scanned-sequence accession="chr12" name="chr12">
</scanned-sequence>
<scanned-sequence accession="chr12" name="chr12">
</scanned-sequence>
<scanned-sequence accession="chr12" name="chr12">
</scanned-sequence>
<scanned-sequence accession="chr12" name="chr12">
</scanned-sequence>
<scanned-sequence accession="chr12" name="chr12">
</scanned-sequence>
<scanned-sequence accession="chr12" name="chr12">
</scanned-sequence>
<scanned-sequence accession="chr12" name="chr12">
</scanned-sequence>
<scanned-sequence accession="chr12" name="chr12">
</scanned-sequence>
<scanned-sequence accession="chr12" name="chr12">
<matched-element start="115844469" stop="115844475" score="12.8732" pvalue="5.43e-05">
<sequence>ACTGAAA</sequence>
<mem:qvalue>0.269</mem:qvalue>
</matched-element>
<matched-element start="115844575" stop="115844569" score="12.8732" pvalue="5.43e-05">
<sequence>ACTGAAA</sequence>
<mem:qvalue>0.269</mem:qvalue>
</matched-element>
</scanned-sequence>
<scanned-sequence accession="chr12" name="chr12">
</scanned-sequence>
<scanned-sequence accession="chr12" name="chr12">
</scanned-sequence>
<scanned-sequence accession="chr12" name="chr12">
</scanned-sequence>
<scanned-sequence accession="chr12" name="chr12">
</scanned-sequence>
<scanned-sequence accession="chr12" name="chr12">
</scanned-sequence>
<scanned-sequence accession="chr12" name="chr12">
<matched-element start="120913647" stop="120913653" score="12.8732" pvalue="5.43e-05">
<sequence>ACTGAAA</sequence>
<mem:qvalue>0.269</mem:qvalue>
</matched-element>
</scanned-sequence>
<scanned-sequence accession="chr12" name="chr12">
</scanned-sequence>
<scanned-sequence accession="chr12" name="chr12">
</scanned-sequence>
<scanned-sequence accession="chr12" name="chr12">
</scanned-sequence>
<scanned-sequence accession="chr12" name="chr12">
<matched-element start="121952425" stop="121952431" score="12.8732" pvalue="5.43e-05">
<sequence>ACTGAAA</sequence>
<mem:qvalue>0.269</mem:qvalue>
</matched-element>
</scanned-sequence>
<scanned-sequence accession="chr12" name="chr12">
</scanned-sequence>
<scanned-sequence accession="chr12" name="chr12">
<matched-element start="122025299" stop="122025305" score="12.8732" pvalue="5.43e-05">
<sequence>ACTGAAA</sequence>
<mem:qvalue>0.269</mem:qvalue>
</matched-element>
</scanned-sequence>
<scanned-sequence accession="chr12" name="chr12">
</scanned-sequence>
<scanned-sequence accession="chr12" name="chr12">
</scanned-sequence>
<scanned-sequence accession="chr12" name="chr12">
</scanned-sequence>
<scanned-sequence accession="chr12" name="chr12">
</scanned-sequence>
<scanned-sequence accession="chr12" name="chr12">
</scanned-sequence>
<scanned-sequence accession="chr12" name="chr12">
</scanned-sequence>
<scanned-sequence accession="chr12" name="chr12">
</scanned-sequence>
<scanned-sequence accession="chr12" name="chr12">
</scanned-sequence>
<scanned-sequence accession="chr12" name="chr12">
<matched-element start="123967775" stop="123967769" score="12.8732" pvalue="5.43e-05">
<sequence>ACTGAAA</sequence>
<mem:qvalue>0.269</mem:qvalue>
</matched-element>
</scanned-sequence>
<scanned-sequence accession="chr12" name="chr12">
</scanned-sequence>
<scanned-sequence accession="chr12" name="chr12">
<matched-element start="123972020" stop="123972014" score="12.8732" pvalue="5.43e-05">
<sequence>ACTGAAA</sequence>
<mem:qvalue>0.269</mem:qvalue>
</matched-element>
</scanned-sequence>
<scanned-sequence accession="chr12" name="chr12">
</scanned-sequence>
<scanned-sequence accession="chr12" name="chr12">
</scanned-sequence>
<scanned-sequence accession="chr12" name="chr12">
</scanned-sequence>
<scanned-sequence accession="chr12" name="chr12">
</scanned-sequence>
<scanned-sequence accession="chr13" name="chr13">
</scanned-sequence>
<scanned-sequence accession="chr13" name="chr13">
</scanned-sequence>
<scanned-sequence accession="chr13" name="chr13">
</scanned-sequence>
<scanned-sequence accession="chr13" name="chr13">
</scanned-sequence>
<scanned-sequence accession="chr13" name="chr13">
</scanned-sequence>
<scanned-sequence accession="chr13" name="chr13">
</scanned-sequence>
<scanned-sequence accession="chr13" name="chr13">
</scanned-sequence>
<scanned-sequence accession="chr13" name="chr13">
</scanned-sequence>
<scanned-sequence accession="chr13" name="chr13">
</scanned-sequence>
<scanned-sequence accession="chr13" name="chr13">
<matched-element start="33201036" stop="33201042" score="12.8732" pvalue="5.43e-05">
<sequence>ACTGAAA</sequence>
<mem:qvalue>0.269</mem:qvalue>
</matched-element>
<matched-element start="33201022" stop="33201016" score="12.8732" pvalue="5.43e-05">
<sequence>ACTGAAA</sequence>
<mem:qvalue>0.269</mem:qvalue>
</matched-element>
</scanned-sequence>
<scanned-sequence accession="chr13" name="chr13">
</scanned-sequence>
<scanned-sequence accession="chr13" name="chr13">
</scanned-sequence>
<scanned-sequence accession="chr13" name="chr13">
<matched-element start="40243303" stop="40243309" score="12.8732" pvalue="5.43e-05">
<sequence>ACTGAAA</sequence>
<mem:qvalue>0.269</mem:qvalue>
</matched-element>
</scanned-sequence>
<scanned-sequence accession="chr13" name="chr13">
</scanned-sequence>
<scanned-sequence accession="chr13" name="chr13">
</scanned-sequence>
<scanned-sequence accession="chr13" name="chr13">
</scanned-sequence>
<scanned-sequence accession="chr13" name="chr13">
</scanned-sequence>
<scanned-sequence accession="chr13" name="chr13">
</scanned-sequence>
<scanned-sequence accession="chr13" name="chr13">
<matched-element start="46123465" stop="46123471" score="12.8732" pvalue="5.43e-05">
<sequence>ACTGAAA</sequence>
<mem:qvalue>0.269</mem:qvalue>
</matched-element>
</scanned-sequence>
<scanned-sequence accession="chr13" name="chr13">
</scanned-sequence>
<scanned-sequence accession="chr13" name="chr13">
</scanned-sequence>
<scanned-sequence accession="chr13" name="chr13">
<matched-element start="47964094" stop="47964088" score="12.8732" pvalue="5.43e-05">
<sequence>ACTGAAA</sequence>
<mem:qvalue>0.269</mem:qvalue>
</matched-element>
</scanned-sequence>
<scanned-sequence accession="chr13" name="chr13">
</scanned-sequence>
<scanned-sequence accession="chr13" name="chr13">
</scanned-sequence>
<scanned-sequence accession="chr13" name="chr13">
<matched-element start="48034372" stop="48034378" score="12.8732" pvalue="5.43e-05">
<sequence>ACTGAAA</sequence>
<mem:qvalue>0.269</mem:qvalue>
</matched-element>
</scanned-sequence>
<scanned-sequence accession="chr13" name="chr13">
</scanned-sequence>
<scanned-sequence accession="chr13" name="chr13">
</scanned-sequence>
<scanned-sequence accession="chr13" name="chr13">
</scanned-sequence>
<scanned-sequence accession="chr13" name="chr13">
</scanned-sequence>
<scanned-sequence accession="chr13" name="chr13">
</scanned-sequence>
<scanned-sequence accession="chr13" name="chr13">
</scanned-sequence>
<scanned-sequence accession="chr13" name="chr13">
</scanned-sequence>
<scanned-sequence accession="chr13" name="chr13">
</scanned-sequence>
<scanned-sequence accession="chr13" name="chr13">
</scanned-sequence>
<scanned-sequence accession="chr13" name="chr13">
</scanned-sequence>
<scanned-sequence accession="chr13" name="chr13">
</scanned-sequence>
<scanned-sequence accession="chr13" name="chr13">
</scanned-sequence>
<scanned-sequence accession="chr13" name="chr13">
</scanned-sequence>
<scanned-sequence accession="chr13" name="chr13">
</scanned-sequence>
<scanned-sequence accession="chr13" name="chr13">
</scanned-sequence>
<scanned-sequence accession="chr13" name="chr13">
</scanned-sequence>
<scanned-sequence accession="chr13" name="chr13">
</scanned-sequence>
<scanned-sequence accession="chr13" name="chr13">
</scanned-sequence>
<scanned-sequence accession="chr13" name="chr13">
</scanned-sequence>
<scanned-sequence accession="chr13" name="chr13">
</scanned-sequence>
<scanned-sequence accession="chr14" name="chr14">
</scanned-sequence>
<scanned-sequence accession="chr14" name="chr14">
</scanned-sequence>
<scanned-sequence accession="chr14" name="chr14">
</scanned-sequence>
<scanned-sequence accession="chr14" name="chr14">
</scanned-sequence>
<scanned-sequence accession="chr14" name="chr14">
<matched-element start="20779479" stop="20779473" score="12.8732" pvalue="5.43e-05">
<sequence>ACTGAAA</sequence>
<mem:qvalue>0.269</mem:qvalue>
</matched-element>
</scanned-sequence>
<scanned-sequence accession="chr14" name="chr14">
</scanned-sequence>
<scanned-sequence accession="chr14" name="chr14">
</scanned-sequence>
<scanned-sequence accession="chr14" name="chr14">
</scanned-sequence>
<scanned-sequence accession="chr14" name="chr14">
</scanned-sequence>
<scanned-sequence accession="chr14" name="chr14">
</scanned-sequence>
<scanned-sequence accession="chr14" name="chr14">
</scanned-sequence>
<scanned-sequence accession="chr14" name="chr14">
</scanned-sequence>
<scanned-sequence accession="chr14" name="chr14">
</scanned-sequence>
<scanned-sequence accession="chr14" name="chr14">
<matched-element start="23700280" stop="23700286" score="12.8732" pvalue="5.43e-05">
<sequence>ACTGAAA</sequence>
<mem:qvalue>0.269</mem:qvalue>
</matched-element>
</scanned-sequence>
<scanned-sequence accession="chr14" name="chr14">
</scanned-sequence>
<scanned-sequence accession="chr14" name="chr14">
</scanned-sequence>
<scanned-sequence accession="chr14" name="chr14">
</scanned-sequence>
<scanned-sequence accession="chr14" name="chr14">
</scanned-sequence>
<scanned-sequence accession="chr14" name="chr14">
</scanned-sequence>
<scanned-sequence accession="chr14" name="chr14">
</scanned-sequence>
<scanned-sequence accession="chr14" name="chr14">
</scanned-sequence>
<scanned-sequence accession="chr14" name="chr14">
</scanned-sequence>
<scanned-sequence accession="chr14" name="chr14">
</scanned-sequence>
<scanned-sequence accession="chr14" name="chr14">
</scanned-sequence>
<scanned-sequence accession="chr14" name="chr14">
</scanned-sequence>
<scanned-sequence accession="chr14" name="chr14">
</scanned-sequence>
<scanned-sequence accession="chr14" name="chr14">
</scanned-sequence>
<scanned-sequence accession="chr14" name="chr14">
<matched-element start="58712058" stop="58712052" score="12.8732" pvalue="5.43e-05">
<sequence>ACTGAAA</sequence>
<mem:qvalue>0.269</mem:qvalue>
</matched-element>
</scanned-sequence>
<scanned-sequence accession="chr14" name="chr14">
</scanned-sequence>
<scanned-sequence accession="chr14" name="chr14">
</scanned-sequence>
<scanned-sequence accession="chr14" name="chr14">
</scanned-sequence>
<scanned-sequence accession="chr14" name="chr14">
</scanned-sequence>
<scanned-sequence accession="chr14" name="chr14">
</scanned-sequence>
<scanned-sequence accession="chr14" name="chr14">
</scanned-sequence>
<scanned-sequence accession="chr14" name="chr14">
</scanned-sequence>
<scanned-sequence accession="chr14" name="chr14">
</scanned-sequence>
<scanned-sequence accession="chr14" name="chr14">
</scanned-sequence>
<scanned-sequence accession="chr14" name="chr14">
<matched-element start="64693338" stop="64693332" score="12.8732" pvalue="5.43e-05">
<sequence>ACTGAAA</sequence>
<mem:qvalue>0.269</mem:qvalue>
</matched-element>
</scanned-sequence>
<scanned-sequence accession="chr14" name="chr14">
</scanned-sequence>
<scanned-sequence accession="chr14" name="chr14">
</scanned-sequence>
<scanned-sequence accession="chr14" name="chr14">
</scanned-sequence>
<scanned-sequence accession="chr14" name="chr14">
</scanned-sequence>
<scanned-sequence accession="chr14" name="chr14">
</scanned-sequence>
<scanned-sequence accession="chr14" name="chr14">
</scanned-sequence>
<scanned-sequence accession="chr14" name="chr14">
</scanned-sequence>
<scanned-sequence accession="chr14" name="chr14">
<matched-element start="68325477" stop="68325483" score="12.8732" pvalue="5.43e-05">
<sequence>ACTGAAA</sequence>
<mem:qvalue>0.269</mem:qvalue>
</matched-element>
</scanned-sequence>
<scanned-sequence accession="chr14" name="chr14">
</scanned-sequence>
<scanned-sequence accession="chr14" name="chr14">
</scanned-sequence>
<scanned-sequence accession="chr14" name="chr14">
</scanned-sequence>
<scanned-sequence accession="chr14" name="chr14">
</scanned-sequence>
<scanned-sequence accession="chr14" name="chr14">
</scanned-sequence>
<scanned-sequence accession="chr14" name="chr14">
</scanned-sequence>
<scanned-sequence accession="chr14" name="chr14">
</scanned-sequence>
<scanned-sequence accession="chr14" name="chr14">
<matched-element start="75016642" stop="75016648" score="12.8732" pvalue="5.43e-05">
<sequence>ACTGAAA</sequence>
<mem:qvalue>0.269</mem:qvalue>
</matched-element>
</scanned-sequence>
<scanned-sequence accession="chr14" name="chr14">
<matched-element start="75023711" stop="75023705" score="12.8732" pvalue="5.43e-05">
<sequence>ACTGAAA</sequence>
<mem:qvalue>0.269</mem:qvalue>
</matched-element>
</scanned-sequence>
<scanned-sequence accession="chr14" name="chr14">
<matched-element start="80495997" stop="80496003" score="12.8732" pvalue="5.43e-05">
<sequence>ACTGAAA</sequence>
<mem:qvalue>0.269</mem:qvalue>
</matched-element>
<matched-element start="80495698" stop="80495692" score="12.8732" pvalue="5.43e-05">
<sequence>ACTGAAA</sequence>
<mem:qvalue>0.269</mem:qvalue>
</matched-element>
</scanned-sequence>
<scanned-sequence accession="chr14" name="chr14">
<matched-element start="80755612" stop="80755618" score="12.8732" pvalue="5.43e-05">
<sequence>ACTGAAA</sequence>
<mem:qvalue>0.269</mem:qvalue>
</matched-element>
<matched-element start="80755785" stop="80755791" score="12.8732" pvalue="5.43e-05">
<sequence>ACTGAAA</sequence>
<mem:qvalue>0.269</mem:qvalue>
</matched-element>
</scanned-sequence>
<scanned-sequence accession="chr14" name="chr14">
</scanned-sequence>
<scanned-sequence accession="chr14" name="chr14">
</scanned-sequence>
<scanned-sequence accession="chr14" name="chr14">
<matched-element start="81010317" stop="81010323" score="12.8732" pvalue="5.43e-05">
<sequence>ACTGAAA</sequence>
<mem:qvalue>0.269</mem:qvalue>
</matched-element>
</scanned-sequence>
<scanned-sequence accession="chr14" name="chr14">
</scanned-sequence>
<scanned-sequence accession="chr14" name="chr14">
</scanned-sequence>
<scanned-sequence accession="chr14" name="chr14">
</scanned-sequence>
<scanned-sequence accession="chr14" name="chr14">
</scanned-sequence>
<scanned-sequence accession="chr14" name="chr14">
</scanned-sequence>
<scanned-sequence accession="chr14" name="chr14">
</scanned-sequence>
<scanned-sequence accession="chr14" name="chr14">
</scanned-sequence>
<scanned-sequence accession="chr14" name="chr14">
</scanned-sequence>
<scanned-sequence accession="chr14" name="chr14">
</scanned-sequence>
<scanned-sequence accession="chr14" name="chr14">
<matched-element start="94798366" stop="94798372" score="12.8732" pvalue="5.43e-05">
<sequence>ACTGAAA</sequence>
<mem:qvalue>0.269</mem:qvalue>
</matched-element>
</scanned-sequence>
<scanned-sequence accession="chr14" name="chr14">
</scanned-sequence>
<scanned-sequence accession="chr14" name="chr14">
</scanned-sequence>
<scanned-sequence accession="chr14" name="chr14">
</scanned-sequence>
<scanned-sequence accession="chr14" name="chr14">
</scanned-sequence>
<scanned-sequence accession="chr14" name="chr14">
</scanned-sequence>
<scanned-sequence accession="chr14" name="chr14">
</scanned-sequence>
<scanned-sequence accession="chr14" name="chr14">
</scanned-sequence>
<scanned-sequence accession="chr14" name="chr14">
</scanned-sequence>
<scanned-sequence accession="chr14" name="chr14">
</scanned-sequence>
<scanned-sequence accession="chr14" name="chr14">
</scanned-sequence>
<scanned-sequence accession="chr14" name="chr14">
</scanned-sequence>
<scanned-sequence accession="chr14" name="chr14">
<matched-element start="101412743" stop="101412749" score="12.8732" pvalue="5.43e-05">
<sequence>ACTGAAA</sequence>
<mem:qvalue>0.269</mem:qvalue>
</matched-element>
</scanned-sequence>
<scanned-sequence accession="chr14" name="chr14">
</scanned-sequence>
<scanned-sequence accession="chr14" name="chr14">
</scanned-sequence>
<scanned-sequence accession="chr14" name="chr14">
</scanned-sequence>
<scanned-sequence accession="chr14" name="chr14">
</scanned-sequence>
<scanned-sequence accession="chr14" name="chr14">
<matched-element start="104464107" stop="104464101" score="12.8732" pvalue="5.43e-05">
<sequence>ACTGAAA</sequence>
<mem:qvalue>0.269</mem:qvalue>
</matched-element>
</scanned-sequence>
<scanned-sequence accession="chr14" name="chr14">
</scanned-sequence>
<scanned-sequence accession="chr14" name="chr14">
</scanned-sequence>
<scanned-sequence accession="chr14" name="chr14">
</scanned-sequence>
<scanned-sequence accession="chr14" name="chr14">
</scanned-sequence>
<scanned-sequence accession="chr14" name="chr14">
</scanned-sequence>
<scanned-sequence accession="chr14" name="chr14">
</scanned-sequence>
<scanned-sequence accession="chr14" name="chr14">
</scanned-sequence>
<scanned-sequence accession="chr14" name="chr14">
</scanned-sequence>
<scanned-sequence accession="chr14" name="chr14">
</scanned-sequence>
<scanned-sequence accession="chr14" name="chr14">
</scanned-sequence>
<scanned-sequence accession="chr14" name="chr14">
<matched-element start="105399313" stop="105399307" score="12.8732" pvalue="5.43e-05">
<sequence>ACTGAAA</sequence>
<mem:qvalue>0.269</mem:qvalue>
</matched-element>
</scanned-sequence>
<scanned-sequence accession="chr14" name="chr14">
</scanned-sequence>
<scanned-sequence accession="chr14" name="chr14">
</scanned-sequence>
<scanned-sequence accession="chr14" name="chr14">
</scanned-sequence>
<scanned-sequence accession="chr14" name="chr14">
</scanned-sequence>
<scanned-sequence accession="chr15" name="chr15">
</scanned-sequence>
<scanned-sequence accession="chr15" name="chr15">
</scanned-sequence>
<scanned-sequence accession="chr15" name="chr15">
</scanned-sequence>
<scanned-sequence accession="chr15" name="chr15">
</scanned-sequence>
<scanned-sequence accession="chr15" name="chr15">
</scanned-sequence>
<scanned-sequence accession="chr15" name="chr15">
</scanned-sequence>
<scanned-sequence accession="chr15" name="chr15">
</scanned-sequence>
<scanned-sequence accession="chr15" name="chr15">
</scanned-sequence>
<scanned-sequence accession="chr15" name="chr15">
<matched-element start="29342916" stop="29342910" score="12.8732" pvalue="5.43e-05">
<sequence>ACTGAAA</sequence>
<mem:qvalue>0.269</mem:qvalue>
</matched-element>
</scanned-sequence>
<scanned-sequence accession="chr15" name="chr15">
</scanned-sequence>
<scanned-sequence accession="chr15" name="chr15">
</scanned-sequence>
<scanned-sequence accession="chr15" name="chr15">
</scanned-sequence>
<scanned-sequence accession="chr15" name="chr15">
<matched-element start="29408536" stop="29408542" score="12.8732" pvalue="5.43e-05">
<sequence>ACTGAAA</sequence>
<mem:qvalue>0.269</mem:qvalue>
</matched-element>
</scanned-sequence>
<scanned-sequence accession="chr15" name="chr15">
</scanned-sequence>
<scanned-sequence accession="chr15" name="chr15">
</scanned-sequence>
<scanned-sequence accession="chr15" name="chr15">
</scanned-sequence>
<scanned-sequence accession="chr15" name="chr15">
</scanned-sequence>
<scanned-sequence accession="chr15" name="chr15">
</scanned-sequence>
<scanned-sequence accession="chr15" name="chr15">
</scanned-sequence>
<scanned-sequence accession="chr15" name="chr15">
</scanned-sequence>
<scanned-sequence accession="chr15" name="chr15">
</scanned-sequence>
<scanned-sequence accession="chr15" name="chr15">
</scanned-sequence>
<scanned-sequence accession="chr15" name="chr15">
</scanned-sequence>
<scanned-sequence accession="chr15" name="chr15">
</scanned-sequence>
<scanned-sequence accession="chr15" name="chr15">
</scanned-sequence>
<scanned-sequence accession="chr15" name="chr15">
<matched-element start="42790872" stop="42790878" score="12.8732" pvalue="5.43e-05">
<sequence>ACTGAAA</sequence>
<mem:qvalue>0.269</mem:qvalue>
</matched-element>
</scanned-sequence>
<scanned-sequence accession="chr15" name="chr15">
<matched-element start="42793011" stop="42793005" score="12.8732" pvalue="5.43e-05">
<sequence>ACTGAAA</sequence>
<mem:qvalue>0.269</mem:qvalue>
</matched-element>
</scanned-sequence>
<scanned-sequence accession="chr15" name="chr15">
</scanned-sequence>
<scanned-sequence accession="chr15" name="chr15">
</scanned-sequence>
<scanned-sequence accession="chr15" name="chr15">
</scanned-sequence>
<scanned-sequence accession="chr15" name="chr15">
</scanned-sequence>
<scanned-sequence accession="chr15" name="chr15">
</scanned-sequence>
<scanned-sequence accession="chr15" name="chr15">
</scanned-sequence>
<scanned-sequence accession="chr15" name="chr15">
</scanned-sequence>
<scanned-sequence accession="chr15" name="chr15">
</scanned-sequence>
<scanned-sequence accession="chr15" name="chr15">
</scanned-sequence>
<scanned-sequence accession="chr15" name="chr15">
</scanned-sequence>
<scanned-sequence accession="chr15" name="chr15">
</scanned-sequence>
<scanned-sequence accession="chr15" name="chr15">
</scanned-sequence>
<scanned-sequence accession="chr15" name="chr15">
</scanned-sequence>
<scanned-sequence accession="chr15" name="chr15">
</scanned-sequence>
<scanned-sequence accession="chr15" name="chr15">
</scanned-sequence>
<scanned-sequence accession="chr15" name="chr15">
</scanned-sequence>
<scanned-sequence accession="chr15" name="chr15">
</scanned-sequence>
<scanned-sequence accession="chr15" name="chr15">
</scanned-sequence>
<scanned-sequence accession="chr15" name="chr15">
</scanned-sequence>
<scanned-sequence accession="chr15" name="chr15">
</scanned-sequence>
<scanned-sequence accession="chr15" name="chr15">
<matched-element start="62237100" stop="62237106" score="12.8732" pvalue="5.43e-05">
<sequence>ACTGAAA</sequence>
<mem:qvalue>0.269</mem:qvalue>
</matched-element>
</scanned-sequence>
<scanned-sequence accession="chr15" name="chr15">
</scanned-sequence>
<scanned-sequence accession="chr15" name="chr15">
</scanned-sequence>
<scanned-sequence accession="chr15" name="chr15">
</scanned-sequence>
<scanned-sequence accession="chr15" name="chr15">
</scanned-sequence>
<scanned-sequence accession="chr15" name="chr15">
</scanned-sequence>
<scanned-sequence accession="chr15" name="chr15">
</scanned-sequence>
<scanned-sequence accession="chr15" name="chr15">
</scanned-sequence>
<scanned-sequence accession="chr15" name="chr15">
</scanned-sequence>
<scanned-sequence accession="chr15" name="chr15">
</scanned-sequence>
<scanned-sequence accession="chr15" name="chr15">
</scanned-sequence>
<scanned-sequence accession="chr15" name="chr15">
</scanned-sequence>
<scanned-sequence accession="chr15" name="chr15">
</scanned-sequence>
<scanned-sequence accession="chr15" name="chr15">
</scanned-sequence>
<scanned-sequence accession="chr15" name="chr15">
</scanned-sequence>
<scanned-sequence accession="chr15" name="chr15">
</scanned-sequence>
<scanned-sequence accession="chr15" name="chr15">
</scanned-sequence>
<scanned-sequence accession="chr15" name="chr15">
</scanned-sequence>
<scanned-sequence accession="chr15" name="chr15">
</scanned-sequence>
<scanned-sequence accession="chr15" name="chr15">
</scanned-sequence>
<scanned-sequence accession="chr15" name="chr15">
</scanned-sequence>
<scanned-sequence accession="chr15" name="chr15">
</scanned-sequence>
<scanned-sequence accession="chr15" name="chr15">
<matched-element start="72476787" stop="72476793" score="12.8732" pvalue="5.43e-05">
<sequence>ACTGAAA</sequence>
<mem:qvalue>0.269</mem:qvalue>
</matched-element>
<matched-element start="72476920" stop="72476926" score="12.8732" pvalue="5.43e-05">
<sequence>ACTGAAA</sequence>
<mem:qvalue>0.269</mem:qvalue>
</matched-element>
</scanned-sequence>
<scanned-sequence accession="chr15" name="chr15">
</scanned-sequence>
<scanned-sequence accession="chr15" name="chr15">
</scanned-sequence>
<scanned-sequence accession="chr15" name="chr15">
</scanned-sequence>
<scanned-sequence accession="chr15" name="chr15">
</scanned-sequence>
<scanned-sequence accession="chr15" name="chr15">
</scanned-sequence>
<scanned-sequence accession="chr15" name="chr15">
</scanned-sequence>
<scanned-sequence accession="chr15" name="chr15">
<matched-element start="73126667" stop="73126673" score="12.8732" pvalue="5.43e-05">
<sequence>ACTGAAA</sequence>
<mem:qvalue>0.269</mem:qvalue>
</matched-element>
</scanned-sequence>
<scanned-sequence accession="chr15" name="chr15">
</scanned-sequence>
<scanned-sequence accession="chr15" name="chr15">
</scanned-sequence>
<scanned-sequence accession="chr15" name="chr15">
</scanned-sequence>
<scanned-sequence accession="chr15" name="chr15">
</scanned-sequence>
<scanned-sequence accession="chr15" name="chr15">
</scanned-sequence>
<scanned-sequence accession="chr15" name="chr15">
</scanned-sequence>
<scanned-sequence accession="chr15" name="chr15">
</scanned-sequence>
<scanned-sequence accession="chr15" name="chr15">
</scanned-sequence>
<scanned-sequence accession="chr15" name="chr15">
</scanned-sequence>
<scanned-sequence accession="chr15" name="chr15">
</scanned-sequence>
<scanned-sequence accession="chr15" name="chr15">
<matched-element start="84035703" stop="84035697" score="12.8732" pvalue="5.43e-05">
<sequence>ACTGAAA</sequence>
<mem:qvalue>0.269</mem:qvalue>
</matched-element>
<matched-element start="84035802" stop="84035796" score="12.8732" pvalue="5.43e-05">
<sequence>ACTGAAA</sequence>
<mem:qvalue>0.269</mem:qvalue>
</matched-element>
</scanned-sequence>
<scanned-sequence accession="chr15" name="chr15">
</scanned-sequence>
<scanned-sequence accession="chr15" name="chr15">
</scanned-sequence>
<scanned-sequence accession="chr15" name="chr15">
</scanned-sequence>
<scanned-sequence accession="chr15" name="chr15">
</scanned-sequence>
<scanned-sequence accession="chr15" name="chr15">
</scanned-sequence>
<scanned-sequence accession="chr15" name="chr15">
</scanned-sequence>
<scanned-sequence accession="chr15" name="chr15">
</scanned-sequence>
<scanned-sequence accession="chr15" name="chr15">
</scanned-sequence>
<scanned-sequence accession="chr15" name="chr15">
</scanned-sequence>
<scanned-sequence accession="chr15" name="chr15">
</scanned-sequence>
<scanned-sequence accession="chr15" name="chr15">
</scanned-sequence>
<scanned-sequence accession="chr15" name="chr15">
</scanned-sequence>
<scanned-sequence accession="chr15" name="chr15">
</scanned-sequence>
<scanned-sequence accession="chr15" name="chr15">
</scanned-sequence>
<scanned-sequence accession="chr16" name="chr16">
</scanned-sequence>
<scanned-sequence accession="chr16" name="chr16">
</scanned-sequence>
<scanned-sequence accession="chr16" name="chr16">
</scanned-sequence>
<scanned-sequence accession="chr16" name="chr16">
</scanned-sequence>
<scanned-sequence accession="chr16" name="chr16">
</scanned-sequence>
<scanned-sequence accession="chr16" name="chr16">
</scanned-sequence>
<scanned-sequence accession="chr16" name="chr16">
</scanned-sequence>
<scanned-sequence accession="chr16" name="chr16">
</scanned-sequence>
<scanned-sequence accession="chr16" name="chr16">
</scanned-sequence>
<scanned-sequence accession="chr16" name="chr16">
</scanned-sequence>
<scanned-sequence accession="chr16" name="chr16">
</scanned-sequence>
<scanned-sequence accession="chr16" name="chr16">
</scanned-sequence>
<scanned-sequence accession="chr16" name="chr16">
</scanned-sequence>
<scanned-sequence accession="chr16" name="chr16">
<matched-element start="8963671" stop="8963665" score="12.8732" pvalue="5.43e-05">
<sequence>ACTGAAA</sequence>
<mem:qvalue>0.269</mem:qvalue>
</matched-element>
</scanned-sequence>
<scanned-sequence accession="chr16" name="chr16">
</scanned-sequence>
<scanned-sequence accession="chr16" name="chr16">
</scanned-sequence>
<scanned-sequence accession="chr16" name="chr16">
</scanned-sequence>
<scanned-sequence accession="chr16" name="chr16">
</scanned-sequence>
<scanned-sequence accession="chr16" name="chr16">
</scanned-sequence>
<scanned-sequence accession="chr16" name="chr16">
</scanned-sequence>
<scanned-sequence accession="chr16" name="chr16">
</scanned-sequence>
<scanned-sequence accession="chr16" name="chr16">
</scanned-sequence>
<scanned-sequence accession="chr16" name="chr16">
</scanned-sequence>
<scanned-sequence accession="chr16" name="chr16">
</scanned-sequence>
<scanned-sequence accession="chr16" name="chr16">
</scanned-sequence>
<scanned-sequence accession="chr16" name="chr16">
<matched-element start="11679030" stop="11679024" score="12.8732" pvalue="5.43e-05">
<sequence>ACTGAAA</sequence>
<mem:qvalue>0.269</mem:qvalue>
</matched-element>
</scanned-sequence>
<scanned-sequence accession="chr16" name="chr16">
</scanned-sequence>
<scanned-sequence accession="chr16" name="chr16">
<matched-element start="11690621" stop="11690615" score="12.8732" pvalue="5.43e-05">
<sequence>ACTGAAA</sequence>
<mem:qvalue>0.269</mem:qvalue>
</matched-element>
</scanned-sequence>
<scanned-sequence accession="chr16" name="chr16">
</scanned-sequence>
<scanned-sequence accession="chr16" name="chr16">
</scanned-sequence>
<scanned-sequence accession="chr16" name="chr16">
<matched-element start="11735478" stop="11735484" score="12.8732" pvalue="5.43e-05">
<sequence>ACTGAAA</sequence>
<mem:qvalue>0.269</mem:qvalue>
</matched-element>
<matched-element start="11735536" stop="11735542" score="12.8732" pvalue="5.43e-05">
<sequence>ACTGAAA</sequence>
<mem:qvalue>0.269</mem:qvalue>
</matched-element>
</scanned-sequence>
<scanned-sequence accession="chr16" name="chr16">
</scanned-sequence>
<scanned-sequence accession="chr16" name="chr16">
</scanned-sequence>
<scanned-sequence accession="chr16" name="chr16">
</scanned-sequence>
<scanned-sequence accession="chr16" name="chr16">
<matched-element start="11775508" stop="11775514" score="12.8732" pvalue="5.43e-05">
<sequence>ACTGAAA</sequence>
<mem:qvalue>0.269</mem:qvalue>
</matched-element>
<matched-element start="11775581" stop="11775587" score="12.8732" pvalue="5.43e-05">
<sequence>ACTGAAA</sequence>
<mem:qvalue>0.269</mem:qvalue>
</matched-element>
<matched-element start="11775446" stop="11775440" score="12.8732" pvalue="5.43e-05">
<sequence>ACTGAAA</sequence>
<mem:qvalue>0.269</mem:qvalue>
</matched-element>
</scanned-sequence>
<scanned-sequence accession="chr16" name="chr16">
</scanned-sequence>
<scanned-sequence accession="chr16" name="chr16">
</scanned-sequence>
<scanned-sequence accession="chr16" name="chr16">
<matched-element start="11967760" stop="11967754" score="12.8732" pvalue="5.43e-05">
<sequence>ACTGAAA</sequence>
<mem:qvalue>0.269</mem:qvalue>
</matched-element>
</scanned-sequence>
<scanned-sequence accession="chr16" name="chr16">
</scanned-sequence>
<scanned-sequence accession="chr16" name="chr16">
</scanned-sequence>
<scanned-sequence accession="chr16" name="chr16">
</scanned-sequence>
<scanned-sequence accession="chr16" name="chr16">
</scanned-sequence>
<scanned-sequence accession="chr16" name="chr16">
</scanned-sequence>
<scanned-sequence accession="chr16" name="chr16">
</scanned-sequence>
<scanned-sequence accession="chr16" name="chr16">
</scanned-sequence>
<scanned-sequence accession="chr16" name="chr16">
</scanned-sequence>
<scanned-sequence accession="chr16" name="chr16">
<matched-element start="20793434" stop="20793440" score="12.8732" pvalue="5.43e-05">
<sequence>ACTGAAA</sequence>
<mem:qvalue>0.269</mem:qvalue>
</matched-element>
</scanned-sequence>
<scanned-sequence accession="chr16" name="chr16">
</scanned-sequence>
<scanned-sequence accession="chr16" name="chr16">
</scanned-sequence>
<scanned-sequence accession="chr16" name="chr16">
</scanned-sequence>
<scanned-sequence accession="chr16" name="chr16">
</scanned-sequence>
<scanned-sequence accession="chr16" name="chr16">
</scanned-sequence>
<scanned-sequence accession="chr16" name="chr16">
</scanned-sequence>
<scanned-sequence accession="chr16" name="chr16">
<matched-element start="23745440" stop="23745434" score="12.8732" pvalue="5.43e-05">
<sequence>ACTGAAA</sequence>
<mem:qvalue>0.269</mem:qvalue>
</matched-element>
</scanned-sequence>
<scanned-sequence accession="chr16" name="chr16">
<matched-element start="27151133" stop="27151139" score="12.8732" pvalue="5.43e-05">
<sequence>ACTGAAA</sequence>
<mem:qvalue>0.269</mem:qvalue>
</matched-element>
</scanned-sequence>
<scanned-sequence accession="chr16" name="chr16">
</scanned-sequence>
<scanned-sequence accession="chr16" name="chr16">
</scanned-sequence>
<scanned-sequence accession="chr16" name="chr16">
</scanned-sequence>
<scanned-sequence accession="chr16" name="chr16">
</scanned-sequence>
<scanned-sequence accession="chr16" name="chr16">
</scanned-sequence>
<scanned-sequence accession="chr16" name="chr16">
</scanned-sequence>
<scanned-sequence accession="chr16" name="chr16">
<matched-element start="29735009" stop="29735015" score="12.8732" pvalue="5.43e-05">
<sequence>ACTGAAA</sequence>
<mem:qvalue>0.269</mem:qvalue>
</matched-element>
</scanned-sequence>
<scanned-sequence accession="chr16" name="chr16">
</scanned-sequence>
<scanned-sequence accession="chr16" name="chr16">
</scanned-sequence>
<scanned-sequence accession="chr16" name="chr16">
</scanned-sequence>
<scanned-sequence accession="chr16" name="chr16">
</scanned-sequence>
<scanned-sequence accession="chr16" name="chr16">
</scanned-sequence>
<scanned-sequence accession="chr16" name="chr16">
</scanned-sequence>
<scanned-sequence accession="chr16" name="chr16">
</scanned-sequence>
<scanned-sequence accession="chr16" name="chr16">
</scanned-sequence>
<scanned-sequence accession="chr16" name="chr16">
</scanned-sequence>
<scanned-sequence accession="chr16" name="chr16">
</scanned-sequence>
<scanned-sequence accession="chr16" name="chr16">
<matched-element start="31099122" stop="31099116" score="12.8732" pvalue="5.43e-05">
<sequence>ACTGAAA</sequence>
<mem:qvalue>0.269</mem:qvalue>
</matched-element>
</scanned-sequence>
<scanned-sequence accession="chr16" name="chr16">
</scanned-sequence>
<scanned-sequence accession="chr16" name="chr16">
</scanned-sequence>
<scanned-sequence accession="chr16" name="chr16">
</scanned-sequence>
<scanned-sequence accession="chr16" name="chr16">
</scanned-sequence>
<scanned-sequence accession="chr16" name="chr16">
</scanned-sequence>
<scanned-sequence accession="chr16" name="chr16">
</scanned-sequence>
<scanned-sequence accession="chr16" name="chr16">
</scanned-sequence>
<scanned-sequence accession="chr16" name="chr16">
</scanned-sequence>
<scanned-sequence accession="chr16" name="chr16">
</scanned-sequence>
<scanned-sequence accession="chr16" name="chr16">
</scanned-sequence>
<scanned-sequence accession="chr16" name="chr16">
</scanned-sequence>
<scanned-sequence accession="chr16" name="chr16">
</scanned-sequence>
<scanned-sequence accession="chr16" name="chr16">
</scanned-sequence>
<scanned-sequence accession="chr16" name="chr16">
</scanned-sequence>
<scanned-sequence accession="chr16" name="chr16">
</scanned-sequence>
<scanned-sequence accession="chr16" name="chr16">
</scanned-sequence>
<scanned-sequence accession="chr16" name="chr16">
</scanned-sequence>
<scanned-sequence accession="chr16" name="chr16">
<matched-element start="68938075" stop="68938069" score="12.8732" pvalue="5.43e-05">
<sequence>ACTGAAA</sequence>
<mem:qvalue>0.269</mem:qvalue>
</matched-element>
</scanned-sequence>
<scanned-sequence accession="chr16" name="chr16">
</scanned-sequence>
<scanned-sequence accession="chr16" name="chr16">
<matched-element start="70408304" stop="70408310" score="12.8732" pvalue="5.43e-05">
<sequence>ACTGAAA</sequence>
<mem:qvalue>0.269</mem:qvalue>
</matched-element>
</scanned-sequence>
<scanned-sequence accession="chr16" name="chr16">
</scanned-sequence>
<scanned-sequence accession="chr16" name="chr16">
</scanned-sequence>
<scanned-sequence accession="chr16" name="chr16">
</scanned-sequence>
<scanned-sequence accession="chr16" name="chr16">
</scanned-sequence>
<scanned-sequence accession="chr16" name="chr16">
</scanned-sequence>
<scanned-sequence accession="chr16" name="chr16">
</scanned-sequence>
<scanned-sequence accession="chr16" name="chr16">
</scanned-sequence>
<scanned-sequence accession="chr16" name="chr16">
</scanned-sequence>
<scanned-sequence accession="chr16" name="chr16">
</scanned-sequence>
<scanned-sequence accession="chr16" name="chr16">
</scanned-sequence>
<scanned-sequence accession="chr16" name="chr16">
</scanned-sequence>
<scanned-sequence accession="chr16" name="chr16">
</scanned-sequence>
<scanned-sequence accession="chr16" name="chr16">
<matched-element start="86365897" stop="86365903" score="12.8732" pvalue="5.43e-05">
<sequence>ACTGAAA</sequence>
<mem:qvalue>0.269</mem:qvalue>
</matched-element>
</scanned-sequence>
<scanned-sequence accession="chr16" name="chr16">
</scanned-sequence>
<scanned-sequence accession="chr16" name="chr16">
</scanned-sequence>
<scanned-sequence accession="chr16" name="chr16">
</scanned-sequence>
<scanned-sequence accession="chr16" name="chr16">
<matched-element start="87562210" stop="87562204" score="12.8732" pvalue="5.43e-05">
<sequence>ACTGAAA</sequence>
<mem:qvalue>0.269</mem:qvalue>
</matched-element>
</scanned-sequence>
<scanned-sequence accession="chr16" name="chr16">
</scanned-sequence>
<scanned-sequence accession="chr16" name="chr16">
<matched-element start="88158998" stop="88159004" score="12.8732" pvalue="5.43e-05">
<sequence>ACTGAAA</sequence>
<mem:qvalue>0.269</mem:qvalue>
</matched-element>
</scanned-sequence>
<scanned-sequence accession="chr17" name="chr17">
</scanned-sequence>
<scanned-sequence accession="chr17" name="chr17">
</scanned-sequence>
<scanned-sequence accession="chr17" name="chr17">
</scanned-sequence>
<scanned-sequence accession="chr17" name="chr17">
<matched-element start="1567425" stop="1567431" score="12.8732" pvalue="5.43e-05">
<sequence>ACTGAAA</sequence>
<mem:qvalue>0.269</mem:qvalue>
</matched-element>
</scanned-sequence>
<scanned-sequence accession="chr17" name="chr17">
</scanned-sequence>
<scanned-sequence accession="chr17" name="chr17">
</scanned-sequence>
<scanned-sequence accession="chr17" name="chr17">
<matched-element start="1920623" stop="1920629" score="12.8732" pvalue="5.43e-05">
<sequence>ACTGAAA</sequence>
<mem:qvalue>0.269</mem:qvalue>
</matched-element>
</scanned-sequence>
<scanned-sequence accession="chr17" name="chr17">
</scanned-sequence>
<scanned-sequence accession="chr17" name="chr17">
</scanned-sequence>
<scanned-sequence accession="chr17" name="chr17">
</scanned-sequence>
<scanned-sequence accession="chr17" name="chr17">
</scanned-sequence>
<scanned-sequence accession="chr17" name="chr17">
</scanned-sequence>
<scanned-sequence accession="chr17" name="chr17">
</scanned-sequence>
<scanned-sequence accession="chr17" name="chr17">
</scanned-sequence>
<scanned-sequence accession="chr17" name="chr17">
</scanned-sequence>
<scanned-sequence accession="chr17" name="chr17">
</scanned-sequence>
<scanned-sequence accession="chr17" name="chr17">
</scanned-sequence>
<scanned-sequence accession="chr17" name="chr17">
</scanned-sequence>
<scanned-sequence accession="chr17" name="chr17">
</scanned-sequence>
<scanned-sequence accession="chr17" name="chr17">
</scanned-sequence>
<scanned-sequence accession="chr17" name="chr17">
</scanned-sequence>
<scanned-sequence accession="chr17" name="chr17">
</scanned-sequence>
<scanned-sequence accession="chr17" name="chr17">
</scanned-sequence>
<scanned-sequence accession="chr17" name="chr17">
</scanned-sequence>
<scanned-sequence accession="chr17" name="chr17">
</scanned-sequence>
<scanned-sequence accession="chr17" name="chr17">
</scanned-sequence>
<scanned-sequence accession="chr17" name="chr17">
</scanned-sequence>
<scanned-sequence accession="chr17" name="chr17">
</scanned-sequence>
<scanned-sequence accession="chr17" name="chr17">
</scanned-sequence>
<scanned-sequence accession="chr17" name="chr17">
</scanned-sequence>
<scanned-sequence accession="chr17" name="chr17">
</scanned-sequence>
<scanned-sequence accession="chr17" name="chr17">
</scanned-sequence>
<scanned-sequence accession="chr17" name="chr17">
</scanned-sequence>
<scanned-sequence accession="chr17" name="chr17">
</scanned-sequence>
<scanned-sequence accession="chr17" name="chr17">
</scanned-sequence>
<scanned-sequence accession="chr17" name="chr17">
<matched-element start="23408927" stop="23408921" score="12.8732" pvalue="5.43e-05">
<sequence>ACTGAAA</sequence>
<mem:qvalue>0.269</mem:qvalue>
</matched-element>
<matched-element start="23408961" stop="23408955" score="12.8732" pvalue="5.43e-05">
<sequence>ACTGAAA</sequence>
<mem:qvalue>0.269</mem:qvalue>
</matched-element>
<matched-element start="23409203" stop="23409197" score="12.8732" pvalue="5.43e-05">
<sequence>ACTGAAA</sequence>
<mem:qvalue>0.269</mem:qvalue>
</matched-element>
</scanned-sequence>
<scanned-sequence accession="chr17" name="chr17">
</scanned-sequence>
<scanned-sequence accession="chr17" name="chr17">
</scanned-sequence>
<scanned-sequence accession="chr17" name="chr17">
</scanned-sequence>
<scanned-sequence accession="chr17" name="chr17">
</scanned-sequence>
<scanned-sequence accession="chr17" name="chr17">
</scanned-sequence>
<scanned-sequence accession="chr17" name="chr17">
</scanned-sequence>
<scanned-sequence accession="chr17" name="chr17">
</scanned-sequence>
<scanned-sequence accession="chr17" name="chr17">
</scanned-sequence>
<scanned-sequence accession="chr17" name="chr17">
</scanned-sequence>
<scanned-sequence accession="chr17" name="chr17">
</scanned-sequence>
<scanned-sequence accession="chr17" name="chr17">
</scanned-sequence>
<scanned-sequence accession="chr17" name="chr17">
</scanned-sequence>
<scanned-sequence accession="chr17" name="chr17">
</scanned-sequence>
<scanned-sequence accession="chr17" name="chr17">
</scanned-sequence>
<scanned-sequence accession="chr17" name="chr17">
</scanned-sequence>
<scanned-sequence accession="chr17" name="chr17">
</scanned-sequence>
<scanned-sequence accession="chr17" name="chr17">
</scanned-sequence>
<scanned-sequence accession="chr17" name="chr17">
</scanned-sequence>
<scanned-sequence accession="chr17" name="chr17">
</scanned-sequence>
<scanned-sequence accession="chr17" name="chr17">
<matched-element start="35167353" stop="35167347" score="12.8732" pvalue="5.43e-05">
<sequence>ACTGAAA</sequence>
<mem:qvalue>0.269</mem:qvalue>
</matched-element>
<matched-element start="35167530" stop="35167524" score="12.8732" pvalue="5.43e-05">
<sequence>ACTGAAA</sequence>
<mem:qvalue>0.269</mem:qvalue>
</matched-element>
</scanned-sequence>
<scanned-sequence accession="chr17" name="chr17">
</scanned-sequence>
<scanned-sequence accession="chr17" name="chr17">
<matched-element start="35274049" stop="35274055" score="12.8732" pvalue="5.43e-05">
<sequence>ACTGAAA</sequence>
<mem:qvalue>0.269</mem:qvalue>
</matched-element>
</scanned-sequence>
<scanned-sequence accession="chr17" name="chr17">
</scanned-sequence>
<scanned-sequence accession="chr17" name="chr17">
</scanned-sequence>
<scanned-sequence accession="chr17" name="chr17">
</scanned-sequence>
<scanned-sequence accession="chr17" name="chr17">
</scanned-sequence>
<scanned-sequence accession="chr17" name="chr17">
</scanned-sequence>
<scanned-sequence accession="chr17" name="chr17">
</scanned-sequence>
<scanned-sequence accession="chr17" name="chr17">
</scanned-sequence>
<scanned-sequence accession="chr17" name="chr17">
</scanned-sequence>
<scanned-sequence accession="chr17" name="chr17">
</scanned-sequence>
<scanned-sequence accession="chr17" name="chr17">
<matched-element start="37099459" stop="37099453" score="12.8732" pvalue="5.43e-05">
<sequence>ACTGAAA</sequence>
<mem:qvalue>0.269</mem:qvalue>
</matched-element>
</scanned-sequence>
<scanned-sequence accession="chr17" name="chr17">
</scanned-sequence>
<scanned-sequence accession="chr17" name="chr17">
</scanned-sequence>
<scanned-sequence accession="chr17" name="chr17">
</scanned-sequence>
<scanned-sequence accession="chr17" name="chr17">
</scanned-sequence>
<scanned-sequence accession="chr17" name="chr17">
</scanned-sequence>
<scanned-sequence accession="chr17" name="chr17">
</scanned-sequence>
<scanned-sequence accession="chr17" name="chr17">
</scanned-sequence>
<scanned-sequence accession="chr17" name="chr17">
</scanned-sequence>
<scanned-sequence accession="chr17" name="chr17">
</scanned-sequence>
<scanned-sequence accession="chr17" name="chr17">
</scanned-sequence>
<scanned-sequence accession="chr17" name="chr17">
</scanned-sequence>
<scanned-sequence accession="chr17" name="chr17">
</scanned-sequence>
<scanned-sequence accession="chr17" name="chr17">
</scanned-sequence>
<scanned-sequence accession="chr17" name="chr17">
</scanned-sequence>
<scanned-sequence accession="chr17" name="chr17">
</scanned-sequence>
<scanned-sequence accession="chr17" name="chr17">
</scanned-sequence>
<scanned-sequence accession="chr17" name="chr17">
</scanned-sequence>
<scanned-sequence accession="chr17" name="chr17">
</scanned-sequence>
<scanned-sequence accession="chr17" name="chr17">
</scanned-sequence>
<scanned-sequence accession="chr17" name="chr17">
</scanned-sequence>
<scanned-sequence accession="chr17" name="chr17">
</scanned-sequence>
<scanned-sequence accession="chr17" name="chr17">
</scanned-sequence>
<scanned-sequence accession="chr17" name="chr17">
</scanned-sequence>
<scanned-sequence accession="chr17" name="chr17">
</scanned-sequence>
<scanned-sequence accession="chr17" name="chr17">
<matched-element start="52790064" stop="52790058" score="12.8732" pvalue="5.43e-05">
<sequence>ACTGAAA</sequence>
<mem:qvalue>0.269</mem:qvalue>
</matched-element>
</scanned-sequence>
<scanned-sequence accession="chr17" name="chr17">
</scanned-sequence>
<scanned-sequence accession="chr17" name="chr17">
</scanned-sequence>
<scanned-sequence accession="chr17" name="chr17">
</scanned-sequence>
<scanned-sequence accession="chr17" name="chr17">
</scanned-sequence>
<scanned-sequence accession="chr17" name="chr17">
</scanned-sequence>
<scanned-sequence accession="chr17" name="chr17">
</scanned-sequence>
<scanned-sequence accession="chr17" name="chr17">
</scanned-sequence>
<scanned-sequence accession="chr17" name="chr17">
</scanned-sequence>
<scanned-sequence accession="chr17" name="chr17">
</scanned-sequence>
<scanned-sequence accession="chr17" name="chr17">
<matched-element start="55274001" stop="55273995" score="12.8732" pvalue="5.43e-05">
<sequence>ACTGAAA</sequence>
<mem:qvalue>0.269</mem:qvalue>
</matched-element>
</scanned-sequence>
<scanned-sequence accession="chr17" name="chr17">
</scanned-sequence>
<scanned-sequence accession="chr17" name="chr17">
<matched-element start="55275775" stop="55275781" score="12.8732" pvalue="5.43e-05">
<sequence>ACTGAAA</sequence>
<mem:qvalue>0.269</mem:qvalue>
</matched-element>
<matched-element start="55275573" stop="55275567" score="12.8732" pvalue="5.43e-05">
<sequence>ACTGAAA</sequence>
<mem:qvalue>0.269</mem:qvalue>
</matched-element>
</scanned-sequence>
<scanned-sequence accession="chr17" name="chr17">
</scanned-sequence>
<scanned-sequence accession="chr17" name="chr17">
</scanned-sequence>
<scanned-sequence accession="chr17" name="chr17">
</scanned-sequence>
<scanned-sequence accession="chr17" name="chr17">
</scanned-sequence>
<scanned-sequence accession="chr17" name="chr17">
</scanned-sequence>
<scanned-sequence accession="chr17" name="chr17">
</scanned-sequence>
<scanned-sequence accession="chr17" name="chr17">
</scanned-sequence>
<scanned-sequence accession="chr17" name="chr17">
</scanned-sequence>
<scanned-sequence accession="chr17" name="chr17">
</scanned-sequence>
<scanned-sequence accession="chr17" name="chr17">
</scanned-sequence>
<scanned-sequence accession="chr17" name="chr17">
</scanned-sequence>
<scanned-sequence accession="chr17" name="chr17">
</scanned-sequence>
<scanned-sequence accession="chr17" name="chr17">
<matched-element start="60412602" stop="60412596" score="12.8732" pvalue="5.43e-05">
<sequence>ACTGAAA</sequence>
<mem:qvalue>0.269</mem:qvalue>
</matched-element>
</scanned-sequence>
<scanned-sequence accession="chr17" name="chr17">
</scanned-sequence>
<scanned-sequence accession="chr17" name="chr17">
</scanned-sequence>
<scanned-sequence accession="chr17" name="chr17">
<matched-element start="63077489" stop="63077483" score="12.8732" pvalue="5.43e-05">
<sequence>ACTGAAA</sequence>
<mem:qvalue>0.269</mem:qvalue>
</matched-element>
</scanned-sequence>
<scanned-sequence accession="chr17" name="chr17">
<matched-element start="63745800" stop="63745806" score="12.8732" pvalue="5.43e-05">
<sequence>ACTGAAA</sequence>
<mem:qvalue>0.269</mem:qvalue>
</matched-element>
</scanned-sequence>
<scanned-sequence accession="chr17" name="chr17">
</scanned-sequence>
<scanned-sequence accession="chr17" name="chr17">
</scanned-sequence>
<scanned-sequence accession="chr17" name="chr17">
</scanned-sequence>
<scanned-sequence accession="chr17" name="chr17">
</scanned-sequence>
<scanned-sequence accession="chr17" name="chr17">
</scanned-sequence>
<scanned-sequence accession="chr17" name="chr17">
</scanned-sequence>
<scanned-sequence accession="chr17" name="chr17">
</scanned-sequence>
<scanned-sequence accession="chr17" name="chr17">
</scanned-sequence>
<scanned-sequence accession="chr17" name="chr17">
</scanned-sequence>
<scanned-sequence accession="chr17" name="chr17">
</scanned-sequence>
<scanned-sequence accession="chr17" name="chr17">
</scanned-sequence>
<scanned-sequence accession="chr17" name="chr17">
</scanned-sequence>
<scanned-sequence accession="chr17" name="chr17">
</scanned-sequence>
<scanned-sequence accession="chr17" name="chr17">
</scanned-sequence>
<scanned-sequence accession="chr17" name="chr17">
</scanned-sequence>
<scanned-sequence accession="chr17" name="chr17">
</scanned-sequence>
<scanned-sequence accession="chr17" name="chr17">
</scanned-sequence>
<scanned-sequence accession="chr17" name="chr17">
</scanned-sequence>
<scanned-sequence accession="chr17" name="chr17">
<matched-element start="72000884" stop="72000890" score="12.8732" pvalue="5.43e-05">
<sequence>ACTGAAA</sequence>
<mem:qvalue>0.269</mem:qvalue>
</matched-element>
</scanned-sequence>
<scanned-sequence accession="chr17" name="chr17">
</scanned-sequence>
<scanned-sequence accession="chr17" name="chr17">
</scanned-sequence>
<scanned-sequence accession="chr17" name="chr17">
</scanned-sequence>
<scanned-sequence accession="chr17" name="chr17">
<matched-element start="72615140" stop="72615134" score="12.8732" pvalue="5.43e-05">
<sequence>ACTGAAA</sequence>
<mem:qvalue>0.269</mem:qvalue>
</matched-element>
</scanned-sequence>
<scanned-sequence accession="chr17" name="chr17">
</scanned-sequence>
<scanned-sequence accession="chr17" name="chr17">
</scanned-sequence>
<scanned-sequence accession="chr17" name="chr17">
</scanned-sequence>
<scanned-sequence accession="chr17" name="chr17">
</scanned-sequence>
<scanned-sequence accession="chr17" name="chr17">
</scanned-sequence>
<scanned-sequence accession="chr17" name="chr17">
</scanned-sequence>
<scanned-sequence accession="chr17" name="chr17">
</scanned-sequence>
<scanned-sequence accession="chr17" name="chr17">
</scanned-sequence>
<scanned-sequence accession="chr17" name="chr17">
</scanned-sequence>
<scanned-sequence accession="chr17" name="chr17">
</scanned-sequence>
<scanned-sequence accession="chr17" name="chr17">
</scanned-sequence>
<scanned-sequence accession="chr17" name="chr17">
</scanned-sequence>
<scanned-sequence accession="chr17" name="chr17">
</scanned-sequence>
<scanned-sequence accession="chr17" name="chr17">
</scanned-sequence>
<scanned-sequence accession="chr17" name="chr17">
</scanned-sequence>
<scanned-sequence accession="chr17" name="chr17">
</scanned-sequence>
<scanned-sequence accession="chr17" name="chr17">
</scanned-sequence>
<scanned-sequence accession="chr17" name="chr17">
</scanned-sequence>
<scanned-sequence accession="chr17" name="chr17">
</scanned-sequence>
<scanned-sequence accession="chr17" name="chr17">
</scanned-sequence>
<scanned-sequence accession="chr17" name="chr17">
</scanned-sequence>
<scanned-sequence accession="chr17" name="chr17">
</scanned-sequence>
<scanned-sequence accession="chr17" name="chr17">
</scanned-sequence>
<scanned-sequence accession="chr17" name="chr17">
</scanned-sequence>
<scanned-sequence accession="chr17" name="chr17">
<matched-element start="78000856" stop="78000862" score="12.8732" pvalue="5.43e-05">
<sequence>ACTGAAA</sequence>
<mem:qvalue>0.269</mem:qvalue>
</matched-element>
</scanned-sequence>
<scanned-sequence accession="chr18" name="chr18">
<matched-element start="667310" stop="667316" score="12.8732" pvalue="5.43e-05">
<sequence>ACTGAAA</sequence>
<mem:qvalue>0.269</mem:qvalue>
</matched-element>
</scanned-sequence>
<scanned-sequence accession="chr18" name="chr18">
</scanned-sequence>
<scanned-sequence accession="chr18" name="chr18">
<matched-element start="3576836" stop="3576830" score="12.8732" pvalue="5.43e-05">
<sequence>ACTGAAA</sequence>
<mem:qvalue>0.269</mem:qvalue>
</matched-element>
</scanned-sequence>
<scanned-sequence accession="chr18" name="chr18">
</scanned-sequence>
<scanned-sequence accession="chr18" name="chr18">
</scanned-sequence>
<scanned-sequence accession="chr18" name="chr18">
<matched-element start="7943342" stop="7943336" score="12.8732" pvalue="5.43e-05">
<sequence>ACTGAAA</sequence>
<mem:qvalue>0.269</mem:qvalue>
</matched-element>
<matched-element start="7943492" stop="7943486" score="12.8732" pvalue="5.43e-05">
<sequence>ACTGAAA</sequence>
<mem:qvalue>0.269</mem:qvalue>
</matched-element>
</scanned-sequence>
<scanned-sequence accession="chr18" name="chr18">
</scanned-sequence>
<scanned-sequence accession="chr18" name="chr18">
</scanned-sequence>
<scanned-sequence accession="chr18" name="chr18">
</scanned-sequence>
<scanned-sequence accession="chr18" name="chr18">
</scanned-sequence>
<scanned-sequence accession="chr18" name="chr18">
</scanned-sequence>
<scanned-sequence accession="chr18" name="chr18">
</scanned-sequence>
<scanned-sequence accession="chr18" name="chr18">
</scanned-sequence>
<scanned-sequence accession="chr18" name="chr18">
</scanned-sequence>
<scanned-sequence accession="chr18" name="chr18">
</scanned-sequence>
<scanned-sequence accession="chr18" name="chr18">
<matched-element start="17966485" stop="17966491" score="12.8732" pvalue="5.43e-05">
<sequence>ACTGAAA</sequence>
<mem:qvalue>0.269</mem:qvalue>
</matched-element>
</scanned-sequence>
<scanned-sequence accession="chr18" name="chr18">
</scanned-sequence>
<scanned-sequence accession="chr18" name="chr18">
</scanned-sequence>
<scanned-sequence accession="chr18" name="chr18">
</scanned-sequence>
<scanned-sequence accession="chr18" name="chr18">
</scanned-sequence>
<scanned-sequence accession="chr18" name="chr18">
</scanned-sequence>
<scanned-sequence accession="chr18" name="chr18">
</scanned-sequence>
<scanned-sequence accession="chr18" name="chr18">
<matched-element start="19994021" stop="19994027" score="12.8732" pvalue="5.43e-05">
<sequence>ACTGAAA</sequence>
<mem:qvalue>0.269</mem:qvalue>
</matched-element>
</scanned-sequence>
<scanned-sequence accession="chr18" name="chr18">
</scanned-sequence>
<scanned-sequence accession="chr18" name="chr18">
</scanned-sequence>
<scanned-sequence accession="chr18" name="chr18">
</scanned-sequence>
<scanned-sequence accession="chr18" name="chr18">
</scanned-sequence>
<scanned-sequence accession="chr18" name="chr18">
</scanned-sequence>
<scanned-sequence accession="chr18" name="chr18">
</scanned-sequence>
<scanned-sequence accession="chr18" name="chr18">
</scanned-sequence>
<scanned-sequence accession="chr18" name="chr18">
</scanned-sequence>
<scanned-sequence accession="chr18" name="chr18">
</scanned-sequence>
<scanned-sequence accession="chr18" name="chr18">
<matched-element start="54888794" stop="54888788" score="12.8732" pvalue="5.43e-05">
<sequence>ACTGAAA</sequence>
<mem:qvalue>0.269</mem:qvalue>
</matched-element>
</scanned-sequence>
<scanned-sequence accession="chr18" name="chr18">
</scanned-sequence>
<scanned-sequence accession="chr18" name="chr18">
</scanned-sequence>
<scanned-sequence accession="chr18" name="chr18">
</scanned-sequence>
<scanned-sequence accession="chr18" name="chr18">
<matched-element start="58324642" stop="58324636" score="12.8732" pvalue="5.43e-05">
<sequence>ACTGAAA</sequence>
<mem:qvalue>0.269</mem:qvalue>
</matched-element>
<matched-element start="58324678" stop="58324672" score="12.8732" pvalue="5.43e-05">
<sequence>ACTGAAA</sequence>
<mem:qvalue>0.269</mem:qvalue>
</matched-element>
</scanned-sequence>
<scanned-sequence accession="chr18" name="chr18">
</scanned-sequence>
<scanned-sequence accession="chr18" name="chr18">
<matched-element start="58975973" stop="58975979" score="12.8732" pvalue="5.43e-05">
<sequence>ACTGAAA</sequence>
<mem:qvalue>0.269</mem:qvalue>
</matched-element>
<matched-element start="58976402" stop="58976408" score="12.8732" pvalue="5.43e-05">
<sequence>ACTGAAA</sequence>
<mem:qvalue>0.269</mem:qvalue>
</matched-element>
</scanned-sequence>
<scanned-sequence accession="chr18" name="chr18">
<matched-element start="58977268" stop="58977274" score="12.8732" pvalue="5.43e-05">
<sequence>ACTGAAA</sequence>
<mem:qvalue>0.269</mem:qvalue>
</matched-element>
</scanned-sequence>
<scanned-sequence accession="chr18" name="chr18">
</scanned-sequence>
<scanned-sequence accession="chr18" name="chr18">
</scanned-sequence>
<scanned-sequence accession="chr18" name="chr18">
<matched-element start="58999529" stop="58999535" score="12.8732" pvalue="5.43e-05">
<sequence>ACTGAAA</sequence>
<mem:qvalue>0.269</mem:qvalue>
</matched-element>
</scanned-sequence>
<scanned-sequence accession="chr18" name="chr18">
</scanned-sequence>
<scanned-sequence accession="chr18" name="chr18">
</scanned-sequence>
<scanned-sequence accession="chr18" name="chr18">
<matched-element start="59755424" stop="59755418" score="12.8732" pvalue="5.43e-05">
<sequence>ACTGAAA</sequence>
<mem:qvalue>0.269</mem:qvalue>
</matched-element>
<matched-element start="59755605" stop="59755599" score="12.8732" pvalue="5.43e-05">
<sequence>ACTGAAA</sequence>
<mem:qvalue>0.269</mem:qvalue>
</matched-element>
</scanned-sequence>
<scanned-sequence accession="chr18" name="chr18">
</scanned-sequence>
<scanned-sequence accession="chr18" name="chr18">
</scanned-sequence>
<scanned-sequence accession="chr18" name="chr18">
<matched-element start="65767319" stop="65767325" score="12.8732" pvalue="5.43e-05">
<sequence>ACTGAAA</sequence>
<mem:qvalue>0.269</mem:qvalue>
</matched-element>
<matched-element start="65767353" stop="65767359" score="12.8732" pvalue="5.43e-05">
<sequence>ACTGAAA</sequence>
<mem:qvalue>0.269</mem:qvalue>
</matched-element>
</scanned-sequence>
<scanned-sequence accession="chr18" name="chr18">
<matched-element start="75297032" stop="75297026" score="12.8732" pvalue="5.43e-05">
<sequence>ACTGAAA</sequence>
<mem:qvalue>0.269</mem:qvalue>
</matched-element>
</scanned-sequence>
<scanned-sequence accession="chr19" name="chr19">
</scanned-sequence>
<scanned-sequence accession="chr19" name="chr19">
</scanned-sequence>
<scanned-sequence accession="chr19" name="chr19">
</scanned-sequence>
<scanned-sequence accession="chr19" name="chr19">
</scanned-sequence>
<scanned-sequence accession="chr19" name="chr19">
</scanned-sequence>
<scanned-sequence accession="chr19" name="chr19">
</scanned-sequence>
<scanned-sequence accession="chr19" name="chr19">
</scanned-sequence>
<scanned-sequence accession="chr19" name="chr19">
<matched-element start="1599763" stop="1599769" score="12.8732" pvalue="5.43e-05">
<sequence>ACTGAAA</sequence>
<mem:qvalue>0.269</mem:qvalue>
</matched-element>
<matched-element start="1599696" stop="1599690" score="12.8732" pvalue="5.43e-05">
<sequence>ACTGAAA</sequence>
<mem:qvalue>0.269</mem:qvalue>
</matched-element>
</scanned-sequence>
<scanned-sequence accession="chr19" name="chr19">
</scanned-sequence>
<scanned-sequence accession="chr19" name="chr19">
</scanned-sequence>
<scanned-sequence accession="chr19" name="chr19">
</scanned-sequence>
<scanned-sequence accession="chr19" name="chr19">
</scanned-sequence>
<scanned-sequence accession="chr19" name="chr19">
</scanned-sequence>
<scanned-sequence accession="chr19" name="chr19">
</scanned-sequence>
<scanned-sequence accession="chr19" name="chr19">
</scanned-sequence>
<scanned-sequence accession="chr19" name="chr19">
</scanned-sequence>
<scanned-sequence accession="chr19" name="chr19">
<matched-element start="2561883" stop="2561877" score="12.8732" pvalue="5.43e-05">
<sequence>ACTGAAA</sequence>
<mem:qvalue>0.269</mem:qvalue>
</matched-element>
<matched-element start="2561937" stop="2561931" score="12.8732" pvalue="5.43e-05">
<sequence>ACTGAAA</sequence>
<mem:qvalue>0.269</mem:qvalue>
</matched-element>
</scanned-sequence>
<scanned-sequence accession="chr19" name="chr19">
<matched-element start="2649721" stop="2649727" score="12.8732" pvalue="5.43e-05">
<sequence>ACTGAAA</sequence>
<mem:qvalue>0.269</mem:qvalue>
</matched-element>
</scanned-sequence>
<scanned-sequence accession="chr19" name="chr19">
</scanned-sequence>
<scanned-sequence accession="chr19" name="chr19">
</scanned-sequence>
<scanned-sequence accession="chr19" name="chr19">
</scanned-sequence>
<scanned-sequence accession="chr19" name="chr19">
</scanned-sequence>
<scanned-sequence accession="chr19" name="chr19">
</scanned-sequence>
<scanned-sequence accession="chr19" name="chr19">
</scanned-sequence>
<scanned-sequence accession="chr19" name="chr19">
</scanned-sequence>
<scanned-sequence accession="chr19" name="chr19">
</scanned-sequence>
<scanned-sequence accession="chr19" name="chr19">
</scanned-sequence>
<scanned-sequence accession="chr19" name="chr19">
</scanned-sequence>
<scanned-sequence accession="chr19" name="chr19">
</scanned-sequence>
<scanned-sequence accession="chr19" name="chr19">
</scanned-sequence>
<scanned-sequence accession="chr19" name="chr19">
</scanned-sequence>
<scanned-sequence accession="chr19" name="chr19">
</scanned-sequence>
<scanned-sequence accession="chr19" name="chr19">
</scanned-sequence>
<scanned-sequence accession="chr19" name="chr19">
</scanned-sequence>
<scanned-sequence accession="chr19" name="chr19">
</scanned-sequence>
<scanned-sequence accession="chr19" name="chr19">
</scanned-sequence>
<scanned-sequence accession="chr19" name="chr19">
</scanned-sequence>
<scanned-sequence accession="chr19" name="chr19">
</scanned-sequence>
<scanned-sequence accession="chr19" name="chr19">
</scanned-sequence>
<scanned-sequence accession="chr19" name="chr19">
</scanned-sequence>
<scanned-sequence accession="chr19" name="chr19">
</scanned-sequence>
<scanned-sequence accession="chr19" name="chr19">
</scanned-sequence>
<scanned-sequence accession="chr19" name="chr19">
</scanned-sequence>
<scanned-sequence accession="chr19" name="chr19">
</scanned-sequence>
<scanned-sequence accession="chr19" name="chr19">
<matched-element start="10566128" stop="10566122" score="12.8732" pvalue="5.43e-05">
<sequence>ACTGAAA</sequence>
<mem:qvalue>0.269</mem:qvalue>
</matched-element>
</scanned-sequence>
<scanned-sequence accession="chr19" name="chr19">
</scanned-sequence>
<scanned-sequence accession="chr19" name="chr19">
</scanned-sequence>
<scanned-sequence accession="chr19" name="chr19">
</scanned-sequence>
<scanned-sequence accession="chr19" name="chr19">
</scanned-sequence>
<scanned-sequence accession="chr19" name="chr19">
</scanned-sequence>
<scanned-sequence accession="chr19" name="chr19">
</scanned-sequence>
<scanned-sequence accession="chr19" name="chr19">
</scanned-sequence>
<scanned-sequence accession="chr19" name="chr19">
</scanned-sequence>
<scanned-sequence accession="chr19" name="chr19">
</scanned-sequence>
<scanned-sequence accession="chr19" name="chr19">
</scanned-sequence>
<scanned-sequence accession="chr19" name="chr19">
</scanned-sequence>
<scanned-sequence accession="chr19" name="chr19">
</scanned-sequence>
<scanned-sequence accession="chr19" name="chr19">
</scanned-sequence>
<scanned-sequence accession="chr19" name="chr19">
</scanned-sequence>
<scanned-sequence accession="chr19" name="chr19">
</scanned-sequence>
<scanned-sequence accession="chr19" name="chr19">
</scanned-sequence>
<scanned-sequence accession="chr19" name="chr19">
</scanned-sequence>
<scanned-sequence accession="chr19" name="chr19">
</scanned-sequence>
<scanned-sequence accession="chr19" name="chr19">
</scanned-sequence>
<scanned-sequence accession="chr19" name="chr19">
</scanned-sequence>
<scanned-sequence accession="chr19" name="chr19">
</scanned-sequence>
<scanned-sequence accession="chr19" name="chr19">
</scanned-sequence>
<scanned-sequence accession="chr19" name="chr19">
</scanned-sequence>
<scanned-sequence accession="chr19" name="chr19">
</scanned-sequence>
<scanned-sequence accession="chr19" name="chr19">
</scanned-sequence>
<scanned-sequence accession="chr19" name="chr19">
</scanned-sequence>
<scanned-sequence accession="chr19" name="chr19">
</scanned-sequence>
<scanned-sequence accession="chr19" name="chr19">
</scanned-sequence>
<scanned-sequence accession="chr19" name="chr19">
</scanned-sequence>
<scanned-sequence accession="chr19" name="chr19">
</scanned-sequence>
<scanned-sequence accession="chr19" name="chr19">
</scanned-sequence>
<scanned-sequence accession="chr19" name="chr19">
</scanned-sequence>
<scanned-sequence accession="chr19" name="chr19">
<matched-element start="17097303" stop="17097297" score="12.8732" pvalue="5.43e-05">
<sequence>ACTGAAA</sequence>
<mem:qvalue>0.269</mem:qvalue>
</matched-element>
<matched-element start="17097450" stop="17097444" score="12.8732" pvalue="5.43e-05">
<sequence>ACTGAAA</sequence>
<mem:qvalue>0.269</mem:qvalue>
</matched-element>
</scanned-sequence>
<scanned-sequence accession="chr19" name="chr19">
</scanned-sequence>
<scanned-sequence accession="chr19" name="chr19">
</scanned-sequence>
<scanned-sequence accession="chr19" name="chr19">
</scanned-sequence>
<scanned-sequence accession="chr19" name="chr19">
</scanned-sequence>
<scanned-sequence accession="chr19" name="chr19">
</scanned-sequence>
<scanned-sequence accession="chr19" name="chr19">
</scanned-sequence>
<scanned-sequence accession="chr19" name="chr19">
</scanned-sequence>
<scanned-sequence accession="chr19" name="chr19">
</scanned-sequence>
<scanned-sequence accession="chr19" name="chr19">
</scanned-sequence>
<scanned-sequence accession="chr19" name="chr19">
</scanned-sequence>
<scanned-sequence accession="chr19" name="chr19">
</scanned-sequence>
<scanned-sequence accession="chr19" name="chr19">
</scanned-sequence>
<scanned-sequence accession="chr19" name="chr19">
</scanned-sequence>
<scanned-sequence accession="chr19" name="chr19">
</scanned-sequence>
<scanned-sequence accession="chr19" name="chr19">
<matched-element start="38463354" stop="38463360" score="12.8732" pvalue="5.43e-05">
<sequence>ACTGAAA</sequence>
<mem:qvalue>0.269</mem:qvalue>
</matched-element>
</scanned-sequence>
<scanned-sequence accession="chr19" name="chr19">
</scanned-sequence>
<scanned-sequence accession="chr19" name="chr19">
</scanned-sequence>
<scanned-sequence accession="chr19" name="chr19">
</scanned-sequence>
<scanned-sequence accession="chr19" name="chr19">
</scanned-sequence>
<scanned-sequence accession="chr19" name="chr19">
</scanned-sequence>
<scanned-sequence accession="chr19" name="chr19">
</scanned-sequence>
<scanned-sequence accession="chr19" name="chr19">
</scanned-sequence>
<scanned-sequence accession="chr19" name="chr19">
</scanned-sequence>
<scanned-sequence accession="chr19" name="chr19">
</scanned-sequence>
<scanned-sequence accession="chr19" name="chr19">
</scanned-sequence>
<scanned-sequence accession="chr19" name="chr19">
</scanned-sequence>
<scanned-sequence accession="chr19" name="chr19">
</scanned-sequence>
<scanned-sequence accession="chr19" name="chr19">
</scanned-sequence>
<scanned-sequence accession="chr19" name="chr19">
</scanned-sequence>
<scanned-sequence accession="chr19" name="chr19">
</scanned-sequence>
<scanned-sequence accession="chr19" name="chr19">
</scanned-sequence>
<scanned-sequence accession="chr19" name="chr19">
</scanned-sequence>
<scanned-sequence accession="chr19" name="chr19">
</scanned-sequence>
<scanned-sequence accession="chr19" name="chr19">
</scanned-sequence>
<scanned-sequence accession="chr19" name="chr19">
</scanned-sequence>
<scanned-sequence accession="chr19" name="chr19">
</scanned-sequence>
<scanned-sequence accession="chr19" name="chr19">
</scanned-sequence>
<scanned-sequence accession="chr19" name="chr19">
</scanned-sequence>
<scanned-sequence accession="chr19" name="chr19">
</scanned-sequence>
<scanned-sequence accession="chr19" name="chr19">
</scanned-sequence>
<scanned-sequence accession="chr19" name="chr19">
</scanned-sequence>
<scanned-sequence accession="chr19" name="chr19">
</scanned-sequence>
<scanned-sequence accession="chr19" name="chr19">
</scanned-sequence>
<scanned-sequence accession="chr19" name="chr19">
</scanned-sequence>
<scanned-sequence accession="chr19" name="chr19">
</scanned-sequence>
<scanned-sequence accession="chr19" name="chr19">
</scanned-sequence>
<scanned-sequence accession="chr19" name="chr19">
</scanned-sequence>
<scanned-sequence accession="chr19" name="chr19">
</scanned-sequence>
<scanned-sequence accession="chr19" name="chr19">
</scanned-sequence>
<scanned-sequence accession="chr19" name="chr19">
</scanned-sequence>
<scanned-sequence accession="chr19" name="chr19">
</scanned-sequence>
<scanned-sequence accession="chr19" name="chr19">
</scanned-sequence>
<scanned-sequence accession="chr19" name="chr19">
</scanned-sequence>
<scanned-sequence accession="chr19" name="chr19">
</scanned-sequence>
<scanned-sequence accession="chr19" name="chr19">
</scanned-sequence>
<scanned-sequence accession="chr19" name="chr19">
</scanned-sequence>
<scanned-sequence accession="chr19" name="chr19">
</scanned-sequence>
<scanned-sequence accession="chr19" name="chr19">
</scanned-sequence>
<scanned-sequence accession="chr19" name="chr19">
</scanned-sequence>
<scanned-sequence accession="chr19" name="chr19">
</scanned-sequence>
<scanned-sequence accession="chr19" name="chr19">
</scanned-sequence>
<scanned-sequence accession="chr19" name="chr19">
</scanned-sequence>
<scanned-sequence accession="chr19" name="chr19">
</scanned-sequence>
<scanned-sequence accession="chr19" name="chr19">
</scanned-sequence>
<scanned-sequence accession="chr19" name="chr19">
</scanned-sequence>
<scanned-sequence accession="chr19" name="chr19">
</scanned-sequence>
<scanned-sequence accession="chr19" name="chr19">
</scanned-sequence>
<scanned-sequence accession="chr19" name="chr19">
</scanned-sequence>
<scanned-sequence accession="chr19" name="chr19">
</scanned-sequence>
<scanned-sequence accession="chr19" name="chr19">
</scanned-sequence>
<scanned-sequence accession="chr19" name="chr19">
</scanned-sequence>
<scanned-sequence accession="chr19" name="chr19">
</scanned-sequence>
<scanned-sequence accession="chr19" name="chr19">
</scanned-sequence>
<scanned-sequence accession="chr19" name="chr19">
</scanned-sequence>
<scanned-sequence accession="chr19" name="chr19">
</scanned-sequence>
<scanned-sequence accession="chr19" name="chr19">
</scanned-sequence>
<scanned-sequence accession="chr19" name="chr19">
</scanned-sequence>
<scanned-sequence accession="chr19" name="chr19">
</scanned-sequence>
<scanned-sequence accession="chr19" name="chr19">
</scanned-sequence>
<scanned-sequence accession="chr19" name="chr19">
</scanned-sequence>
<scanned-sequence accession="chr19" name="chr19">
<matched-element start="57182114" stop="57182120" score="12.8732" pvalue="5.43e-05">
<sequence>ACTGAAA</sequence>
<mem:qvalue>0.269</mem:qvalue>
</matched-element>
</scanned-sequence>
<scanned-sequence accession="chr19" name="chr19">
</scanned-sequence>
<scanned-sequence accession="chr19" name="chr19">
</scanned-sequence>
<scanned-sequence accession="chr19" name="chr19">
</scanned-sequence>
<scanned-sequence accession="chr19" name="chr19">
</scanned-sequence>
<scanned-sequence accession="chr19" name="chr19">
</scanned-sequence>
<scanned-sequence accession="chr19" name="chr19">
</scanned-sequence>
<scanned-sequence accession="chr19" name="chr19">
</scanned-sequence>
<scanned-sequence accession="chr19" name="chr19">
</scanned-sequence>
<scanned-sequence accession="chr19" name="chr19">
</scanned-sequence>
<scanned-sequence accession="chr19" name="chr19">
</scanned-sequence>
<scanned-sequence accession="chr19" name="chr19">
</scanned-sequence>
<scanned-sequence accession="chr19" name="chr19">
</scanned-sequence>
<scanned-sequence accession="chr19" name="chr19">
</scanned-sequence>
<scanned-sequence accession="chr19" name="chr19">
</scanned-sequence>
<scanned-sequence accession="chr19" name="chr19">
</scanned-sequence>
<scanned-sequence accession="chr20" name="chr20">
</scanned-sequence>
<scanned-sequence accession="chr20" name="chr20">
</scanned-sequence>
<scanned-sequence accession="chr20" name="chr20">
</scanned-sequence>
<scanned-sequence accession="chr20" name="chr20">
</scanned-sequence>
<scanned-sequence accession="chr20" name="chr20">
</scanned-sequence>
<scanned-sequence accession="chr20" name="chr20">
</scanned-sequence>
<scanned-sequence accession="chr20" name="chr20">
</scanned-sequence>
<scanned-sequence accession="chr20" name="chr20">
</scanned-sequence>
<scanned-sequence accession="chr20" name="chr20">
</scanned-sequence>
<scanned-sequence accession="chr20" name="chr20">
<matched-element start="17785241" stop="17785247" score="12.8732" pvalue="5.43e-05">
<sequence>ACTGAAA</sequence>
<mem:qvalue>0.269</mem:qvalue>
</matched-element>
</scanned-sequence>
<scanned-sequence accession="chr20" name="chr20">
</scanned-sequence>
<scanned-sequence accession="chr20" name="chr20">
</scanned-sequence>
<scanned-sequence accession="chr20" name="chr20">
</scanned-sequence>
<scanned-sequence accession="chr20" name="chr20">
</scanned-sequence>
<scanned-sequence accession="chr20" name="chr20">
</scanned-sequence>
<scanned-sequence accession="chr20" name="chr20">
</scanned-sequence>
<scanned-sequence accession="chr20" name="chr20">
</scanned-sequence>
<scanned-sequence accession="chr20" name="chr20">
</scanned-sequence>
<scanned-sequence accession="chr20" name="chr20">
</scanned-sequence>
<scanned-sequence accession="chr20" name="chr20">
</scanned-sequence>
<scanned-sequence accession="chr20" name="chr20">
</scanned-sequence>
<scanned-sequence accession="chr20" name="chr20">
</scanned-sequence>
<scanned-sequence accession="chr20" name="chr20">
</scanned-sequence>
<scanned-sequence accession="chr20" name="chr20">
</scanned-sequence>
<scanned-sequence accession="chr20" name="chr20">
</scanned-sequence>
<scanned-sequence accession="chr20" name="chr20">
</scanned-sequence>
<scanned-sequence accession="chr20" name="chr20">
</scanned-sequence>
<scanned-sequence accession="chr20" name="chr20">
</scanned-sequence>
<scanned-sequence accession="chr20" name="chr20">
</scanned-sequence>
<scanned-sequence accession="chr20" name="chr20">
</scanned-sequence>
<scanned-sequence accession="chr20" name="chr20">
</scanned-sequence>
<scanned-sequence accession="chr20" name="chr20">
<matched-element start="42708450" stop="42708456" score="12.8732" pvalue="5.43e-05">
<sequence>ACTGAAA</sequence>
<mem:qvalue>0.269</mem:qvalue>
</matched-element>
</scanned-sequence>
<scanned-sequence accession="chr20" name="chr20">
</scanned-sequence>
<scanned-sequence accession="chr20" name="chr20">
</scanned-sequence>
<scanned-sequence accession="chr20" name="chr20">
</scanned-sequence>
<scanned-sequence accession="chr20" name="chr20">
</scanned-sequence>
<scanned-sequence accession="chr20" name="chr20">
</scanned-sequence>
<scanned-sequence accession="chr20" name="chr20">
</scanned-sequence>
<scanned-sequence accession="chr20" name="chr20">
</scanned-sequence>
<scanned-sequence accession="chr20" name="chr20">
</scanned-sequence>
<scanned-sequence accession="chr20" name="chr20">
</scanned-sequence>
<scanned-sequence accession="chr20" name="chr20">
</scanned-sequence>
<scanned-sequence accession="chr20" name="chr20">
</scanned-sequence>
<scanned-sequence accession="chr20" name="chr20">
</scanned-sequence>
<scanned-sequence accession="chr20" name="chr20">
</scanned-sequence>
<scanned-sequence accession="chr20" name="chr20">
</scanned-sequence>
<scanned-sequence accession="chr20" name="chr20">
</scanned-sequence>
<scanned-sequence accession="chr20" name="chr20">
</scanned-sequence>
<scanned-sequence accession="chr20" name="chr20">
</scanned-sequence>
<scanned-sequence accession="chr20" name="chr20">
</scanned-sequence>
<scanned-sequence accession="chr20" name="chr20">
</scanned-sequence>
<scanned-sequence accession="chr20" name="chr20">
</scanned-sequence>
<scanned-sequence accession="chr20" name="chr20">
</scanned-sequence>
<scanned-sequence accession="chr20" name="chr20">
</scanned-sequence>
<scanned-sequence accession="chr20" name="chr20">
</scanned-sequence>
<scanned-sequence accession="chr20" name="chr20">
</scanned-sequence>
<scanned-sequence accession="chr20" name="chr20">
</scanned-sequence>
<scanned-sequence accession="chr20" name="chr20">
</scanned-sequence>
<scanned-sequence accession="chr20" name="chr20">
</scanned-sequence>
<scanned-sequence accession="chr20" name="chr20">
</scanned-sequence>
<scanned-sequence accession="chr20" name="chr20">
<matched-element start="61112396" stop="61112390" score="12.8732" pvalue="5.43e-05">
<sequence>ACTGAAA</sequence>
<mem:qvalue>0.269</mem:qvalue>
</matched-element>
</scanned-sequence>
<scanned-sequence accession="chr20" name="chr20">
</scanned-sequence>
<scanned-sequence accession="chr20" name="chr20">
</scanned-sequence>
<scanned-sequence accession="chr20" name="chr20">
</scanned-sequence>
<scanned-sequence accession="chr20" name="chr20">
</scanned-sequence>
<scanned-sequence accession="chr20" name="chr20">
</scanned-sequence>
<scanned-sequence accession="chr20" name="chr20">
</scanned-sequence>
<scanned-sequence accession="chr21" name="chr21">
</scanned-sequence>
<scanned-sequence accession="chr21" name="chr21">
</scanned-sequence>
<scanned-sequence accession="chr21" name="chr21">
</scanned-sequence>
<scanned-sequence accession="chr21" name="chr21">
</scanned-sequence>
<scanned-sequence accession="chr21" name="chr21">
</scanned-sequence>
<scanned-sequence accession="chr21" name="chr21">
</scanned-sequence>
<scanned-sequence accession="chr21" name="chr21">
</scanned-sequence>
<scanned-sequence accession="chr21" name="chr21">
</scanned-sequence>
<scanned-sequence accession="chr21" name="chr21">
</scanned-sequence>
<scanned-sequence accession="chr21" name="chr21">
</scanned-sequence>
<scanned-sequence accession="chr21" name="chr21">
</scanned-sequence>
<scanned-sequence accession="chr21" name="chr21">
</scanned-sequence>
<scanned-sequence accession="chr21" name="chr21">
</scanned-sequence>
<scanned-sequence accession="chr21" name="chr21">
</scanned-sequence>
<scanned-sequence accession="chr21" name="chr21">
</scanned-sequence>
<scanned-sequence accession="chr21" name="chr21">
<matched-element start="26029156" stop="26029150" score="12.8732" pvalue="5.43e-05">
<sequence>ACTGAAA</sequence>
<mem:qvalue>0.269</mem:qvalue>
</matched-element>
</scanned-sequence>
<scanned-sequence accession="chr21" name="chr21">
</scanned-sequence>
<scanned-sequence accession="chr21" name="chr21">
</scanned-sequence>
<scanned-sequence accession="chr21" name="chr21">
</scanned-sequence>
<scanned-sequence accession="chr21" name="chr21">
</scanned-sequence>
<scanned-sequence accession="chr21" name="chr21">
</scanned-sequence>
<scanned-sequence accession="chr21" name="chr21">
</scanned-sequence>
<scanned-sequence accession="chr21" name="chr21">
</scanned-sequence>
<scanned-sequence accession="chr21" name="chr21">
<matched-element start="34326529" stop="34326523" score="12.8732" pvalue="5.43e-05">
<sequence>ACTGAAA</sequence>
<mem:qvalue>0.269</mem:qvalue>
</matched-element>
</scanned-sequence>
<scanned-sequence accession="chr21" name="chr21">
</scanned-sequence>
<scanned-sequence accession="chr21" name="chr21">
</scanned-sequence>
<scanned-sequence accession="chr21" name="chr21">
</scanned-sequence>
<scanned-sequence accession="chr21" name="chr21">
</scanned-sequence>
<scanned-sequence accession="chr21" name="chr21">
</scanned-sequence>
<scanned-sequence accession="chr21" name="chr21">
</scanned-sequence>
<scanned-sequence accession="chr21" name="chr21">
</scanned-sequence>
<scanned-sequence accession="chr21" name="chr21">
</scanned-sequence>
<scanned-sequence accession="chr21" name="chr21">
</scanned-sequence>
<scanned-sequence accession="chr21" name="chr21">
</scanned-sequence>
<scanned-sequence accession="chr21" name="chr21">
</scanned-sequence>
<scanned-sequence accession="chr22" name="chr22">
<matched-element start="27525138" stop="27525132" score="12.8732" pvalue="5.43e-05">
<sequence>ACTGAAA</sequence>
<mem:qvalue>0.269</mem:qvalue>
</matched-element>
</scanned-sequence>
<scanned-sequence accession="chr22" name="chr22">
</scanned-sequence>
<scanned-sequence accession="chr22" name="chr22">
</scanned-sequence>
<scanned-sequence accession="chr22" name="chr22">
</scanned-sequence>
<scanned-sequence accession="chr22" name="chr22">
</scanned-sequence>
<scanned-sequence accession="chr22" name="chr22">
</scanned-sequence>
<scanned-sequence accession="chr22" name="chr22">
</scanned-sequence>
<scanned-sequence accession="chr22" name="chr22">
</scanned-sequence>
<scanned-sequence accession="chr22" name="chr22">
</scanned-sequence>
<scanned-sequence accession="chr22" name="chr22">
</scanned-sequence>
<scanned-sequence accession="chr22" name="chr22">
</scanned-sequence>
<scanned-sequence accession="chr22" name="chr22">
</scanned-sequence>
<scanned-sequence accession="chr22" name="chr22">
</scanned-sequence>
<scanned-sequence accession="chr22" name="chr22">
</scanned-sequence>
<scanned-sequence accession="chr22" name="chr22">
</scanned-sequence>
<scanned-sequence accession="chr22" name="chr22">
</scanned-sequence>
<scanned-sequence accession="chr22" name="chr22">
<matched-element start="27518217" stop="27518211" score="12.8732" pvalue="5.43e-05">
<sequence>ACTGAAA</sequence>
<mem:qvalue>0.269</mem:qvalue>
</matched-element>
</scanned-sequence>
<scanned-sequence accession="chr22" name="chr22">
</scanned-sequence>
<scanned-sequence accession="chr22" name="chr22">
</scanned-sequence>
<scanned-sequence accession="chr22" name="chr22">
</scanned-sequence>
<scanned-sequence accession="chr22" name="chr22">
</scanned-sequence>
<scanned-sequence accession="chr22" name="chr22">
</scanned-sequence>
<scanned-sequence accession="chr22" name="chr22">
</scanned-sequence>
<scanned-sequence accession="chr22" name="chr22">
</scanned-sequence>
<scanned-sequence accession="chr22" name="chr22">
</scanned-sequence>
<scanned-sequence accession="chr22" name="chr22">
</scanned-sequence>
<scanned-sequence accession="chr22" name="chr22">
</scanned-sequence>
<scanned-sequence accession="chr22" name="chr22">
<matched-element start="35255398" stop="35255404" score="12.8732" pvalue="5.43e-05">
<sequence>ACTGAAA</sequence>
<mem:qvalue>0.269</mem:qvalue>
</matched-element>
</scanned-sequence>
<scanned-sequence accession="chr22" name="chr22">
</scanned-sequence>
<scanned-sequence accession="chr22" name="chr22">
</scanned-sequence>
<scanned-sequence accession="chr22" name="chr22">
</scanned-sequence>
<scanned-sequence accession="chr22" name="chr22">
</scanned-sequence>
<scanned-sequence accession="chr22" name="chr22">
</scanned-sequence>
<scanned-sequence accession="chr22" name="chr22">
</scanned-sequence>
<scanned-sequence accession="chr22" name="chr22">
</scanned-sequence>
<scanned-sequence accession="chr22" name="chr22">
</scanned-sequence>
<scanned-sequence accession="chr22" name="chr22">
</scanned-sequence>
<scanned-sequence accession="chr22" name="chr22">
</scanned-sequence>
<scanned-sequence accession="chr22" name="chr22">
</scanned-sequence>
<scanned-sequence accession="chr22" name="chr22">
</scanned-sequence>
<scanned-sequence accession="chr22" name="chr22">
</scanned-sequence>
<scanned-sequence accession="chr22" name="chr22">
</scanned-sequence>
<scanned-sequence accession="chr22" name="chr22">
</scanned-sequence>
<scanned-sequence accession="chr22" name="chr22">
</scanned-sequence>
<scanned-sequence accession="chr22" name="chr22">
</scanned-sequence>
<scanned-sequence accession="chr22" name="chr22">
<matched-element start="39141038" stop="39141032" score="12.8732" pvalue="5.43e-05">
<sequence>ACTGAAA</sequence>
<mem:qvalue>0.269</mem:qvalue>
</matched-element>
</scanned-sequence>
<scanned-sequence accession="chr22" name="chr22">
</scanned-sequence>
<scanned-sequence accession="chr22" name="chr22">
</scanned-sequence>
<scanned-sequence accession="chr22" name="chr22">
</scanned-sequence>
<scanned-sequence accession="chr22" name="chr22">
</scanned-sequence>
<scanned-sequence accession="chr22" name="chr22">
</scanned-sequence>
<scanned-sequence accession="chr22" name="chr22">
</scanned-sequence>
<scanned-sequence accession="chr22" name="chr22">
</scanned-sequence>
<scanned-sequence accession="chr22" name="chr22">
</scanned-sequence>
<scanned-sequence accession="chr22" name="chr22">
</scanned-sequence>
<scanned-sequence accession="chr22" name="chr22">
</scanned-sequence>
<scanned-sequence accession="chr22" name="chr22">
</scanned-sequence>
<scanned-sequence accession="chr22" name="chr22">
</scanned-sequence>
<scanned-sequence accession="chr22" name="chr22">
</scanned-sequence>
<scanned-sequence accession="chr22" name="chr22">
</scanned-sequence>
<scanned-sequence accession="chr22" name="chr22">
</scanned-sequence>
<scanned-sequence accession="chr22" name="chr22">
</scanned-sequence>
<scanned-sequence accession="chr22" name="chr22">
</scanned-sequence>
<scanned-sequence accession="chr22" name="chr22">
</scanned-sequence>
<scanned-sequence accession="chr22" name="chr22">
</scanned-sequence>
<scanned-sequence accession="chr22" name="chr22">
</scanned-sequence>
<scanned-sequence accession="chr22" name="chr22">
</scanned-sequence>
<scanned-sequence accession="chr22" name="chr22">
<matched-element start="49089857" stop="49089851" score="12.8732" pvalue="5.43e-05">
<sequence>ACTGAAA</sequence>
<mem:qvalue>0.269</mem:qvalue>
</matched-element>
</scanned-sequence>
<scanned-sequence accession="chr22" name="chr22">
</scanned-sequence>
<scanned-sequence accession="chr22" name="chr22">
</scanned-sequence>
<scanned-sequence accession="chr22" name="chr22">
</scanned-sequence>
<scanned-sequence accession="chr22" name="chr22">
</scanned-sequence>
<scanned-sequence accession="chr22" name="chr22">
</scanned-sequence>
<scanned-sequence accession="chr22" name="chr22">
</scanned-sequence>
<scanned-sequence accession="chr7_random" name="chr7_random">
</scanned-sequence>
<scanned-sequence accession="chr17_random" name="chr17_random">
</scanned-sequence>
<scanned-sequence accession="chr17_random" name="chr17_random">
</scanned-sequence>
</pattern>
</cis-element-search>
