# Supplementary material for: The MEME Suite
Source: Nucleic Acids Res. 2015 May 7;43(Web Server issue):W39–49. doi: 10.1093/nar/gkv416 (PMC4489269; doi:10.1093/nar/gkv416)
Supplement: SUPPLEMENTARY DATA [file supp_gkv416_nar-00283-web-b-2015-File005.zip › case4/meme-chip/fimo_out_3/fimo.gff]

##gff-version 3
chr1	fimo	nucleotide_motif	12034990	12034996	42.6	+	.	Name=AVTGAAA;ID=AVTGAAA-1-chr1;pvalue=5.43e-05;qvalue=0.269;sequence=ACTGAAA;
chr1	fimo	nucleotide_motif	21489946	21489952	42.6	-	.	Name=AVTGAAA;ID=AVTGAAA-1-chr1;pvalue=5.43e-05;qvalue=0.269;sequence=ACTGAAA;
chr1	fimo	nucleotide_motif	22318164	22318170	42.6	-	.	Name=AVTGAAA;ID=AVTGAAA-1-chr1;pvalue=5.43e-05;qvalue=0.269;sequence=ACTGAAA;
chr1	fimo	nucleotide_motif	28083599	28083605	42.6	+	.	Name=AVTGAAA;ID=AVTGAAA-1-chr1;pvalue=5.43e-05;qvalue=0.269;sequence=ACTGAAA;
chr1	fimo	nucleotide_motif	28398874	28398880	42.6	+	.	Name=AVTGAAA;ID=AVTGAAA-1-chr1;pvalue=5.43e-05;qvalue=0.269;sequence=ACTGAAA;
chr1	fimo	nucleotide_motif	28847893	28847899	42.6	+	.	Name=AVTGAAA;ID=AVTGAAA-1-chr1;pvalue=5.43e-05;qvalue=0.269;sequence=ACTGAAA;
chr1	fimo	nucleotide_motif	30992961	30992967	42.6	-	.	Name=AVTGAAA;ID=AVTGAAA-1-chr1;pvalue=5.43e-05;qvalue=0.269;sequence=ACTGAAA;
chr1	fimo	nucleotide_motif	39054322	39054328	42.6	+	.	Name=AVTGAAA;ID=AVTGAAA-1-chr1;pvalue=5.43e-05;qvalue=0.269;sequence=ACTGAAA;
chr1	fimo	nucleotide_motif	48998190	48998196	42.6	+	.	Name=AVTGAAA;ID=AVTGAAA-1-chr1;pvalue=5.43e-05;qvalue=0.269;sequence=ACTGAAA;
chr1	fimo	nucleotide_motif	67913144	67913150	42.6	+	.	Name=AVTGAAA;ID=AVTGAAA-1-chr1;pvalue=5.43e-05;qvalue=0.269;sequence=ACTGAAA;
chr1	fimo	nucleotide_motif	67998428	67998434	42.6	+	.	Name=AVTGAAA;ID=AVTGAAA-1-chr1;pvalue=5.43e-05;qvalue=0.269;sequence=ACTGAAA;
chr1	fimo	nucleotide_motif	76034431	76034437	42.6	-	.	Name=AVTGAAA;ID=AVTGAAA-1-chr1;pvalue=5.43e-05;qvalue=0.269;sequence=ACTGAAA;
chr1	fimo	nucleotide_motif	76218515	76218521	42.6	+	.	Name=AVTGAAA;ID=AVTGAAA-1-chr1;pvalue=5.43e-05;qvalue=0.269;sequence=ACTGAAA;
chr1	fimo	nucleotide_motif	84744965	84744971	42.6	-	.	Name=AVTGAAA;ID=AVTGAAA-1-chr1;pvalue=5.43e-05;qvalue=0.269;sequence=ACTGAAA;
chr1	fimo	nucleotide_motif	101645948	101645954	42.6	-	.	Name=AVTGAAA;ID=AVTGAAA-1-chr1;pvalue=5.43e-05;qvalue=0.269;sequence=ACTGAAA;
chr1	fimo	nucleotide_motif	108051174	108051180	42.6	+	.	Name=AVTGAAA;ID=AVTGAAA-1-chr1;pvalue=5.43e-05;qvalue=0.269;sequence=ACTGAAA;
chr1	fimo	nucleotide_motif	110378572	110378578	42.6	+	.	Name=AVTGAAA;ID=AVTGAAA-1-chr1;pvalue=5.43e-05;qvalue=0.269;sequence=ACTGAAA;
chr1	fimo	nucleotide_motif	110378578	110378584	42.6	+	.	Name=AVTGAAA;ID=AVTGAAA-2-chr1;pvalue=5.43e-05;qvalue=0.269;sequence=ACTGAAA;
chr1	fimo	nucleotide_motif	111548890	111548896	42.6	-	.	Name=AVTGAAA;ID=AVTGAAA-1-chr1;pvalue=5.43e-05;qvalue=0.269;sequence=ACTGAAA;
chr1	fimo	nucleotide_motif	112040771	112040777	42.6	+	.	Name=AVTGAAA;ID=AVTGAAA-1-chr1;pvalue=5.43e-05;qvalue=0.269;sequence=ACTGAAA;
chr1	fimo	nucleotide_motif	120065996	120066002	42.6	-	.	Name=AVTGAAA;ID=AVTGAAA-1-chr1;pvalue=5.43e-05;qvalue=0.269;sequence=ACTGAAA;
chr1	fimo	nucleotide_motif	144094378	144094384	42.6	+	.	Name=AVTGAAA;ID=AVTGAAA-1-chr1;pvalue=5.43e-05;qvalue=0.269;sequence=ACTGAAA;
chr1	fimo	nucleotide_motif	148125141	148125147	42.6	-	.	Name=AVTGAAA;ID=AVTGAAA-1-chr1;pvalue=5.43e-05;qvalue=0.269;sequence=ACTGAAA;
chr1	fimo	nucleotide_motif	155418498	155418504	42.6	-	.	Name=AVTGAAA;ID=AVTGAAA-1-chr1;pvalue=5.43e-05;qvalue=0.269;sequence=ACTGAAA;
chr1	fimo	nucleotide_motif	158860250	158860256	42.6	+	.	Name=AVTGAAA;ID=AVTGAAA-1-chr1;pvalue=5.43e-05;qvalue=0.269;sequence=ACTGAAA;
chr1	fimo	nucleotide_motif	171448815	171448821	42.6	+	.	Name=AVTGAAA;ID=AVTGAAA-1-chr1;pvalue=5.43e-05;qvalue=0.269;sequence=ACTGAAA;
chr1	fimo	nucleotide_motif	171449141	171449147	42.6	+	.	Name=AVTGAAA;ID=AVTGAAA-2-chr1;pvalue=5.43e-05;qvalue=0.269;sequence=ACTGAAA;
chr1	fimo	nucleotide_motif	172099139	172099145	42.6	+	.	Name=AVTGAAA;ID=AVTGAAA-1-chr1;pvalue=5.43e-05;qvalue=0.269;sequence=ACTGAAA;
chr1	fimo	nucleotide_motif	190812427	190812433	42.6	-	.	Name=AVTGAAA;ID=AVTGAAA-1-chr1;pvalue=5.43e-05;qvalue=0.269;sequence=ACTGAAA;
chr1	fimo	nucleotide_motif	195123863	195123869	42.6	+	.	Name=AVTGAAA;ID=AVTGAAA-1-chr1;pvalue=5.43e-05;qvalue=0.269;sequence=ACTGAAA;
chr1	fimo	nucleotide_motif	202742504	202742510	42.6	+	.	Name=AVTGAAA;ID=AVTGAAA-1-chr1;pvalue=5.43e-05;qvalue=0.269;sequence=ACTGAAA;
chr1	fimo	nucleotide_motif	204458320	204458326	42.6	-	.	Name=AVTGAAA;ID=AVTGAAA-1-chr1;pvalue=5.43e-05;qvalue=0.269;sequence=ACTGAAA;
chr1	fimo	nucleotide_motif	210173035	210173041	42.6	-	.	Name=AVTGAAA;ID=AVTGAAA-1-chr1;pvalue=5.43e-05;qvalue=0.269;sequence=ACTGAAA;
chr1	fimo	nucleotide_motif	228325955	228325961	42.6	-	.	Name=AVTGAAA;ID=AVTGAAA-1-chr1;pvalue=5.43e-05;qvalue=0.269;sequence=ACTGAAA;
chr1	fimo	nucleotide_motif	228391137	228391143	42.6	-	.	Name=AVTGAAA;ID=AVTGAAA-1-chr1;pvalue=5.43e-05;qvalue=0.269;sequence=ACTGAAA;
chr1	fimo	nucleotide_motif	232899377	232899383	42.6	+	.	Name=AVTGAAA;ID=AVTGAAA-1-chr1;pvalue=5.43e-05;qvalue=0.269;sequence=ACTGAAA;
chr1	fimo	nucleotide_motif	243201383	243201389	42.6	-	.	Name=AVTGAAA;ID=AVTGAAA-1-chr1;pvalue=5.43e-05;qvalue=0.269;sequence=ACTGAAA;
chr10	fimo	nucleotide_motif	2980823	2980829	42.6	+	.	Name=AVTGAAA;ID=AVTGAAA-1-chr10;pvalue=5.43e-05;qvalue=0.269;sequence=ACTGAAA;
chr10	fimo	nucleotide_motif	6430189	6430195	42.6	-	.	Name=AVTGAAA;ID=AVTGAAA-1-chr10;pvalue=5.43e-05;qvalue=0.269;sequence=ACTGAAA;
chr10	fimo	nucleotide_motif	7554121	7554127	42.6	+	.	Name=AVTGAAA;ID=AVTGAAA-1-chr10;pvalue=5.43e-05;qvalue=0.269;sequence=ACTGAAA;
chr10	fimo	nucleotide_motif	11319987	11319993	42.6	-	.	Name=AVTGAAA;ID=AVTGAAA-1-chr10;pvalue=5.43e-05;qvalue=0.269;sequence=ACTGAAA;
chr10	fimo	nucleotide_motif	11368593	11368599	42.6	+	.	Name=AVTGAAA;ID=AVTGAAA-1-chr10;pvalue=5.43e-05;qvalue=0.269;sequence=ACTGAAA;
chr10	fimo	nucleotide_motif	11691617	11691623	42.6	-	.	Name=AVTGAAA;ID=AVTGAAA-1-chr10;pvalue=5.43e-05;qvalue=0.269;sequence=ACTGAAA;
chr10	fimo	nucleotide_motif	13839529	13839535	42.6	-	.	Name=AVTGAAA;ID=AVTGAAA-1-chr10;pvalue=5.43e-05;qvalue=0.269;sequence=ACTGAAA;
chr10	fimo	nucleotide_motif	14729972	14729978	42.6	+	.	Name=AVTGAAA;ID=AVTGAAA-1-chr10;pvalue=5.43e-05;qvalue=0.269;sequence=ACTGAAA;
chr10	fimo	nucleotide_motif	14730234	14730240	42.6	+	.	Name=AVTGAAA;ID=AVTGAAA-2-chr10;pvalue=5.43e-05;qvalue=0.269;sequence=ACTGAAA;
chr10	fimo	nucleotide_motif	23030626	23030632	42.6	+	.	Name=AVTGAAA;ID=AVTGAAA-1-chr10;pvalue=5.43e-05;qvalue=0.269;sequence=ACTGAAA;
chr10	fimo	nucleotide_motif	35478423	35478429	42.6	-	.	Name=AVTGAAA;ID=AVTGAAA-1-chr10;pvalue=5.43e-05;qvalue=0.269;sequence=ACTGAAA;
chr10	fimo	nucleotide_motif	64062327	64062333	42.6	-	.	Name=AVTGAAA;ID=AVTGAAA-1-chr10;pvalue=5.43e-05;qvalue=0.269;sequence=ACTGAAA;
chr10	fimo	nucleotide_motif	64067250	64067256	42.6	+	.	Name=AVTGAAA;ID=AVTGAAA-1-chr10;pvalue=5.43e-05;qvalue=0.269;sequence=ACTGAAA;
chr10	fimo	nucleotide_motif	64067292	64067298	42.6	-	.	Name=AVTGAAA;ID=AVTGAAA-2-chr10;pvalue=5.43e-05;qvalue=0.269;sequence=ACTGAAA;
chr10	fimo	nucleotide_motif	64083130	64083136	42.6	+	.	Name=AVTGAAA;ID=AVTGAAA-1-chr10;pvalue=5.43e-05;qvalue=0.269;sequence=ACTGAAA;
chr10	fimo	nucleotide_motif	64085413	64085419	42.6	-	.	Name=AVTGAAA;ID=AVTGAAA-1-chr10;pvalue=5.43e-05;qvalue=0.269;sequence=ACTGAAA;
chr10	fimo	nucleotide_motif	80514005	80514011	42.6	+	.	Name=AVTGAAA;ID=AVTGAAA-1-chr10;pvalue=5.43e-05;qvalue=0.269;sequence=ACTGAAA;
chr10	fimo	nucleotide_motif	80514154	80514160	42.6	-	.	Name=AVTGAAA;ID=AVTGAAA-2-chr10;pvalue=5.43e-05;qvalue=0.269;sequence=ACTGAAA;
chr10	fimo	nucleotide_motif	89840658	89840664	42.6	-	.	Name=AVTGAAA;ID=AVTGAAA-1-chr10;pvalue=5.43e-05;qvalue=0.269;sequence=ACTGAAA;
chr10	fimo	nucleotide_motif	89841484	89841490	42.6	+	.	Name=AVTGAAA;ID=AVTGAAA-1-chr10;pvalue=5.43e-05;qvalue=0.269;sequence=ACTGAAA;
chr10	fimo	nucleotide_motif	90010441	90010447	42.6	-	.	Name=AVTGAAA;ID=AVTGAAA-1-chr10;pvalue=5.43e-05;qvalue=0.269;sequence=ACTGAAA;
chr10	fimo	nucleotide_motif	90020893	90020899	42.6	-	.	Name=AVTGAAA;ID=AVTGAAA-1-chr10;pvalue=5.43e-05;qvalue=0.269;sequence=ACTGAAA;
chr10	fimo	nucleotide_motif	90021075	90021081	42.6	-	.	Name=AVTGAAA;ID=AVTGAAA-2-chr10;pvalue=5.43e-05;qvalue=0.269;sequence=ACTGAAA;
chr10	fimo	nucleotide_motif	90021096	90021102	42.6	-	.	Name=AVTGAAA;ID=AVTGAAA-3-chr10;pvalue=5.43e-05;qvalue=0.269;sequence=ACTGAAA;
chr10	fimo	nucleotide_motif	90165719	90165725	42.6	-	.	Name=AVTGAAA;ID=AVTGAAA-1-chr10;pvalue=5.43e-05;qvalue=0.269;sequence=ACTGAAA;
chr10	fimo	nucleotide_motif	93851031	93851037	42.6	-	.	Name=AVTGAAA;ID=AVTGAAA-1-chr10;pvalue=5.43e-05;qvalue=0.269;sequence=ACTGAAA;
chr10	fimo	nucleotide_motif	96986162	96986168	42.6	-	.	Name=AVTGAAA;ID=AVTGAAA-1-chr10;pvalue=5.43e-05;qvalue=0.269;sequence=ACTGAAA;
chr10	fimo	nucleotide_motif	103609208	103609214	42.6	+	.	Name=AVTGAAA;ID=AVTGAAA-1-chr10;pvalue=5.43e-05;qvalue=0.269;sequence=ACTGAAA;
chr10	fimo	nucleotide_motif	112552751	112552757	42.6	-	.	Name=AVTGAAA;ID=AVTGAAA-1-chr10;pvalue=5.43e-05;qvalue=0.269;sequence=ACTGAAA;
chr10	fimo	nucleotide_motif	122356010	122356016	42.6	+	.	Name=AVTGAAA;ID=AVTGAAA-1-chr10;pvalue=5.43e-05;qvalue=0.269;sequence=ACTGAAA;
chr10	fimo	nucleotide_motif	125964592	125964598	42.6	-	.	Name=AVTGAAA;ID=AVTGAAA-1-chr10;pvalue=5.43e-05;qvalue=0.269;sequence=ACTGAAA;
chr10	fimo	nucleotide_motif	126375346	126375352	42.6	+	.	Name=AVTGAAA;ID=AVTGAAA-1-chr10;pvalue=5.43e-05;qvalue=0.269;sequence=ACTGAAA;
chr10	fimo	nucleotide_motif	135052736	135052742	42.6	+	.	Name=AVTGAAA;ID=AVTGAAA-1-chr10;pvalue=5.43e-05;qvalue=0.269;sequence=ACTGAAA;
chr11	fimo	nucleotide_motif	1830880	1830886	42.6	+	.	Name=AVTGAAA;ID=AVTGAAA-1-chr11;pvalue=5.43e-05;qvalue=0.269;sequence=ACTGAAA;
chr11	fimo	nucleotide_motif	34222347	34222353	42.6	-	.	Name=AVTGAAA;ID=AVTGAAA-2-chr11;pvalue=5.43e-05;qvalue=0.269;sequence=ACTGAAA;
chr11	fimo	nucleotide_motif	34222514	34222520	42.6	+	.	Name=AVTGAAA;ID=AVTGAAA-1-chr11;pvalue=5.43e-05;qvalue=0.269;sequence=ACTGAAA;
chr11	fimo	nucleotide_motif	59075170	59075176	42.6	+	.	Name=AVTGAAA;ID=AVTGAAA-1-chr11;pvalue=5.43e-05;qvalue=0.269;sequence=ACTGAAA;
chr11	fimo	nucleotide_motif	61487716	61487722	42.6	-	.	Name=AVTGAAA;ID=AVTGAAA-1-chr11;pvalue=5.43e-05;qvalue=0.269;sequence=ACTGAAA;
chr11	fimo	nucleotide_motif	64651083	64651089	42.6	-	.	Name=AVTGAAA;ID=AVTGAAA-1-chr11;pvalue=5.43e-05;qvalue=0.269;sequence=ACTGAAA;
chr11	fimo	nucleotide_motif	65021395	65021401	42.6	+	.	Name=AVTGAAA;ID=AVTGAAA-1-chr11;pvalue=5.43e-05;qvalue=0.269;sequence=ACTGAAA;
chr11	fimo	nucleotide_motif	65112337	65112343	42.6	+	.	Name=AVTGAAA;ID=AVTGAAA-1-chr11;pvalue=5.43e-05;qvalue=0.269;sequence=ACTGAAA;
chr11	fimo	nucleotide_motif	65661845	65661851	42.6	-	.	Name=AVTGAAA;ID=AVTGAAA-1-chr11;pvalue=5.43e-05;qvalue=0.269;sequence=ACTGAAA;
chr11	fimo	nucleotide_motif	67790709	67790715	42.6	+	.	Name=AVTGAAA;ID=AVTGAAA-1-chr11;pvalue=5.43e-05;qvalue=0.269;sequence=ACTGAAA;
chr11	fimo	nucleotide_motif	68580457	68580463	42.6	+	.	Name=AVTGAAA;ID=AVTGAAA-1-chr11;pvalue=5.43e-05;qvalue=0.269;sequence=ACTGAAA;
chr11	fimo	nucleotide_motif	73168048	73168054	42.6	-	.	Name=AVTGAAA;ID=AVTGAAA-1-chr11;pvalue=5.43e-05;qvalue=0.269;sequence=ACTGAAA;
chr11	fimo	nucleotide_motif	82450920	82450926	42.6	+	.	Name=AVTGAAA;ID=AVTGAAA-1-chr11;pvalue=5.43e-05;qvalue=0.269;sequence=ACTGAAA;
chr11	fimo	nucleotide_motif	101693171	101693177	42.6	-	.	Name=AVTGAAA;ID=AVTGAAA-1-chr11;pvalue=5.43e-05;qvalue=0.269;sequence=ACTGAAA;
chr11	fimo	nucleotide_motif	103305642	103305648	42.6	+	.	Name=AVTGAAA;ID=AVTGAAA-1-chr11;pvalue=5.43e-05;qvalue=0.269;sequence=ACTGAAA;
chr11	fimo	nucleotide_motif	110747271	110747277	42.6	-	.	Name=AVTGAAA;ID=AVTGAAA-1-chr11;pvalue=5.43e-05;qvalue=0.269;sequence=ACTGAAA;
chr11	fimo	nucleotide_motif	115372343	115372349	42.6	-	.	Name=AVTGAAA;ID=AVTGAAA-1-chr11;pvalue=5.43e-05;qvalue=0.269;sequence=ACTGAAA;
chr11	fimo	nucleotide_motif	117786182	117786188	42.6	+	.	Name=AVTGAAA;ID=AVTGAAA-1-chr11;pvalue=5.43e-05;qvalue=0.269;sequence=ACTGAAA;
chr11	fimo	nucleotide_motif	127928030	127928036	42.6	+	.	Name=AVTGAAA;ID=AVTGAAA-1-chr11;pvalue=5.43e-05;qvalue=0.269;sequence=ACTGAAA;
chr11	fimo	nucleotide_motif	131733432	131733438	42.6	-	.	Name=AVTGAAA;ID=AVTGAAA-1-chr11;pvalue=5.43e-05;qvalue=0.269;sequence=ACTGAAA;
chr12	fimo	nucleotide_motif	1534014	1534020	42.6	+	.	Name=AVTGAAA;ID=AVTGAAA-1-chr12;pvalue=5.43e-05;qvalue=0.269;sequence=ACTGAAA;
chr12	fimo	nucleotide_motif	4122452	4122458	42.6	+	.	Name=AVTGAAA;ID=AVTGAAA-1-chr12;pvalue=5.43e-05;qvalue=0.269;sequence=ACTGAAA;
chr12	fimo	nucleotide_motif	6642719	6642725	42.6	+	.	Name=AVTGAAA;ID=AVTGAAA-1-chr12;pvalue=5.43e-05;qvalue=0.269;sequence=ACTGAAA;
chr12	fimo	nucleotide_motif	6923115	6923121	42.6	+	.	Name=AVTGAAA;ID=AVTGAAA-1-chr12;pvalue=5.43e-05;qvalue=0.269;sequence=ACTGAAA;
chr12	fimo	nucleotide_motif	14325422	14325428	42.6	-	.	Name=AVTGAAA;ID=AVTGAAA-1-chr12;pvalue=5.43e-05;qvalue=0.269;sequence=ACTGAAA;
chr12	fimo	nucleotide_motif	15832477	15832483	42.6	+	.	Name=AVTGAAA;ID=AVTGAAA-1-chr12;pvalue=5.43e-05;qvalue=0.269;sequence=ACTGAAA;
chr12	fimo	nucleotide_motif	29196415	29196421	42.6	+	.	Name=AVTGAAA;ID=AVTGAAA-1-chr12;pvalue=5.43e-05;qvalue=0.269;sequence=ACTGAAA;
chr12	fimo	nucleotide_motif	37455652	37455658	42.6	-	.	Name=AVTGAAA;ID=AVTGAAA-2-chr12;pvalue=5.43e-05;qvalue=0.269;sequence=ACTGAAA;
chr12	fimo	nucleotide_motif	37455742	37455748	42.6	+	.	Name=AVTGAAA;ID=AVTGAAA-1-chr12;pvalue=5.43e-05;qvalue=0.269;sequence=ACTGAAA;
chr12	fimo	nucleotide_motif	38300177	38300183	42.6	-	.	Name=AVTGAAA;ID=AVTGAAA-1-chr12;pvalue=5.43e-05;qvalue=0.269;sequence=ACTGAAA;
chr12	fimo	nucleotide_motif	50651727	50651733	42.6	-	.	Name=AVTGAAA;ID=AVTGAAA-1-chr12;pvalue=5.43e-05;qvalue=0.269;sequence=ACTGAAA;
chr12	fimo	nucleotide_motif	52965824	52965830	42.6	-	.	Name=AVTGAAA;ID=AVTGAAA-1-chr12;pvalue=5.43e-05;qvalue=0.269;sequence=ACTGAAA;
chr12	fimo	nucleotide_motif	63346453	63346459	42.6	+	.	Name=AVTGAAA;ID=AVTGAAA-1-chr12;pvalue=5.43e-05;qvalue=0.269;sequence=ACTGAAA;
chr12	fimo	nucleotide_motif	99103469	99103475	42.6	+	.	Name=AVTGAAA;ID=AVTGAAA-1-chr12;pvalue=5.43e-05;qvalue=0.269;sequence=ACTGAAA;
chr12	fimo	nucleotide_motif	99242550	99242556	42.6	+	.	Name=AVTGAAA;ID=AVTGAAA-1-chr12;pvalue=5.43e-05;qvalue=0.269;sequence=ACTGAAA;
chr12	fimo	nucleotide_motif	102867408	102867414	42.6	+	.	Name=AVTGAAA;ID=AVTGAAA-1-chr12;pvalue=5.43e-05;qvalue=0.269;sequence=ACTGAAA;
chr12	fimo	nucleotide_motif	107486112	107486118	42.6	+	.	Name=AVTGAAA;ID=AVTGAAA-1-chr12;pvalue=5.43e-05;qvalue=0.269;sequence=ACTGAAA;
chr12	fimo	nucleotide_motif	107556310	107556316	42.6	-	.	Name=AVTGAAA;ID=AVTGAAA-1-chr12;pvalue=5.43e-05;qvalue=0.269;sequence=ACTGAAA;
chr12	fimo	nucleotide_motif	115844469	115844475	42.6	+	.	Name=AVTGAAA;ID=AVTGAAA-1-chr12;pvalue=5.43e-05;qvalue=0.269;sequence=ACTGAAA;
chr12	fimo	nucleotide_motif	115844569	115844575	42.6	-	.	Name=AVTGAAA;ID=AVTGAAA-2-chr12;pvalue=5.43e-05;qvalue=0.269;sequence=ACTGAAA;
chr12	fimo	nucleotide_motif	120913647	120913653	42.6	+	.	Name=AVTGAAA;ID=AVTGAAA-1-chr12;pvalue=5.43e-05;qvalue=0.269;sequence=ACTGAAA;
chr12	fimo	nucleotide_motif	121952425	121952431	42.6	+	.	Name=AVTGAAA;ID=AVTGAAA-1-chr12;pvalue=5.43e-05;qvalue=0.269;sequence=ACTGAAA;
chr12	fimo	nucleotide_motif	122025299	122025305	42.6	+	.	Name=AVTGAAA;ID=AVTGAAA-1-chr12;pvalue=5.43e-05;qvalue=0.269;sequence=ACTGAAA;
chr12	fimo	nucleotide_motif	123967769	123967775	42.6	-	.	Name=AVTGAAA;ID=AVTGAAA-1-chr12;pvalue=5.43e-05;qvalue=0.269;sequence=ACTGAAA;
chr12	fimo	nucleotide_motif	123972014	123972020	42.6	-	.	Name=AVTGAAA;ID=AVTGAAA-1-chr12;pvalue=5.43e-05;qvalue=0.269;sequence=ACTGAAA;
chr13	fimo	nucleotide_motif	33201016	33201022	42.6	-	.	Name=AVTGAAA;ID=AVTGAAA-2-chr13;pvalue=5.43e-05;qvalue=0.269;sequence=ACTGAAA;
chr13	fimo	nucleotide_motif	33201036	33201042	42.6	+	.	Name=AVTGAAA;ID=AVTGAAA-1-chr13;pvalue=5.43e-05;qvalue=0.269;sequence=ACTGAAA;
chr13	fimo	nucleotide_motif	40243303	40243309	42.6	+	.	Name=AVTGAAA;ID=AVTGAAA-1-chr13;pvalue=5.43e-05;qvalue=0.269;sequence=ACTGAAA;
chr13	fimo	nucleotide_motif	46123465	46123471	42.6	+	.	Name=AVTGAAA;ID=AVTGAAA-1-chr13;pvalue=5.43e-05;qvalue=0.269;sequence=ACTGAAA;
chr13	fimo	nucleotide_motif	47964088	47964094	42.6	-	.	Name=AVTGAAA;ID=AVTGAAA-1-chr13;pvalue=5.43e-05;qvalue=0.269;sequence=ACTGAAA;
chr13	fimo	nucleotide_motif	48034372	48034378	42.6	+	.	Name=AVTGAAA;ID=AVTGAAA-1-chr13;pvalue=5.43e-05;qvalue=0.269;sequence=ACTGAAA;
chr14	fimo	nucleotide_motif	20779473	20779479	42.6	-	.	Name=AVTGAAA;ID=AVTGAAA-1-chr14;pvalue=5.43e-05;qvalue=0.269;sequence=ACTGAAA;
chr14	fimo	nucleotide_motif	23700280	23700286	42.6	+	.	Name=AVTGAAA;ID=AVTGAAA-1-chr14;pvalue=5.43e-05;qvalue=0.269;sequence=ACTGAAA;
chr14	fimo	nucleotide_motif	58712052	58712058	42.6	-	.	Name=AVTGAAA;ID=AVTGAAA-1-chr14;pvalue=5.43e-05;qvalue=0.269;sequence=ACTGAAA;
chr14	fimo	nucleotide_motif	64693332	64693338	42.6	-	.	Name=AVTGAAA;ID=AVTGAAA-1-chr14;pvalue=5.43e-05;qvalue=0.269;sequence=ACTGAAA;
chr14	fimo	nucleotide_motif	68325477	68325483	42.6	+	.	Name=AVTGAAA;ID=AVTGAAA-1-chr14;pvalue=5.43e-05;qvalue=0.269;sequence=ACTGAAA;
chr14	fimo	nucleotide_motif	75016642	75016648	42.6	+	.	Name=AVTGAAA;ID=AVTGAAA-1-chr14;pvalue=5.43e-05;qvalue=0.269;sequence=ACTGAAA;
chr14	fimo	nucleotide_motif	75023705	75023711	42.6	-	.	Name=AVTGAAA;ID=AVTGAAA-1-chr14;pvalue=5.43e-05;qvalue=0.269;sequence=ACTGAAA;
chr14	fimo	nucleotide_motif	80495692	80495698	42.6	-	.	Name=AVTGAAA;ID=AVTGAAA-2-chr14;pvalue=5.43e-05;qvalue=0.269;sequence=ACTGAAA;
chr14	fimo	nucleotide_motif	80495997	80496003	42.6	+	.	Name=AVTGAAA;ID=AVTGAAA-1-chr14;pvalue=5.43e-05;qvalue=0.269;sequence=ACTGAAA;
chr14	fimo	nucleotide_motif	80755612	80755618	42.6	+	.	Name=AVTGAAA;ID=AVTGAAA-1-chr14;pvalue=5.43e-05;qvalue=0.269;sequence=ACTGAAA;
chr14	fimo	nucleotide_motif	80755785	80755791	42.6	+	.	Name=AVTGAAA;ID=AVTGAAA-2-chr14;pvalue=5.43e-05;qvalue=0.269;sequence=ACTGAAA;
chr14	fimo	nucleotide_motif	81010317	81010323	42.6	+	.	Name=AVTGAAA;ID=AVTGAAA-1-chr14;pvalue=5.43e-05;qvalue=0.269;sequence=ACTGAAA;
chr14	fimo	nucleotide_motif	94798366	94798372	42.6	+	.	Name=AVTGAAA;ID=AVTGAAA-1-chr14;pvalue=5.43e-05;qvalue=0.269;sequence=ACTGAAA;
chr14	fimo	nucleotide_motif	101412743	101412749	42.6	+	.	Name=AVTGAAA;ID=AVTGAAA-1-chr14;pvalue=5.43e-05;qvalue=0.269;sequence=ACTGAAA;
chr14	fimo	nucleotide_motif	104464101	104464107	42.6	-	.	Name=AVTGAAA;ID=AVTGAAA-1-chr14;pvalue=5.43e-05;qvalue=0.269;sequence=ACTGAAA;
chr14	fimo	nucleotide_motif	105399307	105399313	42.6	-	.	Name=AVTGAAA;ID=AVTGAAA-1-chr14;pvalue=5.43e-05;qvalue=0.269;sequence=ACTGAAA;
chr15	fimo	nucleotide_motif	29342910	29342916	42.6	-	.	Name=AVTGAAA;ID=AVTGAAA-1-chr15;pvalue=5.43e-05;qvalue=0.269;sequence=ACTGAAA;
chr15	fimo	nucleotide_motif	29408536	29408542	42.6	+	.	Name=AVTGAAA;ID=AVTGAAA-1-chr15;pvalue=5.43e-05;qvalue=0.269;sequence=ACTGAAA;
chr15	fimo	nucleotide_motif	42790872	42790878	42.6	+	.	Name=AVTGAAA;ID=AVTGAAA-1-chr15;pvalue=5.43e-05;qvalue=0.269;sequence=ACTGAAA;
chr15	fimo	nucleotide_motif	42793005	42793011	42.6	-	.	Name=AVTGAAA;ID=AVTGAAA-1-chr15;pvalue=5.43e-05;qvalue=0.269;sequence=ACTGAAA;
chr15	fimo	nucleotide_motif	62237100	62237106	42.6	+	.	Name=AVTGAAA;ID=AVTGAAA-1-chr15;pvalue=5.43e-05;qvalue=0.269;sequence=ACTGAAA;
chr15	fimo	nucleotide_motif	72476787	72476793	42.6	+	.	Name=AVTGAAA;ID=AVTGAAA-1-chr15;pvalue=5.43e-05;qvalue=0.269;sequence=ACTGAAA;
chr15	fimo	nucleotide_motif	72476920	72476926	42.6	+	.	Name=AVTGAAA;ID=AVTGAAA-2-chr15;pvalue=5.43e-05;qvalue=0.269;sequence=ACTGAAA;
chr15	fimo	nucleotide_motif	73126667	73126673	42.6	+	.	Name=AVTGAAA;ID=AVTGAAA-1-chr15;pvalue=5.43e-05;qvalue=0.269;sequence=ACTGAAA;
chr15	fimo	nucleotide_motif	84035697	84035703	42.6	-	.	Name=AVTGAAA;ID=AVTGAAA-1-chr15;pvalue=5.43e-05;qvalue=0.269;sequence=ACTGAAA;
chr15	fimo	nucleotide_motif	84035796	84035802	42.6	-	.	Name=AVTGAAA;ID=AVTGAAA-2-chr15;pvalue=5.43e-05;qvalue=0.269;sequence=ACTGAAA;
chr16	fimo	nucleotide_motif	8963665	8963671	42.6	-	.	Name=AVTGAAA;ID=AVTGAAA-1-chr16;pvalue=5.43e-05;qvalue=0.269;sequence=ACTGAAA;
chr16	fimo	nucleotide_motif	11679024	11679030	42.6	-	.	Name=AVTGAAA;ID=AVTGAAA-1-chr16;pvalue=5.43e-05;qvalue=0.269;sequence=ACTGAAA;
chr16	fimo	nucleotide_motif	11690615	11690621	42.6	-	.	Name=AVTGAAA;ID=AVTGAAA-1-chr16;pvalue=5.43e-05;qvalue=0.269;sequence=ACTGAAA;
chr16	fimo	nucleotide_motif	11735478	11735484	42.6	+	.	Name=AVTGAAA;ID=AVTGAAA-1-chr16;pvalue=5.43e-05;qvalue=0.269;sequence=ACTGAAA;
chr16	fimo	nucleotide_motif	11735536	11735542	42.6	+	.	Name=AVTGAAA;ID=AVTGAAA-2-chr16;pvalue=5.43e-05;qvalue=0.269;sequence=ACTGAAA;
chr16	fimo	nucleotide_motif	11775440	11775446	42.6	-	.	Name=AVTGAAA;ID=AVTGAAA-3-chr16;pvalue=5.43e-05;qvalue=0.269;sequence=ACTGAAA;
chr16	fimo	nucleotide_motif	11775508	11775514	42.6	+	.	Name=AVTGAAA;ID=AVTGAAA-1-chr16;pvalue=5.43e-05;qvalue=0.269;sequence=ACTGAAA;
chr16	fimo	nucleotide_motif	11775581	11775587	42.6	+	.	Name=AVTGAAA;ID=AVTGAAA-2-chr16;pvalue=5.43e-05;qvalue=0.269;sequence=ACTGAAA;
chr16	fimo	nucleotide_motif	11967754	11967760	42.6	-	.	Name=AVTGAAA;ID=AVTGAAA-1-chr16;pvalue=5.43e-05;qvalue=0.269;sequence=ACTGAAA;
chr16	fimo	nucleotide_motif	20793434	20793440	42.6	+	.	Name=AVTGAAA;ID=AVTGAAA-1-chr16;pvalue=5.43e-05;qvalue=0.269;sequence=ACTGAAA;
chr16	fimo	nucleotide_motif	23745434	23745440	42.6	-	.	Name=AVTGAAA;ID=AVTGAAA-1-chr16;pvalue=5.43e-05;qvalue=0.269;sequence=ACTGAAA;
chr16	fimo	nucleotide_motif	27151133	27151139	42.6	+	.	Name=AVTGAAA;ID=AVTGAAA-1-chr16;pvalue=5.43e-05;qvalue=0.269;sequence=ACTGAAA;
chr16	fimo	nucleotide_motif	29735009	29735015	42.6	+	.	Name=AVTGAAA;ID=AVTGAAA-1-chr16;pvalue=5.43e-05;qvalue=0.269;sequence=ACTGAAA;
chr16	fimo	nucleotide_motif	31099116	31099122	42.6	-	.	Name=AVTGAAA;ID=AVTGAAA-1-chr16;pvalue=5.43e-05;qvalue=0.269;sequence=ACTGAAA;
chr16	fimo	nucleotide_motif	68938069	68938075	42.6	-	.	Name=AVTGAAA;ID=AVTGAAA-1-chr16;pvalue=5.43e-05;qvalue=0.269;sequence=ACTGAAA;
chr16	fimo	nucleotide_motif	70408304	70408310	42.6	+	.	Name=AVTGAAA;ID=AVTGAAA-1-chr16;pvalue=5.43e-05;qvalue=0.269;sequence=ACTGAAA;
chr16	fimo	nucleotide_motif	86365897	86365903	42.6	+	.	Name=AVTGAAA;ID=AVTGAAA-1-chr16;pvalue=5.43e-05;qvalue=0.269;sequence=ACTGAAA;
chr16	fimo	nucleotide_motif	87562204	87562210	42.6	-	.	Name=AVTGAAA;ID=AVTGAAA-1-chr16;pvalue=5.43e-05;qvalue=0.269;sequence=ACTGAAA;
chr16	fimo	nucleotide_motif	88158998	88159004	42.6	+	.	Name=AVTGAAA;ID=AVTGAAA-1-chr16;pvalue=5.43e-05;qvalue=0.269;sequence=ACTGAAA;
chr17	fimo	nucleotide_motif	1567425	1567431	42.6	+	.	Name=AVTGAAA;ID=AVTGAAA-1-chr17;pvalue=5.43e-05;qvalue=0.269;sequence=ACTGAAA;
chr17	fimo	nucleotide_motif	1920623	1920629	42.6	+	.	Name=AVTGAAA;ID=AVTGAAA-1-chr17;pvalue=5.43e-05;qvalue=0.269;sequence=ACTGAAA;
chr17	fimo	nucleotide_motif	23408921	23408927	42.6	-	.	Name=AVTGAAA;ID=AVTGAAA-1-chr17;pvalue=5.43e-05;qvalue=0.269;sequence=ACTGAAA;
chr17	fimo	nucleotide_motif	23408955	23408961	42.6	-	.	Name=AVTGAAA;ID=AVTGAAA-2-chr17;pvalue=5.43e-05;qvalue=0.269;sequence=ACTGAAA;
chr17	fimo	nucleotide_motif	23409197	23409203	42.6	-	.	Name=AVTGAAA;ID=AVTGAAA-3-chr17;pvalue=5.43e-05;qvalue=0.269;sequence=ACTGAAA;
chr17	fimo	nucleotide_motif	35167347	35167353	42.6	-	.	Name=AVTGAAA;ID=AVTGAAA-1-chr17;pvalue=5.43e-05;qvalue=0.269;sequence=ACTGAAA;
chr17	fimo	nucleotide_motif	35167524	35167530	42.6	-	.	Name=AVTGAAA;ID=AVTGAAA-2-chr17;pvalue=5.43e-05;qvalue=0.269;sequence=ACTGAAA;
chr17	fimo	nucleotide_motif	35274049	35274055	42.6	+	.	Name=AVTGAAA;ID=AVTGAAA-1-chr17;pvalue=5.43e-05;qvalue=0.269;sequence=ACTGAAA;
chr17	fimo	nucleotide_motif	37099453	37099459	42.6	-	.	Name=AVTGAAA;ID=AVTGAAA-1-chr17;pvalue=5.43e-05;qvalue=0.269;sequence=ACTGAAA;
chr17	fimo	nucleotide_motif	52790058	52790064	42.6	-	.	Name=AVTGAAA;ID=AVTGAAA-1-chr17;pvalue=5.43e-05;qvalue=0.269;sequence=ACTGAAA;
chr17	fimo	nucleotide_motif	55273995	55274001	42.6	-	.	Name=AVTGAAA;ID=AVTGAAA-1-chr17;pvalue=5.43e-05;qvalue=0.269;sequence=ACTGAAA;
chr17	fimo	nucleotide_motif	55275567	55275573	42.6	-	.	Name=AVTGAAA;ID=AVTGAAA-2-chr17;pvalue=5.43e-05;qvalue=0.269;sequence=ACTGAAA;
chr17	fimo	nucleotide_motif	55275775	55275781	42.6	+	.	Name=AVTGAAA;ID=AVTGAAA-1-chr17;pvalue=5.43e-05;qvalue=0.269;sequence=ACTGAAA;
chr17	fimo	nucleotide_motif	60412596	60412602	42.6	-	.	Name=AVTGAAA;ID=AVTGAAA-1-chr17;pvalue=5.43e-05;qvalue=0.269;sequence=ACTGAAA;
chr17	fimo	nucleotide_motif	63077483	63077489	42.6	-	.	Name=AVTGAAA;ID=AVTGAAA-1-chr17;pvalue=5.43e-05;qvalue=0.269;sequence=ACTGAAA;
chr17	fimo	nucleotide_motif	63745800	63745806	42.6	+	.	Name=AVTGAAA;ID=AVTGAAA-1-chr17;pvalue=5.43e-05;qvalue=0.269;sequence=ACTGAAA;
chr17	fimo	nucleotide_motif	72000884	72000890	42.6	+	.	Name=AVTGAAA;ID=AVTGAAA-1-chr17;pvalue=5.43e-05;qvalue=0.269;sequence=ACTGAAA;
chr17	fimo	nucleotide_motif	72615134	72615140	42.6	-	.	Name=AVTGAAA;ID=AVTGAAA-1-chr17;pvalue=5.43e-05;qvalue=0.269;sequence=ACTGAAA;
chr17	fimo	nucleotide_motif	78000856	78000862	42.6	+	.	Name=AVTGAAA;ID=AVTGAAA-1-chr17;pvalue=5.43e-05;qvalue=0.269;sequence=ACTGAAA;
chr18	fimo	nucleotide_motif	667310	667316	42.6	+	.	Name=AVTGAAA;ID=AVTGAAA-1-chr18;pvalue=5.43e-05;qvalue=0.269;sequence=ACTGAAA;
chr18	fimo	nucleotide_motif	3576830	3576836	42.6	-	.	Name=AVTGAAA;ID=AVTGAAA-1-chr18;pvalue=5.43e-05;qvalue=0.269;sequence=ACTGAAA;
chr18	fimo	nucleotide_motif	7943336	7943342	42.6	-	.	Name=AVTGAAA;ID=AVTGAAA-1-chr18;pvalue=5.43e-05;qvalue=0.269;sequence=ACTGAAA;
chr18	fimo	nucleotide_motif	7943486	7943492	42.6	-	.	Name=AVTGAAA;ID=AVTGAAA-2-chr18;pvalue=5.43e-05;qvalue=0.269;sequence=ACTGAAA;
chr18	fimo	nucleotide_motif	17966485	17966491	42.6	+	.	Name=AVTGAAA;ID=AVTGAAA-1-chr18;pvalue=5.43e-05;qvalue=0.269;sequence=ACTGAAA;
chr18	fimo	nucleotide_motif	19994021	19994027	42.6	+	.	Name=AVTGAAA;ID=AVTGAAA-1-chr18;pvalue=5.43e-05;qvalue=0.269;sequence=ACTGAAA;
chr18	fimo	nucleotide_motif	54888788	54888794	42.6	-	.	Name=AVTGAAA;ID=AVTGAAA-1-chr18;pvalue=5.43e-05;qvalue=0.269;sequence=ACTGAAA;
chr18	fimo	nucleotide_motif	58324636	58324642	42.6	-	.	Name=AVTGAAA;ID=AVTGAAA-1-chr18;pvalue=5.43e-05;qvalue=0.269;sequence=ACTGAAA;
chr18	fimo	nucleotide_motif	58324672	58324678	42.6	-	.	Name=AVTGAAA;ID=AVTGAAA-2-chr18;pvalue=5.43e-05;qvalue=0.269;sequence=ACTGAAA;
chr18	fimo	nucleotide_motif	58975973	58975979	42.6	+	.	Name=AVTGAAA;ID=AVTGAAA-1-chr18;pvalue=5.43e-05;qvalue=0.269;sequence=ACTGAAA;
chr18	fimo	nucleotide_motif	58976402	58976408	42.6	+	.	Name=AVTGAAA;ID=AVTGAAA-2-chr18;pvalue=5.43e-05;qvalue=0.269;sequence=ACTGAAA;
chr18	fimo	nucleotide_motif	58977268	58977274	42.6	+	.	Name=AVTGAAA;ID=AVTGAAA-1-chr18;pvalue=5.43e-05;qvalue=0.269;sequence=ACTGAAA;
chr18	fimo	nucleotide_motif	58999529	58999535	42.6	+	.	Name=AVTGAAA;ID=AVTGAAA-1-chr18;pvalue=5.43e-05;qvalue=0.269;sequence=ACTGAAA;
chr18	fimo	nucleotide_motif	59755418	59755424	42.6	-	.	Name=AVTGAAA;ID=AVTGAAA-1-chr18;pvalue=5.43e-05;qvalue=0.269;sequence=ACTGAAA;
chr18	fimo	nucleotide_motif	59755599	59755605	42.6	-	.	Name=AVTGAAA;ID=AVTGAAA-2-chr18;pvalue=5.43e-05;qvalue=0.269;sequence=ACTGAAA;
chr18	fimo	nucleotide_motif	65767319	65767325	42.6	+	.	Name=AVTGAAA;ID=AVTGAAA-1-chr18;pvalue=5.43e-05;qvalue=0.269;sequence=ACTGAAA;
chr18	fimo	nucleotide_motif	65767353	65767359	42.6	+	.	Name=AVTGAAA;ID=AVTGAAA-2-chr18;pvalue=5.43e-05;qvalue=0.269;sequence=ACTGAAA;
chr18	fimo	nucleotide_motif	75297026	75297032	42.6	-	.	Name=AVTGAAA;ID=AVTGAAA-1-chr18;pvalue=5.43e-05;qvalue=0.269;sequence=ACTGAAA;
chr19	fimo	nucleotide_motif	1599690	1599696	42.6	-	.	Name=AVTGAAA;ID=AVTGAAA-2-chr19;pvalue=5.43e-05;qvalue=0.269;sequence=ACTGAAA;
chr19	fimo	nucleotide_motif	1599763	1599769	42.6	+	.	Name=AVTGAAA;ID=AVTGAAA-1-chr19;pvalue=5.43e-05;qvalue=0.269;sequence=ACTGAAA;
chr19	fimo	nucleotide_motif	2561877	2561883	42.6	-	.	Name=AVTGAAA;ID=AVTGAAA-1-chr19;pvalue=5.43e-05;qvalue=0.269;sequence=ACTGAAA;
chr19	fimo	nucleotide_motif	2561931	2561937	42.6	-	.	Name=AVTGAAA;ID=AVTGAAA-2-chr19;pvalue=5.43e-05;qvalue=0.269;sequence=ACTGAAA;
chr19	fimo	nucleotide_motif	2649721	2649727	42.6	+	.	Name=AVTGAAA;ID=AVTGAAA-1-chr19;pvalue=5.43e-05;qvalue=0.269;sequence=ACTGAAA;
chr19	fimo	nucleotide_motif	10566122	10566128	42.6	-	.	Name=AVTGAAA;ID=AVTGAAA-1-chr19;pvalue=5.43e-05;qvalue=0.269;sequence=ACTGAAA;
chr19	fimo	nucleotide_motif	17097297	17097303	42.6	-	.	Name=AVTGAAA;ID=AVTGAAA-1-chr19;pvalue=5.43e-05;qvalue=0.269;sequence=ACTGAAA;
chr19	fimo	nucleotide_motif	17097444	17097450	42.6	-	.	Name=AVTGAAA;ID=AVTGAAA-2-chr19;pvalue=5.43e-05;qvalue=0.269;sequence=ACTGAAA;
chr19	fimo	nucleotide_motif	38463354	38463360	42.6	+	.	Name=AVTGAAA;ID=AVTGAAA-1-chr19;pvalue=5.43e-05;qvalue=0.269;sequence=ACTGAAA;
chr19	fimo	nucleotide_motif	57182114	57182120	42.6	+	.	Name=AVTGAAA;ID=AVTGAAA-1-chr19;pvalue=5.43e-05;qvalue=0.269;sequence=ACTGAAA;
chr2	fimo	nucleotide_motif	6403290	6403296	42.6	+	.	Name=AVTGAAA;ID=AVTGAAA-1-chr2;pvalue=5.43e-05;qvalue=0.269;sequence=ACTGAAA;
chr2	fimo	nucleotide_motif	9838038	9838044	42.6	+	.	Name=AVTGAAA;ID=AVTGAAA-1-chr2;pvalue=5.43e-05;qvalue=0.269;sequence=ACTGAAA;
chr2	fimo	nucleotide_motif	12786110	12786116	42.6	-	.	Name=AVTGAAA;ID=AVTGAAA-1-chr2;pvalue=5.43e-05;qvalue=0.269;sequence=ACTGAAA;
chr2	fimo	nucleotide_motif	33575995	33576001	42.6	-	.	Name=AVTGAAA;ID=AVTGAAA-1-chr2;pvalue=5.43e-05;qvalue=0.269;sequence=ACTGAAA;
chr2	fimo	nucleotide_motif	37735672	37735678	42.6	-	.	Name=AVTGAAA;ID=AVTGAAA-1-chr2;pvalue=5.43e-05;qvalue=0.269;sequence=ACTGAAA;
chr2	fimo	nucleotide_motif	38015263	38015269	42.6	-	.	Name=AVTGAAA;ID=AVTGAAA-1-chr2;pvalue=5.43e-05;qvalue=0.269;sequence=ACTGAAA;
chr2	fimo	nucleotide_motif	38015407	38015413	42.6	-	.	Name=AVTGAAA;ID=AVTGAAA-2-chr2;pvalue=5.43e-05;qvalue=0.269;sequence=ACTGAAA;
chr2	fimo	nucleotide_motif	38015441	38015447	42.6	-	.	Name=AVTGAAA;ID=AVTGAAA-3-chr2;pvalue=5.43e-05;qvalue=0.269;sequence=ACTGAAA;
chr2	fimo	nucleotide_motif	44812213	44812219	42.6	-	.	Name=AVTGAAA;ID=AVTGAAA-1-chr2;pvalue=5.43e-05;qvalue=0.269;sequence=ACTGAAA;
chr2	fimo	nucleotide_motif	54650601	54650607	42.6	+	.	Name=AVTGAAA;ID=AVTGAAA-1-chr2;pvalue=5.43e-05;qvalue=0.269;sequence=ACTGAAA;
chr2	fimo	nucleotide_motif	54660762	54660768	42.6	+	.	Name=AVTGAAA;ID=AVTGAAA-1-chr2;pvalue=5.43e-05;qvalue=0.269;sequence=ACTGAAA;
chr2	fimo	nucleotide_motif	70167847	70167853	42.6	-	.	Name=AVTGAAA;ID=AVTGAAA-1-chr2;pvalue=5.43e-05;qvalue=0.269;sequence=ACTGAAA;
chr2	fimo	nucleotide_motif	74051866	74051872	42.6	-	.	Name=AVTGAAA;ID=AVTGAAA-1-chr2;pvalue=5.43e-05;qvalue=0.269;sequence=ACTGAAA;
chr2	fimo	nucleotide_motif	98453909	98453915	42.6	-	.	Name=AVTGAAA;ID=AVTGAAA-1-chr2;pvalue=5.43e-05;qvalue=0.269;sequence=ACTGAAA;
chr2	fimo	nucleotide_motif	114360850	114360856	42.6	+	.	Name=AVTGAAA;ID=AVTGAAA-1-chr2;pvalue=5.43e-05;qvalue=0.269;sequence=ACTGAAA;
chr2	fimo	nucleotide_motif	122005179	122005185	42.6	-	.	Name=AVTGAAA;ID=AVTGAAA-1-chr2;pvalue=5.43e-05;qvalue=0.269;sequence=ACTGAAA;
chr2	fimo	nucleotide_motif	125846142	125846148	42.6	+	.	Name=AVTGAAA;ID=AVTGAAA-1-chr2;pvalue=5.43e-05;qvalue=0.269;sequence=ACTGAAA;
chr2	fimo	nucleotide_motif	125872067	125872073	42.6	-	.	Name=AVTGAAA;ID=AVTGAAA-1-chr2;pvalue=5.43e-05;qvalue=0.269;sequence=ACTGAAA;
chr2	fimo	nucleotide_motif	129273129	129273135	42.6	-	.	Name=AVTGAAA;ID=AVTGAAA-1-chr2;pvalue=5.43e-05;qvalue=0.269;sequence=ACTGAAA;
chr2	fimo	nucleotide_motif	156082281	156082287	42.6	-	.	Name=AVTGAAA;ID=AVTGAAA-1-chr2;pvalue=5.43e-05;qvalue=0.269;sequence=ACTGAAA;
chr2	fimo	nucleotide_motif	156082481	156082487	42.6	-	.	Name=AVTGAAA;ID=AVTGAAA-2-chr2;pvalue=5.43e-05;qvalue=0.269;sequence=ACTGAAA;
chr2	fimo	nucleotide_motif	158006547	158006553	42.6	-	.	Name=AVTGAAA;ID=AVTGAAA-1-chr2;pvalue=5.43e-05;qvalue=0.269;sequence=ACTGAAA;
chr2	fimo	nucleotide_motif	161269160	161269166	42.6	-	.	Name=AVTGAAA;ID=AVTGAAA-1-chr2;pvalue=5.43e-05;qvalue=0.269;sequence=ACTGAAA;
chr2	fimo	nucleotide_motif	161269172	161269178	42.6	-	.	Name=AVTGAAA;ID=AVTGAAA-2-chr2;pvalue=5.43e-05;qvalue=0.269;sequence=ACTGAAA;
chr2	fimo	nucleotide_motif	169060414	169060420	42.6	+	.	Name=AVTGAAA;ID=AVTGAAA-1-chr2;pvalue=5.43e-05;qvalue=0.269;sequence=ACTGAAA;
chr2	fimo	nucleotide_motif	177572777	177572783	42.6	-	.	Name=AVTGAAA;ID=AVTGAAA-1-chr2;pvalue=5.43e-05;qvalue=0.269;sequence=ACTGAAA;
chr2	fimo	nucleotide_motif	179103912	179103918	42.6	-	.	Name=AVTGAAA;ID=AVTGAAA-1-chr2;pvalue=5.43e-05;qvalue=0.269;sequence=ACTGAAA;
chr2	fimo	nucleotide_motif	201690377	201690383	42.6	+	.	Name=AVTGAAA;ID=AVTGAAA-1-chr2;pvalue=5.43e-05;qvalue=0.269;sequence=ACTGAAA;
chr2	fimo	nucleotide_motif	201796659	201796665	42.6	-	.	Name=AVTGAAA;ID=AVTGAAA-1-chr2;pvalue=5.43e-05;qvalue=0.269;sequence=ACTGAAA;
chr2	fimo	nucleotide_motif	213589002	213589008	42.6	+	.	Name=AVTGAAA;ID=AVTGAAA-1-chr2;pvalue=5.43e-05;qvalue=0.269;sequence=ACTGAAA;
chr2	fimo	nucleotide_motif	227409449	227409455	42.6	-	.	Name=AVTGAAA;ID=AVTGAAA-1-chr2;pvalue=5.43e-05;qvalue=0.269;sequence=ACTGAAA;
chr2	fimo	nucleotide_motif	231232165	231232171	42.6	-	.	Name=AVTGAAA;ID=AVTGAAA-1-chr2;pvalue=5.43e-05;qvalue=0.269;sequence=ACTGAAA;
chr2	fimo	nucleotide_motif	232600041	232600047	42.6	-	.	Name=AVTGAAA;ID=AVTGAAA-1-chr2;pvalue=5.43e-05;qvalue=0.269;sequence=ACTGAAA;
chr2	fimo	nucleotide_motif	233673669	233673675	42.6	-	.	Name=AVTGAAA;ID=AVTGAAA-1-chr2;pvalue=5.43e-05;qvalue=0.269;sequence=ACTGAAA;
chr2	fimo	nucleotide_motif	238014458	238014464	42.6	-	.	Name=AVTGAAA;ID=AVTGAAA-1-chr2;pvalue=5.43e-05;qvalue=0.269;sequence=ACTGAAA;
chr20	fimo	nucleotide_motif	17785241	17785247	42.6	+	.	Name=AVTGAAA;ID=AVTGAAA-1-chr20;pvalue=5.43e-05;qvalue=0.269;sequence=ACTGAAA;
chr20	fimo	nucleotide_motif	42708450	42708456	42.6	+	.	Name=AVTGAAA;ID=AVTGAAA-1-chr20;pvalue=5.43e-05;qvalue=0.269;sequence=ACTGAAA;
chr20	fimo	nucleotide_motif	61112390	61112396	42.6	-	.	Name=AVTGAAA;ID=AVTGAAA-1-chr20;pvalue=5.43e-05;qvalue=0.269;sequence=ACTGAAA;
chr21	fimo	nucleotide_motif	26029150	26029156	42.6	-	.	Name=AVTGAAA;ID=AVTGAAA-1-chr21;pvalue=5.43e-05;qvalue=0.269;sequence=ACTGAAA;
chr21	fimo	nucleotide_motif	34326523	34326529	42.6	-	.	Name=AVTGAAA;ID=AVTGAAA-1-chr21;pvalue=5.43e-05;qvalue=0.269;sequence=ACTGAAA;
chr22	fimo	nucleotide_motif	27518211	27518217	42.6	-	.	Name=AVTGAAA;ID=AVTGAAA-1-chr22;pvalue=5.43e-05;qvalue=0.269;sequence=ACTGAAA;
chr22	fimo	nucleotide_motif	27525132	27525138	42.6	-	.	Name=AVTGAAA;ID=AVTGAAA-1-chr22;pvalue=5.43e-05;qvalue=0.269;sequence=ACTGAAA;
chr22	fimo	nucleotide_motif	35255398	35255404	42.6	+	.	Name=AVTGAAA;ID=AVTGAAA-1-chr22;pvalue=5.43e-05;qvalue=0.269;sequence=ACTGAAA;
chr22	fimo	nucleotide_motif	39141032	39141038	42.6	-	.	Name=AVTGAAA;ID=AVTGAAA-1-chr22;pvalue=5.43e-05;qvalue=0.269;sequence=ACTGAAA;
chr22	fimo	nucleotide_motif	49089851	49089857	42.6	-	.	Name=AVTGAAA;ID=AVTGAAA-1-chr22;pvalue=5.43e-05;qvalue=0.269;sequence=ACTGAAA;
chr3	fimo	nucleotide_motif	314771	314777	42.6	-	.	Name=AVTGAAA;ID=AVTGAAA-1-chr3;pvalue=5.43e-05;qvalue=0.269;sequence=ACTGAAA;
chr3	fimo	nucleotide_motif	13107981	13107987	42.6	+	.	Name=AVTGAAA;ID=AVTGAAA-1-chr3;pvalue=5.43e-05;qvalue=0.269;sequence=ACTGAAA;
chr3	fimo	nucleotide_motif	15378057	15378063	42.6	+	.	Name=AVTGAAA;ID=AVTGAAA-1-chr3;pvalue=5.43e-05;qvalue=0.269;sequence=ACTGAAA;
chr3	fimo	nucleotide_motif	15378246	15378252	42.6	-	.	Name=AVTGAAA;ID=AVTGAAA-2-chr3;pvalue=5.43e-05;qvalue=0.269;sequence=ACTGAAA;
chr3	fimo	nucleotide_motif	17198934	17198940	42.6	-	.	Name=AVTGAAA;ID=AVTGAAA-1-chr3;pvalue=5.43e-05;qvalue=0.269;sequence=ACTGAAA;
chr3	fimo	nucleotide_motif	23670239	23670245	42.6	-	.	Name=AVTGAAA;ID=AVTGAAA-1-chr3;pvalue=5.43e-05;qvalue=0.269;sequence=ACTGAAA;
chr3	fimo	nucleotide_motif	40977971	40977977	42.6	+	.	Name=AVTGAAA;ID=AVTGAAA-1-chr3;pvalue=5.43e-05;qvalue=0.269;sequence=ACTGAAA;
chr3	fimo	nucleotide_motif	48909679	48909685	42.6	-	.	Name=AVTGAAA;ID=AVTGAAA-1-chr3;pvalue=5.43e-05;qvalue=0.269;sequence=ACTGAAA;
chr3	fimo	nucleotide_motif	52005166	52005172	42.6	+	.	Name=AVTGAAA;ID=AVTGAAA-1-chr3;pvalue=5.43e-05;qvalue=0.269;sequence=ACTGAAA;
chr3	fimo	nucleotide_motif	113661765	113661771	42.6	-	.	Name=AVTGAAA;ID=AVTGAAA-1-chr3;pvalue=5.43e-05;qvalue=0.269;sequence=ACTGAAA;
chr3	fimo	nucleotide_motif	113662214	113662220	42.6	-	.	Name=AVTGAAA;ID=AVTGAAA-1-chr3;pvalue=5.43e-05;qvalue=0.269;sequence=ACTGAAA;
chr3	fimo	nucleotide_motif	123304350	123304356	42.6	+	.	Name=AVTGAAA;ID=AVTGAAA-1-chr3;pvalue=5.43e-05;qvalue=0.269;sequence=ACTGAAA;
chr3	fimo	nucleotide_motif	123811865	123811871	42.6	-	.	Name=AVTGAAA;ID=AVTGAAA-1-chr3;pvalue=5.43e-05;qvalue=0.269;sequence=ACTGAAA;
chr3	fimo	nucleotide_motif	128952131	128952137	42.6	-	.	Name=AVTGAAA;ID=AVTGAAA-1-chr3;pvalue=5.43e-05;qvalue=0.269;sequence=ACTGAAA;
chr3	fimo	nucleotide_motif	128957007	128957013	42.6	-	.	Name=AVTGAAA;ID=AVTGAAA-1-chr3;pvalue=5.43e-05;qvalue=0.269;sequence=ACTGAAA;
chr3	fimo	nucleotide_motif	153533335	153533341	42.6	-	.	Name=AVTGAAA;ID=AVTGAAA-2-chr3;pvalue=5.43e-05;qvalue=0.269;sequence=ACTGAAA;
chr3	fimo	nucleotide_motif	153533398	153533404	42.6	+	.	Name=AVTGAAA;ID=AVTGAAA-1-chr3;pvalue=5.43e-05;qvalue=0.269;sequence=ACTGAAA;
chr3	fimo	nucleotide_motif	153533456	153533462	42.6	-	.	Name=AVTGAAA;ID=AVTGAAA-3-chr3;pvalue=5.43e-05;qvalue=0.269;sequence=ACTGAAA;
chr3	fimo	nucleotide_motif	158289285	158289291	42.6	-	.	Name=AVTGAAA;ID=AVTGAAA-1-chr3;pvalue=5.43e-05;qvalue=0.269;sequence=ACTGAAA;
chr3	fimo	nucleotide_motif	169252374	169252380	42.6	+	.	Name=AVTGAAA;ID=AVTGAAA-1-chr3;pvalue=5.43e-05;qvalue=0.269;sequence=ACTGAAA;
chr3	fimo	nucleotide_motif	169252451	169252457	42.6	+	.	Name=AVTGAAA;ID=AVTGAAA-2-chr3;pvalue=5.43e-05;qvalue=0.269;sequence=ACTGAAA;
chr3	fimo	nucleotide_motif	181479333	181479339	42.6	+	.	Name=AVTGAAA;ID=AVTGAAA-1-chr3;pvalue=5.43e-05;qvalue=0.269;sequence=ACTGAAA;
chr3	fimo	nucleotide_motif	184727902	184727908	42.6	+	.	Name=AVTGAAA;ID=AVTGAAA-1-chr3;pvalue=5.43e-05;qvalue=0.269;sequence=ACTGAAA;
chr3	fimo	nucleotide_motif	187984062	187984068	42.6	-	.	Name=AVTGAAA;ID=AVTGAAA-1-chr3;pvalue=5.43e-05;qvalue=0.269;sequence=ACTGAAA;
chr3	fimo	nucleotide_motif	188216641	188216647	42.6	-	.	Name=AVTGAAA;ID=AVTGAAA-1-chr3;pvalue=5.43e-05;qvalue=0.269;sequence=ACTGAAA;
chr3	fimo	nucleotide_motif	190689924	190689930	42.6	-	.	Name=AVTGAAA;ID=AVTGAAA-1-chr3;pvalue=5.43e-05;qvalue=0.269;sequence=ACTGAAA;
chr3	fimo	nucleotide_motif	196740679	196740685	42.6	-	.	Name=AVTGAAA;ID=AVTGAAA-1-chr3;pvalue=5.43e-05;qvalue=0.269;sequence=ACTGAAA;
chr3	fimo	nucleotide_motif	196746255	196746261	42.6	-	.	Name=AVTGAAA;ID=AVTGAAA-1-chr3;pvalue=5.43e-05;qvalue=0.269;sequence=ACTGAAA;
chr3	fimo	nucleotide_motif	197307833	197307839	42.6	-	.	Name=AVTGAAA;ID=AVTGAAA-1-chr3;pvalue=5.43e-05;qvalue=0.269;sequence=ACTGAAA;
chr3	fimo	nucleotide_motif	199168216	199168222	42.6	+	.	Name=AVTGAAA;ID=AVTGAAA-1-chr3;pvalue=5.43e-05;qvalue=0.269;sequence=ACTGAAA;
chr4	fimo	nucleotide_motif	7824576	7824582	42.6	+	.	Name=AVTGAAA;ID=AVTGAAA-1-chr4;pvalue=5.43e-05;qvalue=0.269;sequence=ACTGAAA;
chr4	fimo	nucleotide_motif	54309379	54309385	42.6	+	.	Name=AVTGAAA;ID=AVTGAAA-1-chr4;pvalue=5.43e-05;qvalue=0.269;sequence=ACTGAAA;
chr4	fimo	nucleotide_motif	77441725	77441731	42.6	-	.	Name=AVTGAAA;ID=AVTGAAA-2-chr4;pvalue=5.43e-05;qvalue=0.269;sequence=ACTGAAA;
chr4	fimo	nucleotide_motif	77441946	77441952	42.6	+	.	Name=AVTGAAA;ID=AVTGAAA-1-chr4;pvalue=5.43e-05;qvalue=0.269;sequence=ACTGAAA;
chr4	fimo	nucleotide_motif	78294463	78294469	42.6	-	.	Name=AVTGAAA;ID=AVTGAAA-1-chr4;pvalue=5.43e-05;qvalue=0.269;sequence=ACTGAAA;
chr4	fimo	nucleotide_motif	79754390	79754396	42.6	-	.	Name=AVTGAAA;ID=AVTGAAA-1-chr4;pvalue=5.43e-05;qvalue=0.269;sequence=ACTGAAA;
chr4	fimo	nucleotide_motif	79779179	79779185	42.6	-	.	Name=AVTGAAA;ID=AVTGAAA-1-chr4;pvalue=5.43e-05;qvalue=0.269;sequence=ACTGAAA;
chr4	fimo	nucleotide_motif	95123489	95123495	42.6	+	.	Name=AVTGAAA;ID=AVTGAAA-1-chr4;pvalue=5.43e-05;qvalue=0.269;sequence=ACTGAAA;
chr4	fimo	nucleotide_motif	116475578	116475584	42.6	-	.	Name=AVTGAAA;ID=AVTGAAA-1-chr4;pvalue=5.43e-05;qvalue=0.269;sequence=ACTGAAA;
chr4	fimo	nucleotide_motif	121207680	121207686	42.6	-	.	Name=AVTGAAA;ID=AVTGAAA-3-chr4;pvalue=5.43e-05;qvalue=0.269;sequence=ACTGAAA;
chr4	fimo	nucleotide_motif	121207708	121207714	42.6	+	.	Name=AVTGAAA;ID=AVTGAAA-1-chr4;pvalue=5.43e-05;qvalue=0.269;sequence=ACTGAAA;
chr4	fimo	nucleotide_motif	121207756	121207762	42.6	+	.	Name=AVTGAAA;ID=AVTGAAA-2-chr4;pvalue=5.43e-05;qvalue=0.269;sequence=ACTGAAA;
chr4	fimo	nucleotide_motif	122280231	122280237	42.6	+	.	Name=AVTGAAA;ID=AVTGAAA-1-chr4;pvalue=5.43e-05;qvalue=0.269;sequence=ACTGAAA;
chr4	fimo	nucleotide_motif	145688438	145688444	42.6	+	.	Name=AVTGAAA;ID=AVTGAAA-1-chr4;pvalue=5.43e-05;qvalue=0.269;sequence=ACTGAAA;
chr4	fimo	nucleotide_motif	146332161	146332167	42.6	-	.	Name=AVTGAAA;ID=AVTGAAA-1-chr4;pvalue=5.43e-05;qvalue=0.269;sequence=ACTGAAA;
chr4	fimo	nucleotide_motif	152885323	152885329	42.6	+	.	Name=AVTGAAA;ID=AVTGAAA-1-chr4;pvalue=5.43e-05;qvalue=0.269;sequence=ACTGAAA;
chr4	fimo	nucleotide_motif	154628885	154628891	42.6	+	.	Name=AVTGAAA;ID=AVTGAAA-1-chr4;pvalue=5.43e-05;qvalue=0.269;sequence=ACTGAAA;
chr4	fimo	nucleotide_motif	160318013	160318019	42.6	+	.	Name=AVTGAAA;ID=AVTGAAA-1-chr4;pvalue=5.43e-05;qvalue=0.269;sequence=ACTGAAA;
chr5	fimo	nucleotide_motif	1369181	1369187	42.6	+	.	Name=AVTGAAA;ID=AVTGAAA-1-chr5;pvalue=5.43e-05;qvalue=0.269;sequence=ACTGAAA;
chr5	fimo	nucleotide_motif	1369187	1369193	42.6	+	.	Name=AVTGAAA;ID=AVTGAAA-2-chr5;pvalue=5.43e-05;qvalue=0.269;sequence=ACTGAAA;
chr5	fimo	nucleotide_motif	32622295	32622301	42.6	-	.	Name=AVTGAAA;ID=AVTGAAA-1-chr5;pvalue=5.43e-05;qvalue=0.269;sequence=ACTGAAA;
chr5	fimo	nucleotide_motif	40442942	40442948	42.6	+	.	Name=AVTGAAA;ID=AVTGAAA-1-chr5;pvalue=5.43e-05;qvalue=0.269;sequence=ACTGAAA;
chr5	fimo	nucleotide_motif	40871226	40871232	42.6	-	.	Name=AVTGAAA;ID=AVTGAAA-1-chr5;pvalue=5.43e-05;qvalue=0.269;sequence=ACTGAAA;
chr5	fimo	nucleotide_motif	55474377	55474383	42.6	+	.	Name=AVTGAAA;ID=AVTGAAA-1-chr5;pvalue=5.43e-05;qvalue=0.269;sequence=ACTGAAA;
chr5	fimo	nucleotide_motif	55474607	55474613	42.6	+	.	Name=AVTGAAA;ID=AVTGAAA-2-chr5;pvalue=5.43e-05;qvalue=0.269;sequence=ACTGAAA;
chr5	fimo	nucleotide_motif	55480197	55480203	42.6	-	.	Name=AVTGAAA;ID=AVTGAAA-2-chr5;pvalue=5.43e-05;qvalue=0.269;sequence=ACTGAAA;
chr5	fimo	nucleotide_motif	55480347	55480353	42.6	+	.	Name=AVTGAAA;ID=AVTGAAA-1-chr5;pvalue=5.43e-05;qvalue=0.269;sequence=ACTGAAA;
chr5	fimo	nucleotide_motif	86448890	86448896	42.6	+	.	Name=AVTGAAA;ID=AVTGAAA-1-chr5;pvalue=5.43e-05;qvalue=0.269;sequence=ACTGAAA;
chr5	fimo	nucleotide_motif	90714325	90714331	42.6	+	.	Name=AVTGAAA;ID=AVTGAAA-1-chr5;pvalue=5.43e-05;qvalue=0.269;sequence=ACTGAAA;
chr5	fimo	nucleotide_motif	95245466	95245472	42.6	+	.	Name=AVTGAAA;ID=AVTGAAA-1-chr5;pvalue=5.43e-05;qvalue=0.269;sequence=ACTGAAA;
chr5	fimo	nucleotide_motif	96529051	96529057	42.6	-	.	Name=AVTGAAA;ID=AVTGAAA-1-chr5;pvalue=5.43e-05;qvalue=0.269;sequence=ACTGAAA;
chr5	fimo	nucleotide_motif	98391147	98391153	42.6	+	.	Name=AVTGAAA;ID=AVTGAAA-1-chr5;pvalue=5.43e-05;qvalue=0.269;sequence=ACTGAAA;
chr5	fimo	nucleotide_motif	126684105	126684111	42.6	+	.	Name=AVTGAAA;ID=AVTGAAA-1-chr5;pvalue=5.43e-05;qvalue=0.269;sequence=ACTGAAA;
chr5	fimo	nucleotide_motif	131037998	131038004	42.6	-	.	Name=AVTGAAA;ID=AVTGAAA-1-chr5;pvalue=5.43e-05;qvalue=0.269;sequence=ACTGAAA;
chr5	fimo	nucleotide_motif	131830045	131830051	42.6	+	.	Name=AVTGAAA;ID=AVTGAAA-1-chr5;pvalue=5.43e-05;qvalue=0.269;sequence=ACTGAAA;
chr5	fimo	nucleotide_motif	138748850	138748856	42.6	+	.	Name=AVTGAAA;ID=AVTGAAA-1-chr5;pvalue=5.43e-05;qvalue=0.269;sequence=ACTGAAA;
chr5	fimo	nucleotide_motif	138937064	138937070	42.6	+	.	Name=AVTGAAA;ID=AVTGAAA-1-chr5;pvalue=5.43e-05;qvalue=0.269;sequence=ACTGAAA;
chr5	fimo	nucleotide_motif	138995876	138995882	42.6	+	.	Name=AVTGAAA;ID=AVTGAAA-1-chr5;pvalue=5.43e-05;qvalue=0.269;sequence=ACTGAAA;
chr5	fimo	nucleotide_motif	151022678	151022684	42.6	+	.	Name=AVTGAAA;ID=AVTGAAA-1-chr5;pvalue=5.43e-05;qvalue=0.269;sequence=ACTGAAA;
chr5	fimo	nucleotide_motif	172394970	172394976	42.6	-	.	Name=AVTGAAA;ID=AVTGAAA-1-chr5;pvalue=5.43e-05;qvalue=0.269;sequence=ACTGAAA;
chr6	fimo	nucleotide_motif	174477	174483	42.6	+	.	Name=AVTGAAA;ID=AVTGAAA-1-chr6;pvalue=5.43e-05;qvalue=0.269;sequence=ACTGAAA;
chr6	fimo	nucleotide_motif	264423	264429	42.6	-	.	Name=AVTGAAA;ID=AVTGAAA-1-chr6;pvalue=5.43e-05;qvalue=0.269;sequence=ACTGAAA;
chr6	fimo	nucleotide_motif	273400	273406	42.6	+	.	Name=AVTGAAA;ID=AVTGAAA-1-chr6;pvalue=5.43e-05;qvalue=0.269;sequence=ACTGAAA;
chr6	fimo	nucleotide_motif	355357	355363	42.6	+	.	Name=AVTGAAA;ID=AVTGAAA-1-chr6;pvalue=5.43e-05;qvalue=0.269;sequence=ACTGAAA;
chr6	fimo	nucleotide_motif	2736700	2736706	42.6	-	.	Name=AVTGAAA;ID=AVTGAAA-1-chr6;pvalue=5.43e-05;qvalue=0.269;sequence=ACTGAAA;
chr6	fimo	nucleotide_motif	7828139	7828145	42.6	+	.	Name=AVTGAAA;ID=AVTGAAA-1-chr6;pvalue=5.43e-05;qvalue=0.269;sequence=ACTGAAA;
chr6	fimo	nucleotide_motif	7829374	7829380	42.6	+	.	Name=AVTGAAA;ID=AVTGAAA-1-chr6;pvalue=5.43e-05;qvalue=0.269;sequence=ACTGAAA;
chr6	fimo	nucleotide_motif	7834525	7834531	42.6	+	.	Name=AVTGAAA;ID=AVTGAAA-1-chr6;pvalue=5.43e-05;qvalue=0.269;sequence=ACTGAAA;
chr6	fimo	nucleotide_motif	7862329	7862335	42.6	+	.	Name=AVTGAAA;ID=AVTGAAA-1-chr6;pvalue=5.43e-05;qvalue=0.269;sequence=ACTGAAA;
chr6	fimo	nucleotide_motif	7862409	7862415	42.6	+	.	Name=AVTGAAA;ID=AVTGAAA-2-chr6;pvalue=5.43e-05;qvalue=0.269;sequence=ACTGAAA;
chr6	fimo	nucleotide_motif	7862634	7862640	42.6	-	.	Name=AVTGAAA;ID=AVTGAAA-3-chr6;pvalue=5.43e-05;qvalue=0.269;sequence=ACTGAAA;
chr6	fimo	nucleotide_motif	11942654	11942660	42.6	-	.	Name=AVTGAAA;ID=AVTGAAA-1-chr6;pvalue=5.43e-05;qvalue=0.269;sequence=ACTGAAA;
chr6	fimo	nucleotide_motif	12119334	12119340	42.6	-	.	Name=AVTGAAA;ID=AVTGAAA-1-chr6;pvalue=5.43e-05;qvalue=0.269;sequence=ACTGAAA;
chr6	fimo	nucleotide_motif	16529484	16529490	42.6	+	.	Name=AVTGAAA;ID=AVTGAAA-1-chr6;pvalue=5.43e-05;qvalue=0.269;sequence=ACTGAAA;
chr6	fimo	nucleotide_motif	16581453	16581459	42.6	+	.	Name=AVTGAAA;ID=AVTGAAA-1-chr6;pvalue=5.43e-05;qvalue=0.269;sequence=ACTGAAA;
chr6	fimo	nucleotide_motif	16581493	16581499	42.6	-	.	Name=AVTGAAA;ID=AVTGAAA-2-chr6;pvalue=5.43e-05;qvalue=0.269;sequence=ACTGAAA;
chr6	fimo	nucleotide_motif	24829297	24829303	42.6	-	.	Name=AVTGAAA;ID=AVTGAAA-1-chr6;pvalue=5.43e-05;qvalue=0.269;sequence=ACTGAAA;
chr6	fimo	nucleotide_motif	26129782	26129788	42.6	-	.	Name=AVTGAAA;ID=AVTGAAA-1-chr6;pvalue=5.43e-05;qvalue=0.269;sequence=ACTGAAA;
chr6	fimo	nucleotide_motif	26265822	26265828	42.6	+	.	Name=AVTGAAA;ID=AVTGAAA-1-chr6;pvalue=5.43e-05;qvalue=0.269;sequence=ACTGAAA;
chr6	fimo	nucleotide_motif	26313423	26313429	42.6	+	.	Name=AVTGAAA;ID=AVTGAAA-1-chr6;pvalue=5.43e-05;qvalue=0.269;sequence=ACTGAAA;
chr6	fimo	nucleotide_motif	26358337	26358343	42.6	+	.	Name=AVTGAAA;ID=AVTGAAA-1-chr6;pvalue=5.43e-05;qvalue=0.269;sequence=ACTGAAA;
chr6	fimo	nucleotide_motif	27222866	27222872	42.6	-	.	Name=AVTGAAA;ID=AVTGAAA-1-chr6;pvalue=5.43e-05;qvalue=0.269;sequence=ACTGAAA;
chr6	fimo	nucleotide_motif	28734278	28734284	42.6	-	.	Name=AVTGAAA;ID=AVTGAAA-1-chr6;pvalue=5.43e-05;qvalue=0.269;sequence=ACTGAAA;
chr6	fimo	nucleotide_motif	30189024	30189030	42.6	+	.	Name=AVTGAAA;ID=AVTGAAA-1-chr6;pvalue=5.43e-05;qvalue=0.269;sequence=ACTGAAA;
chr6	fimo	nucleotide_motif	30565912	30565918	42.6	-	.	Name=AVTGAAA;ID=AVTGAAA-1-chr6;pvalue=5.43e-05;qvalue=0.269;sequence=ACTGAAA;
chr6	fimo	nucleotide_motif	31728757	31728763	42.6	-	.	Name=AVTGAAA;ID=AVTGAAA-1-chr6;pvalue=5.43e-05;qvalue=0.269;sequence=ACTGAAA;
chr6	fimo	nucleotide_motif	34732581	34732587	42.6	+	.	Name=AVTGAAA;ID=AVTGAAA-1-chr6;pvalue=5.43e-05;qvalue=0.269;sequence=ACTGAAA;
chr6	fimo	nucleotide_motif	43005909	43005915	42.6	+	.	Name=AVTGAAA;ID=AVTGAAA-1-chr6;pvalue=5.43e-05;qvalue=0.269;sequence=ACTGAAA;
chr6	fimo	nucleotide_motif	47513402	47513408	42.6	+	.	Name=AVTGAAA;ID=AVTGAAA-1-chr6;pvalue=5.43e-05;qvalue=0.269;sequence=ACTGAAA;
chr6	fimo	nucleotide_motif	64272676	64272682	42.6	+	.	Name=AVTGAAA;ID=AVTGAAA-1-chr6;pvalue=5.43e-05;qvalue=0.269;sequence=ACTGAAA;
chr6	fimo	nucleotide_motif	74282358	74282364	42.6	-	.	Name=AVTGAAA;ID=AVTGAAA-1-chr6;pvalue=5.43e-05;qvalue=0.269;sequence=ACTGAAA;
chr6	fimo	nucleotide_motif	80381267	80381273	42.6	+	.	Name=AVTGAAA;ID=AVTGAAA-1-chr6;pvalue=5.43e-05;qvalue=0.269;sequence=ACTGAAA;
chr6	fimo	nucleotide_motif	106653648	106653654	42.6	+	.	Name=AVTGAAA;ID=AVTGAAA-1-chr6;pvalue=5.43e-05;qvalue=0.269;sequence=ACTGAAA;
chr6	fimo	nucleotide_motif	106656628	106656634	42.6	-	.	Name=AVTGAAA;ID=AVTGAAA-1-chr6;pvalue=5.43e-05;qvalue=0.269;sequence=ACTGAAA;
chr6	fimo	nucleotide_motif	127081655	127081661	42.6	+	.	Name=AVTGAAA;ID=AVTGAAA-1-chr6;pvalue=5.43e-05;qvalue=0.269;sequence=ACTGAAA;
chr6	fimo	nucleotide_motif	127081932	127081938	42.6	+	.	Name=AVTGAAA;ID=AVTGAAA-2-chr6;pvalue=5.43e-05;qvalue=0.269;sequence=ACTGAAA;
chr6	fimo	nucleotide_motif	134610410	134610416	42.6	+	.	Name=AVTGAAA;ID=AVTGAAA-1-chr6;pvalue=5.43e-05;qvalue=0.269;sequence=ACTGAAA;
chr6	fimo	nucleotide_motif	138312902	138312908	42.6	-	.	Name=AVTGAAA;ID=AVTGAAA-1-chr6;pvalue=5.43e-05;qvalue=0.269;sequence=ACTGAAA;
chr6	fimo	nucleotide_motif	143166487	143166493	42.6	+	.	Name=AVTGAAA;ID=AVTGAAA-1-chr6;pvalue=5.43e-05;qvalue=0.269;sequence=ACTGAAA;
chr6	fimo	nucleotide_motif	143170301	143170307	42.6	+	.	Name=AVTGAAA;ID=AVTGAAA-1-chr6;pvalue=5.43e-05;qvalue=0.269;sequence=ACTGAAA;
chr7	fimo	nucleotide_motif	23024958	23024964	42.6	-	.	Name=AVTGAAA;ID=AVTGAAA-1-chr7;pvalue=5.43e-05;qvalue=0.269;sequence=ACTGAAA;
chr7	fimo	nucleotide_motif	24924528	24924534	42.6	-	.	Name=AVTGAAA;ID=AVTGAAA-1-chr7;pvalue=5.43e-05;qvalue=0.269;sequence=ACTGAAA;
chr7	fimo	nucleotide_motif	41991344	41991350	42.6	+	.	Name=AVTGAAA;ID=AVTGAAA-1-chr7;pvalue=5.43e-05;qvalue=0.269;sequence=ACTGAAA;
chr7	fimo	nucleotide_motif	42875878	42875884	42.6	+	.	Name=AVTGAAA;ID=AVTGAAA-1-chr7;pvalue=5.43e-05;qvalue=0.269;sequence=ACTGAAA;
chr7	fimo	nucleotide_motif	42876010	42876016	42.6	+	.	Name=AVTGAAA;ID=AVTGAAA-2-chr7;pvalue=5.43e-05;qvalue=0.269;sequence=ACTGAAA;
chr7	fimo	nucleotide_motif	44070828	44070834	42.6	-	.	Name=AVTGAAA;ID=AVTGAAA-1-chr7;pvalue=5.43e-05;qvalue=0.269;sequence=ACTGAAA;
chr7	fimo	nucleotide_motif	55605157	55605163	42.6	+	.	Name=AVTGAAA;ID=AVTGAAA-1-chr7;pvalue=5.43e-05;qvalue=0.269;sequence=ACTGAAA;
chr7	fimo	nucleotide_motif	73270146	73270152	42.6	+	.	Name=AVTGAAA;ID=AVTGAAA-1-chr7;pvalue=5.43e-05;qvalue=0.269;sequence=ACTGAAA;
chr7	fimo	nucleotide_motif	100515478	100515484	42.6	-	.	Name=AVTGAAA;ID=AVTGAAA-1-chr7;pvalue=5.43e-05;qvalue=0.269;sequence=ACTGAAA;
chr7	fimo	nucleotide_motif	120706192	120706198	42.6	+	.	Name=AVTGAAA;ID=AVTGAAA-1-chr7;pvalue=5.43e-05;qvalue=0.269;sequence=ACTGAAA;
chr7	fimo	nucleotide_motif	128362264	128362270	42.6	-	.	Name=AVTGAAA;ID=AVTGAAA-1-chr7;pvalue=5.43e-05;qvalue=0.269;sequence=ACTGAAA;
chr7	fimo	nucleotide_motif	135300925	135300931	42.6	+	.	Name=AVTGAAA;ID=AVTGAAA-1-chr7;pvalue=5.43e-05;qvalue=0.269;sequence=ACTGAAA;
chr7	fimo	nucleotide_motif	154722554	154722560	42.6	+	.	Name=AVTGAAA;ID=AVTGAAA-1-chr7;pvalue=5.43e-05;qvalue=0.269;sequence=ACTGAAA;
chr8	fimo	nucleotide_motif	28691099	28691105	42.6	-	.	Name=AVTGAAA;ID=AVTGAAA-1-chr8;pvalue=5.43e-05;qvalue=0.269;sequence=ACTGAAA;
chr8	fimo	nucleotide_motif	54975231	54975237	42.6	-	.	Name=AVTGAAA;ID=AVTGAAA-1-chr8;pvalue=5.43e-05;qvalue=0.269;sequence=ACTGAAA;
chr8	fimo	nucleotide_motif	61978828	61978834	42.6	-	.	Name=AVTGAAA;ID=AVTGAAA-1-chr8;pvalue=5.43e-05;qvalue=0.269;sequence=ACTGAAA;
chr8	fimo	nucleotide_motif	67026282	67026288	42.6	-	.	Name=AVTGAAA;ID=AVTGAAA-1-chr8;pvalue=5.43e-05;qvalue=0.269;sequence=ACTGAAA;
chr8	fimo	nucleotide_motif	67056801	67056807	42.6	+	.	Name=AVTGAAA;ID=AVTGAAA-1-chr8;pvalue=5.43e-05;qvalue=0.269;sequence=ACTGAAA;
chr8	fimo	nucleotide_motif	67057123	67057129	42.6	-	.	Name=AVTGAAA;ID=AVTGAAA-2-chr8;pvalue=5.43e-05;qvalue=0.269;sequence=ACTGAAA;
chr8	fimo	nucleotide_motif	67755440	67755446	42.6	-	.	Name=AVTGAAA;ID=AVTGAAA-1-chr8;pvalue=5.43e-05;qvalue=0.269;sequence=ACTGAAA;
chr8	fimo	nucleotide_motif	71021139	71021145	42.6	+	.	Name=AVTGAAA;ID=AVTGAAA-1-chr8;pvalue=5.43e-05;qvalue=0.269;sequence=ACTGAAA;
chr8	fimo	nucleotide_motif	91065474	91065480	42.6	+	.	Name=AVTGAAA;ID=AVTGAAA-1-chr8;pvalue=5.43e-05;qvalue=0.269;sequence=ACTGAAA;
chr8	fimo	nucleotide_motif	98712718	98712724	42.6	-	.	Name=AVTGAAA;ID=AVTGAAA-2-chr8;pvalue=5.43e-05;qvalue=0.269;sequence=ACTGAAA;
chr8	fimo	nucleotide_motif	98712810	98712816	42.6	+	.	Name=AVTGAAA;ID=AVTGAAA-1-chr8;pvalue=5.43e-05;qvalue=0.269;sequence=ACTGAAA;
chr8	fimo	nucleotide_motif	101576219	101576225	42.6	+	.	Name=AVTGAAA;ID=AVTGAAA-1-chr8;pvalue=5.43e-05;qvalue=0.269;sequence=ACTGAAA;
chr8	fimo	nucleotide_motif	101998368	101998374	42.6	-	.	Name=AVTGAAA;ID=AVTGAAA-1-chr8;pvalue=5.43e-05;qvalue=0.269;sequence=ACTGAAA;
chr8	fimo	nucleotide_motif	103610918	103610924	42.6	-	.	Name=AVTGAAA;ID=AVTGAAA-1-chr8;pvalue=5.43e-05;qvalue=0.269;sequence=ACTGAAA;
chr8	fimo	nucleotide_motif	103612016	103612022	42.6	-	.	Name=AVTGAAA;ID=AVTGAAA-1-chr8;pvalue=5.43e-05;qvalue=0.269;sequence=ACTGAAA;
chr8	fimo	nucleotide_motif	105750469	105750475	42.6	+	.	Name=AVTGAAA;ID=AVTGAAA-1-chr8;pvalue=5.43e-05;qvalue=0.269;sequence=ACTGAAA;
chr8	fimo	nucleotide_motif	105750896	105750902	42.6	-	.	Name=AVTGAAA;ID=AVTGAAA-2-chr8;pvalue=5.43e-05;qvalue=0.269;sequence=ACTGAAA;
chr8	fimo	nucleotide_motif	119361045	119361051	42.6	+	.	Name=AVTGAAA;ID=AVTGAAA-1-chr8;pvalue=5.43e-05;qvalue=0.269;sequence=ACTGAAA;
chr8	fimo	nucleotide_motif	126233257	126233263	42.6	-	.	Name=AVTGAAA;ID=AVTGAAA-1-chr8;pvalue=5.43e-05;qvalue=0.269;sequence=ACTGAAA;
chr8	fimo	nucleotide_motif	126412327	126412333	42.6	+	.	Name=AVTGAAA;ID=AVTGAAA-1-chr8;pvalue=5.43e-05;qvalue=0.269;sequence=ACTGAAA;
chr8	fimo	nucleotide_motif	126415603	126415609	42.6	+	.	Name=AVTGAAA;ID=AVTGAAA-1-chr8;pvalue=5.43e-05;qvalue=0.269;sequence=ACTGAAA;
chr8	fimo	nucleotide_motif	126520017	126520023	42.6	-	.	Name=AVTGAAA;ID=AVTGAAA-1-chr8;pvalue=5.43e-05;qvalue=0.269;sequence=ACTGAAA;
chr8	fimo	nucleotide_motif	126683596	126683602	42.6	+	.	Name=AVTGAAA;ID=AVTGAAA-1-chr8;pvalue=5.43e-05;qvalue=0.269;sequence=ACTGAAA;
chr8	fimo	nucleotide_motif	129303672	129303678	42.6	-	.	Name=AVTGAAA;ID=AVTGAAA-1-chr8;pvalue=5.43e-05;qvalue=0.269;sequence=ACTGAAA;
chr8	fimo	nucleotide_motif	129395546	129395552	42.6	+	.	Name=AVTGAAA;ID=AVTGAAA-1-chr8;pvalue=5.43e-05;qvalue=0.269;sequence=ACTGAAA;
chr8	fimo	nucleotide_motif	131329446	131329452	42.6	+	.	Name=AVTGAAA;ID=AVTGAAA-1-chr8;pvalue=5.43e-05;qvalue=0.269;sequence=ACTGAAA;
chr8	fimo	nucleotide_motif	135801782	135801788	42.6	-	.	Name=AVTGAAA;ID=AVTGAAA-1-chr8;pvalue=5.43e-05;qvalue=0.269;sequence=ACTGAAA;
chr8	fimo	nucleotide_motif	141668304	141668310	42.6	-	.	Name=AVTGAAA;ID=AVTGAAA-1-chr8;pvalue=5.43e-05;qvalue=0.269;sequence=ACTGAAA;
chr8	fimo	nucleotide_motif	144179331	144179337	42.6	-	.	Name=AVTGAAA;ID=AVTGAAA-1-chr8;pvalue=5.43e-05;qvalue=0.269;sequence=ACTGAAA;
chr8	fimo	nucleotide_motif	144179337	144179343	42.6	-	.	Name=AVTGAAA;ID=AVTGAAA-2-chr8;pvalue=5.43e-05;qvalue=0.269;sequence=ACTGAAA;
chr9	fimo	nucleotide_motif	24922954	24922960	42.6	-	.	Name=AVTGAAA;ID=AVTGAAA-1-chr9;pvalue=5.43e-05;qvalue=0.269;sequence=ACTGAAA;
chr9	fimo	nucleotide_motif	36994561	36994567	42.6	-	.	Name=AVTGAAA;ID=AVTGAAA-1-chr9;pvalue=5.43e-05;qvalue=0.269;sequence=ACTGAAA;
chr9	fimo	nucleotide_motif	37392909	37392915	42.6	+	.	Name=AVTGAAA;ID=AVTGAAA-1-chr9;pvalue=5.43e-05;qvalue=0.269;sequence=ACTGAAA;
chr9	fimo	nucleotide_motif	70787823	70787829	42.6	+	.	Name=AVTGAAA;ID=AVTGAAA-1-chr9;pvalue=5.43e-05;qvalue=0.269;sequence=ACTGAAA;
chr9	fimo	nucleotide_motif	79948738	79948744	42.6	-	.	Name=AVTGAAA;ID=AVTGAAA-1-chr9;pvalue=5.43e-05;qvalue=0.269;sequence=ACTGAAA;
chr9	fimo	nucleotide_motif	84959132	84959138	42.6	+	.	Name=AVTGAAA;ID=AVTGAAA-1-chr9;pvalue=5.43e-05;qvalue=0.269;sequence=ACTGAAA;
chr9	fimo	nucleotide_motif	84959159	84959165	42.6	-	.	Name=AVTGAAA;ID=AVTGAAA-2-chr9;pvalue=5.43e-05;qvalue=0.269;sequence=ACTGAAA;
chr9	fimo	nucleotide_motif	86499119	86499125	42.6	+	.	Name=AVTGAAA;ID=AVTGAAA-1-chr9;pvalue=5.43e-05;qvalue=0.269;sequence=ACTGAAA;
chr9	fimo	nucleotide_motif	86499342	86499348	42.6	+	.	Name=AVTGAAA;ID=AVTGAAA-2-chr9;pvalue=5.43e-05;qvalue=0.269;sequence=ACTGAAA;
chr9	fimo	nucleotide_motif	89269479	89269485	42.6	+	.	Name=AVTGAAA;ID=AVTGAAA-1-chr9;pvalue=5.43e-05;qvalue=0.269;sequence=ACTGAAA;
chr9	fimo	nucleotide_motif	92950064	92950070	42.6	-	.	Name=AVTGAAA;ID=AVTGAAA-1-chr9;pvalue=5.43e-05;qvalue=0.269;sequence=ACTGAAA;
chr9	fimo	nucleotide_motif	92950158	92950164	42.6	-	.	Name=AVTGAAA;ID=AVTGAAA-2-chr9;pvalue=5.43e-05;qvalue=0.269;sequence=ACTGAAA;
chr9	fimo	nucleotide_motif	114586046	114586052	42.6	-	.	Name=AVTGAAA;ID=AVTGAAA-1-chr9;pvalue=5.43e-05;qvalue=0.269;sequence=ACTGAAA;
chr9	fimo	nucleotide_motif	122699599	122699605	42.6	+	.	Name=AVTGAAA;ID=AVTGAAA-1-chr9;pvalue=5.43e-05;qvalue=0.269;sequence=ACTGAAA;
chr9	fimo	nucleotide_motif	131833301	131833307	42.6	+	.	Name=AVTGAAA;ID=AVTGAAA-1-chr9;pvalue=5.43e-05;qvalue=0.269;sequence=ACTGAAA;
chr9	fimo	nucleotide_motif	131833384	131833390	42.6	+	.	Name=AVTGAAA;ID=AVTGAAA-2-chr9;pvalue=5.43e-05;qvalue=0.269;sequence=ACTGAAA;
chrX	fimo	nucleotide_motif	7043409	7043415	42.6	+	.	Name=AVTGAAA;ID=AVTGAAA-1-chrX;pvalue=5.43e-05;qvalue=0.269;sequence=ACTGAAA;
chrX	fimo	nucleotide_motif	29483643	29483649	42.6	+	.	Name=AVTGAAA;ID=AVTGAAA-1-chrX;pvalue=5.43e-05;qvalue=0.269;sequence=ACTGAAA;
chrX	fimo	nucleotide_motif	29483674	29483680	42.6	-	.	Name=AVTGAAA;ID=AVTGAAA-2-chrX;pvalue=5.43e-05;qvalue=0.269;sequence=ACTGAAA;
chrX	fimo	nucleotide_motif	41095103	41095109	42.6	-	.	Name=AVTGAAA;ID=AVTGAAA-1-chrX;pvalue=5.43e-05;qvalue=0.269;sequence=ACTGAAA;
chrX	fimo	nucleotide_motif	41095888	41095894	42.6	-	.	Name=AVTGAAA;ID=AVTGAAA-1-chrX;pvalue=5.43e-05;qvalue=0.269;sequence=ACTGAAA;
chrX	fimo	nucleotide_motif	46373135	46373141	42.6	-	.	Name=AVTGAAA;ID=AVTGAAA-1-chrX;pvalue=5.43e-05;qvalue=0.269;sequence=ACTGAAA;
chrX	fimo	nucleotide_motif	46382723	46382729	42.6	-	.	Name=AVTGAAA;ID=AVTGAAA-1-chrX;pvalue=5.43e-05;qvalue=0.269;sequence=ACTGAAA;
chrX	fimo	nucleotide_motif	48654296	48654302	42.6	+	.	Name=AVTGAAA;ID=AVTGAAA-1-chrX;pvalue=5.43e-05;qvalue=0.269;sequence=ACTGAAA;
chrX	fimo	nucleotide_motif	48681098	48681104	42.6	+	.	Name=AVTGAAA;ID=AVTGAAA-1-chrX;pvalue=5.43e-05;qvalue=0.269;sequence=ACTGAAA;
chrX	fimo	nucleotide_motif	119643462	119643468	42.6	+	.	Name=AVTGAAA;ID=AVTGAAA-1-chrX;pvalue=5.43e-05;qvalue=0.269;sequence=ACTGAAA;
chrX	fimo	nucleotide_motif	119643535	119643541	42.6	-	.	Name=AVTGAAA;ID=AVTGAAA-2-chrX;pvalue=5.43e-05;qvalue=0.269;sequence=ACTGAAA;
chrX	fimo	nucleotide_motif	138635583	138635589	42.6	+	.	Name=AVTGAAA;ID=AVTGAAA-1-chrX;pvalue=5.43e-05;qvalue=0.269;sequence=ACTGAAA;
