# Supplementary material for: The MEME Suite
Source: Nucleic Acids Res. 2015 May 7;43(Web Server issue):W39–49. doi: 10.1093/nar/gkv416 (PMC4489269; doi:10.1093/nar/gkv416)
Supplement: SUPPLEMENTARY DATA [file supp_gkv416_nar-00283-web-b-2015-File005.zip › case4/meme-chip/fimo_out_3/fimo.txt]

#pattern name	sequence name	start	stop	strand	score	p-value	q-value	matched sequence
AVTGAAA	chr1	12034990	12034996	+	12.8732	5.43e-05	0.269	ACTGAAA
AVTGAAA	chr1	21489946	21489952	-	12.8732	5.43e-05	0.269	ACTGAAA
AVTGAAA	chr1	22318164	22318170	-	12.8732	5.43e-05	0.269	ACTGAAA
AVTGAAA	chr1	28083599	28083605	+	12.8732	5.43e-05	0.269	ACTGAAA
AVTGAAA	chr1	28398874	28398880	+	12.8732	5.43e-05	0.269	ACTGAAA
AVTGAAA	chr1	28847893	28847899	+	12.8732	5.43e-05	0.269	ACTGAAA
AVTGAAA	chr1	30992961	30992967	-	12.8732	5.43e-05	0.269	ACTGAAA
AVTGAAA	chr1	39054322	39054328	+	12.8732	5.43e-05	0.269	ACTGAAA
AVTGAAA	chr1	48998190	48998196	+	12.8732	5.43e-05	0.269	ACTGAAA
AVTGAAA	chr1	67913144	67913150	+	12.8732	5.43e-05	0.269	ACTGAAA
AVTGAAA	chr1	67998428	67998434	+	12.8732	5.43e-05	0.269	ACTGAAA
AVTGAAA	chr1	76034431	76034437	-	12.8732	5.43e-05	0.269	ACTGAAA
AVTGAAA	chr1	76218515	76218521	+	12.8732	5.43e-05	0.269	ACTGAAA
AVTGAAA	chr1	84744965	84744971	-	12.8732	5.43e-05	0.269	ACTGAAA
AVTGAAA	chr1	101645948	101645954	-	12.8732	5.43e-05	0.269	ACTGAAA
AVTGAAA	chr1	108051174	108051180	+	12.8732	5.43e-05	0.269	ACTGAAA
AVTGAAA	chr1	110378572	110378578	+	12.8732	5.43e-05	0.269	ACTGAAA
AVTGAAA	chr1	110378578	110378584	+	12.8732	5.43e-05	0.269	ACTGAAA
AVTGAAA	chr1	111548890	111548896	-	12.8732	5.43e-05	0.269	ACTGAAA
AVTGAAA	chr1	112040771	112040777	+	12.8732	5.43e-05	0.269	ACTGAAA
AVTGAAA	chr1	120065996	120066002	-	12.8732	5.43e-05	0.269	ACTGAAA
AVTGAAA	chr1	144094378	144094384	+	12.8732	5.43e-05	0.269	ACTGAAA
AVTGAAA	chr1	148125141	148125147	-	12.8732	5.43e-05	0.269	ACTGAAA
AVTGAAA	chr1	155418498	155418504	-	12.8732	5.43e-05	0.269	ACTGAAA
AVTGAAA	chr1	158860250	158860256	+	12.8732	5.43e-05	0.269	ACTGAAA
AVTGAAA	chr1	171448815	171448821	+	12.8732	5.43e-05	0.269	ACTGAAA
AVTGAAA	chr1	171449141	171449147	+	12.8732	5.43e-05	0.269	ACTGAAA
AVTGAAA	chr1	172099139	172099145	+	12.8732	5.43e-05	0.269	ACTGAAA
AVTGAAA	chr1	190812427	190812433	-	12.8732	5.43e-05	0.269	ACTGAAA
AVTGAAA	chr1	195123863	195123869	+	12.8732	5.43e-05	0.269	ACTGAAA
AVTGAAA	chr1	202742504	202742510	+	12.8732	5.43e-05	0.269	ACTGAAA
AVTGAAA	chr1	204458320	204458326	-	12.8732	5.43e-05	0.269	ACTGAAA
AVTGAAA	chr1	210173035	210173041	-	12.8732	5.43e-05	0.269	ACTGAAA
AVTGAAA	chr1	228325955	228325961	-	12.8732	5.43e-05	0.269	ACTGAAA
AVTGAAA	chr1	228391137	228391143	-	12.8732	5.43e-05	0.269	ACTGAAA
AVTGAAA	chr1	232899377	232899383	+	12.8732	5.43e-05	0.269	ACTGAAA
AVTGAAA	chr1	243201383	243201389	-	12.8732	5.43e-05	0.269	ACTGAAA
AVTGAAA	chr2	6403290	6403296	+	12.8732	5.43e-05	0.269	ACTGAAA
AVTGAAA	chr2	9838038	9838044	+	12.8732	5.43e-05	0.269	ACTGAAA
AVTGAAA	chr2	12786110	12786116	-	12.8732	5.43e-05	0.269	ACTGAAA
AVTGAAA	chr2	33575995	33576001	-	12.8732	5.43e-05	0.269	ACTGAAA
AVTGAAA	chr2	37735672	37735678	-	12.8732	5.43e-05	0.269	ACTGAAA
AVTGAAA	chr2	38015263	38015269	-	12.8732	5.43e-05	0.269	ACTGAAA
AVTGAAA	chr2	38015407	38015413	-	12.8732	5.43e-05	0.269	ACTGAAA
AVTGAAA	chr2	38015441	38015447	-	12.8732	5.43e-05	0.269	ACTGAAA
AVTGAAA	chr2	44812213	44812219	-	12.8732	5.43e-05	0.269	ACTGAAA
AVTGAAA	chr2	54650601	54650607	+	12.8732	5.43e-05	0.269	ACTGAAA
AVTGAAA	chr2	54660762	54660768	+	12.8732	5.43e-05	0.269	ACTGAAA
AVTGAAA	chr2	70167847	70167853	-	12.8732	5.43e-05	0.269	ACTGAAA
AVTGAAA	chr2	74051866	74051872	-	12.8732	5.43e-05	0.269	ACTGAAA
AVTGAAA	chr2	98453909	98453915	-	12.8732	5.43e-05	0.269	ACTGAAA
AVTGAAA	chr2	114360850	114360856	+	12.8732	5.43e-05	0.269	ACTGAAA
AVTGAAA	chr2	122005179	122005185	-	12.8732	5.43e-05	0.269	ACTGAAA
AVTGAAA	chr2	125846142	125846148	+	12.8732	5.43e-05	0.269	ACTGAAA
AVTGAAA	chr2	125872067	125872073	-	12.8732	5.43e-05	0.269	ACTGAAA
AVTGAAA	chr2	129273129	129273135	-	12.8732	5.43e-05	0.269	ACTGAAA
AVTGAAA	chr2	156082281	156082287	-	12.8732	5.43e-05	0.269	ACTGAAA
AVTGAAA	chr2	156082481	156082487	-	12.8732	5.43e-05	0.269	ACTGAAA
AVTGAAA	chr2	158006547	158006553	-	12.8732	5.43e-05	0.269	ACTGAAA
AVTGAAA	chr2	161269160	161269166	-	12.8732	5.43e-05	0.269	ACTGAAA
AVTGAAA	chr2	161269172	161269178	-	12.8732	5.43e-05	0.269	ACTGAAA
AVTGAAA	chr2	169060414	169060420	+	12.8732	5.43e-05	0.269	ACTGAAA
AVTGAAA	chr2	177572777	177572783	-	12.8732	5.43e-05	0.269	ACTGAAA
AVTGAAA	chr2	179103912	179103918	-	12.8732	5.43e-05	0.269	ACTGAAA
AVTGAAA	chr2	201690377	201690383	+	12.8732	5.43e-05	0.269	ACTGAAA
AVTGAAA	chr2	201796659	201796665	-	12.8732	5.43e-05	0.269	ACTGAAA
AVTGAAA	chr2	213589002	213589008	+	12.8732	5.43e-05	0.269	ACTGAAA
AVTGAAA	chr2	227409449	227409455	-	12.8732	5.43e-05	0.269	ACTGAAA
AVTGAAA	chr2	231232165	231232171	-	12.8732	5.43e-05	0.269	ACTGAAA
AVTGAAA	chr2	232600041	232600047	-	12.8732	5.43e-05	0.269	ACTGAAA
AVTGAAA	chr2	233673669	233673675	-	12.8732	5.43e-05	0.269	ACTGAAA
AVTGAAA	chr2	238014458	238014464	-	12.8732	5.43e-05	0.269	ACTGAAA
AVTGAAA	chr3	314771	314777	-	12.8732	5.43e-05	0.269	ACTGAAA
AVTGAAA	chr3	13107981	13107987	+	12.8732	5.43e-05	0.269	ACTGAAA
AVTGAAA	chr3	15378057	15378063	+	12.8732	5.43e-05	0.269	ACTGAAA
AVTGAAA	chr3	15378246	15378252	-	12.8732	5.43e-05	0.269	ACTGAAA
AVTGAAA	chr3	17198934	17198940	-	12.8732	5.43e-05	0.269	ACTGAAA
AVTGAAA	chr3	23670239	23670245	-	12.8732	5.43e-05	0.269	ACTGAAA
AVTGAAA	chr3	40977971	40977977	+	12.8732	5.43e-05	0.269	ACTGAAA
AVTGAAA	chr3	48909679	48909685	-	12.8732	5.43e-05	0.269	ACTGAAA
AVTGAAA	chr3	52005166	52005172	+	12.8732	5.43e-05	0.269	ACTGAAA
AVTGAAA	chr3	113661765	113661771	-	12.8732	5.43e-05	0.269	ACTGAAA
AVTGAAA	chr3	113662214	113662220	-	12.8732	5.43e-05	0.269	ACTGAAA
AVTGAAA	chr3	123304350	123304356	+	12.8732	5.43e-05	0.269	ACTGAAA
AVTGAAA	chr3	123811865	123811871	-	12.8732	5.43e-05	0.269	ACTGAAA
AVTGAAA	chr3	128952131	128952137	-	12.8732	5.43e-05	0.269	ACTGAAA
AVTGAAA	chr3	128957007	128957013	-	12.8732	5.43e-05	0.269	ACTGAAA
AVTGAAA	chr3	153533398	153533404	+	12.8732	5.43e-05	0.269	ACTGAAA
AVTGAAA	chr3	153533335	153533341	-	12.8732	5.43e-05	0.269	ACTGAAA
AVTGAAA	chr3	153533456	153533462	-	12.8732	5.43e-05	0.269	ACTGAAA
AVTGAAA	chr3	158289285	158289291	-	12.8732	5.43e-05	0.269	ACTGAAA
AVTGAAA	chr3	169252374	169252380	+	12.8732	5.43e-05	0.269	ACTGAAA
AVTGAAA	chr3	169252451	169252457	+	12.8732	5.43e-05	0.269	ACTGAAA
AVTGAAA	chr3	181479333	181479339	+	12.8732	5.43e-05	0.269	ACTGAAA
AVTGAAA	chr3	184727902	184727908	+	12.8732	5.43e-05	0.269	ACTGAAA
AVTGAAA	chr3	187984062	187984068	-	12.8732	5.43e-05	0.269	ACTGAAA
AVTGAAA	chr3	188216641	188216647	-	12.8732	5.43e-05	0.269	ACTGAAA
AVTGAAA	chr3	190689924	190689930	-	12.8732	5.43e-05	0.269	ACTGAAA
AVTGAAA	chr3	196740679	196740685	-	12.8732	5.43e-05	0.269	ACTGAAA
AVTGAAA	chr3	196746255	196746261	-	12.8732	5.43e-05	0.269	ACTGAAA
AVTGAAA	chr3	197307833	197307839	-	12.8732	5.43e-05	0.269	ACTGAAA
AVTGAAA	chr3	199168216	199168222	+	12.8732	5.43e-05	0.269	ACTGAAA
AVTGAAA	chr4	7824576	7824582	+	12.8732	5.43e-05	0.269	ACTGAAA
AVTGAAA	chr4	54309379	54309385	+	12.8732	5.43e-05	0.269	ACTGAAA
AVTGAAA	chr4	77441946	77441952	+	12.8732	5.43e-05	0.269	ACTGAAA
AVTGAAA	chr4	77441725	77441731	-	12.8732	5.43e-05	0.269	ACTGAAA
AVTGAAA	chr4	78294463	78294469	-	12.8732	5.43e-05	0.269	ACTGAAA
AVTGAAA	chr4	79754390	79754396	-	12.8732	5.43e-05	0.269	ACTGAAA
AVTGAAA	chr4	79779179	79779185	-	12.8732	5.43e-05	0.269	ACTGAAA
AVTGAAA	chr4	95123489	95123495	+	12.8732	5.43e-05	0.269	ACTGAAA
AVTGAAA	chr4	116475578	116475584	-	12.8732	5.43e-05	0.269	ACTGAAA
AVTGAAA	chr4	121207708	121207714	+	12.8732	5.43e-05	0.269	ACTGAAA
AVTGAAA	chr4	121207756	121207762	+	12.8732	5.43e-05	0.269	ACTGAAA
AVTGAAA	chr4	121207680	121207686	-	12.8732	5.43e-05	0.269	ACTGAAA
AVTGAAA	chr4	122280231	122280237	+	12.8732	5.43e-05	0.269	ACTGAAA
AVTGAAA	chr4	145688438	145688444	+	12.8732	5.43e-05	0.269	ACTGAAA
AVTGAAA	chr4	146332161	146332167	-	12.8732	5.43e-05	0.269	ACTGAAA
AVTGAAA	chr4	152885323	152885329	+	12.8732	5.43e-05	0.269	ACTGAAA
AVTGAAA	chr4	154628885	154628891	+	12.8732	5.43e-05	0.269	ACTGAAA
AVTGAAA	chr4	160318013	160318019	+	12.8732	5.43e-05	0.269	ACTGAAA
AVTGAAA	chr5	1369181	1369187	+	12.8732	5.43e-05	0.269	ACTGAAA
AVTGAAA	chr5	1369187	1369193	+	12.8732	5.43e-05	0.269	ACTGAAA
AVTGAAA	chr5	32622295	32622301	-	12.8732	5.43e-05	0.269	ACTGAAA
AVTGAAA	chr5	40442942	40442948	+	12.8732	5.43e-05	0.269	ACTGAAA
AVTGAAA	chr5	40871226	40871232	-	12.8732	5.43e-05	0.269	ACTGAAA
AVTGAAA	chr5	55474377	55474383	+	12.8732	5.43e-05	0.269	ACTGAAA
AVTGAAA	chr5	55474607	55474613	+	12.8732	5.43e-05	0.269	ACTGAAA
AVTGAAA	chr5	55480347	55480353	+	12.8732	5.43e-05	0.269	ACTGAAA
AVTGAAA	chr5	55480197	55480203	-	12.8732	5.43e-05	0.269	ACTGAAA
AVTGAAA	chr5	86448890	86448896	+	12.8732	5.43e-05	0.269	ACTGAAA
AVTGAAA	chr5	90714325	90714331	+	12.8732	5.43e-05	0.269	ACTGAAA
AVTGAAA	chr5	95245466	95245472	+	12.8732	5.43e-05	0.269	ACTGAAA
AVTGAAA	chr5	96529051	96529057	-	12.8732	5.43e-05	0.269	ACTGAAA
AVTGAAA	chr5	98391147	98391153	+	12.8732	5.43e-05	0.269	ACTGAAA
AVTGAAA	chr5	126684105	126684111	+	12.8732	5.43e-05	0.269	ACTGAAA
AVTGAAA	chr5	131037998	131038004	-	12.8732	5.43e-05	0.269	ACTGAAA
AVTGAAA	chr5	131830045	131830051	+	12.8732	5.43e-05	0.269	ACTGAAA
AVTGAAA	chr5	138748850	138748856	+	12.8732	5.43e-05	0.269	ACTGAAA
AVTGAAA	chr5	138937064	138937070	+	12.8732	5.43e-05	0.269	ACTGAAA
AVTGAAA	chr5	138995876	138995882	+	12.8732	5.43e-05	0.269	ACTGAAA
AVTGAAA	chr5	151022678	151022684	+	12.8732	5.43e-05	0.269	ACTGAAA
AVTGAAA	chr5	172394970	172394976	-	12.8732	5.43e-05	0.269	ACTGAAA
AVTGAAA	chr6	174477	174483	+	12.8732	5.43e-05	0.269	ACTGAAA
AVTGAAA	chr6	264423	264429	-	12.8732	5.43e-05	0.269	ACTGAAA
AVTGAAA	chr6	273400	273406	+	12.8732	5.43e-05	0.269	ACTGAAA
AVTGAAA	chr6	355357	355363	+	12.8732	5.43e-05	0.269	ACTGAAA
AVTGAAA	chr6	2736700	2736706	-	12.8732	5.43e-05	0.269	ACTGAAA
AVTGAAA	chr6	7828139	7828145	+	12.8732	5.43e-05	0.269	ACTGAAA
AVTGAAA	chr6	7829374	7829380	+	12.8732	5.43e-05	0.269	ACTGAAA
AVTGAAA	chr6	7834525	7834531	+	12.8732	5.43e-05	0.269	ACTGAAA
AVTGAAA	chr6	7862329	7862335	+	12.8732	5.43e-05	0.269	ACTGAAA
AVTGAAA	chr6	7862409	7862415	+	12.8732	5.43e-05	0.269	ACTGAAA
AVTGAAA	chr6	7862634	7862640	-	12.8732	5.43e-05	0.269	ACTGAAA
AVTGAAA	chr6	11942654	11942660	-	12.8732	5.43e-05	0.269	ACTGAAA
AVTGAAA	chr6	12119334	12119340	-	12.8732	5.43e-05	0.269	ACTGAAA
AVTGAAA	chr6	16529484	16529490	+	12.8732	5.43e-05	0.269	ACTGAAA
AVTGAAA	chr6	16581453	16581459	+	12.8732	5.43e-05	0.269	ACTGAAA
AVTGAAA	chr6	16581493	16581499	-	12.8732	5.43e-05	0.269	ACTGAAA
AVTGAAA	chr6	24829297	24829303	-	12.8732	5.43e-05	0.269	ACTGAAA
AVTGAAA	chr6	26129782	26129788	-	12.8732	5.43e-05	0.269	ACTGAAA
AVTGAAA	chr6	26265822	26265828	+	12.8732	5.43e-05	0.269	ACTGAAA
AVTGAAA	chr6	26313423	26313429	+	12.8732	5.43e-05	0.269	ACTGAAA
AVTGAAA	chr6	26358337	26358343	+	12.8732	5.43e-05	0.269	ACTGAAA
AVTGAAA	chr6	27222866	27222872	-	12.8732	5.43e-05	0.269	ACTGAAA
AVTGAAA	chr6	28734278	28734284	-	12.8732	5.43e-05	0.269	ACTGAAA
AVTGAAA	chr6	30189024	30189030	+	12.8732	5.43e-05	0.269	ACTGAAA
AVTGAAA	chr6	30565912	30565918	-	12.8732	5.43e-05	0.269	ACTGAAA
AVTGAAA	chr6	31728757	31728763	-	12.8732	5.43e-05	0.269	ACTGAAA
AVTGAAA	chr6	34732581	34732587	+	12.8732	5.43e-05	0.269	ACTGAAA
AVTGAAA	chr6	43005909	43005915	+	12.8732	5.43e-05	0.269	ACTGAAA
AVTGAAA	chr6	47513402	47513408	+	12.8732	5.43e-05	0.269	ACTGAAA
AVTGAAA	chr6	64272676	64272682	+	12.8732	5.43e-05	0.269	ACTGAAA
AVTGAAA	chr6	74282358	74282364	-	12.8732	5.43e-05	0.269	ACTGAAA
AVTGAAA	chr6	80381267	80381273	+	12.8732	5.43e-05	0.269	ACTGAAA
AVTGAAA	chr6	106653648	106653654	+	12.8732	5.43e-05	0.269	ACTGAAA
AVTGAAA	chr6	106656628	106656634	-	12.8732	5.43e-05	0.269	ACTGAAA
AVTGAAA	chr6	127081655	127081661	+	12.8732	5.43e-05	0.269	ACTGAAA
AVTGAAA	chr6	127081932	127081938	+	12.8732	5.43e-05	0.269	ACTGAAA
AVTGAAA	chr6	134610410	134610416	+	12.8732	5.43e-05	0.269	ACTGAAA
AVTGAAA	chr6	138312902	138312908	-	12.8732	5.43e-05	0.269	ACTGAAA
AVTGAAA	chr6	143166487	143166493	+	12.8732	5.43e-05	0.269	ACTGAAA
AVTGAAA	chr6	143170301	143170307	+	12.8732	5.43e-05	0.269	ACTGAAA
AVTGAAA	chr7	23024958	23024964	-	12.8732	5.43e-05	0.269	ACTGAAA
AVTGAAA	chr7	24924528	24924534	-	12.8732	5.43e-05	0.269	ACTGAAA
AVTGAAA	chr7	41991344	41991350	+	12.8732	5.43e-05	0.269	ACTGAAA
AVTGAAA	chr7	42875878	42875884	+	12.8732	5.43e-05	0.269	ACTGAAA
AVTGAAA	chr7	42876010	42876016	+	12.8732	5.43e-05	0.269	ACTGAAA
AVTGAAA	chr7	44070828	44070834	-	12.8732	5.43e-05	0.269	ACTGAAA
AVTGAAA	chr7	55605157	55605163	+	12.8732	5.43e-05	0.269	ACTGAAA
AVTGAAA	chr7	73270146	73270152	+	12.8732	5.43e-05	0.269	ACTGAAA
AVTGAAA	chr7	100515478	100515484	-	12.8732	5.43e-05	0.269	ACTGAAA
AVTGAAA	chr7	120706192	120706198	+	12.8732	5.43e-05	0.269	ACTGAAA
AVTGAAA	chr7	128362264	128362270	-	12.8732	5.43e-05	0.269	ACTGAAA
AVTGAAA	chr7	135300925	135300931	+	12.8732	5.43e-05	0.269	ACTGAAA
AVTGAAA	chr7	154722554	154722560	+	12.8732	5.43e-05	0.269	ACTGAAA
AVTGAAA	chr8	144179331	144179337	-	12.8732	5.43e-05	0.269	ACTGAAA
AVTGAAA	chr8	144179337	144179343	-	12.8732	5.43e-05	0.269	ACTGAAA
AVTGAAA	chr8	28691099	28691105	-	12.8732	5.43e-05	0.269	ACTGAAA
AVTGAAA	chr8	54975231	54975237	-	12.8732	5.43e-05	0.269	ACTGAAA
AVTGAAA	chr8	61978828	61978834	-	12.8732	5.43e-05	0.269	ACTGAAA
AVTGAAA	chr8	67026282	67026288	-	12.8732	5.43e-05	0.269	ACTGAAA
AVTGAAA	chr8	67056801	67056807	+	12.8732	5.43e-05	0.269	ACTGAAA
AVTGAAA	chr8	67057123	67057129	-	12.8732	5.43e-05	0.269	ACTGAAA
AVTGAAA	chr8	67755440	67755446	-	12.8732	5.43e-05	0.269	ACTGAAA
AVTGAAA	chr8	71021139	71021145	+	12.8732	5.43e-05	0.269	ACTGAAA
AVTGAAA	chr8	91065474	91065480	+	12.8732	5.43e-05	0.269	ACTGAAA
AVTGAAA	chr8	98712810	98712816	+	12.8732	5.43e-05	0.269	ACTGAAA
AVTGAAA	chr8	98712718	98712724	-	12.8732	5.43e-05	0.269	ACTGAAA
AVTGAAA	chr8	101576219	101576225	+	12.8732	5.43e-05	0.269	ACTGAAA
AVTGAAA	chr8	101998368	101998374	-	12.8732	5.43e-05	0.269	ACTGAAA
AVTGAAA	chr8	103610918	103610924	-	12.8732	5.43e-05	0.269	ACTGAAA
AVTGAAA	chr8	103612016	103612022	-	12.8732	5.43e-05	0.269	ACTGAAA
AVTGAAA	chr8	105750469	105750475	+	12.8732	5.43e-05	0.269	ACTGAAA
AVTGAAA	chr8	105750896	105750902	-	12.8732	5.43e-05	0.269	ACTGAAA
AVTGAAA	chr8	119361045	119361051	+	12.8732	5.43e-05	0.269	ACTGAAA
AVTGAAA	chr8	126233257	126233263	-	12.8732	5.43e-05	0.269	ACTGAAA
AVTGAAA	chr8	126412327	126412333	+	12.8732	5.43e-05	0.269	ACTGAAA
AVTGAAA	chr8	126415603	126415609	+	12.8732	5.43e-05	0.269	ACTGAAA
AVTGAAA	chr8	126520017	126520023	-	12.8732	5.43e-05	0.269	ACTGAAA
AVTGAAA	chr8	126683596	126683602	+	12.8732	5.43e-05	0.269	ACTGAAA
AVTGAAA	chr8	129303672	129303678	-	12.8732	5.43e-05	0.269	ACTGAAA
AVTGAAA	chr8	129395546	129395552	+	12.8732	5.43e-05	0.269	ACTGAAA
AVTGAAA	chr8	131329446	131329452	+	12.8732	5.43e-05	0.269	ACTGAAA
AVTGAAA	chr8	135801782	135801788	-	12.8732	5.43e-05	0.269	ACTGAAA
AVTGAAA	chr8	141668304	141668310	-	12.8732	5.43e-05	0.269	ACTGAAA
AVTGAAA	chr9	24922954	24922960	-	12.8732	5.43e-05	0.269	ACTGAAA
AVTGAAA	chr9	36994561	36994567	-	12.8732	5.43e-05	0.269	ACTGAAA
AVTGAAA	chr9	37392909	37392915	+	12.8732	5.43e-05	0.269	ACTGAAA
AVTGAAA	chr9	70787823	70787829	+	12.8732	5.43e-05	0.269	ACTGAAA
AVTGAAA	chr9	79948738	79948744	-	12.8732	5.43e-05	0.269	ACTGAAA
AVTGAAA	chr9	84959132	84959138	+	12.8732	5.43e-05	0.269	ACTGAAA
AVTGAAA	chr9	84959159	84959165	-	12.8732	5.43e-05	0.269	ACTGAAA
AVTGAAA	chr9	86499119	86499125	+	12.8732	5.43e-05	0.269	ACTGAAA
AVTGAAA	chr9	86499342	86499348	+	12.8732	5.43e-05	0.269	ACTGAAA
AVTGAAA	chr9	89269479	89269485	+	12.8732	5.43e-05	0.269	ACTGAAA
AVTGAAA	chr9	92950064	92950070	-	12.8732	5.43e-05	0.269	ACTGAAA
AVTGAAA	chr9	92950158	92950164	-	12.8732	5.43e-05	0.269	ACTGAAA
AVTGAAA	chr9	114586046	114586052	-	12.8732	5.43e-05	0.269	ACTGAAA
AVTGAAA	chr9	122699599	122699605	+	12.8732	5.43e-05	0.269	ACTGAAA
AVTGAAA	chr9	131833301	131833307	+	12.8732	5.43e-05	0.269	ACTGAAA
AVTGAAA	chr9	131833384	131833390	+	12.8732	5.43e-05	0.269	ACTGAAA
AVTGAAA	chrX	7043409	7043415	+	12.8732	5.43e-05	0.269	ACTGAAA
AVTGAAA	chrX	29483643	29483649	+	12.8732	5.43e-05	0.269	ACTGAAA
AVTGAAA	chrX	29483674	29483680	-	12.8732	5.43e-05	0.269	ACTGAAA
AVTGAAA	chrX	41095103	41095109	-	12.8732	5.43e-05	0.269	ACTGAAA
AVTGAAA	chrX	41095888	41095894	-	12.8732	5.43e-05	0.269	ACTGAAA
AVTGAAA	chrX	46373135	46373141	-	12.8732	5.43e-05	0.269	ACTGAAA
AVTGAAA	chrX	46382723	46382729	-	12.8732	5.43e-05	0.269	ACTGAAA
AVTGAAA	chrX	48654296	48654302	+	12.8732	5.43e-05	0.269	ACTGAAA
AVTGAAA	chrX	48681098	48681104	+	12.8732	5.43e-05	0.269	ACTGAAA
AVTGAAA	chrX	119643462	119643468	+	12.8732	5.43e-05	0.269	ACTGAAA
AVTGAAA	chrX	119643535	119643541	-	12.8732	5.43e-05	0.269	ACTGAAA
AVTGAAA	chrX	138635583	138635589	+	12.8732	5.43e-05	0.269	ACTGAAA
AVTGAAA	chr10	2980823	2980829	+	12.8732	5.43e-05	0.269	ACTGAAA
AVTGAAA	chr10	6430189	6430195	-	12.8732	5.43e-05	0.269	ACTGAAA
AVTGAAA	chr10	7554121	7554127	+	12.8732	5.43e-05	0.269	ACTGAAA
AVTGAAA	chr10	11319987	11319993	-	12.8732	5.43e-05	0.269	ACTGAAA
AVTGAAA	chr10	11368593	11368599	+	12.8732	5.43e-05	0.269	ACTGAAA
AVTGAAA	chr10	11691617	11691623	-	12.8732	5.43e-05	0.269	ACTGAAA
AVTGAAA	chr10	13839529	13839535	-	12.8732	5.43e-05	0.269	ACTGAAA
AVTGAAA	chr10	14729972	14729978	+	12.8732	5.43e-05	0.269	ACTGAAA
AVTGAAA	chr10	14730234	14730240	+	12.8732	5.43e-05	0.269	ACTGAAA
AVTGAAA	chr10	23030626	23030632	+	12.8732	5.43e-05	0.269	ACTGAAA
AVTGAAA	chr10	35478423	35478429	-	12.8732	5.43e-05	0.269	ACTGAAA
AVTGAAA	chr10	64062327	64062333	-	12.8732	5.43e-05	0.269	ACTGAAA
AVTGAAA	chr10	64067250	64067256	+	12.8732	5.43e-05	0.269	ACTGAAA
AVTGAAA	chr10	64067292	64067298	-	12.8732	5.43e-05	0.269	ACTGAAA
AVTGAAA	chr10	64083130	64083136	+	12.8732	5.43e-05	0.269	ACTGAAA
AVTGAAA	chr10	64085413	64085419	-	12.8732	5.43e-05	0.269	ACTGAAA
AVTGAAA	chr10	80514005	80514011	+	12.8732	5.43e-05	0.269	ACTGAAA
AVTGAAA	chr10	80514154	80514160	-	12.8732	5.43e-05	0.269	ACTGAAA
AVTGAAA	chr10	89840658	89840664	-	12.8732	5.43e-05	0.269	ACTGAAA
AVTGAAA	chr10	89841484	89841490	+	12.8732	5.43e-05	0.269	ACTGAAA
AVTGAAA	chr10	90010441	90010447	-	12.8732	5.43e-05	0.269	ACTGAAA
AVTGAAA	chr10	90020893	90020899	-	12.8732	5.43e-05	0.269	ACTGAAA
AVTGAAA	chr10	90021075	90021081	-	12.8732	5.43e-05	0.269	ACTGAAA
AVTGAAA	chr10	90021096	90021102	-	12.8732	5.43e-05	0.269	ACTGAAA
AVTGAAA	chr10	90165719	90165725	-	12.8732	5.43e-05	0.269	ACTGAAA
AVTGAAA	chr10	93851031	93851037	-	12.8732	5.43e-05	0.269	ACTGAAA
AVTGAAA	chr10	96986162	96986168	-	12.8732	5.43e-05	0.269	ACTGAAA
AVTGAAA	chr10	103609208	103609214	+	12.8732	5.43e-05	0.269	ACTGAAA
AVTGAAA	chr10	112552751	112552757	-	12.8732	5.43e-05	0.269	ACTGAAA
AVTGAAA	chr10	122356010	122356016	+	12.8732	5.43e-05	0.269	ACTGAAA
AVTGAAA	chr10	125964592	125964598	-	12.8732	5.43e-05	0.269	ACTGAAA
AVTGAAA	chr10	126375346	126375352	+	12.8732	5.43e-05	0.269	ACTGAAA
AVTGAAA	chr10	135052736	135052742	+	12.8732	5.43e-05	0.269	ACTGAAA
AVTGAAA	chr11	1830880	1830886	+	12.8732	5.43e-05	0.269	ACTGAAA
AVTGAAA	chr11	34222514	34222520	+	12.8732	5.43e-05	0.269	ACTGAAA
AVTGAAA	chr11	34222347	34222353	-	12.8732	5.43e-05	0.269	ACTGAAA
AVTGAAA	chr11	59075170	59075176	+	12.8732	5.43e-05	0.269	ACTGAAA
AVTGAAA	chr11	61487716	61487722	-	12.8732	5.43e-05	0.269	ACTGAAA
AVTGAAA	chr11	64651083	64651089	-	12.8732	5.43e-05	0.269	ACTGAAA
AVTGAAA	chr11	65021395	65021401	+	12.8732	5.43e-05	0.269	ACTGAAA
AVTGAAA	chr11	65112337	65112343	+	12.8732	5.43e-05	0.269	ACTGAAA
AVTGAAA	chr11	65661845	65661851	-	12.8732	5.43e-05	0.269	ACTGAAA
AVTGAAA	chr11	67790709	67790715	+	12.8732	5.43e-05	0.269	ACTGAAA
AVTGAAA	chr11	68580457	68580463	+	12.8732	5.43e-05	0.269	ACTGAAA
AVTGAAA	chr11	73168048	73168054	-	12.8732	5.43e-05	0.269	ACTGAAA
AVTGAAA	chr11	82450920	82450926	+	12.8732	5.43e-05	0.269	ACTGAAA
AVTGAAA	chr11	101693171	101693177	-	12.8732	5.43e-05	0.269	ACTGAAA
AVTGAAA	chr11	103305642	103305648	+	12.8732	5.43e-05	0.269	ACTGAAA
AVTGAAA	chr11	110747271	110747277	-	12.8732	5.43e-05	0.269	ACTGAAA
AVTGAAA	chr11	115372343	115372349	-	12.8732	5.43e-05	0.269	ACTGAAA
AVTGAAA	chr11	117786182	117786188	+	12.8732	5.43e-05	0.269	ACTGAAA
AVTGAAA	chr11	127928030	127928036	+	12.8732	5.43e-05	0.269	ACTGAAA
AVTGAAA	chr11	131733432	131733438	-	12.8732	5.43e-05	0.269	ACTGAAA
AVTGAAA	chr12	1534014	1534020	+	12.8732	5.43e-05	0.269	ACTGAAA
AVTGAAA	chr12	4122452	4122458	+	12.8732	5.43e-05	0.269	ACTGAAA
AVTGAAA	chr12	6642719	6642725	+	12.8732	5.43e-05	0.269	ACTGAAA
AVTGAAA	chr12	6923115	6923121	+	12.8732	5.43e-05	0.269	ACTGAAA
AVTGAAA	chr12	14325422	14325428	-	12.8732	5.43e-05	0.269	ACTGAAA
AVTGAAA	chr12	15832477	15832483	+	12.8732	5.43e-05	0.269	ACTGAAA
AVTGAAA	chr12	29196415	29196421	+	12.8732	5.43e-05	0.269	ACTGAAA
AVTGAAA	chr12	37455742	37455748	+	12.8732	5.43e-05	0.269	ACTGAAA
AVTGAAA	chr12	37455652	37455658	-	12.8732	5.43e-05	0.269	ACTGAAA
AVTGAAA	chr12	38300177	38300183	-	12.8732	5.43e-05	0.269	ACTGAAA
AVTGAAA	chr12	50651727	50651733	-	12.8732	5.43e-05	0.269	ACTGAAA
AVTGAAA	chr12	52965824	52965830	-	12.8732	5.43e-05	0.269	ACTGAAA
AVTGAAA	chr12	63346453	63346459	+	12.8732	5.43e-05	0.269	ACTGAAA
AVTGAAA	chr12	99103469	99103475	+	12.8732	5.43e-05	0.269	ACTGAAA
AVTGAAA	chr12	99242550	99242556	+	12.8732	5.43e-05	0.269	ACTGAAA
AVTGAAA	chr12	102867408	102867414	+	12.8732	5.43e-05	0.269	ACTGAAA
AVTGAAA	chr12	107486112	107486118	+	12.8732	5.43e-05	0.269	ACTGAAA
AVTGAAA	chr12	107556310	107556316	-	12.8732	5.43e-05	0.269	ACTGAAA
AVTGAAA	chr12	115844469	115844475	+	12.8732	5.43e-05	0.269	ACTGAAA
AVTGAAA	chr12	115844569	115844575	-	12.8732	5.43e-05	0.269	ACTGAAA
AVTGAAA	chr12	120913647	120913653	+	12.8732	5.43e-05	0.269	ACTGAAA
AVTGAAA	chr12	121952425	121952431	+	12.8732	5.43e-05	0.269	ACTGAAA
AVTGAAA	chr12	122025299	122025305	+	12.8732	5.43e-05	0.269	ACTGAAA
AVTGAAA	chr12	123967769	123967775	-	12.8732	5.43e-05	0.269	ACTGAAA
AVTGAAA	chr12	123972014	123972020	-	12.8732	5.43e-05	0.269	ACTGAAA
AVTGAAA	chr13	33201036	33201042	+	12.8732	5.43e-05	0.269	ACTGAAA
AVTGAAA	chr13	33201016	33201022	-	12.8732	5.43e-05	0.269	ACTGAAA
AVTGAAA	chr13	40243303	40243309	+	12.8732	5.43e-05	0.269	ACTGAAA
AVTGAAA	chr13	46123465	46123471	+	12.8732	5.43e-05	0.269	ACTGAAA
AVTGAAA	chr13	47964088	47964094	-	12.8732	5.43e-05	0.269	ACTGAAA
AVTGAAA	chr13	48034372	48034378	+	12.8732	5.43e-05	0.269	ACTGAAA
AVTGAAA	chr14	20779473	20779479	-	12.8732	5.43e-05	0.269	ACTGAAA
AVTGAAA	chr14	23700280	23700286	+	12.8732	5.43e-05	0.269	ACTGAAA
AVTGAAA	chr14	58712052	58712058	-	12.8732	5.43e-05	0.269	ACTGAAA
AVTGAAA	chr14	64693332	64693338	-	12.8732	5.43e-05	0.269	ACTGAAA
AVTGAAA	chr14	68325477	68325483	+	12.8732	5.43e-05	0.269	ACTGAAA
AVTGAAA	chr14	75016642	75016648	+	12.8732	5.43e-05	0.269	ACTGAAA
AVTGAAA	chr14	75023705	75023711	-	12.8732	5.43e-05	0.269	ACTGAAA
AVTGAAA	chr14	80495997	80496003	+	12.8732	5.43e-05	0.269	ACTGAAA
AVTGAAA	chr14	80495692	80495698	-	12.8732	5.43e-05	0.269	ACTGAAA
AVTGAAA	chr14	80755612	80755618	+	12.8732	5.43e-05	0.269	ACTGAAA
AVTGAAA	chr14	80755785	80755791	+	12.8732	5.43e-05	0.269	ACTGAAA
AVTGAAA	chr14	81010317	81010323	+	12.8732	5.43e-05	0.269	ACTGAAA
AVTGAAA	chr14	94798366	94798372	+	12.8732	5.43e-05	0.269	ACTGAAA
AVTGAAA	chr14	101412743	101412749	+	12.8732	5.43e-05	0.269	ACTGAAA
AVTGAAA	chr14	104464101	104464107	-	12.8732	5.43e-05	0.269	ACTGAAA
AVTGAAA	chr14	105399307	105399313	-	12.8732	5.43e-05	0.269	ACTGAAA
AVTGAAA	chr15	29342910	29342916	-	12.8732	5.43e-05	0.269	ACTGAAA
AVTGAAA	chr15	29408536	29408542	+	12.8732	5.43e-05	0.269	ACTGAAA
AVTGAAA	chr15	42790872	42790878	+	12.8732	5.43e-05	0.269	ACTGAAA
AVTGAAA	chr15	42793005	42793011	-	12.8732	5.43e-05	0.269	ACTGAAA
AVTGAAA	chr15	62237100	62237106	+	12.8732	5.43e-05	0.269	ACTGAAA
AVTGAAA	chr15	72476787	72476793	+	12.8732	5.43e-05	0.269	ACTGAAA
AVTGAAA	chr15	72476920	72476926	+	12.8732	5.43e-05	0.269	ACTGAAA
AVTGAAA	chr15	73126667	73126673	+	12.8732	5.43e-05	0.269	ACTGAAA
AVTGAAA	chr15	84035697	84035703	-	12.8732	5.43e-05	0.269	ACTGAAA
AVTGAAA	chr15	84035796	84035802	-	12.8732	5.43e-05	0.269	ACTGAAA
AVTGAAA	chr16	8963665	8963671	-	12.8732	5.43e-05	0.269	ACTGAAA
AVTGAAA	chr16	11679024	11679030	-	12.8732	5.43e-05	0.269	ACTGAAA
AVTGAAA	chr16	11690615	11690621	-	12.8732	5.43e-05	0.269	ACTGAAA
AVTGAAA	chr16	11735478	11735484	+	12.8732	5.43e-05	0.269	ACTGAAA
AVTGAAA	chr16	11735536	11735542	+	12.8732	5.43e-05	0.269	ACTGAAA
AVTGAAA	chr16	11775508	11775514	+	12.8732	5.43e-05	0.269	ACTGAAA
AVTGAAA	chr16	11775581	11775587	+	12.8732	5.43e-05	0.269	ACTGAAA
AVTGAAA	chr16	11775440	11775446	-	12.8732	5.43e-05	0.269	ACTGAAA
AVTGAAA	chr16	11967754	11967760	-	12.8732	5.43e-05	0.269	ACTGAAA
AVTGAAA	chr16	20793434	20793440	+	12.8732	5.43e-05	0.269	ACTGAAA
AVTGAAA	chr16	23745434	23745440	-	12.8732	5.43e-05	0.269	ACTGAAA
AVTGAAA	chr16	27151133	27151139	+	12.8732	5.43e-05	0.269	ACTGAAA
AVTGAAA	chr16	29735009	29735015	+	12.8732	5.43e-05	0.269	ACTGAAA
AVTGAAA	chr16	31099116	31099122	-	12.8732	5.43e-05	0.269	ACTGAAA
AVTGAAA	chr16	68938069	68938075	-	12.8732	5.43e-05	0.269	ACTGAAA
AVTGAAA	chr16	70408304	70408310	+	12.8732	5.43e-05	0.269	ACTGAAA
AVTGAAA	chr16	86365897	86365903	+	12.8732	5.43e-05	0.269	ACTGAAA
AVTGAAA	chr16	87562204	87562210	-	12.8732	5.43e-05	0.269	ACTGAAA
AVTGAAA	chr16	88158998	88159004	+	12.8732	5.43e-05	0.269	ACTGAAA
AVTGAAA	chr17	1567425	1567431	+	12.8732	5.43e-05	0.269	ACTGAAA
AVTGAAA	chr17	1920623	1920629	+	12.8732	5.43e-05	0.269	ACTGAAA
AVTGAAA	chr17	23408921	23408927	-	12.8732	5.43e-05	0.269	ACTGAAA
AVTGAAA	chr17	23408955	23408961	-	12.8732	5.43e-05	0.269	ACTGAAA
AVTGAAA	chr17	23409197	23409203	-	12.8732	5.43e-05	0.269	ACTGAAA
AVTGAAA	chr17	35167347	35167353	-	12.8732	5.43e-05	0.269	ACTGAAA
AVTGAAA	chr17	35167524	35167530	-	12.8732	5.43e-05	0.269	ACTGAAA
AVTGAAA	chr17	35274049	35274055	+	12.8732	5.43e-05	0.269	ACTGAAA
AVTGAAA	chr17	37099453	37099459	-	12.8732	5.43e-05	0.269	ACTGAAA
AVTGAAA	chr17	52790058	52790064	-	12.8732	5.43e-05	0.269	ACTGAAA
AVTGAAA	chr17	55273995	55274001	-	12.8732	5.43e-05	0.269	ACTGAAA
AVTGAAA	chr17	55275775	55275781	+	12.8732	5.43e-05	0.269	ACTGAAA
AVTGAAA	chr17	55275567	55275573	-	12.8732	5.43e-05	0.269	ACTGAAA
AVTGAAA	chr17	60412596	60412602	-	12.8732	5.43e-05	0.269	ACTGAAA
AVTGAAA	chr17	63077483	63077489	-	12.8732	5.43e-05	0.269	ACTGAAA
AVTGAAA	chr17	63745800	63745806	+	12.8732	5.43e-05	0.269	ACTGAAA
AVTGAAA	chr17	72000884	72000890	+	12.8732	5.43e-05	0.269	ACTGAAA
AVTGAAA	chr17	72615134	72615140	-	12.8732	5.43e-05	0.269	ACTGAAA
AVTGAAA	chr17	78000856	78000862	+	12.8732	5.43e-05	0.269	ACTGAAA
AVTGAAA	chr18	667310	667316	+	12.8732	5.43e-05	0.269	ACTGAAA
AVTGAAA	chr18	3576830	3576836	-	12.8732	5.43e-05	0.269	ACTGAAA
AVTGAAA	chr18	7943336	7943342	-	12.8732	5.43e-05	0.269	ACTGAAA
AVTGAAA	chr18	7943486	7943492	-	12.8732	5.43e-05	0.269	ACTGAAA
AVTGAAA	chr18	17966485	17966491	+	12.8732	5.43e-05	0.269	ACTGAAA
AVTGAAA	chr18	19994021	19994027	+	12.8732	5.43e-05	0.269	ACTGAAA
AVTGAAA	chr18	54888788	54888794	-	12.8732	5.43e-05	0.269	ACTGAAA
AVTGAAA	chr18	58324636	58324642	-	12.8732	5.43e-05	0.269	ACTGAAA
AVTGAAA	chr18	58324672	58324678	-	12.8732	5.43e-05	0.269	ACTGAAA
AVTGAAA	chr18	58975973	58975979	+	12.8732	5.43e-05	0.269	ACTGAAA
AVTGAAA	chr18	58976402	58976408	+	12.8732	5.43e-05	0.269	ACTGAAA
AVTGAAA	chr18	58977268	58977274	+	12.8732	5.43e-05	0.269	ACTGAAA
AVTGAAA	chr18	58999529	58999535	+	12.8732	5.43e-05	0.269	ACTGAAA
AVTGAAA	chr18	59755418	59755424	-	12.8732	5.43e-05	0.269	ACTGAAA
AVTGAAA	chr18	59755599	59755605	-	12.8732	5.43e-05	0.269	ACTGAAA
AVTGAAA	chr18	65767319	65767325	+	12.8732	5.43e-05	0.269	ACTGAAA
AVTGAAA	chr18	65767353	65767359	+	12.8732	5.43e-05	0.269	ACTGAAA
AVTGAAA	chr18	75297026	75297032	-	12.8732	5.43e-05	0.269	ACTGAAA
AVTGAAA	chr19	1599763	1599769	+	12.8732	5.43e-05	0.269	ACTGAAA
AVTGAAA	chr19	1599690	1599696	-	12.8732	5.43e-05	0.269	ACTGAAA
AVTGAAA	chr19	2561877	2561883	-	12.8732	5.43e-05	0.269	ACTGAAA
AVTGAAA	chr19	2561931	2561937	-	12.8732	5.43e-05	0.269	ACTGAAA
AVTGAAA	chr19	2649721	2649727	+	12.8732	5.43e-05	0.269	ACTGAAA
AVTGAAA	chr19	10566122	10566128	-	12.8732	5.43e-05	0.269	ACTGAAA
AVTGAAA	chr19	17097297	17097303	-	12.8732	5.43e-05	0.269	ACTGAAA
AVTGAAA	chr19	17097444	17097450	-	12.8732	5.43e-05	0.269	ACTGAAA
AVTGAAA	chr19	38463354	38463360	+	12.8732	5.43e-05	0.269	ACTGAAA
AVTGAAA	chr19	57182114	57182120	+	12.8732	5.43e-05	0.269	ACTGAAA
AVTGAAA	chr20	17785241	17785247	+	12.8732	5.43e-05	0.269	ACTGAAA
AVTGAAA	chr20	42708450	42708456	+	12.8732	5.43e-05	0.269	ACTGAAA
AVTGAAA	chr20	61112390	61112396	-	12.8732	5.43e-05	0.269	ACTGAAA
AVTGAAA	chr21	26029150	26029156	-	12.8732	5.43e-05	0.269	ACTGAAA
AVTGAAA	chr21	34326523	34326529	-	12.8732	5.43e-05	0.269	ACTGAAA
AVTGAAA	chr22	27525132	27525138	-	12.8732	5.43e-05	0.269	ACTGAAA
AVTGAAA	chr22	27518211	27518217	-	12.8732	5.43e-05	0.269	ACTGAAA
AVTGAAA	chr22	35255398	35255404	+	12.8732	5.43e-05	0.269	ACTGAAA
AVTGAAA	chr22	39141032	39141038	-	12.8732	5.43e-05	0.269	ACTGAAA
AVTGAAA	chr22	49089851	49089857	-	12.8732	5.43e-05	0.269	ACTGAAA
