# Supplementary material for: The MEME Suite
Source: Nucleic Acids Res. 2015 May 7;43(Web Server issue):W39–49. doi: 10.1093/nar/gkv416 (PMC4489269; doi:10.1093/nar/gkv416)
Supplement: SUPPLEMENTARY DATA [file supp_gkv416_nar-00283-web-b-2015-File005.zip › case4/meme-chip/fimo_out_5/cisml.xml]

<?xml version="1.0" encoding="UTF-8" standalone="no"?>
<?xml-stylesheet type="text/xsl" href="fimo-to-html.xsl"?>
<!-- Begin document body -->
<cis-element-search
  xmlns:xsi="http://www.w3.org/2001/XMLSchema-instance"
  xsi:schemaLocation="http://zlab.bu.edu/schema/cisml cisml.xsd"
  xmlns="http://zlab.bu.edu/schema/cisml"
  xmlns:mem="http://noble.gs.washington.edu/meme"
>
<program-name>fimo</program-name>
<parameters>
<pattern-file>dreme_out/dreme.xml</pattern-file>
<sequence-file>./Supplementary_Table_1.500bp.fa</sequence-file>
<site-pvalue-cutoff>0.0001</site-pvalue-cutoff>
<sequence-filtering on-off="off"/>
</parameters>
<pattern accession="RCAGCTGY" name="RCAGCTGY">
<scanned-sequence accession="chr1" name="chr1">
<matched-element start="177209227" stop="177209234" score="14.3293" pvalue="1.76e-05">
<sequence>GCAGCTGC</sequence>
<mem:qvalue>0.148</mem:qvalue>
</matched-element>
<matched-element start="177209234" stop="177209227" score="14.3293" pvalue="1.76e-05">
<sequence>GCAGCTGC</sequence>
<mem:qvalue>0.148</mem:qvalue>
</matched-element>
<matched-element start="177209236" stop="177209243" score="14.061" pvalue="3.4e-05">
<sequence>ACAGCTGC</sequence>
<mem:qvalue>0.188</mem:qvalue>
</matched-element>
<matched-element start="177209243" stop="177209236" score="13.5976" pvalue="5.04e-05">
<sequence>GCAGCTGT</sequence>
<mem:qvalue>0.207</mem:qvalue>
</matched-element>
<matched-element start="177209144" stop="177209151" score="3.36585" pvalue="9.95e-05">
<sequence>CCAGCTGC</sequence>
<mem:qvalue>0.235</mem:qvalue>
</matched-element>
</scanned-sequence>
<scanned-sequence accession="chr1" name="chr1">
<matched-element start="1700295" stop="1700302" score="14.3293" pvalue="1.76e-05">
<sequence>GCAGCTGC</sequence>
<mem:qvalue>0.148</mem:qvalue>
</matched-element>
<matched-element start="1700302" stop="1700295" score="14.3293" pvalue="1.76e-05">
<sequence>GCAGCTGC</sequence>
<mem:qvalue>0.148</mem:qvalue>
</matched-element>
</scanned-sequence>
<scanned-sequence accession="chr1" name="chr1">
<matched-element start="1701728" stop="1701735" score="14.3293" pvalue="1.76e-05">
<sequence>GCAGCTGC</sequence>
<mem:qvalue>0.148</mem:qvalue>
</matched-element>
<matched-element start="1701735" stop="1701728" score="14.3293" pvalue="1.76e-05">
<sequence>GCAGCTGC</sequence>
<mem:qvalue>0.148</mem:qvalue>
</matched-element>
</scanned-sequence>
<scanned-sequence accession="chr1" name="chr1">
</scanned-sequence>
<scanned-sequence accession="chr1" name="chr1">
<matched-element start="3583666" stop="3583659" score="3.36585" pvalue="9.95e-05">
<sequence>CCAGCTGC</sequence>
<mem:qvalue>0.235</mem:qvalue>
</matched-element>
</scanned-sequence>
<scanned-sequence accession="chr1" name="chr1">
</scanned-sequence>
<scanned-sequence accession="chr1" name="chr1">
</scanned-sequence>
<scanned-sequence accession="chr1" name="chr1">
</scanned-sequence>
<scanned-sequence accession="chr1" name="chr1">
</scanned-sequence>
<scanned-sequence accession="chr1" name="chr1">
</scanned-sequence>
<scanned-sequence accession="chr1" name="chr1">
</scanned-sequence>
<scanned-sequence accession="chr1" name="chr1">
<matched-element start="11892301" stop="11892308" score="3.36585" pvalue="9.95e-05">
<sequence>CCAGCTGC</sequence>
<mem:qvalue>0.235</mem:qvalue>
</matched-element>
</scanned-sequence>
<scanned-sequence accession="chr1" name="chr1">
<matched-element start="12034634" stop="12034641" score="3.36585" pvalue="9.95e-05">
<sequence>CCAGCTGC</sequence>
<mem:qvalue>0.235</mem:qvalue>
</matched-element>
</scanned-sequence>
<scanned-sequence accession="chr1" name="chr1">
<matched-element start="12039482" stop="12039489" score="3.36585" pvalue="9.95e-05">
<sequence>CCAGCTGC</sequence>
<mem:qvalue>0.235</mem:qvalue>
</matched-element>
</scanned-sequence>
<scanned-sequence accession="chr1" name="chr1">
</scanned-sequence>
<scanned-sequence accession="chr1" name="chr1">
</scanned-sequence>
<scanned-sequence accession="chr1" name="chr1">
</scanned-sequence>
<scanned-sequence accession="chr1" name="chr1">
</scanned-sequence>
<scanned-sequence accession="chr1" name="chr1">
</scanned-sequence>
<scanned-sequence accession="chr1" name="chr1">
</scanned-sequence>
<scanned-sequence accession="chr1" name="chr1">
</scanned-sequence>
<scanned-sequence accession="chr1" name="chr1">
<matched-element start="21492024" stop="21492017" score="3.36585" pvalue="9.95e-05">
<sequence>CCAGCTGC</sequence>
<mem:qvalue>0.235</mem:qvalue>
</matched-element>
</scanned-sequence>
<scanned-sequence accession="chr1" name="chr1">
<matched-element start="21492839" stop="21492846" score="14.061" pvalue="3.4e-05">
<sequence>ACAGCTGC</sequence>
<mem:qvalue>0.188</mem:qvalue>
</matched-element>
<matched-element start="21492846" stop="21492839" score="13.5976" pvalue="5.04e-05">
<sequence>GCAGCTGT</sequence>
<mem:qvalue>0.207</mem:qvalue>
</matched-element>
</scanned-sequence>
<scanned-sequence accession="chr1" name="chr1">
</scanned-sequence>
<scanned-sequence accession="chr1" name="chr1">
</scanned-sequence>
<scanned-sequence accession="chr1" name="chr1">
</scanned-sequence>
<scanned-sequence accession="chr1" name="chr1">
</scanned-sequence>
<scanned-sequence accession="chr1" name="chr1">
</scanned-sequence>
<scanned-sequence accession="chr1" name="chr1">
</scanned-sequence>
<scanned-sequence accession="chr1" name="chr1">
</scanned-sequence>
<scanned-sequence accession="chr1" name="chr1">
</scanned-sequence>
<scanned-sequence accession="chr1" name="chr1">
</scanned-sequence>
<scanned-sequence accession="chr1" name="chr1">
</scanned-sequence>
<scanned-sequence accession="chr1" name="chr1">
</scanned-sequence>
<scanned-sequence accession="chr1" name="chr1">
</scanned-sequence>
<scanned-sequence accession="chr1" name="chr1">
</scanned-sequence>
<scanned-sequence accession="chr1" name="chr1">
</scanned-sequence>
<scanned-sequence accession="chr1" name="chr1">
</scanned-sequence>
<scanned-sequence accession="chr1" name="chr1">
</scanned-sequence>
<scanned-sequence accession="chr1" name="chr1">
<matched-element start="27824305" stop="27824312" score="14.3293" pvalue="1.76e-05">
<sequence>GCAGCTGC</sequence>
<mem:qvalue>0.148</mem:qvalue>
</matched-element>
<matched-element start="27824312" stop="27824305" score="14.3293" pvalue="1.76e-05">
<sequence>GCAGCTGC</sequence>
<mem:qvalue>0.148</mem:qvalue>
</matched-element>
</scanned-sequence>
<scanned-sequence accession="chr1" name="chr1">
</scanned-sequence>
<scanned-sequence accession="chr1" name="chr1">
<matched-element start="28083158" stop="28083165" score="14.3293" pvalue="1.76e-05">
<sequence>GCAGCTGC</sequence>
<mem:qvalue>0.148</mem:qvalue>
</matched-element>
<matched-element start="28083165" stop="28083158" score="14.3293" pvalue="1.76e-05">
<sequence>GCAGCTGC</sequence>
<mem:qvalue>0.148</mem:qvalue>
</matched-element>
</scanned-sequence>
<scanned-sequence accession="chr1" name="chr1">
</scanned-sequence>
<scanned-sequence accession="chr1" name="chr1">
</scanned-sequence>
<scanned-sequence accession="chr1" name="chr1">
</scanned-sequence>
<scanned-sequence accession="chr1" name="chr1">
</scanned-sequence>
<scanned-sequence accession="chr1" name="chr1">
</scanned-sequence>
<scanned-sequence accession="chr1" name="chr1">
</scanned-sequence>
<scanned-sequence accession="chr1" name="chr1">
</scanned-sequence>
<scanned-sequence accession="chr1" name="chr1">
</scanned-sequence>
<scanned-sequence accession="chr1" name="chr1">
<matched-element start="28776559" stop="28776552" score="14.061" pvalue="3.4e-05">
<sequence>ACAGCTGC</sequence>
<mem:qvalue>0.188</mem:qvalue>
</matched-element>
<matched-element start="28776552" stop="28776559" score="13.5976" pvalue="5.04e-05">
<sequence>GCAGCTGT</sequence>
<mem:qvalue>0.207</mem:qvalue>
</matched-element>
</scanned-sequence>
<scanned-sequence accession="chr1" name="chr1">
<matched-element start="28847809" stop="28847802" score="3.36585" pvalue="9.95e-05">
<sequence>CCAGCTGC</sequence>
<mem:qvalue>0.235</mem:qvalue>
</matched-element>
</scanned-sequence>
<scanned-sequence accession="chr1" name="chr1">
</scanned-sequence>
<scanned-sequence accession="chr1" name="chr1">
<matched-element start="30978122" stop="30978129" score="3.36585" pvalue="9.95e-05">
<sequence>CCAGCTGC</sequence>
<mem:qvalue>0.235</mem:qvalue>
</matched-element>
</scanned-sequence>
<scanned-sequence accession="chr1" name="chr1">
</scanned-sequence>
<scanned-sequence accession="chr1" name="chr1">
</scanned-sequence>
<scanned-sequence accession="chr1" name="chr1">
</scanned-sequence>
<scanned-sequence accession="chr1" name="chr1">
</scanned-sequence>
<scanned-sequence accession="chr1" name="chr1">
</scanned-sequence>
<scanned-sequence accession="chr1" name="chr1">
<matched-element start="31669164" stop="31669171" score="14.3293" pvalue="1.76e-05">
<sequence>GCAGCTGC</sequence>
<mem:qvalue>0.148</mem:qvalue>
</matched-element>
<matched-element start="31669171" stop="31669164" score="14.3293" pvalue="1.76e-05">
<sequence>GCAGCTGC</sequence>
<mem:qvalue>0.148</mem:qvalue>
</matched-element>
</scanned-sequence>
<scanned-sequence accession="chr1" name="chr1">
</scanned-sequence>
<scanned-sequence accession="chr1" name="chr1">
<matched-element start="32065598" stop="32065605" score="14.3293" pvalue="1.76e-05">
<sequence>GCAGCTGC</sequence>
<mem:qvalue>0.148</mem:qvalue>
</matched-element>
<matched-element start="32065605" stop="32065598" score="14.3293" pvalue="1.76e-05">
<sequence>GCAGCTGC</sequence>
<mem:qvalue>0.148</mem:qvalue>
</matched-element>
</scanned-sequence>
<scanned-sequence accession="chr1" name="chr1">
<matched-element start="32488317" stop="32488310" score="3.36585" pvalue="9.95e-05">
<sequence>TCAGCTGC</sequence>
<mem:qvalue>0.235</mem:qvalue>
</matched-element>
</scanned-sequence>
<scanned-sequence accession="chr1" name="chr1">
</scanned-sequence>
<scanned-sequence accession="chr1" name="chr1">
</scanned-sequence>
<scanned-sequence accession="chr1" name="chr1">
</scanned-sequence>
<scanned-sequence accession="chr1" name="chr1">
</scanned-sequence>
<scanned-sequence accession="chr1" name="chr1">
</scanned-sequence>
<scanned-sequence accession="chr1" name="chr1">
</scanned-sequence>
<scanned-sequence accession="chr1" name="chr1">
</scanned-sequence>
<scanned-sequence accession="chr1" name="chr1">
<matched-element start="38713279" stop="38713286" score="3.36585" pvalue="9.95e-05">
<sequence>TCAGCTGC</sequence>
<mem:qvalue>0.235</mem:qvalue>
</matched-element>
</scanned-sequence>
<scanned-sequence accession="chr1" name="chr1">
</scanned-sequence>
<scanned-sequence accession="chr1" name="chr1">
</scanned-sequence>
<scanned-sequence accession="chr1" name="chr1">
</scanned-sequence>
<scanned-sequence accession="chr1" name="chr1">
</scanned-sequence>
<scanned-sequence accession="chr1" name="chr1">
</scanned-sequence>
<scanned-sequence accession="chr1" name="chr1">
<matched-element start="41967080" stop="41967087" score="14.3293" pvalue="1.76e-05">
<sequence>GCAGCTGC</sequence>
<mem:qvalue>0.148</mem:qvalue>
</matched-element>
<matched-element start="41967087" stop="41967080" score="14.3293" pvalue="1.76e-05">
<sequence>GCAGCTGC</sequence>
<mem:qvalue>0.148</mem:qvalue>
</matched-element>
<matched-element start="41967210" stop="41967217" score="14.3293" pvalue="1.76e-05">
<sequence>GCAGCTGC</sequence>
<mem:qvalue>0.148</mem:qvalue>
</matched-element>
<matched-element start="41967217" stop="41967210" score="14.3293" pvalue="1.76e-05">
<sequence>GCAGCTGC</sequence>
<mem:qvalue>0.148</mem:qvalue>
</matched-element>
</scanned-sequence>
<scanned-sequence accession="chr1" name="chr1">
</scanned-sequence>
<scanned-sequence accession="chr1" name="chr1">
</scanned-sequence>
<scanned-sequence accession="chr1" name="chr1">
</scanned-sequence>
<scanned-sequence accession="chr1" name="chr1">
</scanned-sequence>
<scanned-sequence accession="chr1" name="chr1">
<matched-element start="45048076" stop="45048069" score="3.36585" pvalue="9.95e-05">
<sequence>CCAGCTGC</sequence>
<mem:qvalue>0.235</mem:qvalue>
</matched-element>
</scanned-sequence>
<scanned-sequence accession="chr1" name="chr1">
</scanned-sequence>
<scanned-sequence accession="chr1" name="chr1">
</scanned-sequence>
<scanned-sequence accession="chr1" name="chr1">
</scanned-sequence>
<scanned-sequence accession="chr1" name="chr1">
</scanned-sequence>
<scanned-sequence accession="chr1" name="chr1">
</scanned-sequence>
<scanned-sequence accession="chr1" name="chr1">
</scanned-sequence>
<scanned-sequence accession="chr1" name="chr1">
<matched-element start="51198675" stop="51198682" score="14.3293" pvalue="1.76e-05">
<sequence>GCAGCTGC</sequence>
<mem:qvalue>0.148</mem:qvalue>
</matched-element>
<matched-element start="51198682" stop="51198675" score="14.3293" pvalue="1.76e-05">
<sequence>GCAGCTGC</sequence>
<mem:qvalue>0.148</mem:qvalue>
</matched-element>
</scanned-sequence>
<scanned-sequence accession="chr1" name="chr1">
</scanned-sequence>
<scanned-sequence accession="chr1" name="chr1">
</scanned-sequence>
<scanned-sequence accession="chr1" name="chr1">
<matched-element start="59206653" stop="59206660" score="3.36585" pvalue="9.95e-05">
<sequence>CCAGCTGC</sequence>
<mem:qvalue>0.235</mem:qvalue>
</matched-element>
</scanned-sequence>
<scanned-sequence accession="chr1" name="chr1">
</scanned-sequence>
<scanned-sequence accession="chr1" name="chr1">
</scanned-sequence>
<scanned-sequence accession="chr1" name="chr1">
</scanned-sequence>
<scanned-sequence accession="chr1" name="chr1">
<matched-element start="67913131" stop="67913138" score="3.36585" pvalue="9.95e-05">
<sequence>CCAGCTGC</sequence>
<mem:qvalue>0.235</mem:qvalue>
</matched-element>
</scanned-sequence>
<scanned-sequence accession="chr1" name="chr1">
</scanned-sequence>
<scanned-sequence accession="chr1" name="chr1">
</scanned-sequence>
<scanned-sequence accession="chr1" name="chr1">
</scanned-sequence>
<scanned-sequence accession="chr1" name="chr1">
<matched-element start="67998485" stop="67998492" score="13.3293" pvalue="6.55e-05">
<sequence>ACAGCTGT</sequence>
<mem:qvalue>0.222</mem:qvalue>
</matched-element>
<matched-element start="67998492" stop="67998485" score="13.3293" pvalue="6.55e-05">
<sequence>ACAGCTGT</sequence>
<mem:qvalue>0.222</mem:qvalue>
</matched-element>
</scanned-sequence>
<scanned-sequence accession="chr1" name="chr1">
</scanned-sequence>
<scanned-sequence accession="chr1" name="chr1">
<matched-element start="76218408" stop="76218415" score="14.3293" pvalue="1.76e-05">
<sequence>GCAGCTGC</sequence>
<mem:qvalue>0.148</mem:qvalue>
</matched-element>
<matched-element start="76218415" stop="76218408" score="14.3293" pvalue="1.76e-05">
<sequence>GCAGCTGC</sequence>
<mem:qvalue>0.148</mem:qvalue>
</matched-element>
</scanned-sequence>
<scanned-sequence accession="chr1" name="chr1">
</scanned-sequence>
<scanned-sequence accession="chr1" name="chr1">
</scanned-sequence>
<scanned-sequence accession="chr1" name="chr1">
</scanned-sequence>
<scanned-sequence accession="chr1" name="chr1">
</scanned-sequence>
<scanned-sequence accession="chr1" name="chr1">
</scanned-sequence>
<scanned-sequence accession="chr1" name="chr1">
</scanned-sequence>
<scanned-sequence accession="chr1" name="chr1">
<matched-element start="87344572" stop="87344579" score="14.3293" pvalue="1.76e-05">
<sequence>GCAGCTGC</sequence>
<mem:qvalue>0.148</mem:qvalue>
</matched-element>
<matched-element start="87344579" stop="87344572" score="14.3293" pvalue="1.76e-05">
<sequence>GCAGCTGC</sequence>
<mem:qvalue>0.148</mem:qvalue>
</matched-element>
</scanned-sequence>
<scanned-sequence accession="chr1" name="chr1">
</scanned-sequence>
<scanned-sequence accession="chr1" name="chr1">
</scanned-sequence>
<scanned-sequence accession="chr1" name="chr1">
</scanned-sequence>
<scanned-sequence accession="chr1" name="chr1">
</scanned-sequence>
<scanned-sequence accession="chr1" name="chr1">
</scanned-sequence>
<scanned-sequence accession="chr1" name="chr1">
<matched-element start="101474128" stop="101474135" score="14.3293" pvalue="1.76e-05">
<sequence>GCAGCTGC</sequence>
<mem:qvalue>0.148</mem:qvalue>
</matched-element>
<matched-element start="101474135" stop="101474128" score="14.3293" pvalue="1.76e-05">
<sequence>GCAGCTGC</sequence>
<mem:qvalue>0.148</mem:qvalue>
</matched-element>
<matched-element start="101473710" stop="101473717" score="13.3293" pvalue="6.55e-05">
<sequence>ACAGCTGT</sequence>
<mem:qvalue>0.222</mem:qvalue>
</matched-element>
<matched-element start="101473717" stop="101473710" score="13.3293" pvalue="6.55e-05">
<sequence>ACAGCTGT</sequence>
<mem:qvalue>0.222</mem:qvalue>
</matched-element>
</scanned-sequence>
<scanned-sequence accession="chr1" name="chr1">
</scanned-sequence>
<scanned-sequence accession="chr1" name="chr1">
</scanned-sequence>
<scanned-sequence accession="chr1" name="chr1">
</scanned-sequence>
<scanned-sequence accession="chr1" name="chr1">
</scanned-sequence>
<scanned-sequence accession="chr1" name="chr1">
</scanned-sequence>
<scanned-sequence accession="chr1" name="chr1">
</scanned-sequence>
<scanned-sequence accession="chr1" name="chr1">
</scanned-sequence>
<scanned-sequence accession="chr1" name="chr1">
<matched-element start="110979085" stop="110979092" score="3.36585" pvalue="9.95e-05">
<sequence>CCAGCTGC</sequence>
<mem:qvalue>0.235</mem:qvalue>
</matched-element>
</scanned-sequence>
<scanned-sequence accession="chr1" name="chr1">
</scanned-sequence>
<scanned-sequence accession="chr1" name="chr1">
</scanned-sequence>
<scanned-sequence accession="chr1" name="chr1">
</scanned-sequence>
<scanned-sequence accession="chr1" name="chr1">
</scanned-sequence>
<scanned-sequence accession="chr1" name="chr1">
</scanned-sequence>
<scanned-sequence accession="chr1" name="chr1">
</scanned-sequence>
<scanned-sequence accession="chr1" name="chr1">
</scanned-sequence>
<scanned-sequence accession="chr1" name="chr1">
</scanned-sequence>
<scanned-sequence accession="chr1" name="chr1">
<matched-element start="111937220" stop="111937213" score="3.36585" pvalue="9.95e-05">
<sequence>TCAGCTGC</sequence>
<mem:qvalue>0.235</mem:qvalue>
</matched-element>
</scanned-sequence>
<scanned-sequence accession="chr1" name="chr1">
</scanned-sequence>
<scanned-sequence accession="chr1" name="chr1">
</scanned-sequence>
<scanned-sequence accession="chr1" name="chr1">
</scanned-sequence>
<scanned-sequence accession="chr1" name="chr1">
</scanned-sequence>
<scanned-sequence accession="chr1" name="chr1">
</scanned-sequence>
<scanned-sequence accession="chr1" name="chr1">
<matched-element start="114249388" stop="114249395" score="14.3293" pvalue="1.76e-05">
<sequence>GCAGCTGC</sequence>
<mem:qvalue>0.148</mem:qvalue>
</matched-element>
<matched-element start="114249395" stop="114249388" score="14.3293" pvalue="1.76e-05">
<sequence>GCAGCTGC</sequence>
<mem:qvalue>0.148</mem:qvalue>
</matched-element>
</scanned-sequence>
<scanned-sequence accession="chr1" name="chr1">
<matched-element start="115417565" stop="115417572" score="3.36585" pvalue="9.95e-05">
<sequence>TCAGCTGC</sequence>
<mem:qvalue>0.235</mem:qvalue>
</matched-element>
</scanned-sequence>
<scanned-sequence accession="chr1" name="chr1">
</scanned-sequence>
<scanned-sequence accession="chr1" name="chr1">
</scanned-sequence>
<scanned-sequence accession="chr1" name="chr1">
</scanned-sequence>
<scanned-sequence accession="chr1" name="chr1">
</scanned-sequence>
<scanned-sequence accession="chr1" name="chr1">
</scanned-sequence>
<scanned-sequence accession="chr1" name="chr1">
</scanned-sequence>
<scanned-sequence accession="chr1" name="chr1">
</scanned-sequence>
<scanned-sequence accession="chr1" name="chr1">
</scanned-sequence>
<scanned-sequence accession="chr1" name="chr1">
</scanned-sequence>
<scanned-sequence accession="chr1" name="chr1">
</scanned-sequence>
<scanned-sequence accession="chr1" name="chr1">
</scanned-sequence>
<scanned-sequence accession="chr1" name="chr1">
</scanned-sequence>
<scanned-sequence accession="chr1" name="chr1">
</scanned-sequence>
<scanned-sequence accession="chr1" name="chr1">
</scanned-sequence>
<scanned-sequence accession="chr1" name="chr1">
<matched-element start="148398765" stop="148398772" score="3.36585" pvalue="9.95e-05">
<sequence>TCAGCTGC</sequence>
<mem:qvalue>0.235</mem:qvalue>
</matched-element>
</scanned-sequence>
<scanned-sequence accession="chr1" name="chr1">
</scanned-sequence>
<scanned-sequence accession="chr1" name="chr1">
</scanned-sequence>
<scanned-sequence accession="chr1" name="chr1">
<matched-element start="148806923" stop="148806930" score="14.061" pvalue="3.4e-05">
<sequence>ACAGCTGC</sequence>
<mem:qvalue>0.188</mem:qvalue>
</matched-element>
<matched-element start="148806930" stop="148806923" score="13.5976" pvalue="5.04e-05">
<sequence>GCAGCTGT</sequence>
<mem:qvalue>0.207</mem:qvalue>
</matched-element>
</scanned-sequence>
<scanned-sequence accession="chr1" name="chr1">
</scanned-sequence>
<scanned-sequence accession="chr1" name="chr1">
</scanned-sequence>
<scanned-sequence accession="chr1" name="chr1">
</scanned-sequence>
<scanned-sequence accession="chr1" name="chr1">
</scanned-sequence>
<scanned-sequence accession="chr1" name="chr1">
</scanned-sequence>
<scanned-sequence accession="chr1" name="chr1">
<matched-element start="152185316" stop="152185309" score="3.36585" pvalue="9.95e-05">
<sequence>CCAGCTGC</sequence>
<mem:qvalue>0.235</mem:qvalue>
</matched-element>
</scanned-sequence>
<scanned-sequence accession="chr1" name="chr1">
</scanned-sequence>
<scanned-sequence accession="chr1" name="chr1">
</scanned-sequence>
<scanned-sequence accession="chr1" name="chr1">
</scanned-sequence>
<scanned-sequence accession="chr1" name="chr1">
</scanned-sequence>
<scanned-sequence accession="chr1" name="chr1">
</scanned-sequence>
<scanned-sequence accession="chr1" name="chr1">
</scanned-sequence>
<scanned-sequence accession="chr1" name="chr1">
<matched-element start="154452859" stop="154452852" score="3.36585" pvalue="9.95e-05">
<sequence>TCAGCTGC</sequence>
<mem:qvalue>0.235</mem:qvalue>
</matched-element>
</scanned-sequence>
<scanned-sequence accession="chr1" name="chr1">
</scanned-sequence>
<scanned-sequence accession="chr1" name="chr1">
<matched-element start="154741458" stop="154741465" score="14.3293" pvalue="1.76e-05">
<sequence>GCAGCTGC</sequence>
<mem:qvalue>0.148</mem:qvalue>
</matched-element>
<matched-element start="154741465" stop="154741458" score="14.3293" pvalue="1.76e-05">
<sequence>GCAGCTGC</sequence>
<mem:qvalue>0.148</mem:qvalue>
</matched-element>
<matched-element start="154741502" stop="154741495" score="3.36585" pvalue="9.95e-05">
<sequence>TCAGCTGC</sequence>
<mem:qvalue>0.235</mem:qvalue>
</matched-element>
<matched-element start="154741848" stop="154741855" score="3.36585" pvalue="9.95e-05">
<sequence>CCAGCTGC</sequence>
<mem:qvalue>0.235</mem:qvalue>
</matched-element>
</scanned-sequence>
<scanned-sequence accession="chr1" name="chr1">
</scanned-sequence>
<scanned-sequence accession="chr1" name="chr1">
<matched-element start="155413483" stop="155413476" score="3.36585" pvalue="9.95e-05">
<sequence>TCAGCTGC</sequence>
<mem:qvalue>0.235</mem:qvalue>
</matched-element>
</scanned-sequence>
<scanned-sequence accession="chr1" name="chr1">
<matched-element start="155418458" stop="155418451" score="14.061" pvalue="3.4e-05">
<sequence>ACAGCTGC</sequence>
<mem:qvalue>0.188</mem:qvalue>
</matched-element>
<matched-element start="155418451" stop="155418458" score="13.5976" pvalue="5.04e-05">
<sequence>GCAGCTGT</sequence>
<mem:qvalue>0.207</mem:qvalue>
</matched-element>
</scanned-sequence>
<scanned-sequence accession="chr1" name="chr1">
</scanned-sequence>
<scanned-sequence accession="chr1" name="chr1">
<matched-element start="158804919" stop="158804926" score="14.3293" pvalue="1.76e-05">
<sequence>GCAGCTGC</sequence>
<mem:qvalue>0.148</mem:qvalue>
</matched-element>
<matched-element start="158804926" stop="158804919" score="14.3293" pvalue="1.76e-05">
<sequence>GCAGCTGC</sequence>
<mem:qvalue>0.148</mem:qvalue>
</matched-element>
</scanned-sequence>
<scanned-sequence accession="chr1" name="chr1">
</scanned-sequence>
<scanned-sequence accession="chr1" name="chr1">
</scanned-sequence>
<scanned-sequence accession="chr1" name="chr1">
</scanned-sequence>
<scanned-sequence accession="chr1" name="chr1">
</scanned-sequence>
<scanned-sequence accession="chr1" name="chr1">
</scanned-sequence>
<scanned-sequence accession="chr1" name="chr1">
</scanned-sequence>
<scanned-sequence accession="chr1" name="chr1">
</scanned-sequence>
<scanned-sequence accession="chr1" name="chr1">
</scanned-sequence>
<scanned-sequence accession="chr1" name="chr1">
</scanned-sequence>
<scanned-sequence accession="chr1" name="chr1">
</scanned-sequence>
<scanned-sequence accession="chr1" name="chr1">
</scanned-sequence>
<scanned-sequence accession="chr1" name="chr1">
</scanned-sequence>
<scanned-sequence accession="chr1" name="chr1">
<matched-element start="158910990" stop="158910983" score="3.36585" pvalue="9.95e-05">
<sequence>CCAGCTGC</sequence>
<mem:qvalue>0.235</mem:qvalue>
</matched-element>
</scanned-sequence>
<scanned-sequence accession="chr1" name="chr1">
</scanned-sequence>
<scanned-sequence accession="chr1" name="chr1">
</scanned-sequence>
<scanned-sequence accession="chr1" name="chr1">
</scanned-sequence>
<scanned-sequence accession="chr1" name="chr1">
</scanned-sequence>
<scanned-sequence accession="chr1" name="chr1">
</scanned-sequence>
<scanned-sequence accession="chr1" name="chr1">
</scanned-sequence>
<scanned-sequence accession="chr1" name="chr1">
<matched-element start="165898953" stop="165898960" score="3.36585" pvalue="9.95e-05">
<sequence>CCAGCTGC</sequence>
<mem:qvalue>0.235</mem:qvalue>
</matched-element>
<matched-element start="165899202" stop="165899209" score="3.36585" pvalue="9.95e-05">
<sequence>CCAGCTGC</sequence>
<mem:qvalue>0.235</mem:qvalue>
</matched-element>
<matched-element start="165899215" stop="165899222" score="3.36585" pvalue="9.95e-05">
<sequence>CCAGCTGC</sequence>
<mem:qvalue>0.235</mem:qvalue>
</matched-element>
</scanned-sequence>
<scanned-sequence accession="chr1" name="chr1">
</scanned-sequence>
<scanned-sequence accession="chr1" name="chr1">
</scanned-sequence>
<scanned-sequence accession="chr1" name="chr1">
</scanned-sequence>
<scanned-sequence accession="chr1" name="chr1">
</scanned-sequence>
<scanned-sequence accession="chr1" name="chr1">
</scanned-sequence>
<scanned-sequence accession="chr1" name="chr1">
</scanned-sequence>
<scanned-sequence accession="chr1" name="chr1">
<matched-element start="171646682" stop="171646689" score="14.3293" pvalue="1.76e-05">
<sequence>GCAGCTGC</sequence>
<mem:qvalue>0.148</mem:qvalue>
</matched-element>
<matched-element start="171646689" stop="171646682" score="14.3293" pvalue="1.76e-05">
<sequence>GCAGCTGC</sequence>
<mem:qvalue>0.148</mem:qvalue>
</matched-element>
</scanned-sequence>
<scanned-sequence accession="chr1" name="chr1">
<matched-element start="171651684" stop="171651691" score="13.3293" pvalue="6.55e-05">
<sequence>ACAGCTGT</sequence>
<mem:qvalue>0.222</mem:qvalue>
</matched-element>
<matched-element start="171651691" stop="171651684" score="13.3293" pvalue="6.55e-05">
<sequence>ACAGCTGT</sequence>
<mem:qvalue>0.222</mem:qvalue>
</matched-element>
</scanned-sequence>
<scanned-sequence accession="chr1" name="chr1">
</scanned-sequence>
<scanned-sequence accession="chr1" name="chr1">
<matched-element start="172099125" stop="172099132" score="13.3293" pvalue="6.55e-05">
<sequence>ACAGCTGT</sequence>
<mem:qvalue>0.222</mem:qvalue>
</matched-element>
<matched-element start="172099132" stop="172099125" score="13.3293" pvalue="6.55e-05">
<sequence>ACAGCTGT</sequence>
<mem:qvalue>0.222</mem:qvalue>
</matched-element>
</scanned-sequence>
<scanned-sequence accession="chr1" name="chr1">
</scanned-sequence>
<scanned-sequence accession="chr1" name="chr1">
</scanned-sequence>
<scanned-sequence accession="chr1" name="chr1">
</scanned-sequence>
<scanned-sequence accession="chr1" name="chr1">
</scanned-sequence>
<scanned-sequence accession="chr1" name="chr1">
<matched-element start="176817231" stop="176817238" score="3.36585" pvalue="9.95e-05">
<sequence>CCAGCTGC</sequence>
<mem:qvalue>0.235</mem:qvalue>
</matched-element>
</scanned-sequence>
<scanned-sequence accession="chr1" name="chr1">
</scanned-sequence>
<scanned-sequence accession="chr1" name="chr1">
</scanned-sequence>
<scanned-sequence accession="chr1" name="chr1">
</scanned-sequence>
<scanned-sequence accession="chr1" name="chr1">
<matched-element start="179634377" stop="179634370" score="3.36585" pvalue="9.95e-05">
<sequence>CCAGCTGC</sequence>
<mem:qvalue>0.235</mem:qvalue>
</matched-element>
<matched-element start="179634540" stop="179634533" score="3.36585" pvalue="9.95e-05">
<sequence>CCAGCTGC</sequence>
<mem:qvalue>0.235</mem:qvalue>
</matched-element>
</scanned-sequence>
<scanned-sequence accession="chr1" name="chr1">
</scanned-sequence>
<scanned-sequence accession="chr1" name="chr1">
</scanned-sequence>
<scanned-sequence accession="chr1" name="chr1">
</scanned-sequence>
<scanned-sequence accession="chr1" name="chr1">
</scanned-sequence>
<scanned-sequence accession="chr1" name="chr1">
</scanned-sequence>
<scanned-sequence accession="chr1" name="chr1">
</scanned-sequence>
<scanned-sequence accession="chr1" name="chr1">
</scanned-sequence>
<scanned-sequence accession="chr1" name="chr1">
</scanned-sequence>
<scanned-sequence accession="chr1" name="chr1">
</scanned-sequence>
<scanned-sequence accession="chr1" name="chr1">
</scanned-sequence>
<scanned-sequence accession="chr1" name="chr1">
</scanned-sequence>
<scanned-sequence accession="chr1" name="chr1">
</scanned-sequence>
<scanned-sequence accession="chr1" name="chr1">
<matched-element start="201556943" stop="201556950" score="14.3293" pvalue="1.76e-05">
<sequence>GCAGCTGC</sequence>
<mem:qvalue>0.148</mem:qvalue>
</matched-element>
<matched-element start="201556950" stop="201556943" score="14.3293" pvalue="1.76e-05">
<sequence>GCAGCTGC</sequence>
<mem:qvalue>0.148</mem:qvalue>
</matched-element>
<matched-element start="201556674" stop="201556667" score="3.36585" pvalue="9.95e-05">
<sequence>CCAGCTGC</sequence>
<mem:qvalue>0.235</mem:qvalue>
</matched-element>
<matched-element start="201556783" stop="201556790" score="3.36585" pvalue="9.95e-05">
<sequence>CCAGCTGC</sequence>
<mem:qvalue>0.235</mem:qvalue>
</matched-element>
</scanned-sequence>
<scanned-sequence accession="chr1" name="chr1">
<matched-element start="201597894" stop="201597887" score="3.36585" pvalue="9.95e-05">
<sequence>TCAGCTGC</sequence>
<mem:qvalue>0.235</mem:qvalue>
</matched-element>
</scanned-sequence>
<scanned-sequence accession="chr1" name="chr1">
</scanned-sequence>
<scanned-sequence accession="chr1" name="chr1">
</scanned-sequence>
<scanned-sequence accession="chr1" name="chr1">
</scanned-sequence>
<scanned-sequence accession="chr1" name="chr1">
</scanned-sequence>
<scanned-sequence accession="chr1" name="chr1">
<matched-element start="203524226" stop="203524233" score="3.36585" pvalue="9.95e-05">
<sequence>TCAGCTGC</sequence>
<mem:qvalue>0.235</mem:qvalue>
</matched-element>
<matched-element start="203524266" stop="203524273" score="3.36585" pvalue="9.95e-05">
<sequence>CCAGCTGC</sequence>
<mem:qvalue>0.235</mem:qvalue>
</matched-element>
</scanned-sequence>
<scanned-sequence accession="chr1" name="chr1">
</scanned-sequence>
<scanned-sequence accession="chr1" name="chr1">
</scanned-sequence>
<scanned-sequence accession="chr1" name="chr1">
</scanned-sequence>
<scanned-sequence accession="chr1" name="chr1">
</scanned-sequence>
<scanned-sequence accession="chr1" name="chr1">
</scanned-sequence>
<scanned-sequence accession="chr1" name="chr1">
</scanned-sequence>
<scanned-sequence accession="chr1" name="chr1">
</scanned-sequence>
<scanned-sequence accession="chr1" name="chr1">
</scanned-sequence>
<scanned-sequence accession="chr1" name="chr1">
</scanned-sequence>
<scanned-sequence accession="chr1" name="chr1">
<matched-element start="210172876" stop="210172869" score="14.061" pvalue="3.4e-05">
<sequence>ACAGCTGC</sequence>
<mem:qvalue>0.188</mem:qvalue>
</matched-element>
<matched-element start="210172869" stop="210172876" score="13.5976" pvalue="5.04e-05">
<sequence>GCAGCTGT</sequence>
<mem:qvalue>0.207</mem:qvalue>
</matched-element>
</scanned-sequence>
<scanned-sequence accession="chr1" name="chr1">
</scanned-sequence>
<scanned-sequence accession="chr1" name="chr1">
<matched-element start="211221965" stop="211221958" score="14.061" pvalue="3.4e-05">
<sequence>ACAGCTGC</sequence>
<mem:qvalue>0.188</mem:qvalue>
</matched-element>
<matched-element start="211221958" stop="211221965" score="13.5976" pvalue="5.04e-05">
<sequence>GCAGCTGT</sequence>
<mem:qvalue>0.207</mem:qvalue>
</matched-element>
</scanned-sequence>
<scanned-sequence accession="chr1" name="chr1">
</scanned-sequence>
<scanned-sequence accession="chr1" name="chr1">
</scanned-sequence>
<scanned-sequence accession="chr1" name="chr1">
</scanned-sequence>
<scanned-sequence accession="chr1" name="chr1">
</scanned-sequence>
<scanned-sequence accession="chr1" name="chr1">
</scanned-sequence>
<scanned-sequence accession="chr1" name="chr1">
</scanned-sequence>
<scanned-sequence accession="chr1" name="chr1">
</scanned-sequence>
<scanned-sequence accession="chr1" name="chr1">
<matched-element start="228312496" stop="228312489" score="14.061" pvalue="3.4e-05">
<sequence>ACAGCTGC</sequence>
<mem:qvalue>0.188</mem:qvalue>
</matched-element>
<matched-element start="228312489" stop="228312496" score="13.5976" pvalue="5.04e-05">
<sequence>GCAGCTGT</sequence>
<mem:qvalue>0.207</mem:qvalue>
</matched-element>
</scanned-sequence>
<scanned-sequence accession="chr1" name="chr1">
</scanned-sequence>
<scanned-sequence accession="chr1" name="chr1">
</scanned-sequence>
<scanned-sequence accession="chr1" name="chr1">
</scanned-sequence>
<scanned-sequence accession="chr1" name="chr1">
</scanned-sequence>
<scanned-sequence accession="chr1" name="chr1">
<matched-element start="232725067" stop="232725060" score="3.36585" pvalue="9.95e-05">
<sequence>CCAGCTGC</sequence>
<mem:qvalue>0.235</mem:qvalue>
</matched-element>
<matched-element start="232725178" stop="232725185" score="3.36585" pvalue="9.95e-05">
<sequence>CCAGCTGC</sequence>
<mem:qvalue>0.235</mem:qvalue>
</matched-element>
</scanned-sequence>
<scanned-sequence accession="chr1" name="chr1">
</scanned-sequence>
<scanned-sequence accession="chr1" name="chr1">
</scanned-sequence>
<scanned-sequence accession="chr1" name="chr1">
</scanned-sequence>
<scanned-sequence accession="chr1" name="chr1">
</scanned-sequence>
<scanned-sequence accession="chr1" name="chr1">
</scanned-sequence>
<scanned-sequence accession="chr1" name="chr1">
</scanned-sequence>
<scanned-sequence accession="chr1" name="chr1">
</scanned-sequence>
<scanned-sequence accession="chr1" name="chr1">
</scanned-sequence>
<scanned-sequence accession="chr1" name="chr1">
</scanned-sequence>
<scanned-sequence accession="chr1" name="chr1">
</scanned-sequence>
<scanned-sequence accession="chr2" name="chr2">
</scanned-sequence>
<scanned-sequence accession="chr2" name="chr2">
</scanned-sequence>
<scanned-sequence accession="chr2" name="chr2">
</scanned-sequence>
<scanned-sequence accession="chr2" name="chr2">
<matched-element start="8359918" stop="8359925" score="3.36585" pvalue="9.95e-05">
<sequence>TCAGCTGC</sequence>
<mem:qvalue>0.235</mem:qvalue>
</matched-element>
</scanned-sequence>
<scanned-sequence accession="chr2" name="chr2">
</scanned-sequence>
<scanned-sequence accession="chr2" name="chr2">
</scanned-sequence>
<scanned-sequence accession="chr2" name="chr2">
</scanned-sequence>
<scanned-sequence accession="chr2" name="chr2">
</scanned-sequence>
<scanned-sequence accession="chr2" name="chr2">
</scanned-sequence>
<scanned-sequence accession="chr2" name="chr2">
</scanned-sequence>
<scanned-sequence accession="chr2" name="chr2">
</scanned-sequence>
<scanned-sequence accession="chr2" name="chr2">
</scanned-sequence>
<scanned-sequence accession="chr2" name="chr2">
</scanned-sequence>
<scanned-sequence accession="chr2" name="chr2">
</scanned-sequence>
<scanned-sequence accession="chr2" name="chr2">
</scanned-sequence>
<scanned-sequence accession="chr2" name="chr2">
</scanned-sequence>
<scanned-sequence accession="chr2" name="chr2">
<matched-element start="20931813" stop="20931820" score="13.3293" pvalue="6.55e-05">
<sequence>ACAGCTGT</sequence>
<mem:qvalue>0.222</mem:qvalue>
</matched-element>
<matched-element start="20931820" stop="20931813" score="13.3293" pvalue="6.55e-05">
<sequence>ACAGCTGT</sequence>
<mem:qvalue>0.222</mem:qvalue>
</matched-element>
</scanned-sequence>
<scanned-sequence accession="chr2" name="chr2">
</scanned-sequence>
<scanned-sequence accession="chr2" name="chr2">
</scanned-sequence>
<scanned-sequence accession="chr2" name="chr2">
</scanned-sequence>
<scanned-sequence accession="chr2" name="chr2">
<matched-element start="26578476" stop="26578483" score="14.3293" pvalue="1.76e-05">
<sequence>GCAGCTGC</sequence>
<mem:qvalue>0.148</mem:qvalue>
</matched-element>
<matched-element start="26578483" stop="26578476" score="14.3293" pvalue="1.76e-05">
<sequence>GCAGCTGC</sequence>
<mem:qvalue>0.148</mem:qvalue>
</matched-element>
</scanned-sequence>
<scanned-sequence accession="chr2" name="chr2">
</scanned-sequence>
<scanned-sequence accession="chr2" name="chr2">
<matched-element start="27157639" stop="27157646" score="14.061" pvalue="3.4e-05">
<sequence>ACAGCTGC</sequence>
<mem:qvalue>0.188</mem:qvalue>
</matched-element>
<matched-element start="27157646" stop="27157639" score="13.5976" pvalue="5.04e-05">
<sequence>GCAGCTGT</sequence>
<mem:qvalue>0.207</mem:qvalue>
</matched-element>
</scanned-sequence>
<scanned-sequence accession="chr2" name="chr2">
</scanned-sequence>
<scanned-sequence accession="chr2" name="chr2">
<matched-element start="28663501" stop="28663494" score="3.36585" pvalue="9.95e-05">
<sequence>TCAGCTGC</sequence>
<mem:qvalue>0.235</mem:qvalue>
</matched-element>
</scanned-sequence>
<scanned-sequence accession="chr2" name="chr2">
<matched-element start="30413761" stop="30413768" score="14.3293" pvalue="1.76e-05">
<sequence>GCAGCTGC</sequence>
<mem:qvalue>0.148</mem:qvalue>
</matched-element>
<matched-element start="30413768" stop="30413761" score="14.3293" pvalue="1.76e-05">
<sequence>GCAGCTGC</sequence>
<mem:qvalue>0.148</mem:qvalue>
</matched-element>
</scanned-sequence>
<scanned-sequence accession="chr2" name="chr2">
</scanned-sequence>
<scanned-sequence accession="chr2" name="chr2">
<matched-element start="33556099" stop="33556092" score="3.36585" pvalue="9.95e-05">
<sequence>TCAGCTGC</sequence>
<mem:qvalue>0.235</mem:qvalue>
</matched-element>
</scanned-sequence>
<scanned-sequence accession="chr2" name="chr2">
</scanned-sequence>
<scanned-sequence accession="chr2" name="chr2">
</scanned-sequence>
<scanned-sequence accession="chr2" name="chr2">
<matched-element start="33572893" stop="33572900" score="14.3293" pvalue="1.76e-05">
<sequence>GCAGCTGC</sequence>
<mem:qvalue>0.148</mem:qvalue>
</matched-element>
<matched-element start="33572900" stop="33572893" score="14.3293" pvalue="1.76e-05">
<sequence>GCAGCTGC</sequence>
<mem:qvalue>0.148</mem:qvalue>
</matched-element>
</scanned-sequence>
<scanned-sequence accession="chr2" name="chr2">
</scanned-sequence>
<scanned-sequence accession="chr2" name="chr2">
<matched-element start="37735813" stop="37735820" score="3.36585" pvalue="9.95e-05">
<sequence>CCAGCTGC</sequence>
<mem:qvalue>0.235</mem:qvalue>
</matched-element>
</scanned-sequence>
<scanned-sequence accession="chr2" name="chr2">
</scanned-sequence>
<scanned-sequence accession="chr2" name="chr2">
</scanned-sequence>
<scanned-sequence accession="chr2" name="chr2">
</scanned-sequence>
<scanned-sequence accession="chr2" name="chr2">
</scanned-sequence>
<scanned-sequence accession="chr2" name="chr2">
</scanned-sequence>
<scanned-sequence accession="chr2" name="chr2">
</scanned-sequence>
<scanned-sequence accession="chr2" name="chr2">
</scanned-sequence>
<scanned-sequence accession="chr2" name="chr2">
</scanned-sequence>
<scanned-sequence accession="chr2" name="chr2">
</scanned-sequence>
<scanned-sequence accession="chr2" name="chr2">
</scanned-sequence>
<scanned-sequence accession="chr2" name="chr2">
</scanned-sequence>
<scanned-sequence accession="chr2" name="chr2">
</scanned-sequence>
<scanned-sequence accession="chr2" name="chr2">
</scanned-sequence>
<scanned-sequence accession="chr2" name="chr2">
</scanned-sequence>
<scanned-sequence accession="chr2" name="chr2">
</scanned-sequence>
<scanned-sequence accession="chr2" name="chr2">
</scanned-sequence>
<scanned-sequence accession="chr2" name="chr2">
</scanned-sequence>
<scanned-sequence accession="chr2" name="chr2">
</scanned-sequence>
<scanned-sequence accession="chr2" name="chr2">
</scanned-sequence>
<scanned-sequence accession="chr2" name="chr2">
</scanned-sequence>
<scanned-sequence accession="chr2" name="chr2">
</scanned-sequence>
<scanned-sequence accession="chr2" name="chr2">
</scanned-sequence>
<scanned-sequence accession="chr2" name="chr2">
</scanned-sequence>
<scanned-sequence accession="chr2" name="chr2">
</scanned-sequence>
<scanned-sequence accession="chr2" name="chr2">
<matched-element start="70170303" stop="70170310" score="14.061" pvalue="3.4e-05">
<sequence>ACAGCTGC</sequence>
<mem:qvalue>0.188</mem:qvalue>
</matched-element>
<matched-element start="70170310" stop="70170303" score="13.5976" pvalue="5.04e-05">
<sequence>GCAGCTGT</sequence>
<mem:qvalue>0.207</mem:qvalue>
</matched-element>
</scanned-sequence>
<scanned-sequence accession="chr2" name="chr2">
</scanned-sequence>
<scanned-sequence accession="chr2" name="chr2">
</scanned-sequence>
<scanned-sequence accession="chr2" name="chr2">
</scanned-sequence>
<scanned-sequence accession="chr2" name="chr2">
</scanned-sequence>
<scanned-sequence accession="chr2" name="chr2">
</scanned-sequence>
<scanned-sequence accession="chr2" name="chr2">
</scanned-sequence>
<scanned-sequence accession="chr2" name="chr2">
</scanned-sequence>
<scanned-sequence accession="chr2" name="chr2">
<matched-element start="74553285" stop="74553292" score="14.3293" pvalue="1.76e-05">
<sequence>GCAGCTGC</sequence>
<mem:qvalue>0.148</mem:qvalue>
</matched-element>
<matched-element start="74553292" stop="74553285" score="14.3293" pvalue="1.76e-05">
<sequence>GCAGCTGC</sequence>
<mem:qvalue>0.148</mem:qvalue>
</matched-element>
</scanned-sequence>
<scanned-sequence accession="chr2" name="chr2">
<matched-element start="85408730" stop="85408737" score="14.3293" pvalue="1.76e-05">
<sequence>GCAGCTGC</sequence>
<mem:qvalue>0.148</mem:qvalue>
</matched-element>
<matched-element start="85408737" stop="85408730" score="14.3293" pvalue="1.76e-05">
<sequence>GCAGCTGC</sequence>
<mem:qvalue>0.148</mem:qvalue>
</matched-element>
</scanned-sequence>
<scanned-sequence accession="chr2" name="chr2">
</scanned-sequence>
<scanned-sequence accession="chr2" name="chr2">
</scanned-sequence>
<scanned-sequence accession="chr2" name="chr2">
</scanned-sequence>
<scanned-sequence accession="chr2" name="chr2">
</scanned-sequence>
<scanned-sequence accession="chr2" name="chr2">
<matched-element start="98443909" stop="98443916" score="14.3293" pvalue="1.76e-05">
<sequence>GCAGCTGC</sequence>
<mem:qvalue>0.148</mem:qvalue>
</matched-element>
<matched-element start="98443916" stop="98443909" score="14.3293" pvalue="1.76e-05">
<sequence>GCAGCTGC</sequence>
<mem:qvalue>0.148</mem:qvalue>
</matched-element>
</scanned-sequence>
<scanned-sequence accession="chr2" name="chr2">
</scanned-sequence>
<scanned-sequence accession="chr2" name="chr2">
</scanned-sequence>
<scanned-sequence accession="chr2" name="chr2">
</scanned-sequence>
<scanned-sequence accession="chr2" name="chr2">
<matched-element start="99163840" stop="99163833" score="14.061" pvalue="3.4e-05">
<sequence>ACAGCTGC</sequence>
<mem:qvalue>0.188</mem:qvalue>
</matched-element>
<matched-element start="99163833" stop="99163840" score="13.5976" pvalue="5.04e-05">
<sequence>GCAGCTGT</sequence>
<mem:qvalue>0.207</mem:qvalue>
</matched-element>
</scanned-sequence>
<scanned-sequence accession="chr2" name="chr2">
</scanned-sequence>
<scanned-sequence accession="chr2" name="chr2">
</scanned-sequence>
<scanned-sequence accession="chr2" name="chr2">
</scanned-sequence>
<scanned-sequence accession="chr2" name="chr2">
<matched-element start="111631887" stop="111631894" score="3.36585" pvalue="9.95e-05">
<sequence>TCAGCTGC</sequence>
<mem:qvalue>0.235</mem:qvalue>
</matched-element>
<matched-element start="111632151" stop="111632158" score="3.36585" pvalue="9.95e-05">
<sequence>TCAGCTGC</sequence>
<mem:qvalue>0.235</mem:qvalue>
</matched-element>
</scanned-sequence>
<scanned-sequence accession="chr2" name="chr2">
</scanned-sequence>
<scanned-sequence accession="chr2" name="chr2">
</scanned-sequence>
<scanned-sequence accession="chr2" name="chr2">
<matched-element start="114360708" stop="114360701" score="3.36585" pvalue="9.95e-05">
<sequence>TCAGCTGC</sequence>
<mem:qvalue>0.235</mem:qvalue>
</matched-element>
</scanned-sequence>
<scanned-sequence accession="chr2" name="chr2">
</scanned-sequence>
<scanned-sequence accession="chr2" name="chr2">
</scanned-sequence>
<scanned-sequence accession="chr2" name="chr2">
</scanned-sequence>
<scanned-sequence accession="chr2" name="chr2">
</scanned-sequence>
<scanned-sequence accession="chr2" name="chr2">
</scanned-sequence>
<scanned-sequence accession="chr2" name="chr2">
</scanned-sequence>
<scanned-sequence accession="chr2" name="chr2">
</scanned-sequence>
<scanned-sequence accession="chr2" name="chr2">
<matched-element start="129273290" stop="129273283" score="3.36585" pvalue="9.95e-05">
<sequence>CCAGCTGC</sequence>
<mem:qvalue>0.235</mem:qvalue>
</matched-element>
</scanned-sequence>
<scanned-sequence accession="chr2" name="chr2">
</scanned-sequence>
<scanned-sequence accession="chr2" name="chr2">
</scanned-sequence>
<scanned-sequence accession="chr2" name="chr2">
<matched-element start="136680734" stop="136680727" score="14.061" pvalue="3.4e-05">
<sequence>ACAGCTGC</sequence>
<mem:qvalue>0.188</mem:qvalue>
</matched-element>
<matched-element start="136680727" stop="136680734" score="13.5976" pvalue="5.04e-05">
<sequence>GCAGCTGT</sequence>
<mem:qvalue>0.207</mem:qvalue>
</matched-element>
<matched-element start="136680876" stop="136680869" score="3.36585" pvalue="9.95e-05">
<sequence>CCAGCTGC</sequence>
<mem:qvalue>0.235</mem:qvalue>
</matched-element>
</scanned-sequence>
<scanned-sequence accession="chr2" name="chr2">
</scanned-sequence>
<scanned-sequence accession="chr2" name="chr2">
</scanned-sequence>
<scanned-sequence accession="chr2" name="chr2">
</scanned-sequence>
<scanned-sequence accession="chr2" name="chr2">
</scanned-sequence>
<scanned-sequence accession="chr2" name="chr2">
</scanned-sequence>
<scanned-sequence accession="chr2" name="chr2">
</scanned-sequence>
<scanned-sequence accession="chr2" name="chr2">
</scanned-sequence>
<scanned-sequence accession="chr2" name="chr2">
</scanned-sequence>
<scanned-sequence accession="chr2" name="chr2">
<matched-element start="158004401" stop="158004408" score="13.3293" pvalue="6.55e-05">
<sequence>ACAGCTGT</sequence>
<mem:qvalue>0.222</mem:qvalue>
</matched-element>
<matched-element start="158004408" stop="158004401" score="13.3293" pvalue="6.55e-05">
<sequence>ACAGCTGT</sequence>
<mem:qvalue>0.222</mem:qvalue>
</matched-element>
</scanned-sequence>
<scanned-sequence accession="chr2" name="chr2">
</scanned-sequence>
<scanned-sequence accession="chr2" name="chr2">
<matched-element start="160277030" stop="160277037" score="3.36585" pvalue="9.95e-05">
<sequence>CCAGCTGC</sequence>
<mem:qvalue>0.235</mem:qvalue>
</matched-element>
</scanned-sequence>
<scanned-sequence accession="chr2" name="chr2">
</scanned-sequence>
<scanned-sequence accession="chr2" name="chr2">
</scanned-sequence>
<scanned-sequence accession="chr2" name="chr2">
</scanned-sequence>
<scanned-sequence accession="chr2" name="chr2">
</scanned-sequence>
<scanned-sequence accession="chr2" name="chr2">
</scanned-sequence>
<scanned-sequence accession="chr2" name="chr2">
</scanned-sequence>
<scanned-sequence accession="chr2" name="chr2">
</scanned-sequence>
<scanned-sequence accession="chr2" name="chr2">
</scanned-sequence>
<scanned-sequence accession="chr2" name="chr2">
</scanned-sequence>
<scanned-sequence accession="chr2" name="chr2">
</scanned-sequence>
<scanned-sequence accession="chr2" name="chr2">
<matched-element start="178125638" stop="178125645" score="14.3293" pvalue="1.76e-05">
<sequence>GCAGCTGC</sequence>
<mem:qvalue>0.148</mem:qvalue>
</matched-element>
<matched-element start="178125645" stop="178125638" score="14.3293" pvalue="1.76e-05">
<sequence>GCAGCTGC</sequence>
<mem:qvalue>0.148</mem:qvalue>
</matched-element>
</scanned-sequence>
<scanned-sequence accession="chr2" name="chr2">
</scanned-sequence>
<scanned-sequence accession="chr2" name="chr2">
</scanned-sequence>
<scanned-sequence accession="chr2" name="chr2">
</scanned-sequence>
<scanned-sequence accession="chr2" name="chr2">
</scanned-sequence>
<scanned-sequence accession="chr2" name="chr2">
</scanned-sequence>
<scanned-sequence accession="chr2" name="chr2">
</scanned-sequence>
<scanned-sequence accession="chr2" name="chr2">
</scanned-sequence>
<scanned-sequence accession="chr2" name="chr2">
</scanned-sequence>
<scanned-sequence accession="chr2" name="chr2">
</scanned-sequence>
<scanned-sequence accession="chr2" name="chr2">
</scanned-sequence>
<scanned-sequence accession="chr2" name="chr2">
</scanned-sequence>
<scanned-sequence accession="chr2" name="chr2">
</scanned-sequence>
<scanned-sequence accession="chr2" name="chr2">
</scanned-sequence>
<scanned-sequence accession="chr2" name="chr2">
</scanned-sequence>
<scanned-sequence accession="chr2" name="chr2">
</scanned-sequence>
<scanned-sequence accession="chr2" name="chr2">
</scanned-sequence>
<scanned-sequence accession="chr2" name="chr2">
</scanned-sequence>
<scanned-sequence accession="chr2" name="chr2">
</scanned-sequence>
<scanned-sequence accession="chr2" name="chr2">
</scanned-sequence>
<scanned-sequence accession="chr2" name="chr2">
</scanned-sequence>
<scanned-sequence accession="chr2" name="chr2">
</scanned-sequence>
<scanned-sequence accession="chr2" name="chr2">
<matched-element start="201696929" stop="201696922" score="3.36585" pvalue="9.95e-05">
<sequence>CCAGCTGC</sequence>
<mem:qvalue>0.235</mem:qvalue>
</matched-element>
</scanned-sequence>
<scanned-sequence accession="chr2" name="chr2">
</scanned-sequence>
<scanned-sequence accession="chr2" name="chr2">
</scanned-sequence>
<scanned-sequence accession="chr2" name="chr2">
</scanned-sequence>
<scanned-sequence accession="chr2" name="chr2">
</scanned-sequence>
<scanned-sequence accession="chr2" name="chr2">
</scanned-sequence>
<scanned-sequence accession="chr2" name="chr2">
<matched-element start="204600207" stop="204600200" score="3.36585" pvalue="9.95e-05">
<sequence>CCAGCTGC</sequence>
<mem:qvalue>0.235</mem:qvalue>
</matched-element>
</scanned-sequence>
<scanned-sequence accession="chr2" name="chr2">
</scanned-sequence>
<scanned-sequence accession="chr2" name="chr2">
</scanned-sequence>
<scanned-sequence accession="chr2" name="chr2">
</scanned-sequence>
<scanned-sequence accession="chr2" name="chr2">
</scanned-sequence>
<scanned-sequence accession="chr2" name="chr2">
<matched-element start="216531480" stop="216531473" score="3.36585" pvalue="9.95e-05">
<sequence>CCAGCTGC</sequence>
<mem:qvalue>0.235</mem:qvalue>
</matched-element>
</scanned-sequence>
<scanned-sequence accession="chr2" name="chr2">
</scanned-sequence>
<scanned-sequence accession="chr2" name="chr2">
</scanned-sequence>
<scanned-sequence accession="chr2" name="chr2">
</scanned-sequence>
<scanned-sequence accession="chr2" name="chr2">
</scanned-sequence>
<scanned-sequence accession="chr2" name="chr2">
</scanned-sequence>
<scanned-sequence accession="chr2" name="chr2">
</scanned-sequence>
<scanned-sequence accession="chr2" name="chr2">
<matched-element start="230989472" stop="230989479" score="13.3293" pvalue="6.55e-05">
<sequence>ACAGCTGT</sequence>
<mem:qvalue>0.222</mem:qvalue>
</matched-element>
<matched-element start="230989479" stop="230989472" score="13.3293" pvalue="6.55e-05">
<sequence>ACAGCTGT</sequence>
<mem:qvalue>0.222</mem:qvalue>
</matched-element>
</scanned-sequence>
<scanned-sequence accession="chr2" name="chr2">
</scanned-sequence>
<scanned-sequence accession="chr2" name="chr2">
</scanned-sequence>
<scanned-sequence accession="chr2" name="chr2">
</scanned-sequence>
<scanned-sequence accession="chr2" name="chr2">
</scanned-sequence>
<scanned-sequence accession="chr2" name="chr2">
</scanned-sequence>
<scanned-sequence accession="chr2" name="chr2">
<matched-element start="231443936" stop="231443943" score="13.3293" pvalue="6.55e-05">
<sequence>ACAGCTGT</sequence>
<mem:qvalue>0.222</mem:qvalue>
</matched-element>
<matched-element start="231443943" stop="231443936" score="13.3293" pvalue="6.55e-05">
<sequence>ACAGCTGT</sequence>
<mem:qvalue>0.222</mem:qvalue>
</matched-element>
<matched-element start="231444206" stop="231444213" score="3.36585" pvalue="9.95e-05">
<sequence>CCAGCTGC</sequence>
<mem:qvalue>0.235</mem:qvalue>
</matched-element>
</scanned-sequence>
<scanned-sequence accession="chr2" name="chr2">
</scanned-sequence>
<scanned-sequence accession="chr2" name="chr2">
</scanned-sequence>
<scanned-sequence accession="chr2" name="chr2">
</scanned-sequence>
<scanned-sequence accession="chr2" name="chr2">
</scanned-sequence>
<scanned-sequence accession="chr2" name="chr2">
</scanned-sequence>
<scanned-sequence accession="chr2" name="chr2">
<matched-element start="231557783" stop="231557790" score="3.36585" pvalue="9.95e-05">
<sequence>CCAGCTGC</sequence>
<mem:qvalue>0.235</mem:qvalue>
</matched-element>
</scanned-sequence>
<scanned-sequence accession="chr2" name="chr2">
</scanned-sequence>
<scanned-sequence accession="chr2" name="chr2">
<matched-element start="232026053" stop="232026060" score="3.36585" pvalue="9.95e-05">
<sequence>CCAGCTGC</sequence>
<mem:qvalue>0.235</mem:qvalue>
</matched-element>
</scanned-sequence>
<scanned-sequence accession="chr2" name="chr2">
</scanned-sequence>
<scanned-sequence accession="chr2" name="chr2">
</scanned-sequence>
<scanned-sequence accession="chr2" name="chr2">
</scanned-sequence>
<scanned-sequence accession="chr2" name="chr2">
</scanned-sequence>
<scanned-sequence accession="chr2" name="chr2">
<matched-element start="232281198" stop="232281205" score="14.061" pvalue="3.4e-05">
<sequence>ACAGCTGC</sequence>
<mem:qvalue>0.188</mem:qvalue>
</matched-element>
<matched-element start="232281205" stop="232281198" score="13.5976" pvalue="5.04e-05">
<sequence>GCAGCTGT</sequence>
<mem:qvalue>0.207</mem:qvalue>
</matched-element>
</scanned-sequence>
<scanned-sequence accession="chr2" name="chr2">
</scanned-sequence>
<scanned-sequence accession="chr2" name="chr2">
</scanned-sequence>
<scanned-sequence accession="chr2" name="chr2">
</scanned-sequence>
<scanned-sequence accession="chr2" name="chr2">
</scanned-sequence>
<scanned-sequence accession="chr2" name="chr2">
</scanned-sequence>
<scanned-sequence accession="chr2" name="chr2">
</scanned-sequence>
<scanned-sequence accession="chr2" name="chr2">
</scanned-sequence>
<scanned-sequence accession="chr2" name="chr2">
</scanned-sequence>
<scanned-sequence accession="chr2" name="chr2">
<matched-element start="233656354" stop="233656361" score="14.061" pvalue="3.4e-05">
<sequence>ACAGCTGC</sequence>
<mem:qvalue>0.188</mem:qvalue>
</matched-element>
<matched-element start="233656361" stop="233656354" score="13.5976" pvalue="5.04e-05">
<sequence>GCAGCTGT</sequence>
<mem:qvalue>0.207</mem:qvalue>
</matched-element>
</scanned-sequence>
<scanned-sequence accession="chr2" name="chr2">
</scanned-sequence>
<scanned-sequence accession="chr2" name="chr2">
</scanned-sequence>
<scanned-sequence accession="chr2" name="chr2">
</scanned-sequence>
<scanned-sequence accession="chr2" name="chr2">
</scanned-sequence>
<scanned-sequence accession="chr2" name="chr2">
</scanned-sequence>
<scanned-sequence accession="chr2" name="chr2">
</scanned-sequence>
<scanned-sequence accession="chr2" name="chr2">
</scanned-sequence>
<scanned-sequence accession="chr3" name="chr3">
<matched-element start="45612932" stop="45612939" score="3.36585" pvalue="9.95e-05">
<sequence>TCAGCTGC</sequence>
<mem:qvalue>0.235</mem:qvalue>
</matched-element>
<matched-element start="45612997" stop="45612990" score="3.36585" pvalue="9.95e-05">
<sequence>CCAGCTGC</sequence>
<mem:qvalue>0.235</mem:qvalue>
</matched-element>
</scanned-sequence>
<scanned-sequence accession="chr3" name="chr3">
<matched-element start="314642" stop="314649" score="13.3293" pvalue="6.55e-05">
<sequence>ACAGCTGT</sequence>
<mem:qvalue>0.222</mem:qvalue>
</matched-element>
<matched-element start="314649" stop="314642" score="13.3293" pvalue="6.55e-05">
<sequence>ACAGCTGT</sequence>
<mem:qvalue>0.222</mem:qvalue>
</matched-element>
</scanned-sequence>
<scanned-sequence accession="chr3" name="chr3">
<matched-element start="4606548" stop="4606555" score="13.3293" pvalue="6.55e-05">
<sequence>ACAGCTGT</sequence>
<mem:qvalue>0.222</mem:qvalue>
</matched-element>
<matched-element start="4606555" stop="4606548" score="13.3293" pvalue="6.55e-05">
<sequence>ACAGCTGT</sequence>
<mem:qvalue>0.222</mem:qvalue>
</matched-element>
</scanned-sequence>
<scanned-sequence accession="chr3" name="chr3">
</scanned-sequence>
<scanned-sequence accession="chr3" name="chr3">
<matched-element start="6277391" stop="6277384" score="14.061" pvalue="3.4e-05">
<sequence>ACAGCTGC</sequence>
<mem:qvalue>0.188</mem:qvalue>
</matched-element>
<matched-element start="6277384" stop="6277391" score="13.5976" pvalue="5.04e-05">
<sequence>GCAGCTGT</sequence>
<mem:qvalue>0.207</mem:qvalue>
</matched-element>
</scanned-sequence>
<scanned-sequence accession="chr3" name="chr3">
</scanned-sequence>
<scanned-sequence accession="chr3" name="chr3">
</scanned-sequence>
<scanned-sequence accession="chr3" name="chr3">
</scanned-sequence>
<scanned-sequence accession="chr3" name="chr3">
</scanned-sequence>
<scanned-sequence accession="chr3" name="chr3">
<matched-element start="10240475" stop="10240482" score="14.061" pvalue="3.4e-05">
<sequence>ACAGCTGC</sequence>
<mem:qvalue>0.188</mem:qvalue>
</matched-element>
<matched-element start="10240482" stop="10240475" score="13.5976" pvalue="5.04e-05">
<sequence>GCAGCTGT</sequence>
<mem:qvalue>0.207</mem:qvalue>
</matched-element>
</scanned-sequence>
<scanned-sequence accession="chr3" name="chr3">
</scanned-sequence>
<scanned-sequence accession="chr3" name="chr3">
<matched-element start="12912619" stop="12912626" score="3.36585" pvalue="9.95e-05">
<sequence>CCAGCTGC</sequence>
<mem:qvalue>0.235</mem:qvalue>
</matched-element>
</scanned-sequence>
<scanned-sequence accession="chr3" name="chr3">
</scanned-sequence>
<scanned-sequence accession="chr3" name="chr3">
</scanned-sequence>
<scanned-sequence accession="chr3" name="chr3">
</scanned-sequence>
<scanned-sequence accession="chr3" name="chr3">
<matched-element start="13100696" stop="13100703" score="14.3293" pvalue="1.76e-05">
<sequence>GCAGCTGC</sequence>
<mem:qvalue>0.148</mem:qvalue>
</matched-element>
<matched-element start="13100703" stop="13100696" score="14.3293" pvalue="1.76e-05">
<sequence>GCAGCTGC</sequence>
<mem:qvalue>0.148</mem:qvalue>
</matched-element>
</scanned-sequence>
<scanned-sequence accession="chr3" name="chr3">
</scanned-sequence>
<scanned-sequence accession="chr3" name="chr3">
</scanned-sequence>
<scanned-sequence accession="chr3" name="chr3">
</scanned-sequence>
<scanned-sequence accession="chr3" name="chr3">
<matched-element start="13348863" stop="13348870" score="14.3293" pvalue="1.76e-05">
<sequence>GCAGCTGC</sequence>
<mem:qvalue>0.148</mem:qvalue>
</matched-element>
<matched-element start="13348870" stop="13348863" score="14.3293" pvalue="1.76e-05">
<sequence>GCAGCTGC</sequence>
<mem:qvalue>0.148</mem:qvalue>
</matched-element>
</scanned-sequence>
<scanned-sequence accession="chr3" name="chr3">
</scanned-sequence>
<scanned-sequence accession="chr3" name="chr3">
</scanned-sequence>
<scanned-sequence accession="chr3" name="chr3">
</scanned-sequence>
<scanned-sequence accession="chr3" name="chr3">
</scanned-sequence>
<scanned-sequence accession="chr3" name="chr3">
<matched-element start="16528849" stop="16528856" score="13.3293" pvalue="6.55e-05">
<sequence>ACAGCTGT</sequence>
<mem:qvalue>0.222</mem:qvalue>
</matched-element>
<matched-element start="16528856" stop="16528849" score="13.3293" pvalue="6.55e-05">
<sequence>ACAGCTGT</sequence>
<mem:qvalue>0.222</mem:qvalue>
</matched-element>
<matched-element start="16529036" stop="16529029" score="3.36585" pvalue="9.95e-05">
<sequence>TCAGCTGC</sequence>
<mem:qvalue>0.235</mem:qvalue>
</matched-element>
</scanned-sequence>
<scanned-sequence accession="chr3" name="chr3">
</scanned-sequence>
<scanned-sequence accession="chr3" name="chr3">
</scanned-sequence>
<scanned-sequence accession="chr3" name="chr3">
</scanned-sequence>
<scanned-sequence accession="chr3" name="chr3">
</scanned-sequence>
<scanned-sequence accession="chr3" name="chr3">
</scanned-sequence>
<scanned-sequence accession="chr3" name="chr3">
</scanned-sequence>
<scanned-sequence accession="chr3" name="chr3">
</scanned-sequence>
<scanned-sequence accession="chr3" name="chr3">
</scanned-sequence>
<scanned-sequence accession="chr3" name="chr3">
</scanned-sequence>
<scanned-sequence accession="chr3" name="chr3">
</scanned-sequence>
<scanned-sequence accession="chr3" name="chr3">
</scanned-sequence>
<scanned-sequence accession="chr3" name="chr3">
</scanned-sequence>
<scanned-sequence accession="chr3" name="chr3">
</scanned-sequence>
<scanned-sequence accession="chr3" name="chr3">
<matched-element start="39430997" stop="39431004" score="14.3293" pvalue="1.76e-05">
<sequence>GCAGCTGC</sequence>
<mem:qvalue>0.148</mem:qvalue>
</matched-element>
<matched-element start="39431004" stop="39430997" score="14.3293" pvalue="1.76e-05">
<sequence>GCAGCTGC</sequence>
<mem:qvalue>0.148</mem:qvalue>
</matched-element>
</scanned-sequence>
<scanned-sequence accession="chr3" name="chr3">
</scanned-sequence>
<scanned-sequence accession="chr3" name="chr3">
</scanned-sequence>
<scanned-sequence accession="chr3" name="chr3">
</scanned-sequence>
<scanned-sequence accession="chr3" name="chr3">
</scanned-sequence>
<scanned-sequence accession="chr3" name="chr3">
<matched-element start="45570351" stop="45570358" score="14.061" pvalue="3.4e-05">
<sequence>ACAGCTGC</sequence>
<mem:qvalue>0.188</mem:qvalue>
</matched-element>
<matched-element start="45570358" stop="45570351" score="13.5976" pvalue="5.04e-05">
<sequence>GCAGCTGT</sequence>
<mem:qvalue>0.207</mem:qvalue>
</matched-element>
<matched-element start="45570325" stop="45570332" score="13.3293" pvalue="6.55e-05">
<sequence>ACAGCTGT</sequence>
<mem:qvalue>0.222</mem:qvalue>
</matched-element>
<matched-element start="45570332" stop="45570325" score="13.3293" pvalue="6.55e-05">
<sequence>ACAGCTGT</sequence>
<mem:qvalue>0.222</mem:qvalue>
</matched-element>
</scanned-sequence>
<scanned-sequence accession="chr3" name="chr3">
<matched-element start="45571020" stop="45571027" score="13.3293" pvalue="6.55e-05">
<sequence>ACAGCTGT</sequence>
<mem:qvalue>0.222</mem:qvalue>
</matched-element>
<matched-element start="45571027" stop="45571020" score="13.3293" pvalue="6.55e-05">
<sequence>ACAGCTGT</sequence>
<mem:qvalue>0.222</mem:qvalue>
</matched-element>
</scanned-sequence>
<scanned-sequence accession="chr3" name="chr3">
</scanned-sequence>
<scanned-sequence accession="chr3" name="chr3">
</scanned-sequence>
<scanned-sequence accession="chr3" name="chr3">
<matched-element start="45978649" stop="45978656" score="14.061" pvalue="3.4e-05">
<sequence>ACAGCTGC</sequence>
<mem:qvalue>0.188</mem:qvalue>
</matched-element>
<matched-element start="45978656" stop="45978649" score="13.5976" pvalue="5.04e-05">
<sequence>GCAGCTGT</sequence>
<mem:qvalue>0.207</mem:qvalue>
</matched-element>
<matched-element start="45978693" stop="45978700" score="3.36585" pvalue="9.95e-05">
<sequence>CCAGCTGC</sequence>
<mem:qvalue>0.235</mem:qvalue>
</matched-element>
</scanned-sequence>
<scanned-sequence accession="chr3" name="chr3">
</scanned-sequence>
<scanned-sequence accession="chr3" name="chr3">
<matched-element start="47397248" stop="47397241" score="3.36585" pvalue="9.95e-05">
<sequence>CCAGCTGC</sequence>
<mem:qvalue>0.235</mem:qvalue>
</matched-element>
</scanned-sequence>
<scanned-sequence accession="chr3" name="chr3">
</scanned-sequence>
<scanned-sequence accession="chr3" name="chr3">
</scanned-sequence>
<scanned-sequence accession="chr3" name="chr3">
</scanned-sequence>
<scanned-sequence accession="chr3" name="chr3">
</scanned-sequence>
<scanned-sequence accession="chr3" name="chr3">
<matched-element start="49019622" stop="49019615" score="3.36585" pvalue="9.95e-05">
<sequence>CCAGCTGC</sequence>
<mem:qvalue>0.235</mem:qvalue>
</matched-element>
</scanned-sequence>
<scanned-sequence accession="chr3" name="chr3">
</scanned-sequence>
<scanned-sequence accession="chr3" name="chr3">
</scanned-sequence>
<scanned-sequence accession="chr3" name="chr3">
</scanned-sequence>
<scanned-sequence accession="chr3" name="chr3">
</scanned-sequence>
<scanned-sequence accession="chr3" name="chr3">
<matched-element start="49371105" stop="49371112" score="14.3293" pvalue="1.76e-05">
<sequence>GCAGCTGC</sequence>
<mem:qvalue>0.148</mem:qvalue>
</matched-element>
<matched-element start="49371112" stop="49371105" score="14.3293" pvalue="1.76e-05">
<sequence>GCAGCTGC</sequence>
<mem:qvalue>0.148</mem:qvalue>
</matched-element>
</scanned-sequence>
<scanned-sequence accession="chr3" name="chr3">
</scanned-sequence>
<scanned-sequence accession="chr3" name="chr3">
</scanned-sequence>
<scanned-sequence accession="chr3" name="chr3">
</scanned-sequence>
<scanned-sequence accession="chr3" name="chr3">
</scanned-sequence>
<scanned-sequence accession="chr3" name="chr3">
</scanned-sequence>
<scanned-sequence accession="chr3" name="chr3">
<matched-element start="53112053" stop="53112060" score="14.061" pvalue="3.4e-05">
<sequence>ACAGCTGC</sequence>
<mem:qvalue>0.188</mem:qvalue>
</matched-element>
<matched-element start="53112060" stop="53112053" score="13.5976" pvalue="5.04e-05">
<sequence>GCAGCTGT</sequence>
<mem:qvalue>0.207</mem:qvalue>
</matched-element>
</scanned-sequence>
<scanned-sequence accession="chr3" name="chr3">
<matched-element start="53118187" stop="53118194" score="3.36585" pvalue="9.95e-05">
<sequence>CCAGCTGC</sequence>
<mem:qvalue>0.235</mem:qvalue>
</matched-element>
</scanned-sequence>
<scanned-sequence accession="chr3" name="chr3">
</scanned-sequence>
<scanned-sequence accession="chr3" name="chr3">
</scanned-sequence>
<scanned-sequence accession="chr3" name="chr3">
</scanned-sequence>
<scanned-sequence accession="chr3" name="chr3">
</scanned-sequence>
<scanned-sequence accession="chr3" name="chr3">
</scanned-sequence>
<scanned-sequence accession="chr3" name="chr3">
</scanned-sequence>
<scanned-sequence accession="chr3" name="chr3">
</scanned-sequence>
<scanned-sequence accession="chr3" name="chr3">
</scanned-sequence>
<scanned-sequence accession="chr3" name="chr3">
</scanned-sequence>
<scanned-sequence accession="chr3" name="chr3">
</scanned-sequence>
<scanned-sequence accession="chr3" name="chr3">
</scanned-sequence>
<scanned-sequence accession="chr3" name="chr3">
</scanned-sequence>
<scanned-sequence accession="chr3" name="chr3">
</scanned-sequence>
<scanned-sequence accession="chr3" name="chr3">
</scanned-sequence>
<scanned-sequence accession="chr3" name="chr3">
</scanned-sequence>
<scanned-sequence accession="chr3" name="chr3">
</scanned-sequence>
<scanned-sequence accession="chr3" name="chr3">
</scanned-sequence>
<scanned-sequence accession="chr3" name="chr3">
</scanned-sequence>
<scanned-sequence accession="chr3" name="chr3">
</scanned-sequence>
<scanned-sequence accession="chr3" name="chr3">
</scanned-sequence>
<scanned-sequence accession="chr3" name="chr3">
<matched-element start="109112534" stop="109112541" score="14.3293" pvalue="1.76e-05">
<sequence>GCAGCTGC</sequence>
<mem:qvalue>0.148</mem:qvalue>
</matched-element>
<matched-element start="109112541" stop="109112534" score="14.3293" pvalue="1.76e-05">
<sequence>GCAGCTGC</sequence>
<mem:qvalue>0.148</mem:qvalue>
</matched-element>
</scanned-sequence>
<scanned-sequence accession="chr3" name="chr3">
</scanned-sequence>
<scanned-sequence accession="chr3" name="chr3">
</scanned-sequence>
<scanned-sequence accession="chr3" name="chr3">
<matched-element start="109327247" stop="109327254" score="3.36585" pvalue="9.95e-05">
<sequence>TCAGCTGC</sequence>
<mem:qvalue>0.235</mem:qvalue>
</matched-element>
</scanned-sequence>
<scanned-sequence accession="chr3" name="chr3">
</scanned-sequence>
<scanned-sequence accession="chr3" name="chr3">
</scanned-sequence>
<scanned-sequence accession="chr3" name="chr3">
</scanned-sequence>
<scanned-sequence accession="chr3" name="chr3">
</scanned-sequence>
<scanned-sequence accession="chr3" name="chr3">
</scanned-sequence>
<scanned-sequence accession="chr3" name="chr3">
</scanned-sequence>
<scanned-sequence accession="chr3" name="chr3">
</scanned-sequence>
<scanned-sequence accession="chr3" name="chr3">
</scanned-sequence>
<scanned-sequence accession="chr3" name="chr3">
</scanned-sequence>
<scanned-sequence accession="chr3" name="chr3">
</scanned-sequence>
<scanned-sequence accession="chr3" name="chr3">
</scanned-sequence>
<scanned-sequence accession="chr3" name="chr3">
<matched-element start="120781545" stop="120781538" score="3.36585" pvalue="9.95e-05">
<sequence>TCAGCTGC</sequence>
<mem:qvalue>0.235</mem:qvalue>
</matched-element>
</scanned-sequence>
<scanned-sequence accession="chr3" name="chr3">
</scanned-sequence>
<scanned-sequence accession="chr3" name="chr3">
</scanned-sequence>
<scanned-sequence accession="chr3" name="chr3">
</scanned-sequence>
<scanned-sequence accession="chr3" name="chr3">
</scanned-sequence>
<scanned-sequence accession="chr3" name="chr3">
</scanned-sequence>
<scanned-sequence accession="chr3" name="chr3">
</scanned-sequence>
<scanned-sequence accession="chr3" name="chr3">
<matched-element start="126342578" stop="126342585" score="14.3293" pvalue="1.76e-05">
<sequence>GCAGCTGC</sequence>
<mem:qvalue>0.148</mem:qvalue>
</matched-element>
<matched-element start="126342585" stop="126342578" score="14.3293" pvalue="1.76e-05">
<sequence>GCAGCTGC</sequence>
<mem:qvalue>0.148</mem:qvalue>
</matched-element>
</scanned-sequence>
<scanned-sequence accession="chr3" name="chr3">
</scanned-sequence>
<scanned-sequence accession="chr3" name="chr3">
</scanned-sequence>
<scanned-sequence accession="chr3" name="chr3">
<matched-element start="128956860" stop="128956867" score="14.061" pvalue="3.4e-05">
<sequence>ACAGCTGC</sequence>
<mem:qvalue>0.188</mem:qvalue>
</matched-element>
<matched-element start="128956867" stop="128956860" score="13.5976" pvalue="5.04e-05">
<sequence>GCAGCTGT</sequence>
<mem:qvalue>0.207</mem:qvalue>
</matched-element>
</scanned-sequence>
<scanned-sequence accession="chr3" name="chr3">
</scanned-sequence>
<scanned-sequence accession="chr3" name="chr3">
</scanned-sequence>
<scanned-sequence accession="chr3" name="chr3">
</scanned-sequence>
<scanned-sequence accession="chr3" name="chr3">
<matched-element start="134692768" stop="134692775" score="13.3293" pvalue="6.55e-05">
<sequence>ACAGCTGT</sequence>
<mem:qvalue>0.222</mem:qvalue>
</matched-element>
<matched-element start="134692775" stop="134692768" score="13.3293" pvalue="6.55e-05">
<sequence>ACAGCTGT</sequence>
<mem:qvalue>0.222</mem:qvalue>
</matched-element>
<matched-element start="134692734" stop="134692741" score="3.36585" pvalue="9.95e-05">
<sequence>TCAGCTGC</sequence>
<mem:qvalue>0.235</mem:qvalue>
</matched-element>
</scanned-sequence>
<scanned-sequence accession="chr3" name="chr3">
</scanned-sequence>
<scanned-sequence accession="chr3" name="chr3">
</scanned-sequence>
<scanned-sequence accession="chr3" name="chr3">
</scanned-sequence>
<scanned-sequence accession="chr3" name="chr3">
</scanned-sequence>
<scanned-sequence accession="chr3" name="chr3">
</scanned-sequence>
<scanned-sequence accession="chr3" name="chr3">
</scanned-sequence>
<scanned-sequence accession="chr3" name="chr3">
</scanned-sequence>
<scanned-sequence accession="chr3" name="chr3">
</scanned-sequence>
<scanned-sequence accession="chr3" name="chr3">
</scanned-sequence>
<scanned-sequence accession="chr3" name="chr3">
</scanned-sequence>
<scanned-sequence accession="chr3" name="chr3">
<matched-element start="157886385" stop="157886378" score="3.36585" pvalue="9.95e-05">
<sequence>TCAGCTGC</sequence>
<mem:qvalue>0.235</mem:qvalue>
</matched-element>
</scanned-sequence>
<scanned-sequence accession="chr3" name="chr3">
</scanned-sequence>
<scanned-sequence accession="chr3" name="chr3">
</scanned-sequence>
<scanned-sequence accession="chr3" name="chr3">
</scanned-sequence>
<scanned-sequence accession="chr3" name="chr3">
</scanned-sequence>
<scanned-sequence accession="chr3" name="chr3">
</scanned-sequence>
<scanned-sequence accession="chr3" name="chr3">
</scanned-sequence>
<scanned-sequence accession="chr3" name="chr3">
</scanned-sequence>
<scanned-sequence accession="chr3" name="chr3">
<matched-element start="169274301" stop="169274294" score="14.061" pvalue="3.4e-05">
<sequence>ACAGCTGC</sequence>
<mem:qvalue>0.188</mem:qvalue>
</matched-element>
<matched-element start="169274294" stop="169274301" score="13.5976" pvalue="5.04e-05">
<sequence>GCAGCTGT</sequence>
<mem:qvalue>0.207</mem:qvalue>
</matched-element>
</scanned-sequence>
<scanned-sequence accession="chr3" name="chr3">
</scanned-sequence>
<scanned-sequence accession="chr3" name="chr3">
</scanned-sequence>
<scanned-sequence accession="chr3" name="chr3">
</scanned-sequence>
<scanned-sequence accession="chr3" name="chr3">
</scanned-sequence>
<scanned-sequence accession="chr3" name="chr3">
</scanned-sequence>
<scanned-sequence accession="chr3" name="chr3">
</scanned-sequence>
<scanned-sequence accession="chr3" name="chr3">
</scanned-sequence>
<scanned-sequence accession="chr3" name="chr3">
<matched-element start="179719912" stop="179719905" score="14.061" pvalue="3.4e-05">
<sequence>ACAGCTGC</sequence>
<mem:qvalue>0.188</mem:qvalue>
</matched-element>
<matched-element start="179719905" stop="179719912" score="13.5976" pvalue="5.04e-05">
<sequence>GCAGCTGT</sequence>
<mem:qvalue>0.207</mem:qvalue>
</matched-element>
</scanned-sequence>
<scanned-sequence accession="chr3" name="chr3">
<matched-element start="179722864" stop="179722871" score="14.3293" pvalue="1.76e-05">
<sequence>GCAGCTGC</sequence>
<mem:qvalue>0.148</mem:qvalue>
</matched-element>
<matched-element start="179722871" stop="179722864" score="14.3293" pvalue="1.76e-05">
<sequence>GCAGCTGC</sequence>
<mem:qvalue>0.148</mem:qvalue>
</matched-element>
</scanned-sequence>
<scanned-sequence accession="chr3" name="chr3">
</scanned-sequence>
<scanned-sequence accession="chr3" name="chr3">
</scanned-sequence>
<scanned-sequence accession="chr3" name="chr3">
<matched-element start="184362387" stop="184362380" score="3.36585" pvalue="9.95e-05">
<sequence>CCAGCTGC</sequence>
<mem:qvalue>0.235</mem:qvalue>
</matched-element>
</scanned-sequence>
<scanned-sequence accession="chr3" name="chr3">
</scanned-sequence>
<scanned-sequence accession="chr3" name="chr3">
<matched-element start="185085251" stop="185085258" score="14.3293" pvalue="1.76e-05">
<sequence>GCAGCTGC</sequence>
<mem:qvalue>0.148</mem:qvalue>
</matched-element>
<matched-element start="185085258" stop="185085251" score="14.3293" pvalue="1.76e-05">
<sequence>GCAGCTGC</sequence>
<mem:qvalue>0.148</mem:qvalue>
</matched-element>
<matched-element start="185085370" stop="185085377" score="3.36585" pvalue="9.95e-05">
<sequence>CCAGCTGC</sequence>
<mem:qvalue>0.235</mem:qvalue>
</matched-element>
</scanned-sequence>
<scanned-sequence accession="chr3" name="chr3">
</scanned-sequence>
<scanned-sequence accession="chr3" name="chr3">
</scanned-sequence>
<scanned-sequence accession="chr3" name="chr3">
</scanned-sequence>
<scanned-sequence accession="chr3" name="chr3">
</scanned-sequence>
<scanned-sequence accession="chr3" name="chr3">
<matched-element start="187989528" stop="187989521" score="3.36585" pvalue="9.95e-05">
<sequence>CCAGCTGC</sequence>
<mem:qvalue>0.235</mem:qvalue>
</matched-element>
</scanned-sequence>
<scanned-sequence accession="chr3" name="chr3">
</scanned-sequence>
<scanned-sequence accession="chr3" name="chr3">
</scanned-sequence>
<scanned-sequence accession="chr3" name="chr3">
</scanned-sequence>
<scanned-sequence accession="chr3" name="chr3">
<matched-element start="189012048" stop="189012055" score="3.36585" pvalue="9.95e-05">
<sequence>TCAGCTGC</sequence>
<mem:qvalue>0.235</mem:qvalue>
</matched-element>
</scanned-sequence>
<scanned-sequence accession="chr3" name="chr3">
</scanned-sequence>
<scanned-sequence accession="chr3" name="chr3">
</scanned-sequence>
<scanned-sequence accession="chr3" name="chr3">
<matched-element start="196349708" stop="196349701" score="3.36585" pvalue="9.95e-05">
<sequence>CCAGCTGC</sequence>
<mem:qvalue>0.235</mem:qvalue>
</matched-element>
</scanned-sequence>
<scanned-sequence accession="chr3" name="chr3">
</scanned-sequence>
<scanned-sequence accession="chr3" name="chr3">
</scanned-sequence>
<scanned-sequence accession="chr3" name="chr3">
</scanned-sequence>
<scanned-sequence accession="chr3" name="chr3">
<matched-element start="197308147" stop="197308154" score="13.3293" pvalue="6.55e-05">
<sequence>ACAGCTGT</sequence>
<mem:qvalue>0.222</mem:qvalue>
</matched-element>
<matched-element start="197308154" stop="197308147" score="13.3293" pvalue="6.55e-05">
<sequence>ACAGCTGT</sequence>
<mem:qvalue>0.222</mem:qvalue>
</matched-element>
</scanned-sequence>
<scanned-sequence accession="chr3" name="chr3">
</scanned-sequence>
<scanned-sequence accession="chr3" name="chr3">
<matched-element start="198154033" stop="198154026" score="3.36585" pvalue="9.95e-05">
<sequence>CCAGCTGC</sequence>
<mem:qvalue>0.235</mem:qvalue>
</matched-element>
</scanned-sequence>
<scanned-sequence accession="chr3" name="chr3">
<matched-element start="198923542" stop="198923535" score="14.061" pvalue="3.4e-05">
<sequence>ACAGCTGC</sequence>
<mem:qvalue>0.188</mem:qvalue>
</matched-element>
<matched-element start="198923535" stop="198923542" score="13.5976" pvalue="5.04e-05">
<sequence>GCAGCTGT</sequence>
<mem:qvalue>0.207</mem:qvalue>
</matched-element>
</scanned-sequence>
<scanned-sequence accession="chr3" name="chr3">
</scanned-sequence>
<scanned-sequence accession="chr3" name="chr3">
</scanned-sequence>
<scanned-sequence accession="chr3" name="chr3">
</scanned-sequence>
<scanned-sequence accession="chr4" name="chr4">
</scanned-sequence>
<scanned-sequence accession="chr4" name="chr4">
</scanned-sequence>
<scanned-sequence accession="chr4" name="chr4">
</scanned-sequence>
<scanned-sequence accession="chr4" name="chr4">
</scanned-sequence>
<scanned-sequence accession="chr4" name="chr4">
</scanned-sequence>
<scanned-sequence accession="chr4" name="chr4">
<matched-element start="2718052" stop="2718045" score="14.061" pvalue="3.4e-05">
<sequence>ACAGCTGC</sequence>
<mem:qvalue>0.188</mem:qvalue>
</matched-element>
<matched-element start="2718045" stop="2718052" score="13.5976" pvalue="5.04e-05">
<sequence>GCAGCTGT</sequence>
<mem:qvalue>0.207</mem:qvalue>
</matched-element>
</scanned-sequence>
<scanned-sequence accession="chr4" name="chr4">
<matched-element start="2759231" stop="2759224" score="3.36585" pvalue="9.95e-05">
<sequence>TCAGCTGC</sequence>
<mem:qvalue>0.235</mem:qvalue>
</matched-element>
</scanned-sequence>
<scanned-sequence accession="chr4" name="chr4">
<matched-element start="2908470" stop="2908477" score="3.36585" pvalue="9.95e-05">
<sequence>CCAGCTGC</sequence>
<mem:qvalue>0.235</mem:qvalue>
</matched-element>
</scanned-sequence>
<scanned-sequence accession="chr4" name="chr4">
</scanned-sequence>
<scanned-sequence accession="chr4" name="chr4">
</scanned-sequence>
<scanned-sequence accession="chr4" name="chr4">
<matched-element start="7529697" stop="7529690" score="14.061" pvalue="3.4e-05">
<sequence>ACAGCTGC</sequence>
<mem:qvalue>0.188</mem:qvalue>
</matched-element>
<matched-element start="7529690" stop="7529697" score="13.5976" pvalue="5.04e-05">
<sequence>GCAGCTGT</sequence>
<mem:qvalue>0.207</mem:qvalue>
</matched-element>
<matched-element start="7529643" stop="7529650" score="3.36585" pvalue="9.95e-05">
<sequence>CCAGCTGC</sequence>
<mem:qvalue>0.235</mem:qvalue>
</matched-element>
</scanned-sequence>
<scanned-sequence accession="chr4" name="chr4">
</scanned-sequence>
<scanned-sequence accession="chr4" name="chr4">
</scanned-sequence>
<scanned-sequence accession="chr4" name="chr4">
</scanned-sequence>
<scanned-sequence accession="chr4" name="chr4">
</scanned-sequence>
<scanned-sequence accession="chr4" name="chr4">
</scanned-sequence>
<scanned-sequence accession="chr4" name="chr4">
</scanned-sequence>
<scanned-sequence accession="chr4" name="chr4">
</scanned-sequence>
<scanned-sequence accession="chr4" name="chr4">
</scanned-sequence>
<scanned-sequence accession="chr4" name="chr4">
</scanned-sequence>
<scanned-sequence accession="chr4" name="chr4">
</scanned-sequence>
<scanned-sequence accession="chr4" name="chr4">
</scanned-sequence>
<scanned-sequence accession="chr4" name="chr4">
</scanned-sequence>
<scanned-sequence accession="chr4" name="chr4">
</scanned-sequence>
<scanned-sequence accession="chr4" name="chr4">
</scanned-sequence>
<scanned-sequence accession="chr4" name="chr4">
</scanned-sequence>
<scanned-sequence accession="chr4" name="chr4">
</scanned-sequence>
<scanned-sequence accession="chr4" name="chr4">
</scanned-sequence>
<scanned-sequence accession="chr4" name="chr4">
</scanned-sequence>
<scanned-sequence accession="chr4" name="chr4">
</scanned-sequence>
<scanned-sequence accession="chr4" name="chr4">
</scanned-sequence>
<scanned-sequence accession="chr4" name="chr4">
</scanned-sequence>
<scanned-sequence accession="chr4" name="chr4">
</scanned-sequence>
<scanned-sequence accession="chr4" name="chr4">
</scanned-sequence>
<scanned-sequence accession="chr4" name="chr4">
<matched-element start="54309598" stop="54309605" score="13.3293" pvalue="6.55e-05">
<sequence>ACAGCTGT</sequence>
<mem:qvalue>0.222</mem:qvalue>
</matched-element>
<matched-element start="54309605" stop="54309598" score="13.3293" pvalue="6.55e-05">
<sequence>ACAGCTGT</sequence>
<mem:qvalue>0.222</mem:qvalue>
</matched-element>
<matched-element start="54309369" stop="54309362" score="3.36585" pvalue="9.95e-05">
<sequence>CCAGCTGC</sequence>
<mem:qvalue>0.235</mem:qvalue>
</matched-element>
<matched-element start="54309502" stop="54309495" score="3.36585" pvalue="9.95e-05">
<sequence>TCAGCTGC</sequence>
<mem:qvalue>0.235</mem:qvalue>
</matched-element>
</scanned-sequence>
<scanned-sequence accession="chr4" name="chr4">
<matched-element start="55127438" stop="55127445" score="14.061" pvalue="3.4e-05">
<sequence>ACAGCTGC</sequence>
<mem:qvalue>0.188</mem:qvalue>
</matched-element>
<matched-element start="55127445" stop="55127438" score="13.5976" pvalue="5.04e-05">
<sequence>GCAGCTGT</sequence>
<mem:qvalue>0.207</mem:qvalue>
</matched-element>
</scanned-sequence>
<scanned-sequence accession="chr4" name="chr4">
</scanned-sequence>
<scanned-sequence accession="chr4" name="chr4">
<matched-element start="77339116" stop="77339123" score="14.061" pvalue="3.4e-05">
<sequence>ACAGCTGC</sequence>
<mem:qvalue>0.188</mem:qvalue>
</matched-element>
<matched-element start="77339123" stop="77339116" score="13.5976" pvalue="5.04e-05">
<sequence>GCAGCTGT</sequence>
<mem:qvalue>0.207</mem:qvalue>
</matched-element>
</scanned-sequence>
<scanned-sequence accession="chr4" name="chr4">
<matched-element start="77339924" stop="77339931" score="14.3293" pvalue="1.76e-05">
<sequence>GCAGCTGC</sequence>
<mem:qvalue>0.148</mem:qvalue>
</matched-element>
<matched-element start="77339931" stop="77339924" score="14.3293" pvalue="1.76e-05">
<sequence>GCAGCTGC</sequence>
<mem:qvalue>0.148</mem:qvalue>
</matched-element>
</scanned-sequence>
<scanned-sequence accession="chr4" name="chr4">
</scanned-sequence>
<scanned-sequence accession="chr4" name="chr4">
</scanned-sequence>
<scanned-sequence accession="chr4" name="chr4">
</scanned-sequence>
<scanned-sequence accession="chr4" name="chr4">
</scanned-sequence>
<scanned-sequence accession="chr4" name="chr4">
</scanned-sequence>
<scanned-sequence accession="chr4" name="chr4">
</scanned-sequence>
<scanned-sequence accession="chr4" name="chr4">
</scanned-sequence>
<scanned-sequence accession="chr4" name="chr4">
</scanned-sequence>
<scanned-sequence accession="chr4" name="chr4">
</scanned-sequence>
<scanned-sequence accession="chr4" name="chr4">
<matched-element start="95123460" stop="95123453" score="14.061" pvalue="3.4e-05">
<sequence>ACAGCTGC</sequence>
<mem:qvalue>0.188</mem:qvalue>
</matched-element>
<matched-element start="95123453" stop="95123460" score="13.5976" pvalue="5.04e-05">
<sequence>GCAGCTGT</sequence>
<mem:qvalue>0.207</mem:qvalue>
</matched-element>
</scanned-sequence>
<scanned-sequence accession="chr4" name="chr4">
</scanned-sequence>
<scanned-sequence accession="chr4" name="chr4">
</scanned-sequence>
<scanned-sequence accession="chr4" name="chr4">
</scanned-sequence>
<scanned-sequence accession="chr4" name="chr4">
<matched-element start="103967848" stop="103967855" score="3.36585" pvalue="9.95e-05">
<sequence>CCAGCTGC</sequence>
<mem:qvalue>0.235</mem:qvalue>
</matched-element>
</scanned-sequence>
<scanned-sequence accession="chr4" name="chr4">
</scanned-sequence>
<scanned-sequence accession="chr4" name="chr4">
</scanned-sequence>
<scanned-sequence accession="chr4" name="chr4">
<matched-element start="114705732" stop="114705739" score="3.36585" pvalue="9.95e-05">
<sequence>CCAGCTGC</sequence>
<mem:qvalue>0.235</mem:qvalue>
</matched-element>
</scanned-sequence>
<scanned-sequence accession="chr4" name="chr4">
</scanned-sequence>
<scanned-sequence accession="chr4" name="chr4">
</scanned-sequence>
<scanned-sequence accession="chr4" name="chr4">
<matched-element start="121207774" stop="121207781" score="3.36585" pvalue="9.95e-05">
<sequence>CCAGCTGC</sequence>
<mem:qvalue>0.235</mem:qvalue>
</matched-element>
</scanned-sequence>
<scanned-sequence accession="chr4" name="chr4">
</scanned-sequence>
<scanned-sequence accession="chr4" name="chr4">
</scanned-sequence>
<scanned-sequence accession="chr4" name="chr4">
</scanned-sequence>
<scanned-sequence accession="chr4" name="chr4">
</scanned-sequence>
<scanned-sequence accession="chr4" name="chr4">
</scanned-sequence>
<scanned-sequence accession="chr4" name="chr4">
</scanned-sequence>
<scanned-sequence accession="chr4" name="chr4">
</scanned-sequence>
<scanned-sequence accession="chr4" name="chr4">
</scanned-sequence>
<scanned-sequence accession="chr4" name="chr4">
</scanned-sequence>
<scanned-sequence accession="chr4" name="chr4">
</scanned-sequence>
<scanned-sequence accession="chr4" name="chr4">
</scanned-sequence>
<scanned-sequence accession="chr4" name="chr4">
</scanned-sequence>
<scanned-sequence accession="chr4" name="chr4">
<matched-element start="154628989" stop="154628982" score="3.36585" pvalue="9.95e-05">
<sequence>CCAGCTGC</sequence>
<mem:qvalue>0.235</mem:qvalue>
</matched-element>
</scanned-sequence>
<scanned-sequence accession="chr4" name="chr4">
<matched-element start="154629932" stop="154629939" score="14.3293" pvalue="1.76e-05">
<sequence>GCAGCTGC</sequence>
<mem:qvalue>0.148</mem:qvalue>
</matched-element>
<matched-element start="154629939" stop="154629932" score="14.3293" pvalue="1.76e-05">
<sequence>GCAGCTGC</sequence>
<mem:qvalue>0.148</mem:qvalue>
</matched-element>
</scanned-sequence>
<scanned-sequence accession="chr4" name="chr4">
</scanned-sequence>
<scanned-sequence accession="chr4" name="chr4">
</scanned-sequence>
<scanned-sequence accession="chr4" name="chr4">
</scanned-sequence>
<scanned-sequence accession="chr4" name="chr4">
</scanned-sequence>
<scanned-sequence accession="chr4" name="chr4">
</scanned-sequence>
<scanned-sequence accession="chr4" name="chr4">
<matched-element start="184602478" stop="184602471" score="3.36585" pvalue="9.95e-05">
<sequence>TCAGCTGC</sequence>
<mem:qvalue>0.235</mem:qvalue>
</matched-element>
</scanned-sequence>
<scanned-sequence accession="chr4" name="chr4">
</scanned-sequence>
<scanned-sequence accession="chr4" name="chr4">
</scanned-sequence>
<scanned-sequence accession="chr4" name="chr4">
</scanned-sequence>
<scanned-sequence accession="chr4" name="chr4">
</scanned-sequence>
<scanned-sequence accession="chr4" name="chr4">
</scanned-sequence>
<scanned-sequence accession="chr4" name="chr4">
</scanned-sequence>
<scanned-sequence accession="chr4" name="chr4">
</scanned-sequence>
<scanned-sequence accession="chr4" name="chr4">
</scanned-sequence>
<scanned-sequence accession="chr4" name="chr4">
</scanned-sequence>
<scanned-sequence accession="chr4" name="chr4">
</scanned-sequence>
<scanned-sequence accession="chr4" name="chr4">
</scanned-sequence>
<scanned-sequence accession="chr4" name="chr4">
<matched-element start="186301297" stop="186301290" score="3.36585" pvalue="9.95e-05">
<sequence>CCAGCTGC</sequence>
<mem:qvalue>0.235</mem:qvalue>
</matched-element>
</scanned-sequence>
<scanned-sequence accession="chr5" name="chr5">
</scanned-sequence>
<scanned-sequence accession="chr5" name="chr5">
</scanned-sequence>
<scanned-sequence accession="chr5" name="chr5">
<matched-element start="1845946" stop="1845953" score="14.061" pvalue="3.4e-05">
<sequence>ACAGCTGC</sequence>
<mem:qvalue>0.188</mem:qvalue>
</matched-element>
<matched-element start="1845953" stop="1845946" score="13.5976" pvalue="5.04e-05">
<sequence>GCAGCTGT</sequence>
<mem:qvalue>0.207</mem:qvalue>
</matched-element>
</scanned-sequence>
<scanned-sequence accession="chr5" name="chr5">
</scanned-sequence>
<scanned-sequence accession="chr5" name="chr5">
</scanned-sequence>
<scanned-sequence accession="chr5" name="chr5">
<matched-element start="10660681" stop="10660674" score="3.36585" pvalue="9.95e-05">
<sequence>TCAGCTGC</sequence>
<mem:qvalue>0.235</mem:qvalue>
</matched-element>
</scanned-sequence>
<scanned-sequence accession="chr5" name="chr5">
</scanned-sequence>
<scanned-sequence accession="chr5" name="chr5">
<matched-element start="32212574" stop="32212567" score="3.36585" pvalue="9.95e-05">
<sequence>CCAGCTGC</sequence>
<mem:qvalue>0.235</mem:qvalue>
</matched-element>
</scanned-sequence>
<scanned-sequence accession="chr5" name="chr5">
</scanned-sequence>
<scanned-sequence accession="chr5" name="chr5">
</scanned-sequence>
<scanned-sequence accession="chr5" name="chr5">
<matched-element start="32573978" stop="32573985" score="3.36585" pvalue="9.95e-05">
<sequence>TCAGCTGC</sequence>
<mem:qvalue>0.235</mem:qvalue>
</matched-element>
</scanned-sequence>
<scanned-sequence accession="chr5" name="chr5">
</scanned-sequence>
<scanned-sequence accession="chr5" name="chr5">
</scanned-sequence>
<scanned-sequence accession="chr5" name="chr5">
</scanned-sequence>
<scanned-sequence accession="chr5" name="chr5">
<matched-element start="37774315" stop="37774308" score="3.36585" pvalue="9.95e-05">
<sequence>TCAGCTGC</sequence>
<mem:qvalue>0.235</mem:qvalue>
</matched-element>
</scanned-sequence>
<scanned-sequence accession="chr5" name="chr5">
</scanned-sequence>
<scanned-sequence accession="chr5" name="chr5">
</scanned-sequence>
<scanned-sequence accession="chr5" name="chr5">
</scanned-sequence>
<scanned-sequence accession="chr5" name="chr5">
</scanned-sequence>
<scanned-sequence accession="chr5" name="chr5">
<matched-element start="43639474" stop="43639467" score="14.061" pvalue="3.4e-05">
<sequence>ACAGCTGC</sequence>
<mem:qvalue>0.188</mem:qvalue>
</matched-element>
<matched-element start="43639467" stop="43639474" score="13.5976" pvalue="5.04e-05">
<sequence>GCAGCTGT</sequence>
<mem:qvalue>0.207</mem:qvalue>
</matched-element>
<matched-element start="43639611" stop="43639604" score="3.36585" pvalue="9.95e-05">
<sequence>CCAGCTGC</sequence>
<mem:qvalue>0.235</mem:qvalue>
</matched-element>
</scanned-sequence>
<scanned-sequence accession="chr5" name="chr5">
</scanned-sequence>
<scanned-sequence accession="chr5" name="chr5">
</scanned-sequence>
<scanned-sequence accession="chr5" name="chr5">
</scanned-sequence>
<scanned-sequence accession="chr5" name="chr5">
</scanned-sequence>
<scanned-sequence accession="chr5" name="chr5">
</scanned-sequence>
<scanned-sequence accession="chr5" name="chr5">
</scanned-sequence>
<scanned-sequence accession="chr5" name="chr5">
</scanned-sequence>
<scanned-sequence accession="chr5" name="chr5">
</scanned-sequence>
<scanned-sequence accession="chr5" name="chr5">
</scanned-sequence>
<scanned-sequence accession="chr5" name="chr5">
</scanned-sequence>
<scanned-sequence accession="chr5" name="chr5">
<matched-element start="78059821" stop="78059828" score="3.36585" pvalue="9.95e-05">
<sequence>CCAGCTGC</sequence>
<mem:qvalue>0.235</mem:qvalue>
</matched-element>
</scanned-sequence>
<scanned-sequence accession="chr5" name="chr5">
</scanned-sequence>
<scanned-sequence accession="chr5" name="chr5">
</scanned-sequence>
<scanned-sequence accession="chr5" name="chr5">
</scanned-sequence>
<scanned-sequence accession="chr5" name="chr5">
</scanned-sequence>
<scanned-sequence accession="chr5" name="chr5">
<matched-element start="88675401" stop="88675408" score="3.36585" pvalue="9.95e-05">
<sequence>CCAGCTGC</sequence>
<mem:qvalue>0.235</mem:qvalue>
</matched-element>
</scanned-sequence>
<scanned-sequence accession="chr5" name="chr5">
</scanned-sequence>
<scanned-sequence accession="chr5" name="chr5">
</scanned-sequence>
<scanned-sequence accession="chr5" name="chr5">
</scanned-sequence>
<scanned-sequence accession="chr5" name="chr5">
</scanned-sequence>
<scanned-sequence accession="chr5" name="chr5">
</scanned-sequence>
<scanned-sequence accession="chr5" name="chr5">
</scanned-sequence>
<scanned-sequence accession="chr5" name="chr5">
<matched-element start="96297450" stop="96297457" score="14.3293" pvalue="1.76e-05">
<sequence>GCAGCTGC</sequence>
<mem:qvalue>0.148</mem:qvalue>
</matched-element>
<matched-element start="96297457" stop="96297450" score="14.3293" pvalue="1.76e-05">
<sequence>GCAGCTGC</sequence>
<mem:qvalue>0.148</mem:qvalue>
</matched-element>
</scanned-sequence>
<scanned-sequence accession="chr5" name="chr5">
</scanned-sequence>
<scanned-sequence accession="chr5" name="chr5">
<matched-element start="98297399" stop="98297392" score="3.36585" pvalue="9.95e-05">
<sequence>CCAGCTGC</sequence>
<mem:qvalue>0.235</mem:qvalue>
</matched-element>
</scanned-sequence>
<scanned-sequence accession="chr5" name="chr5">
</scanned-sequence>
<scanned-sequence accession="chr5" name="chr5">
</scanned-sequence>
<scanned-sequence accession="chr5" name="chr5">
</scanned-sequence>
<scanned-sequence accession="chr5" name="chr5">
<matched-element start="107746568" stop="107746575" score="14.3293" pvalue="1.76e-05">
<sequence>GCAGCTGC</sequence>
<mem:qvalue>0.148</mem:qvalue>
</matched-element>
<matched-element start="107746575" stop="107746568" score="14.3293" pvalue="1.76e-05">
<sequence>GCAGCTGC</sequence>
<mem:qvalue>0.148</mem:qvalue>
</matched-element>
</scanned-sequence>
<scanned-sequence accession="chr5" name="chr5">
<matched-element start="110616873" stop="110616880" score="14.3293" pvalue="1.76e-05">
<sequence>GCAGCTGC</sequence>
<mem:qvalue>0.148</mem:qvalue>
</matched-element>
<matched-element start="110616880" stop="110616873" score="14.3293" pvalue="1.76e-05">
<sequence>GCAGCTGC</sequence>
<mem:qvalue>0.148</mem:qvalue>
</matched-element>
</scanned-sequence>
<scanned-sequence accession="chr5" name="chr5">
</scanned-sequence>
<scanned-sequence accession="chr5" name="chr5">
</scanned-sequence>
<scanned-sequence accession="chr5" name="chr5">
</scanned-sequence>
<scanned-sequence accession="chr5" name="chr5">
</scanned-sequence>
<scanned-sequence accession="chr5" name="chr5">
</scanned-sequence>
<scanned-sequence accession="chr5" name="chr5">
</scanned-sequence>
<scanned-sequence accession="chr5" name="chr5">
</scanned-sequence>
<scanned-sequence accession="chr5" name="chr5">
</scanned-sequence>
<scanned-sequence accession="chr5" name="chr5">
</scanned-sequence>
<scanned-sequence accession="chr5" name="chr5">
</scanned-sequence>
<scanned-sequence accession="chr5" name="chr5">
<matched-element start="131830244" stop="131830251" score="14.3293" pvalue="1.76e-05">
<sequence>GCAGCTGC</sequence>
<mem:qvalue>0.148</mem:qvalue>
</matched-element>
<matched-element start="131830251" stop="131830244" score="14.3293" pvalue="1.76e-05">
<sequence>GCAGCTGC</sequence>
<mem:qvalue>0.148</mem:qvalue>
</matched-element>
</scanned-sequence>
<scanned-sequence accession="chr5" name="chr5">
</scanned-sequence>
<scanned-sequence accession="chr5" name="chr5">
<matched-element start="132608037" stop="132608044" score="14.061" pvalue="3.4e-05">
<sequence>ACAGCTGC</sequence>
<mem:qvalue>0.188</mem:qvalue>
</matched-element>
<matched-element start="132608044" stop="132608037" score="13.5976" pvalue="5.04e-05">
<sequence>GCAGCTGT</sequence>
<mem:qvalue>0.207</mem:qvalue>
</matched-element>
</scanned-sequence>
<scanned-sequence accession="chr5" name="chr5">
</scanned-sequence>
<scanned-sequence accession="chr5" name="chr5">
</scanned-sequence>
<scanned-sequence accession="chr5" name="chr5">
<matched-element start="134268125" stop="134268132" score="14.3293" pvalue="1.76e-05">
<sequence>GCAGCTGC</sequence>
<mem:qvalue>0.148</mem:qvalue>
</matched-element>
<matched-element start="134268132" stop="134268125" score="14.3293" pvalue="1.76e-05">
<sequence>GCAGCTGC</sequence>
<mem:qvalue>0.148</mem:qvalue>
</matched-element>
</scanned-sequence>
<scanned-sequence accession="chr5" name="chr5">
</scanned-sequence>
<scanned-sequence accession="chr5" name="chr5">
</scanned-sequence>
<scanned-sequence accession="chr5" name="chr5">
</scanned-sequence>
<scanned-sequence accession="chr5" name="chr5">
</scanned-sequence>
<scanned-sequence accession="chr5" name="chr5">
</scanned-sequence>
<scanned-sequence accession="chr5" name="chr5">
</scanned-sequence>
<scanned-sequence accession="chr5" name="chr5">
<matched-element start="138996140" stop="138996147" score="3.36585" pvalue="9.95e-05">
<sequence>TCAGCTGC</sequence>
<mem:qvalue>0.235</mem:qvalue>
</matched-element>
</scanned-sequence>
<scanned-sequence accession="chr5" name="chr5">
</scanned-sequence>
<scanned-sequence accession="chr5" name="chr5">
</scanned-sequence>
<scanned-sequence accession="chr5" name="chr5">
</scanned-sequence>
<scanned-sequence accession="chr5" name="chr5">
<matched-element start="139907411" stop="139907418" score="14.3293" pvalue="1.76e-05">
<sequence>GCAGCTGC</sequence>
<mem:qvalue>0.148</mem:qvalue>
</matched-element>
<matched-element start="139907418" stop="139907411" score="14.3293" pvalue="1.76e-05">
<sequence>GCAGCTGC</sequence>
<mem:qvalue>0.148</mem:qvalue>
</matched-element>
<matched-element start="139907548" stop="139907555" score="3.36585" pvalue="9.95e-05">
<sequence>CCAGCTGC</sequence>
<mem:qvalue>0.235</mem:qvalue>
</matched-element>
</scanned-sequence>
<scanned-sequence accession="chr5" name="chr5">
</scanned-sequence>
<scanned-sequence accession="chr5" name="chr5">
</scanned-sequence>
<scanned-sequence accession="chr5" name="chr5">
</scanned-sequence>
<scanned-sequence accession="chr5" name="chr5">
</scanned-sequence>
<scanned-sequence accession="chr5" name="chr5">
</scanned-sequence>
<scanned-sequence accession="chr5" name="chr5">
</scanned-sequence>
<scanned-sequence accession="chr5" name="chr5">
<matched-element start="149760722" stop="149760729" score="3.36585" pvalue="9.95e-05">
<sequence>CCAGCTGC</sequence>
<mem:qvalue>0.235</mem:qvalue>
</matched-element>
</scanned-sequence>
<scanned-sequence accession="chr5" name="chr5">
<matched-element start="149764046" stop="149764039" score="14.061" pvalue="3.4e-05">
<sequence>ACAGCTGC</sequence>
<mem:qvalue>0.188</mem:qvalue>
</matched-element>
<matched-element start="149764039" stop="149764046" score="13.5976" pvalue="5.04e-05">
<sequence>GCAGCTGT</sequence>
<mem:qvalue>0.207</mem:qvalue>
</matched-element>
</scanned-sequence>
<scanned-sequence accession="chr5" name="chr5">
</scanned-sequence>
<scanned-sequence accession="chr5" name="chr5">
</scanned-sequence>
<scanned-sequence accession="chr5" name="chr5">
</scanned-sequence>
<scanned-sequence accession="chr5" name="chr5">
</scanned-sequence>
<scanned-sequence accession="chr5" name="chr5">
<matched-element start="150455373" stop="150455366" score="3.36585" pvalue="9.95e-05">
<sequence>CCAGCTGC</sequence>
<mem:qvalue>0.235</mem:qvalue>
</matched-element>
</scanned-sequence>
<scanned-sequence accession="chr5" name="chr5">
</scanned-sequence>
<scanned-sequence accession="chr5" name="chr5">
</scanned-sequence>
<scanned-sequence accession="chr5" name="chr5">
</scanned-sequence>
<scanned-sequence accession="chr5" name="chr5">
</scanned-sequence>
<scanned-sequence accession="chr5" name="chr5">
<matched-element start="156862073" stop="156862066" score="3.36585" pvalue="9.95e-05">
<sequence>CCAGCTGC</sequence>
<mem:qvalue>0.235</mem:qvalue>
</matched-element>
</scanned-sequence>
<scanned-sequence accession="chr5" name="chr5">
</scanned-sequence>
<scanned-sequence accession="chr5" name="chr5">
</scanned-sequence>
<scanned-sequence accession="chr5" name="chr5">
</scanned-sequence>
<scanned-sequence accession="chr5" name="chr5">
</scanned-sequence>
<scanned-sequence accession="chr5" name="chr5">
</scanned-sequence>
<scanned-sequence accession="chr5" name="chr5">
</scanned-sequence>
<scanned-sequence accession="chr5" name="chr5">
</scanned-sequence>
<scanned-sequence accession="chr5" name="chr5">
</scanned-sequence>
<scanned-sequence accession="chr5" name="chr5">
</scanned-sequence>
<scanned-sequence accession="chr5" name="chr5">
</scanned-sequence>
<scanned-sequence accession="chr5" name="chr5">
</scanned-sequence>
<scanned-sequence accession="chr5" name="chr5">
</scanned-sequence>
<scanned-sequence accession="chr5" name="chr5">
</scanned-sequence>
<scanned-sequence accession="chr5" name="chr5">
</scanned-sequence>
<scanned-sequence accession="chr6" name="chr6">
</scanned-sequence>
<scanned-sequence accession="chr6" name="chr6">
</scanned-sequence>
<scanned-sequence accession="chr6" name="chr6">
</scanned-sequence>
<scanned-sequence accession="chr6" name="chr6">
</scanned-sequence>
<scanned-sequence accession="chr6" name="chr6">
</scanned-sequence>
<scanned-sequence accession="chr6" name="chr6">
</scanned-sequence>
<scanned-sequence accession="chr6" name="chr6">
</scanned-sequence>
<scanned-sequence accession="chr6" name="chr6">
<matched-element start="309765" stop="309758" score="14.061" pvalue="3.4e-05">
<sequence>ACAGCTGC</sequence>
<mem:qvalue>0.188</mem:qvalue>
</matched-element>
<matched-element start="310129" stop="310122" score="14.061" pvalue="3.4e-05">
<sequence>ACAGCTGC</sequence>
<mem:qvalue>0.188</mem:qvalue>
</matched-element>
<matched-element start="309758" stop="309765" score="13.5976" pvalue="5.04e-05">
<sequence>GCAGCTGT</sequence>
<mem:qvalue>0.207</mem:qvalue>
</matched-element>
<matched-element start="310122" stop="310129" score="13.5976" pvalue="5.04e-05">
<sequence>GCAGCTGT</sequence>
<mem:qvalue>0.207</mem:qvalue>
</matched-element>
<matched-element start="309689" stop="309682" score="3.36585" pvalue="9.95e-05">
<sequence>TCAGCTGC</sequence>
<mem:qvalue>0.235</mem:qvalue>
</matched-element>
</scanned-sequence>
<scanned-sequence accession="chr6" name="chr6">
<matched-element start="337378" stop="337371" score="14.061" pvalue="3.4e-05">
<sequence>ACAGCTGC</sequence>
<mem:qvalue>0.188</mem:qvalue>
</matched-element>
<matched-element start="337371" stop="337378" score="13.5976" pvalue="5.04e-05">
<sequence>GCAGCTGT</sequence>
<mem:qvalue>0.207</mem:qvalue>
</matched-element>
</scanned-sequence>
<scanned-sequence accession="chr6" name="chr6">
</scanned-sequence>
<scanned-sequence accession="chr6" name="chr6">
</scanned-sequence>
<scanned-sequence accession="chr6" name="chr6">
<matched-element start="349463" stop="349470" score="3.36585" pvalue="9.95e-05">
<sequence>TCAGCTGC</sequence>
<mem:qvalue>0.235</mem:qvalue>
</matched-element>
</scanned-sequence>
<scanned-sequence accession="chr6" name="chr6">
</scanned-sequence>
<scanned-sequence accession="chr6" name="chr6">
</scanned-sequence>
<scanned-sequence accession="chr6" name="chr6">
</scanned-sequence>
<scanned-sequence accession="chr6" name="chr6">
</scanned-sequence>
<scanned-sequence accession="chr6" name="chr6">
</scanned-sequence>
<scanned-sequence accession="chr6" name="chr6">
</scanned-sequence>
<scanned-sequence accession="chr6" name="chr6">
</scanned-sequence>
<scanned-sequence accession="chr6" name="chr6">
</scanned-sequence>
<scanned-sequence accession="chr6" name="chr6">
<matched-element start="7832955" stop="7832962" score="3.36585" pvalue="9.95e-05">
<sequence>CCAGCTGC</sequence>
<mem:qvalue>0.235</mem:qvalue>
</matched-element>
</scanned-sequence>
<scanned-sequence accession="chr6" name="chr6">
</scanned-sequence>
<scanned-sequence accession="chr6" name="chr6">
</scanned-sequence>
<scanned-sequence accession="chr6" name="chr6">
</scanned-sequence>
<scanned-sequence accession="chr6" name="chr6">
<matched-element start="7838725" stop="7838732" score="13.3293" pvalue="6.55e-05">
<sequence>ACAGCTGT</sequence>
<mem:qvalue>0.222</mem:qvalue>
</matched-element>
<matched-element start="7838732" stop="7838725" score="13.3293" pvalue="6.55e-05">
<sequence>ACAGCTGT</sequence>
<mem:qvalue>0.222</mem:qvalue>
</matched-element>
</scanned-sequence>
<scanned-sequence accession="chr6" name="chr6">
</scanned-sequence>
<scanned-sequence accession="chr6" name="chr6">
<matched-element start="7844240" stop="7844247" score="13.3293" pvalue="6.55e-05">
<sequence>ACAGCTGT</sequence>
<mem:qvalue>0.222</mem:qvalue>
</matched-element>
<matched-element start="7844247" stop="7844240" score="13.3293" pvalue="6.55e-05">
<sequence>ACAGCTGT</sequence>
<mem:qvalue>0.222</mem:qvalue>
</matched-element>
</scanned-sequence>
<scanned-sequence accession="chr6" name="chr6">
</scanned-sequence>
<scanned-sequence accession="chr6" name="chr6">
</scanned-sequence>
<scanned-sequence accession="chr6" name="chr6">
</scanned-sequence>
<scanned-sequence accession="chr6" name="chr6">
</scanned-sequence>
<scanned-sequence accession="chr6" name="chr6">
<matched-element start="11942699" stop="11942706" score="3.36585" pvalue="9.95e-05">
<sequence>CCAGCTGC</sequence>
<mem:qvalue>0.235</mem:qvalue>
</matched-element>
</scanned-sequence>
<scanned-sequence accession="chr6" name="chr6">
</scanned-sequence>
<scanned-sequence accession="chr6" name="chr6">
</scanned-sequence>
<scanned-sequence accession="chr6" name="chr6">
</scanned-sequence>
<scanned-sequence accession="chr6" name="chr6">
</scanned-sequence>
<scanned-sequence accession="chr6" name="chr6">
</scanned-sequence>
<scanned-sequence accession="chr6" name="chr6">
<matched-element start="18264214" stop="18264207" score="3.36585" pvalue="9.95e-05">
<sequence>CCAGCTGC</sequence>
<mem:qvalue>0.235</mem:qvalue>
</matched-element>
</scanned-sequence>
<scanned-sequence accession="chr6" name="chr6">
<matched-element start="20985787" stop="20985780" score="3.36585" pvalue="9.95e-05">
<sequence>CCAGCTGC</sequence>
<mem:qvalue>0.235</mem:qvalue>
</matched-element>
</scanned-sequence>
<scanned-sequence accession="chr6" name="chr6">
</scanned-sequence>
<scanned-sequence accession="chr6" name="chr6">
<matched-element start="21696449" stop="21696456" score="14.3293" pvalue="1.76e-05">
<sequence>GCAGCTGC</sequence>
<mem:qvalue>0.148</mem:qvalue>
</matched-element>
<matched-element start="21696456" stop="21696449" score="14.3293" pvalue="1.76e-05">
<sequence>GCAGCTGC</sequence>
<mem:qvalue>0.148</mem:qvalue>
</matched-element>
</scanned-sequence>
<scanned-sequence accession="chr6" name="chr6">
</scanned-sequence>
<scanned-sequence accession="chr6" name="chr6">
<matched-element start="22106998" stop="22107005" score="14.061" pvalue="3.4e-05">
<sequence>ACAGCTGC</sequence>
<mem:qvalue>0.188</mem:qvalue>
</matched-element>
<matched-element start="22107005" stop="22106998" score="13.5976" pvalue="5.04e-05">
<sequence>GCAGCTGT</sequence>
<mem:qvalue>0.207</mem:qvalue>
</matched-element>
</scanned-sequence>
<scanned-sequence accession="chr6" name="chr6">
</scanned-sequence>
<scanned-sequence accession="chr6" name="chr6">
</scanned-sequence>
<scanned-sequence accession="chr6" name="chr6">
</scanned-sequence>
<scanned-sequence accession="chr6" name="chr6">
</scanned-sequence>
<scanned-sequence accession="chr6" name="chr6">
</scanned-sequence>
<scanned-sequence accession="chr6" name="chr6">
</scanned-sequence>
<scanned-sequence accession="chr6" name="chr6">
</scanned-sequence>
<scanned-sequence accession="chr6" name="chr6">
</scanned-sequence>
<scanned-sequence accession="chr6" name="chr6">
</scanned-sequence>
<scanned-sequence accession="chr6" name="chr6">
<matched-element start="26152433" stop="26152426" score="3.36585" pvalue="9.95e-05">
<sequence>CCAGCTGC</sequence>
<mem:qvalue>0.235</mem:qvalue>
</matched-element>
<matched-element start="26152469" stop="26152462" score="3.36585" pvalue="9.95e-05">
<sequence>CCAGCTGC</sequence>
<mem:qvalue>0.235</mem:qvalue>
</matched-element>
</scanned-sequence>
<scanned-sequence accession="chr6" name="chr6">
</scanned-sequence>
<scanned-sequence accession="chr6" name="chr6">
</scanned-sequence>
<scanned-sequence accession="chr6" name="chr6">
</scanned-sequence>
<scanned-sequence accession="chr6" name="chr6">
</scanned-sequence>
<scanned-sequence accession="chr6" name="chr6">
</scanned-sequence>
<scanned-sequence accession="chr6" name="chr6">
</scanned-sequence>
<scanned-sequence accession="chr6" name="chr6">
</scanned-sequence>
<scanned-sequence accession="chr6" name="chr6">
</scanned-sequence>
<scanned-sequence accession="chr6" name="chr6">
<matched-element start="26307192" stop="26307199" score="3.36585" pvalue="9.95e-05">
<sequence>CCAGCTGC</sequence>
<mem:qvalue>0.235</mem:qvalue>
</matched-element>
</scanned-sequence>
<scanned-sequence accession="chr6" name="chr6">
</scanned-sequence>
<scanned-sequence accession="chr6" name="chr6">
</scanned-sequence>
<scanned-sequence accession="chr6" name="chr6">
</scanned-sequence>
<scanned-sequence accession="chr6" name="chr6">
</scanned-sequence>
<scanned-sequence accession="chr6" name="chr6">
</scanned-sequence>
<scanned-sequence accession="chr6" name="chr6">
</scanned-sequence>
<scanned-sequence accession="chr6" name="chr6">
</scanned-sequence>
<scanned-sequence accession="chr6" name="chr6">
</scanned-sequence>
<scanned-sequence accession="chr6" name="chr6">
</scanned-sequence>
<scanned-sequence accession="chr6" name="chr6">
</scanned-sequence>
<scanned-sequence accession="chr6" name="chr6">
</scanned-sequence>
<scanned-sequence accession="chr6" name="chr6">
</scanned-sequence>
<scanned-sequence accession="chr6" name="chr6">
</scanned-sequence>
<scanned-sequence accession="chr6" name="chr6">
</scanned-sequence>
<scanned-sequence accession="chr6" name="chr6">
</scanned-sequence>
<scanned-sequence accession="chr6" name="chr6">
</scanned-sequence>
<scanned-sequence accession="chr6" name="chr6">
</scanned-sequence>
<scanned-sequence accession="chr6" name="chr6">
</scanned-sequence>
<scanned-sequence accession="chr6" name="chr6">
</scanned-sequence>
<scanned-sequence accession="chr6" name="chr6">
</scanned-sequence>
<scanned-sequence accession="chr6" name="chr6">
</scanned-sequence>
<scanned-sequence accession="chr6" name="chr6">
</scanned-sequence>
<scanned-sequence accession="chr6" name="chr6">
</scanned-sequence>
<scanned-sequence accession="chr6" name="chr6">
</scanned-sequence>
<scanned-sequence accession="chr6" name="chr6">
</scanned-sequence>
<scanned-sequence accession="chr6" name="chr6">
</scanned-sequence>
<scanned-sequence accession="chr6" name="chr6">
<matched-element start="27948009" stop="27948016" score="3.36585" pvalue="9.95e-05">
<sequence>CCAGCTGC</sequence>
<mem:qvalue>0.235</mem:qvalue>
</matched-element>
</scanned-sequence>
<scanned-sequence accession="chr6" name="chr6">
</scanned-sequence>
<scanned-sequence accession="chr6" name="chr6">
<matched-element start="27968648" stop="27968655" score="3.36585" pvalue="9.95e-05">
<sequence>CCAGCTGC</sequence>
<mem:qvalue>0.235</mem:qvalue>
</matched-element>
</scanned-sequence>
<scanned-sequence accession="chr6" name="chr6">
</scanned-sequence>
<scanned-sequence accession="chr6" name="chr6">
</scanned-sequence>
<scanned-sequence accession="chr6" name="chr6">
</scanned-sequence>
<scanned-sequence accession="chr6" name="chr6">
</scanned-sequence>
<scanned-sequence accession="chr6" name="chr6">
</scanned-sequence>
<scanned-sequence accession="chr6" name="chr6">
</scanned-sequence>
<scanned-sequence accession="chr6" name="chr6">
</scanned-sequence>
<scanned-sequence accession="chr6" name="chr6">
</scanned-sequence>
<scanned-sequence accession="chr6" name="chr6">
</scanned-sequence>
<scanned-sequence accession="chr6" name="chr6">
</scanned-sequence>
<scanned-sequence accession="chr6" name="chr6">
<matched-element start="30793343" stop="30793350" score="3.36585" pvalue="9.95e-05">
<sequence>CCAGCTGC</sequence>
<mem:qvalue>0.235</mem:qvalue>
</matched-element>
</scanned-sequence>
<scanned-sequence accession="chr6" name="chr6">
</scanned-sequence>
<scanned-sequence accession="chr6" name="chr6">
</scanned-sequence>
<scanned-sequence accession="chr6" name="chr6">
</scanned-sequence>
<scanned-sequence accession="chr6" name="chr6">
</scanned-sequence>
<scanned-sequence accession="chr6" name="chr6">
</scanned-sequence>
<scanned-sequence accession="chr6" name="chr6">
</scanned-sequence>
<scanned-sequence accession="chr6" name="chr6">
</scanned-sequence>
<scanned-sequence accession="chr6" name="chr6">
</scanned-sequence>
<scanned-sequence accession="chr6" name="chr6">
<matched-element start="31343901" stop="31343908" score="14.3293" pvalue="1.76e-05">
<sequence>GCAGCTGC</sequence>
<mem:qvalue>0.148</mem:qvalue>
</matched-element>
<matched-element start="31343908" stop="31343901" score="14.3293" pvalue="1.76e-05">
<sequence>GCAGCTGC</sequence>
<mem:qvalue>0.148</mem:qvalue>
</matched-element>
</scanned-sequence>
<scanned-sequence accession="chr6" name="chr6">
</scanned-sequence>
<scanned-sequence accession="chr6" name="chr6">
</scanned-sequence>
<scanned-sequence accession="chr6" name="chr6">
</scanned-sequence>
<scanned-sequence accession="chr6" name="chr6">
<matched-element start="31431156" stop="31431163" score="14.061" pvalue="3.4e-05">
<sequence>ACAGCTGC</sequence>
<mem:qvalue>0.188</mem:qvalue>
</matched-element>
<matched-element start="31431163" stop="31431156" score="13.5976" pvalue="5.04e-05">
<sequence>GCAGCTGT</sequence>
<mem:qvalue>0.207</mem:qvalue>
</matched-element>
</scanned-sequence>
<scanned-sequence accession="chr6" name="chr6">
</scanned-sequence>
<scanned-sequence accession="chr6" name="chr6">
<matched-element start="31654392" stop="31654385" score="3.36585" pvalue="9.95e-05">
<sequence>CCAGCTGC</sequence>
<mem:qvalue>0.235</mem:qvalue>
</matched-element>
</scanned-sequence>
<scanned-sequence accession="chr6" name="chr6">
</scanned-sequence>
<scanned-sequence accession="chr6" name="chr6">
</scanned-sequence>
<scanned-sequence accession="chr6" name="chr6">
</scanned-sequence>
<scanned-sequence accession="chr6" name="chr6">
</scanned-sequence>
<scanned-sequence accession="chr6" name="chr6">
</scanned-sequence>
<scanned-sequence accession="chr6" name="chr6">
</scanned-sequence>
<scanned-sequence accession="chr6" name="chr6">
</scanned-sequence>
<scanned-sequence accession="chr6" name="chr6">
</scanned-sequence>
<scanned-sequence accession="chr6" name="chr6">
</scanned-sequence>
<scanned-sequence accession="chr6" name="chr6">
</scanned-sequence>
<scanned-sequence accession="chr6" name="chr6">
</scanned-sequence>
<scanned-sequence accession="chr6" name="chr6">
</scanned-sequence>
<scanned-sequence accession="chr6" name="chr6">
</scanned-sequence>
<scanned-sequence accession="chr6" name="chr6">
<matched-element start="33353010" stop="33353017" score="14.3293" pvalue="1.76e-05">
<sequence>GCAGCTGC</sequence>
<mem:qvalue>0.148</mem:qvalue>
</matched-element>
<matched-element start="33353017" stop="33353010" score="14.3293" pvalue="1.76e-05">
<sequence>GCAGCTGC</sequence>
<mem:qvalue>0.148</mem:qvalue>
</matched-element>
</scanned-sequence>
<scanned-sequence accession="chr6" name="chr6">
</scanned-sequence>
<scanned-sequence accession="chr6" name="chr6">
</scanned-sequence>
<scanned-sequence accession="chr6" name="chr6">
</scanned-sequence>
<scanned-sequence accession="chr6" name="chr6">
</scanned-sequence>
<scanned-sequence accession="chr6" name="chr6">
</scanned-sequence>
<scanned-sequence accession="chr6" name="chr6">
</scanned-sequence>
<scanned-sequence accession="chr6" name="chr6">
<matched-element start="36103591" stop="36103584" score="3.36585" pvalue="9.95e-05">
<sequence>CCAGCTGC</sequence>
<mem:qvalue>0.235</mem:qvalue>
</matched-element>
</scanned-sequence>
<scanned-sequence accession="chr6" name="chr6">
</scanned-sequence>
<scanned-sequence accession="chr6" name="chr6">
</scanned-sequence>
<scanned-sequence accession="chr6" name="chr6">
</scanned-sequence>
<scanned-sequence accession="chr6" name="chr6">
</scanned-sequence>
<scanned-sequence accession="chr6" name="chr6">
</scanned-sequence>
<scanned-sequence accession="chr6" name="chr6">
</scanned-sequence>
<scanned-sequence accession="chr6" name="chr6">
</scanned-sequence>
<scanned-sequence accession="chr6" name="chr6">
</scanned-sequence>
<scanned-sequence accession="chr6" name="chr6">
</scanned-sequence>
<scanned-sequence accession="chr6" name="chr6">
</scanned-sequence>
<scanned-sequence accession="chr6" name="chr6">
</scanned-sequence>
<scanned-sequence accession="chr6" name="chr6">
<matched-element start="42822095" stop="42822102" score="14.3293" pvalue="1.76e-05">
<sequence>GCAGCTGC</sequence>
<mem:qvalue>0.148</mem:qvalue>
</matched-element>
<matched-element start="42822102" stop="42822095" score="14.3293" pvalue="1.76e-05">
<sequence>GCAGCTGC</sequence>
<mem:qvalue>0.148</mem:qvalue>
</matched-element>
<matched-element start="42822324" stop="42822317" score="3.36585" pvalue="9.95e-05">
<sequence>CCAGCTGC</sequence>
<mem:qvalue>0.235</mem:qvalue>
</matched-element>
</scanned-sequence>
<scanned-sequence accession="chr6" name="chr6">
</scanned-sequence>
<scanned-sequence accession="chr6" name="chr6">
</scanned-sequence>
<scanned-sequence accession="chr6" name="chr6">
</scanned-sequence>
<scanned-sequence accession="chr6" name="chr6">
<matched-element start="43790835" stop="43790842" score="3.36585" pvalue="9.95e-05">
<sequence>CCAGCTGC</sequence>
<mem:qvalue>0.235</mem:qvalue>
</matched-element>
</scanned-sequence>
<scanned-sequence accession="chr6" name="chr6">
</scanned-sequence>
<scanned-sequence accession="chr6" name="chr6">
</scanned-sequence>
<scanned-sequence accession="chr6" name="chr6">
</scanned-sequence>
<scanned-sequence accession="chr6" name="chr6">
</scanned-sequence>
<scanned-sequence accession="chr6" name="chr6">
</scanned-sequence>
<scanned-sequence accession="chr6" name="chr6">
</scanned-sequence>
<scanned-sequence accession="chr6" name="chr6">
</scanned-sequence>
<scanned-sequence accession="chr6" name="chr6">
</scanned-sequence>
<scanned-sequence accession="chr6" name="chr6">
</scanned-sequence>
<scanned-sequence accession="chr6" name="chr6">
</scanned-sequence>
<scanned-sequence accession="chr6" name="chr6">
</scanned-sequence>
<scanned-sequence accession="chr6" name="chr6">
</scanned-sequence>
<scanned-sequence accession="chr6" name="chr6">
</scanned-sequence>
<scanned-sequence accession="chr6" name="chr6">
</scanned-sequence>
<scanned-sequence accession="chr6" name="chr6">
</scanned-sequence>
<scanned-sequence accession="chr6" name="chr6">
</scanned-sequence>
<scanned-sequence accession="chr6" name="chr6">
</scanned-sequence>
<scanned-sequence accession="chr6" name="chr6">
</scanned-sequence>
<scanned-sequence accession="chr6" name="chr6">
</scanned-sequence>
<scanned-sequence accession="chr6" name="chr6">
</scanned-sequence>
<scanned-sequence accession="chr6" name="chr6">
</scanned-sequence>
<scanned-sequence accession="chr6" name="chr6">
<matched-element start="90123980" stop="90123987" score="14.061" pvalue="3.4e-05">
<sequence>ACAGCTGC</sequence>
<mem:qvalue>0.188</mem:qvalue>
</matched-element>
<matched-element start="90123987" stop="90123980" score="13.5976" pvalue="5.04e-05">
<sequence>GCAGCTGT</sequence>
<mem:qvalue>0.207</mem:qvalue>
</matched-element>
</scanned-sequence>
<scanned-sequence accession="chr6" name="chr6">
</scanned-sequence>
<scanned-sequence accession="chr6" name="chr6">
</scanned-sequence>
<scanned-sequence accession="chr6" name="chr6">
</scanned-sequence>
<scanned-sequence accession="chr6" name="chr6">
</scanned-sequence>
<scanned-sequence accession="chr6" name="chr6">
</scanned-sequence>
<scanned-sequence accession="chr6" name="chr6">
</scanned-sequence>
<scanned-sequence accession="chr6" name="chr6">
</scanned-sequence>
<scanned-sequence accession="chr6" name="chr6">
</scanned-sequence>
<scanned-sequence accession="chr6" name="chr6">
</scanned-sequence>
<scanned-sequence accession="chr6" name="chr6">
</scanned-sequence>
<scanned-sequence accession="chr6" name="chr6">
</scanned-sequence>
<scanned-sequence accession="chr6" name="chr6">
<matched-element start="106656897" stop="106656904" score="3.36585" pvalue="9.95e-05">
<sequence>TCAGCTGC</sequence>
<mem:qvalue>0.235</mem:qvalue>
</matched-element>
</scanned-sequence>
<scanned-sequence accession="chr6" name="chr6">
</scanned-sequence>
<scanned-sequence accession="chr6" name="chr6">
</scanned-sequence>
<scanned-sequence accession="chr6" name="chr6">
</scanned-sequence>
<scanned-sequence accession="chr6" name="chr6">
</scanned-sequence>
<scanned-sequence accession="chr6" name="chr6">
</scanned-sequence>
<scanned-sequence accession="chr6" name="chr6">
</scanned-sequence>
<scanned-sequence accession="chr6" name="chr6">
<matched-element start="106718519" stop="106718526" score="3.36585" pvalue="9.95e-05">
<sequence>CCAGCTGC</sequence>
<mem:qvalue>0.235</mem:qvalue>
</matched-element>
</scanned-sequence>
<scanned-sequence accession="chr6" name="chr6">
</scanned-sequence>
<scanned-sequence accession="chr6" name="chr6">
</scanned-sequence>
<scanned-sequence accession="chr6" name="chr6">
</scanned-sequence>
<scanned-sequence accession="chr6" name="chr6">
</scanned-sequence>
<scanned-sequence accession="chr6" name="chr6">
<matched-element start="111912053" stop="111912060" score="3.36585" pvalue="9.95e-05">
<sequence>TCAGCTGC</sequence>
<mem:qvalue>0.235</mem:qvalue>
</matched-element>
</scanned-sequence>
<scanned-sequence accession="chr6" name="chr6">
</scanned-sequence>
<scanned-sequence accession="chr6" name="chr6">
</scanned-sequence>
<scanned-sequence accession="chr6" name="chr6">
<matched-element start="119805777" stop="119805784" score="13.3293" pvalue="6.55e-05">
<sequence>ACAGCTGT</sequence>
<mem:qvalue>0.222</mem:qvalue>
</matched-element>
<matched-element start="119805784" stop="119805777" score="13.3293" pvalue="6.55e-05">
<sequence>ACAGCTGT</sequence>
<mem:qvalue>0.222</mem:qvalue>
</matched-element>
</scanned-sequence>
<scanned-sequence accession="chr6" name="chr6">
</scanned-sequence>
<scanned-sequence accession="chr6" name="chr6">
</scanned-sequence>
<scanned-sequence accession="chr6" name="chr6">
<matched-element start="131991384" stop="131991377" score="3.36585" pvalue="9.95e-05">
<sequence>TCAGCTGC</sequence>
<mem:qvalue>0.235</mem:qvalue>
</matched-element>
</scanned-sequence>
<scanned-sequence accession="chr6" name="chr6">
</scanned-sequence>
<scanned-sequence accession="chr6" name="chr6">
</scanned-sequence>
<scanned-sequence accession="chr6" name="chr6">
</scanned-sequence>
<scanned-sequence accession="chr6" name="chr6">
</scanned-sequence>
<scanned-sequence accession="chr6" name="chr6">
</scanned-sequence>
<scanned-sequence accession="chr6" name="chr6">
</scanned-sequence>
<scanned-sequence accession="chr6" name="chr6">
</scanned-sequence>
<scanned-sequence accession="chr6" name="chr6">
</scanned-sequence>
<scanned-sequence accession="chr6" name="chr6">
</scanned-sequence>
<scanned-sequence accession="chr6" name="chr6">
</scanned-sequence>
<scanned-sequence accession="chr6" name="chr6">
</scanned-sequence>
<scanned-sequence accession="chr6" name="chr6">
</scanned-sequence>
<scanned-sequence accession="chr6" name="chr6">
</scanned-sequence>
<scanned-sequence accession="chr6" name="chr6">
</scanned-sequence>
<scanned-sequence accession="chr6" name="chr6">
</scanned-sequence>
<scanned-sequence accession="chr6" name="chr6">
</scanned-sequence>
<scanned-sequence accession="chr6" name="chr6">
</scanned-sequence>
<scanned-sequence accession="chr6" name="chr6">
<matched-element start="143813464" stop="143813457" score="3.36585" pvalue="9.95e-05">
<sequence>CCAGCTGC</sequence>
<mem:qvalue>0.235</mem:qvalue>
</matched-element>
</scanned-sequence>
<scanned-sequence accession="chr6" name="chr6">
</scanned-sequence>
<scanned-sequence accession="chr6" name="chr6">
</scanned-sequence>
<scanned-sequence accession="chr6" name="chr6">
</scanned-sequence>
<scanned-sequence accession="chr6" name="chr6">
</scanned-sequence>
<scanned-sequence accession="chr6" name="chr6">
</scanned-sequence>
<scanned-sequence accession="chr6" name="chr6">
</scanned-sequence>
<scanned-sequence accession="chr6" name="chr6">
</scanned-sequence>
<scanned-sequence accession="chr6" name="chr6">
<matched-element start="157061324" stop="157061317" score="3.36585" pvalue="9.95e-05">
<sequence>CCAGCTGC</sequence>
<mem:qvalue>0.235</mem:qvalue>
</matched-element>
</scanned-sequence>
<scanned-sequence accession="chr6" name="chr6">
</scanned-sequence>
<scanned-sequence accession="chr6" name="chr6">
</scanned-sequence>
<scanned-sequence accession="chr6" name="chr6">
</scanned-sequence>
<scanned-sequence accession="chr6" name="chr6">
</scanned-sequence>
<scanned-sequence accession="chr6" name="chr6">
</scanned-sequence>
<scanned-sequence accession="chr7" name="chr7">
</scanned-sequence>
<scanned-sequence accession="chr7" name="chr7">
<matched-element start="999386" stop="999379" score="3.36585" pvalue="9.95e-05">
<sequence>CCAGCTGC</sequence>
<mem:qvalue>0.235</mem:qvalue>
</matched-element>
</scanned-sequence>
<scanned-sequence accession="chr7" name="chr7">
</scanned-sequence>
<scanned-sequence accession="chr7" name="chr7">
<matched-element start="2900986" stop="2900993" score="14.3293" pvalue="1.76e-05">
<sequence>GCAGCTGC</sequence>
<mem:qvalue>0.148</mem:qvalue>
</matched-element>
<matched-element start="2900993" stop="2900986" score="14.3293" pvalue="1.76e-05">
<sequence>GCAGCTGC</sequence>
<mem:qvalue>0.148</mem:qvalue>
</matched-element>
</scanned-sequence>
<scanned-sequence accession="chr7" name="chr7">
</scanned-sequence>
<scanned-sequence accession="chr7" name="chr7">
</scanned-sequence>
<scanned-sequence accession="chr7" name="chr7">
</scanned-sequence>
<scanned-sequence accession="chr7" name="chr7">
</scanned-sequence>
<scanned-sequence accession="chr7" name="chr7">
</scanned-sequence>
<scanned-sequence accession="chr7" name="chr7">
</scanned-sequence>
<scanned-sequence accession="chr7" name="chr7">
</scanned-sequence>
<scanned-sequence accession="chr7" name="chr7">
</scanned-sequence>
<scanned-sequence accession="chr7" name="chr7">
</scanned-sequence>
<scanned-sequence accession="chr7" name="chr7">
<matched-element start="7950943" stop="7950950" score="14.061" pvalue="3.4e-05">
<sequence>ACAGCTGC</sequence>
<mem:qvalue>0.188</mem:qvalue>
</matched-element>
<matched-element start="7950950" stop="7950943" score="13.5976" pvalue="5.04e-05">
<sequence>GCAGCTGT</sequence>
<mem:qvalue>0.207</mem:qvalue>
</matched-element>
<matched-element start="7951242" stop="7951249" score="13.3293" pvalue="6.55e-05">
<sequence>ACAGCTGT</sequence>
<mem:qvalue>0.222</mem:qvalue>
</matched-element>
<matched-element start="7951249" stop="7951242" score="13.3293" pvalue="6.55e-05">
<sequence>ACAGCTGT</sequence>
<mem:qvalue>0.222</mem:qvalue>
</matched-element>
</scanned-sequence>
<scanned-sequence accession="chr7" name="chr7">
</scanned-sequence>
<scanned-sequence accession="chr7" name="chr7">
</scanned-sequence>
<scanned-sequence accession="chr7" name="chr7">
</scanned-sequence>
<scanned-sequence accession="chr7" name="chr7">
</scanned-sequence>
<scanned-sequence accession="chr7" name="chr7">
</scanned-sequence>
<scanned-sequence accession="chr7" name="chr7">
</scanned-sequence>
<scanned-sequence accession="chr7" name="chr7">
</scanned-sequence>
<scanned-sequence accession="chr7" name="chr7">
</scanned-sequence>
<scanned-sequence accession="chr7" name="chr7">
</scanned-sequence>
<scanned-sequence accession="chr7" name="chr7">
</scanned-sequence>
<scanned-sequence accession="chr7" name="chr7">
</scanned-sequence>
<scanned-sequence accession="chr7" name="chr7">
</scanned-sequence>
<scanned-sequence accession="chr7" name="chr7">
</scanned-sequence>
<scanned-sequence accession="chr7" name="chr7">
</scanned-sequence>
<scanned-sequence accession="chr7" name="chr7">
<matched-element start="25954028" stop="25954035" score="3.36585" pvalue="9.95e-05">
<sequence>TCAGCTGC</sequence>
<mem:qvalue>0.235</mem:qvalue>
</matched-element>
</scanned-sequence>
<scanned-sequence accession="chr7" name="chr7">
<matched-element start="25974939" stop="25974946" score="14.3293" pvalue="1.76e-05">
<sequence>GCAGCTGC</sequence>
<mem:qvalue>0.148</mem:qvalue>
</matched-element>
<matched-element start="25974946" stop="25974939" score="14.3293" pvalue="1.76e-05">
<sequence>GCAGCTGC</sequence>
<mem:qvalue>0.148</mem:qvalue>
</matched-element>
</scanned-sequence>
<scanned-sequence accession="chr7" name="chr7">
</scanned-sequence>
<scanned-sequence accession="chr7" name="chr7">
</scanned-sequence>
<scanned-sequence accession="chr7" name="chr7">
<matched-element start="28487758" stop="28487765" score="14.061" pvalue="3.4e-05">
<sequence>ACAGCTGC</sequence>
<mem:qvalue>0.188</mem:qvalue>
</matched-element>
<matched-element start="28487765" stop="28487758" score="13.5976" pvalue="5.04e-05">
<sequence>GCAGCTGT</sequence>
<mem:qvalue>0.207</mem:qvalue>
</matched-element>
</scanned-sequence>
<scanned-sequence accession="chr7" name="chr7">
</scanned-sequence>
<scanned-sequence accession="chr7" name="chr7">
<matched-element start="35731679" stop="35731686" score="14.3293" pvalue="1.76e-05">
<sequence>GCAGCTGC</sequence>
<mem:qvalue>0.148</mem:qvalue>
</matched-element>
<matched-element start="35731686" stop="35731679" score="14.3293" pvalue="1.76e-05">
<sequence>GCAGCTGC</sequence>
<mem:qvalue>0.148</mem:qvalue>
</matched-element>
</scanned-sequence>
<scanned-sequence accession="chr7" name="chr7">
</scanned-sequence>
<scanned-sequence accession="chr7" name="chr7">
<matched-element start="35736816" stop="35736823" score="3.36585" pvalue="9.95e-05">
<sequence>TCAGCTGC</sequence>
<mem:qvalue>0.235</mem:qvalue>
</matched-element>
</scanned-sequence>
<scanned-sequence accession="chr7" name="chr7">
</scanned-sequence>
<scanned-sequence accession="chr7" name="chr7">
</scanned-sequence>
<scanned-sequence accession="chr7" name="chr7">
</scanned-sequence>
<scanned-sequence accession="chr7" name="chr7">
</scanned-sequence>
<scanned-sequence accession="chr7" name="chr7">
</scanned-sequence>
<scanned-sequence accession="chr7" name="chr7">
</scanned-sequence>
<scanned-sequence accession="chr7" name="chr7">
</scanned-sequence>
<scanned-sequence accession="chr7" name="chr7">
</scanned-sequence>
<scanned-sequence accession="chr7" name="chr7">
</scanned-sequence>
<scanned-sequence accession="chr7" name="chr7">
</scanned-sequence>
<scanned-sequence accession="chr7" name="chr7">
</scanned-sequence>
<scanned-sequence accession="chr7" name="chr7">
</scanned-sequence>
<scanned-sequence accession="chr7" name="chr7">
</scanned-sequence>
<scanned-sequence accession="chr7" name="chr7">
<matched-element start="47944570" stop="47944577" score="14.061" pvalue="3.4e-05">
<sequence>ACAGCTGC</sequence>
<mem:qvalue>0.188</mem:qvalue>
</matched-element>
<matched-element start="47944577" stop="47944570" score="13.5976" pvalue="5.04e-05">
<sequence>GCAGCTGT</sequence>
<mem:qvalue>0.207</mem:qvalue>
</matched-element>
</scanned-sequence>
<scanned-sequence accession="chr7" name="chr7">
</scanned-sequence>
<scanned-sequence accession="chr7" name="chr7">
</scanned-sequence>
<scanned-sequence accession="chr7" name="chr7">
<matched-element start="55569596" stop="55569603" score="14.3293" pvalue="1.76e-05">
<sequence>GCAGCTGC</sequence>
<mem:qvalue>0.148</mem:qvalue>
</matched-element>
<matched-element start="55569603" stop="55569596" score="14.3293" pvalue="1.76e-05">
<sequence>GCAGCTGC</sequence>
<mem:qvalue>0.148</mem:qvalue>
</matched-element>
</scanned-sequence>
<scanned-sequence accession="chr7" name="chr7">
</scanned-sequence>
<scanned-sequence accession="chr7" name="chr7">
</scanned-sequence>
<scanned-sequence accession="chr7" name="chr7">
</scanned-sequence>
<scanned-sequence accession="chr7" name="chr7">
</scanned-sequence>
<scanned-sequence accession="chr7" name="chr7">
</scanned-sequence>
<scanned-sequence accession="chr7" name="chr7">
</scanned-sequence>
<scanned-sequence accession="chr7" name="chr7">
<matched-element start="86686967" stop="86686974" score="14.3293" pvalue="1.76e-05">
<sequence>GCAGCTGC</sequence>
<mem:qvalue>0.148</mem:qvalue>
</matched-element>
<matched-element start="86686974" stop="86686967" score="14.3293" pvalue="1.76e-05">
<sequence>GCAGCTGC</sequence>
<mem:qvalue>0.148</mem:qvalue>
</matched-element>
</scanned-sequence>
<scanned-sequence accession="chr7" name="chr7">
</scanned-sequence>
<scanned-sequence accession="chr7" name="chr7">
</scanned-sequence>
<scanned-sequence accession="chr7" name="chr7">
</scanned-sequence>
<scanned-sequence accession="chr7" name="chr7">
<matched-element start="92280802" stop="92280795" score="14.061" pvalue="3.4e-05">
<sequence>ACAGCTGC</sequence>
<mem:qvalue>0.188</mem:qvalue>
</matched-element>
<matched-element start="92280795" stop="92280802" score="13.5976" pvalue="5.04e-05">
<sequence>GCAGCTGT</sequence>
<mem:qvalue>0.207</mem:qvalue>
</matched-element>
</scanned-sequence>
<scanned-sequence accession="chr7" name="chr7">
<matched-element start="97599054" stop="97599061" score="14.3293" pvalue="1.76e-05">
<sequence>GCAGCTGC</sequence>
<mem:qvalue>0.148</mem:qvalue>
</matched-element>
<matched-element start="97599061" stop="97599054" score="14.3293" pvalue="1.76e-05">
<sequence>GCAGCTGC</sequence>
<mem:qvalue>0.148</mem:qvalue>
</matched-element>
</scanned-sequence>
<scanned-sequence accession="chr7" name="chr7">
<matched-element start="97600568" stop="97600575" score="14.061" pvalue="3.4e-05">
<sequence>ACAGCTGC</sequence>
<mem:qvalue>0.188</mem:qvalue>
</matched-element>
<matched-element start="97600575" stop="97600568" score="13.5976" pvalue="5.04e-05">
<sequence>GCAGCTGT</sequence>
<mem:qvalue>0.207</mem:qvalue>
</matched-element>
</scanned-sequence>
<scanned-sequence accession="chr7" name="chr7">
</scanned-sequence>
<scanned-sequence accession="chr7" name="chr7">
</scanned-sequence>
<scanned-sequence accession="chr7" name="chr7">
</scanned-sequence>
<scanned-sequence accession="chr7" name="chr7">
<matched-element start="100515343" stop="100515350" score="3.36585" pvalue="9.95e-05">
<sequence>CCAGCTGC</sequence>
<mem:qvalue>0.235</mem:qvalue>
</matched-element>
</scanned-sequence>
<scanned-sequence accession="chr7" name="chr7">
</scanned-sequence>
<scanned-sequence accession="chr7" name="chr7">
</scanned-sequence>
<scanned-sequence accession="chr7" name="chr7">
</scanned-sequence>
<scanned-sequence accession="chr7" name="chr7">
</scanned-sequence>
<scanned-sequence accession="chr7" name="chr7">
</scanned-sequence>
<scanned-sequence accession="chr7" name="chr7">
</scanned-sequence>
<scanned-sequence accession="chr7" name="chr7">
</scanned-sequence>
<scanned-sequence accession="chr7" name="chr7">
<matched-element start="101853328" stop="101853335" score="13.3293" pvalue="6.55e-05">
<sequence>ACAGCTGT</sequence>
<mem:qvalue>0.222</mem:qvalue>
</matched-element>
<matched-element start="101853335" stop="101853328" score="13.3293" pvalue="6.55e-05">
<sequence>ACAGCTGT</sequence>
<mem:qvalue>0.222</mem:qvalue>
</matched-element>
</scanned-sequence>
<scanned-sequence accession="chr7" name="chr7">
</scanned-sequence>
<scanned-sequence accession="chr7" name="chr7">
</scanned-sequence>
<scanned-sequence accession="chr7" name="chr7">
</scanned-sequence>
<scanned-sequence accession="chr7" name="chr7">
</scanned-sequence>
<scanned-sequence accession="chr7" name="chr7">
</scanned-sequence>
<scanned-sequence accession="chr7" name="chr7">
</scanned-sequence>
<scanned-sequence accession="chr7" name="chr7">
</scanned-sequence>
<scanned-sequence accession="chr7" name="chr7">
</scanned-sequence>
<scanned-sequence accession="chr7" name="chr7">
</scanned-sequence>
<scanned-sequence accession="chr7" name="chr7">
<matched-element start="126128496" stop="126128503" score="3.36585" pvalue="9.95e-05">
<sequence>TCAGCTGC</sequence>
<mem:qvalue>0.235</mem:qvalue>
</matched-element>
</scanned-sequence>
<scanned-sequence accession="chr7" name="chr7">
<matched-element start="128362236" stop="128362243" score="3.36585" pvalue="9.95e-05">
<sequence>TCAGCTGC</sequence>
<mem:qvalue>0.235</mem:qvalue>
</matched-element>
</scanned-sequence>
<scanned-sequence accession="chr7" name="chr7">
<matched-element start="129903993" stop="129904000" score="14.3293" pvalue="1.76e-05">
<sequence>GCAGCTGC</sequence>
<mem:qvalue>0.148</mem:qvalue>
</matched-element>
<matched-element start="129904000" stop="129903993" score="14.3293" pvalue="1.76e-05">
<sequence>GCAGCTGC</sequence>
<mem:qvalue>0.148</mem:qvalue>
</matched-element>
</scanned-sequence>
<scanned-sequence accession="chr7" name="chr7">
</scanned-sequence>
<scanned-sequence accession="chr7" name="chr7">
<matched-element start="130459746" stop="130459753" score="3.36585" pvalue="9.95e-05">
<sequence>CCAGCTGC</sequence>
<mem:qvalue>0.235</mem:qvalue>
</matched-element>
</scanned-sequence>
<scanned-sequence accession="chr7" name="chr7">
</scanned-sequence>
<scanned-sequence accession="chr7" name="chr7">
</scanned-sequence>
<scanned-sequence accession="chr7" name="chr7">
</scanned-sequence>
<scanned-sequence accession="chr7" name="chr7">
</scanned-sequence>
<scanned-sequence accession="chr7" name="chr7">
<matched-element start="134506127" stop="134506134" score="14.3293" pvalue="1.76e-05">
<sequence>GCAGCTGC</sequence>
<mem:qvalue>0.148</mem:qvalue>
</matched-element>
<matched-element start="134506134" stop="134506127" score="14.3293" pvalue="1.76e-05">
<sequence>GCAGCTGC</sequence>
<mem:qvalue>0.148</mem:qvalue>
</matched-element>
</scanned-sequence>
<scanned-sequence accession="chr7" name="chr7">
</scanned-sequence>
<scanned-sequence accession="chr7" name="chr7">
</scanned-sequence>
<scanned-sequence accession="chr7" name="chr7">
</scanned-sequence>
<scanned-sequence accession="chr7" name="chr7">
</scanned-sequence>
<scanned-sequence accession="chr7" name="chr7">
</scanned-sequence>
<scanned-sequence accession="chr7" name="chr7">
</scanned-sequence>
<scanned-sequence accession="chr7" name="chr7">
<matched-element start="139113837" stop="139113844" score="13.3293" pvalue="6.55e-05">
<sequence>ACAGCTGT</sequence>
<mem:qvalue>0.222</mem:qvalue>
</matched-element>
<matched-element start="139113844" stop="139113837" score="13.3293" pvalue="6.55e-05">
<sequence>ACAGCTGT</sequence>
<mem:qvalue>0.222</mem:qvalue>
</matched-element>
</scanned-sequence>
<scanned-sequence accession="chr7" name="chr7">
</scanned-sequence>
<scanned-sequence accession="chr7" name="chr7">
</scanned-sequence>
<scanned-sequence accession="chr7" name="chr7">
</scanned-sequence>
<scanned-sequence accession="chr7" name="chr7">
</scanned-sequence>
<scanned-sequence accession="chr7" name="chr7">
</scanned-sequence>
<scanned-sequence accession="chr7" name="chr7">
</scanned-sequence>
<scanned-sequence accession="chr7" name="chr7">
</scanned-sequence>
<scanned-sequence accession="chr7" name="chr7">
</scanned-sequence>
<scanned-sequence accession="chr8" name="chr8">
</scanned-sequence>
<scanned-sequence accession="chr8" name="chr8">
</scanned-sequence>
<scanned-sequence accession="chr8" name="chr8">
</scanned-sequence>
<scanned-sequence accession="chr8" name="chr8">
<matched-element start="8179713" stop="8179720" score="14.061" pvalue="3.4e-05">
<sequence>ACAGCTGC</sequence>
<mem:qvalue>0.188</mem:qvalue>
</matched-element>
<matched-element start="8179720" stop="8179713" score="13.5976" pvalue="5.04e-05">
<sequence>GCAGCTGT</sequence>
<mem:qvalue>0.207</mem:qvalue>
</matched-element>
</scanned-sequence>
<scanned-sequence accession="chr8" name="chr8">
<matched-element start="8228658" stop="8228651" score="3.36585" pvalue="9.95e-05">
<sequence>CCAGCTGC</sequence>
<mem:qvalue>0.235</mem:qvalue>
</matched-element>
</scanned-sequence>
<scanned-sequence accession="chr8" name="chr8">
<matched-element start="10822430" stop="10822423" score="3.36585" pvalue="9.95e-05">
<sequence>CCAGCTGC</sequence>
<mem:qvalue>0.235</mem:qvalue>
</matched-element>
</scanned-sequence>
<scanned-sequence accession="chr8" name="chr8">
</scanned-sequence>
<scanned-sequence accession="chr8" name="chr8">
<matched-element start="10860607" stop="10860614" score="14.3293" pvalue="1.76e-05">
<sequence>GCAGCTGC</sequence>
<mem:qvalue>0.148</mem:qvalue>
</matched-element>
<matched-element start="10860614" stop="10860607" score="14.3293" pvalue="1.76e-05">
<sequence>GCAGCTGC</sequence>
<mem:qvalue>0.148</mem:qvalue>
</matched-element>
</scanned-sequence>
<scanned-sequence accession="chr8" name="chr8">
</scanned-sequence>
<scanned-sequence accession="chr8" name="chr8">
</scanned-sequence>
<scanned-sequence accession="chr8" name="chr8">
</scanned-sequence>
<scanned-sequence accession="chr8" name="chr8">
</scanned-sequence>
<scanned-sequence accession="chr8" name="chr8">
</scanned-sequence>
<scanned-sequence accession="chr8" name="chr8">
</scanned-sequence>
<scanned-sequence accession="chr8" name="chr8">
</scanned-sequence>
<scanned-sequence accession="chr8" name="chr8">
</scanned-sequence>
<scanned-sequence accession="chr8" name="chr8">
</scanned-sequence>
<scanned-sequence accession="chr8" name="chr8">
</scanned-sequence>
<scanned-sequence accession="chr8" name="chr8">
</scanned-sequence>
<scanned-sequence accession="chr8" name="chr8">
</scanned-sequence>
<scanned-sequence accession="chr8" name="chr8">
</scanned-sequence>
<scanned-sequence accession="chr8" name="chr8">
</scanned-sequence>
<scanned-sequence accession="chr8" name="chr8">
</scanned-sequence>
<scanned-sequence accession="chr8" name="chr8">
</scanned-sequence>
<scanned-sequence accession="chr8" name="chr8">
</scanned-sequence>
<scanned-sequence accession="chr8" name="chr8">
</scanned-sequence>
<scanned-sequence accession="chr8" name="chr8">
<matched-element start="38934311" stop="38934318" score="3.36585" pvalue="9.95e-05">
<sequence>TCAGCTGC</sequence>
<mem:qvalue>0.235</mem:qvalue>
</matched-element>
<matched-element start="38934469" stop="38934476" score="3.36585" pvalue="9.95e-05">
<sequence>CCAGCTGC</sequence>
<mem:qvalue>0.235</mem:qvalue>
</matched-element>
</scanned-sequence>
<scanned-sequence accession="chr8" name="chr8">
<matched-element start="41600134" stop="41600141" score="3.36585" pvalue="9.95e-05">
<sequence>TCAGCTGC</sequence>
<mem:qvalue>0.235</mem:qvalue>
</matched-element>
</scanned-sequence>
<scanned-sequence accession="chr8" name="chr8">
</scanned-sequence>
<scanned-sequence accession="chr8" name="chr8">
</scanned-sequence>
<scanned-sequence accession="chr8" name="chr8">
</scanned-sequence>
<scanned-sequence accession="chr8" name="chr8">
</scanned-sequence>
<scanned-sequence accession="chr8" name="chr8">
</scanned-sequence>
<scanned-sequence accession="chr8" name="chr8">
</scanned-sequence>
<scanned-sequence accession="chr8" name="chr8">
<matched-element start="61985387" stop="61985380" score="3.36585" pvalue="9.95e-05">
<sequence>CCAGCTGC</sequence>
<mem:qvalue>0.235</mem:qvalue>
</matched-element>
</scanned-sequence>
<scanned-sequence accession="chr8" name="chr8">
</scanned-sequence>
<scanned-sequence accession="chr8" name="chr8">
</scanned-sequence>
<scanned-sequence accession="chr8" name="chr8">
</scanned-sequence>
<scanned-sequence accession="chr8" name="chr8">
</scanned-sequence>
<scanned-sequence accession="chr8" name="chr8">
</scanned-sequence>
<scanned-sequence accession="chr8" name="chr8">
</scanned-sequence>
<scanned-sequence accession="chr8" name="chr8">
</scanned-sequence>
<scanned-sequence accession="chr8" name="chr8">
</scanned-sequence>
<scanned-sequence accession="chr8" name="chr8">
</scanned-sequence>
<scanned-sequence accession="chr8" name="chr8">
</scanned-sequence>
<scanned-sequence accession="chr8" name="chr8">
</scanned-sequence>
<scanned-sequence accession="chr8" name="chr8">
</scanned-sequence>
<scanned-sequence accession="chr8" name="chr8">
</scanned-sequence>
<scanned-sequence accession="chr8" name="chr8">
</scanned-sequence>
<scanned-sequence accession="chr8" name="chr8">
</scanned-sequence>
<scanned-sequence accession="chr8" name="chr8">
<matched-element start="72918481" stop="72918488" score="14.061" pvalue="3.4e-05">
<sequence>ACAGCTGC</sequence>
<mem:qvalue>0.188</mem:qvalue>
</matched-element>
<matched-element start="72918488" stop="72918481" score="13.5976" pvalue="5.04e-05">
<sequence>GCAGCTGT</sequence>
<mem:qvalue>0.207</mem:qvalue>
</matched-element>
</scanned-sequence>
<scanned-sequence accession="chr8" name="chr8">
</scanned-sequence>
<scanned-sequence accession="chr8" name="chr8">
</scanned-sequence>
<scanned-sequence accession="chr8" name="chr8">
</scanned-sequence>
<scanned-sequence accession="chr8" name="chr8">
</scanned-sequence>
<scanned-sequence accession="chr8" name="chr8">
</scanned-sequence>
<scanned-sequence accession="chr8" name="chr8">
<matched-element start="96312866" stop="96312873" score="14.3293" pvalue="1.76e-05">
<sequence>GCAGCTGC</sequence>
<mem:qvalue>0.148</mem:qvalue>
</matched-element>
<matched-element start="96312873" stop="96312866" score="14.3293" pvalue="1.76e-05">
<sequence>GCAGCTGC</sequence>
<mem:qvalue>0.148</mem:qvalue>
</matched-element>
</scanned-sequence>
<scanned-sequence accession="chr8" name="chr8">
</scanned-sequence>
<scanned-sequence accession="chr8" name="chr8">
</scanned-sequence>
<scanned-sequence accession="chr8" name="chr8">
</scanned-sequence>
<scanned-sequence accession="chr8" name="chr8">
</scanned-sequence>
<scanned-sequence accession="chr8" name="chr8">
<matched-element start="101557616" stop="101557609" score="3.36585" pvalue="9.95e-05">
<sequence>CCAGCTGC</sequence>
<mem:qvalue>0.235</mem:qvalue>
</matched-element>
</scanned-sequence>
<scanned-sequence accession="chr8" name="chr8">
</scanned-sequence>
<scanned-sequence accession="chr8" name="chr8">
</scanned-sequence>
<scanned-sequence accession="chr8" name="chr8">
</scanned-sequence>
<scanned-sequence accession="chr8" name="chr8">
<matched-element start="101998711" stop="101998718" score="13.3293" pvalue="6.55e-05">
<sequence>ACAGCTGT</sequence>
<mem:qvalue>0.222</mem:qvalue>
</matched-element>
<matched-element start="101998718" stop="101998711" score="13.3293" pvalue="6.55e-05">
<sequence>ACAGCTGT</sequence>
<mem:qvalue>0.222</mem:qvalue>
</matched-element>
</scanned-sequence>
<scanned-sequence accession="chr8" name="chr8">
</scanned-sequence>
<scanned-sequence accession="chr8" name="chr8">
</scanned-sequence>
<scanned-sequence accession="chr8" name="chr8">
</scanned-sequence>
<scanned-sequence accession="chr8" name="chr8">
</scanned-sequence>
<scanned-sequence accession="chr8" name="chr8">
</scanned-sequence>
<scanned-sequence accession="chr8" name="chr8">
</scanned-sequence>
<scanned-sequence accession="chr8" name="chr8">
<matched-element start="103617735" stop="103617742" score="14.061" pvalue="3.4e-05">
<sequence>ACAGCTGC</sequence>
<mem:qvalue>0.188</mem:qvalue>
</matched-element>
<matched-element start="103617742" stop="103617735" score="13.5976" pvalue="5.04e-05">
<sequence>GCAGCTGT</sequence>
<mem:qvalue>0.207</mem:qvalue>
</matched-element>
</scanned-sequence>
<scanned-sequence accession="chr8" name="chr8">
</scanned-sequence>
<scanned-sequence accession="chr8" name="chr8">
</scanned-sequence>
<scanned-sequence accession="chr8" name="chr8">
<matched-element start="104021693" stop="104021700" score="14.061" pvalue="3.4e-05">
<sequence>ACAGCTGC</sequence>
<mem:qvalue>0.188</mem:qvalue>
</matched-element>
<matched-element start="104021700" stop="104021693" score="13.5976" pvalue="5.04e-05">
<sequence>GCAGCTGT</sequence>
<mem:qvalue>0.207</mem:qvalue>
</matched-element>
</scanned-sequence>
<scanned-sequence accession="chr8" name="chr8">
</scanned-sequence>
<scanned-sequence accession="chr8" name="chr8">
</scanned-sequence>
<scanned-sequence accession="chr8" name="chr8">
</scanned-sequence>
<scanned-sequence accession="chr8" name="chr8">
</scanned-sequence>
<scanned-sequence accession="chr8" name="chr8">
</scanned-sequence>
<scanned-sequence accession="chr8" name="chr8">
<matched-element start="119361027" stop="119361034" score="13.3293" pvalue="6.55e-05">
<sequence>ACAGCTGT</sequence>
<mem:qvalue>0.222</mem:qvalue>
</matched-element>
<matched-element start="119361034" stop="119361027" score="13.3293" pvalue="6.55e-05">
<sequence>ACAGCTGT</sequence>
<mem:qvalue>0.222</mem:qvalue>
</matched-element>
</scanned-sequence>
<scanned-sequence accession="chr8" name="chr8">
</scanned-sequence>
<scanned-sequence accession="chr8" name="chr8">
</scanned-sequence>
<scanned-sequence accession="chr8" name="chr8">
</scanned-sequence>
<scanned-sequence accession="chr8" name="chr8">
<matched-element start="125003603" stop="125003610" score="14.3293" pvalue="1.76e-05">
<sequence>GCAGCTGC</sequence>
<mem:qvalue>0.148</mem:qvalue>
</matched-element>
<matched-element start="125003610" stop="125003603" score="14.3293" pvalue="1.76e-05">
<sequence>GCAGCTGC</sequence>
<mem:qvalue>0.148</mem:qvalue>
</matched-element>
<matched-element start="125003658" stop="125003651" score="14.061" pvalue="3.4e-05">
<sequence>ACAGCTGC</sequence>
<mem:qvalue>0.188</mem:qvalue>
</matched-element>
<matched-element start="125003651" stop="125003658" score="13.5976" pvalue="5.04e-05">
<sequence>GCAGCTGT</sequence>
<mem:qvalue>0.207</mem:qvalue>
</matched-element>
<matched-element start="125003645" stop="125003652" score="3.36585" pvalue="9.95e-05">
<sequence>TCAGCTGC</sequence>
<mem:qvalue>0.235</mem:qvalue>
</matched-element>
</scanned-sequence>
<scanned-sequence accession="chr8" name="chr8">
</scanned-sequence>
<scanned-sequence accession="chr8" name="chr8">
</scanned-sequence>
<scanned-sequence accession="chr8" name="chr8">
</scanned-sequence>
<scanned-sequence accession="chr8" name="chr8">
</scanned-sequence>
<scanned-sequence accession="chr8" name="chr8">
<matched-element start="125719199" stop="125719206" score="13.3293" pvalue="6.55e-05">
<sequence>ACAGCTGT</sequence>
<mem:qvalue>0.222</mem:qvalue>
</matched-element>
<matched-element start="125719206" stop="125719199" score="13.3293" pvalue="6.55e-05">
<sequence>ACAGCTGT</sequence>
<mem:qvalue>0.222</mem:qvalue>
</matched-element>
<matched-element start="125719026" stop="125719033" score="3.36585" pvalue="9.95e-05">
<sequence>CCAGCTGC</sequence>
<mem:qvalue>0.235</mem:qvalue>
</matched-element>
</scanned-sequence>
<scanned-sequence accession="chr8" name="chr8">
</scanned-sequence>
<scanned-sequence accession="chr8" name="chr8">
</scanned-sequence>
<scanned-sequence accession="chr8" name="chr8">
</scanned-sequence>
<scanned-sequence accession="chr8" name="chr8">
<matched-element start="126415664" stop="126415657" score="14.061" pvalue="3.4e-05">
<sequence>ACAGCTGC</sequence>
<mem:qvalue>0.188</mem:qvalue>
</matched-element>
<matched-element start="126415657" stop="126415664" score="13.5976" pvalue="5.04e-05">
<sequence>GCAGCTGT</sequence>
<mem:qvalue>0.207</mem:qvalue>
</matched-element>
</scanned-sequence>
<scanned-sequence accession="chr8" name="chr8">
</scanned-sequence>
<scanned-sequence accession="chr8" name="chr8">
</scanned-sequence>
<scanned-sequence accession="chr8" name="chr8">
</scanned-sequence>
<scanned-sequence accession="chr8" name="chr8">
</scanned-sequence>
<scanned-sequence accession="chr8" name="chr8">
</scanned-sequence>
<scanned-sequence accession="chr8" name="chr8">
</scanned-sequence>
<scanned-sequence accession="chr8" name="chr8">
</scanned-sequence>
<scanned-sequence accession="chr8" name="chr8">
</scanned-sequence>
<scanned-sequence accession="chr8" name="chr8">
</scanned-sequence>
<scanned-sequence accession="chr8" name="chr8">
</scanned-sequence>
<scanned-sequence accession="chr8" name="chr8">
</scanned-sequence>
<scanned-sequence accession="chr8" name="chr8">
</scanned-sequence>
<scanned-sequence accession="chr8" name="chr8">
<matched-element start="129303795" stop="129303802" score="13.3293" pvalue="6.55e-05">
<sequence>ACAGCTGT</sequence>
<mem:qvalue>0.222</mem:qvalue>
</matched-element>
<matched-element start="129303802" stop="129303795" score="13.3293" pvalue="6.55e-05">
<sequence>ACAGCTGT</sequence>
<mem:qvalue>0.222</mem:qvalue>
</matched-element>
</scanned-sequence>
<scanned-sequence accession="chr8" name="chr8">
<matched-element start="129395293" stop="129395300" score="3.36585" pvalue="9.95e-05">
<sequence>TCAGCTGC</sequence>
<mem:qvalue>0.235</mem:qvalue>
</matched-element>
</scanned-sequence>
<scanned-sequence accession="chr8" name="chr8">
</scanned-sequence>
<scanned-sequence accession="chr8" name="chr8">
</scanned-sequence>
<scanned-sequence accession="chr8" name="chr8">
</scanned-sequence>
<scanned-sequence accession="chr8" name="chr8">
</scanned-sequence>
<scanned-sequence accession="chr8" name="chr8">
</scanned-sequence>
<scanned-sequence accession="chr8" name="chr8">
<matched-element start="134563925" stop="134563932" score="14.3293" pvalue="1.76e-05">
<sequence>GCAGCTGC</sequence>
<mem:qvalue>0.148</mem:qvalue>
</matched-element>
<matched-element start="134563932" stop="134563925" score="14.3293" pvalue="1.76e-05">
<sequence>GCAGCTGC</sequence>
<mem:qvalue>0.148</mem:qvalue>
</matched-element>
</scanned-sequence>
<scanned-sequence accession="chr8" name="chr8">
</scanned-sequence>
<scanned-sequence accession="chr8" name="chr8">
</scanned-sequence>
<scanned-sequence accession="chr8" name="chr8">
</scanned-sequence>
<scanned-sequence accession="chr8" name="chr8">
</scanned-sequence>
<scanned-sequence accession="chr8" name="chr8">
</scanned-sequence>
<scanned-sequence accession="chr8" name="chr8">
</scanned-sequence>
<scanned-sequence accession="chr8" name="chr8">
</scanned-sequence>
<scanned-sequence accession="chr8" name="chr8">
</scanned-sequence>
<scanned-sequence accession="chr8" name="chr8">
</scanned-sequence>
<scanned-sequence accession="chr8" name="chr8">
</scanned-sequence>
<scanned-sequence accession="chr8" name="chr8">
</scanned-sequence>
<scanned-sequence accession="chr8" name="chr8">
</scanned-sequence>
<scanned-sequence accession="chr8" name="chr8">
</scanned-sequence>
<scanned-sequence accession="chr8" name="chr8">
</scanned-sequence>
<scanned-sequence accession="chr9" name="chr9">
</scanned-sequence>
<scanned-sequence accession="chr9" name="chr9">
</scanned-sequence>
<scanned-sequence accession="chr9" name="chr9">
</scanned-sequence>
<scanned-sequence accession="chr9" name="chr9">
</scanned-sequence>
<scanned-sequence accession="chr9" name="chr9">
</scanned-sequence>
<scanned-sequence accession="chr9" name="chr9">
</scanned-sequence>
<scanned-sequence accession="chr9" name="chr9">
<matched-element start="17853465" stop="17853472" score="3.36585" pvalue="9.95e-05">
<sequence>TCAGCTGC</sequence>
<mem:qvalue>0.235</mem:qvalue>
</matched-element>
</scanned-sequence>
<scanned-sequence accession="chr9" name="chr9">
</scanned-sequence>
<scanned-sequence accession="chr9" name="chr9">
</scanned-sequence>
<scanned-sequence accession="chr9" name="chr9">
</scanned-sequence>
<scanned-sequence accession="chr9" name="chr9">
</scanned-sequence>
<scanned-sequence accession="chr9" name="chr9">
</scanned-sequence>
<scanned-sequence accession="chr9" name="chr9">
</scanned-sequence>
<scanned-sequence accession="chr9" name="chr9">
</scanned-sequence>
<scanned-sequence accession="chr9" name="chr9">
</scanned-sequence>
<scanned-sequence accession="chr9" name="chr9">
</scanned-sequence>
<scanned-sequence accession="chr9" name="chr9">
</scanned-sequence>
<scanned-sequence accession="chr9" name="chr9">
</scanned-sequence>
<scanned-sequence accession="chr9" name="chr9">
<matched-element start="37399285" stop="37399278" score="14.061" pvalue="3.4e-05">
<sequence>ACAGCTGC</sequence>
<mem:qvalue>0.188</mem:qvalue>
</matched-element>
<matched-element start="37399278" stop="37399285" score="13.5976" pvalue="5.04e-05">
<sequence>GCAGCTGT</sequence>
<mem:qvalue>0.207</mem:qvalue>
</matched-element>
</scanned-sequence>
<scanned-sequence accession="chr9" name="chr9">
</scanned-sequence>
<scanned-sequence accession="chr9" name="chr9">
</scanned-sequence>
<scanned-sequence accession="chr9" name="chr9">
</scanned-sequence>
<scanned-sequence accession="chr9" name="chr9">
</scanned-sequence>
<scanned-sequence accession="chr9" name="chr9">
</scanned-sequence>
<scanned-sequence accession="chr9" name="chr9">
</scanned-sequence>
<scanned-sequence accession="chr9" name="chr9">
</scanned-sequence>
<scanned-sequence accession="chr9" name="chr9">
</scanned-sequence>
<scanned-sequence accession="chr9" name="chr9">
</scanned-sequence>
<scanned-sequence accession="chr9" name="chr9">
</scanned-sequence>
<scanned-sequence accession="chr9" name="chr9">
</scanned-sequence>
<scanned-sequence accession="chr9" name="chr9">
</scanned-sequence>
<scanned-sequence accession="chr9" name="chr9">
</scanned-sequence>
<scanned-sequence accession="chr9" name="chr9">
</scanned-sequence>
<scanned-sequence accession="chr9" name="chr9">
</scanned-sequence>
<scanned-sequence accession="chr9" name="chr9">
</scanned-sequence>
<scanned-sequence accession="chr9" name="chr9">
</scanned-sequence>
<scanned-sequence accession="chr9" name="chr9">
</scanned-sequence>
<scanned-sequence accession="chr9" name="chr9">
</scanned-sequence>
<scanned-sequence accession="chr9" name="chr9">
</scanned-sequence>
<scanned-sequence accession="chr9" name="chr9">
</scanned-sequence>
<scanned-sequence accession="chr9" name="chr9">
</scanned-sequence>
<scanned-sequence accession="chr9" name="chr9">
</scanned-sequence>
<scanned-sequence accession="chr9" name="chr9">
</scanned-sequence>
<scanned-sequence accession="chr9" name="chr9">
</scanned-sequence>
<scanned-sequence accession="chr9" name="chr9">
</scanned-sequence>
<scanned-sequence accession="chr9" name="chr9">
</scanned-sequence>
<scanned-sequence accession="chr9" name="chr9">
</scanned-sequence>
<scanned-sequence accession="chr9" name="chr9">
</scanned-sequence>
<scanned-sequence accession="chr9" name="chr9">
</scanned-sequence>
<scanned-sequence accession="chr9" name="chr9">
<matched-element start="113814576" stop="113814583" score="3.36585" pvalue="9.95e-05">
<sequence>CCAGCTGC</sequence>
<mem:qvalue>0.235</mem:qvalue>
</matched-element>
</scanned-sequence>
<scanned-sequence accession="chr9" name="chr9">
<matched-element start="114585978" stop="114585971" score="14.061" pvalue="3.4e-05">
<sequence>ACAGCTGC</sequence>
<mem:qvalue>0.188</mem:qvalue>
</matched-element>
<matched-element start="114585971" stop="114585978" score="13.5976" pvalue="5.04e-05">
<sequence>GCAGCTGT</sequence>
<mem:qvalue>0.207</mem:qvalue>
</matched-element>
<matched-element start="114585834" stop="114585827" score="3.36585" pvalue="9.95e-05">
<sequence>CCAGCTGC</sequence>
<mem:qvalue>0.235</mem:qvalue>
</matched-element>
</scanned-sequence>
<scanned-sequence accession="chr9" name="chr9">
</scanned-sequence>
<scanned-sequence accession="chr9" name="chr9">
</scanned-sequence>
<scanned-sequence accession="chr9" name="chr9">
</scanned-sequence>
<scanned-sequence accession="chr9" name="chr9">
</scanned-sequence>
<scanned-sequence accession="chr9" name="chr9">
<matched-element start="115325660" stop="115325667" score="3.36585" pvalue="9.95e-05">
<sequence>TCAGCTGC</sequence>
<mem:qvalue>0.235</mem:qvalue>
</matched-element>
</scanned-sequence>
<scanned-sequence accession="chr9" name="chr9">
<matched-element start="115384211" stop="115384218" score="14.3293" pvalue="1.76e-05">
<sequence>GCAGCTGC</sequence>
<mem:qvalue>0.148</mem:qvalue>
</matched-element>
<matched-element start="115384218" stop="115384211" score="14.3293" pvalue="1.76e-05">
<sequence>GCAGCTGC</sequence>
<mem:qvalue>0.148</mem:qvalue>
</matched-element>
</scanned-sequence>
<scanned-sequence accession="chr9" name="chr9">
</scanned-sequence>
<scanned-sequence accession="chr9" name="chr9">
</scanned-sequence>
<scanned-sequence accession="chr9" name="chr9">
</scanned-sequence>
<scanned-sequence accession="chr9" name="chr9">
</scanned-sequence>
<scanned-sequence accession="chr9" name="chr9">
</scanned-sequence>
<scanned-sequence accession="chr9" name="chr9">
</scanned-sequence>
<scanned-sequence accession="chr9" name="chr9">
</scanned-sequence>
<scanned-sequence accession="chr9" name="chr9">
<matched-element start="125141767" stop="125141774" score="14.3293" pvalue="1.76e-05">
<sequence>GCAGCTGC</sequence>
<mem:qvalue>0.148</mem:qvalue>
</matched-element>
<matched-element start="125141774" stop="125141767" score="14.3293" pvalue="1.76e-05">
<sequence>GCAGCTGC</sequence>
<mem:qvalue>0.148</mem:qvalue>
</matched-element>
</scanned-sequence>
<scanned-sequence accession="chr9" name="chr9">
<matched-element start="125939808" stop="125939801" score="3.36585" pvalue="9.95e-05">
<sequence>CCAGCTGC</sequence>
<mem:qvalue>0.235</mem:qvalue>
</matched-element>
<matched-element start="125939841" stop="125939834" score="3.36585" pvalue="9.95e-05">
<sequence>CCAGCTGC</sequence>
<mem:qvalue>0.235</mem:qvalue>
</matched-element>
</scanned-sequence>
<scanned-sequence accession="chr9" name="chr9">
</scanned-sequence>
<scanned-sequence accession="chr9" name="chr9">
</scanned-sequence>
<scanned-sequence accession="chr9" name="chr9">
<matched-element start="127043708" stop="127043701" score="14.061" pvalue="3.4e-05">
<sequence>ACAGCTGC</sequence>
<mem:qvalue>0.188</mem:qvalue>
</matched-element>
<matched-element start="127043701" stop="127043708" score="13.5976" pvalue="5.04e-05">
<sequence>GCAGCTGT</sequence>
<mem:qvalue>0.207</mem:qvalue>
</matched-element>
</scanned-sequence>
<scanned-sequence accession="chr9" name="chr9">
</scanned-sequence>
<scanned-sequence accession="chr9" name="chr9">
</scanned-sequence>
<scanned-sequence accession="chr9" name="chr9">
</scanned-sequence>
<scanned-sequence accession="chr9" name="chr9">
<matched-element start="129581660" stop="129581667" score="14.3293" pvalue="1.76e-05">
<sequence>GCAGCTGC</sequence>
<mem:qvalue>0.148</mem:qvalue>
</matched-element>
<matched-element start="129581667" stop="129581660" score="14.3293" pvalue="1.76e-05">
<sequence>GCAGCTGC</sequence>
<mem:qvalue>0.148</mem:qvalue>
</matched-element>
</scanned-sequence>
<scanned-sequence accession="chr9" name="chr9">
</scanned-sequence>
<scanned-sequence accession="chr9" name="chr9">
<matched-element start="129883285" stop="129883292" score="13.3293" pvalue="6.55e-05">
<sequence>ACAGCTGT</sequence>
<mem:qvalue>0.222</mem:qvalue>
</matched-element>
<matched-element start="129883292" stop="129883285" score="13.3293" pvalue="6.55e-05">
<sequence>ACAGCTGT</sequence>
<mem:qvalue>0.222</mem:qvalue>
</matched-element>
<matched-element start="129883380" stop="129883373" score="3.36585" pvalue="9.95e-05">
<sequence>CCAGCTGC</sequence>
<mem:qvalue>0.235</mem:qvalue>
</matched-element>
</scanned-sequence>
<scanned-sequence accession="chr9" name="chr9">
<matched-element start="130459218" stop="130459211" score="3.36585" pvalue="9.95e-05">
<sequence>TCAGCTGC</sequence>
<mem:qvalue>0.235</mem:qvalue>
</matched-element>
</scanned-sequence>
<scanned-sequence accession="chr9" name="chr9">
</scanned-sequence>
<scanned-sequence accession="chr9" name="chr9">
</scanned-sequence>
<scanned-sequence accession="chr9" name="chr9">
<matched-element start="131687574" stop="131687567" score="3.36585" pvalue="9.95e-05">
<sequence>TCAGCTGC</sequence>
<mem:qvalue>0.235</mem:qvalue>
</matched-element>
</scanned-sequence>
<scanned-sequence accession="chr9" name="chr9">
</scanned-sequence>
<scanned-sequence accession="chr9" name="chr9">
</scanned-sequence>
<scanned-sequence accession="chr9" name="chr9">
</scanned-sequence>
<scanned-sequence accession="chr9" name="chr9">
</scanned-sequence>
<scanned-sequence accession="chr9" name="chr9">
</scanned-sequence>
<scanned-sequence accession="chr9" name="chr9">
</scanned-sequence>
<scanned-sequence accession="chr9" name="chr9">
</scanned-sequence>
<scanned-sequence accession="chr9" name="chr9">
</scanned-sequence>
<scanned-sequence accession="chr9" name="chr9">
</scanned-sequence>
<scanned-sequence accession="chr9" name="chr9">
</scanned-sequence>
<scanned-sequence accession="chr9" name="chr9">
</scanned-sequence>
<scanned-sequence accession="chrX" name="chrX">
<matched-element start="7012260" stop="7012253" score="3.36585" pvalue="9.95e-05">
<sequence>CCAGCTGC</sequence>
<mem:qvalue>0.235</mem:qvalue>
</matched-element>
</scanned-sequence>
<scanned-sequence accession="chrX" name="chrX">
</scanned-sequence>
<scanned-sequence accession="chrX" name="chrX">
<matched-element start="7043755" stop="7043762" score="13.3293" pvalue="6.55e-05">
<sequence>ACAGCTGT</sequence>
<mem:qvalue>0.222</mem:qvalue>
</matched-element>
<matched-element start="7043762" stop="7043755" score="13.3293" pvalue="6.55e-05">
<sequence>ACAGCTGT</sequence>
<mem:qvalue>0.222</mem:qvalue>
</matched-element>
</scanned-sequence>
<scanned-sequence accession="chrX" name="chrX">
</scanned-sequence>
<scanned-sequence accession="chrX" name="chrX">
</scanned-sequence>
<scanned-sequence accession="chrX" name="chrX">
</scanned-sequence>
<scanned-sequence accession="chrX" name="chrX">
</scanned-sequence>
<scanned-sequence accession="chrX" name="chrX">
</scanned-sequence>
<scanned-sequence accession="chrX" name="chrX">
<matched-element start="38667669" stop="38667676" score="14.061" pvalue="3.4e-05">
<sequence>ACAGCTGC</sequence>
<mem:qvalue>0.188</mem:qvalue>
</matched-element>
<matched-element start="38668085" stop="38668092" score="14.061" pvalue="3.4e-05">
<sequence>ACAGCTGC</sequence>
<mem:qvalue>0.188</mem:qvalue>
</matched-element>
<matched-element start="38667676" stop="38667669" score="13.5976" pvalue="5.04e-05">
<sequence>GCAGCTGT</sequence>
<mem:qvalue>0.207</mem:qvalue>
</matched-element>
<matched-element start="38668092" stop="38668085" score="13.5976" pvalue="5.04e-05">
<sequence>GCAGCTGT</sequence>
<mem:qvalue>0.207</mem:qvalue>
</matched-element>
</scanned-sequence>
<scanned-sequence accession="chrX" name="chrX">
</scanned-sequence>
<scanned-sequence accession="chrX" name="chrX">
</scanned-sequence>
<scanned-sequence accession="chrX" name="chrX">
</scanned-sequence>
<scanned-sequence accession="chrX" name="chrX">
</scanned-sequence>
<scanned-sequence accession="chrX" name="chrX">
</scanned-sequence>
<scanned-sequence accession="chrX" name="chrX">
</scanned-sequence>
<scanned-sequence accession="chrX" name="chrX">
</scanned-sequence>
<scanned-sequence accession="chrX" name="chrX">
</scanned-sequence>
<scanned-sequence accession="chrX" name="chrX">
<matched-element start="48679553" stop="48679560" score="14.3293" pvalue="1.76e-05">
<sequence>GCAGCTGC</sequence>
<mem:qvalue>0.148</mem:qvalue>
</matched-element>
<matched-element start="48679560" stop="48679553" score="14.3293" pvalue="1.76e-05">
<sequence>GCAGCTGC</sequence>
<mem:qvalue>0.148</mem:qvalue>
</matched-element>
</scanned-sequence>
<scanned-sequence accession="chrX" name="chrX">
</scanned-sequence>
<scanned-sequence accession="chrX" name="chrX">
</scanned-sequence>
<scanned-sequence accession="chrX" name="chrX">
</scanned-sequence>
<scanned-sequence accession="chrX" name="chrX">
<matched-element start="70759157" stop="70759164" score="14.061" pvalue="3.4e-05">
<sequence>ACAGCTGC</sequence>
<mem:qvalue>0.188</mem:qvalue>
</matched-element>
<matched-element start="70759164" stop="70759157" score="13.5976" pvalue="5.04e-05">
<sequence>GCAGCTGT</sequence>
<mem:qvalue>0.207</mem:qvalue>
</matched-element>
<matched-element start="70759232" stop="70759225" score="3.36585" pvalue="9.95e-05">
<sequence>CCAGCTGC</sequence>
<mem:qvalue>0.235</mem:qvalue>
</matched-element>
</scanned-sequence>
<scanned-sequence accession="chrX" name="chrX">
</scanned-sequence>
<scanned-sequence accession="chrX" name="chrX">
</scanned-sequence>
<scanned-sequence accession="chrX" name="chrX">
</scanned-sequence>
<scanned-sequence accession="chrX" name="chrX">
<matched-element start="119643361" stop="119643354" score="3.36585" pvalue="9.95e-05">
<sequence>CCAGCTGC</sequence>
<mem:qvalue>0.235</mem:qvalue>
</matched-element>
</scanned-sequence>
<scanned-sequence accession="chrX" name="chrX">
<matched-element start="129054074" stop="129054081" score="13.3293" pvalue="6.55e-05">
<sequence>ACAGCTGT</sequence>
<mem:qvalue>0.222</mem:qvalue>
</matched-element>
<matched-element start="129054081" stop="129054074" score="13.3293" pvalue="6.55e-05">
<sequence>ACAGCTGT</sequence>
<mem:qvalue>0.222</mem:qvalue>
</matched-element>
</scanned-sequence>
<scanned-sequence accession="chrX" name="chrX">
</scanned-sequence>
<scanned-sequence accession="chrX" name="chrX">
</scanned-sequence>
<scanned-sequence accession="chrX" name="chrX">
</scanned-sequence>
<scanned-sequence accession="chrX" name="chrX">
</scanned-sequence>
<scanned-sequence accession="chrX" name="chrX">
</scanned-sequence>
<scanned-sequence accession="chrX" name="chrX">
</scanned-sequence>
<scanned-sequence accession="chr10" name="chr10">
<matched-element start="301113" stop="301120" score="13.3293" pvalue="6.55e-05">
<sequence>ACAGCTGT</sequence>
<mem:qvalue>0.222</mem:qvalue>
</matched-element>
<matched-element start="301120" stop="301113" score="13.3293" pvalue="6.55e-05">
<sequence>ACAGCTGT</sequence>
<mem:qvalue>0.222</mem:qvalue>
</matched-element>
</scanned-sequence>
<scanned-sequence accession="chr10" name="chr10">
</scanned-sequence>
<scanned-sequence accession="chr10" name="chr10">
<matched-element start="2980582" stop="2980589" score="14.061" pvalue="3.4e-05">
<sequence>ACAGCTGC</sequence>
<mem:qvalue>0.188</mem:qvalue>
</matched-element>
<matched-element start="2980589" stop="2980582" score="13.5976" pvalue="5.04e-05">
<sequence>GCAGCTGT</sequence>
<mem:qvalue>0.207</mem:qvalue>
</matched-element>
</scanned-sequence>
<scanned-sequence accession="chr10" name="chr10">
</scanned-sequence>
<scanned-sequence accession="chr10" name="chr10">
</scanned-sequence>
<scanned-sequence accession="chr10" name="chr10">
</scanned-sequence>
<scanned-sequence accession="chr10" name="chr10">
</scanned-sequence>
<scanned-sequence accession="chr10" name="chr10">
<matched-element start="7010136" stop="7010143" score="14.3293" pvalue="1.76e-05">
<sequence>GCAGCTGC</sequence>
<mem:qvalue>0.148</mem:qvalue>
</matched-element>
<matched-element start="7010143" stop="7010136" score="14.3293" pvalue="1.76e-05">
<sequence>GCAGCTGC</sequence>
<mem:qvalue>0.148</mem:qvalue>
</matched-element>
</scanned-sequence>
<scanned-sequence accession="chr10" name="chr10">
<matched-element start="7554166" stop="7554173" score="14.3293" pvalue="1.76e-05">
<sequence>GCAGCTGC</sequence>
<mem:qvalue>0.148</mem:qvalue>
</matched-element>
<matched-element start="7554173" stop="7554166" score="14.3293" pvalue="1.76e-05">
<sequence>GCAGCTGC</sequence>
<mem:qvalue>0.148</mem:qvalue>
</matched-element>
</scanned-sequence>
<scanned-sequence accession="chr10" name="chr10">
</scanned-sequence>
<scanned-sequence accession="chr10" name="chr10">
</scanned-sequence>
<scanned-sequence accession="chr10" name="chr10">
<matched-element start="11324486" stop="11324493" score="14.3293" pvalue="1.76e-05">
<sequence>GCAGCTGC</sequence>
<mem:qvalue>0.148</mem:qvalue>
</matched-element>
<matched-element start="11324493" stop="11324486" score="14.3293" pvalue="1.76e-05">
<sequence>GCAGCTGC</sequence>
<mem:qvalue>0.148</mem:qvalue>
</matched-element>
<matched-element start="11324528" stop="11324535" score="13.3293" pvalue="6.55e-05">
<sequence>ACAGCTGT</sequence>
<mem:qvalue>0.222</mem:qvalue>
</matched-element>
<matched-element start="11324535" stop="11324528" score="13.3293" pvalue="6.55e-05">
<sequence>ACAGCTGT</sequence>
<mem:qvalue>0.222</mem:qvalue>
</matched-element>
</scanned-sequence>
<scanned-sequence accession="chr10" name="chr10">
<matched-element start="11327635" stop="11327642" score="14.3293" pvalue="1.76e-05">
<sequence>GCAGCTGC</sequence>
<mem:qvalue>0.148</mem:qvalue>
</matched-element>
<matched-element start="11327642" stop="11327635" score="14.3293" pvalue="1.76e-05">
<sequence>GCAGCTGC</sequence>
<mem:qvalue>0.148</mem:qvalue>
</matched-element>
</scanned-sequence>
<scanned-sequence accession="chr10" name="chr10">
</scanned-sequence>
<scanned-sequence accession="chr10" name="chr10">
</scanned-sequence>
<scanned-sequence accession="chr10" name="chr10">
</scanned-sequence>
<scanned-sequence accession="chr10" name="chr10">
</scanned-sequence>
<scanned-sequence accession="chr10" name="chr10">
</scanned-sequence>
<scanned-sequence accession="chr10" name="chr10">
</scanned-sequence>
<scanned-sequence accession="chr10" name="chr10">
</scanned-sequence>
<scanned-sequence accession="chr10" name="chr10">
</scanned-sequence>
<scanned-sequence accession="chr10" name="chr10">
</scanned-sequence>
<scanned-sequence accession="chr10" name="chr10">
</scanned-sequence>
<scanned-sequence accession="chr10" name="chr10">
</scanned-sequence>
<scanned-sequence accession="chr10" name="chr10">
</scanned-sequence>
<scanned-sequence accession="chr10" name="chr10">
<matched-element start="27571276" stop="27571283" score="14.3293" pvalue="1.76e-05">
<sequence>GCAGCTGC</sequence>
<mem:qvalue>0.148</mem:qvalue>
</matched-element>
<matched-element start="27571283" stop="27571276" score="14.3293" pvalue="1.76e-05">
<sequence>GCAGCTGC</sequence>
<mem:qvalue>0.148</mem:qvalue>
</matched-element>
</scanned-sequence>
<scanned-sequence accession="chr10" name="chr10">
</scanned-sequence>
<scanned-sequence accession="chr10" name="chr10">
</scanned-sequence>
<scanned-sequence accession="chr10" name="chr10">
</scanned-sequence>
<scanned-sequence accession="chr10" name="chr10">
</scanned-sequence>
<scanned-sequence accession="chr10" name="chr10">
</scanned-sequence>
<scanned-sequence accession="chr10" name="chr10">
<matched-element start="35791569" stop="35791576" score="14.3293" pvalue="1.76e-05">
<sequence>GCAGCTGC</sequence>
<mem:qvalue>0.148</mem:qvalue>
</matched-element>
<matched-element start="35791576" stop="35791569" score="14.3293" pvalue="1.76e-05">
<sequence>GCAGCTGC</sequence>
<mem:qvalue>0.148</mem:qvalue>
</matched-element>
</scanned-sequence>
<scanned-sequence accession="chr10" name="chr10">
</scanned-sequence>
<scanned-sequence accession="chr10" name="chr10">
</scanned-sequence>
<scanned-sequence accession="chr10" name="chr10">
</scanned-sequence>
<scanned-sequence accession="chr10" name="chr10">
</scanned-sequence>
<scanned-sequence accession="chr10" name="chr10">
</scanned-sequence>
<scanned-sequence accession="chr10" name="chr10">
</scanned-sequence>
<scanned-sequence accession="chr10" name="chr10">
</scanned-sequence>
<scanned-sequence accession="chr10" name="chr10">
</scanned-sequence>
<scanned-sequence accession="chr10" name="chr10">
</scanned-sequence>
<scanned-sequence accession="chr10" name="chr10">
</scanned-sequence>
<scanned-sequence accession="chr10" name="chr10">
</scanned-sequence>
<scanned-sequence accession="chr10" name="chr10">
</scanned-sequence>
<scanned-sequence accession="chr10" name="chr10">
</scanned-sequence>
<scanned-sequence accession="chr10" name="chr10">
<matched-element start="69761674" stop="69761681" score="14.061" pvalue="3.4e-05">
<sequence>ACAGCTGC</sequence>
<mem:qvalue>0.188</mem:qvalue>
</matched-element>
<matched-element start="69761681" stop="69761674" score="13.5976" pvalue="5.04e-05">
<sequence>GCAGCTGT</sequence>
<mem:qvalue>0.207</mem:qvalue>
</matched-element>
</scanned-sequence>
<scanned-sequence accession="chr10" name="chr10">
</scanned-sequence>
<scanned-sequence accession="chr10" name="chr10">
<matched-element start="70495394" stop="70495387" score="3.36585" pvalue="9.95e-05">
<sequence>CCAGCTGC</sequence>
<mem:qvalue>0.235</mem:qvalue>
</matched-element>
</scanned-sequence>
<scanned-sequence accession="chr10" name="chr10">
</scanned-sequence>
<scanned-sequence accession="chr10" name="chr10">
</scanned-sequence>
<scanned-sequence accession="chr10" name="chr10">
</scanned-sequence>
<scanned-sequence accession="chr10" name="chr10">
</scanned-sequence>
<scanned-sequence accession="chr10" name="chr10">
</scanned-sequence>
<scanned-sequence accession="chr10" name="chr10">
<matched-element start="73703432" stop="73703439" score="14.3293" pvalue="1.76e-05">
<sequence>GCAGCTGC</sequence>
<mem:qvalue>0.148</mem:qvalue>
</matched-element>
<matched-element start="73703439" stop="73703432" score="14.3293" pvalue="1.76e-05">
<sequence>GCAGCTGC</sequence>
<mem:qvalue>0.148</mem:qvalue>
</matched-element>
</scanned-sequence>
<scanned-sequence accession="chr10" name="chr10">
<matched-element start="73705569" stop="73705576" score="14.3293" pvalue="1.76e-05">
<sequence>GCAGCTGC</sequence>
<mem:qvalue>0.148</mem:qvalue>
</matched-element>
<matched-element start="73705576" stop="73705569" score="14.3293" pvalue="1.76e-05">
<sequence>GCAGCTGC</sequence>
<mem:qvalue>0.148</mem:qvalue>
</matched-element>
<matched-element start="73705284" stop="73705277" score="3.36585" pvalue="9.95e-05">
<sequence>CCAGCTGC</sequence>
<mem:qvalue>0.235</mem:qvalue>
</matched-element>
</scanned-sequence>
<scanned-sequence accession="chr10" name="chr10">
</scanned-sequence>
<scanned-sequence accession="chr10" name="chr10">
</scanned-sequence>
<scanned-sequence accession="chr10" name="chr10">
</scanned-sequence>
<scanned-sequence accession="chr10" name="chr10">
</scanned-sequence>
<scanned-sequence accession="chr10" name="chr10">
<matched-element start="73765388" stop="73765395" score="14.061" pvalue="3.4e-05">
<sequence>ACAGCTGC</sequence>
<mem:qvalue>0.188</mem:qvalue>
</matched-element>
<matched-element start="73765395" stop="73765388" score="13.5976" pvalue="5.04e-05">
<sequence>GCAGCTGT</sequence>
<mem:qvalue>0.207</mem:qvalue>
</matched-element>
<matched-element start="73765620" stop="73765613" score="3.36585" pvalue="9.95e-05">
<sequence>CCAGCTGC</sequence>
<mem:qvalue>0.235</mem:qvalue>
</matched-element>
</scanned-sequence>
<scanned-sequence accession="chr10" name="chr10">
</scanned-sequence>
<scanned-sequence accession="chr10" name="chr10">
</scanned-sequence>
<scanned-sequence accession="chr10" name="chr10">
<matched-element start="82002374" stop="82002381" score="14.3293" pvalue="1.76e-05">
<sequence>GCAGCTGC</sequence>
<mem:qvalue>0.148</mem:qvalue>
</matched-element>
<matched-element start="82002381" stop="82002374" score="14.3293" pvalue="1.76e-05">
<sequence>GCAGCTGC</sequence>
<mem:qvalue>0.148</mem:qvalue>
</matched-element>
<matched-element start="82002345" stop="82002338" score="14.061" pvalue="3.4e-05">
<sequence>ACAGCTGC</sequence>
<mem:qvalue>0.188</mem:qvalue>
</matched-element>
<matched-element start="82002516" stop="82002509" score="14.061" pvalue="3.4e-05">
<sequence>ACAGCTGC</sequence>
<mem:qvalue>0.188</mem:qvalue>
</matched-element>
<matched-element start="82002552" stop="82002545" score="14.061" pvalue="3.4e-05">
<sequence>ACAGCTGC</sequence>
<mem:qvalue>0.188</mem:qvalue>
</matched-element>
<matched-element start="82002660" stop="82002653" score="14.061" pvalue="3.4e-05">
<sequence>ACAGCTGC</sequence>
<mem:qvalue>0.188</mem:qvalue>
</matched-element>
<matched-element start="82002696" stop="82002689" score="14.061" pvalue="3.4e-05">
<sequence>ACAGCTGC</sequence>
<mem:qvalue>0.188</mem:qvalue>
</matched-element>
<matched-element start="82002732" stop="82002725" score="14.061" pvalue="3.4e-05">
<sequence>ACAGCTGC</sequence>
<mem:qvalue>0.188</mem:qvalue>
</matched-element>
<matched-element start="82002768" stop="82002761" score="14.061" pvalue="3.4e-05">
<sequence>ACAGCTGC</sequence>
<mem:qvalue>0.188</mem:qvalue>
</matched-element>
<matched-element start="82002338" stop="82002345" score="13.5976" pvalue="5.04e-05">
<sequence>GCAGCTGT</sequence>
<mem:qvalue>0.207</mem:qvalue>
</matched-element>
<matched-element start="82002509" stop="82002516" score="13.5976" pvalue="5.04e-05">
<sequence>GCAGCTGT</sequence>
<mem:qvalue>0.207</mem:qvalue>
</matched-element>
<matched-element start="82002545" stop="82002552" score="13.5976" pvalue="5.04e-05">
<sequence>GCAGCTGT</sequence>
<mem:qvalue>0.207</mem:qvalue>
</matched-element>
<matched-element start="82002653" stop="82002660" score="13.5976" pvalue="5.04e-05">
<sequence>GCAGCTGT</sequence>
<mem:qvalue>0.207</mem:qvalue>
</matched-element>
<matched-element start="82002689" stop="82002696" score="13.5976" pvalue="5.04e-05">
<sequence>GCAGCTGT</sequence>
<mem:qvalue>0.207</mem:qvalue>
</matched-element>
<matched-element start="82002725" stop="82002732" score="13.5976" pvalue="5.04e-05">
<sequence>GCAGCTGT</sequence>
<mem:qvalue>0.207</mem:qvalue>
</matched-element>
<matched-element start="82002761" stop="82002768" score="13.5976" pvalue="5.04e-05">
<sequence>GCAGCTGT</sequence>
<mem:qvalue>0.207</mem:qvalue>
</matched-element>
<matched-element start="82002624" stop="82002617" score="3.36585" pvalue="9.95e-05">
<sequence>CCAGCTGC</sequence>
<mem:qvalue>0.235</mem:qvalue>
</matched-element>
</scanned-sequence>
<scanned-sequence accession="chr10" name="chr10">
</scanned-sequence>
<scanned-sequence accession="chr10" name="chr10">
</scanned-sequence>
<scanned-sequence accession="chr10" name="chr10">
</scanned-sequence>
<scanned-sequence accession="chr10" name="chr10">
</scanned-sequence>
<scanned-sequence accession="chr10" name="chr10">
</scanned-sequence>
<scanned-sequence accession="chr10" name="chr10">
</scanned-sequence>
<scanned-sequence accession="chr10" name="chr10">
</scanned-sequence>
<scanned-sequence accession="chr10" name="chr10">
<matched-element start="90020872" stop="90020879" score="14.061" pvalue="3.4e-05">
<sequence>ACAGCTGC</sequence>
<mem:qvalue>0.188</mem:qvalue>
</matched-element>
<matched-element start="90020879" stop="90020872" score="13.5976" pvalue="5.04e-05">
<sequence>GCAGCTGT</sequence>
<mem:qvalue>0.207</mem:qvalue>
</matched-element>
</scanned-sequence>
<scanned-sequence accession="chr10" name="chr10">
</scanned-sequence>
<scanned-sequence accession="chr10" name="chr10">
<matched-element start="93851229" stop="93851236" score="14.061" pvalue="3.4e-05">
<sequence>ACAGCTGC</sequence>
<mem:qvalue>0.188</mem:qvalue>
</matched-element>
<matched-element start="93851236" stop="93851229" score="13.5976" pvalue="5.04e-05">
<sequence>GCAGCTGT</sequence>
<mem:qvalue>0.207</mem:qvalue>
</matched-element>
</scanned-sequence>
<scanned-sequence accession="chr10" name="chr10">
</scanned-sequence>
<scanned-sequence accession="chr10" name="chr10">
<matched-element start="95452183" stop="95452190" score="14.3293" pvalue="1.76e-05">
<sequence>GCAGCTGC</sequence>
<mem:qvalue>0.148</mem:qvalue>
</matched-element>
<matched-element start="95452190" stop="95452183" score="14.3293" pvalue="1.76e-05">
<sequence>GCAGCTGC</sequence>
<mem:qvalue>0.148</mem:qvalue>
</matched-element>
</scanned-sequence>
<scanned-sequence accession="chr10" name="chr10">
</scanned-sequence>
<scanned-sequence accession="chr10" name="chr10">
</scanned-sequence>
<scanned-sequence accession="chr10" name="chr10">
<matched-element start="97506764" stop="97506771" score="3.36585" pvalue="9.95e-05">
<sequence>CCAGCTGC</sequence>
<mem:qvalue>0.235</mem:qvalue>
</matched-element>
</scanned-sequence>
<scanned-sequence accession="chr10" name="chr10">
</scanned-sequence>
<scanned-sequence accession="chr10" name="chr10">
</scanned-sequence>
<scanned-sequence accession="chr10" name="chr10">
</scanned-sequence>
<scanned-sequence accession="chr10" name="chr10">
</scanned-sequence>
<scanned-sequence accession="chr10" name="chr10">
<matched-element start="103609093" stop="103609100" score="14.3293" pvalue="1.76e-05">
<sequence>GCAGCTGC</sequence>
<mem:qvalue>0.148</mem:qvalue>
</matched-element>
<matched-element start="103609100" stop="103609093" score="14.3293" pvalue="1.76e-05">
<sequence>GCAGCTGC</sequence>
<mem:qvalue>0.148</mem:qvalue>
</matched-element>
<matched-element start="103608909" stop="103608916" score="3.36585" pvalue="9.95e-05">
<sequence>TCAGCTGC</sequence>
<mem:qvalue>0.235</mem:qvalue>
</matched-element>
</scanned-sequence>
<scanned-sequence accession="chr10" name="chr10">
</scanned-sequence>
<scanned-sequence accession="chr10" name="chr10">
<matched-element start="104144439" stop="104144446" score="14.3293" pvalue="1.76e-05">
<sequence>GCAGCTGC</sequence>
<mem:qvalue>0.148</mem:qvalue>
</matched-element>
<matched-element start="104144446" stop="104144439" score="14.3293" pvalue="1.76e-05">
<sequence>GCAGCTGC</sequence>
<mem:qvalue>0.148</mem:qvalue>
</matched-element>
</scanned-sequence>
<scanned-sequence accession="chr10" name="chr10">
</scanned-sequence>
<scanned-sequence accession="chr10" name="chr10">
<matched-element start="104411191" stop="104411198" score="14.061" pvalue="3.4e-05">
<sequence>ACAGCTGC</sequence>
<mem:qvalue>0.188</mem:qvalue>
</matched-element>
<matched-element start="104411198" stop="104411191" score="13.5976" pvalue="5.04e-05">
<sequence>GCAGCTGT</sequence>
<mem:qvalue>0.207</mem:qvalue>
</matched-element>
<matched-element start="104411123" stop="104411116" score="3.36585" pvalue="9.95e-05">
<sequence>CCAGCTGC</sequence>
<mem:qvalue>0.235</mem:qvalue>
</matched-element>
<matched-element start="104411187" stop="104411180" score="3.36585" pvalue="9.95e-05">
<sequence>CCAGCTGC</sequence>
<mem:qvalue>0.235</mem:qvalue>
</matched-element>
</scanned-sequence>
<scanned-sequence accession="chr10" name="chr10">
</scanned-sequence>
<scanned-sequence accession="chr10" name="chr10">
</scanned-sequence>
<scanned-sequence accession="chr10" name="chr10">
<matched-element start="112106478" stop="112106485" score="3.36585" pvalue="9.95e-05">
<sequence>CCAGCTGC</sequence>
<mem:qvalue>0.235</mem:qvalue>
</matched-element>
</scanned-sequence>
<scanned-sequence accession="chr10" name="chr10">
</scanned-sequence>
<scanned-sequence accession="chr10" name="chr10">
</scanned-sequence>
<scanned-sequence accession="chr10" name="chr10">
</scanned-sequence>
<scanned-sequence accession="chr10" name="chr10">
</scanned-sequence>
<scanned-sequence accession="chr10" name="chr10">
</scanned-sequence>
<scanned-sequence accession="chr10" name="chr10">
</scanned-sequence>
<scanned-sequence accession="chr10" name="chr10">
</scanned-sequence>
<scanned-sequence accession="chr10" name="chr10">
</scanned-sequence>
<scanned-sequence accession="chr10" name="chr10">
</scanned-sequence>
<scanned-sequence accession="chr10" name="chr10">
<matched-element start="121239223" stop="121239230" score="14.3293" pvalue="1.76e-05">
<sequence>GCAGCTGC</sequence>
<mem:qvalue>0.148</mem:qvalue>
</matched-element>
<matched-element start="121239230" stop="121239223" score="14.3293" pvalue="1.76e-05">
<sequence>GCAGCTGC</sequence>
<mem:qvalue>0.148</mem:qvalue>
</matched-element>
</scanned-sequence>
<scanned-sequence accession="chr10" name="chr10">
</scanned-sequence>
<scanned-sequence accession="chr10" name="chr10">
</scanned-sequence>
<scanned-sequence accession="chr10" name="chr10">
</scanned-sequence>
<scanned-sequence accession="chr10" name="chr10">
</scanned-sequence>
<scanned-sequence accession="chr10" name="chr10">
</scanned-sequence>
<scanned-sequence accession="chr10" name="chr10">
</scanned-sequence>
<scanned-sequence accession="chr10" name="chr10">
</scanned-sequence>
<scanned-sequence accession="chr10" name="chr10">
<matched-element start="126397743" stop="126397750" score="14.061" pvalue="3.4e-05">
<sequence>ACAGCTGC</sequence>
<mem:qvalue>0.188</mem:qvalue>
</matched-element>
<matched-element start="126397750" stop="126397743" score="13.5976" pvalue="5.04e-05">
<sequence>GCAGCTGT</sequence>
<mem:qvalue>0.207</mem:qvalue>
</matched-element>
<matched-element start="126398173" stop="126398180" score="3.36585" pvalue="9.95e-05">
<sequence>CCAGCTGC</sequence>
<mem:qvalue>0.235</mem:qvalue>
</matched-element>
</scanned-sequence>
<scanned-sequence accession="chr10" name="chr10">
</scanned-sequence>
<scanned-sequence accession="chr10" name="chr10">
</scanned-sequence>
<scanned-sequence accession="chr11" name="chr11">
</scanned-sequence>
<scanned-sequence accession="chr11" name="chr11">
</scanned-sequence>
<scanned-sequence accession="chr11" name="chr11">
<matched-element start="602165" stop="602172" score="14.061" pvalue="3.4e-05">
<sequence>ACAGCTGC</sequence>
<mem:qvalue>0.188</mem:qvalue>
</matched-element>
<matched-element start="602172" stop="602165" score="13.5976" pvalue="5.04e-05">
<sequence>GCAGCTGT</sequence>
<mem:qvalue>0.207</mem:qvalue>
</matched-element>
</scanned-sequence>
<scanned-sequence accession="chr11" name="chr11">
<matched-element start="606214" stop="606221" score="14.3293" pvalue="1.76e-05">
<sequence>GCAGCTGC</sequence>
<mem:qvalue>0.148</mem:qvalue>
</matched-element>
<matched-element start="606221" stop="606214" score="14.3293" pvalue="1.76e-05">
<sequence>GCAGCTGC</sequence>
<mem:qvalue>0.148</mem:qvalue>
</matched-element>
</scanned-sequence>
<scanned-sequence accession="chr11" name="chr11">
</scanned-sequence>
<scanned-sequence accession="chr11" name="chr11">
</scanned-sequence>
<scanned-sequence accession="chr11" name="chr11">
</scanned-sequence>
<scanned-sequence accession="chr11" name="chr11">
</scanned-sequence>
<scanned-sequence accession="chr11" name="chr11">
</scanned-sequence>
<scanned-sequence accession="chr11" name="chr11">
</scanned-sequence>
<scanned-sequence accession="chr11" name="chr11">
</scanned-sequence>
<scanned-sequence accession="chr11" name="chr11">
</scanned-sequence>
<scanned-sequence accession="chr11" name="chr11">
</scanned-sequence>
<scanned-sequence accession="chr11" name="chr11">
</scanned-sequence>
<scanned-sequence accession="chr11" name="chr11">
</scanned-sequence>
<scanned-sequence accession="chr11" name="chr11">
<matched-element start="10786844" stop="10786851" score="14.3293" pvalue="1.76e-05">
<sequence>GCAGCTGC</sequence>
<mem:qvalue>0.148</mem:qvalue>
</matched-element>
<matched-element start="10786851" stop="10786844" score="14.3293" pvalue="1.76e-05">
<sequence>GCAGCTGC</sequence>
<mem:qvalue>0.148</mem:qvalue>
</matched-element>
<matched-element start="10786856" stop="10786863" score="14.3293" pvalue="1.76e-05">
<sequence>GCAGCTGC</sequence>
<mem:qvalue>0.148</mem:qvalue>
</matched-element>
<matched-element start="10786863" stop="10786856" score="14.3293" pvalue="1.76e-05">
<sequence>GCAGCTGC</sequence>
<mem:qvalue>0.148</mem:qvalue>
</matched-element>
</scanned-sequence>
<scanned-sequence accession="chr11" name="chr11">
</scanned-sequence>
<scanned-sequence accession="chr11" name="chr11">
</scanned-sequence>
<scanned-sequence accession="chr11" name="chr11">
</scanned-sequence>
<scanned-sequence accession="chr11" name="chr11">
</scanned-sequence>
<scanned-sequence accession="chr11" name="chr11">
</scanned-sequence>
<scanned-sequence accession="chr11" name="chr11">
</scanned-sequence>
<scanned-sequence accession="chr11" name="chr11">
</scanned-sequence>
<scanned-sequence accession="chr11" name="chr11">
</scanned-sequence>
<scanned-sequence accession="chr11" name="chr11">
</scanned-sequence>
<scanned-sequence accession="chr11" name="chr11">
</scanned-sequence>
<scanned-sequence accession="chr11" name="chr11">
</scanned-sequence>
<scanned-sequence accession="chr11" name="chr11">
</scanned-sequence>
<scanned-sequence accession="chr11" name="chr11">
</scanned-sequence>
<scanned-sequence accession="chr11" name="chr11">
</scanned-sequence>
<scanned-sequence accession="chr11" name="chr11">
</scanned-sequence>
<scanned-sequence accession="chr11" name="chr11">
</scanned-sequence>
<scanned-sequence accession="chr11" name="chr11">
</scanned-sequence>
<scanned-sequence accession="chr11" name="chr11">
</scanned-sequence>
<scanned-sequence accession="chr11" name="chr11">
</scanned-sequence>
<scanned-sequence accession="chr11" name="chr11">
</scanned-sequence>
<scanned-sequence accession="chr11" name="chr11">
</scanned-sequence>
<scanned-sequence accession="chr11" name="chr11">
</scanned-sequence>
<scanned-sequence accession="chr11" name="chr11">
</scanned-sequence>
<scanned-sequence accession="chr11" name="chr11">
</scanned-sequence>
<scanned-sequence accession="chr11" name="chr11">
</scanned-sequence>
<scanned-sequence accession="chr11" name="chr11">
</scanned-sequence>
<scanned-sequence accession="chr11" name="chr11">
<matched-element start="62081448" stop="62081455" score="3.36585" pvalue="9.95e-05">
<sequence>TCAGCTGC</sequence>
<mem:qvalue>0.235</mem:qvalue>
</matched-element>
</scanned-sequence>
<scanned-sequence accession="chr11" name="chr11">
</scanned-sequence>
<scanned-sequence accession="chr11" name="chr11">
</scanned-sequence>
<scanned-sequence accession="chr11" name="chr11">
</scanned-sequence>
<scanned-sequence accession="chr11" name="chr11">
</scanned-sequence>
<scanned-sequence accession="chr11" name="chr11">
</scanned-sequence>
<scanned-sequence accession="chr11" name="chr11">
</scanned-sequence>
<scanned-sequence accession="chr11" name="chr11">
</scanned-sequence>
<scanned-sequence accession="chr11" name="chr11">
</scanned-sequence>
<scanned-sequence accession="chr11" name="chr11">
<matched-element start="62378961" stop="62378954" score="3.36585" pvalue="9.95e-05">
<sequence>TCAGCTGC</sequence>
<mem:qvalue>0.235</mem:qvalue>
</matched-element>
</scanned-sequence>
<scanned-sequence accession="chr11" name="chr11">
</scanned-sequence>
<scanned-sequence accession="chr11" name="chr11">
</scanned-sequence>
<scanned-sequence accession="chr11" name="chr11">
</scanned-sequence>
<scanned-sequence accession="chr11" name="chr11">
</scanned-sequence>
<scanned-sequence accession="chr11" name="chr11">
<matched-element start="63750928" stop="63750935" score="14.061" pvalue="3.4e-05">
<sequence>ACAGCTGC</sequence>
<mem:qvalue>0.188</mem:qvalue>
</matched-element>
<matched-element start="63750935" stop="63750928" score="13.5976" pvalue="5.04e-05">
<sequence>GCAGCTGT</sequence>
<mem:qvalue>0.207</mem:qvalue>
</matched-element>
<matched-element start="63750992" stop="63750999" score="3.36585" pvalue="9.95e-05">
<sequence>TCAGCTGC</sequence>
<mem:qvalue>0.235</mem:qvalue>
</matched-element>
</scanned-sequence>
<scanned-sequence accession="chr11" name="chr11">
</scanned-sequence>
<scanned-sequence accession="chr11" name="chr11">
</scanned-sequence>
<scanned-sequence accession="chr11" name="chr11">
<matched-element start="64375737" stop="64375744" score="14.061" pvalue="3.4e-05">
<sequence>ACAGCTGC</sequence>
<mem:qvalue>0.188</mem:qvalue>
</matched-element>
<matched-element start="64375744" stop="64375737" score="13.5976" pvalue="5.04e-05">
<sequence>GCAGCTGT</sequence>
<mem:qvalue>0.207</mem:qvalue>
</matched-element>
</scanned-sequence>
<scanned-sequence accession="chr11" name="chr11">
</scanned-sequence>
<scanned-sequence accession="chr11" name="chr11">
<matched-element start="64620308" stop="64620315" score="14.3293" pvalue="1.76e-05">
<sequence>GCAGCTGC</sequence>
<mem:qvalue>0.148</mem:qvalue>
</matched-element>
<matched-element start="64620315" stop="64620308" score="14.3293" pvalue="1.76e-05">
<sequence>GCAGCTGC</sequence>
<mem:qvalue>0.148</mem:qvalue>
</matched-element>
</scanned-sequence>
<scanned-sequence accession="chr11" name="chr11">
<matched-element start="64620685" stop="64620678" score="3.36585" pvalue="9.95e-05">
<sequence>TCAGCTGC</sequence>
<mem:qvalue>0.235</mem:qvalue>
</matched-element>
<matched-element start="64620977" stop="64620984" score="3.36585" pvalue="9.95e-05">
<sequence>TCAGCTGC</sequence>
<mem:qvalue>0.235</mem:qvalue>
</matched-element>
<matched-element start="64621042" stop="64621049" score="3.36585" pvalue="9.95e-05">
<sequence>TCAGCTGC</sequence>
<mem:qvalue>0.235</mem:qvalue>
</matched-element>
</scanned-sequence>
<scanned-sequence accession="chr11" name="chr11">
</scanned-sequence>
<scanned-sequence accession="chr11" name="chr11">
</scanned-sequence>
<scanned-sequence accession="chr11" name="chr11">
<matched-element start="64656448" stop="64656455" score="13.3293" pvalue="6.55e-05">
<sequence>ACAGCTGT</sequence>
<mem:qvalue>0.222</mem:qvalue>
</matched-element>
<matched-element start="64656455" stop="64656448" score="13.3293" pvalue="6.55e-05">
<sequence>ACAGCTGT</sequence>
<mem:qvalue>0.222</mem:qvalue>
</matched-element>
<matched-element start="64656691" stop="64656698" score="13.3293" pvalue="6.55e-05">
<sequence>ACAGCTGT</sequence>
<mem:qvalue>0.222</mem:qvalue>
</matched-element>
<matched-element start="64656698" stop="64656691" score="13.3293" pvalue="6.55e-05">
<sequence>ACAGCTGT</sequence>
<mem:qvalue>0.222</mem:qvalue>
</matched-element>
</scanned-sequence>
<scanned-sequence accession="chr11" name="chr11">
</scanned-sequence>
<scanned-sequence accession="chr11" name="chr11">
</scanned-sequence>
<scanned-sequence accession="chr11" name="chr11">
</scanned-sequence>
<scanned-sequence accession="chr11" name="chr11">
<matched-element start="65021488" stop="65021495" score="3.36585" pvalue="9.95e-05">
<sequence>CCAGCTGC</sequence>
<mem:qvalue>0.235</mem:qvalue>
</matched-element>
</scanned-sequence>
<scanned-sequence accession="chr11" name="chr11">
<matched-element start="65027232" stop="65027225" score="14.061" pvalue="3.4e-05">
<sequence>ACAGCTGC</sequence>
<mem:qvalue>0.188</mem:qvalue>
</matched-element>
<matched-element start="65027225" stop="65027232" score="13.5976" pvalue="5.04e-05">
<sequence>GCAGCTGT</sequence>
<mem:qvalue>0.207</mem:qvalue>
</matched-element>
</scanned-sequence>
<scanned-sequence accession="chr11" name="chr11">
<matched-element start="65076201" stop="65076208" score="14.3293" pvalue="1.76e-05">
<sequence>GCAGCTGC</sequence>
<mem:qvalue>0.148</mem:qvalue>
</matched-element>
<matched-element start="65076208" stop="65076201" score="14.3293" pvalue="1.76e-05">
<sequence>GCAGCTGC</sequence>
<mem:qvalue>0.148</mem:qvalue>
</matched-element>
</scanned-sequence>
<scanned-sequence accession="chr11" name="chr11">
<matched-element start="65076514" stop="65076521" score="3.36585" pvalue="9.95e-05">
<sequence>CCAGCTGC</sequence>
<mem:qvalue>0.235</mem:qvalue>
</matched-element>
</scanned-sequence>
<scanned-sequence accession="chr11" name="chr11">
</scanned-sequence>
<scanned-sequence accession="chr11" name="chr11">
</scanned-sequence>
<scanned-sequence accession="chr11" name="chr11">
</scanned-sequence>
<scanned-sequence accession="chr11" name="chr11">
</scanned-sequence>
<scanned-sequence accession="chr11" name="chr11">
</scanned-sequence>
<scanned-sequence accession="chr11" name="chr11">
</scanned-sequence>
<scanned-sequence accession="chr11" name="chr11">
<matched-element start="67790775" stop="67790768" score="3.36585" pvalue="9.95e-05">
<sequence>CCAGCTGC</sequence>
<mem:qvalue>0.235</mem:qvalue>
</matched-element>
</scanned-sequence>
<scanned-sequence accession="chr11" name="chr11">
</scanned-sequence>
<scanned-sequence accession="chr11" name="chr11">
</scanned-sequence>
<scanned-sequence accession="chr11" name="chr11">
</scanned-sequence>
<scanned-sequence accession="chr11" name="chr11">
<matched-element start="68821569" stop="68821576" score="14.3293" pvalue="1.76e-05">
<sequence>GCAGCTGC</sequence>
<mem:qvalue>0.148</mem:qvalue>
</matched-element>
<matched-element start="68821576" stop="68821569" score="14.3293" pvalue="1.76e-05">
<sequence>GCAGCTGC</sequence>
<mem:qvalue>0.148</mem:qvalue>
</matched-element>
</scanned-sequence>
<scanned-sequence accession="chr11" name="chr11">
<matched-element start="69209838" stop="69209845" score="14.3293" pvalue="1.76e-05">
<sequence>GCAGCTGC</sequence>
<mem:qvalue>0.148</mem:qvalue>
</matched-element>
<matched-element start="69209845" stop="69209838" score="14.3293" pvalue="1.76e-05">
<sequence>GCAGCTGC</sequence>
<mem:qvalue>0.148</mem:qvalue>
</matched-element>
</scanned-sequence>
<scanned-sequence accession="chr11" name="chr11">
<matched-element start="71823171" stop="71823178" score="14.061" pvalue="3.4e-05">
<sequence>ACAGCTGC</sequence>
<mem:qvalue>0.188</mem:qvalue>
</matched-element>
<matched-element start="71823178" stop="71823171" score="13.5976" pvalue="5.04e-05">
<sequence>GCAGCTGT</sequence>
<mem:qvalue>0.207</mem:qvalue>
</matched-element>
</scanned-sequence>
<scanned-sequence accession="chr11" name="chr11">
</scanned-sequence>
<scanned-sequence accession="chr11" name="chr11">
</scanned-sequence>
<scanned-sequence accession="chr11" name="chr11">
</scanned-sequence>
<scanned-sequence accession="chr11" name="chr11">
</scanned-sequence>
<scanned-sequence accession="chr11" name="chr11">
</scanned-sequence>
<scanned-sequence accession="chr11" name="chr11">
</scanned-sequence>
<scanned-sequence accession="chr11" name="chr11">
</scanned-sequence>
<scanned-sequence accession="chr11" name="chr11">
<matched-element start="74489322" stop="74489315" score="3.36585" pvalue="9.95e-05">
<sequence>TCAGCTGC</sequence>
<mem:qvalue>0.235</mem:qvalue>
</matched-element>
</scanned-sequence>
<scanned-sequence accession="chr11" name="chr11">
</scanned-sequence>
<scanned-sequence accession="chr11" name="chr11">
</scanned-sequence>
<scanned-sequence accession="chr11" name="chr11">
</scanned-sequence>
<scanned-sequence accession="chr11" name="chr11">
</scanned-sequence>
<scanned-sequence accession="chr11" name="chr11">
</scanned-sequence>
<scanned-sequence accession="chr11" name="chr11">
</scanned-sequence>
<scanned-sequence accession="chr11" name="chr11">
</scanned-sequence>
<scanned-sequence accession="chr11" name="chr11">
</scanned-sequence>
<scanned-sequence accession="chr11" name="chr11">
</scanned-sequence>
<scanned-sequence accession="chr11" name="chr11">
</scanned-sequence>
<scanned-sequence accession="chr11" name="chr11">
</scanned-sequence>
<scanned-sequence accession="chr11" name="chr11">
<matched-element start="95588529" stop="95588522" score="3.36585" pvalue="9.95e-05">
<sequence>CCAGCTGC</sequence>
<mem:qvalue>0.235</mem:qvalue>
</matched-element>
</scanned-sequence>
<scanned-sequence accession="chr11" name="chr11">
</scanned-sequence>
<scanned-sequence accession="chr11" name="chr11">
<matched-element start="103274678" stop="103274671" score="14.061" pvalue="3.4e-05">
<sequence>ACAGCTGC</sequence>
<mem:qvalue>0.188</mem:qvalue>
</matched-element>
<matched-element start="103274671" stop="103274678" score="13.5976" pvalue="5.04e-05">
<sequence>GCAGCTGT</sequence>
<mem:qvalue>0.207</mem:qvalue>
</matched-element>
</scanned-sequence>
<scanned-sequence accession="chr11" name="chr11">
</scanned-sequence>
<scanned-sequence accession="chr11" name="chr11">
</scanned-sequence>
<scanned-sequence accession="chr11" name="chr11">
</scanned-sequence>
<scanned-sequence accession="chr11" name="chr11">
</scanned-sequence>
<scanned-sequence accession="chr11" name="chr11">
<matched-element start="110726311" stop="110726318" score="13.3293" pvalue="6.55e-05">
<sequence>ACAGCTGT</sequence>
<mem:qvalue>0.222</mem:qvalue>
</matched-element>
<matched-element start="110726318" stop="110726311" score="13.3293" pvalue="6.55e-05">
<sequence>ACAGCTGT</sequence>
<mem:qvalue>0.222</mem:qvalue>
</matched-element>
</scanned-sequence>
<scanned-sequence accession="chr11" name="chr11">
</scanned-sequence>
<scanned-sequence accession="chr11" name="chr11">
</scanned-sequence>
<scanned-sequence accession="chr11" name="chr11">
</scanned-sequence>
<scanned-sequence accession="chr11" name="chr11">
</scanned-sequence>
<scanned-sequence accession="chr11" name="chr11">
</scanned-sequence>
<scanned-sequence accession="chr11" name="chr11">
</scanned-sequence>
<scanned-sequence accession="chr11" name="chr11">
<matched-element start="117387143" stop="117387136" score="14.061" pvalue="3.4e-05">
<sequence>ACAGCTGC</sequence>
<mem:qvalue>0.188</mem:qvalue>
</matched-element>
<matched-element start="117387136" stop="117387143" score="13.5976" pvalue="5.04e-05">
<sequence>GCAGCTGT</sequence>
<mem:qvalue>0.207</mem:qvalue>
</matched-element>
</scanned-sequence>
<scanned-sequence accession="chr11" name="chr11">
</scanned-sequence>
<scanned-sequence accession="chr11" name="chr11">
<matched-element start="118068640" stop="118068633" score="14.061" pvalue="3.4e-05">
<sequence>ACAGCTGC</sequence>
<mem:qvalue>0.188</mem:qvalue>
</matched-element>
<matched-element start="118068633" stop="118068640" score="13.5976" pvalue="5.04e-05">
<sequence>GCAGCTGT</sequence>
<mem:qvalue>0.207</mem:qvalue>
</matched-element>
<matched-element start="118068453" stop="118068460" score="3.36585" pvalue="9.95e-05">
<sequence>TCAGCTGC</sequence>
<mem:qvalue>0.235</mem:qvalue>
</matched-element>
</scanned-sequence>
<scanned-sequence accession="chr11" name="chr11">
</scanned-sequence>
<scanned-sequence accession="chr11" name="chr11">
</scanned-sequence>
<scanned-sequence accession="chr11" name="chr11">
</scanned-sequence>
<scanned-sequence accession="chr11" name="chr11">
</scanned-sequence>
<scanned-sequence accession="chr11" name="chr11">
</scanned-sequence>
<scanned-sequence accession="chr11" name="chr11">
</scanned-sequence>
<scanned-sequence accession="chr11" name="chr11">
</scanned-sequence>
<scanned-sequence accession="chr11" name="chr11">
<matched-element start="124445912" stop="124445919" score="3.36585" pvalue="9.95e-05">
<sequence>CCAGCTGC</sequence>
<mem:qvalue>0.235</mem:qvalue>
</matched-element>
</scanned-sequence>
<scanned-sequence accession="chr11" name="chr11">
</scanned-sequence>
<scanned-sequence accession="chr11" name="chr11">
</scanned-sequence>
<scanned-sequence accession="chr11" name="chr11">
</scanned-sequence>
<scanned-sequence accession="chr11" name="chr11">
<matched-element start="128216880" stop="128216887" score="13.3293" pvalue="6.55e-05">
<sequence>ACAGCTGT</sequence>
<mem:qvalue>0.222</mem:qvalue>
</matched-element>
<matched-element start="128216887" stop="128216880" score="13.3293" pvalue="6.55e-05">
<sequence>ACAGCTGT</sequence>
<mem:qvalue>0.222</mem:qvalue>
</matched-element>
</scanned-sequence>
<scanned-sequence accession="chr11" name="chr11">
</scanned-sequence>
<scanned-sequence accession="chr12" name="chr12">
</scanned-sequence>
<scanned-sequence accession="chr12" name="chr12">
</scanned-sequence>
<scanned-sequence accession="chr12" name="chr12">
</scanned-sequence>
<scanned-sequence accession="chr12" name="chr12">
<matched-element start="1533891" stop="1533898" score="14.3293" pvalue="1.76e-05">
<sequence>GCAGCTGC</sequence>
<mem:qvalue>0.148</mem:qvalue>
</matched-element>
<matched-element start="1533898" stop="1533891" score="14.3293" pvalue="1.76e-05">
<sequence>GCAGCTGC</sequence>
<mem:qvalue>0.148</mem:qvalue>
</matched-element>
<matched-element start="1533923" stop="1533930" score="3.36585" pvalue="9.95e-05">
<sequence>CCAGCTGC</sequence>
<mem:qvalue>0.235</mem:qvalue>
</matched-element>
</scanned-sequence>
<scanned-sequence accession="chr12" name="chr12">
</scanned-sequence>
<scanned-sequence accession="chr12" name="chr12">
<matched-element start="2335372" stop="2335379" score="14.061" pvalue="3.4e-05">
<sequence>ACAGCTGC</sequence>
<mem:qvalue>0.188</mem:qvalue>
</matched-element>
<matched-element start="2335379" stop="2335372" score="13.5976" pvalue="5.04e-05">
<sequence>GCAGCTGT</sequence>
<mem:qvalue>0.207</mem:qvalue>
</matched-element>
</scanned-sequence>
<scanned-sequence accession="chr12" name="chr12">
</scanned-sequence>
<scanned-sequence accession="chr12" name="chr12">
</scanned-sequence>
<scanned-sequence accession="chr12" name="chr12">
</scanned-sequence>
<scanned-sequence accession="chr12" name="chr12">
</scanned-sequence>
<scanned-sequence accession="chr12" name="chr12">
</scanned-sequence>
<scanned-sequence accession="chr12" name="chr12">
<matched-element start="6431458" stop="6431465" score="14.3293" pvalue="1.76e-05">
<sequence>GCAGCTGC</sequence>
<mem:qvalue>0.148</mem:qvalue>
</matched-element>
<matched-element start="6431465" stop="6431458" score="14.3293" pvalue="1.76e-05">
<sequence>GCAGCTGC</sequence>
<mem:qvalue>0.148</mem:qvalue>
</matched-element>
</scanned-sequence>
<scanned-sequence accession="chr12" name="chr12">
</scanned-sequence>
<scanned-sequence accession="chr12" name="chr12">
</scanned-sequence>
<scanned-sequence accession="chr12" name="chr12">
</scanned-sequence>
<scanned-sequence accession="chr12" name="chr12">
</scanned-sequence>
<scanned-sequence accession="chr12" name="chr12">
</scanned-sequence>
<scanned-sequence accession="chr12" name="chr12">
</scanned-sequence>
<scanned-sequence accession="chr12" name="chr12">
</scanned-sequence>
<scanned-sequence accession="chr12" name="chr12">
<matched-element start="6938507" stop="6938500" score="14.061" pvalue="3.4e-05">
<sequence>ACAGCTGC</sequence>
<mem:qvalue>0.188</mem:qvalue>
</matched-element>
<matched-element start="6938500" stop="6938507" score="13.5976" pvalue="5.04e-05">
<sequence>GCAGCTGT</sequence>
<mem:qvalue>0.207</mem:qvalue>
</matched-element>
</scanned-sequence>
<scanned-sequence accession="chr12" name="chr12">
<matched-element start="6941232" stop="6941225" score="3.36585" pvalue="9.95e-05">
<sequence>CCAGCTGC</sequence>
<mem:qvalue>0.235</mem:qvalue>
</matched-element>
</scanned-sequence>
<scanned-sequence accession="chr12" name="chr12">
</scanned-sequence>
<scanned-sequence accession="chr12" name="chr12">
</scanned-sequence>
<scanned-sequence accession="chr12" name="chr12">
</scanned-sequence>
<scanned-sequence accession="chr12" name="chr12">
</scanned-sequence>
<scanned-sequence accession="chr12" name="chr12">
</scanned-sequence>
<scanned-sequence accession="chr12" name="chr12">
</scanned-sequence>
<scanned-sequence accession="chr12" name="chr12">
</scanned-sequence>
<scanned-sequence accession="chr12" name="chr12">
<matched-element start="12054493" stop="12054486" score="14.061" pvalue="3.4e-05">
<sequence>ACAGCTGC</sequence>
<mem:qvalue>0.188</mem:qvalue>
</matched-element>
<matched-element start="12054486" stop="12054493" score="13.5976" pvalue="5.04e-05">
<sequence>GCAGCTGT</sequence>
<mem:qvalue>0.207</mem:qvalue>
</matched-element>
</scanned-sequence>
<scanned-sequence accession="chr12" name="chr12">
</scanned-sequence>
<scanned-sequence accession="chr12" name="chr12">
</scanned-sequence>
<scanned-sequence accession="chr12" name="chr12">
</scanned-sequence>
<scanned-sequence accession="chr12" name="chr12">
</scanned-sequence>
<scanned-sequence accession="chr12" name="chr12">
</scanned-sequence>
<scanned-sequence accession="chr12" name="chr12">
</scanned-sequence>
<scanned-sequence accession="chr12" name="chr12">
</scanned-sequence>
<scanned-sequence accession="chr12" name="chr12">
</scanned-sequence>
<scanned-sequence accession="chr12" name="chr12">
</scanned-sequence>
<scanned-sequence accession="chr12" name="chr12">
<matched-element start="22588973" stop="22588980" score="3.36585" pvalue="9.95e-05">
<sequence>CCAGCTGC</sequence>
<mem:qvalue>0.235</mem:qvalue>
</matched-element>
</scanned-sequence>
<scanned-sequence accession="chr12" name="chr12">
</scanned-sequence>
<scanned-sequence accession="chr12" name="chr12">
</scanned-sequence>
<scanned-sequence accession="chr12" name="chr12">
</scanned-sequence>
<scanned-sequence accession="chr12" name="chr12">
</scanned-sequence>
<scanned-sequence accession="chr12" name="chr12">
</scanned-sequence>
<scanned-sequence accession="chr12" name="chr12">
</scanned-sequence>
<scanned-sequence accession="chr12" name="chr12">
</scanned-sequence>
<scanned-sequence accession="chr12" name="chr12">
</scanned-sequence>
<scanned-sequence accession="chr12" name="chr12">
</scanned-sequence>
<scanned-sequence accession="chr12" name="chr12">
</scanned-sequence>
<scanned-sequence accession="chr12" name="chr12">
</scanned-sequence>
<scanned-sequence accession="chr12" name="chr12">
</scanned-sequence>
<scanned-sequence accession="chr12" name="chr12">
<matched-element start="46550457" stop="46550464" score="3.36585" pvalue="9.95e-05">
<sequence>TCAGCTGC</sequence>
<mem:qvalue>0.235</mem:qvalue>
</matched-element>
</scanned-sequence>
<scanned-sequence accession="chr12" name="chr12">
<matched-element start="46563518" stop="46563525" score="3.36585" pvalue="9.95e-05">
<sequence>CCAGCTGC</sequence>
<mem:qvalue>0.235</mem:qvalue>
</matched-element>
<matched-element start="46563570" stop="46563563" score="3.36585" pvalue="9.95e-05">
<sequence>CCAGCTGC</sequence>
<mem:qvalue>0.235</mem:qvalue>
</matched-element>
</scanned-sequence>
<scanned-sequence accession="chr12" name="chr12">
</scanned-sequence>
<scanned-sequence accession="chr12" name="chr12">
</scanned-sequence>
<scanned-sequence accession="chr12" name="chr12">
</scanned-sequence>
<scanned-sequence accession="chr12" name="chr12">
</scanned-sequence>
<scanned-sequence accession="chr12" name="chr12">
</scanned-sequence>
<scanned-sequence accession="chr12" name="chr12">
</scanned-sequence>
<scanned-sequence accession="chr12" name="chr12">
</scanned-sequence>
<scanned-sequence accession="chr12" name="chr12">
</scanned-sequence>
<scanned-sequence accession="chr12" name="chr12">
</scanned-sequence>
<scanned-sequence accession="chr12" name="chr12">
</scanned-sequence>
<scanned-sequence accession="chr12" name="chr12">
</scanned-sequence>
<scanned-sequence accession="chr12" name="chr12">
</scanned-sequence>
<scanned-sequence accession="chr12" name="chr12">
</scanned-sequence>
<scanned-sequence accession="chr12" name="chr12">
</scanned-sequence>
<scanned-sequence accession="chr12" name="chr12">
<matched-element start="63346235" stop="63346242" score="13.3293" pvalue="6.55e-05">
<sequence>ACAGCTGT</sequence>
<mem:qvalue>0.222</mem:qvalue>
</matched-element>
<matched-element start="63346242" stop="63346235" score="13.3293" pvalue="6.55e-05">
<sequence>ACAGCTGT</sequence>
<mem:qvalue>0.222</mem:qvalue>
</matched-element>
</scanned-sequence>
<scanned-sequence accession="chr12" name="chr12">
<matched-element start="67487730" stop="67487737" score="13.3293" pvalue="6.55e-05">
<sequence>ACAGCTGT</sequence>
<mem:qvalue>0.222</mem:qvalue>
</matched-element>
<matched-element start="67487737" stop="67487730" score="13.3293" pvalue="6.55e-05">
<sequence>ACAGCTGT</sequence>
<mem:qvalue>0.222</mem:qvalue>
</matched-element>
<matched-element start="67487856" stop="67487863" score="13.3293" pvalue="6.55e-05">
<sequence>ACAGCTGT</sequence>
<mem:qvalue>0.222</mem:qvalue>
</matched-element>
<matched-element start="67487863" stop="67487856" score="13.3293" pvalue="6.55e-05">
<sequence>ACAGCTGT</sequence>
<mem:qvalue>0.222</mem:qvalue>
</matched-element>
</scanned-sequence>
<scanned-sequence accession="chr12" name="chr12">
</scanned-sequence>
<scanned-sequence accession="chr12" name="chr12">
</scanned-sequence>
<scanned-sequence accession="chr12" name="chr12">
<matched-element start="67522037" stop="67522030" score="14.061" pvalue="3.4e-05">
<sequence>ACAGCTGC</sequence>
<mem:qvalue>0.188</mem:qvalue>
</matched-element>
<matched-element start="67522030" stop="67522037" score="13.5976" pvalue="5.04e-05">
<sequence>GCAGCTGT</sequence>
<mem:qvalue>0.207</mem:qvalue>
</matched-element>
</scanned-sequence>
<scanned-sequence accession="chr12" name="chr12">
</scanned-sequence>
<scanned-sequence accession="chr12" name="chr12">
</scanned-sequence>
<scanned-sequence accession="chr12" name="chr12">
</scanned-sequence>
<scanned-sequence accession="chr12" name="chr12">
<matched-element start="74640243" stop="74640250" score="14.061" pvalue="3.4e-05">
<sequence>ACAGCTGC</sequence>
<mem:qvalue>0.188</mem:qvalue>
</matched-element>
<matched-element start="74640250" stop="74640243" score="13.5976" pvalue="5.04e-05">
<sequence>GCAGCTGT</sequence>
<mem:qvalue>0.207</mem:qvalue>
</matched-element>
<matched-element start="74640365" stop="74640358" score="3.36585" pvalue="9.95e-05">
<sequence>CCAGCTGC</sequence>
<mem:qvalue>0.235</mem:qvalue>
</matched-element>
</scanned-sequence>
<scanned-sequence accession="chr12" name="chr12">
</scanned-sequence>
<scanned-sequence accession="chr12" name="chr12">
</scanned-sequence>
<scanned-sequence accession="chr12" name="chr12">
</scanned-sequence>
<scanned-sequence accession="chr12" name="chr12">
</scanned-sequence>
<scanned-sequence accession="chr12" name="chr12">
</scanned-sequence>
<scanned-sequence accession="chr12" name="chr12">
<matched-element start="91063683" stop="91063690" score="3.36585" pvalue="9.95e-05">
<sequence>CCAGCTGC</sequence>
<mem:qvalue>0.235</mem:qvalue>
</matched-element>
</scanned-sequence>
<scanned-sequence accession="chr12" name="chr12">
</scanned-sequence>
<scanned-sequence accession="chr12" name="chr12">
</scanned-sequence>
<scanned-sequence accession="chr12" name="chr12">
<matched-element start="91321764" stop="91321757" score="14.061" pvalue="3.4e-05">
<sequence>ACAGCTGC</sequence>
<mem:qvalue>0.188</mem:qvalue>
</matched-element>
<matched-element start="91321757" stop="91321764" score="13.5976" pvalue="5.04e-05">
<sequence>GCAGCTGT</sequence>
<mem:qvalue>0.207</mem:qvalue>
</matched-element>
<matched-element start="91321919" stop="91321912" score="3.36585" pvalue="9.95e-05">
<sequence>TCAGCTGC</sequence>
<mem:qvalue>0.235</mem:qvalue>
</matched-element>
</scanned-sequence>
<scanned-sequence accession="chr12" name="chr12">
</scanned-sequence>
<scanned-sequence accession="chr12" name="chr12">
</scanned-sequence>
<scanned-sequence accession="chr12" name="chr12">
</scanned-sequence>
<scanned-sequence accession="chr12" name="chr12">
</scanned-sequence>
<scanned-sequence accession="chr12" name="chr12">
</scanned-sequence>
<scanned-sequence accession="chr12" name="chr12">
<matched-element start="91905974" stop="91905981" score="13.3293" pvalue="6.55e-05">
<sequence>ACAGCTGT</sequence>
<mem:qvalue>0.222</mem:qvalue>
</matched-element>
<matched-element start="91905981" stop="91905974" score="13.3293" pvalue="6.55e-05">
<sequence>ACAGCTGT</sequence>
<mem:qvalue>0.222</mem:qvalue>
</matched-element>
</scanned-sequence>
<scanned-sequence accession="chr12" name="chr12">
</scanned-sequence>
<scanned-sequence accession="chr12" name="chr12">
</scanned-sequence>
<scanned-sequence accession="chr12" name="chr12">
</scanned-sequence>
<scanned-sequence accession="chr12" name="chr12">
</scanned-sequence>
<scanned-sequence accession="chr12" name="chr12">
</scanned-sequence>
<scanned-sequence accession="chr12" name="chr12">
</scanned-sequence>
<scanned-sequence accession="chr12" name="chr12">
</scanned-sequence>
<scanned-sequence accession="chr12" name="chr12">
</scanned-sequence>
<scanned-sequence accession="chr12" name="chr12">
</scanned-sequence>
<scanned-sequence accession="chr12" name="chr12">
<matched-element start="93480066" stop="93480073" score="14.061" pvalue="3.4e-05">
<sequence>ACAGCTGC</sequence>
<mem:qvalue>0.188</mem:qvalue>
</matched-element>
<matched-element start="93480281" stop="93480288" score="14.061" pvalue="3.4e-05">
<sequence>ACAGCTGC</sequence>
<mem:qvalue>0.188</mem:qvalue>
</matched-element>
<matched-element start="93480073" stop="93480066" score="13.5976" pvalue="5.04e-05">
<sequence>GCAGCTGT</sequence>
<mem:qvalue>0.207</mem:qvalue>
</matched-element>
<matched-element start="93480288" stop="93480281" score="13.5976" pvalue="5.04e-05">
<sequence>GCAGCTGT</sequence>
<mem:qvalue>0.207</mem:qvalue>
</matched-element>
<matched-element start="93480250" stop="93480243" score="3.36585" pvalue="9.95e-05">
<sequence>CCAGCTGC</sequence>
<mem:qvalue>0.235</mem:qvalue>
</matched-element>
</scanned-sequence>
<scanned-sequence accession="chr12" name="chr12">
</scanned-sequence>
<scanned-sequence accession="chr12" name="chr12">
</scanned-sequence>
<scanned-sequence accession="chr12" name="chr12">
</scanned-sequence>
<scanned-sequence accession="chr12" name="chr12">
</scanned-sequence>
<scanned-sequence accession="chr12" name="chr12">
<matched-element start="99103807" stop="99103814" score="3.36585" pvalue="9.95e-05">
<sequence>TCAGCTGC</sequence>
<mem:qvalue>0.235</mem:qvalue>
</matched-element>
</scanned-sequence>
<scanned-sequence accession="chr12" name="chr12">
</scanned-sequence>
<scanned-sequence accession="chr12" name="chr12">
</scanned-sequence>
<scanned-sequence accession="chr12" name="chr12">
</scanned-sequence>
<scanned-sequence accession="chr12" name="chr12">
</scanned-sequence>
<scanned-sequence accession="chr12" name="chr12">
</scanned-sequence>
<scanned-sequence accession="chr12" name="chr12">
</scanned-sequence>
<scanned-sequence accession="chr12" name="chr12">
</scanned-sequence>
<scanned-sequence accession="chr12" name="chr12">
</scanned-sequence>
<scanned-sequence accession="chr12" name="chr12">
</scanned-sequence>
<scanned-sequence accession="chr12" name="chr12">
<matched-element start="105275836" stop="105275829" score="3.36585" pvalue="9.95e-05">
<sequence>CCAGCTGC</sequence>
<mem:qvalue>0.235</mem:qvalue>
</matched-element>
</scanned-sequence>
<scanned-sequence accession="chr12" name="chr12">
</scanned-sequence>
<scanned-sequence accession="chr12" name="chr12">
</scanned-sequence>
<scanned-sequence accession="chr12" name="chr12">
<matched-element start="107486573" stop="107486580" score="14.3293" pvalue="1.76e-05">
<sequence>GCAGCTGC</sequence>
<mem:qvalue>0.148</mem:qvalue>
</matched-element>
<matched-element start="107486580" stop="107486573" score="14.3293" pvalue="1.76e-05">
<sequence>GCAGCTGC</sequence>
<mem:qvalue>0.148</mem:qvalue>
</matched-element>
</scanned-sequence>
<scanned-sequence accession="chr12" name="chr12">
</scanned-sequence>
<scanned-sequence accession="chr12" name="chr12">
</scanned-sequence>
<scanned-sequence accession="chr12" name="chr12">
<matched-element start="107551668" stop="107551675" score="14.061" pvalue="3.4e-05">
<sequence>ACAGCTGC</sequence>
<mem:qvalue>0.188</mem:qvalue>
</matched-element>
<matched-element start="107551675" stop="107551668" score="13.5976" pvalue="5.04e-05">
<sequence>GCAGCTGT</sequence>
<mem:qvalue>0.207</mem:qvalue>
</matched-element>
</scanned-sequence>
<scanned-sequence accession="chr12" name="chr12">
</scanned-sequence>
<scanned-sequence accession="chr12" name="chr12">
</scanned-sequence>
<scanned-sequence accession="chr12" name="chr12">
</scanned-sequence>
<scanned-sequence accession="chr12" name="chr12">
</scanned-sequence>
<scanned-sequence accession="chr12" name="chr12">
</scanned-sequence>
<scanned-sequence accession="chr12" name="chr12">
</scanned-sequence>
<scanned-sequence accession="chr12" name="chr12">
</scanned-sequence>
<scanned-sequence accession="chr12" name="chr12">
</scanned-sequence>
<scanned-sequence accession="chr12" name="chr12">
</scanned-sequence>
<scanned-sequence accession="chr12" name="chr12">
<matched-element start="112095598" stop="112095605" score="14.3293" pvalue="1.76e-05">
<sequence>GCAGCTGC</sequence>
<mem:qvalue>0.148</mem:qvalue>
</matched-element>
<matched-element start="112095605" stop="112095598" score="14.3293" pvalue="1.76e-05">
<sequence>GCAGCTGC</sequence>
<mem:qvalue>0.148</mem:qvalue>
</matched-element>
</scanned-sequence>
<scanned-sequence accession="chr12" name="chr12">
<matched-element start="112130482" stop="112130475" score="14.061" pvalue="3.4e-05">
<sequence>ACAGCTGC</sequence>
<mem:qvalue>0.188</mem:qvalue>
</matched-element>
<matched-element start="112130475" stop="112130482" score="13.5976" pvalue="5.04e-05">
<sequence>GCAGCTGT</sequence>
<mem:qvalue>0.207</mem:qvalue>
</matched-element>
</scanned-sequence>
<scanned-sequence accession="chr12" name="chr12">
</scanned-sequence>
<scanned-sequence accession="chr12" name="chr12">
</scanned-sequence>
<scanned-sequence accession="chr12" name="chr12">
</scanned-sequence>
<scanned-sequence accession="chr12" name="chr12">
</scanned-sequence>
<scanned-sequence accession="chr12" name="chr12">
</scanned-sequence>
<scanned-sequence accession="chr12" name="chr12">
</scanned-sequence>
<scanned-sequence accession="chr12" name="chr12">
</scanned-sequence>
<scanned-sequence accession="chr12" name="chr12">
<matched-element start="120913621" stop="120913628" score="14.3293" pvalue="1.76e-05">
<sequence>GCAGCTGC</sequence>
<mem:qvalue>0.148</mem:qvalue>
</matched-element>
<matched-element start="120913628" stop="120913621" score="14.3293" pvalue="1.76e-05">
<sequence>GCAGCTGC</sequence>
<mem:qvalue>0.148</mem:qvalue>
</matched-element>
</scanned-sequence>
<scanned-sequence accession="chr12" name="chr12">
<matched-element start="120951353" stop="120951360" score="13.3293" pvalue="6.55e-05">
<sequence>ACAGCTGT</sequence>
<mem:qvalue>0.222</mem:qvalue>
</matched-element>
<matched-element start="120951360" stop="120951353" score="13.3293" pvalue="6.55e-05">
<sequence>ACAGCTGT</sequence>
<mem:qvalue>0.222</mem:qvalue>
</matched-element>
</scanned-sequence>
<scanned-sequence accession="chr12" name="chr12">
</scanned-sequence>
<scanned-sequence accession="chr12" name="chr12">
</scanned-sequence>
<scanned-sequence accession="chr12" name="chr12">
</scanned-sequence>
<scanned-sequence accession="chr12" name="chr12">
</scanned-sequence>
<scanned-sequence accession="chr12" name="chr12">
</scanned-sequence>
<scanned-sequence accession="chr12" name="chr12">
<matched-element start="122134310" stop="122134303" score="3.36585" pvalue="9.95e-05">
<sequence>CCAGCTGC</sequence>
<mem:qvalue>0.235</mem:qvalue>
</matched-element>
<matched-element start="122134611" stop="122134604" score="3.36585" pvalue="9.95e-05">
<sequence>CCAGCTGC</sequence>
<mem:qvalue>0.235</mem:qvalue>
</matched-element>
</scanned-sequence>
<scanned-sequence accession="chr12" name="chr12">
<matched-element start="122134728" stop="122134735" score="13.3293" pvalue="6.55e-05">
<sequence>ACAGCTGT</sequence>
<mem:qvalue>0.222</mem:qvalue>
</matched-element>
<matched-element start="122134735" stop="122134728" score="13.3293" pvalue="6.55e-05">
<sequence>ACAGCTGT</sequence>
<mem:qvalue>0.222</mem:qvalue>
</matched-element>
</scanned-sequence>
<scanned-sequence accession="chr12" name="chr12">
</scanned-sequence>
<scanned-sequence accession="chr12" name="chr12">
</scanned-sequence>
<scanned-sequence accession="chr12" name="chr12">
</scanned-sequence>
<scanned-sequence accession="chr12" name="chr12">
</scanned-sequence>
<scanned-sequence accession="chr12" name="chr12">
<matched-element start="123961135" stop="123961128" score="14.061" pvalue="3.4e-05">
<sequence>ACAGCTGC</sequence>
<mem:qvalue>0.188</mem:qvalue>
</matched-element>
<matched-element start="123961128" stop="123961135" score="13.5976" pvalue="5.04e-05">
<sequence>GCAGCTGT</sequence>
<mem:qvalue>0.207</mem:qvalue>
</matched-element>
</scanned-sequence>
<scanned-sequence accession="chr12" name="chr12">
</scanned-sequence>
<scanned-sequence accession="chr12" name="chr12">
<matched-element start="123967944" stop="123967937" score="3.36585" pvalue="9.95e-05">
<sequence>CCAGCTGC</sequence>
<mem:qvalue>0.235</mem:qvalue>
</matched-element>
</scanned-sequence>
<scanned-sequence accession="chr12" name="chr12">
</scanned-sequence>
<scanned-sequence accession="chr12" name="chr12">
</scanned-sequence>
<scanned-sequence accession="chr12" name="chr12">
</scanned-sequence>
<scanned-sequence accession="chr12" name="chr12">
</scanned-sequence>
<scanned-sequence accession="chr12" name="chr12">
</scanned-sequence>
<scanned-sequence accession="chr12" name="chr12">
</scanned-sequence>
<scanned-sequence accession="chr13" name="chr13">
</scanned-sequence>
<scanned-sequence accession="chr13" name="chr13">
</scanned-sequence>
<scanned-sequence accession="chr13" name="chr13">
</scanned-sequence>
<scanned-sequence accession="chr13" name="chr13">
</scanned-sequence>
<scanned-sequence accession="chr13" name="chr13">
</scanned-sequence>
<scanned-sequence accession="chr13" name="chr13">
</scanned-sequence>
<scanned-sequence accession="chr13" name="chr13">
</scanned-sequence>
<scanned-sequence accession="chr13" name="chr13">
</scanned-sequence>
<scanned-sequence accession="chr13" name="chr13">
</scanned-sequence>
<scanned-sequence accession="chr13" name="chr13">
</scanned-sequence>
<scanned-sequence accession="chr13" name="chr13">
<matched-element start="35519048" stop="35519041" score="3.36585" pvalue="9.95e-05">
<sequence>TCAGCTGC</sequence>
<mem:qvalue>0.235</mem:qvalue>
</matched-element>
</scanned-sequence>
<scanned-sequence accession="chr13" name="chr13">
<matched-element start="39917763" stop="39917756" score="3.36585" pvalue="9.95e-05">
<sequence>CCAGCTGC</sequence>
<mem:qvalue>0.235</mem:qvalue>
</matched-element>
<matched-element start="39917878" stop="39917885" score="3.36585" pvalue="9.95e-05">
<sequence>CCAGCTGC</sequence>
<mem:qvalue>0.235</mem:qvalue>
</matched-element>
</scanned-sequence>
<scanned-sequence accession="chr13" name="chr13">
</scanned-sequence>
<scanned-sequence accession="chr13" name="chr13">
</scanned-sequence>
<scanned-sequence accession="chr13" name="chr13">
</scanned-sequence>
<scanned-sequence accession="chr13" name="chr13">
</scanned-sequence>
<scanned-sequence accession="chr13" name="chr13">
</scanned-sequence>
<scanned-sequence accession="chr13" name="chr13">
<matched-element start="45862267" stop="45862274" score="14.3293" pvalue="1.76e-05">
<sequence>GCAGCTGC</sequence>
<mem:qvalue>0.148</mem:qvalue>
</matched-element>
<matched-element start="45862274" stop="45862267" score="14.3293" pvalue="1.76e-05">
<sequence>GCAGCTGC</sequence>
<mem:qvalue>0.148</mem:qvalue>
</matched-element>
</scanned-sequence>
<scanned-sequence accession="chr13" name="chr13">
</scanned-sequence>
<scanned-sequence accession="chr13" name="chr13">
<matched-element start="47509945" stop="47509952" score="3.36585" pvalue="9.95e-05">
<sequence>CCAGCTGC</sequence>
<mem:qvalue>0.235</mem:qvalue>
</matched-element>
</scanned-sequence>
<scanned-sequence accession="chr13" name="chr13">
</scanned-sequence>
<scanned-sequence accession="chr13" name="chr13">
</scanned-sequence>
<scanned-sequence accession="chr13" name="chr13">
</scanned-sequence>
<scanned-sequence accession="chr13" name="chr13">
</scanned-sequence>
<scanned-sequence accession="chr13" name="chr13">
</scanned-sequence>
<scanned-sequence accession="chr13" name="chr13">
</scanned-sequence>
<scanned-sequence accession="chr13" name="chr13">
<matched-element start="48916131" stop="48916138" score="14.061" pvalue="3.4e-05">
<sequence>ACAGCTGC</sequence>
<mem:qvalue>0.188</mem:qvalue>
</matched-element>
<matched-element start="48916138" stop="48916131" score="13.5976" pvalue="5.04e-05">
<sequence>GCAGCTGT</sequence>
<mem:qvalue>0.207</mem:qvalue>
</matched-element>
</scanned-sequence>
<scanned-sequence accession="chr13" name="chr13">
</scanned-sequence>
<scanned-sequence accession="chr13" name="chr13">
</scanned-sequence>
<scanned-sequence accession="chr13" name="chr13">
</scanned-sequence>
<scanned-sequence accession="chr13" name="chr13">
</scanned-sequence>
<scanned-sequence accession="chr13" name="chr13">
</scanned-sequence>
<scanned-sequence accession="chr13" name="chr13">
</scanned-sequence>
<scanned-sequence accession="chr13" name="chr13">
</scanned-sequence>
<scanned-sequence accession="chr13" name="chr13">
</scanned-sequence>
<scanned-sequence accession="chr13" name="chr13">
</scanned-sequence>
<scanned-sequence accession="chr13" name="chr13">
</scanned-sequence>
<scanned-sequence accession="chr13" name="chr13">
</scanned-sequence>
<scanned-sequence accession="chr13" name="chr13">
</scanned-sequence>
<scanned-sequence accession="chr13" name="chr13">
</scanned-sequence>
<scanned-sequence accession="chr13" name="chr13">
<matched-element start="101837222" stop="101837215" score="14.061" pvalue="3.4e-05">
<sequence>ACAGCTGC</sequence>
<mem:qvalue>0.188</mem:qvalue>
</matched-element>
<matched-element start="101837215" stop="101837222" score="13.5976" pvalue="5.04e-05">
<sequence>GCAGCTGT</sequence>
<mem:qvalue>0.207</mem:qvalue>
</matched-element>
</scanned-sequence>
<scanned-sequence accession="chr13" name="chr13">
</scanned-sequence>
<scanned-sequence accession="chr13" name="chr13">
<matched-element start="109922411" stop="109922418" score="14.061" pvalue="3.4e-05">
<sequence>ACAGCTGC</sequence>
<mem:qvalue>0.188</mem:qvalue>
</matched-element>
<matched-element start="109922418" stop="109922411" score="13.5976" pvalue="5.04e-05">
<sequence>GCAGCTGT</sequence>
<mem:qvalue>0.207</mem:qvalue>
</matched-element>
</scanned-sequence>
<scanned-sequence accession="chr13" name="chr13">
</scanned-sequence>
<scanned-sequence accession="chr13" name="chr13">
</scanned-sequence>
<scanned-sequence accession="chr14" name="chr14">
</scanned-sequence>
<scanned-sequence accession="chr14" name="chr14">
</scanned-sequence>
<scanned-sequence accession="chr14" name="chr14">
</scanned-sequence>
<scanned-sequence accession="chr14" name="chr14">
</scanned-sequence>
<scanned-sequence accession="chr14" name="chr14">
</scanned-sequence>
<scanned-sequence accession="chr14" name="chr14">
</scanned-sequence>
<scanned-sequence accession="chr14" name="chr14">
<matched-element start="21715724" stop="21715717" score="3.36585" pvalue="9.95e-05">
<sequence>CCAGCTGC</sequence>
<mem:qvalue>0.235</mem:qvalue>
</matched-element>
</scanned-sequence>
<scanned-sequence accession="chr14" name="chr14">
</scanned-sequence>
<scanned-sequence accession="chr14" name="chr14">
</scanned-sequence>
<scanned-sequence accession="chr14" name="chr14">
</scanned-sequence>
<scanned-sequence accession="chr14" name="chr14">
</scanned-sequence>
<scanned-sequence accession="chr14" name="chr14">
</scanned-sequence>
<scanned-sequence accession="chr14" name="chr14">
</scanned-sequence>
<scanned-sequence accession="chr14" name="chr14">
</scanned-sequence>
<scanned-sequence accession="chr14" name="chr14">
</scanned-sequence>
<scanned-sequence accession="chr14" name="chr14">
</scanned-sequence>
<scanned-sequence accession="chr14" name="chr14">
</scanned-sequence>
<scanned-sequence accession="chr14" name="chr14">
</scanned-sequence>
<scanned-sequence accession="chr14" name="chr14">
</scanned-sequence>
<scanned-sequence accession="chr14" name="chr14">
</scanned-sequence>
<scanned-sequence accession="chr14" name="chr14">
</scanned-sequence>
<scanned-sequence accession="chr14" name="chr14">
<matched-element start="49598373" stop="49598380" score="13.3293" pvalue="6.55e-05">
<sequence>ACAGCTGT</sequence>
<mem:qvalue>0.222</mem:qvalue>
</matched-element>
<matched-element start="49598380" stop="49598373" score="13.3293" pvalue="6.55e-05">
<sequence>ACAGCTGT</sequence>
<mem:qvalue>0.222</mem:qvalue>
</matched-element>
</scanned-sequence>
<scanned-sequence accession="chr14" name="chr14">
</scanned-sequence>
<scanned-sequence accession="chr14" name="chr14">
</scanned-sequence>
<scanned-sequence accession="chr14" name="chr14">
<matched-element start="54638945" stop="54638952" score="13.3293" pvalue="6.55e-05">
<sequence>ACAGCTGT</sequence>
<mem:qvalue>0.222</mem:qvalue>
</matched-element>
<matched-element start="54638952" stop="54638945" score="13.3293" pvalue="6.55e-05">
<sequence>ACAGCTGT</sequence>
<mem:qvalue>0.222</mem:qvalue>
</matched-element>
</scanned-sequence>
<scanned-sequence accession="chr14" name="chr14">
</scanned-sequence>
<scanned-sequence accession="chr14" name="chr14">
<matched-element start="58698413" stop="58698420" score="13.3293" pvalue="6.55e-05">
<sequence>ACAGCTGT</sequence>
<mem:qvalue>0.222</mem:qvalue>
</matched-element>
<matched-element start="58698420" stop="58698413" score="13.3293" pvalue="6.55e-05">
<sequence>ACAGCTGT</sequence>
<mem:qvalue>0.222</mem:qvalue>
</matched-element>
</scanned-sequence>
<scanned-sequence accession="chr14" name="chr14">
</scanned-sequence>
<scanned-sequence accession="chr14" name="chr14">
</scanned-sequence>
<scanned-sequence accession="chr14" name="chr14">
</scanned-sequence>
<scanned-sequence accession="chr14" name="chr14">
</scanned-sequence>
<scanned-sequence accession="chr14" name="chr14">
</scanned-sequence>
<scanned-sequence accession="chr14" name="chr14">
</scanned-sequence>
<scanned-sequence accession="chr14" name="chr14">
</scanned-sequence>
<scanned-sequence accession="chr14" name="chr14">
</scanned-sequence>
<scanned-sequence accession="chr14" name="chr14">
</scanned-sequence>
<scanned-sequence accession="chr14" name="chr14">
</scanned-sequence>
<scanned-sequence accession="chr14" name="chr14">
<matched-element start="64693560" stop="64693567" score="14.061" pvalue="3.4e-05">
<sequence>ACAGCTGC</sequence>
<mem:qvalue>0.188</mem:qvalue>
</matched-element>
<matched-element start="64693567" stop="64693560" score="13.5976" pvalue="5.04e-05">
<sequence>GCAGCTGT</sequence>
<mem:qvalue>0.207</mem:qvalue>
</matched-element>
</scanned-sequence>
<scanned-sequence accession="chr14" name="chr14">
<matched-element start="64839093" stop="64839100" score="3.36585" pvalue="9.95e-05">
<sequence>TCAGCTGC</sequence>
<mem:qvalue>0.235</mem:qvalue>
</matched-element>
</scanned-sequence>
<scanned-sequence accession="chr14" name="chr14">
<matched-element start="64840418" stop="64840425" score="3.36585" pvalue="9.95e-05">
<sequence>CCAGCTGC</sequence>
<mem:qvalue>0.235</mem:qvalue>
</matched-element>
</scanned-sequence>
<scanned-sequence accession="chr14" name="chr14">
</scanned-sequence>
<scanned-sequence accession="chr14" name="chr14">
</scanned-sequence>
<scanned-sequence accession="chr14" name="chr14">
</scanned-sequence>
<scanned-sequence accession="chr14" name="chr14">
</scanned-sequence>
<scanned-sequence accession="chr14" name="chr14">
</scanned-sequence>
<scanned-sequence accession="chr14" name="chr14">
</scanned-sequence>
<scanned-sequence accession="chr14" name="chr14">
</scanned-sequence>
<scanned-sequence accession="chr14" name="chr14">
</scanned-sequence>
<scanned-sequence accession="chr14" name="chr14">
</scanned-sequence>
<scanned-sequence accession="chr14" name="chr14">
</scanned-sequence>
<scanned-sequence accession="chr14" name="chr14">
<matched-element start="69440780" stop="69440787" score="3.36585" pvalue="9.95e-05">
<sequence>CCAGCTGC</sequence>
<mem:qvalue>0.235</mem:qvalue>
</matched-element>
</scanned-sequence>
<scanned-sequence accession="chr14" name="chr14">
</scanned-sequence>
<scanned-sequence accession="chr14" name="chr14">
</scanned-sequence>
<scanned-sequence accession="chr14" name="chr14">
<matched-element start="75016724" stop="75016717" score="3.36585" pvalue="9.95e-05">
<sequence>TCAGCTGC</sequence>
<mem:qvalue>0.235</mem:qvalue>
</matched-element>
</scanned-sequence>
<scanned-sequence accession="chr14" name="chr14">
</scanned-sequence>
<scanned-sequence accession="chr14" name="chr14">
</scanned-sequence>
<scanned-sequence accession="chr14" name="chr14">
</scanned-sequence>
<scanned-sequence accession="chr14" name="chr14">
</scanned-sequence>
<scanned-sequence accession="chr14" name="chr14">
</scanned-sequence>
<scanned-sequence accession="chr14" name="chr14">
</scanned-sequence>
<scanned-sequence accession="chr14" name="chr14">
</scanned-sequence>
<scanned-sequence accession="chr14" name="chr14">
</scanned-sequence>
<scanned-sequence accession="chr14" name="chr14">
<matched-element start="90909890" stop="90909883" score="14.061" pvalue="3.4e-05">
<sequence>ACAGCTGC</sequence>
<mem:qvalue>0.188</mem:qvalue>
</matched-element>
<matched-element start="90909883" stop="90909890" score="13.5976" pvalue="5.04e-05">
<sequence>GCAGCTGT</sequence>
<mem:qvalue>0.207</mem:qvalue>
</matched-element>
</scanned-sequence>
<scanned-sequence accession="chr14" name="chr14">
<matched-element start="91046425" stop="91046432" score="14.3293" pvalue="1.76e-05">
<sequence>GCAGCTGC</sequence>
<mem:qvalue>0.148</mem:qvalue>
</matched-element>
<matched-element start="91046432" stop="91046425" score="14.3293" pvalue="1.76e-05">
<sequence>GCAGCTGC</sequence>
<mem:qvalue>0.148</mem:qvalue>
</matched-element>
</scanned-sequence>
<scanned-sequence accession="chr14" name="chr14">
</scanned-sequence>
<scanned-sequence accession="chr14" name="chr14">
<matched-element start="92240574" stop="92240567" score="14.061" pvalue="3.4e-05">
<sequence>ACAGCTGC</sequence>
<mem:qvalue>0.188</mem:qvalue>
</matched-element>
<matched-element start="92240567" stop="92240574" score="13.5976" pvalue="5.04e-05">
<sequence>GCAGCTGT</sequence>
<mem:qvalue>0.207</mem:qvalue>
</matched-element>
</scanned-sequence>
<scanned-sequence accession="chr14" name="chr14">
</scanned-sequence>
<scanned-sequence accession="chr14" name="chr14">
</scanned-sequence>
<scanned-sequence accession="chr14" name="chr14">
</scanned-sequence>
<scanned-sequence accession="chr14" name="chr14">
</scanned-sequence>
<scanned-sequence accession="chr14" name="chr14">
<matched-element start="94801995" stop="94802002" score="14.3293" pvalue="1.76e-05">
<sequence>GCAGCTGC</sequence>
<mem:qvalue>0.148</mem:qvalue>
</matched-element>
<matched-element start="94802002" stop="94801995" score="14.3293" pvalue="1.76e-05">
<sequence>GCAGCTGC</sequence>
<mem:qvalue>0.148</mem:qvalue>
</matched-element>
<matched-element start="94801788" stop="94801781" score="3.36585" pvalue="9.95e-05">
<sequence>CCAGCTGC</sequence>
<mem:qvalue>0.235</mem:qvalue>
</matched-element>
</scanned-sequence>
<scanned-sequence accession="chr14" name="chr14">
</scanned-sequence>
<scanned-sequence accession="chr14" name="chr14">
</scanned-sequence>
<scanned-sequence accession="chr14" name="chr14">
<matched-element start="95032008" stop="95032001" score="3.36585" pvalue="9.95e-05">
<sequence>CCAGCTGC</sequence>
<mem:qvalue>0.235</mem:qvalue>
</matched-element>
</scanned-sequence>
<scanned-sequence accession="chr14" name="chr14">
<matched-element start="95198925" stop="95198932" score="14.3293" pvalue="1.76e-05">
<sequence>GCAGCTGC</sequence>
<mem:qvalue>0.148</mem:qvalue>
</matched-element>
<matched-element start="95198932" stop="95198925" score="14.3293" pvalue="1.76e-05">
<sequence>GCAGCTGC</sequence>
<mem:qvalue>0.148</mem:qvalue>
</matched-element>
<matched-element start="95198919" stop="95198926" score="14.061" pvalue="3.4e-05">
<sequence>ACAGCTGC</sequence>
<mem:qvalue>0.188</mem:qvalue>
</matched-element>
<matched-element start="95198926" stop="95198919" score="13.5976" pvalue="5.04e-05">
<sequence>GCAGCTGT</sequence>
<mem:qvalue>0.207</mem:qvalue>
</matched-element>
</scanned-sequence>
<scanned-sequence accession="chr14" name="chr14">
</scanned-sequence>
<scanned-sequence accession="chr14" name="chr14">
</scanned-sequence>
<scanned-sequence accession="chr14" name="chr14">
</scanned-sequence>
<scanned-sequence accession="chr14" name="chr14">
</scanned-sequence>
<scanned-sequence accession="chr14" name="chr14">
</scanned-sequence>
<scanned-sequence accession="chr14" name="chr14">
</scanned-sequence>
<scanned-sequence accession="chr14" name="chr14">
</scanned-sequence>
<scanned-sequence accession="chr14" name="chr14">
</scanned-sequence>
<scanned-sequence accession="chr14" name="chr14">
<matched-element start="102306413" stop="102306420" score="14.061" pvalue="3.4e-05">
<sequence>ACAGCTGC</sequence>
<mem:qvalue>0.188</mem:qvalue>
</matched-element>
<matched-element start="102306420" stop="102306413" score="13.5976" pvalue="5.04e-05">
<sequence>GCAGCTGT</sequence>
<mem:qvalue>0.207</mem:qvalue>
</matched-element>
</scanned-sequence>
<scanned-sequence accession="chr14" name="chr14">
</scanned-sequence>
<scanned-sequence accession="chr14" name="chr14">
</scanned-sequence>
<scanned-sequence accession="chr14" name="chr14">
<matched-element start="104463956" stop="104463963" score="3.36585" pvalue="9.95e-05">
<sequence>TCAGCTGC</sequence>
<mem:qvalue>0.235</mem:qvalue>
</matched-element>
</scanned-sequence>
<scanned-sequence accession="chr14" name="chr14">
<matched-element start="104583230" stop="104583237" score="14.3293" pvalue="1.76e-05">
<sequence>GCAGCTGC</sequence>
<mem:qvalue>0.148</mem:qvalue>
</matched-element>
<matched-element start="104583237" stop="104583230" score="14.3293" pvalue="1.76e-05">
<sequence>GCAGCTGC</sequence>
<mem:qvalue>0.148</mem:qvalue>
</matched-element>
</scanned-sequence>
<scanned-sequence accession="chr14" name="chr14">
<matched-element start="104585162" stop="104585169" score="3.36585" pvalue="9.95e-05">
<sequence>CCAGCTGC</sequence>
<mem:qvalue>0.235</mem:qvalue>
</matched-element>
</scanned-sequence>
<scanned-sequence accession="chr14" name="chr14">
</scanned-sequence>
<scanned-sequence accession="chr14" name="chr14">
</scanned-sequence>
<scanned-sequence accession="chr14" name="chr14">
</scanned-sequence>
<scanned-sequence accession="chr14" name="chr14">
</scanned-sequence>
<scanned-sequence accession="chr14" name="chr14">
</scanned-sequence>
<scanned-sequence accession="chr14" name="chr14">
</scanned-sequence>
<scanned-sequence accession="chr14" name="chr14">
</scanned-sequence>
<scanned-sequence accession="chr14" name="chr14">
</scanned-sequence>
<scanned-sequence accession="chr14" name="chr14">
</scanned-sequence>
<scanned-sequence accession="chr14" name="chr14">
</scanned-sequence>
<scanned-sequence accession="chr14" name="chr14">
<matched-element start="105836165" stop="105836172" score="14.3293" pvalue="1.76e-05">
<sequence>GCAGCTGC</sequence>
<mem:qvalue>0.148</mem:qvalue>
</matched-element>
<matched-element start="105836172" stop="105836165" score="14.3293" pvalue="1.76e-05">
<sequence>GCAGCTGC</sequence>
<mem:qvalue>0.148</mem:qvalue>
</matched-element>
</scanned-sequence>
<scanned-sequence accession="chr14" name="chr14">
</scanned-sequence>
<scanned-sequence accession="chr14" name="chr14">
<matched-element start="106240915" stop="106240922" score="14.061" pvalue="3.4e-05">
<sequence>ACAGCTGC</sequence>
<mem:qvalue>0.188</mem:qvalue>
</matched-element>
<matched-element start="106240922" stop="106240915" score="13.5976" pvalue="5.04e-05">
<sequence>GCAGCTGT</sequence>
<mem:qvalue>0.207</mem:qvalue>
</matched-element>
</scanned-sequence>
<scanned-sequence accession="chr15" name="chr15">
<matched-element start="19248879" stop="19248886" score="14.3293" pvalue="1.76e-05">
<sequence>GCAGCTGC</sequence>
<mem:qvalue>0.148</mem:qvalue>
</matched-element>
<matched-element start="19248886" stop="19248879" score="14.3293" pvalue="1.76e-05">
<sequence>GCAGCTGC</sequence>
<mem:qvalue>0.148</mem:qvalue>
</matched-element>
<matched-element start="19249038" stop="19249045" score="14.3293" pvalue="1.76e-05">
<sequence>GCAGCTGC</sequence>
<mem:qvalue>0.148</mem:qvalue>
</matched-element>
<matched-element start="19249045" stop="19249038" score="14.3293" pvalue="1.76e-05">
<sequence>GCAGCTGC</sequence>
<mem:qvalue>0.148</mem:qvalue>
</matched-element>
<matched-element start="19249138" stop="19249145" score="3.36585" pvalue="9.95e-05">
<sequence>CCAGCTGC</sequence>
<mem:qvalue>0.235</mem:qvalue>
</matched-element>
</scanned-sequence>
<scanned-sequence accession="chr15" name="chr15">
</scanned-sequence>
<scanned-sequence accession="chr15" name="chr15">
</scanned-sequence>
<scanned-sequence accession="chr15" name="chr15">
</scanned-sequence>
<scanned-sequence accession="chr15" name="chr15">
</scanned-sequence>
<scanned-sequence accession="chr15" name="chr15">
</scanned-sequence>
<scanned-sequence accession="chr15" name="chr15">
<matched-element start="29310146" stop="29310139" score="3.36585" pvalue="9.95e-05">
<sequence>TCAGCTGC</sequence>
<mem:qvalue>0.235</mem:qvalue>
</matched-element>
<matched-element start="29310348" stop="29310355" score="3.36585" pvalue="9.95e-05">
<sequence>TCAGCTGC</sequence>
<mem:qvalue>0.235</mem:qvalue>
</matched-element>
<matched-element start="29310363" stop="29310370" score="3.36585" pvalue="9.95e-05">
<sequence>TCAGCTGC</sequence>
<mem:qvalue>0.235</mem:qvalue>
</matched-element>
</scanned-sequence>
<scanned-sequence accession="chr15" name="chr15">
</scanned-sequence>
<scanned-sequence accession="chr15" name="chr15">
</scanned-sequence>
<scanned-sequence accession="chr15" name="chr15">
<matched-element start="29343879" stop="29343872" score="3.36585" pvalue="9.95e-05">
<sequence>CCAGCTGC</sequence>
<mem:qvalue>0.235</mem:qvalue>
</matched-element>
</scanned-sequence>
<scanned-sequence accession="chr15" name="chr15">
<matched-element start="29346127" stop="29346120" score="14.061" pvalue="3.4e-05">
<sequence>ACAGCTGC</sequence>
<mem:qvalue>0.188</mem:qvalue>
</matched-element>
<matched-element start="29346120" stop="29346127" score="13.5976" pvalue="5.04e-05">
<sequence>GCAGCTGT</sequence>
<mem:qvalue>0.207</mem:qvalue>
</matched-element>
<matched-element start="29346077" stop="29346070" score="3.36585" pvalue="9.95e-05">
<sequence>CCAGCTGC</sequence>
<mem:qvalue>0.235</mem:qvalue>
</matched-element>
</scanned-sequence>
<scanned-sequence accession="chr15" name="chr15">
</scanned-sequence>
<scanned-sequence accession="chr15" name="chr15">
</scanned-sequence>
<scanned-sequence accession="chr15" name="chr15">
<matched-element start="29425839" stop="29425846" score="14.3293" pvalue="1.76e-05">
<sequence>GCAGCTGC</sequence>
<mem:qvalue>0.148</mem:qvalue>
</matched-element>
<matched-element start="29425846" stop="29425839" score="14.3293" pvalue="1.76e-05">
<sequence>GCAGCTGC</sequence>
<mem:qvalue>0.148</mem:qvalue>
</matched-element>
</scanned-sequence>
<scanned-sequence accession="chr15" name="chr15">
</scanned-sequence>
<scanned-sequence accession="chr15" name="chr15">
<matched-element start="29440980" stop="29440973" score="14.061" pvalue="3.4e-05">
<sequence>ACAGCTGC</sequence>
<mem:qvalue>0.188</mem:qvalue>
</matched-element>
<matched-element start="29440973" stop="29440980" score="13.5976" pvalue="5.04e-05">
<sequence>GCAGCTGT</sequence>
<mem:qvalue>0.207</mem:qvalue>
</matched-element>
</scanned-sequence>
<scanned-sequence accession="chr15" name="chr15">
</scanned-sequence>
<scanned-sequence accession="chr15" name="chr15">
</scanned-sequence>
<scanned-sequence accession="chr15" name="chr15">
</scanned-sequence>
<scanned-sequence accession="chr15" name="chr15">
</scanned-sequence>
<scanned-sequence accession="chr15" name="chr15">
</scanned-sequence>
<scanned-sequence accession="chr15" name="chr15">
</scanned-sequence>
<scanned-sequence accession="chr15" name="chr15">
</scanned-sequence>
<scanned-sequence accession="chr15" name="chr15">
<matched-element start="39196241" stop="39196234" score="3.36585" pvalue="9.95e-05">
<sequence>CCAGCTGC</sequence>
<mem:qvalue>0.235</mem:qvalue>
</matched-element>
</scanned-sequence>
<scanned-sequence accession="chr15" name="chr15">
</scanned-sequence>
<scanned-sequence accession="chr15" name="chr15">
</scanned-sequence>
<scanned-sequence accession="chr15" name="chr15">
</scanned-sequence>
<scanned-sequence accession="chr15" name="chr15">
</scanned-sequence>
<scanned-sequence accession="chr15" name="chr15">
</scanned-sequence>
<scanned-sequence accession="chr15" name="chr15">
</scanned-sequence>
<scanned-sequence accession="chr15" name="chr15">
</scanned-sequence>
<scanned-sequence accession="chr15" name="chr15">
</scanned-sequence>
<scanned-sequence accession="chr15" name="chr15">
</scanned-sequence>
<scanned-sequence accession="chr15" name="chr15">
</scanned-sequence>
<scanned-sequence accession="chr15" name="chr15">
</scanned-sequence>
<scanned-sequence accession="chr15" name="chr15">
</scanned-sequence>
<scanned-sequence accession="chr15" name="chr15">
</scanned-sequence>
<scanned-sequence accession="chr15" name="chr15">
</scanned-sequence>
<scanned-sequence accession="chr15" name="chr15">
</scanned-sequence>
<scanned-sequence accession="chr15" name="chr15">
</scanned-sequence>
<scanned-sequence accession="chr15" name="chr15">
<matched-element start="57623273" stop="57623266" score="3.36585" pvalue="9.95e-05">
<sequence>TCAGCTGC</sequence>
<mem:qvalue>0.235</mem:qvalue>
</matched-element>
</scanned-sequence>
<scanned-sequence accession="chr15" name="chr15">
</scanned-sequence>
<scanned-sequence accession="chr15" name="chr15">
</scanned-sequence>
<scanned-sequence accession="chr15" name="chr15">
<matched-element start="61583971" stop="61583978" score="3.36585" pvalue="9.95e-05">
<sequence>CCAGCTGC</sequence>
<mem:qvalue>0.235</mem:qvalue>
</matched-element>
</scanned-sequence>
<scanned-sequence accession="chr15" name="chr15">
<matched-element start="61757278" stop="61757285" score="3.36585" pvalue="9.95e-05">
<sequence>TCAGCTGC</sequence>
<mem:qvalue>0.235</mem:qvalue>
</matched-element>
</scanned-sequence>
<scanned-sequence accession="chr15" name="chr15">
<matched-element start="62224040" stop="62224047" score="3.36585" pvalue="9.95e-05">
<sequence>CCAGCTGC</sequence>
<mem:qvalue>0.235</mem:qvalue>
</matched-element>
</scanned-sequence>
<scanned-sequence accession="chr15" name="chr15">
</scanned-sequence>
<scanned-sequence accession="chr15" name="chr15">
</scanned-sequence>
<scanned-sequence accession="chr15" name="chr15">
</scanned-sequence>
<scanned-sequence accession="chr15" name="chr15">
</scanned-sequence>
<scanned-sequence accession="chr15" name="chr15">
</scanned-sequence>
<scanned-sequence accession="chr15" name="chr15">
</scanned-sequence>
<scanned-sequence accession="chr15" name="chr15">
</scanned-sequence>
<scanned-sequence accession="chr15" name="chr15">
</scanned-sequence>
<scanned-sequence accession="chr15" name="chr15">
</scanned-sequence>
<scanned-sequence accession="chr15" name="chr15">
</scanned-sequence>
<scanned-sequence accession="chr15" name="chr15">
</scanned-sequence>
<scanned-sequence accession="chr15" name="chr15">
</scanned-sequence>
<scanned-sequence accession="chr15" name="chr15">
</scanned-sequence>
<scanned-sequence accession="chr15" name="chr15">
</scanned-sequence>
<scanned-sequence accession="chr15" name="chr15">
</scanned-sequence>
<scanned-sequence accession="chr15" name="chr15">
</scanned-sequence>
<scanned-sequence accession="chr15" name="chr15">
</scanned-sequence>
<scanned-sequence accession="chr15" name="chr15">
</scanned-sequence>
<scanned-sequence accession="chr15" name="chr15">
</scanned-sequence>
<scanned-sequence accession="chr15" name="chr15">
</scanned-sequence>
<scanned-sequence accession="chr15" name="chr15">
<matched-element start="68584098" stop="68584091" score="3.36585" pvalue="9.95e-05">
<sequence>TCAGCTGC</sequence>
<mem:qvalue>0.235</mem:qvalue>
</matched-element>
</scanned-sequence>
<scanned-sequence accession="chr15" name="chr15">
</scanned-sequence>
<scanned-sequence accession="chr15" name="chr15">
</scanned-sequence>
<scanned-sequence accession="chr15" name="chr15">
</scanned-sequence>
<scanned-sequence accession="chr15" name="chr15">
<matched-element start="72482545" stop="72482538" score="3.36585" pvalue="9.95e-05">
<sequence>CCAGCTGC</sequence>
<mem:qvalue>0.235</mem:qvalue>
</matched-element>
</scanned-sequence>
<scanned-sequence accession="chr15" name="chr15">
</scanned-sequence>
<scanned-sequence accession="chr15" name="chr15">
</scanned-sequence>
<scanned-sequence accession="chr15" name="chr15">
<matched-element start="72879585" stop="72879578" score="3.36585" pvalue="9.95e-05">
<sequence>TCAGCTGC</sequence>
<mem:qvalue>0.235</mem:qvalue>
</matched-element>
</scanned-sequence>
<scanned-sequence accession="chr15" name="chr15">
</scanned-sequence>
<scanned-sequence accession="chr15" name="chr15">
<matched-element start="73123020" stop="73123013" score="3.36585" pvalue="9.95e-05">
<sequence>CCAGCTGC</sequence>
<mem:qvalue>0.235</mem:qvalue>
</matched-element>
</scanned-sequence>
<scanned-sequence accession="chr15" name="chr15">
</scanned-sequence>
<scanned-sequence accession="chr15" name="chr15">
</scanned-sequence>
<scanned-sequence accession="chr15" name="chr15">
</scanned-sequence>
<scanned-sequence accession="chr15" name="chr15">
</scanned-sequence>
<scanned-sequence accession="chr15" name="chr15">
</scanned-sequence>
<scanned-sequence accession="chr15" name="chr15">
</scanned-sequence>
<scanned-sequence accession="chr15" name="chr15">
<matched-element start="73447581" stop="73447574" score="3.36585" pvalue="9.95e-05">
<sequence>CCAGCTGC</sequence>
<mem:qvalue>0.235</mem:qvalue>
</matched-element>
</scanned-sequence>
<scanned-sequence accession="chr15" name="chr15">
</scanned-sequence>
<scanned-sequence accession="chr15" name="chr15">
</scanned-sequence>
<scanned-sequence accession="chr15" name="chr15">
</scanned-sequence>
<scanned-sequence accession="chr15" name="chr15">
</scanned-sequence>
<scanned-sequence accession="chr15" name="chr15">
</scanned-sequence>
<scanned-sequence accession="chr15" name="chr15">
</scanned-sequence>
<scanned-sequence accession="chr15" name="chr15">
</scanned-sequence>
<scanned-sequence accession="chr15" name="chr15">
</scanned-sequence>
<scanned-sequence accession="chr15" name="chr15">
</scanned-sequence>
<scanned-sequence accession="chr15" name="chr15">
</scanned-sequence>
<scanned-sequence accession="chr15" name="chr15">
</scanned-sequence>
<scanned-sequence accession="chr15" name="chr15">
</scanned-sequence>
<scanned-sequence accession="chr15" name="chr15">
</scanned-sequence>
<scanned-sequence accession="chr15" name="chr15">
</scanned-sequence>
<scanned-sequence accession="chr15" name="chr15">
<matched-element start="91184201" stop="91184208" score="14.3293" pvalue="1.76e-05">
<sequence>GCAGCTGC</sequence>
<mem:qvalue>0.148</mem:qvalue>
</matched-element>
<matched-element start="91184208" stop="91184201" score="14.3293" pvalue="1.76e-05">
<sequence>GCAGCTGC</sequence>
<mem:qvalue>0.148</mem:qvalue>
</matched-element>
<matched-element start="91184106" stop="91184099" score="14.061" pvalue="3.4e-05">
<sequence>ACAGCTGC</sequence>
<mem:qvalue>0.188</mem:qvalue>
</matched-element>
<matched-element start="91184054" stop="91184061" score="14.061" pvalue="3.4e-05">
<sequence>ACAGCTGC</sequence>
<mem:qvalue>0.188</mem:qvalue>
</matched-element>
<matched-element start="91184061" stop="91184054" score="13.5976" pvalue="5.04e-05">
<sequence>GCAGCTGT</sequence>
<mem:qvalue>0.207</mem:qvalue>
</matched-element>
<matched-element start="91184099" stop="91184106" score="13.5976" pvalue="5.04e-05">
<sequence>GCAGCTGT</sequence>
<mem:qvalue>0.207</mem:qvalue>
</matched-element>
<matched-element start="91184176" stop="91184183" score="3.36585" pvalue="9.95e-05">
<sequence>CCAGCTGC</sequence>
<mem:qvalue>0.235</mem:qvalue>
</matched-element>
</scanned-sequence>
<scanned-sequence accession="chr15" name="chr15">
</scanned-sequence>
<scanned-sequence accession="chr15" name="chr15">
</scanned-sequence>
<scanned-sequence accession="chr15" name="chr15">
</scanned-sequence>
<scanned-sequence accession="chr15" name="chr15">
</scanned-sequence>
<scanned-sequence accession="chr16" name="chr16">
</scanned-sequence>
<scanned-sequence accession="chr16" name="chr16">
</scanned-sequence>
<scanned-sequence accession="chr16" name="chr16">
</scanned-sequence>
<scanned-sequence accession="chr16" name="chr16">
</scanned-sequence>
<scanned-sequence accession="chr16" name="chr16">
</scanned-sequence>
<scanned-sequence accession="chr16" name="chr16">
</scanned-sequence>
<scanned-sequence accession="chr16" name="chr16">
</scanned-sequence>
<scanned-sequence accession="chr16" name="chr16">
</scanned-sequence>
<scanned-sequence accession="chr16" name="chr16">
</scanned-sequence>
<scanned-sequence accession="chr16" name="chr16">
</scanned-sequence>
<scanned-sequence accession="chr16" name="chr16">
</scanned-sequence>
<scanned-sequence accession="chr16" name="chr16">
</scanned-sequence>
<scanned-sequence accession="chr16" name="chr16">
<matched-element start="8937581" stop="8937588" score="13.3293" pvalue="6.55e-05">
<sequence>ACAGCTGT</sequence>
<mem:qvalue>0.222</mem:qvalue>
</matched-element>
<matched-element start="8937588" stop="8937581" score="13.3293" pvalue="6.55e-05">
<sequence>ACAGCTGT</sequence>
<mem:qvalue>0.222</mem:qvalue>
</matched-element>
</scanned-sequence>
<scanned-sequence accession="chr16" name="chr16">
</scanned-sequence>
<scanned-sequence accession="chr16" name="chr16">
</scanned-sequence>
<scanned-sequence accession="chr16" name="chr16">
</scanned-sequence>
<scanned-sequence accession="chr16" name="chr16">
</scanned-sequence>
<scanned-sequence accession="chr16" name="chr16">
<matched-element start="10767153" stop="10767160" score="14.061" pvalue="3.4e-05">
<sequence>ACAGCTGC</sequence>
<mem:qvalue>0.188</mem:qvalue>
</matched-element>
<matched-element start="10767160" stop="10767153" score="13.5976" pvalue="5.04e-05">
<sequence>GCAGCTGT</sequence>
<mem:qvalue>0.207</mem:qvalue>
</matched-element>
</scanned-sequence>
<scanned-sequence accession="chr16" name="chr16">
</scanned-sequence>
<scanned-sequence accession="chr16" name="chr16">
</scanned-sequence>
<scanned-sequence accession="chr16" name="chr16">
</scanned-sequence>
<scanned-sequence accession="chr16" name="chr16">
<matched-element start="11330031" stop="11330024" score="14.061" pvalue="3.4e-05">
<sequence>ACAGCTGC</sequence>
<mem:qvalue>0.188</mem:qvalue>
</matched-element>
<matched-element start="11330024" stop="11330031" score="13.5976" pvalue="5.04e-05">
<sequence>GCAGCTGT</sequence>
<mem:qvalue>0.207</mem:qvalue>
</matched-element>
</scanned-sequence>
<scanned-sequence accession="chr16" name="chr16">
<matched-element start="11363610" stop="11363603" score="3.36585" pvalue="9.95e-05">
<sequence>CCAGCTGC</sequence>
<mem:qvalue>0.235</mem:qvalue>
</matched-element>
</scanned-sequence>
<scanned-sequence accession="chr16" name="chr16">
<matched-element start="11364692" stop="11364685" score="3.36585" pvalue="9.95e-05">
<sequence>CCAGCTGC</sequence>
<mem:qvalue>0.235</mem:qvalue>
</matched-element>
</scanned-sequence>
<scanned-sequence accession="chr16" name="chr16">
</scanned-sequence>
<scanned-sequence accession="chr16" name="chr16">
</scanned-sequence>
<scanned-sequence accession="chr16" name="chr16">
</scanned-sequence>
<scanned-sequence accession="chr16" name="chr16">
</scanned-sequence>
<scanned-sequence accession="chr16" name="chr16">
</scanned-sequence>
<scanned-sequence accession="chr16" name="chr16">
</scanned-sequence>
<scanned-sequence accession="chr16" name="chr16">
</scanned-sequence>
<scanned-sequence accession="chr16" name="chr16">
</scanned-sequence>
<scanned-sequence accession="chr16" name="chr16">
</scanned-sequence>
<scanned-sequence accession="chr16" name="chr16">
</scanned-sequence>
<scanned-sequence accession="chr16" name="chr16">
</scanned-sequence>
<scanned-sequence accession="chr16" name="chr16">
</scanned-sequence>
<scanned-sequence accession="chr16" name="chr16">
</scanned-sequence>
<scanned-sequence accession="chr16" name="chr16">
</scanned-sequence>
<scanned-sequence accession="chr16" name="chr16">
</scanned-sequence>
<scanned-sequence accession="chr16" name="chr16">
</scanned-sequence>
<scanned-sequence accession="chr16" name="chr16">
</scanned-sequence>
<scanned-sequence accession="chr16" name="chr16">
<matched-element start="17136021" stop="17136028" score="3.36585" pvalue="9.95e-05">
<sequence>CCAGCTGC</sequence>
<mem:qvalue>0.235</mem:qvalue>
</matched-element>
</scanned-sequence>
<scanned-sequence accession="chr16" name="chr16">
</scanned-sequence>
<scanned-sequence accession="chr16" name="chr16">
</scanned-sequence>
<scanned-sequence accession="chr16" name="chr16">
</scanned-sequence>
<scanned-sequence accession="chr16" name="chr16">
<matched-element start="19474212" stop="19474219" score="14.061" pvalue="3.4e-05">
<sequence>ACAGCTGC</sequence>
<mem:qvalue>0.188</mem:qvalue>
</matched-element>
<matched-element start="19474219" stop="19474212" score="13.5976" pvalue="5.04e-05">
<sequence>GCAGCTGT</sequence>
<mem:qvalue>0.207</mem:qvalue>
</matched-element>
<matched-element start="19474446" stop="19474453" score="3.36585" pvalue="9.95e-05">
<sequence>CCAGCTGC</sequence>
<mem:qvalue>0.235</mem:qvalue>
</matched-element>
</scanned-sequence>
<scanned-sequence accession="chr16" name="chr16">
</scanned-sequence>
<scanned-sequence accession="chr16" name="chr16">
</scanned-sequence>
<scanned-sequence accession="chr16" name="chr16">
</scanned-sequence>
<scanned-sequence accession="chr16" name="chr16">
</scanned-sequence>
<scanned-sequence accession="chr16" name="chr16">
<matched-element start="23253419" stop="23253412" score="14.061" pvalue="3.4e-05">
<sequence>ACAGCTGC</sequence>
<mem:qvalue>0.188</mem:qvalue>
</matched-element>
<matched-element start="23253412" stop="23253419" score="13.5976" pvalue="5.04e-05">
<sequence>GCAGCTGT</sequence>
<mem:qvalue>0.207</mem:qvalue>
</matched-element>
</scanned-sequence>
<scanned-sequence accession="chr16" name="chr16">
<matched-element start="23254836" stop="23254843" score="14.3293" pvalue="1.76e-05">
<sequence>GCAGCTGC</sequence>
<mem:qvalue>0.148</mem:qvalue>
</matched-element>
<matched-element start="23254843" stop="23254836" score="14.3293" pvalue="1.76e-05">
<sequence>GCAGCTGC</sequence>
<mem:qvalue>0.148</mem:qvalue>
</matched-element>
</scanned-sequence>
<scanned-sequence accession="chr16" name="chr16">
</scanned-sequence>
<scanned-sequence accession="chr16" name="chr16">
</scanned-sequence>
<scanned-sequence accession="chr16" name="chr16">
<matched-element start="27151068" stop="27151075" score="13.3293" pvalue="6.55e-05">
<sequence>ACAGCTGT</sequence>
<mem:qvalue>0.222</mem:qvalue>
</matched-element>
<matched-element start="27151075" stop="27151068" score="13.3293" pvalue="6.55e-05">
<sequence>ACAGCTGT</sequence>
<mem:qvalue>0.222</mem:qvalue>
</matched-element>
</scanned-sequence>
<scanned-sequence accession="chr16" name="chr16">
<matched-element start="27321131" stop="27321124" score="14.061" pvalue="3.4e-05">
<sequence>ACAGCTGC</sequence>
<mem:qvalue>0.188</mem:qvalue>
</matched-element>
<matched-element start="27321124" stop="27321131" score="13.5976" pvalue="5.04e-05">
<sequence>GCAGCTGT</sequence>
<mem:qvalue>0.207</mem:qvalue>
</matched-element>
<matched-element start="27320936" stop="27320943" score="3.36585" pvalue="9.95e-05">
<sequence>CCAGCTGC</sequence>
<mem:qvalue>0.235</mem:qvalue>
</matched-element>
<matched-element start="27321235" stop="27321242" score="3.36585" pvalue="9.95e-05">
<sequence>CCAGCTGC</sequence>
<mem:qvalue>0.235</mem:qvalue>
</matched-element>
</scanned-sequence>
<scanned-sequence accession="chr16" name="chr16">
</scanned-sequence>
<scanned-sequence accession="chr16" name="chr16">
</scanned-sequence>
<scanned-sequence accession="chr16" name="chr16">
</scanned-sequence>
<scanned-sequence accession="chr16" name="chr16">
</scanned-sequence>
<scanned-sequence accession="chr16" name="chr16">
</scanned-sequence>
<scanned-sequence accession="chr16" name="chr16">
</scanned-sequence>
<scanned-sequence accession="chr16" name="chr16">
</scanned-sequence>
<scanned-sequence accession="chr16" name="chr16">
</scanned-sequence>
<scanned-sequence accession="chr16" name="chr16">
</scanned-sequence>
<scanned-sequence accession="chr16" name="chr16">
</scanned-sequence>
<scanned-sequence accession="chr16" name="chr16">
</scanned-sequence>
<scanned-sequence accession="chr16" name="chr16">
</scanned-sequence>
<scanned-sequence accession="chr16" name="chr16">
</scanned-sequence>
<scanned-sequence accession="chr16" name="chr16">
</scanned-sequence>
<scanned-sequence accession="chr16" name="chr16">
</scanned-sequence>
<scanned-sequence accession="chr16" name="chr16">
</scanned-sequence>
<scanned-sequence accession="chr16" name="chr16">
</scanned-sequence>
<scanned-sequence accession="chr16" name="chr16">
</scanned-sequence>
<scanned-sequence accession="chr16" name="chr16">
</scanned-sequence>
<scanned-sequence accession="chr16" name="chr16">
</scanned-sequence>
<scanned-sequence accession="chr16" name="chr16">
</scanned-sequence>
<scanned-sequence accession="chr16" name="chr16">
<matched-element start="51690600" stop="51690607" score="14.3293" pvalue="1.76e-05">
<sequence>GCAGCTGC</sequence>
<mem:qvalue>0.148</mem:qvalue>
</matched-element>
<matched-element start="51690607" stop="51690600" score="14.3293" pvalue="1.76e-05">
<sequence>GCAGCTGC</sequence>
<mem:qvalue>0.148</mem:qvalue>
</matched-element>
<matched-element start="51690478" stop="51690471" score="3.36585" pvalue="9.95e-05">
<sequence>TCAGCTGC</sequence>
<mem:qvalue>0.235</mem:qvalue>
</matched-element>
<matched-element start="51690572" stop="51690565" score="3.36585" pvalue="9.95e-05">
<sequence>CCAGCTGC</sequence>
<mem:qvalue>0.235</mem:qvalue>
</matched-element>
</scanned-sequence>
<scanned-sequence accession="chr16" name="chr16">
</scanned-sequence>
<scanned-sequence accession="chr16" name="chr16">
</scanned-sequence>
<scanned-sequence accession="chr16" name="chr16">
<matched-element start="55536829" stop="55536822" score="14.061" pvalue="3.4e-05">
<sequence>ACAGCTGC</sequence>
<mem:qvalue>0.188</mem:qvalue>
</matched-element>
<matched-element start="55536822" stop="55536829" score="13.5976" pvalue="5.04e-05">
<sequence>GCAGCTGT</sequence>
<mem:qvalue>0.207</mem:qvalue>
</matched-element>
</scanned-sequence>
<scanned-sequence accession="chr16" name="chr16">
</scanned-sequence>
<scanned-sequence accession="chr16" name="chr16">
</scanned-sequence>
<scanned-sequence accession="chr16" name="chr16">
</scanned-sequence>
<scanned-sequence accession="chr16" name="chr16">
</scanned-sequence>
<scanned-sequence accession="chr16" name="chr16">
</scanned-sequence>
<scanned-sequence accession="chr16" name="chr16">
<matched-element start="66109714" stop="66109721" score="14.061" pvalue="3.4e-05">
<sequence>ACAGCTGC</sequence>
<mem:qvalue>0.188</mem:qvalue>
</matched-element>
<matched-element start="66109721" stop="66109714" score="13.5976" pvalue="5.04e-05">
<sequence>GCAGCTGT</sequence>
<mem:qvalue>0.207</mem:qvalue>
</matched-element>
</scanned-sequence>
<scanned-sequence accession="chr16" name="chr16">
</scanned-sequence>
<scanned-sequence accession="chr16" name="chr16">
</scanned-sequence>
<scanned-sequence accession="chr16" name="chr16">
</scanned-sequence>
<scanned-sequence accession="chr16" name="chr16">
</scanned-sequence>
<scanned-sequence accession="chr16" name="chr16">
</scanned-sequence>
<scanned-sequence accession="chr16" name="chr16">
<matched-element start="70408078" stop="70408071" score="3.36585" pvalue="9.95e-05">
<sequence>TCAGCTGC</sequence>
<mem:qvalue>0.235</mem:qvalue>
</matched-element>
</scanned-sequence>
<scanned-sequence accession="chr16" name="chr16">
</scanned-sequence>
<scanned-sequence accession="chr16" name="chr16">
</scanned-sequence>
<scanned-sequence accession="chr16" name="chr16">
</scanned-sequence>
<scanned-sequence accession="chr16" name="chr16">
</scanned-sequence>
<scanned-sequence accession="chr16" name="chr16">
</scanned-sequence>
<scanned-sequence accession="chr16" name="chr16">
</scanned-sequence>
<scanned-sequence accession="chr16" name="chr16">
</scanned-sequence>
<scanned-sequence accession="chr16" name="chr16">
</scanned-sequence>
<scanned-sequence accession="chr16" name="chr16">
</scanned-sequence>
<scanned-sequence accession="chr16" name="chr16">
</scanned-sequence>
<scanned-sequence accession="chr16" name="chr16">
</scanned-sequence>
<scanned-sequence accession="chr16" name="chr16">
</scanned-sequence>
<scanned-sequence accession="chr16" name="chr16">
</scanned-sequence>
<scanned-sequence accession="chr16" name="chr16">
</scanned-sequence>
<scanned-sequence accession="chr16" name="chr16">
<matched-element start="86542436" stop="86542429" score="3.36585" pvalue="9.95e-05">
<sequence>CCAGCTGC</sequence>
<mem:qvalue>0.235</mem:qvalue>
</matched-element>
</scanned-sequence>
<scanned-sequence accession="chr16" name="chr16">
</scanned-sequence>
<scanned-sequence accession="chr16" name="chr16">
<matched-element start="87562373" stop="87562380" score="3.36585" pvalue="9.95e-05">
<sequence>TCAGCTGC</sequence>
<mem:qvalue>0.235</mem:qvalue>
</matched-element>
</scanned-sequence>
<scanned-sequence accession="chr16" name="chr16">
</scanned-sequence>
<scanned-sequence accession="chr16" name="chr16">
</scanned-sequence>
<scanned-sequence accession="chr17" name="chr17">
</scanned-sequence>
<scanned-sequence accession="chr17" name="chr17">
</scanned-sequence>
<scanned-sequence accession="chr17" name="chr17">
</scanned-sequence>
<scanned-sequence accession="chr17" name="chr17">
</scanned-sequence>
<scanned-sequence accession="chr17" name="chr17">
</scanned-sequence>
<scanned-sequence accession="chr17" name="chr17">
<matched-element start="1891861" stop="1891868" score="14.3293" pvalue="1.76e-05">
<sequence>GCAGCTGC</sequence>
<mem:qvalue>0.148</mem:qvalue>
</matched-element>
<matched-element start="1891868" stop="1891861" score="14.3293" pvalue="1.76e-05">
<sequence>GCAGCTGC</sequence>
<mem:qvalue>0.148</mem:qvalue>
</matched-element>
</scanned-sequence>
<scanned-sequence accession="chr17" name="chr17">
</scanned-sequence>
<scanned-sequence accession="chr17" name="chr17">
</scanned-sequence>
<scanned-sequence accession="chr17" name="chr17">
</scanned-sequence>
<scanned-sequence accession="chr17" name="chr17">
<matched-element start="2665243" stop="2665250" score="14.061" pvalue="3.4e-05">
<sequence>ACAGCTGC</sequence>
<mem:qvalue>0.188</mem:qvalue>
</matched-element>
<matched-element start="2665250" stop="2665243" score="13.5976" pvalue="5.04e-05">
<sequence>GCAGCTGT</sequence>
<mem:qvalue>0.207</mem:qvalue>
</matched-element>
<matched-element start="2665058" stop="2665051" score="3.36585" pvalue="9.95e-05">
<sequence>TCAGCTGC</sequence>
<mem:qvalue>0.235</mem:qvalue>
</matched-element>
<matched-element start="2665238" stop="2665231" score="3.36585" pvalue="9.95e-05">
<sequence>CCAGCTGC</sequence>
<mem:qvalue>0.235</mem:qvalue>
</matched-element>
</scanned-sequence>
<scanned-sequence accession="chr17" name="chr17">
</scanned-sequence>
<scanned-sequence accession="chr17" name="chr17">
</scanned-sequence>
<scanned-sequence accession="chr17" name="chr17">
</scanned-sequence>
<scanned-sequence accession="chr17" name="chr17">
</scanned-sequence>
<scanned-sequence accession="chr17" name="chr17">
<matched-element start="4784323" stop="4784330" score="3.36585" pvalue="9.95e-05">
<sequence>TCAGCTGC</sequence>
<mem:qvalue>0.235</mem:qvalue>
</matched-element>
</scanned-sequence>
<scanned-sequence accession="chr17" name="chr17">
</scanned-sequence>
<scanned-sequence accession="chr17" name="chr17">
</scanned-sequence>
<scanned-sequence accession="chr17" name="chr17">
</scanned-sequence>
<scanned-sequence accession="chr17" name="chr17">
</scanned-sequence>
<scanned-sequence accession="chr17" name="chr17">
</scanned-sequence>
<scanned-sequence accession="chr17" name="chr17">
</scanned-sequence>
<scanned-sequence accession="chr17" name="chr17">
</scanned-sequence>
<scanned-sequence accession="chr17" name="chr17">
</scanned-sequence>
<scanned-sequence accession="chr17" name="chr17">
</scanned-sequence>
<scanned-sequence accession="chr17" name="chr17">
</scanned-sequence>
<scanned-sequence accession="chr17" name="chr17">
</scanned-sequence>
<scanned-sequence accession="chr17" name="chr17">
</scanned-sequence>
<scanned-sequence accession="chr17" name="chr17">
<matched-element start="9300494" stop="9300501" score="13.3293" pvalue="6.55e-05">
<sequence>ACAGCTGT</sequence>
<mem:qvalue>0.222</mem:qvalue>
</matched-element>
<matched-element start="9300501" stop="9300494" score="13.3293" pvalue="6.55e-05">
<sequence>ACAGCTGT</sequence>
<mem:qvalue>0.222</mem:qvalue>
</matched-element>
</scanned-sequence>
<scanned-sequence accession="chr17" name="chr17">
</scanned-sequence>
<scanned-sequence accession="chr17" name="chr17">
</scanned-sequence>
<scanned-sequence accession="chr17" name="chr17">
</scanned-sequence>
<scanned-sequence accession="chr17" name="chr17">
<matched-element start="16833080" stop="16833087" score="14.061" pvalue="3.4e-05">
<sequence>ACAGCTGC</sequence>
<mem:qvalue>0.188</mem:qvalue>
</matched-element>
<matched-element start="16833087" stop="16833080" score="13.5976" pvalue="5.04e-05">
<sequence>GCAGCTGT</sequence>
<mem:qvalue>0.207</mem:qvalue>
</matched-element>
</scanned-sequence>
<scanned-sequence accession="chr17" name="chr17">
</scanned-sequence>
<scanned-sequence accession="chr17" name="chr17">
</scanned-sequence>
<scanned-sequence accession="chr17" name="chr17">
</scanned-sequence>
<scanned-sequence accession="chr17" name="chr17">
<matched-element start="23409367" stop="23409360" score="3.36585" pvalue="9.95e-05">
<sequence>TCAGCTGC</sequence>
<mem:qvalue>0.235</mem:qvalue>
</matched-element>
</scanned-sequence>
<scanned-sequence accession="chr17" name="chr17">
</scanned-sequence>
<scanned-sequence accession="chr17" name="chr17">
</scanned-sequence>
<scanned-sequence accession="chr17" name="chr17">
</scanned-sequence>
<scanned-sequence accession="chr17" name="chr17">
</scanned-sequence>
<scanned-sequence accession="chr17" name="chr17">
</scanned-sequence>
<scanned-sequence accession="chr17" name="chr17">
</scanned-sequence>
<scanned-sequence accession="chr17" name="chr17">
</scanned-sequence>
<scanned-sequence accession="chr17" name="chr17">
</scanned-sequence>
<scanned-sequence accession="chr17" name="chr17">
</scanned-sequence>
<scanned-sequence accession="chr17" name="chr17">
<matched-element start="30724174" stop="30724181" score="13.3293" pvalue="6.55e-05">
<sequence>ACAGCTGT</sequence>
<mem:qvalue>0.222</mem:qvalue>
</matched-element>
<matched-element start="30724181" stop="30724174" score="13.3293" pvalue="6.55e-05">
<sequence>ACAGCTGT</sequence>
<mem:qvalue>0.222</mem:qvalue>
</matched-element>
</scanned-sequence>
<scanned-sequence accession="chr17" name="chr17">
</scanned-sequence>
<scanned-sequence accession="chr17" name="chr17">
</scanned-sequence>
<scanned-sequence accession="chr17" name="chr17">
</scanned-sequence>
<scanned-sequence accession="chr17" name="chr17">
<matched-element start="33853348" stop="33853355" score="3.36585" pvalue="9.95e-05">
<sequence>CCAGCTGC</sequence>
<mem:qvalue>0.235</mem:qvalue>
</matched-element>
</scanned-sequence>
<scanned-sequence accession="chr17" name="chr17">
</scanned-sequence>
<scanned-sequence accession="chr17" name="chr17">
</scanned-sequence>
<scanned-sequence accession="chr17" name="chr17">
</scanned-sequence>
<scanned-sequence accession="chr17" name="chr17">
</scanned-sequence>
<scanned-sequence accession="chr17" name="chr17">
</scanned-sequence>
<scanned-sequence accession="chr17" name="chr17">
</scanned-sequence>
<scanned-sequence accession="chr17" name="chr17">
</scanned-sequence>
<scanned-sequence accession="chr17" name="chr17">
<matched-element start="35273994" stop="35273987" score="3.36585" pvalue="9.95e-05">
<sequence>CCAGCTGC</sequence>
<mem:qvalue>0.235</mem:qvalue>
</matched-element>
</scanned-sequence>
<scanned-sequence accession="chr17" name="chr17">
</scanned-sequence>
<scanned-sequence accession="chr17" name="chr17">
</scanned-sequence>
<scanned-sequence accession="chr17" name="chr17">
</scanned-sequence>
<scanned-sequence accession="chr17" name="chr17">
</scanned-sequence>
<scanned-sequence accession="chr17" name="chr17">
<matched-element start="35963953" stop="35963960" score="14.3293" pvalue="1.76e-05">
<sequence>GCAGCTGC</sequence>
<mem:qvalue>0.148</mem:qvalue>
</matched-element>
<matched-element start="35963960" stop="35963953" score="14.3293" pvalue="1.76e-05">
<sequence>GCAGCTGC</sequence>
<mem:qvalue>0.148</mem:qvalue>
</matched-element>
<matched-element start="35963858" stop="35963851" score="3.36585" pvalue="9.95e-05">
<sequence>CCAGCTGC</sequence>
<mem:qvalue>0.235</mem:qvalue>
</matched-element>
</scanned-sequence>
<scanned-sequence accession="chr17" name="chr17">
</scanned-sequence>
<scanned-sequence accession="chr17" name="chr17">
</scanned-sequence>
<scanned-sequence accession="chr17" name="chr17">
</scanned-sequence>
<scanned-sequence accession="chr17" name="chr17">
</scanned-sequence>
<scanned-sequence accession="chr17" name="chr17">
</scanned-sequence>
<scanned-sequence accession="chr17" name="chr17">
</scanned-sequence>
<scanned-sequence accession="chr17" name="chr17">
<matched-element start="37984366" stop="37984359" score="14.061" pvalue="3.4e-05">
<sequence>ACAGCTGC</sequence>
<mem:qvalue>0.188</mem:qvalue>
</matched-element>
<matched-element start="37984359" stop="37984366" score="13.5976" pvalue="5.04e-05">
<sequence>GCAGCTGT</sequence>
<mem:qvalue>0.207</mem:qvalue>
</matched-element>
</scanned-sequence>
<scanned-sequence accession="chr17" name="chr17">
</scanned-sequence>
<scanned-sequence accession="chr17" name="chr17">
</scanned-sequence>
<scanned-sequence accession="chr17" name="chr17">
<matched-element start="38114346" stop="38114339" score="3.36585" pvalue="9.95e-05">
<sequence>CCAGCTGC</sequence>
<mem:qvalue>0.235</mem:qvalue>
</matched-element>
</scanned-sequence>
<scanned-sequence accession="chr17" name="chr17">
</scanned-sequence>
<scanned-sequence accession="chr17" name="chr17">
</scanned-sequence>
<scanned-sequence accession="chr17" name="chr17">
</scanned-sequence>
<scanned-sequence accession="chr17" name="chr17">
</scanned-sequence>
<scanned-sequence accession="chr17" name="chr17">
</scanned-sequence>
<scanned-sequence accession="chr17" name="chr17">
</scanned-sequence>
<scanned-sequence accession="chr17" name="chr17">
</scanned-sequence>
<scanned-sequence accession="chr17" name="chr17">
</scanned-sequence>
<scanned-sequence accession="chr17" name="chr17">
</scanned-sequence>
<scanned-sequence accession="chr17" name="chr17">
</scanned-sequence>
<scanned-sequence accession="chr17" name="chr17">
</scanned-sequence>
<scanned-sequence accession="chr17" name="chr17">
</scanned-sequence>
<scanned-sequence accession="chr17" name="chr17">
</scanned-sequence>
<scanned-sequence accession="chr17" name="chr17">
</scanned-sequence>
<scanned-sequence accession="chr17" name="chr17">
<matched-element start="45580860" stop="45580853" score="3.36585" pvalue="9.95e-05">
<sequence>CCAGCTGC</sequence>
<mem:qvalue>0.235</mem:qvalue>
</matched-element>
</scanned-sequence>
<scanned-sequence accession="chr17" name="chr17">
</scanned-sequence>
<scanned-sequence accession="chr17" name="chr17">
<matched-element start="45584521" stop="45584528" score="3.36585" pvalue="9.95e-05">
<sequence>CCAGCTGC</sequence>
<mem:qvalue>0.235</mem:qvalue>
</matched-element>
</scanned-sequence>
<scanned-sequence accession="chr17" name="chr17">
<matched-element start="46586018" stop="46586011" score="3.36585" pvalue="9.95e-05">
<sequence>CCAGCTGC</sequence>
<mem:qvalue>0.235</mem:qvalue>
</matched-element>
</scanned-sequence>
<scanned-sequence accession="chr17" name="chr17">
<matched-element start="52789251" stop="52789258" score="14.3293" pvalue="1.76e-05">
<sequence>GCAGCTGC</sequence>
<mem:qvalue>0.148</mem:qvalue>
</matched-element>
<matched-element start="52789258" stop="52789251" score="14.3293" pvalue="1.76e-05">
<sequence>GCAGCTGC</sequence>
<mem:qvalue>0.148</mem:qvalue>
</matched-element>
</scanned-sequence>
<scanned-sequence accession="chr17" name="chr17">
</scanned-sequence>
<scanned-sequence accession="chr17" name="chr17">
</scanned-sequence>
<scanned-sequence accession="chr17" name="chr17">
</scanned-sequence>
<scanned-sequence accession="chr17" name="chr17">
</scanned-sequence>
<scanned-sequence accession="chr17" name="chr17">
</scanned-sequence>
<scanned-sequence accession="chr17" name="chr17">
</scanned-sequence>
<scanned-sequence accession="chr17" name="chr17">
</scanned-sequence>
<scanned-sequence accession="chr17" name="chr17">
</scanned-sequence>
<scanned-sequence accession="chr17" name="chr17">
</scanned-sequence>
<scanned-sequence accession="chr17" name="chr17">
</scanned-sequence>
<scanned-sequence accession="chr17" name="chr17">
<matched-element start="55274133" stop="55274126" score="14.061" pvalue="3.4e-05">
<sequence>ACAGCTGC</sequence>
<mem:qvalue>0.188</mem:qvalue>
</matched-element>
<matched-element start="55274126" stop="55274133" score="13.5976" pvalue="5.04e-05">
<sequence>GCAGCTGT</sequence>
<mem:qvalue>0.207</mem:qvalue>
</matched-element>
</scanned-sequence>
<scanned-sequence accession="chr17" name="chr17">
</scanned-sequence>
<scanned-sequence accession="chr17" name="chr17">
</scanned-sequence>
<scanned-sequence accession="chr17" name="chr17">
</scanned-sequence>
<scanned-sequence accession="chr17" name="chr17">
</scanned-sequence>
<scanned-sequence accession="chr17" name="chr17">
</scanned-sequence>
<scanned-sequence accession="chr17" name="chr17">
</scanned-sequence>
<scanned-sequence accession="chr17" name="chr17">
</scanned-sequence>
<scanned-sequence accession="chr17" name="chr17">
<matched-element start="59451691" stop="59451698" score="14.061" pvalue="3.4e-05">
<sequence>ACAGCTGC</sequence>
<mem:qvalue>0.188</mem:qvalue>
</matched-element>
<matched-element start="59451698" stop="59451691" score="13.5976" pvalue="5.04e-05">
<sequence>GCAGCTGT</sequence>
<mem:qvalue>0.207</mem:qvalue>
</matched-element>
</scanned-sequence>
<scanned-sequence accession="chr17" name="chr17">
</scanned-sequence>
<scanned-sequence accession="chr17" name="chr17">
</scanned-sequence>
<scanned-sequence accession="chr17" name="chr17">
</scanned-sequence>
<scanned-sequence accession="chr17" name="chr17">
</scanned-sequence>
<scanned-sequence accession="chr17" name="chr17">
</scanned-sequence>
<scanned-sequence accession="chr17" name="chr17">
</scanned-sequence>
<scanned-sequence accession="chr17" name="chr17">
<matched-element start="60412768" stop="60412775" score="14.061" pvalue="3.4e-05">
<sequence>ACAGCTGC</sequence>
<mem:qvalue>0.188</mem:qvalue>
</matched-element>
<matched-element start="60412775" stop="60412768" score="13.5976" pvalue="5.04e-05">
<sequence>GCAGCTGT</sequence>
<mem:qvalue>0.207</mem:qvalue>
</matched-element>
</scanned-sequence>
<scanned-sequence accession="chr17" name="chr17">
</scanned-sequence>
<scanned-sequence accession="chr17" name="chr17">
</scanned-sequence>
<scanned-sequence accession="chr17" name="chr17">
<matched-element start="63077474" stop="63077481" score="14.061" pvalue="3.4e-05">
<sequence>ACAGCTGC</sequence>
<mem:qvalue>0.188</mem:qvalue>
</matched-element>
<matched-element start="63077481" stop="63077474" score="13.5976" pvalue="5.04e-05">
<sequence>GCAGCTGT</sequence>
<mem:qvalue>0.207</mem:qvalue>
</matched-element>
</scanned-sequence>
<scanned-sequence accession="chr17" name="chr17">
</scanned-sequence>
<scanned-sequence accession="chr17" name="chr17">
</scanned-sequence>
<scanned-sequence accession="chr17" name="chr17">
</scanned-sequence>
<scanned-sequence accession="chr17" name="chr17">
</scanned-sequence>
<scanned-sequence accession="chr17" name="chr17">
</scanned-sequence>
<scanned-sequence accession="chr17" name="chr17">
</scanned-sequence>
<scanned-sequence accession="chr17" name="chr17">
</scanned-sequence>
<scanned-sequence accession="chr17" name="chr17">
<matched-element start="70246259" stop="70246252" score="14.061" pvalue="3.4e-05">
<sequence>ACAGCTGC</sequence>
<mem:qvalue>0.188</mem:qvalue>
</matched-element>
<matched-element start="70246321" stop="70246314" score="14.061" pvalue="3.4e-05">
<sequence>ACAGCTGC</sequence>
<mem:qvalue>0.188</mem:qvalue>
</matched-element>
<matched-element start="70246252" stop="70246259" score="13.5976" pvalue="5.04e-05">
<sequence>GCAGCTGT</sequence>
<mem:qvalue>0.207</mem:qvalue>
</matched-element>
<matched-element start="70246314" stop="70246321" score="13.5976" pvalue="5.04e-05">
<sequence>GCAGCTGT</sequence>
<mem:qvalue>0.207</mem:qvalue>
</matched-element>
</scanned-sequence>
<scanned-sequence accession="chr17" name="chr17">
</scanned-sequence>
<scanned-sequence accession="chr17" name="chr17">
</scanned-sequence>
<scanned-sequence accession="chr17" name="chr17">
</scanned-sequence>
<scanned-sequence accession="chr17" name="chr17">
</scanned-sequence>
<scanned-sequence accession="chr17" name="chr17">
</scanned-sequence>
<scanned-sequence accession="chr17" name="chr17">
<matched-element start="71779549" stop="71779556" score="3.36585" pvalue="9.95e-05">
<sequence>TCAGCTGC</sequence>
<mem:qvalue>0.235</mem:qvalue>
</matched-element>
</scanned-sequence>
<scanned-sequence accession="chr17" name="chr17">
</scanned-sequence>
<scanned-sequence accession="chr17" name="chr17">
<matched-element start="71988945" stop="71988938" score="14.061" pvalue="3.4e-05">
<sequence>ACAGCTGC</sequence>
<mem:qvalue>0.188</mem:qvalue>
</matched-element>
<matched-element start="71988938" stop="71988945" score="13.5976" pvalue="5.04e-05">
<sequence>GCAGCTGT</sequence>
<mem:qvalue>0.207</mem:qvalue>
</matched-element>
</scanned-sequence>
<scanned-sequence accession="chr17" name="chr17">
</scanned-sequence>
<scanned-sequence accession="chr17" name="chr17">
</scanned-sequence>
<scanned-sequence accession="chr17" name="chr17">
</scanned-sequence>
<scanned-sequence accession="chr17" name="chr17">
<matched-element start="72001053" stop="72001060" score="13.3293" pvalue="6.55e-05">
<sequence>ACAGCTGT</sequence>
<mem:qvalue>0.222</mem:qvalue>
</matched-element>
<matched-element start="72001060" stop="72001053" score="13.3293" pvalue="6.55e-05">
<sequence>ACAGCTGT</sequence>
<mem:qvalue>0.222</mem:qvalue>
</matched-element>
</scanned-sequence>
<scanned-sequence accession="chr17" name="chr17">
</scanned-sequence>
<scanned-sequence accession="chr17" name="chr17">
</scanned-sequence>
<scanned-sequence accession="chr17" name="chr17">
<matched-element start="72614759" stop="72614752" score="3.36585" pvalue="9.95e-05">
<sequence>TCAGCTGC</sequence>
<mem:qvalue>0.235</mem:qvalue>
</matched-element>
</scanned-sequence>
<scanned-sequence accession="chr17" name="chr17">
</scanned-sequence>
<scanned-sequence accession="chr17" name="chr17">
<matched-element start="73620702" stop="73620709" score="14.3293" pvalue="1.76e-05">
<sequence>GCAGCTGC</sequence>
<mem:qvalue>0.148</mem:qvalue>
</matched-element>
<matched-element start="73620709" stop="73620702" score="14.3293" pvalue="1.76e-05">
<sequence>GCAGCTGC</sequence>
<mem:qvalue>0.148</mem:qvalue>
</matched-element>
</scanned-sequence>
<scanned-sequence accession="chr17" name="chr17">
</scanned-sequence>
<scanned-sequence accession="chr17" name="chr17">
</scanned-sequence>
<scanned-sequence accession="chr17" name="chr17">
</scanned-sequence>
<scanned-sequence accession="chr17" name="chr17">
</scanned-sequence>
<scanned-sequence accession="chr17" name="chr17">
</scanned-sequence>
<scanned-sequence accession="chr17" name="chr17">
</scanned-sequence>
<scanned-sequence accession="chr17" name="chr17">
</scanned-sequence>
<scanned-sequence accession="chr17" name="chr17">
</scanned-sequence>
<scanned-sequence accession="chr17" name="chr17">
</scanned-sequence>
<scanned-sequence accession="chr17" name="chr17">
</scanned-sequence>
<scanned-sequence accession="chr17" name="chr17">
<matched-element start="73682228" stop="73682221" score="3.36585" pvalue="9.95e-05">
<sequence>TCAGCTGC</sequence>
<mem:qvalue>0.235</mem:qvalue>
</matched-element>
</scanned-sequence>
<scanned-sequence accession="chr17" name="chr17">
</scanned-sequence>
<scanned-sequence accession="chr17" name="chr17">
</scanned-sequence>
<scanned-sequence accession="chr17" name="chr17">
</scanned-sequence>
<scanned-sequence accession="chr17" name="chr17">
</scanned-sequence>
<scanned-sequence accession="chr17" name="chr17">
</scanned-sequence>
<scanned-sequence accession="chr17" name="chr17">
</scanned-sequence>
<scanned-sequence accession="chr17" name="chr17">
</scanned-sequence>
<scanned-sequence accession="chr17" name="chr17">
<matched-element start="77090987" stop="77090980" score="14.061" pvalue="3.4e-05">
<sequence>ACAGCTGC</sequence>
<mem:qvalue>0.188</mem:qvalue>
</matched-element>
<matched-element start="77090980" stop="77090987" score="13.5976" pvalue="5.04e-05">
<sequence>GCAGCTGT</sequence>
<mem:qvalue>0.207</mem:qvalue>
</matched-element>
</scanned-sequence>
<scanned-sequence accession="chr17" name="chr17">
</scanned-sequence>
<scanned-sequence accession="chr17" name="chr17">
</scanned-sequence>
<scanned-sequence accession="chr17" name="chr17">
</scanned-sequence>
<scanned-sequence accession="chr17" name="chr17">
<matched-element start="77993193" stop="77993186" score="14.061" pvalue="3.4e-05">
<sequence>ACAGCTGC</sequence>
<mem:qvalue>0.188</mem:qvalue>
</matched-element>
<matched-element start="77993186" stop="77993193" score="13.5976" pvalue="5.04e-05">
<sequence>GCAGCTGT</sequence>
<mem:qvalue>0.207</mem:qvalue>
</matched-element>
</scanned-sequence>
<scanned-sequence accession="chr17" name="chr17">
</scanned-sequence>
<scanned-sequence accession="chr18" name="chr18">
</scanned-sequence>
<scanned-sequence accession="chr18" name="chr18">
<matched-element start="3237974" stop="3237967" score="3.36585" pvalue="9.95e-05">
<sequence>CCAGCTGC</sequence>
<mem:qvalue>0.235</mem:qvalue>
</matched-element>
</scanned-sequence>
<scanned-sequence accession="chr18" name="chr18">
</scanned-sequence>
<scanned-sequence accession="chr18" name="chr18">
<matched-element start="3584113" stop="3584120" score="14.3293" pvalue="1.76e-05">
<sequence>GCAGCTGC</sequence>
<mem:qvalue>0.148</mem:qvalue>
</matched-element>
<matched-element start="3584120" stop="3584113" score="14.3293" pvalue="1.76e-05">
<sequence>GCAGCTGC</sequence>
<mem:qvalue>0.148</mem:qvalue>
</matched-element>
</scanned-sequence>
<scanned-sequence accession="chr18" name="chr18">
</scanned-sequence>
<scanned-sequence accession="chr18" name="chr18">
</scanned-sequence>
<scanned-sequence accession="chr18" name="chr18">
</scanned-sequence>
<scanned-sequence accession="chr18" name="chr18">
</scanned-sequence>
<scanned-sequence accession="chr18" name="chr18">
<matched-element start="10473528" stop="10473521" score="3.36585" pvalue="9.95e-05">
<sequence>CCAGCTGC</sequence>
<mem:qvalue>0.235</mem:qvalue>
</matched-element>
</scanned-sequence>
<scanned-sequence accession="chr18" name="chr18">
</scanned-sequence>
<scanned-sequence accession="chr18" name="chr18">
</scanned-sequence>
<scanned-sequence accession="chr18" name="chr18">
</scanned-sequence>
<scanned-sequence accession="chr18" name="chr18">
</scanned-sequence>
<scanned-sequence accession="chr18" name="chr18">
<matched-element start="12857890" stop="12857897" score="14.061" pvalue="3.4e-05">
<sequence>ACAGCTGC</sequence>
<mem:qvalue>0.188</mem:qvalue>
</matched-element>
<matched-element start="12857897" stop="12857890" score="13.5976" pvalue="5.04e-05">
<sequence>GCAGCTGT</sequence>
<mem:qvalue>0.207</mem:qvalue>
</matched-element>
</scanned-sequence>
<scanned-sequence accession="chr18" name="chr18">
</scanned-sequence>
<scanned-sequence accession="chr18" name="chr18">
</scanned-sequence>
<scanned-sequence accession="chr18" name="chr18">
</scanned-sequence>
<scanned-sequence accession="chr18" name="chr18">
</scanned-sequence>
<scanned-sequence accession="chr18" name="chr18">
<matched-element start="19076286" stop="19076279" score="3.36585" pvalue="9.95e-05">
<sequence>CCAGCTGC</sequence>
<mem:qvalue>0.235</mem:qvalue>
</matched-element>
</scanned-sequence>
<scanned-sequence accession="chr18" name="chr18">
</scanned-sequence>
<scanned-sequence accession="chr18" name="chr18">
</scanned-sequence>
<scanned-sequence accession="chr18" name="chr18">
<matched-element start="19735217" stop="19735224" score="14.3293" pvalue="1.76e-05">
<sequence>GCAGCTGC</sequence>
<mem:qvalue>0.148</mem:qvalue>
</matched-element>
<matched-element start="19735224" stop="19735217" score="14.3293" pvalue="1.76e-05">
<sequence>GCAGCTGC</sequence>
<mem:qvalue>0.148</mem:qvalue>
</matched-element>
</scanned-sequence>
<scanned-sequence accession="chr18" name="chr18">
</scanned-sequence>
<scanned-sequence accession="chr18" name="chr18">
</scanned-sequence>
<scanned-sequence accession="chr18" name="chr18">
</scanned-sequence>
<scanned-sequence accession="chr18" name="chr18">
</scanned-sequence>
<scanned-sequence accession="chr18" name="chr18">
<matched-element start="42007949" stop="42007956" score="14.3293" pvalue="1.76e-05">
<sequence>GCAGCTGC</sequence>
<mem:qvalue>0.148</mem:qvalue>
</matched-element>
<matched-element start="42007956" stop="42007949" score="14.3293" pvalue="1.76e-05">
<sequence>GCAGCTGC</sequence>
<mem:qvalue>0.148</mem:qvalue>
</matched-element>
</scanned-sequence>
<scanned-sequence accession="chr18" name="chr18">
</scanned-sequence>
<scanned-sequence accession="chr18" name="chr18">
</scanned-sequence>
<scanned-sequence accession="chr18" name="chr18">
</scanned-sequence>
<scanned-sequence accession="chr18" name="chr18">
<matched-element start="47227690" stop="47227697" score="3.36585" pvalue="9.95e-05">
<sequence>TCAGCTGC</sequence>
<mem:qvalue>0.235</mem:qvalue>
</matched-element>
</scanned-sequence>
<scanned-sequence accession="chr18" name="chr18">
</scanned-sequence>
<scanned-sequence accession="chr18" name="chr18">
</scanned-sequence>
<scanned-sequence accession="chr18" name="chr18">
<matched-element start="55220832" stop="55220839" score="14.3293" pvalue="1.76e-05">
<sequence>GCAGCTGC</sequence>
<mem:qvalue>0.148</mem:qvalue>
</matched-element>
<matched-element start="55220839" stop="55220832" score="14.3293" pvalue="1.76e-05">
<sequence>GCAGCTGC</sequence>
<mem:qvalue>0.148</mem:qvalue>
</matched-element>
</scanned-sequence>
<scanned-sequence accession="chr18" name="chr18">
</scanned-sequence>
<scanned-sequence accession="chr18" name="chr18">
</scanned-sequence>
<scanned-sequence accession="chr18" name="chr18">
</scanned-sequence>
<scanned-sequence accession="chr18" name="chr18">
<matched-element start="58973707" stop="58973714" score="3.36585" pvalue="9.95e-05">
<sequence>CCAGCTGC</sequence>
<mem:qvalue>0.235</mem:qvalue>
</matched-element>
</scanned-sequence>
<scanned-sequence accession="chr18" name="chr18">
</scanned-sequence>
<scanned-sequence accession="chr18" name="chr18">
</scanned-sequence>
<scanned-sequence accession="chr18" name="chr18">
</scanned-sequence>
<scanned-sequence accession="chr18" name="chr18">
</scanned-sequence>
<scanned-sequence accession="chr18" name="chr18">
</scanned-sequence>
<scanned-sequence accession="chr18" name="chr18">
</scanned-sequence>
<scanned-sequence accession="chr18" name="chr18">
<matched-element start="59136529" stop="59136522" score="3.36585" pvalue="9.95e-05">
<sequence>CCAGCTGC</sequence>
<mem:qvalue>0.235</mem:qvalue>
</matched-element>
</scanned-sequence>
<scanned-sequence accession="chr18" name="chr18">
</scanned-sequence>
<scanned-sequence accession="chr18" name="chr18">
<matched-element start="64811259" stop="64811266" score="14.3293" pvalue="1.76e-05">
<sequence>GCAGCTGC</sequence>
<mem:qvalue>0.148</mem:qvalue>
</matched-element>
<matched-element start="64811266" stop="64811259" score="14.3293" pvalue="1.76e-05">
<sequence>GCAGCTGC</sequence>
<mem:qvalue>0.148</mem:qvalue>
</matched-element>
<matched-element start="64811094" stop="64811101" score="13.3293" pvalue="6.55e-05">
<sequence>ACAGCTGT</sequence>
<mem:qvalue>0.222</mem:qvalue>
</matched-element>
<matched-element start="64811101" stop="64811094" score="13.3293" pvalue="6.55e-05">
<sequence>ACAGCTGT</sequence>
<mem:qvalue>0.222</mem:qvalue>
</matched-element>
</scanned-sequence>
<scanned-sequence accession="chr18" name="chr18">
</scanned-sequence>
<scanned-sequence accession="chr18" name="chr18">
</scanned-sequence>
<scanned-sequence accession="chr18" name="chr18">
</scanned-sequence>
<scanned-sequence accession="chr19" name="chr19">
</scanned-sequence>
<scanned-sequence accession="chr19" name="chr19">
</scanned-sequence>
<scanned-sequence accession="chr19" name="chr19">
</scanned-sequence>
<scanned-sequence accession="chr19" name="chr19">
</scanned-sequence>
<scanned-sequence accession="chr19" name="chr19">
</scanned-sequence>
<scanned-sequence accession="chr19" name="chr19">
<matched-element start="1334310" stop="1334303" score="3.36585" pvalue="9.95e-05">
<sequence>CCAGCTGC</sequence>
<mem:qvalue>0.235</mem:qvalue>
</matched-element>
</scanned-sequence>
<scanned-sequence accession="chr19" name="chr19">
</scanned-sequence>
<scanned-sequence accession="chr19" name="chr19">
</scanned-sequence>
<scanned-sequence accession="chr19" name="chr19">
</scanned-sequence>
<scanned-sequence accession="chr19" name="chr19">
</scanned-sequence>
<scanned-sequence accession="chr19" name="chr19">
</scanned-sequence>
<scanned-sequence accession="chr19" name="chr19">
</scanned-sequence>
<scanned-sequence accession="chr19" name="chr19">
</scanned-sequence>
<scanned-sequence accession="chr19" name="chr19">
</scanned-sequence>
<scanned-sequence accession="chr19" name="chr19">
<matched-element start="2512957" stop="2512964" score="14.3293" pvalue="1.76e-05">
<sequence>GCAGCTGC</sequence>
<mem:qvalue>0.148</mem:qvalue>
</matched-element>
<matched-element start="2512964" stop="2512957" score="14.3293" pvalue="1.76e-05">
<sequence>GCAGCTGC</sequence>
<mem:qvalue>0.148</mem:qvalue>
</matched-element>
</scanned-sequence>
<scanned-sequence accession="chr19" name="chr19">
</scanned-sequence>
<scanned-sequence accession="chr19" name="chr19">
</scanned-sequence>
<scanned-sequence accession="chr19" name="chr19">
</scanned-sequence>
<scanned-sequence accession="chr19" name="chr19">
</scanned-sequence>
<scanned-sequence accession="chr19" name="chr19">
<matched-element start="2734611" stop="2734618" score="14.061" pvalue="3.4e-05">
<sequence>ACAGCTGC</sequence>
<mem:qvalue>0.188</mem:qvalue>
</matched-element>
<matched-element start="2734618" stop="2734611" score="13.5976" pvalue="5.04e-05">
<sequence>GCAGCTGT</sequence>
<mem:qvalue>0.207</mem:qvalue>
</matched-element>
</scanned-sequence>
<scanned-sequence accession="chr19" name="chr19">
</scanned-sequence>
<scanned-sequence accession="chr19" name="chr19">
</scanned-sequence>
<scanned-sequence accession="chr19" name="chr19">
</scanned-sequence>
<scanned-sequence accession="chr19" name="chr19">
</scanned-sequence>
<scanned-sequence accession="chr19" name="chr19">
</scanned-sequence>
<scanned-sequence accession="chr19" name="chr19">
</scanned-sequence>
<scanned-sequence accession="chr19" name="chr19">
</scanned-sequence>
<scanned-sequence accession="chr19" name="chr19">
</scanned-sequence>
<scanned-sequence accession="chr19" name="chr19">
</scanned-sequence>
<scanned-sequence accession="chr19" name="chr19">
</scanned-sequence>
<scanned-sequence accession="chr19" name="chr19">
</scanned-sequence>
<scanned-sequence accession="chr19" name="chr19">
</scanned-sequence>
<scanned-sequence accession="chr19" name="chr19">
</scanned-sequence>
<scanned-sequence accession="chr19" name="chr19">
</scanned-sequence>
<scanned-sequence accession="chr19" name="chr19">
</scanned-sequence>
<scanned-sequence accession="chr19" name="chr19">
</scanned-sequence>
<scanned-sequence accession="chr19" name="chr19">
</scanned-sequence>
<scanned-sequence accession="chr19" name="chr19">
</scanned-sequence>
<scanned-sequence accession="chr19" name="chr19">
</scanned-sequence>
<scanned-sequence accession="chr19" name="chr19">
</scanned-sequence>
<scanned-sequence accession="chr19" name="chr19">
<matched-element start="10085338" stop="10085345" score="14.3293" pvalue="1.76e-05">
<sequence>GCAGCTGC</sequence>
<mem:qvalue>0.148</mem:qvalue>
</matched-element>
<matched-element start="10085345" stop="10085338" score="14.3293" pvalue="1.76e-05">
<sequence>GCAGCTGC</sequence>
<mem:qvalue>0.148</mem:qvalue>
</matched-element>
</scanned-sequence>
<scanned-sequence accession="chr19" name="chr19">
</scanned-sequence>
<scanned-sequence accession="chr19" name="chr19">
</scanned-sequence>
<scanned-sequence accession="chr19" name="chr19">
</scanned-sequence>
<scanned-sequence accession="chr19" name="chr19">
</scanned-sequence>
<scanned-sequence accession="chr19" name="chr19">
</scanned-sequence>
<scanned-sequence accession="chr19" name="chr19">
</scanned-sequence>
<scanned-sequence accession="chr19" name="chr19">
</scanned-sequence>
<scanned-sequence accession="chr19" name="chr19">
</scanned-sequence>
<scanned-sequence accession="chr19" name="chr19">
</scanned-sequence>
<scanned-sequence accession="chr19" name="chr19">
</scanned-sequence>
<scanned-sequence accession="chr19" name="chr19">
</scanned-sequence>
<scanned-sequence accession="chr19" name="chr19">
</scanned-sequence>
<scanned-sequence accession="chr19" name="chr19">
</scanned-sequence>
<scanned-sequence accession="chr19" name="chr19">
<matched-element start="12764593" stop="12764600" score="3.36585" pvalue="9.95e-05">
<sequence>TCAGCTGC</sequence>
<mem:qvalue>0.235</mem:qvalue>
</matched-element>
</scanned-sequence>
<scanned-sequence accession="chr19" name="chr19">
</scanned-sequence>
<scanned-sequence accession="chr19" name="chr19">
<matched-element start="12871669" stop="12871662" score="3.36585" pvalue="9.95e-05">
<sequence>TCAGCTGC</sequence>
<mem:qvalue>0.235</mem:qvalue>
</matched-element>
</scanned-sequence>
<scanned-sequence accession="chr19" name="chr19">
<matched-element start="12910054" stop="12910061" score="14.061" pvalue="3.4e-05">
<sequence>ACAGCTGC</sequence>
<mem:qvalue>0.188</mem:qvalue>
</matched-element>
<matched-element start="12910061" stop="12910054" score="13.5976" pvalue="5.04e-05">
<sequence>GCAGCTGT</sequence>
<mem:qvalue>0.207</mem:qvalue>
</matched-element>
</scanned-sequence>
<scanned-sequence accession="chr19" name="chr19">
</scanned-sequence>
<scanned-sequence accession="chr19" name="chr19">
</scanned-sequence>
<scanned-sequence accession="chr19" name="chr19">
</scanned-sequence>
<scanned-sequence accession="chr19" name="chr19">
</scanned-sequence>
<scanned-sequence accession="chr19" name="chr19">
<matched-element start="13139520" stop="13139513" score="3.36585" pvalue="9.95e-05">
<sequence>CCAGCTGC</sequence>
<mem:qvalue>0.235</mem:qvalue>
</matched-element>
</scanned-sequence>
<scanned-sequence accession="chr19" name="chr19">
<matched-element start="14353166" stop="14353173" score="3.36585" pvalue="9.95e-05">
<sequence>CCAGCTGC</sequence>
<mem:qvalue>0.235</mem:qvalue>
</matched-element>
</scanned-sequence>
<scanned-sequence accession="chr19" name="chr19">
</scanned-sequence>
<scanned-sequence accession="chr19" name="chr19">
</scanned-sequence>
<scanned-sequence accession="chr19" name="chr19">
</scanned-sequence>
<scanned-sequence accession="chr19" name="chr19">
</scanned-sequence>
<scanned-sequence accession="chr19" name="chr19">
</scanned-sequence>
<scanned-sequence accession="chr19" name="chr19">
</scanned-sequence>
<scanned-sequence accession="chr19" name="chr19">
</scanned-sequence>
<scanned-sequence accession="chr19" name="chr19">
</scanned-sequence>
<scanned-sequence accession="chr19" name="chr19">
</scanned-sequence>
<scanned-sequence accession="chr19" name="chr19">
<matched-element start="16557918" stop="16557911" score="14.061" pvalue="3.4e-05">
<sequence>ACAGCTGC</sequence>
<mem:qvalue>0.188</mem:qvalue>
</matched-element>
<matched-element start="16557911" stop="16557918" score="13.5976" pvalue="5.04e-05">
<sequence>GCAGCTGT</sequence>
<mem:qvalue>0.207</mem:qvalue>
</matched-element>
</scanned-sequence>
<scanned-sequence accession="chr19" name="chr19">
</scanned-sequence>
<scanned-sequence accession="chr19" name="chr19">
</scanned-sequence>
<scanned-sequence accession="chr19" name="chr19">
</scanned-sequence>
<scanned-sequence accession="chr19" name="chr19">
</scanned-sequence>
<scanned-sequence accession="chr19" name="chr19">
</scanned-sequence>
<scanned-sequence accession="chr19" name="chr19">
</scanned-sequence>
<scanned-sequence accession="chr19" name="chr19">
</scanned-sequence>
<scanned-sequence accession="chr19" name="chr19">
<matched-element start="17391586" stop="17391579" score="3.36585" pvalue="9.95e-05">
<sequence>TCAGCTGC</sequence>
<mem:qvalue>0.235</mem:qvalue>
</matched-element>
</scanned-sequence>
<scanned-sequence accession="chr19" name="chr19">
</scanned-sequence>
<scanned-sequence accession="chr19" name="chr19">
</scanned-sequence>
<scanned-sequence accession="chr19" name="chr19">
</scanned-sequence>
<scanned-sequence accession="chr19" name="chr19">
<matched-element start="17904543" stop="17904550" score="14.3293" pvalue="1.76e-05">
<sequence>GCAGCTGC</sequence>
<mem:qvalue>0.148</mem:qvalue>
</matched-element>
<matched-element start="17904550" stop="17904543" score="14.3293" pvalue="1.76e-05">
<sequence>GCAGCTGC</sequence>
<mem:qvalue>0.148</mem:qvalue>
</matched-element>
</scanned-sequence>
<scanned-sequence accession="chr19" name="chr19">
</scanned-sequence>
<scanned-sequence accession="chr19" name="chr19">
</scanned-sequence>
<scanned-sequence accession="chr19" name="chr19">
</scanned-sequence>
<scanned-sequence accession="chr19" name="chr19">
</scanned-sequence>
<scanned-sequence accession="chr19" name="chr19">
<matched-element start="33312872" stop="33312865" score="14.061" pvalue="3.4e-05">
<sequence>ACAGCTGC</sequence>
<mem:qvalue>0.188</mem:qvalue>
</matched-element>
<matched-element start="33312865" stop="33312872" score="13.5976" pvalue="5.04e-05">
<sequence>GCAGCTGT</sequence>
<mem:qvalue>0.207</mem:qvalue>
</matched-element>
</scanned-sequence>
<scanned-sequence accession="chr19" name="chr19">
<matched-element start="38359677" stop="38359684" score="3.36585" pvalue="9.95e-05">
<sequence>TCAGCTGC</sequence>
<mem:qvalue>0.235</mem:qvalue>
</matched-element>
</scanned-sequence>
<scanned-sequence accession="chr19" name="chr19">
</scanned-sequence>
<scanned-sequence accession="chr19" name="chr19">
</scanned-sequence>
<scanned-sequence accession="chr19" name="chr19">
</scanned-sequence>
<scanned-sequence accession="chr19" name="chr19">
</scanned-sequence>
<scanned-sequence accession="chr19" name="chr19">
</scanned-sequence>
<scanned-sequence accession="chr19" name="chr19">
</scanned-sequence>
<scanned-sequence accession="chr19" name="chr19">
</scanned-sequence>
<scanned-sequence accession="chr19" name="chr19">
<matched-element start="44584390" stop="44584397" score="14.061" pvalue="3.4e-05">
<sequence>ACAGCTGC</sequence>
<mem:qvalue>0.188</mem:qvalue>
</matched-element>
<matched-element start="44584397" stop="44584390" score="13.5976" pvalue="5.04e-05">
<sequence>GCAGCTGT</sequence>
<mem:qvalue>0.207</mem:qvalue>
</matched-element>
</scanned-sequence>
<scanned-sequence accession="chr19" name="chr19">
</scanned-sequence>
<scanned-sequence accession="chr19" name="chr19">
</scanned-sequence>
<scanned-sequence accession="chr19" name="chr19">
<matched-element start="44590170" stop="44590163" score="3.36585" pvalue="9.95e-05">
<sequence>CCAGCTGC</sequence>
<mem:qvalue>0.235</mem:qvalue>
</matched-element>
</scanned-sequence>
<scanned-sequence accession="chr19" name="chr19">
</scanned-sequence>
<scanned-sequence accession="chr19" name="chr19">
</scanned-sequence>
<scanned-sequence accession="chr19" name="chr19">
</scanned-sequence>
<scanned-sequence accession="chr19" name="chr19">
<matched-element start="44628089" stop="44628082" score="3.36585" pvalue="9.95e-05">
<sequence>CCAGCTGC</sequence>
<mem:qvalue>0.235</mem:qvalue>
</matched-element>
</scanned-sequence>
<scanned-sequence accession="chr19" name="chr19">
</scanned-sequence>
<scanned-sequence accession="chr19" name="chr19">
</scanned-sequence>
<scanned-sequence accession="chr19" name="chr19">
</scanned-sequence>
<scanned-sequence accession="chr19" name="chr19">
<matched-element start="45623896" stop="45623903" score="14.3293" pvalue="1.76e-05">
<sequence>GCAGCTGC</sequence>
<mem:qvalue>0.148</mem:qvalue>
</matched-element>
<matched-element start="45623903" stop="45623896" score="14.3293" pvalue="1.76e-05">
<sequence>GCAGCTGC</sequence>
<mem:qvalue>0.148</mem:qvalue>
</matched-element>
</scanned-sequence>
<scanned-sequence accession="chr19" name="chr19">
<matched-element start="45975055" stop="45975062" score="14.3293" pvalue="1.76e-05">
<sequence>GCAGCTGC</sequence>
<mem:qvalue>0.148</mem:qvalue>
</matched-element>
<matched-element start="45975062" stop="45975055" score="14.3293" pvalue="1.76e-05">
<sequence>GCAGCTGC</sequence>
<mem:qvalue>0.148</mem:qvalue>
</matched-element>
</scanned-sequence>
<scanned-sequence accession="chr19" name="chr19">
</scanned-sequence>
<scanned-sequence accession="chr19" name="chr19">
</scanned-sequence>
<scanned-sequence accession="chr19" name="chr19">
</scanned-sequence>
<scanned-sequence accession="chr19" name="chr19">
<matched-element start="47067262" stop="47067269" score="14.3293" pvalue="1.76e-05">
<sequence>GCAGCTGC</sequence>
<mem:qvalue>0.148</mem:qvalue>
</matched-element>
<matched-element start="47067269" stop="47067262" score="14.3293" pvalue="1.76e-05">
<sequence>GCAGCTGC</sequence>
<mem:qvalue>0.148</mem:qvalue>
</matched-element>
</scanned-sequence>
<scanned-sequence accession="chr19" name="chr19">
</scanned-sequence>
<scanned-sequence accession="chr19" name="chr19">
</scanned-sequence>
<scanned-sequence accession="chr19" name="chr19">
</scanned-sequence>
<scanned-sequence accession="chr19" name="chr19">
</scanned-sequence>
<scanned-sequence accession="chr19" name="chr19">
</scanned-sequence>
<scanned-sequence accession="chr19" name="chr19">
</scanned-sequence>
<scanned-sequence accession="chr19" name="chr19">
</scanned-sequence>
<scanned-sequence accession="chr19" name="chr19">
</scanned-sequence>
<scanned-sequence accession="chr19" name="chr19">
</scanned-sequence>
<scanned-sequence accession="chr19" name="chr19">
</scanned-sequence>
<scanned-sequence accession="chr19" name="chr19">
</scanned-sequence>
<scanned-sequence accession="chr19" name="chr19">
</scanned-sequence>
<scanned-sequence accession="chr19" name="chr19">
<matched-element start="50901785" stop="50901792" score="13.3293" pvalue="6.55e-05">
<sequence>ACAGCTGT</sequence>
<mem:qvalue>0.222</mem:qvalue>
</matched-element>
<matched-element start="50901792" stop="50901785" score="13.3293" pvalue="6.55e-05">
<sequence>ACAGCTGT</sequence>
<mem:qvalue>0.222</mem:qvalue>
</matched-element>
</scanned-sequence>
<scanned-sequence accession="chr19" name="chr19">
</scanned-sequence>
<scanned-sequence accession="chr19" name="chr19">
</scanned-sequence>
<scanned-sequence accession="chr19" name="chr19">
</scanned-sequence>
<scanned-sequence accession="chr19" name="chr19">
</scanned-sequence>
<scanned-sequence accession="chr19" name="chr19">
</scanned-sequence>
<scanned-sequence accession="chr19" name="chr19">
</scanned-sequence>
<scanned-sequence accession="chr19" name="chr19">
</scanned-sequence>
<scanned-sequence accession="chr19" name="chr19">
</scanned-sequence>
<scanned-sequence accession="chr19" name="chr19">
</scanned-sequence>
<scanned-sequence accession="chr19" name="chr19">
</scanned-sequence>
<scanned-sequence accession="chr19" name="chr19">
</scanned-sequence>
<scanned-sequence accession="chr19" name="chr19">
</scanned-sequence>
<scanned-sequence accession="chr19" name="chr19">
<matched-element start="54070467" stop="54070460" score="14.061" pvalue="3.4e-05">
<sequence>ACAGCTGC</sequence>
<mem:qvalue>0.188</mem:qvalue>
</matched-element>
<matched-element start="54070460" stop="54070467" score="13.5976" pvalue="5.04e-05">
<sequence>GCAGCTGT</sequence>
<mem:qvalue>0.207</mem:qvalue>
</matched-element>
</scanned-sequence>
<scanned-sequence accession="chr19" name="chr19">
</scanned-sequence>
<scanned-sequence accession="chr19" name="chr19">
</scanned-sequence>
<scanned-sequence accession="chr19" name="chr19">
</scanned-sequence>
<scanned-sequence accession="chr19" name="chr19">
</scanned-sequence>
<scanned-sequence accession="chr19" name="chr19">
</scanned-sequence>
<scanned-sequence accession="chr19" name="chr19">
</scanned-sequence>
<scanned-sequence accession="chr19" name="chr19">
<matched-element start="55091000" stop="55091007" score="14.3293" pvalue="1.76e-05">
<sequence>GCAGCTGC</sequence>
<mem:qvalue>0.148</mem:qvalue>
</matched-element>
<matched-element start="55091007" stop="55091000" score="14.3293" pvalue="1.76e-05">
<sequence>GCAGCTGC</sequence>
<mem:qvalue>0.148</mem:qvalue>
</matched-element>
<matched-element start="55091331" stop="55091338" score="3.36585" pvalue="9.95e-05">
<sequence>CCAGCTGC</sequence>
<mem:qvalue>0.235</mem:qvalue>
</matched-element>
</scanned-sequence>
<scanned-sequence accession="chr19" name="chr19">
</scanned-sequence>
<scanned-sequence accession="chr19" name="chr19">
</scanned-sequence>
<scanned-sequence accession="chr19" name="chr19">
</scanned-sequence>
<scanned-sequence accession="chr19" name="chr19">
</scanned-sequence>
<scanned-sequence accession="chr19" name="chr19">
</scanned-sequence>
<scanned-sequence accession="chr19" name="chr19">
</scanned-sequence>
<scanned-sequence accession="chr19" name="chr19">
</scanned-sequence>
<scanned-sequence accession="chr19" name="chr19">
</scanned-sequence>
<scanned-sequence accession="chr19" name="chr19">
</scanned-sequence>
<scanned-sequence accession="chr19" name="chr19">
</scanned-sequence>
<scanned-sequence accession="chr19" name="chr19">
</scanned-sequence>
<scanned-sequence accession="chr19" name="chr19">
</scanned-sequence>
<scanned-sequence accession="chr19" name="chr19">
<matched-element start="59404225" stop="59404232" score="3.36585" pvalue="9.95e-05">
<sequence>CCAGCTGC</sequence>
<mem:qvalue>0.235</mem:qvalue>
</matched-element>
</scanned-sequence>
<scanned-sequence accession="chr19" name="chr19">
</scanned-sequence>
<scanned-sequence accession="chr19" name="chr19">
<matched-element start="60462411" stop="60462418" score="14.3293" pvalue="1.76e-05">
<sequence>GCAGCTGC</sequence>
<mem:qvalue>0.148</mem:qvalue>
</matched-element>
<matched-element start="60462418" stop="60462411" score="14.3293" pvalue="1.76e-05">
<sequence>GCAGCTGC</sequence>
<mem:qvalue>0.148</mem:qvalue>
</matched-element>
</scanned-sequence>
<scanned-sequence accession="chr19" name="chr19">
</scanned-sequence>
<scanned-sequence accession="chr19" name="chr19">
</scanned-sequence>
<scanned-sequence accession="chr19" name="chr19">
</scanned-sequence>
<scanned-sequence accession="chr19" name="chr19">
</scanned-sequence>
<scanned-sequence accession="chr19" name="chr19">
</scanned-sequence>
<scanned-sequence accession="chr19" name="chr19">
</scanned-sequence>
<scanned-sequence accession="chr19" name="chr19">
<matched-element start="63598815" stop="63598822" score="3.36585" pvalue="9.95e-05">
<sequence>CCAGCTGC</sequence>
<mem:qvalue>0.235</mem:qvalue>
</matched-element>
</scanned-sequence>
<scanned-sequence accession="chr19" name="chr19">
</scanned-sequence>
<scanned-sequence accession="chr19" name="chr19">
</scanned-sequence>
<scanned-sequence accession="chr19" name="chr19">
</scanned-sequence>
<scanned-sequence accession="chr20" name="chr20">
</scanned-sequence>
<scanned-sequence accession="chr20" name="chr20">
</scanned-sequence>
<scanned-sequence accession="chr20" name="chr20">
</scanned-sequence>
<scanned-sequence accession="chr20" name="chr20">
</scanned-sequence>
<scanned-sequence accession="chr20" name="chr20">
</scanned-sequence>
<scanned-sequence accession="chr20" name="chr20">
</scanned-sequence>
<scanned-sequence accession="chr20" name="chr20">
</scanned-sequence>
<scanned-sequence accession="chr20" name="chr20">
</scanned-sequence>
<scanned-sequence accession="chr20" name="chr20">
</scanned-sequence>
<scanned-sequence accession="chr20" name="chr20">
<matched-element start="17785079" stop="17785086" score="14.3293" pvalue="1.76e-05">
<sequence>GCAGCTGC</sequence>
<mem:qvalue>0.148</mem:qvalue>
</matched-element>
<matched-element start="17785086" stop="17785079" score="14.3293" pvalue="1.76e-05">
<sequence>GCAGCTGC</sequence>
<mem:qvalue>0.148</mem:qvalue>
</matched-element>
</scanned-sequence>
<scanned-sequence accession="chr20" name="chr20">
</scanned-sequence>
<scanned-sequence accession="chr20" name="chr20">
</scanned-sequence>
<scanned-sequence accession="chr20" name="chr20">
</scanned-sequence>
<scanned-sequence accession="chr20" name="chr20">
</scanned-sequence>
<scanned-sequence accession="chr20" name="chr20">
<matched-element start="29664383" stop="29664390" score="14.3293" pvalue="1.76e-05">
<sequence>GCAGCTGC</sequence>
<mem:qvalue>0.148</mem:qvalue>
</matched-element>
<matched-element start="29664390" stop="29664383" score="14.3293" pvalue="1.76e-05">
<sequence>GCAGCTGC</sequence>
<mem:qvalue>0.148</mem:qvalue>
</matched-element>
</scanned-sequence>
<scanned-sequence accession="chr20" name="chr20">
</scanned-sequence>
<scanned-sequence accession="chr20" name="chr20">
</scanned-sequence>
<scanned-sequence accession="chr20" name="chr20">
</scanned-sequence>
<scanned-sequence accession="chr20" name="chr20">
</scanned-sequence>
<scanned-sequence accession="chr20" name="chr20">
</scanned-sequence>
<scanned-sequence accession="chr20" name="chr20">
</scanned-sequence>
<scanned-sequence accession="chr20" name="chr20">
</scanned-sequence>
<scanned-sequence accession="chr20" name="chr20">
</scanned-sequence>
<scanned-sequence accession="chr20" name="chr20">
<matched-element start="34667306" stop="34667299" score="14.061" pvalue="3.4e-05">
<sequence>ACAGCTGC</sequence>
<mem:qvalue>0.188</mem:qvalue>
</matched-element>
<matched-element start="34667299" stop="34667306" score="13.5976" pvalue="5.04e-05">
<sequence>GCAGCTGT</sequence>
<mem:qvalue>0.207</mem:qvalue>
</matched-element>
</scanned-sequence>
<scanned-sequence accession="chr20" name="chr20">
</scanned-sequence>
<scanned-sequence accession="chr20" name="chr20">
</scanned-sequence>
<scanned-sequence accession="chr20" name="chr20">
</scanned-sequence>
<scanned-sequence accession="chr20" name="chr20">
<matched-element start="36937711" stop="36937718" score="14.3293" pvalue="1.76e-05">
<sequence>GCAGCTGC</sequence>
<mem:qvalue>0.148</mem:qvalue>
</matched-element>
<matched-element start="36937718" stop="36937711" score="14.3293" pvalue="1.76e-05">
<sequence>GCAGCTGC</sequence>
<mem:qvalue>0.148</mem:qvalue>
</matched-element>
</scanned-sequence>
<scanned-sequence accession="chr20" name="chr20">
</scanned-sequence>
<scanned-sequence accession="chr20" name="chr20">
</scanned-sequence>
<scanned-sequence accession="chr20" name="chr20">
<matched-element start="42335481" stop="42335474" score="3.36585" pvalue="9.95e-05">
<sequence>CCAGCTGC</sequence>
<mem:qvalue>0.235</mem:qvalue>
</matched-element>
</scanned-sequence>
<scanned-sequence accession="chr20" name="chr20">
<matched-element start="42708486" stop="42708479" score="3.36585" pvalue="9.95e-05">
<sequence>CCAGCTGC</sequence>
<mem:qvalue>0.235</mem:qvalue>
</matched-element>
<matched-element start="42708543" stop="42708536" score="3.36585" pvalue="9.95e-05">
<sequence>CCAGCTGC</sequence>
<mem:qvalue>0.235</mem:qvalue>
</matched-element>
</scanned-sequence>
<scanned-sequence accession="chr20" name="chr20">
</scanned-sequence>
<scanned-sequence accession="chr20" name="chr20">
<matched-element start="44192721" stop="44192728" score="14.3293" pvalue="1.76e-05">
<sequence>GCAGCTGC</sequence>
<mem:qvalue>0.148</mem:qvalue>
</matched-element>
<matched-element start="44192728" stop="44192721" score="14.3293" pvalue="1.76e-05">
<sequence>GCAGCTGC</sequence>
<mem:qvalue>0.148</mem:qvalue>
</matched-element>
</scanned-sequence>
<scanned-sequence accession="chr20" name="chr20">
</scanned-sequence>
<scanned-sequence accession="chr20" name="chr20">
<matched-element start="45477457" stop="45477450" score="3.36585" pvalue="9.95e-05">
<sequence>CCAGCTGC</sequence>
<mem:qvalue>0.235</mem:qvalue>
</matched-element>
</scanned-sequence>
<scanned-sequence accession="chr20" name="chr20">
</scanned-sequence>
<scanned-sequence accession="chr20" name="chr20">
</scanned-sequence>
<scanned-sequence accession="chr20" name="chr20">
</scanned-sequence>
<scanned-sequence accession="chr20" name="chr20">
</scanned-sequence>
<scanned-sequence accession="chr20" name="chr20">
<matched-element start="46788711" stop="46788718" score="14.3293" pvalue="1.76e-05">
<sequence>GCAGCTGC</sequence>
<mem:qvalue>0.148</mem:qvalue>
</matched-element>
<matched-element start="46788718" stop="46788711" score="14.3293" pvalue="1.76e-05">
<sequence>GCAGCTGC</sequence>
<mem:qvalue>0.148</mem:qvalue>
</matched-element>
<matched-element start="46788913" stop="46788920" score="13.3293" pvalue="6.55e-05">
<sequence>ACAGCTGT</sequence>
<mem:qvalue>0.222</mem:qvalue>
</matched-element>
<matched-element start="46788920" stop="46788913" score="13.3293" pvalue="6.55e-05">
<sequence>ACAGCTGT</sequence>
<mem:qvalue>0.222</mem:qvalue>
</matched-element>
</scanned-sequence>
<scanned-sequence accession="chr20" name="chr20">
</scanned-sequence>
<scanned-sequence accession="chr20" name="chr20">
</scanned-sequence>
<scanned-sequence accession="chr20" name="chr20">
</scanned-sequence>
<scanned-sequence accession="chr20" name="chr20">
</scanned-sequence>
<scanned-sequence accession="chr20" name="chr20">
</scanned-sequence>
<scanned-sequence accession="chr20" name="chr20">
</scanned-sequence>
<scanned-sequence accession="chr20" name="chr20">
</scanned-sequence>
<scanned-sequence accession="chr20" name="chr20">
</scanned-sequence>
<scanned-sequence accession="chr20" name="chr20">
</scanned-sequence>
<scanned-sequence accession="chr20" name="chr20">
</scanned-sequence>
<scanned-sequence accession="chr20" name="chr20">
</scanned-sequence>
<scanned-sequence accession="chr20" name="chr20">
</scanned-sequence>
<scanned-sequence accession="chr20" name="chr20">
<matched-element start="49437327" stop="49437334" score="14.061" pvalue="3.4e-05">
<sequence>ACAGCTGC</sequence>
<mem:qvalue>0.188</mem:qvalue>
</matched-element>
<matched-element start="49437334" stop="49437327" score="13.5976" pvalue="5.04e-05">
<sequence>GCAGCTGT</sequence>
<mem:qvalue>0.207</mem:qvalue>
</matched-element>
</scanned-sequence>
<scanned-sequence accession="chr20" name="chr20">
</scanned-sequence>
<scanned-sequence accession="chr20" name="chr20">
</scanned-sequence>
<scanned-sequence accession="chr20" name="chr20">
<matched-element start="51889718" stop="51889725" score="14.3293" pvalue="1.76e-05">
<sequence>GCAGCTGC</sequence>
<mem:qvalue>0.148</mem:qvalue>
</matched-element>
<matched-element start="51889725" stop="51889718" score="14.3293" pvalue="1.76e-05">
<sequence>GCAGCTGC</sequence>
<mem:qvalue>0.148</mem:qvalue>
</matched-element>
<matched-element start="51889647" stop="51889654" score="14.061" pvalue="3.4e-05">
<sequence>ACAGCTGC</sequence>
<mem:qvalue>0.188</mem:qvalue>
</matched-element>
<matched-element start="51889654" stop="51889647" score="13.5976" pvalue="5.04e-05">
<sequence>GCAGCTGT</sequence>
<mem:qvalue>0.207</mem:qvalue>
</matched-element>
</scanned-sequence>
<scanned-sequence accession="chr20" name="chr20">
</scanned-sequence>
<scanned-sequence accession="chr20" name="chr20">
</scanned-sequence>
<scanned-sequence accession="chr20" name="chr20">
</scanned-sequence>
<scanned-sequence accession="chr20" name="chr20">
</scanned-sequence>
<scanned-sequence accession="chr20" name="chr20">
</scanned-sequence>
<scanned-sequence accession="chr20" name="chr20">
</scanned-sequence>
<scanned-sequence accession="chr20" name="chr20">
</scanned-sequence>
<scanned-sequence accession="chr20" name="chr20">
</scanned-sequence>
<scanned-sequence accession="chr20" name="chr20">
</scanned-sequence>
<scanned-sequence accession="chr20" name="chr20">
</scanned-sequence>
<scanned-sequence accession="chr21" name="chr21">
</scanned-sequence>
<scanned-sequence accession="chr21" name="chr21">
</scanned-sequence>
<scanned-sequence accession="chr21" name="chr21">
</scanned-sequence>
<scanned-sequence accession="chr21" name="chr21">
</scanned-sequence>
<scanned-sequence accession="chr21" name="chr21">
</scanned-sequence>
<scanned-sequence accession="chr21" name="chr21">
</scanned-sequence>
<scanned-sequence accession="chr21" name="chr21">
</scanned-sequence>
<scanned-sequence accession="chr21" name="chr21">
</scanned-sequence>
<scanned-sequence accession="chr21" name="chr21">
</scanned-sequence>
<scanned-sequence accession="chr21" name="chr21">
</scanned-sequence>
<scanned-sequence accession="chr21" name="chr21">
</scanned-sequence>
<scanned-sequence accession="chr21" name="chr21">
</scanned-sequence>
<scanned-sequence accession="chr21" name="chr21">
</scanned-sequence>
<scanned-sequence accession="chr21" name="chr21">
</scanned-sequence>
<scanned-sequence accession="chr21" name="chr21">
</scanned-sequence>
<scanned-sequence accession="chr21" name="chr21">
</scanned-sequence>
<scanned-sequence accession="chr21" name="chr21">
</scanned-sequence>
<scanned-sequence accession="chr21" name="chr21">
</scanned-sequence>
<scanned-sequence accession="chr21" name="chr21">
</scanned-sequence>
<scanned-sequence accession="chr21" name="chr21">
</scanned-sequence>
<scanned-sequence accession="chr21" name="chr21">
</scanned-sequence>
<scanned-sequence accession="chr21" name="chr21">
</scanned-sequence>
<scanned-sequence accession="chr21" name="chr21">
<matched-element start="34314353" stop="34314346" score="14.061" pvalue="3.4e-05">
<sequence>ACAGCTGC</sequence>
<mem:qvalue>0.188</mem:qvalue>
</matched-element>
<matched-element start="34314346" stop="34314353" score="13.5976" pvalue="5.04e-05">
<sequence>GCAGCTGT</sequence>
<mem:qvalue>0.207</mem:qvalue>
</matched-element>
</scanned-sequence>
<scanned-sequence accession="chr21" name="chr21">
</scanned-sequence>
<scanned-sequence accession="chr21" name="chr21">
</scanned-sequence>
<scanned-sequence accession="chr21" name="chr21">
</scanned-sequence>
<scanned-sequence accession="chr21" name="chr21">
</scanned-sequence>
<scanned-sequence accession="chr21" name="chr21">
<matched-element start="41739378" stop="41739385" score="3.36585" pvalue="9.95e-05">
<sequence>CCAGCTGC</sequence>
<mem:qvalue>0.235</mem:qvalue>
</matched-element>
</scanned-sequence>
<scanned-sequence accession="chr21" name="chr21">
<matched-element start="41754313" stop="41754320" score="14.3293" pvalue="1.76e-05">
<sequence>GCAGCTGC</sequence>
<mem:qvalue>0.148</mem:qvalue>
</matched-element>
<matched-element start="41754320" stop="41754313" score="14.3293" pvalue="1.76e-05">
<sequence>GCAGCTGC</sequence>
<mem:qvalue>0.148</mem:qvalue>
</matched-element>
</scanned-sequence>
<scanned-sequence accession="chr21" name="chr21">
</scanned-sequence>
<scanned-sequence accession="chr21" name="chr21">
</scanned-sequence>
<scanned-sequence accession="chr21" name="chr21">
</scanned-sequence>
<scanned-sequence accession="chr21" name="chr21">
</scanned-sequence>
<scanned-sequence accession="chr21" name="chr21">
</scanned-sequence>
<scanned-sequence accession="chr21" name="chr21">
</scanned-sequence>
<scanned-sequence accession="chr22" name="chr22">
</scanned-sequence>
<scanned-sequence accession="chr22" name="chr22">
</scanned-sequence>
<scanned-sequence accession="chr22" name="chr22">
<matched-element start="16119321" stop="16119328" score="14.3293" pvalue="1.76e-05">
<sequence>GCAGCTGC</sequence>
<mem:qvalue>0.148</mem:qvalue>
</matched-element>
<matched-element start="16119327" stop="16119334" score="14.3293" pvalue="1.76e-05">
<sequence>GCAGCTGC</sequence>
<mem:qvalue>0.148</mem:qvalue>
</matched-element>
<matched-element start="16119328" stop="16119321" score="14.3293" pvalue="1.76e-05">
<sequence>GCAGCTGC</sequence>
<mem:qvalue>0.148</mem:qvalue>
</matched-element>
<matched-element start="16119334" stop="16119327" score="14.3293" pvalue="1.76e-05">
<sequence>GCAGCTGC</sequence>
<mem:qvalue>0.148</mem:qvalue>
</matched-element>
<matched-element start="16119153" stop="16119160" score="3.36585" pvalue="9.95e-05">
<sequence>CCAGCTGC</sequence>
<mem:qvalue>0.235</mem:qvalue>
</matched-element>
</scanned-sequence>
<scanned-sequence accession="chr22" name="chr22">
</scanned-sequence>
<scanned-sequence accession="chr22" name="chr22">
</scanned-sequence>
<scanned-sequence accession="chr22" name="chr22">
<matched-element start="17799919" stop="17799912" score="3.36585" pvalue="9.95e-05">
<sequence>TCAGCTGC</sequence>
<mem:qvalue>0.235</mem:qvalue>
</matched-element>
</scanned-sequence>
<scanned-sequence accession="chr22" name="chr22">
</scanned-sequence>
<scanned-sequence accession="chr22" name="chr22">
<matched-element start="20715161" stop="20715154" score="3.36585" pvalue="9.95e-05">
<sequence>CCAGCTGC</sequence>
<mem:qvalue>0.235</mem:qvalue>
</matched-element>
</scanned-sequence>
<scanned-sequence accession="chr22" name="chr22">
</scanned-sequence>
<scanned-sequence accession="chr22" name="chr22">
</scanned-sequence>
<scanned-sequence accession="chr22" name="chr22">
<matched-element start="21107247" stop="21107254" score="14.3293" pvalue="1.76e-05">
<sequence>GCAGCTGC</sequence>
<mem:qvalue>0.148</mem:qvalue>
</matched-element>
<matched-element start="21107254" stop="21107247" score="14.3293" pvalue="1.76e-05">
<sequence>GCAGCTGC</sequence>
<mem:qvalue>0.148</mem:qvalue>
</matched-element>
</scanned-sequence>
<scanned-sequence accession="chr22" name="chr22">
</scanned-sequence>
<scanned-sequence accession="chr22" name="chr22">
<matched-element start="21604014" stop="21604007" score="3.36585" pvalue="9.95e-05">
<sequence>CCAGCTGC</sequence>
<mem:qvalue>0.235</mem:qvalue>
</matched-element>
<matched-element start="21604204" stop="21604197" score="3.36585" pvalue="9.95e-05">
<sequence>CCAGCTGC</sequence>
<mem:qvalue>0.235</mem:qvalue>
</matched-element>
</scanned-sequence>
<scanned-sequence accession="chr22" name="chr22">
<matched-element start="21607844" stop="21607837" score="3.36585" pvalue="9.95e-05">
<sequence>CCAGCTGC</sequence>
<mem:qvalue>0.235</mem:qvalue>
</matched-element>
</scanned-sequence>
<scanned-sequence accession="chr22" name="chr22">
</scanned-sequence>
<scanned-sequence accession="chr22" name="chr22">
<matched-element start="25336412" stop="25336419" score="3.36585" pvalue="9.95e-05">
<sequence>CCAGCTGC</sequence>
<mem:qvalue>0.235</mem:qvalue>
</matched-element>
</scanned-sequence>
<scanned-sequence accession="chr22" name="chr22">
<matched-element start="27518338" stop="27518345" score="14.061" pvalue="3.4e-05">
<sequence>ACAGCTGC</sequence>
<mem:qvalue>0.188</mem:qvalue>
</matched-element>
<matched-element start="27518345" stop="27518338" score="13.5976" pvalue="5.04e-05">
<sequence>GCAGCTGT</sequence>
<mem:qvalue>0.207</mem:qvalue>
</matched-element>
</scanned-sequence>
<scanned-sequence accession="chr22" name="chr22">
</scanned-sequence>
<scanned-sequence accession="chr22" name="chr22">
</scanned-sequence>
<scanned-sequence accession="chr22" name="chr22">
</scanned-sequence>
<scanned-sequence accession="chr22" name="chr22">
</scanned-sequence>
<scanned-sequence accession="chr22" name="chr22">
</scanned-sequence>
<scanned-sequence accession="chr22" name="chr22">
</scanned-sequence>
<scanned-sequence accession="chr22" name="chr22">
</scanned-sequence>
<scanned-sequence accession="chr22" name="chr22">
</scanned-sequence>
<scanned-sequence accession="chr22" name="chr22">
</scanned-sequence>
<scanned-sequence accession="chr22" name="chr22">
</scanned-sequence>
<scanned-sequence accession="chr22" name="chr22">
</scanned-sequence>
<scanned-sequence accession="chr22" name="chr22">
<matched-element start="35587174" stop="35587181" score="14.3293" pvalue="1.76e-05">
<sequence>GCAGCTGC</sequence>
<mem:qvalue>0.148</mem:qvalue>
</matched-element>
<matched-element start="35587181" stop="35587174" score="14.3293" pvalue="1.76e-05">
<sequence>GCAGCTGC</sequence>
<mem:qvalue>0.148</mem:qvalue>
</matched-element>
</scanned-sequence>
<scanned-sequence accession="chr22" name="chr22">
<matched-element start="35588469" stop="35588462" score="14.061" pvalue="3.4e-05">
<sequence>ACAGCTGC</sequence>
<mem:qvalue>0.188</mem:qvalue>
</matched-element>
<matched-element start="35588462" stop="35588469" score="13.5976" pvalue="5.04e-05">
<sequence>GCAGCTGT</sequence>
<mem:qvalue>0.207</mem:qvalue>
</matched-element>
<matched-element start="35588575" stop="35588582" score="3.36585" pvalue="9.95e-05">
<sequence>TCAGCTGC</sequence>
<mem:qvalue>0.235</mem:qvalue>
</matched-element>
</scanned-sequence>
<scanned-sequence accession="chr22" name="chr22">
</scanned-sequence>
<scanned-sequence accession="chr22" name="chr22">
</scanned-sequence>
<scanned-sequence accession="chr22" name="chr22">
</scanned-sequence>
<scanned-sequence accession="chr22" name="chr22">
</scanned-sequence>
<scanned-sequence accession="chr22" name="chr22">
<matched-element start="36334615" stop="36334622" score="3.36585" pvalue="9.95e-05">
<sequence>CCAGCTGC</sequence>
<mem:qvalue>0.235</mem:qvalue>
</matched-element>
</scanned-sequence>
<scanned-sequence accession="chr22" name="chr22">
</scanned-sequence>
<scanned-sequence accession="chr22" name="chr22">
</scanned-sequence>
<scanned-sequence accession="chr22" name="chr22">
<matched-element start="38038085" stop="38038092" score="14.3293" pvalue="1.76e-05">
<sequence>GCAGCTGC</sequence>
<mem:qvalue>0.148</mem:qvalue>
</matched-element>
<matched-element start="38038092" stop="38038085" score="14.3293" pvalue="1.76e-05">
<sequence>GCAGCTGC</sequence>
<mem:qvalue>0.148</mem:qvalue>
</matched-element>
<matched-element start="38037804" stop="38037797" score="3.36585" pvalue="9.95e-05">
<sequence>CCAGCTGC</sequence>
<mem:qvalue>0.235</mem:qvalue>
</matched-element>
</scanned-sequence>
<scanned-sequence accession="chr22" name="chr22">
</scanned-sequence>
<scanned-sequence accession="chr22" name="chr22">
</scanned-sequence>
<scanned-sequence accession="chr22" name="chr22">
</scanned-sequence>
<scanned-sequence accession="chr22" name="chr22">
</scanned-sequence>
<scanned-sequence accession="chr22" name="chr22">
<matched-element start="38248979" stop="38248986" score="13.3293" pvalue="6.55e-05">
<sequence>ACAGCTGT</sequence>
<mem:qvalue>0.222</mem:qvalue>
</matched-element>
<matched-element start="38248986" stop="38248979" score="13.3293" pvalue="6.55e-05">
<sequence>ACAGCTGT</sequence>
<mem:qvalue>0.222</mem:qvalue>
</matched-element>
</scanned-sequence>
<scanned-sequence accession="chr22" name="chr22">
</scanned-sequence>
<scanned-sequence accession="chr22" name="chr22">
</scanned-sequence>
<scanned-sequence accession="chr22" name="chr22">
<matched-element start="39140957" stop="39140964" score="3.36585" pvalue="9.95e-05">
<sequence>CCAGCTGC</sequence>
<mem:qvalue>0.235</mem:qvalue>
</matched-element>
</scanned-sequence>
<scanned-sequence accession="chr22" name="chr22">
</scanned-sequence>
<scanned-sequence accession="chr22" name="chr22">
</scanned-sequence>
<scanned-sequence accession="chr22" name="chr22">
</scanned-sequence>
<scanned-sequence accession="chr22" name="chr22">
</scanned-sequence>
<scanned-sequence accession="chr22" name="chr22">
</scanned-sequence>
<scanned-sequence accession="chr22" name="chr22">
</scanned-sequence>
<scanned-sequence accession="chr22" name="chr22">
<matched-element start="40558661" stop="40558654" score="3.36585" pvalue="9.95e-05">
<sequence>CCAGCTGC</sequence>
<mem:qvalue>0.235</mem:qvalue>
</matched-element>
</scanned-sequence>
<scanned-sequence accession="chr22" name="chr22">
</scanned-sequence>
<scanned-sequence accession="chr22" name="chr22">
</scanned-sequence>
<scanned-sequence accession="chr22" name="chr22">
<matched-element start="40662558" stop="40662565" score="3.36585" pvalue="9.95e-05">
<sequence>CCAGCTGC</sequence>
<mem:qvalue>0.235</mem:qvalue>
</matched-element>
</scanned-sequence>
<scanned-sequence accession="chr22" name="chr22">
<matched-element start="41341512" stop="41341519" score="3.36585" pvalue="9.95e-05">
<sequence>CCAGCTGC</sequence>
<mem:qvalue>0.235</mem:qvalue>
</matched-element>
</scanned-sequence>
<scanned-sequence accession="chr22" name="chr22">
<matched-element start="41993828" stop="41993821" score="3.36585" pvalue="9.95e-05">
<sequence>CCAGCTGC</sequence>
<mem:qvalue>0.235</mem:qvalue>
</matched-element>
</scanned-sequence>
<scanned-sequence accession="chr22" name="chr22">
</scanned-sequence>
<scanned-sequence accession="chr22" name="chr22">
</scanned-sequence>
<scanned-sequence accession="chr22" name="chr22">
</scanned-sequence>
<scanned-sequence accession="chr22" name="chr22">
</scanned-sequence>
<scanned-sequence accession="chr22" name="chr22">
</scanned-sequence>
<scanned-sequence accession="chr22" name="chr22">
<matched-element start="46770908" stop="46770915" score="3.36585" pvalue="9.95e-05">
<sequence>CCAGCTGC</sequence>
<mem:qvalue>0.235</mem:qvalue>
</matched-element>
</scanned-sequence>
<scanned-sequence accession="chr22" name="chr22">
</scanned-sequence>
<scanned-sequence accession="chr22" name="chr22">
<matched-element start="48052026" stop="48052033" score="13.3293" pvalue="6.55e-05">
<sequence>ACAGCTGT</sequence>
<mem:qvalue>0.222</mem:qvalue>
</matched-element>
<matched-element start="48052033" stop="48052026" score="13.3293" pvalue="6.55e-05">
<sequence>ACAGCTGT</sequence>
<mem:qvalue>0.222</mem:qvalue>
</matched-element>
<matched-element start="48052100" stop="48052107" score="13.3293" pvalue="6.55e-05">
<sequence>ACAGCTGT</sequence>
<mem:qvalue>0.222</mem:qvalue>
</matched-element>
<matched-element start="48052107" stop="48052100" score="13.3293" pvalue="6.55e-05">
<sequence>ACAGCTGT</sequence>
<mem:qvalue>0.222</mem:qvalue>
</matched-element>
<matched-element start="48052160" stop="48052167" score="13.3293" pvalue="6.55e-05">
<sequence>ACAGCTGT</sequence>
<mem:qvalue>0.222</mem:qvalue>
</matched-element>
<matched-element start="48052167" stop="48052160" score="13.3293" pvalue="6.55e-05">
<sequence>ACAGCTGT</sequence>
<mem:qvalue>0.222</mem:qvalue>
</matched-element>
<matched-element start="48052228" stop="48052235" score="13.3293" pvalue="6.55e-05">
<sequence>ACAGCTGT</sequence>
<mem:qvalue>0.222</mem:qvalue>
</matched-element>
<matched-element start="48052235" stop="48052228" score="13.3293" pvalue="6.55e-05">
<sequence>ACAGCTGT</sequence>
<mem:qvalue>0.222</mem:qvalue>
</matched-element>
</scanned-sequence>
<scanned-sequence accession="chr22" name="chr22">
<matched-element start="49086524" stop="49086531" score="14.3293" pvalue="1.76e-05">
<sequence>GCAGCTGC</sequence>
<mem:qvalue>0.148</mem:qvalue>
</matched-element>
<matched-element start="49086531" stop="49086524" score="14.3293" pvalue="1.76e-05">
<sequence>GCAGCTGC</sequence>
<mem:qvalue>0.148</mem:qvalue>
</matched-element>
</scanned-sequence>
<scanned-sequence accession="chr22" name="chr22">
<matched-element start="49090138" stop="49090131" score="14.061" pvalue="3.4e-05">
<sequence>ACAGCTGC</sequence>
<mem:qvalue>0.188</mem:qvalue>
</matched-element>
<matched-element start="49090131" stop="49090138" score="13.5976" pvalue="5.04e-05">
<sequence>GCAGCTGT</sequence>
<mem:qvalue>0.207</mem:qvalue>
</matched-element>
</scanned-sequence>
<scanned-sequence accession="chr22" name="chr22">
<matched-element start="49095705" stop="49095698" score="14.061" pvalue="3.4e-05">
<sequence>ACAGCTGC</sequence>
<mem:qvalue>0.188</mem:qvalue>
</matched-element>
<matched-element start="49095698" stop="49095705" score="13.5976" pvalue="5.04e-05">
<sequence>GCAGCTGT</sequence>
<mem:qvalue>0.207</mem:qvalue>
</matched-element>
</scanned-sequence>
<scanned-sequence accession="chr22" name="chr22">
</scanned-sequence>
<scanned-sequence accession="chr22" name="chr22">
<matched-element start="49311586" stop="49311593" score="14.3293" pvalue="1.76e-05">
<sequence>GCAGCTGC</sequence>
<mem:qvalue>0.148</mem:qvalue>
</matched-element>
<matched-element start="49311593" stop="49311586" score="14.3293" pvalue="1.76e-05">
<sequence>GCAGCTGC</sequence>
<mem:qvalue>0.148</mem:qvalue>
</matched-element>
</scanned-sequence>
<scanned-sequence accession="chr22" name="chr22">
<matched-element start="49313995" stop="49313988" score="3.36585" pvalue="9.95e-05">
<sequence>CCAGCTGC</sequence>
<mem:qvalue>0.235</mem:qvalue>
</matched-element>
</scanned-sequence>
<scanned-sequence accession="chr22" name="chr22">
</scanned-sequence>
<scanned-sequence accession="chr22" name="chr22">
</scanned-sequence>
<scanned-sequence accession="chr7_random" name="chr7_random">
</scanned-sequence>
<scanned-sequence accession="chr17_random" name="chr17_random">
</scanned-sequence>
<scanned-sequence accession="chr17_random" name="chr17_random">
<matched-element start="88131" stop="88138" score="3.36585" pvalue="9.95e-05">
<sequence>TCAGCTGC</sequence>
<mem:qvalue>0.235</mem:qvalue>
</matched-element>
</scanned-sequence>
</pattern>
</cis-element-search>
