# Supplementary material for: The MEME Suite
Source: Nucleic Acids Res. 2015 May 7;43(Web Server issue):W39–49. doi: 10.1093/nar/gkv416 (PMC4489269; doi:10.1093/nar/gkv416)
Supplement: SUPPLEMENTARY DATA [file supp_gkv416_nar-00283-web-b-2015-File005.zip › case4/meme-chip/fimo_out_5/fimo.gff]

##gff-version 3
chr1	fimo	nucleotide_motif	1700295	1700302	47.5	+	.	Name=RCAGCTGY;ID=RCAGCTGY-1-chr1;pvalue=1.76e-05;qvalue=0.148;sequence=GCAGCTGC;
chr1	fimo	nucleotide_motif	1700295	1700302	47.5	-	.	Name=RCAGCTGY;ID=RCAGCTGY-2-chr1;pvalue=1.76e-05;qvalue=0.148;sequence=GCAGCTGC;
chr1	fimo	nucleotide_motif	1701728	1701735	47.5	+	.	Name=RCAGCTGY;ID=RCAGCTGY-1-chr1;pvalue=1.76e-05;qvalue=0.148;sequence=GCAGCTGC;
chr1	fimo	nucleotide_motif	1701728	1701735	47.5	-	.	Name=RCAGCTGY;ID=RCAGCTGY-2-chr1;pvalue=1.76e-05;qvalue=0.148;sequence=GCAGCTGC;
chr1	fimo	nucleotide_motif	3583659	3583666	40.0	-	.	Name=RCAGCTGY;ID=RCAGCTGY-1-chr1;pvalue=9.95e-05;qvalue=0.235;sequence=CCAGCTGC;
chr1	fimo	nucleotide_motif	11892301	11892308	40.0	+	.	Name=RCAGCTGY;ID=RCAGCTGY-1-chr1;pvalue=9.95e-05;qvalue=0.235;sequence=CCAGCTGC;
chr1	fimo	nucleotide_motif	12034634	12034641	40.0	+	.	Name=RCAGCTGY;ID=RCAGCTGY-1-chr1;pvalue=9.95e-05;qvalue=0.235;sequence=CCAGCTGC;
chr1	fimo	nucleotide_motif	12039482	12039489	40.0	+	.	Name=RCAGCTGY;ID=RCAGCTGY-1-chr1;pvalue=9.95e-05;qvalue=0.235;sequence=CCAGCTGC;
chr1	fimo	nucleotide_motif	21492017	21492024	40.0	-	.	Name=RCAGCTGY;ID=RCAGCTGY-1-chr1;pvalue=9.95e-05;qvalue=0.235;sequence=CCAGCTGC;
chr1	fimo	nucleotide_motif	21492839	21492846	44.7	+	.	Name=RCAGCTGY;ID=RCAGCTGY-1-chr1;pvalue=3.4e-05;qvalue=0.188;sequence=ACAGCTGC;
chr1	fimo	nucleotide_motif	21492839	21492846	43.0	-	.	Name=RCAGCTGY;ID=RCAGCTGY-2-chr1;pvalue=5.04e-05;qvalue=0.207;sequence=GCAGCTGT;
chr1	fimo	nucleotide_motif	27824305	27824312	47.5	+	.	Name=RCAGCTGY;ID=RCAGCTGY-1-chr1;pvalue=1.76e-05;qvalue=0.148;sequence=GCAGCTGC;
chr1	fimo	nucleotide_motif	27824305	27824312	47.5	-	.	Name=RCAGCTGY;ID=RCAGCTGY-2-chr1;pvalue=1.76e-05;qvalue=0.148;sequence=GCAGCTGC;
chr1	fimo	nucleotide_motif	28083158	28083165	47.5	+	.	Name=RCAGCTGY;ID=RCAGCTGY-1-chr1;pvalue=1.76e-05;qvalue=0.148;sequence=GCAGCTGC;
chr1	fimo	nucleotide_motif	28083158	28083165	47.5	-	.	Name=RCAGCTGY;ID=RCAGCTGY-2-chr1;pvalue=1.76e-05;qvalue=0.148;sequence=GCAGCTGC;
chr1	fimo	nucleotide_motif	28776552	28776559	44.7	-	.	Name=RCAGCTGY;ID=RCAGCTGY-1-chr1;pvalue=3.4e-05;qvalue=0.188;sequence=ACAGCTGC;
chr1	fimo	nucleotide_motif	28776552	28776559	43.0	+	.	Name=RCAGCTGY;ID=RCAGCTGY-2-chr1;pvalue=5.04e-05;qvalue=0.207;sequence=GCAGCTGT;
chr1	fimo	nucleotide_motif	28847802	28847809	40.0	-	.	Name=RCAGCTGY;ID=RCAGCTGY-1-chr1;pvalue=9.95e-05;qvalue=0.235;sequence=CCAGCTGC;
chr1	fimo	nucleotide_motif	30978122	30978129	40.0	+	.	Name=RCAGCTGY;ID=RCAGCTGY-1-chr1;pvalue=9.95e-05;qvalue=0.235;sequence=CCAGCTGC;
chr1	fimo	nucleotide_motif	31669164	31669171	47.5	+	.	Name=RCAGCTGY;ID=RCAGCTGY-1-chr1;pvalue=1.76e-05;qvalue=0.148;sequence=GCAGCTGC;
chr1	fimo	nucleotide_motif	31669164	31669171	47.5	-	.	Name=RCAGCTGY;ID=RCAGCTGY-2-chr1;pvalue=1.76e-05;qvalue=0.148;sequence=GCAGCTGC;
chr1	fimo	nucleotide_motif	32065598	32065605	47.5	+	.	Name=RCAGCTGY;ID=RCAGCTGY-1-chr1;pvalue=1.76e-05;qvalue=0.148;sequence=GCAGCTGC;
chr1	fimo	nucleotide_motif	32065598	32065605	47.5	-	.	Name=RCAGCTGY;ID=RCAGCTGY-2-chr1;pvalue=1.76e-05;qvalue=0.148;sequence=GCAGCTGC;
chr1	fimo	nucleotide_motif	32488310	32488317	40.0	-	.	Name=RCAGCTGY;ID=RCAGCTGY-1-chr1;pvalue=9.95e-05;qvalue=0.235;sequence=TCAGCTGC;
chr1	fimo	nucleotide_motif	38713279	38713286	40.0	+	.	Name=RCAGCTGY;ID=RCAGCTGY-1-chr1;pvalue=9.95e-05;qvalue=0.235;sequence=TCAGCTGC;
chr1	fimo	nucleotide_motif	41967080	41967087	47.5	+	.	Name=RCAGCTGY;ID=RCAGCTGY-1-chr1;pvalue=1.76e-05;qvalue=0.148;sequence=GCAGCTGC;
chr1	fimo	nucleotide_motif	41967080	41967087	47.5	-	.	Name=RCAGCTGY;ID=RCAGCTGY-2-chr1;pvalue=1.76e-05;qvalue=0.148;sequence=GCAGCTGC;
chr1	fimo	nucleotide_motif	41967210	41967217	47.5	+	.	Name=RCAGCTGY;ID=RCAGCTGY-3-chr1;pvalue=1.76e-05;qvalue=0.148;sequence=GCAGCTGC;
chr1	fimo	nucleotide_motif	41967210	41967217	47.5	-	.	Name=RCAGCTGY;ID=RCAGCTGY-4-chr1;pvalue=1.76e-05;qvalue=0.148;sequence=GCAGCTGC;
chr1	fimo	nucleotide_motif	45048069	45048076	40.0	-	.	Name=RCAGCTGY;ID=RCAGCTGY-1-chr1;pvalue=9.95e-05;qvalue=0.235;sequence=CCAGCTGC;
chr1	fimo	nucleotide_motif	51198675	51198682	47.5	+	.	Name=RCAGCTGY;ID=RCAGCTGY-1-chr1;pvalue=1.76e-05;qvalue=0.148;sequence=GCAGCTGC;
chr1	fimo	nucleotide_motif	51198675	51198682	47.5	-	.	Name=RCAGCTGY;ID=RCAGCTGY-2-chr1;pvalue=1.76e-05;qvalue=0.148;sequence=GCAGCTGC;
chr1	fimo	nucleotide_motif	59206653	59206660	40.0	+	.	Name=RCAGCTGY;ID=RCAGCTGY-1-chr1;pvalue=9.95e-05;qvalue=0.235;sequence=CCAGCTGC;
chr1	fimo	nucleotide_motif	67913131	67913138	40.0	+	.	Name=RCAGCTGY;ID=RCAGCTGY-1-chr1;pvalue=9.95e-05;qvalue=0.235;sequence=CCAGCTGC;
chr1	fimo	nucleotide_motif	67998485	67998492	41.8	+	.	Name=RCAGCTGY;ID=RCAGCTGY-1-chr1;pvalue=6.55e-05;qvalue=0.222;sequence=ACAGCTGT;
chr1	fimo	nucleotide_motif	67998485	67998492	41.8	-	.	Name=RCAGCTGY;ID=RCAGCTGY-2-chr1;pvalue=6.55e-05;qvalue=0.222;sequence=ACAGCTGT;
chr1	fimo	nucleotide_motif	76218408	76218415	47.5	+	.	Name=RCAGCTGY;ID=RCAGCTGY-1-chr1;pvalue=1.76e-05;qvalue=0.148;sequence=GCAGCTGC;
chr1	fimo	nucleotide_motif	76218408	76218415	47.5	-	.	Name=RCAGCTGY;ID=RCAGCTGY-2-chr1;pvalue=1.76e-05;qvalue=0.148;sequence=GCAGCTGC;
chr1	fimo	nucleotide_motif	87344572	87344579	47.5	+	.	Name=RCAGCTGY;ID=RCAGCTGY-1-chr1;pvalue=1.76e-05;qvalue=0.148;sequence=GCAGCTGC;
chr1	fimo	nucleotide_motif	87344572	87344579	47.5	-	.	Name=RCAGCTGY;ID=RCAGCTGY-2-chr1;pvalue=1.76e-05;qvalue=0.148;sequence=GCAGCTGC;
chr1	fimo	nucleotide_motif	101473710	101473717	41.8	+	.	Name=RCAGCTGY;ID=RCAGCTGY-3-chr1;pvalue=6.55e-05;qvalue=0.222;sequence=ACAGCTGT;
chr1	fimo	nucleotide_motif	101473710	101473717	41.8	-	.	Name=RCAGCTGY;ID=RCAGCTGY-4-chr1;pvalue=6.55e-05;qvalue=0.222;sequence=ACAGCTGT;
chr1	fimo	nucleotide_motif	101474128	101474135	47.5	+	.	Name=RCAGCTGY;ID=RCAGCTGY-1-chr1;pvalue=1.76e-05;qvalue=0.148;sequence=GCAGCTGC;
chr1	fimo	nucleotide_motif	101474128	101474135	47.5	-	.	Name=RCAGCTGY;ID=RCAGCTGY-2-chr1;pvalue=1.76e-05;qvalue=0.148;sequence=GCAGCTGC;
chr1	fimo	nucleotide_motif	110979085	110979092	40.0	+	.	Name=RCAGCTGY;ID=RCAGCTGY-1-chr1;pvalue=9.95e-05;qvalue=0.235;sequence=CCAGCTGC;
chr1	fimo	nucleotide_motif	111937213	111937220	40.0	-	.	Name=RCAGCTGY;ID=RCAGCTGY-1-chr1;pvalue=9.95e-05;qvalue=0.235;sequence=TCAGCTGC;
chr1	fimo	nucleotide_motif	114249388	114249395	47.5	+	.	Name=RCAGCTGY;ID=RCAGCTGY-1-chr1;pvalue=1.76e-05;qvalue=0.148;sequence=GCAGCTGC;
chr1	fimo	nucleotide_motif	114249388	114249395	47.5	-	.	Name=RCAGCTGY;ID=RCAGCTGY-2-chr1;pvalue=1.76e-05;qvalue=0.148;sequence=GCAGCTGC;
chr1	fimo	nucleotide_motif	115417565	115417572	40.0	+	.	Name=RCAGCTGY;ID=RCAGCTGY-1-chr1;pvalue=9.95e-05;qvalue=0.235;sequence=TCAGCTGC;
chr1	fimo	nucleotide_motif	148398765	148398772	40.0	+	.	Name=RCAGCTGY;ID=RCAGCTGY-1-chr1;pvalue=9.95e-05;qvalue=0.235;sequence=TCAGCTGC;
chr1	fimo	nucleotide_motif	148806923	148806930	44.7	+	.	Name=RCAGCTGY;ID=RCAGCTGY-1-chr1;pvalue=3.4e-05;qvalue=0.188;sequence=ACAGCTGC;
chr1	fimo	nucleotide_motif	148806923	148806930	43.0	-	.	Name=RCAGCTGY;ID=RCAGCTGY-2-chr1;pvalue=5.04e-05;qvalue=0.207;sequence=GCAGCTGT;
chr1	fimo	nucleotide_motif	152185309	152185316	40.0	-	.	Name=RCAGCTGY;ID=RCAGCTGY-1-chr1;pvalue=9.95e-05;qvalue=0.235;sequence=CCAGCTGC;
chr1	fimo	nucleotide_motif	154452852	154452859	40.0	-	.	Name=RCAGCTGY;ID=RCAGCTGY-1-chr1;pvalue=9.95e-05;qvalue=0.235;sequence=TCAGCTGC;
chr1	fimo	nucleotide_motif	154741458	154741465	47.5	+	.	Name=RCAGCTGY;ID=RCAGCTGY-1-chr1;pvalue=1.76e-05;qvalue=0.148;sequence=GCAGCTGC;
chr1	fimo	nucleotide_motif	154741458	154741465	47.5	-	.	Name=RCAGCTGY;ID=RCAGCTGY-2-chr1;pvalue=1.76e-05;qvalue=0.148;sequence=GCAGCTGC;
chr1	fimo	nucleotide_motif	154741495	154741502	40.0	-	.	Name=RCAGCTGY;ID=RCAGCTGY-3-chr1;pvalue=9.95e-05;qvalue=0.235;sequence=TCAGCTGC;
chr1	fimo	nucleotide_motif	154741848	154741855	40.0	+	.	Name=RCAGCTGY;ID=RCAGCTGY-4-chr1;pvalue=9.95e-05;qvalue=0.235;sequence=CCAGCTGC;
chr1	fimo	nucleotide_motif	155413476	155413483	40.0	-	.	Name=RCAGCTGY;ID=RCAGCTGY-1-chr1;pvalue=9.95e-05;qvalue=0.235;sequence=TCAGCTGC;
chr1	fimo	nucleotide_motif	155418451	155418458	44.7	-	.	Name=RCAGCTGY;ID=RCAGCTGY-1-chr1;pvalue=3.4e-05;qvalue=0.188;sequence=ACAGCTGC;
chr1	fimo	nucleotide_motif	155418451	155418458	43.0	+	.	Name=RCAGCTGY;ID=RCAGCTGY-2-chr1;pvalue=5.04e-05;qvalue=0.207;sequence=GCAGCTGT;
chr1	fimo	nucleotide_motif	158804919	158804926	47.5	+	.	Name=RCAGCTGY;ID=RCAGCTGY-1-chr1;pvalue=1.76e-05;qvalue=0.148;sequence=GCAGCTGC;
chr1	fimo	nucleotide_motif	158804919	158804926	47.5	-	.	Name=RCAGCTGY;ID=RCAGCTGY-2-chr1;pvalue=1.76e-05;qvalue=0.148;sequence=GCAGCTGC;
chr1	fimo	nucleotide_motif	158910983	158910990	40.0	-	.	Name=RCAGCTGY;ID=RCAGCTGY-1-chr1;pvalue=9.95e-05;qvalue=0.235;sequence=CCAGCTGC;
chr1	fimo	nucleotide_motif	165898953	165898960	40.0	+	.	Name=RCAGCTGY;ID=RCAGCTGY-1-chr1;pvalue=9.95e-05;qvalue=0.235;sequence=CCAGCTGC;
chr1	fimo	nucleotide_motif	165899202	165899209	40.0	+	.	Name=RCAGCTGY;ID=RCAGCTGY-2-chr1;pvalue=9.95e-05;qvalue=0.235;sequence=CCAGCTGC;
chr1	fimo	nucleotide_motif	165899215	165899222	40.0	+	.	Name=RCAGCTGY;ID=RCAGCTGY-3-chr1;pvalue=9.95e-05;qvalue=0.235;sequence=CCAGCTGC;
chr1	fimo	nucleotide_motif	171646682	171646689	47.5	+	.	Name=RCAGCTGY;ID=RCAGCTGY-1-chr1;pvalue=1.76e-05;qvalue=0.148;sequence=GCAGCTGC;
chr1	fimo	nucleotide_motif	171646682	171646689	47.5	-	.	Name=RCAGCTGY;ID=RCAGCTGY-2-chr1;pvalue=1.76e-05;qvalue=0.148;sequence=GCAGCTGC;
chr1	fimo	nucleotide_motif	171651684	171651691	41.8	+	.	Name=RCAGCTGY;ID=RCAGCTGY-1-chr1;pvalue=6.55e-05;qvalue=0.222;sequence=ACAGCTGT;
chr1	fimo	nucleotide_motif	171651684	171651691	41.8	-	.	Name=RCAGCTGY;ID=RCAGCTGY-2-chr1;pvalue=6.55e-05;qvalue=0.222;sequence=ACAGCTGT;
chr1	fimo	nucleotide_motif	172099125	172099132	41.8	+	.	Name=RCAGCTGY;ID=RCAGCTGY-1-chr1;pvalue=6.55e-05;qvalue=0.222;sequence=ACAGCTGT;
chr1	fimo	nucleotide_motif	172099125	172099132	41.8	-	.	Name=RCAGCTGY;ID=RCAGCTGY-2-chr1;pvalue=6.55e-05;qvalue=0.222;sequence=ACAGCTGT;
chr1	fimo	nucleotide_motif	176817231	176817238	40.0	+	.	Name=RCAGCTGY;ID=RCAGCTGY-1-chr1;pvalue=9.95e-05;qvalue=0.235;sequence=CCAGCTGC;
chr1	fimo	nucleotide_motif	177209144	177209151	40.0	+	.	Name=RCAGCTGY;ID=RCAGCTGY-5-chr1;pvalue=9.95e-05;qvalue=0.235;sequence=CCAGCTGC;
chr1	fimo	nucleotide_motif	177209227	177209234	47.5	+	.	Name=RCAGCTGY;ID=RCAGCTGY-1-chr1;pvalue=1.76e-05;qvalue=0.148;sequence=GCAGCTGC;
chr1	fimo	nucleotide_motif	177209227	177209234	47.5	-	.	Name=RCAGCTGY;ID=RCAGCTGY-2-chr1;pvalue=1.76e-05;qvalue=0.148;sequence=GCAGCTGC;
chr1	fimo	nucleotide_motif	177209236	177209243	44.7	+	.	Name=RCAGCTGY;ID=RCAGCTGY-3-chr1;pvalue=3.4e-05;qvalue=0.188;sequence=ACAGCTGC;
chr1	fimo	nucleotide_motif	177209236	177209243	43.0	-	.	Name=RCAGCTGY;ID=RCAGCTGY-4-chr1;pvalue=5.04e-05;qvalue=0.207;sequence=GCAGCTGT;
chr1	fimo	nucleotide_motif	179634370	179634377	40.0	-	.	Name=RCAGCTGY;ID=RCAGCTGY-1-chr1;pvalue=9.95e-05;qvalue=0.235;sequence=CCAGCTGC;
chr1	fimo	nucleotide_motif	179634533	179634540	40.0	-	.	Name=RCAGCTGY;ID=RCAGCTGY-2-chr1;pvalue=9.95e-05;qvalue=0.235;sequence=CCAGCTGC;
chr1	fimo	nucleotide_motif	201556667	201556674	40.0	-	.	Name=RCAGCTGY;ID=RCAGCTGY-3-chr1;pvalue=9.95e-05;qvalue=0.235;sequence=CCAGCTGC;
chr1	fimo	nucleotide_motif	201556783	201556790	40.0	+	.	Name=RCAGCTGY;ID=RCAGCTGY-4-chr1;pvalue=9.95e-05;qvalue=0.235;sequence=CCAGCTGC;
chr1	fimo	nucleotide_motif	201556943	201556950	47.5	+	.	Name=RCAGCTGY;ID=RCAGCTGY-1-chr1;pvalue=1.76e-05;qvalue=0.148;sequence=GCAGCTGC;
chr1	fimo	nucleotide_motif	201556943	201556950	47.5	-	.	Name=RCAGCTGY;ID=RCAGCTGY-2-chr1;pvalue=1.76e-05;qvalue=0.148;sequence=GCAGCTGC;
chr1	fimo	nucleotide_motif	201597887	201597894	40.0	-	.	Name=RCAGCTGY;ID=RCAGCTGY-1-chr1;pvalue=9.95e-05;qvalue=0.235;sequence=TCAGCTGC;
chr1	fimo	nucleotide_motif	203524226	203524233	40.0	+	.	Name=RCAGCTGY;ID=RCAGCTGY-1-chr1;pvalue=9.95e-05;qvalue=0.235;sequence=TCAGCTGC;
chr1	fimo	nucleotide_motif	203524266	203524273	40.0	+	.	Name=RCAGCTGY;ID=RCAGCTGY-2-chr1;pvalue=9.95e-05;qvalue=0.235;sequence=CCAGCTGC;
chr1	fimo	nucleotide_motif	210172869	210172876	44.7	-	.	Name=RCAGCTGY;ID=RCAGCTGY-1-chr1;pvalue=3.4e-05;qvalue=0.188;sequence=ACAGCTGC;
chr1	fimo	nucleotide_motif	210172869	210172876	43.0	+	.	Name=RCAGCTGY;ID=RCAGCTGY-2-chr1;pvalue=5.04e-05;qvalue=0.207;sequence=GCAGCTGT;
chr1	fimo	nucleotide_motif	211221958	211221965	44.7	-	.	Name=RCAGCTGY;ID=RCAGCTGY-1-chr1;pvalue=3.4e-05;qvalue=0.188;sequence=ACAGCTGC;
chr1	fimo	nucleotide_motif	211221958	211221965	43.0	+	.	Name=RCAGCTGY;ID=RCAGCTGY-2-chr1;pvalue=5.04e-05;qvalue=0.207;sequence=GCAGCTGT;
chr1	fimo	nucleotide_motif	228312489	228312496	44.7	-	.	Name=RCAGCTGY;ID=RCAGCTGY-1-chr1;pvalue=3.4e-05;qvalue=0.188;sequence=ACAGCTGC;
chr1	fimo	nucleotide_motif	228312489	228312496	43.0	+	.	Name=RCAGCTGY;ID=RCAGCTGY-2-chr1;pvalue=5.04e-05;qvalue=0.207;sequence=GCAGCTGT;
chr1	fimo	nucleotide_motif	232725060	232725067	40.0	-	.	Name=RCAGCTGY;ID=RCAGCTGY-1-chr1;pvalue=9.95e-05;qvalue=0.235;sequence=CCAGCTGC;
chr1	fimo	nucleotide_motif	232725178	232725185	40.0	+	.	Name=RCAGCTGY;ID=RCAGCTGY-2-chr1;pvalue=9.95e-05;qvalue=0.235;sequence=CCAGCTGC;
chr10	fimo	nucleotide_motif	301113	301120	41.8	+	.	Name=RCAGCTGY;ID=RCAGCTGY-1-chr10;pvalue=6.55e-05;qvalue=0.222;sequence=ACAGCTGT;
chr10	fimo	nucleotide_motif	301113	301120	41.8	-	.	Name=RCAGCTGY;ID=RCAGCTGY-2-chr10;pvalue=6.55e-05;qvalue=0.222;sequence=ACAGCTGT;
chr10	fimo	nucleotide_motif	2980582	2980589	44.7	+	.	Name=RCAGCTGY;ID=RCAGCTGY-1-chr10;pvalue=3.4e-05;qvalue=0.188;sequence=ACAGCTGC;
chr10	fimo	nucleotide_motif	2980582	2980589	43.0	-	.	Name=RCAGCTGY;ID=RCAGCTGY-2-chr10;pvalue=5.04e-05;qvalue=0.207;sequence=GCAGCTGT;
chr10	fimo	nucleotide_motif	7010136	7010143	47.5	+	.	Name=RCAGCTGY;ID=RCAGCTGY-1-chr10;pvalue=1.76e-05;qvalue=0.148;sequence=GCAGCTGC;
chr10	fimo	nucleotide_motif	7010136	7010143	47.5	-	.	Name=RCAGCTGY;ID=RCAGCTGY-2-chr10;pvalue=1.76e-05;qvalue=0.148;sequence=GCAGCTGC;
chr10	fimo	nucleotide_motif	7554166	7554173	47.5	+	.	Name=RCAGCTGY;ID=RCAGCTGY-1-chr10;pvalue=1.76e-05;qvalue=0.148;sequence=GCAGCTGC;
chr10	fimo	nucleotide_motif	7554166	7554173	47.5	-	.	Name=RCAGCTGY;ID=RCAGCTGY-2-chr10;pvalue=1.76e-05;qvalue=0.148;sequence=GCAGCTGC;
chr10	fimo	nucleotide_motif	11324486	11324493	47.5	+	.	Name=RCAGCTGY;ID=RCAGCTGY-1-chr10;pvalue=1.76e-05;qvalue=0.148;sequence=GCAGCTGC;
chr10	fimo	nucleotide_motif	11324486	11324493	47.5	-	.	Name=RCAGCTGY;ID=RCAGCTGY-2-chr10;pvalue=1.76e-05;qvalue=0.148;sequence=GCAGCTGC;
chr10	fimo	nucleotide_motif	11324528	11324535	41.8	+	.	Name=RCAGCTGY;ID=RCAGCTGY-3-chr10;pvalue=6.55e-05;qvalue=0.222;sequence=ACAGCTGT;
chr10	fimo	nucleotide_motif	11324528	11324535	41.8	-	.	Name=RCAGCTGY;ID=RCAGCTGY-4-chr10;pvalue=6.55e-05;qvalue=0.222;sequence=ACAGCTGT;
chr10	fimo	nucleotide_motif	11327635	11327642	47.5	+	.	Name=RCAGCTGY;ID=RCAGCTGY-1-chr10;pvalue=1.76e-05;qvalue=0.148;sequence=GCAGCTGC;
chr10	fimo	nucleotide_motif	11327635	11327642	47.5	-	.	Name=RCAGCTGY;ID=RCAGCTGY-2-chr10;pvalue=1.76e-05;qvalue=0.148;sequence=GCAGCTGC;
chr10	fimo	nucleotide_motif	27571276	27571283	47.5	+	.	Name=RCAGCTGY;ID=RCAGCTGY-1-chr10;pvalue=1.76e-05;qvalue=0.148;sequence=GCAGCTGC;
chr10	fimo	nucleotide_motif	27571276	27571283	47.5	-	.	Name=RCAGCTGY;ID=RCAGCTGY-2-chr10;pvalue=1.76e-05;qvalue=0.148;sequence=GCAGCTGC;
chr10	fimo	nucleotide_motif	35791569	35791576	47.5	+	.	Name=RCAGCTGY;ID=RCAGCTGY-1-chr10;pvalue=1.76e-05;qvalue=0.148;sequence=GCAGCTGC;
chr10	fimo	nucleotide_motif	35791569	35791576	47.5	-	.	Name=RCAGCTGY;ID=RCAGCTGY-2-chr10;pvalue=1.76e-05;qvalue=0.148;sequence=GCAGCTGC;
chr10	fimo	nucleotide_motif	69761674	69761681	44.7	+	.	Name=RCAGCTGY;ID=RCAGCTGY-1-chr10;pvalue=3.4e-05;qvalue=0.188;sequence=ACAGCTGC;
chr10	fimo	nucleotide_motif	69761674	69761681	43.0	-	.	Name=RCAGCTGY;ID=RCAGCTGY-2-chr10;pvalue=5.04e-05;qvalue=0.207;sequence=GCAGCTGT;
chr10	fimo	nucleotide_motif	70495387	70495394	40.0	-	.	Name=RCAGCTGY;ID=RCAGCTGY-1-chr10;pvalue=9.95e-05;qvalue=0.235;sequence=CCAGCTGC;
chr10	fimo	nucleotide_motif	73703432	73703439	47.5	+	.	Name=RCAGCTGY;ID=RCAGCTGY-1-chr10;pvalue=1.76e-05;qvalue=0.148;sequence=GCAGCTGC;
chr10	fimo	nucleotide_motif	73703432	73703439	47.5	-	.	Name=RCAGCTGY;ID=RCAGCTGY-2-chr10;pvalue=1.76e-05;qvalue=0.148;sequence=GCAGCTGC;
chr10	fimo	nucleotide_motif	73705277	73705284	40.0	-	.	Name=RCAGCTGY;ID=RCAGCTGY-3-chr10;pvalue=9.95e-05;qvalue=0.235;sequence=CCAGCTGC;
chr10	fimo	nucleotide_motif	73705569	73705576	47.5	+	.	Name=RCAGCTGY;ID=RCAGCTGY-1-chr10;pvalue=1.76e-05;qvalue=0.148;sequence=GCAGCTGC;
chr10	fimo	nucleotide_motif	73705569	73705576	47.5	-	.	Name=RCAGCTGY;ID=RCAGCTGY-2-chr10;pvalue=1.76e-05;qvalue=0.148;sequence=GCAGCTGC;
chr10	fimo	nucleotide_motif	73765388	73765395	44.7	+	.	Name=RCAGCTGY;ID=RCAGCTGY-1-chr10;pvalue=3.4e-05;qvalue=0.188;sequence=ACAGCTGC;
chr10	fimo	nucleotide_motif	73765388	73765395	43.0	-	.	Name=RCAGCTGY;ID=RCAGCTGY-2-chr10;pvalue=5.04e-05;qvalue=0.207;sequence=GCAGCTGT;
chr10	fimo	nucleotide_motif	73765613	73765620	40.0	-	.	Name=RCAGCTGY;ID=RCAGCTGY-3-chr10;pvalue=9.95e-05;qvalue=0.235;sequence=CCAGCTGC;
chr10	fimo	nucleotide_motif	82002338	82002345	44.7	-	.	Name=RCAGCTGY;ID=RCAGCTGY-3-chr10;pvalue=3.4e-05;qvalue=0.188;sequence=ACAGCTGC;
chr10	fimo	nucleotide_motif	82002338	82002345	43.0	+	.	Name=RCAGCTGY;ID=RCAGCTGY-10-chr10;pvalue=5.04e-05;qvalue=0.207;sequence=GCAGCTGT;
chr10	fimo	nucleotide_motif	82002374	82002381	47.5	+	.	Name=RCAGCTGY;ID=RCAGCTGY-1-chr10;pvalue=1.76e-05;qvalue=0.148;sequence=GCAGCTGC;
chr10	fimo	nucleotide_motif	82002374	82002381	47.5	-	.	Name=RCAGCTGY;ID=RCAGCTGY-2-chr10;pvalue=1.76e-05;qvalue=0.148;sequence=GCAGCTGC;
chr10	fimo	nucleotide_motif	82002509	82002516	44.7	-	.	Name=RCAGCTGY;ID=RCAGCTGY-4-chr10;pvalue=3.4e-05;qvalue=0.188;sequence=ACAGCTGC;
chr10	fimo	nucleotide_motif	82002509	82002516	43.0	+	.	Name=RCAGCTGY;ID=RCAGCTGY-11-chr10;pvalue=5.04e-05;qvalue=0.207;sequence=GCAGCTGT;
chr10	fimo	nucleotide_motif	82002545	82002552	44.7	-	.	Name=RCAGCTGY;ID=RCAGCTGY-5-chr10;pvalue=3.4e-05;qvalue=0.188;sequence=ACAGCTGC;
chr10	fimo	nucleotide_motif	82002545	82002552	43.0	+	.	Name=RCAGCTGY;ID=RCAGCTGY-12-chr10;pvalue=5.04e-05;qvalue=0.207;sequence=GCAGCTGT;
chr10	fimo	nucleotide_motif	82002617	82002624	40.0	-	.	Name=RCAGCTGY;ID=RCAGCTGY-17-chr10;pvalue=9.95e-05;qvalue=0.235;sequence=CCAGCTGC;
chr10	fimo	nucleotide_motif	82002653	82002660	44.7	-	.	Name=RCAGCTGY;ID=RCAGCTGY-6-chr10;pvalue=3.4e-05;qvalue=0.188;sequence=ACAGCTGC;
chr10	fimo	nucleotide_motif	82002653	82002660	43.0	+	.	Name=RCAGCTGY;ID=RCAGCTGY-13-chr10;pvalue=5.04e-05;qvalue=0.207;sequence=GCAGCTGT;
chr10	fimo	nucleotide_motif	82002689	82002696	44.7	-	.	Name=RCAGCTGY;ID=RCAGCTGY-7-chr10;pvalue=3.4e-05;qvalue=0.188;sequence=ACAGCTGC;
chr10	fimo	nucleotide_motif	82002689	82002696	43.0	+	.	Name=RCAGCTGY;ID=RCAGCTGY-14-chr10;pvalue=5.04e-05;qvalue=0.207;sequence=GCAGCTGT;
chr10	fimo	nucleotide_motif	82002725	82002732	44.7	-	.	Name=RCAGCTGY;ID=RCAGCTGY-8-chr10;pvalue=3.4e-05;qvalue=0.188;sequence=ACAGCTGC;
chr10	fimo	nucleotide_motif	82002725	82002732	43.0	+	.	Name=RCAGCTGY;ID=RCAGCTGY-15-chr10;pvalue=5.04e-05;qvalue=0.207;sequence=GCAGCTGT;
chr10	fimo	nucleotide_motif	82002761	82002768	44.7	-	.	Name=RCAGCTGY;ID=RCAGCTGY-9-chr10;pvalue=3.4e-05;qvalue=0.188;sequence=ACAGCTGC;
chr10	fimo	nucleotide_motif	82002761	82002768	43.0	+	.	Name=RCAGCTGY;ID=RCAGCTGY-16-chr10;pvalue=5.04e-05;qvalue=0.207;sequence=GCAGCTGT;
chr10	fimo	nucleotide_motif	90020872	90020879	44.7	+	.	Name=RCAGCTGY;ID=RCAGCTGY-1-chr10;pvalue=3.4e-05;qvalue=0.188;sequence=ACAGCTGC;
chr10	fimo	nucleotide_motif	90020872	90020879	43.0	-	.	Name=RCAGCTGY;ID=RCAGCTGY-2-chr10;pvalue=5.04e-05;qvalue=0.207;sequence=GCAGCTGT;
chr10	fimo	nucleotide_motif	93851229	93851236	44.7	+	.	Name=RCAGCTGY;ID=RCAGCTGY-1-chr10;pvalue=3.4e-05;qvalue=0.188;sequence=ACAGCTGC;
chr10	fimo	nucleotide_motif	93851229	93851236	43.0	-	.	Name=RCAGCTGY;ID=RCAGCTGY-2-chr10;pvalue=5.04e-05;qvalue=0.207;sequence=GCAGCTGT;
chr10	fimo	nucleotide_motif	95452183	95452190	47.5	+	.	Name=RCAGCTGY;ID=RCAGCTGY-1-chr10;pvalue=1.76e-05;qvalue=0.148;sequence=GCAGCTGC;
chr10	fimo	nucleotide_motif	95452183	95452190	47.5	-	.	Name=RCAGCTGY;ID=RCAGCTGY-2-chr10;pvalue=1.76e-05;qvalue=0.148;sequence=GCAGCTGC;
chr10	fimo	nucleotide_motif	97506764	97506771	40.0	+	.	Name=RCAGCTGY;ID=RCAGCTGY-1-chr10;pvalue=9.95e-05;qvalue=0.235;sequence=CCAGCTGC;
chr10	fimo	nucleotide_motif	103608909	103608916	40.0	+	.	Name=RCAGCTGY;ID=RCAGCTGY-3-chr10;pvalue=9.95e-05;qvalue=0.235;sequence=TCAGCTGC;
chr10	fimo	nucleotide_motif	103609093	103609100	47.5	+	.	Name=RCAGCTGY;ID=RCAGCTGY-1-chr10;pvalue=1.76e-05;qvalue=0.148;sequence=GCAGCTGC;
chr10	fimo	nucleotide_motif	103609093	103609100	47.5	-	.	Name=RCAGCTGY;ID=RCAGCTGY-2-chr10;pvalue=1.76e-05;qvalue=0.148;sequence=GCAGCTGC;
chr10	fimo	nucleotide_motif	104144439	104144446	47.5	+	.	Name=RCAGCTGY;ID=RCAGCTGY-1-chr10;pvalue=1.76e-05;qvalue=0.148;sequence=GCAGCTGC;
chr10	fimo	nucleotide_motif	104144439	104144446	47.5	-	.	Name=RCAGCTGY;ID=RCAGCTGY-2-chr10;pvalue=1.76e-05;qvalue=0.148;sequence=GCAGCTGC;
chr10	fimo	nucleotide_motif	104411116	104411123	40.0	-	.	Name=RCAGCTGY;ID=RCAGCTGY-3-chr10;pvalue=9.95e-05;qvalue=0.235;sequence=CCAGCTGC;
chr10	fimo	nucleotide_motif	104411180	104411187	40.0	-	.	Name=RCAGCTGY;ID=RCAGCTGY-4-chr10;pvalue=9.95e-05;qvalue=0.235;sequence=CCAGCTGC;
chr10	fimo	nucleotide_motif	104411191	104411198	44.7	+	.	Name=RCAGCTGY;ID=RCAGCTGY-1-chr10;pvalue=3.4e-05;qvalue=0.188;sequence=ACAGCTGC;
chr10	fimo	nucleotide_motif	104411191	104411198	43.0	-	.	Name=RCAGCTGY;ID=RCAGCTGY-2-chr10;pvalue=5.04e-05;qvalue=0.207;sequence=GCAGCTGT;
chr10	fimo	nucleotide_motif	112106478	112106485	40.0	+	.	Name=RCAGCTGY;ID=RCAGCTGY-1-chr10;pvalue=9.95e-05;qvalue=0.235;sequence=CCAGCTGC;
chr10	fimo	nucleotide_motif	121239223	121239230	47.5	+	.	Name=RCAGCTGY;ID=RCAGCTGY-1-chr10;pvalue=1.76e-05;qvalue=0.148;sequence=GCAGCTGC;
chr10	fimo	nucleotide_motif	121239223	121239230	47.5	-	.	Name=RCAGCTGY;ID=RCAGCTGY-2-chr10;pvalue=1.76e-05;qvalue=0.148;sequence=GCAGCTGC;
chr10	fimo	nucleotide_motif	126397743	126397750	44.7	+	.	Name=RCAGCTGY;ID=RCAGCTGY-1-chr10;pvalue=3.4e-05;qvalue=0.188;sequence=ACAGCTGC;
chr10	fimo	nucleotide_motif	126397743	126397750	43.0	-	.	Name=RCAGCTGY;ID=RCAGCTGY-2-chr10;pvalue=5.04e-05;qvalue=0.207;sequence=GCAGCTGT;
chr10	fimo	nucleotide_motif	126398173	126398180	40.0	+	.	Name=RCAGCTGY;ID=RCAGCTGY-3-chr10;pvalue=9.95e-05;qvalue=0.235;sequence=CCAGCTGC;
chr11	fimo	nucleotide_motif	602165	602172	44.7	+	.	Name=RCAGCTGY;ID=RCAGCTGY-1-chr11;pvalue=3.4e-05;qvalue=0.188;sequence=ACAGCTGC;
chr11	fimo	nucleotide_motif	602165	602172	43.0	-	.	Name=RCAGCTGY;ID=RCAGCTGY-2-chr11;pvalue=5.04e-05;qvalue=0.207;sequence=GCAGCTGT;
chr11	fimo	nucleotide_motif	606214	606221	47.5	+	.	Name=RCAGCTGY;ID=RCAGCTGY-1-chr11;pvalue=1.76e-05;qvalue=0.148;sequence=GCAGCTGC;
chr11	fimo	nucleotide_motif	606214	606221	47.5	-	.	Name=RCAGCTGY;ID=RCAGCTGY-2-chr11;pvalue=1.76e-05;qvalue=0.148;sequence=GCAGCTGC;
chr11	fimo	nucleotide_motif	10786844	10786851	47.5	+	.	Name=RCAGCTGY;ID=RCAGCTGY-1-chr11;pvalue=1.76e-05;qvalue=0.148;sequence=GCAGCTGC;
chr11	fimo	nucleotide_motif	10786844	10786851	47.5	-	.	Name=RCAGCTGY;ID=RCAGCTGY-2-chr11;pvalue=1.76e-05;qvalue=0.148;sequence=GCAGCTGC;
chr11	fimo	nucleotide_motif	10786856	10786863	47.5	+	.	Name=RCAGCTGY;ID=RCAGCTGY-3-chr11;pvalue=1.76e-05;qvalue=0.148;sequence=GCAGCTGC;
chr11	fimo	nucleotide_motif	10786856	10786863	47.5	-	.	Name=RCAGCTGY;ID=RCAGCTGY-4-chr11;pvalue=1.76e-05;qvalue=0.148;sequence=GCAGCTGC;
chr11	fimo	nucleotide_motif	62081448	62081455	40.0	+	.	Name=RCAGCTGY;ID=RCAGCTGY-1-chr11;pvalue=9.95e-05;qvalue=0.235;sequence=TCAGCTGC;
chr11	fimo	nucleotide_motif	62378954	62378961	40.0	-	.	Name=RCAGCTGY;ID=RCAGCTGY-1-chr11;pvalue=9.95e-05;qvalue=0.235;sequence=TCAGCTGC;
chr11	fimo	nucleotide_motif	63750928	63750935	44.7	+	.	Name=RCAGCTGY;ID=RCAGCTGY-1-chr11;pvalue=3.4e-05;qvalue=0.188;sequence=ACAGCTGC;
chr11	fimo	nucleotide_motif	63750928	63750935	43.0	-	.	Name=RCAGCTGY;ID=RCAGCTGY-2-chr11;pvalue=5.04e-05;qvalue=0.207;sequence=GCAGCTGT;
chr11	fimo	nucleotide_motif	63750992	63750999	40.0	+	.	Name=RCAGCTGY;ID=RCAGCTGY-3-chr11;pvalue=9.95e-05;qvalue=0.235;sequence=TCAGCTGC;
chr11	fimo	nucleotide_motif	64375737	64375744	44.7	+	.	Name=RCAGCTGY;ID=RCAGCTGY-1-chr11;pvalue=3.4e-05;qvalue=0.188;sequence=ACAGCTGC;
chr11	fimo	nucleotide_motif	64375737	64375744	43.0	-	.	Name=RCAGCTGY;ID=RCAGCTGY-2-chr11;pvalue=5.04e-05;qvalue=0.207;sequence=GCAGCTGT;
chr11	fimo	nucleotide_motif	64620308	64620315	47.5	+	.	Name=RCAGCTGY;ID=RCAGCTGY-1-chr11;pvalue=1.76e-05;qvalue=0.148;sequence=GCAGCTGC;
chr11	fimo	nucleotide_motif	64620308	64620315	47.5	-	.	Name=RCAGCTGY;ID=RCAGCTGY-2-chr11;pvalue=1.76e-05;qvalue=0.148;sequence=GCAGCTGC;
chr11	fimo	nucleotide_motif	64620678	64620685	40.0	-	.	Name=RCAGCTGY;ID=RCAGCTGY-1-chr11;pvalue=9.95e-05;qvalue=0.235;sequence=TCAGCTGC;
chr11	fimo	nucleotide_motif	64620977	64620984	40.0	+	.	Name=RCAGCTGY;ID=RCAGCTGY-2-chr11;pvalue=9.95e-05;qvalue=0.235;sequence=TCAGCTGC;
chr11	fimo	nucleotide_motif	64621042	64621049	40.0	+	.	Name=RCAGCTGY;ID=RCAGCTGY-3-chr11;pvalue=9.95e-05;qvalue=0.235;sequence=TCAGCTGC;
chr11	fimo	nucleotide_motif	64656448	64656455	41.8	+	.	Name=RCAGCTGY;ID=RCAGCTGY-1-chr11;pvalue=6.55e-05;qvalue=0.222;sequence=ACAGCTGT;
chr11	fimo	nucleotide_motif	64656448	64656455	41.8	-	.	Name=RCAGCTGY;ID=RCAGCTGY-2-chr11;pvalue=6.55e-05;qvalue=0.222;sequence=ACAGCTGT;
chr11	fimo	nucleotide_motif	64656691	64656698	41.8	+	.	Name=RCAGCTGY;ID=RCAGCTGY-3-chr11;pvalue=6.55e-05;qvalue=0.222;sequence=ACAGCTGT;
chr11	fimo	nucleotide_motif	64656691	64656698	41.8	-	.	Name=RCAGCTGY;ID=RCAGCTGY-4-chr11;pvalue=6.55e-05;qvalue=0.222;sequence=ACAGCTGT;
chr11	fimo	nucleotide_motif	65021488	65021495	40.0	+	.	Name=RCAGCTGY;ID=RCAGCTGY-1-chr11;pvalue=9.95e-05;qvalue=0.235;sequence=CCAGCTGC;
chr11	fimo	nucleotide_motif	65027225	65027232	44.7	-	.	Name=RCAGCTGY;ID=RCAGCTGY-1-chr11;pvalue=3.4e-05;qvalue=0.188;sequence=ACAGCTGC;
chr11	fimo	nucleotide_motif	65027225	65027232	43.0	+	.	Name=RCAGCTGY;ID=RCAGCTGY-2-chr11;pvalue=5.04e-05;qvalue=0.207;sequence=GCAGCTGT;
chr11	fimo	nucleotide_motif	65076201	65076208	47.5	+	.	Name=RCAGCTGY;ID=RCAGCTGY-1-chr11;pvalue=1.76e-05;qvalue=0.148;sequence=GCAGCTGC;
chr11	fimo	nucleotide_motif	65076201	65076208	47.5	-	.	Name=RCAGCTGY;ID=RCAGCTGY-2-chr11;pvalue=1.76e-05;qvalue=0.148;sequence=GCAGCTGC;
chr11	fimo	nucleotide_motif	65076514	65076521	40.0	+	.	Name=RCAGCTGY;ID=RCAGCTGY-1-chr11;pvalue=9.95e-05;qvalue=0.235;sequence=CCAGCTGC;
chr11	fimo	nucleotide_motif	67790768	67790775	40.0	-	.	Name=RCAGCTGY;ID=RCAGCTGY-1-chr11;pvalue=9.95e-05;qvalue=0.235;sequence=CCAGCTGC;
chr11	fimo	nucleotide_motif	68821569	68821576	47.5	+	.	Name=RCAGCTGY;ID=RCAGCTGY-1-chr11;pvalue=1.76e-05;qvalue=0.148;sequence=GCAGCTGC;
chr11	fimo	nucleotide_motif	68821569	68821576	47.5	-	.	Name=RCAGCTGY;ID=RCAGCTGY-2-chr11;pvalue=1.76e-05;qvalue=0.148;sequence=GCAGCTGC;
chr11	fimo	nucleotide_motif	69209838	69209845	47.5	+	.	Name=RCAGCTGY;ID=RCAGCTGY-1-chr11;pvalue=1.76e-05;qvalue=0.148;sequence=GCAGCTGC;
chr11	fimo	nucleotide_motif	69209838	69209845	47.5	-	.	Name=RCAGCTGY;ID=RCAGCTGY-2-chr11;pvalue=1.76e-05;qvalue=0.148;sequence=GCAGCTGC;
chr11	fimo	nucleotide_motif	71823171	71823178	44.7	+	.	Name=RCAGCTGY;ID=RCAGCTGY-1-chr11;pvalue=3.4e-05;qvalue=0.188;sequence=ACAGCTGC;
chr11	fimo	nucleotide_motif	71823171	71823178	43.0	-	.	Name=RCAGCTGY;ID=RCAGCTGY-2-chr11;pvalue=5.04e-05;qvalue=0.207;sequence=GCAGCTGT;
chr11	fimo	nucleotide_motif	74489315	74489322	40.0	-	.	Name=RCAGCTGY;ID=RCAGCTGY-1-chr11;pvalue=9.95e-05;qvalue=0.235;sequence=TCAGCTGC;
chr11	fimo	nucleotide_motif	95588522	95588529	40.0	-	.	Name=RCAGCTGY;ID=RCAGCTGY-1-chr11;pvalue=9.95e-05;qvalue=0.235;sequence=CCAGCTGC;
chr11	fimo	nucleotide_motif	103274671	103274678	44.7	-	.	Name=RCAGCTGY;ID=RCAGCTGY-1-chr11;pvalue=3.4e-05;qvalue=0.188;sequence=ACAGCTGC;
chr11	fimo	nucleotide_motif	103274671	103274678	43.0	+	.	Name=RCAGCTGY;ID=RCAGCTGY-2-chr11;pvalue=5.04e-05;qvalue=0.207;sequence=GCAGCTGT;
chr11	fimo	nucleotide_motif	110726311	110726318	41.8	+	.	Name=RCAGCTGY;ID=RCAGCTGY-1-chr11;pvalue=6.55e-05;qvalue=0.222;sequence=ACAGCTGT;
chr11	fimo	nucleotide_motif	110726311	110726318	41.8	-	.	Name=RCAGCTGY;ID=RCAGCTGY-2-chr11;pvalue=6.55e-05;qvalue=0.222;sequence=ACAGCTGT;
chr11	fimo	nucleotide_motif	117387136	117387143	44.7	-	.	Name=RCAGCTGY;ID=RCAGCTGY-1-chr11;pvalue=3.4e-05;qvalue=0.188;sequence=ACAGCTGC;
chr11	fimo	nucleotide_motif	117387136	117387143	43.0	+	.	Name=RCAGCTGY;ID=RCAGCTGY-2-chr11;pvalue=5.04e-05;qvalue=0.207;sequence=GCAGCTGT;
chr11	fimo	nucleotide_motif	118068453	118068460	40.0	+	.	Name=RCAGCTGY;ID=RCAGCTGY-3-chr11;pvalue=9.95e-05;qvalue=0.235;sequence=TCAGCTGC;
chr11	fimo	nucleotide_motif	118068633	118068640	44.7	-	.	Name=RCAGCTGY;ID=RCAGCTGY-1-chr11;pvalue=3.4e-05;qvalue=0.188;sequence=ACAGCTGC;
chr11	fimo	nucleotide_motif	118068633	118068640	43.0	+	.	Name=RCAGCTGY;ID=RCAGCTGY-2-chr11;pvalue=5.04e-05;qvalue=0.207;sequence=GCAGCTGT;
chr11	fimo	nucleotide_motif	124445912	124445919	40.0	+	.	Name=RCAGCTGY;ID=RCAGCTGY-1-chr11;pvalue=9.95e-05;qvalue=0.235;sequence=CCAGCTGC;
chr11	fimo	nucleotide_motif	128216880	128216887	41.8	+	.	Name=RCAGCTGY;ID=RCAGCTGY-1-chr11;pvalue=6.55e-05;qvalue=0.222;sequence=ACAGCTGT;
chr11	fimo	nucleotide_motif	128216880	128216887	41.8	-	.	Name=RCAGCTGY;ID=RCAGCTGY-2-chr11;pvalue=6.55e-05;qvalue=0.222;sequence=ACAGCTGT;
chr12	fimo	nucleotide_motif	1533891	1533898	47.5	+	.	Name=RCAGCTGY;ID=RCAGCTGY-1-chr12;pvalue=1.76e-05;qvalue=0.148;sequence=GCAGCTGC;
chr12	fimo	nucleotide_motif	1533891	1533898	47.5	-	.	Name=RCAGCTGY;ID=RCAGCTGY-2-chr12;pvalue=1.76e-05;qvalue=0.148;sequence=GCAGCTGC;
chr12	fimo	nucleotide_motif	1533923	1533930	40.0	+	.	Name=RCAGCTGY;ID=RCAGCTGY-3-chr12;pvalue=9.95e-05;qvalue=0.235;sequence=CCAGCTGC;
chr12	fimo	nucleotide_motif	2335372	2335379	44.7	+	.	Name=RCAGCTGY;ID=RCAGCTGY-1-chr12;pvalue=3.4e-05;qvalue=0.188;sequence=ACAGCTGC;
chr12	fimo	nucleotide_motif	2335372	2335379	43.0	-	.	Name=RCAGCTGY;ID=RCAGCTGY-2-chr12;pvalue=5.04e-05;qvalue=0.207;sequence=GCAGCTGT;
chr12	fimo	nucleotide_motif	6431458	6431465	47.5	+	.	Name=RCAGCTGY;ID=RCAGCTGY-1-chr12;pvalue=1.76e-05;qvalue=0.148;sequence=GCAGCTGC;
chr12	fimo	nucleotide_motif	6431458	6431465	47.5	-	.	Name=RCAGCTGY;ID=RCAGCTGY-2-chr12;pvalue=1.76e-05;qvalue=0.148;sequence=GCAGCTGC;
chr12	fimo	nucleotide_motif	6938500	6938507	44.7	-	.	Name=RCAGCTGY;ID=RCAGCTGY-1-chr12;pvalue=3.4e-05;qvalue=0.188;sequence=ACAGCTGC;
chr12	fimo	nucleotide_motif	6938500	6938507	43.0	+	.	Name=RCAGCTGY;ID=RCAGCTGY-2-chr12;pvalue=5.04e-05;qvalue=0.207;sequence=GCAGCTGT;
chr12	fimo	nucleotide_motif	6941225	6941232	40.0	-	.	Name=RCAGCTGY;ID=RCAGCTGY-1-chr12;pvalue=9.95e-05;qvalue=0.235;sequence=CCAGCTGC;
chr12	fimo	nucleotide_motif	12054486	12054493	44.7	-	.	Name=RCAGCTGY;ID=RCAGCTGY-1-chr12;pvalue=3.4e-05;qvalue=0.188;sequence=ACAGCTGC;
chr12	fimo	nucleotide_motif	12054486	12054493	43.0	+	.	Name=RCAGCTGY;ID=RCAGCTGY-2-chr12;pvalue=5.04e-05;qvalue=0.207;sequence=GCAGCTGT;
chr12	fimo	nucleotide_motif	22588973	22588980	40.0	+	.	Name=RCAGCTGY;ID=RCAGCTGY-1-chr12;pvalue=9.95e-05;qvalue=0.235;sequence=CCAGCTGC;
chr12	fimo	nucleotide_motif	46550457	46550464	40.0	+	.	Name=RCAGCTGY;ID=RCAGCTGY-1-chr12;pvalue=9.95e-05;qvalue=0.235;sequence=TCAGCTGC;
chr12	fimo	nucleotide_motif	46563518	46563525	40.0	+	.	Name=RCAGCTGY;ID=RCAGCTGY-1-chr12;pvalue=9.95e-05;qvalue=0.235;sequence=CCAGCTGC;
chr12	fimo	nucleotide_motif	46563563	46563570	40.0	-	.	Name=RCAGCTGY;ID=RCAGCTGY-2-chr12;pvalue=9.95e-05;qvalue=0.235;sequence=CCAGCTGC;
chr12	fimo	nucleotide_motif	63346235	63346242	41.8	+	.	Name=RCAGCTGY;ID=RCAGCTGY-1-chr12;pvalue=6.55e-05;qvalue=0.222;sequence=ACAGCTGT;
chr12	fimo	nucleotide_motif	63346235	63346242	41.8	-	.	Name=RCAGCTGY;ID=RCAGCTGY-2-chr12;pvalue=6.55e-05;qvalue=0.222;sequence=ACAGCTGT;
chr12	fimo	nucleotide_motif	67487730	67487737	41.8	+	.	Name=RCAGCTGY;ID=RCAGCTGY-1-chr12;pvalue=6.55e-05;qvalue=0.222;sequence=ACAGCTGT;
chr12	fimo	nucleotide_motif	67487730	67487737	41.8	-	.	Name=RCAGCTGY;ID=RCAGCTGY-2-chr12;pvalue=6.55e-05;qvalue=0.222;sequence=ACAGCTGT;
chr12	fimo	nucleotide_motif	67487856	67487863	41.8	+	.	Name=RCAGCTGY;ID=RCAGCTGY-3-chr12;pvalue=6.55e-05;qvalue=0.222;sequence=ACAGCTGT;
chr12	fimo	nucleotide_motif	67487856	67487863	41.8	-	.	Name=RCAGCTGY;ID=RCAGCTGY-4-chr12;pvalue=6.55e-05;qvalue=0.222;sequence=ACAGCTGT;
chr12	fimo	nucleotide_motif	67522030	67522037	44.7	-	.	Name=RCAGCTGY;ID=RCAGCTGY-1-chr12;pvalue=3.4e-05;qvalue=0.188;sequence=ACAGCTGC;
chr12	fimo	nucleotide_motif	67522030	67522037	43.0	+	.	Name=RCAGCTGY;ID=RCAGCTGY-2-chr12;pvalue=5.04e-05;qvalue=0.207;sequence=GCAGCTGT;
chr12	fimo	nucleotide_motif	74640243	74640250	44.7	+	.	Name=RCAGCTGY;ID=RCAGCTGY-1-chr12;pvalue=3.4e-05;qvalue=0.188;sequence=ACAGCTGC;
chr12	fimo	nucleotide_motif	74640243	74640250	43.0	-	.	Name=RCAGCTGY;ID=RCAGCTGY-2-chr12;pvalue=5.04e-05;qvalue=0.207;sequence=GCAGCTGT;
chr12	fimo	nucleotide_motif	74640358	74640365	40.0	-	.	Name=RCAGCTGY;ID=RCAGCTGY-3-chr12;pvalue=9.95e-05;qvalue=0.235;sequence=CCAGCTGC;
chr12	fimo	nucleotide_motif	91063683	91063690	40.0	+	.	Name=RCAGCTGY;ID=RCAGCTGY-1-chr12;pvalue=9.95e-05;qvalue=0.235;sequence=CCAGCTGC;
chr12	fimo	nucleotide_motif	91321757	91321764	44.7	-	.	Name=RCAGCTGY;ID=RCAGCTGY-1-chr12;pvalue=3.4e-05;qvalue=0.188;sequence=ACAGCTGC;
chr12	fimo	nucleotide_motif	91321757	91321764	43.0	+	.	Name=RCAGCTGY;ID=RCAGCTGY-2-chr12;pvalue=5.04e-05;qvalue=0.207;sequence=GCAGCTGT;
chr12	fimo	nucleotide_motif	91321912	91321919	40.0	-	.	Name=RCAGCTGY;ID=RCAGCTGY-3-chr12;pvalue=9.95e-05;qvalue=0.235;sequence=TCAGCTGC;
chr12	fimo	nucleotide_motif	91905974	91905981	41.8	+	.	Name=RCAGCTGY;ID=RCAGCTGY-1-chr12;pvalue=6.55e-05;qvalue=0.222;sequence=ACAGCTGT;
chr12	fimo	nucleotide_motif	91905974	91905981	41.8	-	.	Name=RCAGCTGY;ID=RCAGCTGY-2-chr12;pvalue=6.55e-05;qvalue=0.222;sequence=ACAGCTGT;
chr12	fimo	nucleotide_motif	93480066	93480073	44.7	+	.	Name=RCAGCTGY;ID=RCAGCTGY-1-chr12;pvalue=3.4e-05;qvalue=0.188;sequence=ACAGCTGC;
chr12	fimo	nucleotide_motif	93480066	93480073	43.0	-	.	Name=RCAGCTGY;ID=RCAGCTGY-3-chr12;pvalue=5.04e-05;qvalue=0.207;sequence=GCAGCTGT;
chr12	fimo	nucleotide_motif	93480243	93480250	40.0	-	.	Name=RCAGCTGY;ID=RCAGCTGY-5-chr12;pvalue=9.95e-05;qvalue=0.235;sequence=CCAGCTGC;
chr12	fimo	nucleotide_motif	93480281	93480288	44.7	+	.	Name=RCAGCTGY;ID=RCAGCTGY-2-chr12;pvalue=3.4e-05;qvalue=0.188;sequence=ACAGCTGC;
chr12	fimo	nucleotide_motif	93480281	93480288	43.0	-	.	Name=RCAGCTGY;ID=RCAGCTGY-4-chr12;pvalue=5.04e-05;qvalue=0.207;sequence=GCAGCTGT;
chr12	fimo	nucleotide_motif	99103807	99103814	40.0	+	.	Name=RCAGCTGY;ID=RCAGCTGY-1-chr12;pvalue=9.95e-05;qvalue=0.235;sequence=TCAGCTGC;
chr12	fimo	nucleotide_motif	105275829	105275836	40.0	-	.	Name=RCAGCTGY;ID=RCAGCTGY-1-chr12;pvalue=9.95e-05;qvalue=0.235;sequence=CCAGCTGC;
chr12	fimo	nucleotide_motif	107486573	107486580	47.5	+	.	Name=RCAGCTGY;ID=RCAGCTGY-1-chr12;pvalue=1.76e-05;qvalue=0.148;sequence=GCAGCTGC;
chr12	fimo	nucleotide_motif	107486573	107486580	47.5	-	.	Name=RCAGCTGY;ID=RCAGCTGY-2-chr12;pvalue=1.76e-05;qvalue=0.148;sequence=GCAGCTGC;
chr12	fimo	nucleotide_motif	107551668	107551675	44.7	+	.	Name=RCAGCTGY;ID=RCAGCTGY-1-chr12;pvalue=3.4e-05;qvalue=0.188;sequence=ACAGCTGC;
chr12	fimo	nucleotide_motif	107551668	107551675	43.0	-	.	Name=RCAGCTGY;ID=RCAGCTGY-2-chr12;pvalue=5.04e-05;qvalue=0.207;sequence=GCAGCTGT;
chr12	fimo	nucleotide_motif	112095598	112095605	47.5	+	.	Name=RCAGCTGY;ID=RCAGCTGY-1-chr12;pvalue=1.76e-05;qvalue=0.148;sequence=GCAGCTGC;
chr12	fimo	nucleotide_motif	112095598	112095605	47.5	-	.	Name=RCAGCTGY;ID=RCAGCTGY-2-chr12;pvalue=1.76e-05;qvalue=0.148;sequence=GCAGCTGC;
chr12	fimo	nucleotide_motif	112130475	112130482	44.7	-	.	Name=RCAGCTGY;ID=RCAGCTGY-1-chr12;pvalue=3.4e-05;qvalue=0.188;sequence=ACAGCTGC;
chr12	fimo	nucleotide_motif	112130475	112130482	43.0	+	.	Name=RCAGCTGY;ID=RCAGCTGY-2-chr12;pvalue=5.04e-05;qvalue=0.207;sequence=GCAGCTGT;
chr12	fimo	nucleotide_motif	120913621	120913628	47.5	+	.	Name=RCAGCTGY;ID=RCAGCTGY-1-chr12;pvalue=1.76e-05;qvalue=0.148;sequence=GCAGCTGC;
chr12	fimo	nucleotide_motif	120913621	120913628	47.5	-	.	Name=RCAGCTGY;ID=RCAGCTGY-2-chr12;pvalue=1.76e-05;qvalue=0.148;sequence=GCAGCTGC;
chr12	fimo	nucleotide_motif	120951353	120951360	41.8	+	.	Name=RCAGCTGY;ID=RCAGCTGY-1-chr12;pvalue=6.55e-05;qvalue=0.222;sequence=ACAGCTGT;
chr12	fimo	nucleotide_motif	120951353	120951360	41.8	-	.	Name=RCAGCTGY;ID=RCAGCTGY-2-chr12;pvalue=6.55e-05;qvalue=0.222;sequence=ACAGCTGT;
chr12	fimo	nucleotide_motif	122134303	122134310	40.0	-	.	Name=RCAGCTGY;ID=RCAGCTGY-1-chr12;pvalue=9.95e-05;qvalue=0.235;sequence=CCAGCTGC;
chr12	fimo	nucleotide_motif	122134604	122134611	40.0	-	.	Name=RCAGCTGY;ID=RCAGCTGY-2-chr12;pvalue=9.95e-05;qvalue=0.235;sequence=CCAGCTGC;
chr12	fimo	nucleotide_motif	122134728	122134735	41.8	+	.	Name=RCAGCTGY;ID=RCAGCTGY-1-chr12;pvalue=6.55e-05;qvalue=0.222;sequence=ACAGCTGT;
chr12	fimo	nucleotide_motif	122134728	122134735	41.8	-	.	Name=RCAGCTGY;ID=RCAGCTGY-2-chr12;pvalue=6.55e-05;qvalue=0.222;sequence=ACAGCTGT;
chr12	fimo	nucleotide_motif	123961128	123961135	44.7	-	.	Name=RCAGCTGY;ID=RCAGCTGY-1-chr12;pvalue=3.4e-05;qvalue=0.188;sequence=ACAGCTGC;
chr12	fimo	nucleotide_motif	123961128	123961135	43.0	+	.	Name=RCAGCTGY;ID=RCAGCTGY-2-chr12;pvalue=5.04e-05;qvalue=0.207;sequence=GCAGCTGT;
chr12	fimo	nucleotide_motif	123967937	123967944	40.0	-	.	Name=RCAGCTGY;ID=RCAGCTGY-1-chr12;pvalue=9.95e-05;qvalue=0.235;sequence=CCAGCTGC;
chr13	fimo	nucleotide_motif	35519041	35519048	40.0	-	.	Name=RCAGCTGY;ID=RCAGCTGY-1-chr13;pvalue=9.95e-05;qvalue=0.235;sequence=TCAGCTGC;
chr13	fimo	nucleotide_motif	39917756	39917763	40.0	-	.	Name=RCAGCTGY;ID=RCAGCTGY-1-chr13;pvalue=9.95e-05;qvalue=0.235;sequence=CCAGCTGC;
chr13	fimo	nucleotide_motif	39917878	39917885	40.0	+	.	Name=RCAGCTGY;ID=RCAGCTGY-2-chr13;pvalue=9.95e-05;qvalue=0.235;sequence=CCAGCTGC;
chr13	fimo	nucleotide_motif	45862267	45862274	47.5	+	.	Name=RCAGCTGY;ID=RCAGCTGY-1-chr13;pvalue=1.76e-05;qvalue=0.148;sequence=GCAGCTGC;
chr13	fimo	nucleotide_motif	45862267	45862274	47.5	-	.	Name=RCAGCTGY;ID=RCAGCTGY-2-chr13;pvalue=1.76e-05;qvalue=0.148;sequence=GCAGCTGC;
chr13	fimo	nucleotide_motif	47509945	47509952	40.0	+	.	Name=RCAGCTGY;ID=RCAGCTGY-1-chr13;pvalue=9.95e-05;qvalue=0.235;sequence=CCAGCTGC;
chr13	fimo	nucleotide_motif	48916131	48916138	44.7	+	.	Name=RCAGCTGY;ID=RCAGCTGY-1-chr13;pvalue=3.4e-05;qvalue=0.188;sequence=ACAGCTGC;
chr13	fimo	nucleotide_motif	48916131	48916138	43.0	-	.	Name=RCAGCTGY;ID=RCAGCTGY-2-chr13;pvalue=5.04e-05;qvalue=0.207;sequence=GCAGCTGT;
chr13	fimo	nucleotide_motif	101837215	101837222	44.7	-	.	Name=RCAGCTGY;ID=RCAGCTGY-1-chr13;pvalue=3.4e-05;qvalue=0.188;sequence=ACAGCTGC;
chr13	fimo	nucleotide_motif	101837215	101837222	43.0	+	.	Name=RCAGCTGY;ID=RCAGCTGY-2-chr13;pvalue=5.04e-05;qvalue=0.207;sequence=GCAGCTGT;
chr13	fimo	nucleotide_motif	109922411	109922418	44.7	+	.	Name=RCAGCTGY;ID=RCAGCTGY-1-chr13;pvalue=3.4e-05;qvalue=0.188;sequence=ACAGCTGC;
chr13	fimo	nucleotide_motif	109922411	109922418	43.0	-	.	Name=RCAGCTGY;ID=RCAGCTGY-2-chr13;pvalue=5.04e-05;qvalue=0.207;sequence=GCAGCTGT;
chr14	fimo	nucleotide_motif	21715717	21715724	40.0	-	.	Name=RCAGCTGY;ID=RCAGCTGY-1-chr14;pvalue=9.95e-05;qvalue=0.235;sequence=CCAGCTGC;
chr14	fimo	nucleotide_motif	49598373	49598380	41.8	+	.	Name=RCAGCTGY;ID=RCAGCTGY-1-chr14;pvalue=6.55e-05;qvalue=0.222;sequence=ACAGCTGT;
chr14	fimo	nucleotide_motif	49598373	49598380	41.8	-	.	Name=RCAGCTGY;ID=RCAGCTGY-2-chr14;pvalue=6.55e-05;qvalue=0.222;sequence=ACAGCTGT;
chr14	fimo	nucleotide_motif	54638945	54638952	41.8	+	.	Name=RCAGCTGY;ID=RCAGCTGY-1-chr14;pvalue=6.55e-05;qvalue=0.222;sequence=ACAGCTGT;
chr14	fimo	nucleotide_motif	54638945	54638952	41.8	-	.	Name=RCAGCTGY;ID=RCAGCTGY-2-chr14;pvalue=6.55e-05;qvalue=0.222;sequence=ACAGCTGT;
chr14	fimo	nucleotide_motif	58698413	58698420	41.8	+	.	Name=RCAGCTGY;ID=RCAGCTGY-1-chr14;pvalue=6.55e-05;qvalue=0.222;sequence=ACAGCTGT;
chr14	fimo	nucleotide_motif	58698413	58698420	41.8	-	.	Name=RCAGCTGY;ID=RCAGCTGY-2-chr14;pvalue=6.55e-05;qvalue=0.222;sequence=ACAGCTGT;
chr14	fimo	nucleotide_motif	64693560	64693567	44.7	+	.	Name=RCAGCTGY;ID=RCAGCTGY-1-chr14;pvalue=3.4e-05;qvalue=0.188;sequence=ACAGCTGC;
chr14	fimo	nucleotide_motif	64693560	64693567	43.0	-	.	Name=RCAGCTGY;ID=RCAGCTGY-2-chr14;pvalue=5.04e-05;qvalue=0.207;sequence=GCAGCTGT;
chr14	fimo	nucleotide_motif	64839093	64839100	40.0	+	.	Name=RCAGCTGY;ID=RCAGCTGY-1-chr14;pvalue=9.95e-05;qvalue=0.235;sequence=TCAGCTGC;
chr14	fimo	nucleotide_motif	64840418	64840425	40.0	+	.	Name=RCAGCTGY;ID=RCAGCTGY-1-chr14;pvalue=9.95e-05;qvalue=0.235;sequence=CCAGCTGC;
chr14	fimo	nucleotide_motif	69440780	69440787	40.0	+	.	Name=RCAGCTGY;ID=RCAGCTGY-1-chr14;pvalue=9.95e-05;qvalue=0.235;sequence=CCAGCTGC;
chr14	fimo	nucleotide_motif	75016717	75016724	40.0	-	.	Name=RCAGCTGY;ID=RCAGCTGY-1-chr14;pvalue=9.95e-05;qvalue=0.235;sequence=TCAGCTGC;
chr14	fimo	nucleotide_motif	90909883	90909890	44.7	-	.	Name=RCAGCTGY;ID=RCAGCTGY-1-chr14;pvalue=3.4e-05;qvalue=0.188;sequence=ACAGCTGC;
chr14	fimo	nucleotide_motif	90909883	90909890	43.0	+	.	Name=RCAGCTGY;ID=RCAGCTGY-2-chr14;pvalue=5.04e-05;qvalue=0.207;sequence=GCAGCTGT;
chr14	fimo	nucleotide_motif	91046425	91046432	47.5	+	.	Name=RCAGCTGY;ID=RCAGCTGY-1-chr14;pvalue=1.76e-05;qvalue=0.148;sequence=GCAGCTGC;
chr14	fimo	nucleotide_motif	91046425	91046432	47.5	-	.	Name=RCAGCTGY;ID=RCAGCTGY-2-chr14;pvalue=1.76e-05;qvalue=0.148;sequence=GCAGCTGC;
chr14	fimo	nucleotide_motif	92240567	92240574	44.7	-	.	Name=RCAGCTGY;ID=RCAGCTGY-1-chr14;pvalue=3.4e-05;qvalue=0.188;sequence=ACAGCTGC;
chr14	fimo	nucleotide_motif	92240567	92240574	43.0	+	.	Name=RCAGCTGY;ID=RCAGCTGY-2-chr14;pvalue=5.04e-05;qvalue=0.207;sequence=GCAGCTGT;
chr14	fimo	nucleotide_motif	94801781	94801788	40.0	-	.	Name=RCAGCTGY;ID=RCAGCTGY-3-chr14;pvalue=9.95e-05;qvalue=0.235;sequence=CCAGCTGC;
chr14	fimo	nucleotide_motif	94801995	94802002	47.5	+	.	Name=RCAGCTGY;ID=RCAGCTGY-1-chr14;pvalue=1.76e-05;qvalue=0.148;sequence=GCAGCTGC;
chr14	fimo	nucleotide_motif	94801995	94802002	47.5	-	.	Name=RCAGCTGY;ID=RCAGCTGY-2-chr14;pvalue=1.76e-05;qvalue=0.148;sequence=GCAGCTGC;
chr14	fimo	nucleotide_motif	95032001	95032008	40.0	-	.	Name=RCAGCTGY;ID=RCAGCTGY-1-chr14;pvalue=9.95e-05;qvalue=0.235;sequence=CCAGCTGC;
chr14	fimo	nucleotide_motif	95198919	95198926	44.7	+	.	Name=RCAGCTGY;ID=RCAGCTGY-3-chr14;pvalue=3.4e-05;qvalue=0.188;sequence=ACAGCTGC;
chr14	fimo	nucleotide_motif	95198919	95198926	43.0	-	.	Name=RCAGCTGY;ID=RCAGCTGY-4-chr14;pvalue=5.04e-05;qvalue=0.207;sequence=GCAGCTGT;
chr14	fimo	nucleotide_motif	95198925	95198932	47.5	+	.	Name=RCAGCTGY;ID=RCAGCTGY-1-chr14;pvalue=1.76e-05;qvalue=0.148;sequence=GCAGCTGC;
chr14	fimo	nucleotide_motif	95198925	95198932	47.5	-	.	Name=RCAGCTGY;ID=RCAGCTGY-2-chr14;pvalue=1.76e-05;qvalue=0.148;sequence=GCAGCTGC;
chr14	fimo	nucleotide_motif	102306413	102306420	44.7	+	.	Name=RCAGCTGY;ID=RCAGCTGY-1-chr14;pvalue=3.4e-05;qvalue=0.188;sequence=ACAGCTGC;
chr14	fimo	nucleotide_motif	102306413	102306420	43.0	-	.	Name=RCAGCTGY;ID=RCAGCTGY-2-chr14;pvalue=5.04e-05;qvalue=0.207;sequence=GCAGCTGT;
chr14	fimo	nucleotide_motif	104463956	104463963	40.0	+	.	Name=RCAGCTGY;ID=RCAGCTGY-1-chr14;pvalue=9.95e-05;qvalue=0.235;sequence=TCAGCTGC;
chr14	fimo	nucleotide_motif	104583230	104583237	47.5	+	.	Name=RCAGCTGY;ID=RCAGCTGY-1-chr14;pvalue=1.76e-05;qvalue=0.148;sequence=GCAGCTGC;
chr14	fimo	nucleotide_motif	104583230	104583237	47.5	-	.	Name=RCAGCTGY;ID=RCAGCTGY-2-chr14;pvalue=1.76e-05;qvalue=0.148;sequence=GCAGCTGC;
chr14	fimo	nucleotide_motif	104585162	104585169	40.0	+	.	Name=RCAGCTGY;ID=RCAGCTGY-1-chr14;pvalue=9.95e-05;qvalue=0.235;sequence=CCAGCTGC;
chr14	fimo	nucleotide_motif	105836165	105836172	47.5	+	.	Name=RCAGCTGY;ID=RCAGCTGY-1-chr14;pvalue=1.76e-05;qvalue=0.148;sequence=GCAGCTGC;
chr14	fimo	nucleotide_motif	105836165	105836172	47.5	-	.	Name=RCAGCTGY;ID=RCAGCTGY-2-chr14;pvalue=1.76e-05;qvalue=0.148;sequence=GCAGCTGC;
chr14	fimo	nucleotide_motif	106240915	106240922	44.7	+	.	Name=RCAGCTGY;ID=RCAGCTGY-1-chr14;pvalue=3.4e-05;qvalue=0.188;sequence=ACAGCTGC;
chr14	fimo	nucleotide_motif	106240915	106240922	43.0	-	.	Name=RCAGCTGY;ID=RCAGCTGY-2-chr14;pvalue=5.04e-05;qvalue=0.207;sequence=GCAGCTGT;
chr15	fimo	nucleotide_motif	19248879	19248886	47.5	+	.	Name=RCAGCTGY;ID=RCAGCTGY-1-chr15;pvalue=1.76e-05;qvalue=0.148;sequence=GCAGCTGC;
chr15	fimo	nucleotide_motif	19248879	19248886	47.5	-	.	Name=RCAGCTGY;ID=RCAGCTGY-2-chr15;pvalue=1.76e-05;qvalue=0.148;sequence=GCAGCTGC;
chr15	fimo	nucleotide_motif	19249038	19249045	47.5	+	.	Name=RCAGCTGY;ID=RCAGCTGY-3-chr15;pvalue=1.76e-05;qvalue=0.148;sequence=GCAGCTGC;
chr15	fimo	nucleotide_motif	19249038	19249045	47.5	-	.	Name=RCAGCTGY;ID=RCAGCTGY-4-chr15;pvalue=1.76e-05;qvalue=0.148;sequence=GCAGCTGC;
chr15	fimo	nucleotide_motif	19249138	19249145	40.0	+	.	Name=RCAGCTGY;ID=RCAGCTGY-5-chr15;pvalue=9.95e-05;qvalue=0.235;sequence=CCAGCTGC;
chr15	fimo	nucleotide_motif	29310139	29310146	40.0	-	.	Name=RCAGCTGY;ID=RCAGCTGY-1-chr15;pvalue=9.95e-05;qvalue=0.235;sequence=TCAGCTGC;
chr15	fimo	nucleotide_motif	29310348	29310355	40.0	+	.	Name=RCAGCTGY;ID=RCAGCTGY-2-chr15;pvalue=9.95e-05;qvalue=0.235;sequence=TCAGCTGC;
chr15	fimo	nucleotide_motif	29310363	29310370	40.0	+	.	Name=RCAGCTGY;ID=RCAGCTGY-3-chr15;pvalue=9.95e-05;qvalue=0.235;sequence=TCAGCTGC;
chr15	fimo	nucleotide_motif	29343872	29343879	40.0	-	.	Name=RCAGCTGY;ID=RCAGCTGY-1-chr15;pvalue=9.95e-05;qvalue=0.235;sequence=CCAGCTGC;
chr15	fimo	nucleotide_motif	29346070	29346077	40.0	-	.	Name=RCAGCTGY;ID=RCAGCTGY-3-chr15;pvalue=9.95e-05;qvalue=0.235;sequence=CCAGCTGC;
chr15	fimo	nucleotide_motif	29346120	29346127	44.7	-	.	Name=RCAGCTGY;ID=RCAGCTGY-1-chr15;pvalue=3.4e-05;qvalue=0.188;sequence=ACAGCTGC;
chr15	fimo	nucleotide_motif	29346120	29346127	43.0	+	.	Name=RCAGCTGY;ID=RCAGCTGY-2-chr15;pvalue=5.04e-05;qvalue=0.207;sequence=GCAGCTGT;
chr15	fimo	nucleotide_motif	29425839	29425846	47.5	+	.	Name=RCAGCTGY;ID=RCAGCTGY-1-chr15;pvalue=1.76e-05;qvalue=0.148;sequence=GCAGCTGC;
chr15	fimo	nucleotide_motif	29425839	29425846	47.5	-	.	Name=RCAGCTGY;ID=RCAGCTGY-2-chr15;pvalue=1.76e-05;qvalue=0.148;sequence=GCAGCTGC;
chr15	fimo	nucleotide_motif	29440973	29440980	44.7	-	.	Name=RCAGCTGY;ID=RCAGCTGY-1-chr15;pvalue=3.4e-05;qvalue=0.188;sequence=ACAGCTGC;
chr15	fimo	nucleotide_motif	29440973	29440980	43.0	+	.	Name=RCAGCTGY;ID=RCAGCTGY-2-chr15;pvalue=5.04e-05;qvalue=0.207;sequence=GCAGCTGT;
chr15	fimo	nucleotide_motif	39196234	39196241	40.0	-	.	Name=RCAGCTGY;ID=RCAGCTGY-1-chr15;pvalue=9.95e-05;qvalue=0.235;sequence=CCAGCTGC;
chr15	fimo	nucleotide_motif	57623266	57623273	40.0	-	.	Name=RCAGCTGY;ID=RCAGCTGY-1-chr15;pvalue=9.95e-05;qvalue=0.235;sequence=TCAGCTGC;
chr15	fimo	nucleotide_motif	61583971	61583978	40.0	+	.	Name=RCAGCTGY;ID=RCAGCTGY-1-chr15;pvalue=9.95e-05;qvalue=0.235;sequence=CCAGCTGC;
chr15	fimo	nucleotide_motif	61757278	61757285	40.0	+	.	Name=RCAGCTGY;ID=RCAGCTGY-1-chr15;pvalue=9.95e-05;qvalue=0.235;sequence=TCAGCTGC;
chr15	fimo	nucleotide_motif	62224040	62224047	40.0	+	.	Name=RCAGCTGY;ID=RCAGCTGY-1-chr15;pvalue=9.95e-05;qvalue=0.235;sequence=CCAGCTGC;
chr15	fimo	nucleotide_motif	68584091	68584098	40.0	-	.	Name=RCAGCTGY;ID=RCAGCTGY-1-chr15;pvalue=9.95e-05;qvalue=0.235;sequence=TCAGCTGC;
chr15	fimo	nucleotide_motif	72482538	72482545	40.0	-	.	Name=RCAGCTGY;ID=RCAGCTGY-1-chr15;pvalue=9.95e-05;qvalue=0.235;sequence=CCAGCTGC;
chr15	fimo	nucleotide_motif	72879578	72879585	40.0	-	.	Name=RCAGCTGY;ID=RCAGCTGY-1-chr15;pvalue=9.95e-05;qvalue=0.235;sequence=TCAGCTGC;
chr15	fimo	nucleotide_motif	73123013	73123020	40.0	-	.	Name=RCAGCTGY;ID=RCAGCTGY-1-chr15;pvalue=9.95e-05;qvalue=0.235;sequence=CCAGCTGC;
chr15	fimo	nucleotide_motif	73447574	73447581	40.0	-	.	Name=RCAGCTGY;ID=RCAGCTGY-1-chr15;pvalue=9.95e-05;qvalue=0.235;sequence=CCAGCTGC;
chr15	fimo	nucleotide_motif	91184054	91184061	44.7	+	.	Name=RCAGCTGY;ID=RCAGCTGY-4-chr15;pvalue=3.4e-05;qvalue=0.188;sequence=ACAGCTGC;
chr15	fimo	nucleotide_motif	91184054	91184061	43.0	-	.	Name=RCAGCTGY;ID=RCAGCTGY-5-chr15;pvalue=5.04e-05;qvalue=0.207;sequence=GCAGCTGT;
chr15	fimo	nucleotide_motif	91184099	91184106	44.7	-	.	Name=RCAGCTGY;ID=RCAGCTGY-3-chr15;pvalue=3.4e-05;qvalue=0.188;sequence=ACAGCTGC;
chr15	fimo	nucleotide_motif	91184099	91184106	43.0	+	.	Name=RCAGCTGY;ID=RCAGCTGY-6-chr15;pvalue=5.04e-05;qvalue=0.207;sequence=GCAGCTGT;
chr15	fimo	nucleotide_motif	91184176	91184183	40.0	+	.	Name=RCAGCTGY;ID=RCAGCTGY-7-chr15;pvalue=9.95e-05;qvalue=0.235;sequence=CCAGCTGC;
chr15	fimo	nucleotide_motif	91184201	91184208	47.5	+	.	Name=RCAGCTGY;ID=RCAGCTGY-1-chr15;pvalue=1.76e-05;qvalue=0.148;sequence=GCAGCTGC;
chr15	fimo	nucleotide_motif	91184201	91184208	47.5	-	.	Name=RCAGCTGY;ID=RCAGCTGY-2-chr15;pvalue=1.76e-05;qvalue=0.148;sequence=GCAGCTGC;
chr16	fimo	nucleotide_motif	8937581	8937588	41.8	+	.	Name=RCAGCTGY;ID=RCAGCTGY-1-chr16;pvalue=6.55e-05;qvalue=0.222;sequence=ACAGCTGT;
chr16	fimo	nucleotide_motif	8937581	8937588	41.8	-	.	Name=RCAGCTGY;ID=RCAGCTGY-2-chr16;pvalue=6.55e-05;qvalue=0.222;sequence=ACAGCTGT;
chr16	fimo	nucleotide_motif	10767153	10767160	44.7	+	.	Name=RCAGCTGY;ID=RCAGCTGY-1-chr16;pvalue=3.4e-05;qvalue=0.188;sequence=ACAGCTGC;
chr16	fimo	nucleotide_motif	10767153	10767160	43.0	-	.	Name=RCAGCTGY;ID=RCAGCTGY-2-chr16;pvalue=5.04e-05;qvalue=0.207;sequence=GCAGCTGT;
chr16	fimo	nucleotide_motif	11330024	11330031	44.7	-	.	Name=RCAGCTGY;ID=RCAGCTGY-1-chr16;pvalue=3.4e-05;qvalue=0.188;sequence=ACAGCTGC;
chr16	fimo	nucleotide_motif	11330024	11330031	43.0	+	.	Name=RCAGCTGY;ID=RCAGCTGY-2-chr16;pvalue=5.04e-05;qvalue=0.207;sequence=GCAGCTGT;
chr16	fimo	nucleotide_motif	11363603	11363610	40.0	-	.	Name=RCAGCTGY;ID=RCAGCTGY-1-chr16;pvalue=9.95e-05;qvalue=0.235;sequence=CCAGCTGC;
chr16	fimo	nucleotide_motif	11364685	11364692	40.0	-	.	Name=RCAGCTGY;ID=RCAGCTGY-1-chr16;pvalue=9.95e-05;qvalue=0.235;sequence=CCAGCTGC;
chr16	fimo	nucleotide_motif	17136021	17136028	40.0	+	.	Name=RCAGCTGY;ID=RCAGCTGY-1-chr16;pvalue=9.95e-05;qvalue=0.235;sequence=CCAGCTGC;
chr16	fimo	nucleotide_motif	19474212	19474219	44.7	+	.	Name=RCAGCTGY;ID=RCAGCTGY-1-chr16;pvalue=3.4e-05;qvalue=0.188;sequence=ACAGCTGC;
chr16	fimo	nucleotide_motif	19474212	19474219	43.0	-	.	Name=RCAGCTGY;ID=RCAGCTGY-2-chr16;pvalue=5.04e-05;qvalue=0.207;sequence=GCAGCTGT;
chr16	fimo	nucleotide_motif	19474446	19474453	40.0	+	.	Name=RCAGCTGY;ID=RCAGCTGY-3-chr16;pvalue=9.95e-05;qvalue=0.235;sequence=CCAGCTGC;
chr16	fimo	nucleotide_motif	23253412	23253419	44.7	-	.	Name=RCAGCTGY;ID=RCAGCTGY-1-chr16;pvalue=3.4e-05;qvalue=0.188;sequence=ACAGCTGC;
chr16	fimo	nucleotide_motif	23253412	23253419	43.0	+	.	Name=RCAGCTGY;ID=RCAGCTGY-2-chr16;pvalue=5.04e-05;qvalue=0.207;sequence=GCAGCTGT;
chr16	fimo	nucleotide_motif	23254836	23254843	47.5	+	.	Name=RCAGCTGY;ID=RCAGCTGY-1-chr16;pvalue=1.76e-05;qvalue=0.148;sequence=GCAGCTGC;
chr16	fimo	nucleotide_motif	23254836	23254843	47.5	-	.	Name=RCAGCTGY;ID=RCAGCTGY-2-chr16;pvalue=1.76e-05;qvalue=0.148;sequence=GCAGCTGC;
chr16	fimo	nucleotide_motif	27151068	27151075	41.8	+	.	Name=RCAGCTGY;ID=RCAGCTGY-1-chr16;pvalue=6.55e-05;qvalue=0.222;sequence=ACAGCTGT;
chr16	fimo	nucleotide_motif	27151068	27151075	41.8	-	.	Name=RCAGCTGY;ID=RCAGCTGY-2-chr16;pvalue=6.55e-05;qvalue=0.222;sequence=ACAGCTGT;
chr16	fimo	nucleotide_motif	27320936	27320943	40.0	+	.	Name=RCAGCTGY;ID=RCAGCTGY-3-chr16;pvalue=9.95e-05;qvalue=0.235;sequence=CCAGCTGC;
chr16	fimo	nucleotide_motif	27321124	27321131	44.7	-	.	Name=RCAGCTGY;ID=RCAGCTGY-1-chr16;pvalue=3.4e-05;qvalue=0.188;sequence=ACAGCTGC;
chr16	fimo	nucleotide_motif	27321124	27321131	43.0	+	.	Name=RCAGCTGY;ID=RCAGCTGY-2-chr16;pvalue=5.04e-05;qvalue=0.207;sequence=GCAGCTGT;
chr16	fimo	nucleotide_motif	27321235	27321242	40.0	+	.	Name=RCAGCTGY;ID=RCAGCTGY-4-chr16;pvalue=9.95e-05;qvalue=0.235;sequence=CCAGCTGC;
chr16	fimo	nucleotide_motif	51690471	51690478	40.0	-	.	Name=RCAGCTGY;ID=RCAGCTGY-3-chr16;pvalue=9.95e-05;qvalue=0.235;sequence=TCAGCTGC;
chr16	fimo	nucleotide_motif	51690565	51690572	40.0	-	.	Name=RCAGCTGY;ID=RCAGCTGY-4-chr16;pvalue=9.95e-05;qvalue=0.235;sequence=CCAGCTGC;
chr16	fimo	nucleotide_motif	51690600	51690607	47.5	+	.	Name=RCAGCTGY;ID=RCAGCTGY-1-chr16;pvalue=1.76e-05;qvalue=0.148;sequence=GCAGCTGC;
chr16	fimo	nucleotide_motif	51690600	51690607	47.5	-	.	Name=RCAGCTGY;ID=RCAGCTGY-2-chr16;pvalue=1.76e-05;qvalue=0.148;sequence=GCAGCTGC;
chr16	fimo	nucleotide_motif	55536822	55536829	44.7	-	.	Name=RCAGCTGY;ID=RCAGCTGY-1-chr16;pvalue=3.4e-05;qvalue=0.188;sequence=ACAGCTGC;
chr16	fimo	nucleotide_motif	55536822	55536829	43.0	+	.	Name=RCAGCTGY;ID=RCAGCTGY-2-chr16;pvalue=5.04e-05;qvalue=0.207;sequence=GCAGCTGT;
chr16	fimo	nucleotide_motif	66109714	66109721	44.7	+	.	Name=RCAGCTGY;ID=RCAGCTGY-1-chr16;pvalue=3.4e-05;qvalue=0.188;sequence=ACAGCTGC;
chr16	fimo	nucleotide_motif	66109714	66109721	43.0	-	.	Name=RCAGCTGY;ID=RCAGCTGY-2-chr16;pvalue=5.04e-05;qvalue=0.207;sequence=GCAGCTGT;
chr16	fimo	nucleotide_motif	70408071	70408078	40.0	-	.	Name=RCAGCTGY;ID=RCAGCTGY-1-chr16;pvalue=9.95e-05;qvalue=0.235;sequence=TCAGCTGC;
chr16	fimo	nucleotide_motif	86542429	86542436	40.0	-	.	Name=RCAGCTGY;ID=RCAGCTGY-1-chr16;pvalue=9.95e-05;qvalue=0.235;sequence=CCAGCTGC;
chr16	fimo	nucleotide_motif	87562373	87562380	40.0	+	.	Name=RCAGCTGY;ID=RCAGCTGY-1-chr16;pvalue=9.95e-05;qvalue=0.235;sequence=TCAGCTGC;
chr17	fimo	nucleotide_motif	1891861	1891868	47.5	+	.	Name=RCAGCTGY;ID=RCAGCTGY-1-chr17;pvalue=1.76e-05;qvalue=0.148;sequence=GCAGCTGC;
chr17	fimo	nucleotide_motif	1891861	1891868	47.5	-	.	Name=RCAGCTGY;ID=RCAGCTGY-2-chr17;pvalue=1.76e-05;qvalue=0.148;sequence=GCAGCTGC;
chr17	fimo	nucleotide_motif	2665051	2665058	40.0	-	.	Name=RCAGCTGY;ID=RCAGCTGY-3-chr17;pvalue=9.95e-05;qvalue=0.235;sequence=TCAGCTGC;
chr17	fimo	nucleotide_motif	2665231	2665238	40.0	-	.	Name=RCAGCTGY;ID=RCAGCTGY-4-chr17;pvalue=9.95e-05;qvalue=0.235;sequence=CCAGCTGC;
chr17	fimo	nucleotide_motif	2665243	2665250	44.7	+	.	Name=RCAGCTGY;ID=RCAGCTGY-1-chr17;pvalue=3.4e-05;qvalue=0.188;sequence=ACAGCTGC;
chr17	fimo	nucleotide_motif	2665243	2665250	43.0	-	.	Name=RCAGCTGY;ID=RCAGCTGY-2-chr17;pvalue=5.04e-05;qvalue=0.207;sequence=GCAGCTGT;
chr17	fimo	nucleotide_motif	4784323	4784330	40.0	+	.	Name=RCAGCTGY;ID=RCAGCTGY-1-chr17;pvalue=9.95e-05;qvalue=0.235;sequence=TCAGCTGC;
chr17	fimo	nucleotide_motif	9300494	9300501	41.8	+	.	Name=RCAGCTGY;ID=RCAGCTGY-1-chr17;pvalue=6.55e-05;qvalue=0.222;sequence=ACAGCTGT;
chr17	fimo	nucleotide_motif	9300494	9300501	41.8	-	.	Name=RCAGCTGY;ID=RCAGCTGY-2-chr17;pvalue=6.55e-05;qvalue=0.222;sequence=ACAGCTGT;
chr17	fimo	nucleotide_motif	16833080	16833087	44.7	+	.	Name=RCAGCTGY;ID=RCAGCTGY-1-chr17;pvalue=3.4e-05;qvalue=0.188;sequence=ACAGCTGC;
chr17	fimo	nucleotide_motif	16833080	16833087	43.0	-	.	Name=RCAGCTGY;ID=RCAGCTGY-2-chr17;pvalue=5.04e-05;qvalue=0.207;sequence=GCAGCTGT;
chr17	fimo	nucleotide_motif	23409360	23409367	40.0	-	.	Name=RCAGCTGY;ID=RCAGCTGY-1-chr17;pvalue=9.95e-05;qvalue=0.235;sequence=TCAGCTGC;
chr17	fimo	nucleotide_motif	30724174	30724181	41.8	+	.	Name=RCAGCTGY;ID=RCAGCTGY-1-chr17;pvalue=6.55e-05;qvalue=0.222;sequence=ACAGCTGT;
chr17	fimo	nucleotide_motif	30724174	30724181	41.8	-	.	Name=RCAGCTGY;ID=RCAGCTGY-2-chr17;pvalue=6.55e-05;qvalue=0.222;sequence=ACAGCTGT;
chr17	fimo	nucleotide_motif	33853348	33853355	40.0	+	.	Name=RCAGCTGY;ID=RCAGCTGY-1-chr17;pvalue=9.95e-05;qvalue=0.235;sequence=CCAGCTGC;
chr17	fimo	nucleotide_motif	35273987	35273994	40.0	-	.	Name=RCAGCTGY;ID=RCAGCTGY-1-chr17;pvalue=9.95e-05;qvalue=0.235;sequence=CCAGCTGC;
chr17	fimo	nucleotide_motif	35963851	35963858	40.0	-	.	Name=RCAGCTGY;ID=RCAGCTGY-3-chr17;pvalue=9.95e-05;qvalue=0.235;sequence=CCAGCTGC;
chr17	fimo	nucleotide_motif	35963953	35963960	47.5	+	.	Name=RCAGCTGY;ID=RCAGCTGY-1-chr17;pvalue=1.76e-05;qvalue=0.148;sequence=GCAGCTGC;
chr17	fimo	nucleotide_motif	35963953	35963960	47.5	-	.	Name=RCAGCTGY;ID=RCAGCTGY-2-chr17;pvalue=1.76e-05;qvalue=0.148;sequence=GCAGCTGC;
chr17	fimo	nucleotide_motif	37984359	37984366	44.7	-	.	Name=RCAGCTGY;ID=RCAGCTGY-1-chr17;pvalue=3.4e-05;qvalue=0.188;sequence=ACAGCTGC;
chr17	fimo	nucleotide_motif	37984359	37984366	43.0	+	.	Name=RCAGCTGY;ID=RCAGCTGY-2-chr17;pvalue=5.04e-05;qvalue=0.207;sequence=GCAGCTGT;
chr17	fimo	nucleotide_motif	38114339	38114346	40.0	-	.	Name=RCAGCTGY;ID=RCAGCTGY-1-chr17;pvalue=9.95e-05;qvalue=0.235;sequence=CCAGCTGC;
chr17	fimo	nucleotide_motif	45580853	45580860	40.0	-	.	Name=RCAGCTGY;ID=RCAGCTGY-1-chr17;pvalue=9.95e-05;qvalue=0.235;sequence=CCAGCTGC;
chr17	fimo	nucleotide_motif	45584521	45584528	40.0	+	.	Name=RCAGCTGY;ID=RCAGCTGY-1-chr17;pvalue=9.95e-05;qvalue=0.235;sequence=CCAGCTGC;
chr17	fimo	nucleotide_motif	46586011	46586018	40.0	-	.	Name=RCAGCTGY;ID=RCAGCTGY-1-chr17;pvalue=9.95e-05;qvalue=0.235;sequence=CCAGCTGC;
chr17	fimo	nucleotide_motif	52789251	52789258	47.5	+	.	Name=RCAGCTGY;ID=RCAGCTGY-1-chr17;pvalue=1.76e-05;qvalue=0.148;sequence=GCAGCTGC;
chr17	fimo	nucleotide_motif	52789251	52789258	47.5	-	.	Name=RCAGCTGY;ID=RCAGCTGY-2-chr17;pvalue=1.76e-05;qvalue=0.148;sequence=GCAGCTGC;
chr17	fimo	nucleotide_motif	55274126	55274133	44.7	-	.	Name=RCAGCTGY;ID=RCAGCTGY-1-chr17;pvalue=3.4e-05;qvalue=0.188;sequence=ACAGCTGC;
chr17	fimo	nucleotide_motif	55274126	55274133	43.0	+	.	Name=RCAGCTGY;ID=RCAGCTGY-2-chr17;pvalue=5.04e-05;qvalue=0.207;sequence=GCAGCTGT;
chr17	fimo	nucleotide_motif	59451691	59451698	44.7	+	.	Name=RCAGCTGY;ID=RCAGCTGY-1-chr17;pvalue=3.4e-05;qvalue=0.188;sequence=ACAGCTGC;
chr17	fimo	nucleotide_motif	59451691	59451698	43.0	-	.	Name=RCAGCTGY;ID=RCAGCTGY-2-chr17;pvalue=5.04e-05;qvalue=0.207;sequence=GCAGCTGT;
chr17	fimo	nucleotide_motif	60412768	60412775	44.7	+	.	Name=RCAGCTGY;ID=RCAGCTGY-1-chr17;pvalue=3.4e-05;qvalue=0.188;sequence=ACAGCTGC;
chr17	fimo	nucleotide_motif	60412768	60412775	43.0	-	.	Name=RCAGCTGY;ID=RCAGCTGY-2-chr17;pvalue=5.04e-05;qvalue=0.207;sequence=GCAGCTGT;
chr17	fimo	nucleotide_motif	63077474	63077481	44.7	+	.	Name=RCAGCTGY;ID=RCAGCTGY-1-chr17;pvalue=3.4e-05;qvalue=0.188;sequence=ACAGCTGC;
chr17	fimo	nucleotide_motif	63077474	63077481	43.0	-	.	Name=RCAGCTGY;ID=RCAGCTGY-2-chr17;pvalue=5.04e-05;qvalue=0.207;sequence=GCAGCTGT;
chr17	fimo	nucleotide_motif	70246252	70246259	44.7	-	.	Name=RCAGCTGY;ID=RCAGCTGY-1-chr17;pvalue=3.4e-05;qvalue=0.188;sequence=ACAGCTGC;
chr17	fimo	nucleotide_motif	70246252	70246259	43.0	+	.	Name=RCAGCTGY;ID=RCAGCTGY-3-chr17;pvalue=5.04e-05;qvalue=0.207;sequence=GCAGCTGT;
chr17	fimo	nucleotide_motif	70246314	70246321	44.7	-	.	Name=RCAGCTGY;ID=RCAGCTGY-2-chr17;pvalue=3.4e-05;qvalue=0.188;sequence=ACAGCTGC;
chr17	fimo	nucleotide_motif	70246314	70246321	43.0	+	.	Name=RCAGCTGY;ID=RCAGCTGY-4-chr17;pvalue=5.04e-05;qvalue=0.207;sequence=GCAGCTGT;
chr17	fimo	nucleotide_motif	71779549	71779556	40.0	+	.	Name=RCAGCTGY;ID=RCAGCTGY-1-chr17;pvalue=9.95e-05;qvalue=0.235;sequence=TCAGCTGC;
chr17	fimo	nucleotide_motif	71988938	71988945	44.7	-	.	Name=RCAGCTGY;ID=RCAGCTGY-1-chr17;pvalue=3.4e-05;qvalue=0.188;sequence=ACAGCTGC;
chr17	fimo	nucleotide_motif	71988938	71988945	43.0	+	.	Name=RCAGCTGY;ID=RCAGCTGY-2-chr17;pvalue=5.04e-05;qvalue=0.207;sequence=GCAGCTGT;
chr17	fimo	nucleotide_motif	72001053	72001060	41.8	+	.	Name=RCAGCTGY;ID=RCAGCTGY-1-chr17;pvalue=6.55e-05;qvalue=0.222;sequence=ACAGCTGT;
chr17	fimo	nucleotide_motif	72001053	72001060	41.8	-	.	Name=RCAGCTGY;ID=RCAGCTGY-2-chr17;pvalue=6.55e-05;qvalue=0.222;sequence=ACAGCTGT;
chr17	fimo	nucleotide_motif	72614752	72614759	40.0	-	.	Name=RCAGCTGY;ID=RCAGCTGY-1-chr17;pvalue=9.95e-05;qvalue=0.235;sequence=TCAGCTGC;
chr17	fimo	nucleotide_motif	73620702	73620709	47.5	+	.	Name=RCAGCTGY;ID=RCAGCTGY-1-chr17;pvalue=1.76e-05;qvalue=0.148;sequence=GCAGCTGC;
chr17	fimo	nucleotide_motif	73620702	73620709	47.5	-	.	Name=RCAGCTGY;ID=RCAGCTGY-2-chr17;pvalue=1.76e-05;qvalue=0.148;sequence=GCAGCTGC;
chr17	fimo	nucleotide_motif	73682221	73682228	40.0	-	.	Name=RCAGCTGY;ID=RCAGCTGY-1-chr17;pvalue=9.95e-05;qvalue=0.235;sequence=TCAGCTGC;
chr17	fimo	nucleotide_motif	77090980	77090987	44.7	-	.	Name=RCAGCTGY;ID=RCAGCTGY-1-chr17;pvalue=3.4e-05;qvalue=0.188;sequence=ACAGCTGC;
chr17	fimo	nucleotide_motif	77090980	77090987	43.0	+	.	Name=RCAGCTGY;ID=RCAGCTGY-2-chr17;pvalue=5.04e-05;qvalue=0.207;sequence=GCAGCTGT;
chr17	fimo	nucleotide_motif	77993186	77993193	44.7	-	.	Name=RCAGCTGY;ID=RCAGCTGY-1-chr17;pvalue=3.4e-05;qvalue=0.188;sequence=ACAGCTGC;
chr17	fimo	nucleotide_motif	77993186	77993193	43.0	+	.	Name=RCAGCTGY;ID=RCAGCTGY-2-chr17;pvalue=5.04e-05;qvalue=0.207;sequence=GCAGCTGT;
chr17_random	fimo	nucleotide_motif	88131	88138	40.0	+	.	Name=RCAGCTGY;ID=RCAGCTGY-1-chr17_random;pvalue=9.95e-05;qvalue=0.235;sequence=TCAGCTGC;
chr18	fimo	nucleotide_motif	3237967	3237974	40.0	-	.	Name=RCAGCTGY;ID=RCAGCTGY-1-chr18;pvalue=9.95e-05;qvalue=0.235;sequence=CCAGCTGC;
chr18	fimo	nucleotide_motif	3584113	3584120	47.5	+	.	Name=RCAGCTGY;ID=RCAGCTGY-1-chr18;pvalue=1.76e-05;qvalue=0.148;sequence=GCAGCTGC;
chr18	fimo	nucleotide_motif	3584113	3584120	47.5	-	.	Name=RCAGCTGY;ID=RCAGCTGY-2-chr18;pvalue=1.76e-05;qvalue=0.148;sequence=GCAGCTGC;
chr18	fimo	nucleotide_motif	10473521	10473528	40.0	-	.	Name=RCAGCTGY;ID=RCAGCTGY-1-chr18;pvalue=9.95e-05;qvalue=0.235;sequence=CCAGCTGC;
chr18	fimo	nucleotide_motif	12857890	12857897	44.7	+	.	Name=RCAGCTGY;ID=RCAGCTGY-1-chr18;pvalue=3.4e-05;qvalue=0.188;sequence=ACAGCTGC;
chr18	fimo	nucleotide_motif	12857890	12857897	43.0	-	.	Name=RCAGCTGY;ID=RCAGCTGY-2-chr18;pvalue=5.04e-05;qvalue=0.207;sequence=GCAGCTGT;
chr18	fimo	nucleotide_motif	19076279	19076286	40.0	-	.	Name=RCAGCTGY;ID=RCAGCTGY-1-chr18;pvalue=9.95e-05;qvalue=0.235;sequence=CCAGCTGC;
chr18	fimo	nucleotide_motif	19735217	19735224	47.5	+	.	Name=RCAGCTGY;ID=RCAGCTGY-1-chr18;pvalue=1.76e-05;qvalue=0.148;sequence=GCAGCTGC;
chr18	fimo	nucleotide_motif	19735217	19735224	47.5	-	.	Name=RCAGCTGY;ID=RCAGCTGY-2-chr18;pvalue=1.76e-05;qvalue=0.148;sequence=GCAGCTGC;
chr18	fimo	nucleotide_motif	42007949	42007956	47.5	+	.	Name=RCAGCTGY;ID=RCAGCTGY-1-chr18;pvalue=1.76e-05;qvalue=0.148;sequence=GCAGCTGC;
chr18	fimo	nucleotide_motif	42007949	42007956	47.5	-	.	Name=RCAGCTGY;ID=RCAGCTGY-2-chr18;pvalue=1.76e-05;qvalue=0.148;sequence=GCAGCTGC;
chr18	fimo	nucleotide_motif	47227690	47227697	40.0	+	.	Name=RCAGCTGY;ID=RCAGCTGY-1-chr18;pvalue=9.95e-05;qvalue=0.235;sequence=TCAGCTGC;
chr18	fimo	nucleotide_motif	55220832	55220839	47.5	+	.	Name=RCAGCTGY;ID=RCAGCTGY-1-chr18;pvalue=1.76e-05;qvalue=0.148;sequence=GCAGCTGC;
chr18	fimo	nucleotide_motif	55220832	55220839	47.5	-	.	Name=RCAGCTGY;ID=RCAGCTGY-2-chr18;pvalue=1.76e-05;qvalue=0.148;sequence=GCAGCTGC;
chr18	fimo	nucleotide_motif	58973707	58973714	40.0	+	.	Name=RCAGCTGY;ID=RCAGCTGY-1-chr18;pvalue=9.95e-05;qvalue=0.235;sequence=CCAGCTGC;
chr18	fimo	nucleotide_motif	59136522	59136529	40.0	-	.	Name=RCAGCTGY;ID=RCAGCTGY-1-chr18;pvalue=9.95e-05;qvalue=0.235;sequence=CCAGCTGC;
chr18	fimo	nucleotide_motif	64811094	64811101	41.8	+	.	Name=RCAGCTGY;ID=RCAGCTGY-3-chr18;pvalue=6.55e-05;qvalue=0.222;sequence=ACAGCTGT;
chr18	fimo	nucleotide_motif	64811094	64811101	41.8	-	.	Name=RCAGCTGY;ID=RCAGCTGY-4-chr18;pvalue=6.55e-05;qvalue=0.222;sequence=ACAGCTGT;
chr18	fimo	nucleotide_motif	64811259	64811266	47.5	+	.	Name=RCAGCTGY;ID=RCAGCTGY-1-chr18;pvalue=1.76e-05;qvalue=0.148;sequence=GCAGCTGC;
chr18	fimo	nucleotide_motif	64811259	64811266	47.5	-	.	Name=RCAGCTGY;ID=RCAGCTGY-2-chr18;pvalue=1.76e-05;qvalue=0.148;sequence=GCAGCTGC;
chr19	fimo	nucleotide_motif	1334303	1334310	40.0	-	.	Name=RCAGCTGY;ID=RCAGCTGY-1-chr19;pvalue=9.95e-05;qvalue=0.235;sequence=CCAGCTGC;
chr19	fimo	nucleotide_motif	2512957	2512964	47.5	+	.	Name=RCAGCTGY;ID=RCAGCTGY-1-chr19;pvalue=1.76e-05;qvalue=0.148;sequence=GCAGCTGC;
chr19	fimo	nucleotide_motif	2512957	2512964	47.5	-	.	Name=RCAGCTGY;ID=RCAGCTGY-2-chr19;pvalue=1.76e-05;qvalue=0.148;sequence=GCAGCTGC;
chr19	fimo	nucleotide_motif	2734611	2734618	44.7	+	.	Name=RCAGCTGY;ID=RCAGCTGY-1-chr19;pvalue=3.4e-05;qvalue=0.188;sequence=ACAGCTGC;
chr19	fimo	nucleotide_motif	2734611	2734618	43.0	-	.	Name=RCAGCTGY;ID=RCAGCTGY-2-chr19;pvalue=5.04e-05;qvalue=0.207;sequence=GCAGCTGT;
chr19	fimo	nucleotide_motif	10085338	10085345	47.5	+	.	Name=RCAGCTGY;ID=RCAGCTGY-1-chr19;pvalue=1.76e-05;qvalue=0.148;sequence=GCAGCTGC;
chr19	fimo	nucleotide_motif	10085338	10085345	47.5	-	.	Name=RCAGCTGY;ID=RCAGCTGY-2-chr19;pvalue=1.76e-05;qvalue=0.148;sequence=GCAGCTGC;
chr19	fimo	nucleotide_motif	12764593	12764600	40.0	+	.	Name=RCAGCTGY;ID=RCAGCTGY-1-chr19;pvalue=9.95e-05;qvalue=0.235;sequence=TCAGCTGC;
chr19	fimo	nucleotide_motif	12871662	12871669	40.0	-	.	Name=RCAGCTGY;ID=RCAGCTGY-1-chr19;pvalue=9.95e-05;qvalue=0.235;sequence=TCAGCTGC;
chr19	fimo	nucleotide_motif	12910054	12910061	44.7	+	.	Name=RCAGCTGY;ID=RCAGCTGY-1-chr19;pvalue=3.4e-05;qvalue=0.188;sequence=ACAGCTGC;
chr19	fimo	nucleotide_motif	12910054	12910061	43.0	-	.	Name=RCAGCTGY;ID=RCAGCTGY-2-chr19;pvalue=5.04e-05;qvalue=0.207;sequence=GCAGCTGT;
chr19	fimo	nucleotide_motif	13139513	13139520	40.0	-	.	Name=RCAGCTGY;ID=RCAGCTGY-1-chr19;pvalue=9.95e-05;qvalue=0.235;sequence=CCAGCTGC;
chr19	fimo	nucleotide_motif	14353166	14353173	40.0	+	.	Name=RCAGCTGY;ID=RCAGCTGY-1-chr19;pvalue=9.95e-05;qvalue=0.235;sequence=CCAGCTGC;
chr19	fimo	nucleotide_motif	16557911	16557918	44.7	-	.	Name=RCAGCTGY;ID=RCAGCTGY-1-chr19;pvalue=3.4e-05;qvalue=0.188;sequence=ACAGCTGC;
chr19	fimo	nucleotide_motif	16557911	16557918	43.0	+	.	Name=RCAGCTGY;ID=RCAGCTGY-2-chr19;pvalue=5.04e-05;qvalue=0.207;sequence=GCAGCTGT;
chr19	fimo	nucleotide_motif	17391579	17391586	40.0	-	.	Name=RCAGCTGY;ID=RCAGCTGY-1-chr19;pvalue=9.95e-05;qvalue=0.235;sequence=TCAGCTGC;
chr19	fimo	nucleotide_motif	17904543	17904550	47.5	+	.	Name=RCAGCTGY;ID=RCAGCTGY-1-chr19;pvalue=1.76e-05;qvalue=0.148;sequence=GCAGCTGC;
chr19	fimo	nucleotide_motif	17904543	17904550	47.5	-	.	Name=RCAGCTGY;ID=RCAGCTGY-2-chr19;pvalue=1.76e-05;qvalue=0.148;sequence=GCAGCTGC;
chr19	fimo	nucleotide_motif	33312865	33312872	44.7	-	.	Name=RCAGCTGY;ID=RCAGCTGY-1-chr19;pvalue=3.4e-05;qvalue=0.188;sequence=ACAGCTGC;
chr19	fimo	nucleotide_motif	33312865	33312872	43.0	+	.	Name=RCAGCTGY;ID=RCAGCTGY-2-chr19;pvalue=5.04e-05;qvalue=0.207;sequence=GCAGCTGT;
chr19	fimo	nucleotide_motif	38359677	38359684	40.0	+	.	Name=RCAGCTGY;ID=RCAGCTGY-1-chr19;pvalue=9.95e-05;qvalue=0.235;sequence=TCAGCTGC;
chr19	fimo	nucleotide_motif	44584390	44584397	44.7	+	.	Name=RCAGCTGY;ID=RCAGCTGY-1-chr19;pvalue=3.4e-05;qvalue=0.188;sequence=ACAGCTGC;
chr19	fimo	nucleotide_motif	44584390	44584397	43.0	-	.	Name=RCAGCTGY;ID=RCAGCTGY-2-chr19;pvalue=5.04e-05;qvalue=0.207;sequence=GCAGCTGT;
chr19	fimo	nucleotide_motif	44590163	44590170	40.0	-	.	Name=RCAGCTGY;ID=RCAGCTGY-1-chr19;pvalue=9.95e-05;qvalue=0.235;sequence=CCAGCTGC;
chr19	fimo	nucleotide_motif	44628082	44628089	40.0	-	.	Name=RCAGCTGY;ID=RCAGCTGY-1-chr19;pvalue=9.95e-05;qvalue=0.235;sequence=CCAGCTGC;
chr19	fimo	nucleotide_motif	45623896	45623903	47.5	+	.	Name=RCAGCTGY;ID=RCAGCTGY-1-chr19;pvalue=1.76e-05;qvalue=0.148;sequence=GCAGCTGC;
chr19	fimo	nucleotide_motif	45623896	45623903	47.5	-	.	Name=RCAGCTGY;ID=RCAGCTGY-2-chr19;pvalue=1.76e-05;qvalue=0.148;sequence=GCAGCTGC;
chr19	fimo	nucleotide_motif	45975055	45975062	47.5	+	.	Name=RCAGCTGY;ID=RCAGCTGY-1-chr19;pvalue=1.76e-05;qvalue=0.148;sequence=GCAGCTGC;
chr19	fimo	nucleotide_motif	45975055	45975062	47.5	-	.	Name=RCAGCTGY;ID=RCAGCTGY-2-chr19;pvalue=1.76e-05;qvalue=0.148;sequence=GCAGCTGC;
chr19	fimo	nucleotide_motif	47067262	47067269	47.5	+	.	Name=RCAGCTGY;ID=RCAGCTGY-1-chr19;pvalue=1.76e-05;qvalue=0.148;sequence=GCAGCTGC;
chr19	fimo	nucleotide_motif	47067262	47067269	47.5	-	.	Name=RCAGCTGY;ID=RCAGCTGY-2-chr19;pvalue=1.76e-05;qvalue=0.148;sequence=GCAGCTGC;
chr19	fimo	nucleotide_motif	50901785	50901792	41.8	+	.	Name=RCAGCTGY;ID=RCAGCTGY-1-chr19;pvalue=6.55e-05;qvalue=0.222;sequence=ACAGCTGT;
chr19	fimo	nucleotide_motif	50901785	50901792	41.8	-	.	Name=RCAGCTGY;ID=RCAGCTGY-2-chr19;pvalue=6.55e-05;qvalue=0.222;sequence=ACAGCTGT;
chr19	fimo	nucleotide_motif	54070460	54070467	44.7	-	.	Name=RCAGCTGY;ID=RCAGCTGY-1-chr19;pvalue=3.4e-05;qvalue=0.188;sequence=ACAGCTGC;
chr19	fimo	nucleotide_motif	54070460	54070467	43.0	+	.	Name=RCAGCTGY;ID=RCAGCTGY-2-chr19;pvalue=5.04e-05;qvalue=0.207;sequence=GCAGCTGT;
chr19	fimo	nucleotide_motif	55091000	55091007	47.5	+	.	Name=RCAGCTGY;ID=RCAGCTGY-1-chr19;pvalue=1.76e-05;qvalue=0.148;sequence=GCAGCTGC;
chr19	fimo	nucleotide_motif	55091000	55091007	47.5	-	.	Name=RCAGCTGY;ID=RCAGCTGY-2-chr19;pvalue=1.76e-05;qvalue=0.148;sequence=GCAGCTGC;
chr19	fimo	nucleotide_motif	55091331	55091338	40.0	+	.	Name=RCAGCTGY;ID=RCAGCTGY-3-chr19;pvalue=9.95e-05;qvalue=0.235;sequence=CCAGCTGC;
chr19	fimo	nucleotide_motif	59404225	59404232	40.0	+	.	Name=RCAGCTGY;ID=RCAGCTGY-1-chr19;pvalue=9.95e-05;qvalue=0.235;sequence=CCAGCTGC;
chr19	fimo	nucleotide_motif	60462411	60462418	47.5	+	.	Name=RCAGCTGY;ID=RCAGCTGY-1-chr19;pvalue=1.76e-05;qvalue=0.148;sequence=GCAGCTGC;
chr19	fimo	nucleotide_motif	60462411	60462418	47.5	-	.	Name=RCAGCTGY;ID=RCAGCTGY-2-chr19;pvalue=1.76e-05;qvalue=0.148;sequence=GCAGCTGC;
chr19	fimo	nucleotide_motif	63598815	63598822	40.0	+	.	Name=RCAGCTGY;ID=RCAGCTGY-1-chr19;pvalue=9.95e-05;qvalue=0.235;sequence=CCAGCTGC;
chr2	fimo	nucleotide_motif	8359918	8359925	40.0	+	.	Name=RCAGCTGY;ID=RCAGCTGY-1-chr2;pvalue=9.95e-05;qvalue=0.235;sequence=TCAGCTGC;
chr2	fimo	nucleotide_motif	20931813	20931820	41.8	+	.	Name=RCAGCTGY;ID=RCAGCTGY-1-chr2;pvalue=6.55e-05;qvalue=0.222;sequence=ACAGCTGT;
chr2	fimo	nucleotide_motif	20931813	20931820	41.8	-	.	Name=RCAGCTGY;ID=RCAGCTGY-2-chr2;pvalue=6.55e-05;qvalue=0.222;sequence=ACAGCTGT;
chr2	fimo	nucleotide_motif	26578476	26578483	47.5	+	.	Name=RCAGCTGY;ID=RCAGCTGY-1-chr2;pvalue=1.76e-05;qvalue=0.148;sequence=GCAGCTGC;
chr2	fimo	nucleotide_motif	26578476	26578483	47.5	-	.	Name=RCAGCTGY;ID=RCAGCTGY-2-chr2;pvalue=1.76e-05;qvalue=0.148;sequence=GCAGCTGC;
chr2	fimo	nucleotide_motif	27157639	27157646	44.7	+	.	Name=RCAGCTGY;ID=RCAGCTGY-1-chr2;pvalue=3.4e-05;qvalue=0.188;sequence=ACAGCTGC;
chr2	fimo	nucleotide_motif	27157639	27157646	43.0	-	.	Name=RCAGCTGY;ID=RCAGCTGY-2-chr2;pvalue=5.04e-05;qvalue=0.207;sequence=GCAGCTGT;
chr2	fimo	nucleotide_motif	28663494	28663501	40.0	-	.	Name=RCAGCTGY;ID=RCAGCTGY-1-chr2;pvalue=9.95e-05;qvalue=0.235;sequence=TCAGCTGC;
chr2	fimo	nucleotide_motif	30413761	30413768	47.5	+	.	Name=RCAGCTGY;ID=RCAGCTGY-1-chr2;pvalue=1.76e-05;qvalue=0.148;sequence=GCAGCTGC;
chr2	fimo	nucleotide_motif	30413761	30413768	47.5	-	.	Name=RCAGCTGY;ID=RCAGCTGY-2-chr2;pvalue=1.76e-05;qvalue=0.148;sequence=GCAGCTGC;
chr2	fimo	nucleotide_motif	33556092	33556099	40.0	-	.	Name=RCAGCTGY;ID=RCAGCTGY-1-chr2;pvalue=9.95e-05;qvalue=0.235;sequence=TCAGCTGC;
chr2	fimo	nucleotide_motif	33572893	33572900	47.5	+	.	Name=RCAGCTGY;ID=RCAGCTGY-1-chr2;pvalue=1.76e-05;qvalue=0.148;sequence=GCAGCTGC;
chr2	fimo	nucleotide_motif	33572893	33572900	47.5	-	.	Name=RCAGCTGY;ID=RCAGCTGY-2-chr2;pvalue=1.76e-05;qvalue=0.148;sequence=GCAGCTGC;
chr2	fimo	nucleotide_motif	37735813	37735820	40.0	+	.	Name=RCAGCTGY;ID=RCAGCTGY-1-chr2;pvalue=9.95e-05;qvalue=0.235;sequence=CCAGCTGC;
chr2	fimo	nucleotide_motif	70170303	70170310	44.7	+	.	Name=RCAGCTGY;ID=RCAGCTGY-1-chr2;pvalue=3.4e-05;qvalue=0.188;sequence=ACAGCTGC;
chr2	fimo	nucleotide_motif	70170303	70170310	43.0	-	.	Name=RCAGCTGY;ID=RCAGCTGY-2-chr2;pvalue=5.04e-05;qvalue=0.207;sequence=GCAGCTGT;
chr2	fimo	nucleotide_motif	74553285	74553292	47.5	+	.	Name=RCAGCTGY;ID=RCAGCTGY-1-chr2;pvalue=1.76e-05;qvalue=0.148;sequence=GCAGCTGC;
chr2	fimo	nucleotide_motif	74553285	74553292	47.5	-	.	Name=RCAGCTGY;ID=RCAGCTGY-2-chr2;pvalue=1.76e-05;qvalue=0.148;sequence=GCAGCTGC;
chr2	fimo	nucleotide_motif	85408730	85408737	47.5	+	.	Name=RCAGCTGY;ID=RCAGCTGY-1-chr2;pvalue=1.76e-05;qvalue=0.148;sequence=GCAGCTGC;
chr2	fimo	nucleotide_motif	85408730	85408737	47.5	-	.	Name=RCAGCTGY;ID=RCAGCTGY-2-chr2;pvalue=1.76e-05;qvalue=0.148;sequence=GCAGCTGC;
chr2	fimo	nucleotide_motif	98443909	98443916	47.5	+	.	Name=RCAGCTGY;ID=RCAGCTGY-1-chr2;pvalue=1.76e-05;qvalue=0.148;sequence=GCAGCTGC;
chr2	fimo	nucleotide_motif	98443909	98443916	47.5	-	.	Name=RCAGCTGY;ID=RCAGCTGY-2-chr2;pvalue=1.76e-05;qvalue=0.148;sequence=GCAGCTGC;
chr2	fimo	nucleotide_motif	99163833	99163840	44.7	-	.	Name=RCAGCTGY;ID=RCAGCTGY-1-chr2;pvalue=3.4e-05;qvalue=0.188;sequence=ACAGCTGC;
chr2	fimo	nucleotide_motif	99163833	99163840	43.0	+	.	Name=RCAGCTGY;ID=RCAGCTGY-2-chr2;pvalue=5.04e-05;qvalue=0.207;sequence=GCAGCTGT;
chr2	fimo	nucleotide_motif	111631887	111631894	40.0	+	.	Name=RCAGCTGY;ID=RCAGCTGY-1-chr2;pvalue=9.95e-05;qvalue=0.235;sequence=TCAGCTGC;
chr2	fimo	nucleotide_motif	111632151	111632158	40.0	+	.	Name=RCAGCTGY;ID=RCAGCTGY-2-chr2;pvalue=9.95e-05;qvalue=0.235;sequence=TCAGCTGC;
chr2	fimo	nucleotide_motif	114360701	114360708	40.0	-	.	Name=RCAGCTGY;ID=RCAGCTGY-1-chr2;pvalue=9.95e-05;qvalue=0.235;sequence=TCAGCTGC;
chr2	fimo	nucleotide_motif	129273283	129273290	40.0	-	.	Name=RCAGCTGY;ID=RCAGCTGY-1-chr2;pvalue=9.95e-05;qvalue=0.235;sequence=CCAGCTGC;
chr2	fimo	nucleotide_motif	136680727	136680734	44.7	-	.	Name=RCAGCTGY;ID=RCAGCTGY-1-chr2;pvalue=3.4e-05;qvalue=0.188;sequence=ACAGCTGC;
chr2	fimo	nucleotide_motif	136680727	136680734	43.0	+	.	Name=RCAGCTGY;ID=RCAGCTGY-2-chr2;pvalue=5.04e-05;qvalue=0.207;sequence=GCAGCTGT;
chr2	fimo	nucleotide_motif	136680869	136680876	40.0	-	.	Name=RCAGCTGY;ID=RCAGCTGY-3-chr2;pvalue=9.95e-05;qvalue=0.235;sequence=CCAGCTGC;
chr2	fimo	nucleotide_motif	158004401	158004408	41.8	+	.	Name=RCAGCTGY;ID=RCAGCTGY-1-chr2;pvalue=6.55e-05;qvalue=0.222;sequence=ACAGCTGT;
chr2	fimo	nucleotide_motif	158004401	158004408	41.8	-	.	Name=RCAGCTGY;ID=RCAGCTGY-2-chr2;pvalue=6.55e-05;qvalue=0.222;sequence=ACAGCTGT;
chr2	fimo	nucleotide_motif	160277030	160277037	40.0	+	.	Name=RCAGCTGY;ID=RCAGCTGY-1-chr2;pvalue=9.95e-05;qvalue=0.235;sequence=CCAGCTGC;
chr2	fimo	nucleotide_motif	178125638	178125645	47.5	+	.	Name=RCAGCTGY;ID=RCAGCTGY-1-chr2;pvalue=1.76e-05;qvalue=0.148;sequence=GCAGCTGC;
chr2	fimo	nucleotide_motif	178125638	178125645	47.5	-	.	Name=RCAGCTGY;ID=RCAGCTGY-2-chr2;pvalue=1.76e-05;qvalue=0.148;sequence=GCAGCTGC;
chr2	fimo	nucleotide_motif	201696922	201696929	40.0	-	.	Name=RCAGCTGY;ID=RCAGCTGY-1-chr2;pvalue=9.95e-05;qvalue=0.235;sequence=CCAGCTGC;
chr2	fimo	nucleotide_motif	204600200	204600207	40.0	-	.	Name=RCAGCTGY;ID=RCAGCTGY-1-chr2;pvalue=9.95e-05;qvalue=0.235;sequence=CCAGCTGC;
chr2	fimo	nucleotide_motif	216531473	216531480	40.0	-	.	Name=RCAGCTGY;ID=RCAGCTGY-1-chr2;pvalue=9.95e-05;qvalue=0.235;sequence=CCAGCTGC;
chr2	fimo	nucleotide_motif	230989472	230989479	41.8	+	.	Name=RCAGCTGY;ID=RCAGCTGY-1-chr2;pvalue=6.55e-05;qvalue=0.222;sequence=ACAGCTGT;
chr2	fimo	nucleotide_motif	230989472	230989479	41.8	-	.	Name=RCAGCTGY;ID=RCAGCTGY-2-chr2;pvalue=6.55e-05;qvalue=0.222;sequence=ACAGCTGT;
chr2	fimo	nucleotide_motif	231443936	231443943	41.8	+	.	Name=RCAGCTGY;ID=RCAGCTGY-1-chr2;pvalue=6.55e-05;qvalue=0.222;sequence=ACAGCTGT;
chr2	fimo	nucleotide_motif	231443936	231443943	41.8	-	.	Name=RCAGCTGY;ID=RCAGCTGY-2-chr2;pvalue=6.55e-05;qvalue=0.222;sequence=ACAGCTGT;
chr2	fimo	nucleotide_motif	231444206	231444213	40.0	+	.	Name=RCAGCTGY;ID=RCAGCTGY-3-chr2;pvalue=9.95e-05;qvalue=0.235;sequence=CCAGCTGC;
chr2	fimo	nucleotide_motif	231557783	231557790	40.0	+	.	Name=RCAGCTGY;ID=RCAGCTGY-1-chr2;pvalue=9.95e-05;qvalue=0.235;sequence=CCAGCTGC;
chr2	fimo	nucleotide_motif	232026053	232026060	40.0	+	.	Name=RCAGCTGY;ID=RCAGCTGY-1-chr2;pvalue=9.95e-05;qvalue=0.235;sequence=CCAGCTGC;
chr2	fimo	nucleotide_motif	232281198	232281205	44.7	+	.	Name=RCAGCTGY;ID=RCAGCTGY-1-chr2;pvalue=3.4e-05;qvalue=0.188;sequence=ACAGCTGC;
chr2	fimo	nucleotide_motif	232281198	232281205	43.0	-	.	Name=RCAGCTGY;ID=RCAGCTGY-2-chr2;pvalue=5.04e-05;qvalue=0.207;sequence=GCAGCTGT;
chr2	fimo	nucleotide_motif	233656354	233656361	44.7	+	.	Name=RCAGCTGY;ID=RCAGCTGY-1-chr2;pvalue=3.4e-05;qvalue=0.188;sequence=ACAGCTGC;
chr2	fimo	nucleotide_motif	233656354	233656361	43.0	-	.	Name=RCAGCTGY;ID=RCAGCTGY-2-chr2;pvalue=5.04e-05;qvalue=0.207;sequence=GCAGCTGT;
chr20	fimo	nucleotide_motif	17785079	17785086	47.5	+	.	Name=RCAGCTGY;ID=RCAGCTGY-1-chr20;pvalue=1.76e-05;qvalue=0.148;sequence=GCAGCTGC;
chr20	fimo	nucleotide_motif	17785079	17785086	47.5	-	.	Name=RCAGCTGY;ID=RCAGCTGY-2-chr20;pvalue=1.76e-05;qvalue=0.148;sequence=GCAGCTGC;
chr20	fimo	nucleotide_motif	29664383	29664390	47.5	+	.	Name=RCAGCTGY;ID=RCAGCTGY-1-chr20;pvalue=1.76e-05;qvalue=0.148;sequence=GCAGCTGC;
chr20	fimo	nucleotide_motif	29664383	29664390	47.5	-	.	Name=RCAGCTGY;ID=RCAGCTGY-2-chr20;pvalue=1.76e-05;qvalue=0.148;sequence=GCAGCTGC;
chr20	fimo	nucleotide_motif	34667299	34667306	44.7	-	.	Name=RCAGCTGY;ID=RCAGCTGY-1-chr20;pvalue=3.4e-05;qvalue=0.188;sequence=ACAGCTGC;
chr20	fimo	nucleotide_motif	34667299	34667306	43.0	+	.	Name=RCAGCTGY;ID=RCAGCTGY-2-chr20;pvalue=5.04e-05;qvalue=0.207;sequence=GCAGCTGT;
chr20	fimo	nucleotide_motif	36937711	36937718	47.5	+	.	Name=RCAGCTGY;ID=RCAGCTGY-1-chr20;pvalue=1.76e-05;qvalue=0.148;sequence=GCAGCTGC;
chr20	fimo	nucleotide_motif	36937711	36937718	47.5	-	.	Name=RCAGCTGY;ID=RCAGCTGY-2-chr20;pvalue=1.76e-05;qvalue=0.148;sequence=GCAGCTGC;
chr20	fimo	nucleotide_motif	42335474	42335481	40.0	-	.	Name=RCAGCTGY;ID=RCAGCTGY-1-chr20;pvalue=9.95e-05;qvalue=0.235;sequence=CCAGCTGC;
chr20	fimo	nucleotide_motif	42708479	42708486	40.0	-	.	Name=RCAGCTGY;ID=RCAGCTGY-1-chr20;pvalue=9.95e-05;qvalue=0.235;sequence=CCAGCTGC;
chr20	fimo	nucleotide_motif	42708536	42708543	40.0	-	.	Name=RCAGCTGY;ID=RCAGCTGY-2-chr20;pvalue=9.95e-05;qvalue=0.235;sequence=CCAGCTGC;
chr20	fimo	nucleotide_motif	44192721	44192728	47.5	+	.	Name=RCAGCTGY;ID=RCAGCTGY-1-chr20;pvalue=1.76e-05;qvalue=0.148;sequence=GCAGCTGC;
chr20	fimo	nucleotide_motif	44192721	44192728	47.5	-	.	Name=RCAGCTGY;ID=RCAGCTGY-2-chr20;pvalue=1.76e-05;qvalue=0.148;sequence=GCAGCTGC;
chr20	fimo	nucleotide_motif	45477450	45477457	40.0	-	.	Name=RCAGCTGY;ID=RCAGCTGY-1-chr20;pvalue=9.95e-05;qvalue=0.235;sequence=CCAGCTGC;
chr20	fimo	nucleotide_motif	46788711	46788718	47.5	+	.	Name=RCAGCTGY;ID=RCAGCTGY-1-chr20;pvalue=1.76e-05;qvalue=0.148;sequence=GCAGCTGC;
chr20	fimo	nucleotide_motif	46788711	46788718	47.5	-	.	Name=RCAGCTGY;ID=RCAGCTGY-2-chr20;pvalue=1.76e-05;qvalue=0.148;sequence=GCAGCTGC;
chr20	fimo	nucleotide_motif	46788913	46788920	41.8	+	.	Name=RCAGCTGY;ID=RCAGCTGY-3-chr20;pvalue=6.55e-05;qvalue=0.222;sequence=ACAGCTGT;
chr20	fimo	nucleotide_motif	46788913	46788920	41.8	-	.	Name=RCAGCTGY;ID=RCAGCTGY-4-chr20;pvalue=6.55e-05;qvalue=0.222;sequence=ACAGCTGT;
chr20	fimo	nucleotide_motif	49437327	49437334	44.7	+	.	Name=RCAGCTGY;ID=RCAGCTGY-1-chr20;pvalue=3.4e-05;qvalue=0.188;sequence=ACAGCTGC;
chr20	fimo	nucleotide_motif	49437327	49437334	43.0	-	.	Name=RCAGCTGY;ID=RCAGCTGY-2-chr20;pvalue=5.04e-05;qvalue=0.207;sequence=GCAGCTGT;
chr20	fimo	nucleotide_motif	51889647	51889654	44.7	+	.	Name=RCAGCTGY;ID=RCAGCTGY-3-chr20;pvalue=3.4e-05;qvalue=0.188;sequence=ACAGCTGC;
chr20	fimo	nucleotide_motif	51889647	51889654	43.0	-	.	Name=RCAGCTGY;ID=RCAGCTGY-4-chr20;pvalue=5.04e-05;qvalue=0.207;sequence=GCAGCTGT;
chr20	fimo	nucleotide_motif	51889718	51889725	47.5	+	.	Name=RCAGCTGY;ID=RCAGCTGY-1-chr20;pvalue=1.76e-05;qvalue=0.148;sequence=GCAGCTGC;
chr20	fimo	nucleotide_motif	51889718	51889725	47.5	-	.	Name=RCAGCTGY;ID=RCAGCTGY-2-chr20;pvalue=1.76e-05;qvalue=0.148;sequence=GCAGCTGC;
chr21	fimo	nucleotide_motif	34314346	34314353	44.7	-	.	Name=RCAGCTGY;ID=RCAGCTGY-1-chr21;pvalue=3.4e-05;qvalue=0.188;sequence=ACAGCTGC;
chr21	fimo	nucleotide_motif	34314346	34314353	43.0	+	.	Name=RCAGCTGY;ID=RCAGCTGY-2-chr21;pvalue=5.04e-05;qvalue=0.207;sequence=GCAGCTGT;
chr21	fimo	nucleotide_motif	41739378	41739385	40.0	+	.	Name=RCAGCTGY;ID=RCAGCTGY-1-chr21;pvalue=9.95e-05;qvalue=0.235;sequence=CCAGCTGC;
chr21	fimo	nucleotide_motif	41754313	41754320	47.5	+	.	Name=RCAGCTGY;ID=RCAGCTGY-1-chr21;pvalue=1.76e-05;qvalue=0.148;sequence=GCAGCTGC;
chr21	fimo	nucleotide_motif	41754313	41754320	47.5	-	.	Name=RCAGCTGY;ID=RCAGCTGY-2-chr21;pvalue=1.76e-05;qvalue=0.148;sequence=GCAGCTGC;
chr22	fimo	nucleotide_motif	16119153	16119160	40.0	+	.	Name=RCAGCTGY;ID=RCAGCTGY-5-chr22;pvalue=9.95e-05;qvalue=0.235;sequence=CCAGCTGC;
chr22	fimo	nucleotide_motif	16119321	16119328	47.5	+	.	Name=RCAGCTGY;ID=RCAGCTGY-1-chr22;pvalue=1.76e-05;qvalue=0.148;sequence=GCAGCTGC;
chr22	fimo	nucleotide_motif	16119321	16119328	47.5	-	.	Name=RCAGCTGY;ID=RCAGCTGY-3-chr22;pvalue=1.76e-05;qvalue=0.148;sequence=GCAGCTGC;
chr22	fimo	nucleotide_motif	16119327	16119334	47.5	+	.	Name=RCAGCTGY;ID=RCAGCTGY-2-chr22;pvalue=1.76e-05;qvalue=0.148;sequence=GCAGCTGC;
chr22	fimo	nucleotide_motif	16119327	16119334	47.5	-	.	Name=RCAGCTGY;ID=RCAGCTGY-4-chr22;pvalue=1.76e-05;qvalue=0.148;sequence=GCAGCTGC;
chr22	fimo	nucleotide_motif	17799912	17799919	40.0	-	.	Name=RCAGCTGY;ID=RCAGCTGY-1-chr22;pvalue=9.95e-05;qvalue=0.235;sequence=TCAGCTGC;
chr22	fimo	nucleotide_motif	20715154	20715161	40.0	-	.	Name=RCAGCTGY;ID=RCAGCTGY-1-chr22;pvalue=9.95e-05;qvalue=0.235;sequence=CCAGCTGC;
chr22	fimo	nucleotide_motif	21107247	21107254	47.5	+	.	Name=RCAGCTGY;ID=RCAGCTGY-1-chr22;pvalue=1.76e-05;qvalue=0.148;sequence=GCAGCTGC;
chr22	fimo	nucleotide_motif	21107247	21107254	47.5	-	.	Name=RCAGCTGY;ID=RCAGCTGY-2-chr22;pvalue=1.76e-05;qvalue=0.148;sequence=GCAGCTGC;
chr22	fimo	nucleotide_motif	21604007	21604014	40.0	-	.	Name=RCAGCTGY;ID=RCAGCTGY-1-chr22;pvalue=9.95e-05;qvalue=0.235;sequence=CCAGCTGC;
chr22	fimo	nucleotide_motif	21604197	21604204	40.0	-	.	Name=RCAGCTGY;ID=RCAGCTGY-2-chr22;pvalue=9.95e-05;qvalue=0.235;sequence=CCAGCTGC;
chr22	fimo	nucleotide_motif	21607837	21607844	40.0	-	.	Name=RCAGCTGY;ID=RCAGCTGY-1-chr22;pvalue=9.95e-05;qvalue=0.235;sequence=CCAGCTGC;
chr22	fimo	nucleotide_motif	25336412	25336419	40.0	+	.	Name=RCAGCTGY;ID=RCAGCTGY-1-chr22;pvalue=9.95e-05;qvalue=0.235;sequence=CCAGCTGC;
chr22	fimo	nucleotide_motif	27518338	27518345	44.7	+	.	Name=RCAGCTGY;ID=RCAGCTGY-1-chr22;pvalue=3.4e-05;qvalue=0.188;sequence=ACAGCTGC;
chr22	fimo	nucleotide_motif	27518338	27518345	43.0	-	.	Name=RCAGCTGY;ID=RCAGCTGY-2-chr22;pvalue=5.04e-05;qvalue=0.207;sequence=GCAGCTGT;
chr22	fimo	nucleotide_motif	35587174	35587181	47.5	+	.	Name=RCAGCTGY;ID=RCAGCTGY-1-chr22;pvalue=1.76e-05;qvalue=0.148;sequence=GCAGCTGC;
chr22	fimo	nucleotide_motif	35587174	35587181	47.5	-	.	Name=RCAGCTGY;ID=RCAGCTGY-2-chr22;pvalue=1.76e-05;qvalue=0.148;sequence=GCAGCTGC;
chr22	fimo	nucleotide_motif	35588462	35588469	44.7	-	.	Name=RCAGCTGY;ID=RCAGCTGY-1-chr22;pvalue=3.4e-05;qvalue=0.188;sequence=ACAGCTGC;
chr22	fimo	nucleotide_motif	35588462	35588469	43.0	+	.	Name=RCAGCTGY;ID=RCAGCTGY-2-chr22;pvalue=5.04e-05;qvalue=0.207;sequence=GCAGCTGT;
chr22	fimo	nucleotide_motif	35588575	35588582	40.0	+	.	Name=RCAGCTGY;ID=RCAGCTGY-3-chr22;pvalue=9.95e-05;qvalue=0.235;sequence=TCAGCTGC;
chr22	fimo	nucleotide_motif	36334615	36334622	40.0	+	.	Name=RCAGCTGY;ID=RCAGCTGY-1-chr22;pvalue=9.95e-05;qvalue=0.235;sequence=CCAGCTGC;
chr22	fimo	nucleotide_motif	38037797	38037804	40.0	-	.	Name=RCAGCTGY;ID=RCAGCTGY-3-chr22;pvalue=9.95e-05;qvalue=0.235;sequence=CCAGCTGC;
chr22	fimo	nucleotide_motif	38038085	38038092	47.5	+	.	Name=RCAGCTGY;ID=RCAGCTGY-1-chr22;pvalue=1.76e-05;qvalue=0.148;sequence=GCAGCTGC;
chr22	fimo	nucleotide_motif	38038085	38038092	47.5	-	.	Name=RCAGCTGY;ID=RCAGCTGY-2-chr22;pvalue=1.76e-05;qvalue=0.148;sequence=GCAGCTGC;
chr22	fimo	nucleotide_motif	38248979	38248986	41.8	+	.	Name=RCAGCTGY;ID=RCAGCTGY-1-chr22;pvalue=6.55e-05;qvalue=0.222;sequence=ACAGCTGT;
chr22	fimo	nucleotide_motif	38248979	38248986	41.8	-	.	Name=RCAGCTGY;ID=RCAGCTGY-2-chr22;pvalue=6.55e-05;qvalue=0.222;sequence=ACAGCTGT;
chr22	fimo	nucleotide_motif	39140957	39140964	40.0	+	.	Name=RCAGCTGY;ID=RCAGCTGY-1-chr22;pvalue=9.95e-05;qvalue=0.235;sequence=CCAGCTGC;
chr22	fimo	nucleotide_motif	40558654	40558661	40.0	-	.	Name=RCAGCTGY;ID=RCAGCTGY-1-chr22;pvalue=9.95e-05;qvalue=0.235;sequence=CCAGCTGC;
chr22	fimo	nucleotide_motif	40662558	40662565	40.0	+	.	Name=RCAGCTGY;ID=RCAGCTGY-1-chr22;pvalue=9.95e-05;qvalue=0.235;sequence=CCAGCTGC;
chr22	fimo	nucleotide_motif	41341512	41341519	40.0	+	.	Name=RCAGCTGY;ID=RCAGCTGY-1-chr22;pvalue=9.95e-05;qvalue=0.235;sequence=CCAGCTGC;
chr22	fimo	nucleotide_motif	41993821	41993828	40.0	-	.	Name=RCAGCTGY;ID=RCAGCTGY-1-chr22;pvalue=9.95e-05;qvalue=0.235;sequence=CCAGCTGC;
chr22	fimo	nucleotide_motif	46770908	46770915	40.0	+	.	Name=RCAGCTGY;ID=RCAGCTGY-1-chr22;pvalue=9.95e-05;qvalue=0.235;sequence=CCAGCTGC;
chr22	fimo	nucleotide_motif	48052026	48052033	41.8	+	.	Name=RCAGCTGY;ID=RCAGCTGY-1-chr22;pvalue=6.55e-05;qvalue=0.222;sequence=ACAGCTGT;
chr22	fimo	nucleotide_motif	48052026	48052033	41.8	-	.	Name=RCAGCTGY;ID=RCAGCTGY-2-chr22;pvalue=6.55e-05;qvalue=0.222;sequence=ACAGCTGT;
chr22	fimo	nucleotide_motif	48052100	48052107	41.8	+	.	Name=RCAGCTGY;ID=RCAGCTGY-3-chr22;pvalue=6.55e-05;qvalue=0.222;sequence=ACAGCTGT;
chr22	fimo	nucleotide_motif	48052100	48052107	41.8	-	.	Name=RCAGCTGY;ID=RCAGCTGY-4-chr22;pvalue=6.55e-05;qvalue=0.222;sequence=ACAGCTGT;
chr22	fimo	nucleotide_motif	48052160	48052167	41.8	+	.	Name=RCAGCTGY;ID=RCAGCTGY-5-chr22;pvalue=6.55e-05;qvalue=0.222;sequence=ACAGCTGT;
chr22	fimo	nucleotide_motif	48052160	48052167	41.8	-	.	Name=RCAGCTGY;ID=RCAGCTGY-6-chr22;pvalue=6.55e-05;qvalue=0.222;sequence=ACAGCTGT;
chr22	fimo	nucleotide_motif	48052228	48052235	41.8	+	.	Name=RCAGCTGY;ID=RCAGCTGY-7-chr22;pvalue=6.55e-05;qvalue=0.222;sequence=ACAGCTGT;
chr22	fimo	nucleotide_motif	48052228	48052235	41.8	-	.	Name=RCAGCTGY;ID=RCAGCTGY-8-chr22;pvalue=6.55e-05;qvalue=0.222;sequence=ACAGCTGT;
chr22	fimo	nucleotide_motif	49086524	49086531	47.5	+	.	Name=RCAGCTGY;ID=RCAGCTGY-1-chr22;pvalue=1.76e-05;qvalue=0.148;sequence=GCAGCTGC;
chr22	fimo	nucleotide_motif	49086524	49086531	47.5	-	.	Name=RCAGCTGY;ID=RCAGCTGY-2-chr22;pvalue=1.76e-05;qvalue=0.148;sequence=GCAGCTGC;
chr22	fimo	nucleotide_motif	49090131	49090138	44.7	-	.	Name=RCAGCTGY;ID=RCAGCTGY-1-chr22;pvalue=3.4e-05;qvalue=0.188;sequence=ACAGCTGC;
chr22	fimo	nucleotide_motif	49090131	49090138	43.0	+	.	Name=RCAGCTGY;ID=RCAGCTGY-2-chr22;pvalue=5.04e-05;qvalue=0.207;sequence=GCAGCTGT;
chr22	fimo	nucleotide_motif	49095698	49095705	44.7	-	.	Name=RCAGCTGY;ID=RCAGCTGY-1-chr22;pvalue=3.4e-05;qvalue=0.188;sequence=ACAGCTGC;
chr22	fimo	nucleotide_motif	49095698	49095705	43.0	+	.	Name=RCAGCTGY;ID=RCAGCTGY-2-chr22;pvalue=5.04e-05;qvalue=0.207;sequence=GCAGCTGT;
chr22	fimo	nucleotide_motif	49311586	49311593	47.5	+	.	Name=RCAGCTGY;ID=RCAGCTGY-1-chr22;pvalue=1.76e-05;qvalue=0.148;sequence=GCAGCTGC;
chr22	fimo	nucleotide_motif	49311586	49311593	47.5	-	.	Name=RCAGCTGY;ID=RCAGCTGY-2-chr22;pvalue=1.76e-05;qvalue=0.148;sequence=GCAGCTGC;
chr22	fimo	nucleotide_motif	49313988	49313995	40.0	-	.	Name=RCAGCTGY;ID=RCAGCTGY-1-chr22;pvalue=9.95e-05;qvalue=0.235;sequence=CCAGCTGC;
chr3	fimo	nucleotide_motif	314642	314649	41.8	+	.	Name=RCAGCTGY;ID=RCAGCTGY-1-chr3;pvalue=6.55e-05;qvalue=0.222;sequence=ACAGCTGT;
chr3	fimo	nucleotide_motif	314642	314649	41.8	-	.	Name=RCAGCTGY;ID=RCAGCTGY-2-chr3;pvalue=6.55e-05;qvalue=0.222;sequence=ACAGCTGT;
chr3	fimo	nucleotide_motif	4606548	4606555	41.8	+	.	Name=RCAGCTGY;ID=RCAGCTGY-1-chr3;pvalue=6.55e-05;qvalue=0.222;sequence=ACAGCTGT;
chr3	fimo	nucleotide_motif	4606548	4606555	41.8	-	.	Name=RCAGCTGY;ID=RCAGCTGY-2-chr3;pvalue=6.55e-05;qvalue=0.222;sequence=ACAGCTGT;
chr3	fimo	nucleotide_motif	6277384	6277391	44.7	-	.	Name=RCAGCTGY;ID=RCAGCTGY-1-chr3;pvalue=3.4e-05;qvalue=0.188;sequence=ACAGCTGC;
chr3	fimo	nucleotide_motif	6277384	6277391	43.0	+	.	Name=RCAGCTGY;ID=RCAGCTGY-2-chr3;pvalue=5.04e-05;qvalue=0.207;sequence=GCAGCTGT;
chr3	fimo	nucleotide_motif	10240475	10240482	44.7	+	.	Name=RCAGCTGY;ID=RCAGCTGY-1-chr3;pvalue=3.4e-05;qvalue=0.188;sequence=ACAGCTGC;
chr3	fimo	nucleotide_motif	10240475	10240482	43.0	-	.	Name=RCAGCTGY;ID=RCAGCTGY-2-chr3;pvalue=5.04e-05;qvalue=0.207;sequence=GCAGCTGT;
chr3	fimo	nucleotide_motif	12912619	12912626	40.0	+	.	Name=RCAGCTGY;ID=RCAGCTGY-1-chr3;pvalue=9.95e-05;qvalue=0.235;sequence=CCAGCTGC;
chr3	fimo	nucleotide_motif	13100696	13100703	47.5	+	.	Name=RCAGCTGY;ID=RCAGCTGY-1-chr3;pvalue=1.76e-05;qvalue=0.148;sequence=GCAGCTGC;
chr3	fimo	nucleotide_motif	13100696	13100703	47.5	-	.	Name=RCAGCTGY;ID=RCAGCTGY-2-chr3;pvalue=1.76e-05;qvalue=0.148;sequence=GCAGCTGC;
chr3	fimo	nucleotide_motif	13348863	13348870	47.5	+	.	Name=RCAGCTGY;ID=RCAGCTGY-1-chr3;pvalue=1.76e-05;qvalue=0.148;sequence=GCAGCTGC;
chr3	fimo	nucleotide_motif	13348863	13348870	47.5	-	.	Name=RCAGCTGY;ID=RCAGCTGY-2-chr3;pvalue=1.76e-05;qvalue=0.148;sequence=GCAGCTGC;
chr3	fimo	nucleotide_motif	16528849	16528856	41.8	+	.	Name=RCAGCTGY;ID=RCAGCTGY-1-chr3;pvalue=6.55e-05;qvalue=0.222;sequence=ACAGCTGT;
chr3	fimo	nucleotide_motif	16528849	16528856	41.8	-	.	Name=RCAGCTGY;ID=RCAGCTGY-2-chr3;pvalue=6.55e-05;qvalue=0.222;sequence=ACAGCTGT;
chr3	fimo	nucleotide_motif	16529029	16529036	40.0	-	.	Name=RCAGCTGY;ID=RCAGCTGY-3-chr3;pvalue=9.95e-05;qvalue=0.235;sequence=TCAGCTGC;
chr3	fimo	nucleotide_motif	39430997	39431004	47.5	+	.	Name=RCAGCTGY;ID=RCAGCTGY-1-chr3;pvalue=1.76e-05;qvalue=0.148;sequence=GCAGCTGC;
chr3	fimo	nucleotide_motif	39430997	39431004	47.5	-	.	Name=RCAGCTGY;ID=RCAGCTGY-2-chr3;pvalue=1.76e-05;qvalue=0.148;sequence=GCAGCTGC;
chr3	fimo	nucleotide_motif	45570325	45570332	41.8	+	.	Name=RCAGCTGY;ID=RCAGCTGY-3-chr3;pvalue=6.55e-05;qvalue=0.222;sequence=ACAGCTGT;
chr3	fimo	nucleotide_motif	45570325	45570332	41.8	-	.	Name=RCAGCTGY;ID=RCAGCTGY-4-chr3;pvalue=6.55e-05;qvalue=0.222;sequence=ACAGCTGT;
chr3	fimo	nucleotide_motif	45570351	45570358	44.7	+	.	Name=RCAGCTGY;ID=RCAGCTGY-1-chr3;pvalue=3.4e-05;qvalue=0.188;sequence=ACAGCTGC;
chr3	fimo	nucleotide_motif	45570351	45570358	43.0	-	.	Name=RCAGCTGY;ID=RCAGCTGY-2-chr3;pvalue=5.04e-05;qvalue=0.207;sequence=GCAGCTGT;
chr3	fimo	nucleotide_motif	45571020	45571027	41.8	+	.	Name=RCAGCTGY;ID=RCAGCTGY-1-chr3;pvalue=6.55e-05;qvalue=0.222;sequence=ACAGCTGT;
chr3	fimo	nucleotide_motif	45571020	45571027	41.8	-	.	Name=RCAGCTGY;ID=RCAGCTGY-2-chr3;pvalue=6.55e-05;qvalue=0.222;sequence=ACAGCTGT;
chr3	fimo	nucleotide_motif	45612932	45612939	40.0	+	.	Name=RCAGCTGY;ID=RCAGCTGY-1-chr3;pvalue=9.95e-05;qvalue=0.235;sequence=TCAGCTGC;
chr3	fimo	nucleotide_motif	45612990	45612997	40.0	-	.	Name=RCAGCTGY;ID=RCAGCTGY-2-chr3;pvalue=9.95e-05;qvalue=0.235;sequence=CCAGCTGC;
chr3	fimo	nucleotide_motif	45978649	45978656	44.7	+	.	Name=RCAGCTGY;ID=RCAGCTGY-1-chr3;pvalue=3.4e-05;qvalue=0.188;sequence=ACAGCTGC;
chr3	fimo	nucleotide_motif	45978649	45978656	43.0	-	.	Name=RCAGCTGY;ID=RCAGCTGY-2-chr3;pvalue=5.04e-05;qvalue=0.207;sequence=GCAGCTGT;
chr3	fimo	nucleotide_motif	45978693	45978700	40.0	+	.	Name=RCAGCTGY;ID=RCAGCTGY-3-chr3;pvalue=9.95e-05;qvalue=0.235;sequence=CCAGCTGC;
chr3	fimo	nucleotide_motif	47397241	47397248	40.0	-	.	Name=RCAGCTGY;ID=RCAGCTGY-1-chr3;pvalue=9.95e-05;qvalue=0.235;sequence=CCAGCTGC;
chr3	fimo	nucleotide_motif	49019615	49019622	40.0	-	.	Name=RCAGCTGY;ID=RCAGCTGY-1-chr3;pvalue=9.95e-05;qvalue=0.235;sequence=CCAGCTGC;
chr3	fimo	nucleotide_motif	49371105	49371112	47.5	+	.	Name=RCAGCTGY;ID=RCAGCTGY-1-chr3;pvalue=1.76e-05;qvalue=0.148;sequence=GCAGCTGC;
chr3	fimo	nucleotide_motif	49371105	49371112	47.5	-	.	Name=RCAGCTGY;ID=RCAGCTGY-2-chr3;pvalue=1.76e-05;qvalue=0.148;sequence=GCAGCTGC;
chr3	fimo	nucleotide_motif	53112053	53112060	44.7	+	.	Name=RCAGCTGY;ID=RCAGCTGY-1-chr3;pvalue=3.4e-05;qvalue=0.188;sequence=ACAGCTGC;
chr3	fimo	nucleotide_motif	53112053	53112060	43.0	-	.	Name=RCAGCTGY;ID=RCAGCTGY-2-chr3;pvalue=5.04e-05;qvalue=0.207;sequence=GCAGCTGT;
chr3	fimo	nucleotide_motif	53118187	53118194	40.0	+	.	Name=RCAGCTGY;ID=RCAGCTGY-1-chr3;pvalue=9.95e-05;qvalue=0.235;sequence=CCAGCTGC;
chr3	fimo	nucleotide_motif	109112534	109112541	47.5	+	.	Name=RCAGCTGY;ID=RCAGCTGY-1-chr3;pvalue=1.76e-05;qvalue=0.148;sequence=GCAGCTGC;
chr3	fimo	nucleotide_motif	109112534	109112541	47.5	-	.	Name=RCAGCTGY;ID=RCAGCTGY-2-chr3;pvalue=1.76e-05;qvalue=0.148;sequence=GCAGCTGC;
chr3	fimo	nucleotide_motif	109327247	109327254	40.0	+	.	Name=RCAGCTGY;ID=RCAGCTGY-1-chr3;pvalue=9.95e-05;qvalue=0.235;sequence=TCAGCTGC;
chr3	fimo	nucleotide_motif	120781538	120781545	40.0	-	.	Name=RCAGCTGY;ID=RCAGCTGY-1-chr3;pvalue=9.95e-05;qvalue=0.235;sequence=TCAGCTGC;
chr3	fimo	nucleotide_motif	126342578	126342585	47.5	+	.	Name=RCAGCTGY;ID=RCAGCTGY-1-chr3;pvalue=1.76e-05;qvalue=0.148;sequence=GCAGCTGC;
chr3	fimo	nucleotide_motif	126342578	126342585	47.5	-	.	Name=RCAGCTGY;ID=RCAGCTGY-2-chr3;pvalue=1.76e-05;qvalue=0.148;sequence=GCAGCTGC;
chr3	fimo	nucleotide_motif	128956860	128956867	44.7	+	.	Name=RCAGCTGY;ID=RCAGCTGY-1-chr3;pvalue=3.4e-05;qvalue=0.188;sequence=ACAGCTGC;
chr3	fimo	nucleotide_motif	128956860	128956867	43.0	-	.	Name=RCAGCTGY;ID=RCAGCTGY-2-chr3;pvalue=5.04e-05;qvalue=0.207;sequence=GCAGCTGT;
chr3	fimo	nucleotide_motif	134692734	134692741	40.0	+	.	Name=RCAGCTGY;ID=RCAGCTGY-3-chr3;pvalue=9.95e-05;qvalue=0.235;sequence=TCAGCTGC;
chr3	fimo	nucleotide_motif	134692768	134692775	41.8	+	.	Name=RCAGCTGY;ID=RCAGCTGY-1-chr3;pvalue=6.55e-05;qvalue=0.222;sequence=ACAGCTGT;
chr3	fimo	nucleotide_motif	134692768	134692775	41.8	-	.	Name=RCAGCTGY;ID=RCAGCTGY-2-chr3;pvalue=6.55e-05;qvalue=0.222;sequence=ACAGCTGT;
chr3	fimo	nucleotide_motif	157886378	157886385	40.0	-	.	Name=RCAGCTGY;ID=RCAGCTGY-1-chr3;pvalue=9.95e-05;qvalue=0.235;sequence=TCAGCTGC;
chr3	fimo	nucleotide_motif	169274294	169274301	44.7	-	.	Name=RCAGCTGY;ID=RCAGCTGY-1-chr3;pvalue=3.4e-05;qvalue=0.188;sequence=ACAGCTGC;
chr3	fimo	nucleotide_motif	169274294	169274301	43.0	+	.	Name=RCAGCTGY;ID=RCAGCTGY-2-chr3;pvalue=5.04e-05;qvalue=0.207;sequence=GCAGCTGT;
chr3	fimo	nucleotide_motif	179719905	179719912	44.7	-	.	Name=RCAGCTGY;ID=RCAGCTGY-1-chr3;pvalue=3.4e-05;qvalue=0.188;sequence=ACAGCTGC;
chr3	fimo	nucleotide_motif	179719905	179719912	43.0	+	.	Name=RCAGCTGY;ID=RCAGCTGY-2-chr3;pvalue=5.04e-05;qvalue=0.207;sequence=GCAGCTGT;
chr3	fimo	nucleotide_motif	179722864	179722871	47.5	+	.	Name=RCAGCTGY;ID=RCAGCTGY-1-chr3;pvalue=1.76e-05;qvalue=0.148;sequence=GCAGCTGC;
chr3	fimo	nucleotide_motif	179722864	179722871	47.5	-	.	Name=RCAGCTGY;ID=RCAGCTGY-2-chr3;pvalue=1.76e-05;qvalue=0.148;sequence=GCAGCTGC;
chr3	fimo	nucleotide_motif	184362380	184362387	40.0	-	.	Name=RCAGCTGY;ID=RCAGCTGY-1-chr3;pvalue=9.95e-05;qvalue=0.235;sequence=CCAGCTGC;
chr3	fimo	nucleotide_motif	185085251	185085258	47.5	+	.	Name=RCAGCTGY;ID=RCAGCTGY-1-chr3;pvalue=1.76e-05;qvalue=0.148;sequence=GCAGCTGC;
chr3	fimo	nucleotide_motif	185085251	185085258	47.5	-	.	Name=RCAGCTGY;ID=RCAGCTGY-2-chr3;pvalue=1.76e-05;qvalue=0.148;sequence=GCAGCTGC;
chr3	fimo	nucleotide_motif	185085370	185085377	40.0	+	.	Name=RCAGCTGY;ID=RCAGCTGY-3-chr3;pvalue=9.95e-05;qvalue=0.235;sequence=CCAGCTGC;
chr3	fimo	nucleotide_motif	187989521	187989528	40.0	-	.	Name=RCAGCTGY;ID=RCAGCTGY-1-chr3;pvalue=9.95e-05;qvalue=0.235;sequence=CCAGCTGC;
chr3	fimo	nucleotide_motif	189012048	189012055	40.0	+	.	Name=RCAGCTGY;ID=RCAGCTGY-1-chr3;pvalue=9.95e-05;qvalue=0.235;sequence=TCAGCTGC;
chr3	fimo	nucleotide_motif	196349701	196349708	40.0	-	.	Name=RCAGCTGY;ID=RCAGCTGY-1-chr3;pvalue=9.95e-05;qvalue=0.235;sequence=CCAGCTGC;
chr3	fimo	nucleotide_motif	197308147	197308154	41.8	+	.	Name=RCAGCTGY;ID=RCAGCTGY-1-chr3;pvalue=6.55e-05;qvalue=0.222;sequence=ACAGCTGT;
chr3	fimo	nucleotide_motif	197308147	197308154	41.8	-	.	Name=RCAGCTGY;ID=RCAGCTGY-2-chr3;pvalue=6.55e-05;qvalue=0.222;sequence=ACAGCTGT;
chr3	fimo	nucleotide_motif	198154026	198154033	40.0	-	.	Name=RCAGCTGY;ID=RCAGCTGY-1-chr3;pvalue=9.95e-05;qvalue=0.235;sequence=CCAGCTGC;
chr3	fimo	nucleotide_motif	198923535	198923542	44.7	-	.	Name=RCAGCTGY;ID=RCAGCTGY-1-chr3;pvalue=3.4e-05;qvalue=0.188;sequence=ACAGCTGC;
chr3	fimo	nucleotide_motif	198923535	198923542	43.0	+	.	Name=RCAGCTGY;ID=RCAGCTGY-2-chr3;pvalue=5.04e-05;qvalue=0.207;sequence=GCAGCTGT;
chr4	fimo	nucleotide_motif	2718045	2718052	44.7	-	.	Name=RCAGCTGY;ID=RCAGCTGY-1-chr4;pvalue=3.4e-05;qvalue=0.188;sequence=ACAGCTGC;
chr4	fimo	nucleotide_motif	2718045	2718052	43.0	+	.	Name=RCAGCTGY;ID=RCAGCTGY-2-chr4;pvalue=5.04e-05;qvalue=0.207;sequence=GCAGCTGT;
chr4	fimo	nucleotide_motif	2759224	2759231	40.0	-	.	Name=RCAGCTGY;ID=RCAGCTGY-1-chr4;pvalue=9.95e-05;qvalue=0.235;sequence=TCAGCTGC;
chr4	fimo	nucleotide_motif	2908470	2908477	40.0	+	.	Name=RCAGCTGY;ID=RCAGCTGY-1-chr4;pvalue=9.95e-05;qvalue=0.235;sequence=CCAGCTGC;
chr4	fimo	nucleotide_motif	7529643	7529650	40.0	+	.	Name=RCAGCTGY;ID=RCAGCTGY-3-chr4;pvalue=9.95e-05;qvalue=0.235;sequence=CCAGCTGC;
chr4	fimo	nucleotide_motif	7529690	7529697	44.7	-	.	Name=RCAGCTGY;ID=RCAGCTGY-1-chr4;pvalue=3.4e-05;qvalue=0.188;sequence=ACAGCTGC;
chr4	fimo	nucleotide_motif	7529690	7529697	43.0	+	.	Name=RCAGCTGY;ID=RCAGCTGY-2-chr4;pvalue=5.04e-05;qvalue=0.207;sequence=GCAGCTGT;
chr4	fimo	nucleotide_motif	54309362	54309369	40.0	-	.	Name=RCAGCTGY;ID=RCAGCTGY-3-chr4;pvalue=9.95e-05;qvalue=0.235;sequence=CCAGCTGC;
chr4	fimo	nucleotide_motif	54309495	54309502	40.0	-	.	Name=RCAGCTGY;ID=RCAGCTGY-4-chr4;pvalue=9.95e-05;qvalue=0.235;sequence=TCAGCTGC;
chr4	fimo	nucleotide_motif	54309598	54309605	41.8	+	.	Name=RCAGCTGY;ID=RCAGCTGY-1-chr4;pvalue=6.55e-05;qvalue=0.222;sequence=ACAGCTGT;
chr4	fimo	nucleotide_motif	54309598	54309605	41.8	-	.	Name=RCAGCTGY;ID=RCAGCTGY-2-chr4;pvalue=6.55e-05;qvalue=0.222;sequence=ACAGCTGT;
chr4	fimo	nucleotide_motif	55127438	55127445	44.7	+	.	Name=RCAGCTGY;ID=RCAGCTGY-1-chr4;pvalue=3.4e-05;qvalue=0.188;sequence=ACAGCTGC;
chr4	fimo	nucleotide_motif	55127438	55127445	43.0	-	.	Name=RCAGCTGY;ID=RCAGCTGY-2-chr4;pvalue=5.04e-05;qvalue=0.207;sequence=GCAGCTGT;
chr4	fimo	nucleotide_motif	77339116	77339123	44.7	+	.	Name=RCAGCTGY;ID=RCAGCTGY-1-chr4;pvalue=3.4e-05;qvalue=0.188;sequence=ACAGCTGC;
chr4	fimo	nucleotide_motif	77339116	77339123	43.0	-	.	Name=RCAGCTGY;ID=RCAGCTGY-2-chr4;pvalue=5.04e-05;qvalue=0.207;sequence=GCAGCTGT;
chr4	fimo	nucleotide_motif	77339924	77339931	47.5	+	.	Name=RCAGCTGY;ID=RCAGCTGY-1-chr4;pvalue=1.76e-05;qvalue=0.148;sequence=GCAGCTGC;
chr4	fimo	nucleotide_motif	77339924	77339931	47.5	-	.	Name=RCAGCTGY;ID=RCAGCTGY-2-chr4;pvalue=1.76e-05;qvalue=0.148;sequence=GCAGCTGC;
chr4	fimo	nucleotide_motif	95123453	95123460	44.7	-	.	Name=RCAGCTGY;ID=RCAGCTGY-1-chr4;pvalue=3.4e-05;qvalue=0.188;sequence=ACAGCTGC;
chr4	fimo	nucleotide_motif	95123453	95123460	43.0	+	.	Name=RCAGCTGY;ID=RCAGCTGY-2-chr4;pvalue=5.04e-05;qvalue=0.207;sequence=GCAGCTGT;
chr4	fimo	nucleotide_motif	103967848	103967855	40.0	+	.	Name=RCAGCTGY;ID=RCAGCTGY-1-chr4;pvalue=9.95e-05;qvalue=0.235;sequence=CCAGCTGC;
chr4	fimo	nucleotide_motif	114705732	114705739	40.0	+	.	Name=RCAGCTGY;ID=RCAGCTGY-1-chr4;pvalue=9.95e-05;qvalue=0.235;sequence=CCAGCTGC;
chr4	fimo	nucleotide_motif	121207774	121207781	40.0	+	.	Name=RCAGCTGY;ID=RCAGCTGY-1-chr4;pvalue=9.95e-05;qvalue=0.235;sequence=CCAGCTGC;
chr4	fimo	nucleotide_motif	154628982	154628989	40.0	-	.	Name=RCAGCTGY;ID=RCAGCTGY-1-chr4;pvalue=9.95e-05;qvalue=0.235;sequence=CCAGCTGC;
chr4	fimo	nucleotide_motif	154629932	154629939	47.5	+	.	Name=RCAGCTGY;ID=RCAGCTGY-1-chr4;pvalue=1.76e-05;qvalue=0.148;sequence=GCAGCTGC;
chr4	fimo	nucleotide_motif	154629932	154629939	47.5	-	.	Name=RCAGCTGY;ID=RCAGCTGY-2-chr4;pvalue=1.76e-05;qvalue=0.148;sequence=GCAGCTGC;
chr4	fimo	nucleotide_motif	184602471	184602478	40.0	-	.	Name=RCAGCTGY;ID=RCAGCTGY-1-chr4;pvalue=9.95e-05;qvalue=0.235;sequence=TCAGCTGC;
chr4	fimo	nucleotide_motif	186301290	186301297	40.0	-	.	Name=RCAGCTGY;ID=RCAGCTGY-1-chr4;pvalue=9.95e-05;qvalue=0.235;sequence=CCAGCTGC;
chr5	fimo	nucleotide_motif	1845946	1845953	44.7	+	.	Name=RCAGCTGY;ID=RCAGCTGY-1-chr5;pvalue=3.4e-05;qvalue=0.188;sequence=ACAGCTGC;
chr5	fimo	nucleotide_motif	1845946	1845953	43.0	-	.	Name=RCAGCTGY;ID=RCAGCTGY-2-chr5;pvalue=5.04e-05;qvalue=0.207;sequence=GCAGCTGT;
chr5	fimo	nucleotide_motif	10660674	10660681	40.0	-	.	Name=RCAGCTGY;ID=RCAGCTGY-1-chr5;pvalue=9.95e-05;qvalue=0.235;sequence=TCAGCTGC;
chr5	fimo	nucleotide_motif	32212567	32212574	40.0	-	.	Name=RCAGCTGY;ID=RCAGCTGY-1-chr5;pvalue=9.95e-05;qvalue=0.235;sequence=CCAGCTGC;
chr5	fimo	nucleotide_motif	32573978	32573985	40.0	+	.	Name=RCAGCTGY;ID=RCAGCTGY-1-chr5;pvalue=9.95e-05;qvalue=0.235;sequence=TCAGCTGC;
chr5	fimo	nucleotide_motif	37774308	37774315	40.0	-	.	Name=RCAGCTGY;ID=RCAGCTGY-1-chr5;pvalue=9.95e-05;qvalue=0.235;sequence=TCAGCTGC;
chr5	fimo	nucleotide_motif	43639467	43639474	44.7	-	.	Name=RCAGCTGY;ID=RCAGCTGY-1-chr5;pvalue=3.4e-05;qvalue=0.188;sequence=ACAGCTGC;
chr5	fimo	nucleotide_motif	43639467	43639474	43.0	+	.	Name=RCAGCTGY;ID=RCAGCTGY-2-chr5;pvalue=5.04e-05;qvalue=0.207;sequence=GCAGCTGT;
chr5	fimo	nucleotide_motif	43639604	43639611	40.0	-	.	Name=RCAGCTGY;ID=RCAGCTGY-3-chr5;pvalue=9.95e-05;qvalue=0.235;sequence=CCAGCTGC;
chr5	fimo	nucleotide_motif	78059821	78059828	40.0	+	.	Name=RCAGCTGY;ID=RCAGCTGY-1-chr5;pvalue=9.95e-05;qvalue=0.235;sequence=CCAGCTGC;
chr5	fimo	nucleotide_motif	88675401	88675408	40.0	+	.	Name=RCAGCTGY;ID=RCAGCTGY-1-chr5;pvalue=9.95e-05;qvalue=0.235;sequence=CCAGCTGC;
chr5	fimo	nucleotide_motif	96297450	96297457	47.5	+	.	Name=RCAGCTGY;ID=RCAGCTGY-1-chr5;pvalue=1.76e-05;qvalue=0.148;sequence=GCAGCTGC;
chr5	fimo	nucleotide_motif	96297450	96297457	47.5	-	.	Name=RCAGCTGY;ID=RCAGCTGY-2-chr5;pvalue=1.76e-05;qvalue=0.148;sequence=GCAGCTGC;
chr5	fimo	nucleotide_motif	98297392	98297399	40.0	-	.	Name=RCAGCTGY;ID=RCAGCTGY-1-chr5;pvalue=9.95e-05;qvalue=0.235;sequence=CCAGCTGC;
chr5	fimo	nucleotide_motif	107746568	107746575	47.5	+	.	Name=RCAGCTGY;ID=RCAGCTGY-1-chr5;pvalue=1.76e-05;qvalue=0.148;sequence=GCAGCTGC;
chr5	fimo	nucleotide_motif	107746568	107746575	47.5	-	.	Name=RCAGCTGY;ID=RCAGCTGY-2-chr5;pvalue=1.76e-05;qvalue=0.148;sequence=GCAGCTGC;
chr5	fimo	nucleotide_motif	110616873	110616880	47.5	+	.	Name=RCAGCTGY;ID=RCAGCTGY-1-chr5;pvalue=1.76e-05;qvalue=0.148;sequence=GCAGCTGC;
chr5	fimo	nucleotide_motif	110616873	110616880	47.5	-	.	Name=RCAGCTGY;ID=RCAGCTGY-2-chr5;pvalue=1.76e-05;qvalue=0.148;sequence=GCAGCTGC;
chr5	fimo	nucleotide_motif	131830244	131830251	47.5	+	.	Name=RCAGCTGY;ID=RCAGCTGY-1-chr5;pvalue=1.76e-05;qvalue=0.148;sequence=GCAGCTGC;
chr5	fimo	nucleotide_motif	131830244	131830251	47.5	-	.	Name=RCAGCTGY;ID=RCAGCTGY-2-chr5;pvalue=1.76e-05;qvalue=0.148;sequence=GCAGCTGC;
chr5	fimo	nucleotide_motif	132608037	132608044	44.7	+	.	Name=RCAGCTGY;ID=RCAGCTGY-1-chr5;pvalue=3.4e-05;qvalue=0.188;sequence=ACAGCTGC;
chr5	fimo	nucleotide_motif	132608037	132608044	43.0	-	.	Name=RCAGCTGY;ID=RCAGCTGY-2-chr5;pvalue=5.04e-05;qvalue=0.207;sequence=GCAGCTGT;
chr5	fimo	nucleotide_motif	134268125	134268132	47.5	+	.	Name=RCAGCTGY;ID=RCAGCTGY-1-chr5;pvalue=1.76e-05;qvalue=0.148;sequence=GCAGCTGC;
chr5	fimo	nucleotide_motif	134268125	134268132	47.5	-	.	Name=RCAGCTGY;ID=RCAGCTGY-2-chr5;pvalue=1.76e-05;qvalue=0.148;sequence=GCAGCTGC;
chr5	fimo	nucleotide_motif	138996140	138996147	40.0	+	.	Name=RCAGCTGY;ID=RCAGCTGY-1-chr5;pvalue=9.95e-05;qvalue=0.235;sequence=TCAGCTGC;
chr5	fimo	nucleotide_motif	139907411	139907418	47.5	+	.	Name=RCAGCTGY;ID=RCAGCTGY-1-chr5;pvalue=1.76e-05;qvalue=0.148;sequence=GCAGCTGC;
chr5	fimo	nucleotide_motif	139907411	139907418	47.5	-	.	Name=RCAGCTGY;ID=RCAGCTGY-2-chr5;pvalue=1.76e-05;qvalue=0.148;sequence=GCAGCTGC;
chr5	fimo	nucleotide_motif	139907548	139907555	40.0	+	.	Name=RCAGCTGY;ID=RCAGCTGY-3-chr5;pvalue=9.95e-05;qvalue=0.235;sequence=CCAGCTGC;
chr5	fimo	nucleotide_motif	149760722	149760729	40.0	+	.	Name=RCAGCTGY;ID=RCAGCTGY-1-chr5;pvalue=9.95e-05;qvalue=0.235;sequence=CCAGCTGC;
chr5	fimo	nucleotide_motif	149764039	149764046	44.7	-	.	Name=RCAGCTGY;ID=RCAGCTGY-1-chr5;pvalue=3.4e-05;qvalue=0.188;sequence=ACAGCTGC;
chr5	fimo	nucleotide_motif	149764039	149764046	43.0	+	.	Name=RCAGCTGY;ID=RCAGCTGY-2-chr5;pvalue=5.04e-05;qvalue=0.207;sequence=GCAGCTGT;
chr5	fimo	nucleotide_motif	150455366	150455373	40.0	-	.	Name=RCAGCTGY;ID=RCAGCTGY-1-chr5;pvalue=9.95e-05;qvalue=0.235;sequence=CCAGCTGC;
chr5	fimo	nucleotide_motif	156862066	156862073	40.0	-	.	Name=RCAGCTGY;ID=RCAGCTGY-1-chr5;pvalue=9.95e-05;qvalue=0.235;sequence=CCAGCTGC;
chr6	fimo	nucleotide_motif	309682	309689	40.0	-	.	Name=RCAGCTGY;ID=RCAGCTGY-5-chr6;pvalue=9.95e-05;qvalue=0.235;sequence=TCAGCTGC;
chr6	fimo	nucleotide_motif	309758	309765	44.7	-	.	Name=RCAGCTGY;ID=RCAGCTGY-1-chr6;pvalue=3.4e-05;qvalue=0.188;sequence=ACAGCTGC;
chr6	fimo	nucleotide_motif	309758	309765	43.0	+	.	Name=RCAGCTGY;ID=RCAGCTGY-3-chr6;pvalue=5.04e-05;qvalue=0.207;sequence=GCAGCTGT;
chr6	fimo	nucleotide_motif	310122	310129	44.7	-	.	Name=RCAGCTGY;ID=RCAGCTGY-2-chr6;pvalue=3.4e-05;qvalue=0.188;sequence=ACAGCTGC;
chr6	fimo	nucleotide_motif	310122	310129	43.0	+	.	Name=RCAGCTGY;ID=RCAGCTGY-4-chr6;pvalue=5.04e-05;qvalue=0.207;sequence=GCAGCTGT;
chr6	fimo	nucleotide_motif	337371	337378	44.7	-	.	Name=RCAGCTGY;ID=RCAGCTGY-1-chr6;pvalue=3.4e-05;qvalue=0.188;sequence=ACAGCTGC;
chr6	fimo	nucleotide_motif	337371	337378	43.0	+	.	Name=RCAGCTGY;ID=RCAGCTGY-2-chr6;pvalue=5.04e-05;qvalue=0.207;sequence=GCAGCTGT;
chr6	fimo	nucleotide_motif	349463	349470	40.0	+	.	Name=RCAGCTGY;ID=RCAGCTGY-1-chr6;pvalue=9.95e-05;qvalue=0.235;sequence=TCAGCTGC;
chr6	fimo	nucleotide_motif	7832955	7832962	40.0	+	.	Name=RCAGCTGY;ID=RCAGCTGY-1-chr6;pvalue=9.95e-05;qvalue=0.235;sequence=CCAGCTGC;
chr6	fimo	nucleotide_motif	7838725	7838732	41.8	+	.	Name=RCAGCTGY;ID=RCAGCTGY-1-chr6;pvalue=6.55e-05;qvalue=0.222;sequence=ACAGCTGT;
chr6	fimo	nucleotide_motif	7838725	7838732	41.8	-	.	Name=RCAGCTGY;ID=RCAGCTGY-2-chr6;pvalue=6.55e-05;qvalue=0.222;sequence=ACAGCTGT;
chr6	fimo	nucleotide_motif	7844240	7844247	41.8	+	.	Name=RCAGCTGY;ID=RCAGCTGY-1-chr6;pvalue=6.55e-05;qvalue=0.222;sequence=ACAGCTGT;
chr6	fimo	nucleotide_motif	7844240	7844247	41.8	-	.	Name=RCAGCTGY;ID=RCAGCTGY-2-chr6;pvalue=6.55e-05;qvalue=0.222;sequence=ACAGCTGT;
chr6	fimo	nucleotide_motif	11942699	11942706	40.0	+	.	Name=RCAGCTGY;ID=RCAGCTGY-1-chr6;pvalue=9.95e-05;qvalue=0.235;sequence=CCAGCTGC;
chr6	fimo	nucleotide_motif	18264207	18264214	40.0	-	.	Name=RCAGCTGY;ID=RCAGCTGY-1-chr6;pvalue=9.95e-05;qvalue=0.235;sequence=CCAGCTGC;
chr6	fimo	nucleotide_motif	20985780	20985787	40.0	-	.	Name=RCAGCTGY;ID=RCAGCTGY-1-chr6;pvalue=9.95e-05;qvalue=0.235;sequence=CCAGCTGC;
chr6	fimo	nucleotide_motif	21696449	21696456	47.5	+	.	Name=RCAGCTGY;ID=RCAGCTGY-1-chr6;pvalue=1.76e-05;qvalue=0.148;sequence=GCAGCTGC;
chr6	fimo	nucleotide_motif	21696449	21696456	47.5	-	.	Name=RCAGCTGY;ID=RCAGCTGY-2-chr6;pvalue=1.76e-05;qvalue=0.148;sequence=GCAGCTGC;
chr6	fimo	nucleotide_motif	22106998	22107005	44.7	+	.	Name=RCAGCTGY;ID=RCAGCTGY-1-chr6;pvalue=3.4e-05;qvalue=0.188;sequence=ACAGCTGC;
chr6	fimo	nucleotide_motif	22106998	22107005	43.0	-	.	Name=RCAGCTGY;ID=RCAGCTGY-2-chr6;pvalue=5.04e-05;qvalue=0.207;sequence=GCAGCTGT;
chr6	fimo	nucleotide_motif	26152426	26152433	40.0	-	.	Name=RCAGCTGY;ID=RCAGCTGY-1-chr6;pvalue=9.95e-05;qvalue=0.235;sequence=CCAGCTGC;
chr6	fimo	nucleotide_motif	26152462	26152469	40.0	-	.	Name=RCAGCTGY;ID=RCAGCTGY-2-chr6;pvalue=9.95e-05;qvalue=0.235;sequence=CCAGCTGC;
chr6	fimo	nucleotide_motif	26307192	26307199	40.0	+	.	Name=RCAGCTGY;ID=RCAGCTGY-1-chr6;pvalue=9.95e-05;qvalue=0.235;sequence=CCAGCTGC;
chr6	fimo	nucleotide_motif	27948009	27948016	40.0	+	.	Name=RCAGCTGY;ID=RCAGCTGY-1-chr6;pvalue=9.95e-05;qvalue=0.235;sequence=CCAGCTGC;
chr6	fimo	nucleotide_motif	27968648	27968655	40.0	+	.	Name=RCAGCTGY;ID=RCAGCTGY-1-chr6;pvalue=9.95e-05;qvalue=0.235;sequence=CCAGCTGC;
chr6	fimo	nucleotide_motif	30793343	30793350	40.0	+	.	Name=RCAGCTGY;ID=RCAGCTGY-1-chr6;pvalue=9.95e-05;qvalue=0.235;sequence=CCAGCTGC;
chr6	fimo	nucleotide_motif	31343901	31343908	47.5	+	.	Name=RCAGCTGY;ID=RCAGCTGY-1-chr6;pvalue=1.76e-05;qvalue=0.148;sequence=GCAGCTGC;
chr6	fimo	nucleotide_motif	31343901	31343908	47.5	-	.	Name=RCAGCTGY;ID=RCAGCTGY-2-chr6;pvalue=1.76e-05;qvalue=0.148;sequence=GCAGCTGC;
chr6	fimo	nucleotide_motif	31431156	31431163	44.7	+	.	Name=RCAGCTGY;ID=RCAGCTGY-1-chr6;pvalue=3.4e-05;qvalue=0.188;sequence=ACAGCTGC;
chr6	fimo	nucleotide_motif	31431156	31431163	43.0	-	.	Name=RCAGCTGY;ID=RCAGCTGY-2-chr6;pvalue=5.04e-05;qvalue=0.207;sequence=GCAGCTGT;
chr6	fimo	nucleotide_motif	31654385	31654392	40.0	-	.	Name=RCAGCTGY;ID=RCAGCTGY-1-chr6;pvalue=9.95e-05;qvalue=0.235;sequence=CCAGCTGC;
chr6	fimo	nucleotide_motif	33353010	33353017	47.5	+	.	Name=RCAGCTGY;ID=RCAGCTGY-1-chr6;pvalue=1.76e-05;qvalue=0.148;sequence=GCAGCTGC;
chr6	fimo	nucleotide_motif	33353010	33353017	47.5	-	.	Name=RCAGCTGY;ID=RCAGCTGY-2-chr6;pvalue=1.76e-05;qvalue=0.148;sequence=GCAGCTGC;
chr6	fimo	nucleotide_motif	36103584	36103591	40.0	-	.	Name=RCAGCTGY;ID=RCAGCTGY-1-chr6;pvalue=9.95e-05;qvalue=0.235;sequence=CCAGCTGC;
chr6	fimo	nucleotide_motif	42822095	42822102	47.5	+	.	Name=RCAGCTGY;ID=RCAGCTGY-1-chr6;pvalue=1.76e-05;qvalue=0.148;sequence=GCAGCTGC;
chr6	fimo	nucleotide_motif	42822095	42822102	47.5	-	.	Name=RCAGCTGY;ID=RCAGCTGY-2-chr6;pvalue=1.76e-05;qvalue=0.148;sequence=GCAGCTGC;
chr6	fimo	nucleotide_motif	42822317	42822324	40.0	-	.	Name=RCAGCTGY;ID=RCAGCTGY-3-chr6;pvalue=9.95e-05;qvalue=0.235;sequence=CCAGCTGC;
chr6	fimo	nucleotide_motif	43790835	43790842	40.0	+	.	Name=RCAGCTGY;ID=RCAGCTGY-1-chr6;pvalue=9.95e-05;qvalue=0.235;sequence=CCAGCTGC;
chr6	fimo	nucleotide_motif	90123980	90123987	44.7	+	.	Name=RCAGCTGY;ID=RCAGCTGY-1-chr6;pvalue=3.4e-05;qvalue=0.188;sequence=ACAGCTGC;
chr6	fimo	nucleotide_motif	90123980	90123987	43.0	-	.	Name=RCAGCTGY;ID=RCAGCTGY-2-chr6;pvalue=5.04e-05;qvalue=0.207;sequence=GCAGCTGT;
chr6	fimo	nucleotide_motif	106656897	106656904	40.0	+	.	Name=RCAGCTGY;ID=RCAGCTGY-1-chr6;pvalue=9.95e-05;qvalue=0.235;sequence=TCAGCTGC;
chr6	fimo	nucleotide_motif	106718519	106718526	40.0	+	.	Name=RCAGCTGY;ID=RCAGCTGY-1-chr6;pvalue=9.95e-05;qvalue=0.235;sequence=CCAGCTGC;
chr6	fimo	nucleotide_motif	111912053	111912060	40.0	+	.	Name=RCAGCTGY;ID=RCAGCTGY-1-chr6;pvalue=9.95e-05;qvalue=0.235;sequence=TCAGCTGC;
chr6	fimo	nucleotide_motif	119805777	119805784	41.8	+	.	Name=RCAGCTGY;ID=RCAGCTGY-1-chr6;pvalue=6.55e-05;qvalue=0.222;sequence=ACAGCTGT;
chr6	fimo	nucleotide_motif	119805777	119805784	41.8	-	.	Name=RCAGCTGY;ID=RCAGCTGY-2-chr6;pvalue=6.55e-05;qvalue=0.222;sequence=ACAGCTGT;
chr6	fimo	nucleotide_motif	131991377	131991384	40.0	-	.	Name=RCAGCTGY;ID=RCAGCTGY-1-chr6;pvalue=9.95e-05;qvalue=0.235;sequence=TCAGCTGC;
chr6	fimo	nucleotide_motif	143813457	143813464	40.0	-	.	Name=RCAGCTGY;ID=RCAGCTGY-1-chr6;pvalue=9.95e-05;qvalue=0.235;sequence=CCAGCTGC;
chr6	fimo	nucleotide_motif	157061317	157061324	40.0	-	.	Name=RCAGCTGY;ID=RCAGCTGY-1-chr6;pvalue=9.95e-05;qvalue=0.235;sequence=CCAGCTGC;
chr7	fimo	nucleotide_motif	999379	999386	40.0	-	.	Name=RCAGCTGY;ID=RCAGCTGY-1-chr7;pvalue=9.95e-05;qvalue=0.235;sequence=CCAGCTGC;
chr7	fimo	nucleotide_motif	2900986	2900993	47.5	+	.	Name=RCAGCTGY;ID=RCAGCTGY-1-chr7;pvalue=1.76e-05;qvalue=0.148;sequence=GCAGCTGC;
chr7	fimo	nucleotide_motif	2900986	2900993	47.5	-	.	Name=RCAGCTGY;ID=RCAGCTGY-2-chr7;pvalue=1.76e-05;qvalue=0.148;sequence=GCAGCTGC;
chr7	fimo	nucleotide_motif	7950943	7950950	44.7	+	.	Name=RCAGCTGY;ID=RCAGCTGY-1-chr7;pvalue=3.4e-05;qvalue=0.188;sequence=ACAGCTGC;
chr7	fimo	nucleotide_motif	7950943	7950950	43.0	-	.	Name=RCAGCTGY;ID=RCAGCTGY-2-chr7;pvalue=5.04e-05;qvalue=0.207;sequence=GCAGCTGT;
chr7	fimo	nucleotide_motif	7951242	7951249	41.8	+	.	Name=RCAGCTGY;ID=RCAGCTGY-3-chr7;pvalue=6.55e-05;qvalue=0.222;sequence=ACAGCTGT;
chr7	fimo	nucleotide_motif	7951242	7951249	41.8	-	.	Name=RCAGCTGY;ID=RCAGCTGY-4-chr7;pvalue=6.55e-05;qvalue=0.222;sequence=ACAGCTGT;
chr7	fimo	nucleotide_motif	25954028	25954035	40.0	+	.	Name=RCAGCTGY;ID=RCAGCTGY-1-chr7;pvalue=9.95e-05;qvalue=0.235;sequence=TCAGCTGC;
chr7	fimo	nucleotide_motif	25974939	25974946	47.5	+	.	Name=RCAGCTGY;ID=RCAGCTGY-1-chr7;pvalue=1.76e-05;qvalue=0.148;sequence=GCAGCTGC;
chr7	fimo	nucleotide_motif	25974939	25974946	47.5	-	.	Name=RCAGCTGY;ID=RCAGCTGY-2-chr7;pvalue=1.76e-05;qvalue=0.148;sequence=GCAGCTGC;
chr7	fimo	nucleotide_motif	28487758	28487765	44.7	+	.	Name=RCAGCTGY;ID=RCAGCTGY-1-chr7;pvalue=3.4e-05;qvalue=0.188;sequence=ACAGCTGC;
chr7	fimo	nucleotide_motif	28487758	28487765	43.0	-	.	Name=RCAGCTGY;ID=RCAGCTGY-2-chr7;pvalue=5.04e-05;qvalue=0.207;sequence=GCAGCTGT;
chr7	fimo	nucleotide_motif	35731679	35731686	47.5	+	.	Name=RCAGCTGY;ID=RCAGCTGY-1-chr7;pvalue=1.76e-05;qvalue=0.148;sequence=GCAGCTGC;
chr7	fimo	nucleotide_motif	35731679	35731686	47.5	-	.	Name=RCAGCTGY;ID=RCAGCTGY-2-chr7;pvalue=1.76e-05;qvalue=0.148;sequence=GCAGCTGC;
chr7	fimo	nucleotide_motif	35736816	35736823	40.0	+	.	Name=RCAGCTGY;ID=RCAGCTGY-1-chr7;pvalue=9.95e-05;qvalue=0.235;sequence=TCAGCTGC;
chr7	fimo	nucleotide_motif	47944570	47944577	44.7	+	.	Name=RCAGCTGY;ID=RCAGCTGY-1-chr7;pvalue=3.4e-05;qvalue=0.188;sequence=ACAGCTGC;
chr7	fimo	nucleotide_motif	47944570	47944577	43.0	-	.	Name=RCAGCTGY;ID=RCAGCTGY-2-chr7;pvalue=5.04e-05;qvalue=0.207;sequence=GCAGCTGT;
chr7	fimo	nucleotide_motif	55569596	55569603	47.5	+	.	Name=RCAGCTGY;ID=RCAGCTGY-1-chr7;pvalue=1.76e-05;qvalue=0.148;sequence=GCAGCTGC;
chr7	fimo	nucleotide_motif	55569596	55569603	47.5	-	.	Name=RCAGCTGY;ID=RCAGCTGY-2-chr7;pvalue=1.76e-05;qvalue=0.148;sequence=GCAGCTGC;
chr7	fimo	nucleotide_motif	86686967	86686974	47.5	+	.	Name=RCAGCTGY;ID=RCAGCTGY-1-chr7;pvalue=1.76e-05;qvalue=0.148;sequence=GCAGCTGC;
chr7	fimo	nucleotide_motif	86686967	86686974	47.5	-	.	Name=RCAGCTGY;ID=RCAGCTGY-2-chr7;pvalue=1.76e-05;qvalue=0.148;sequence=GCAGCTGC;
chr7	fimo	nucleotide_motif	92280795	92280802	44.7	-	.	Name=RCAGCTGY;ID=RCAGCTGY-1-chr7;pvalue=3.4e-05;qvalue=0.188;sequence=ACAGCTGC;
chr7	fimo	nucleotide_motif	92280795	92280802	43.0	+	.	Name=RCAGCTGY;ID=RCAGCTGY-2-chr7;pvalue=5.04e-05;qvalue=0.207;sequence=GCAGCTGT;
chr7	fimo	nucleotide_motif	97599054	97599061	47.5	+	.	Name=RCAGCTGY;ID=RCAGCTGY-1-chr7;pvalue=1.76e-05;qvalue=0.148;sequence=GCAGCTGC;
chr7	fimo	nucleotide_motif	97599054	97599061	47.5	-	.	Name=RCAGCTGY;ID=RCAGCTGY-2-chr7;pvalue=1.76e-05;qvalue=0.148;sequence=GCAGCTGC;
chr7	fimo	nucleotide_motif	97600568	97600575	44.7	+	.	Name=RCAGCTGY;ID=RCAGCTGY-1-chr7;pvalue=3.4e-05;qvalue=0.188;sequence=ACAGCTGC;
chr7	fimo	nucleotide_motif	97600568	97600575	43.0	-	.	Name=RCAGCTGY;ID=RCAGCTGY-2-chr7;pvalue=5.04e-05;qvalue=0.207;sequence=GCAGCTGT;
chr7	fimo	nucleotide_motif	100515343	100515350	40.0	+	.	Name=RCAGCTGY;ID=RCAGCTGY-1-chr7;pvalue=9.95e-05;qvalue=0.235;sequence=CCAGCTGC;
chr7	fimo	nucleotide_motif	101853328	101853335	41.8	+	.	Name=RCAGCTGY;ID=RCAGCTGY-1-chr7;pvalue=6.55e-05;qvalue=0.222;sequence=ACAGCTGT;
chr7	fimo	nucleotide_motif	101853328	101853335	41.8	-	.	Name=RCAGCTGY;ID=RCAGCTGY-2-chr7;pvalue=6.55e-05;qvalue=0.222;sequence=ACAGCTGT;
chr7	fimo	nucleotide_motif	126128496	126128503	40.0	+	.	Name=RCAGCTGY;ID=RCAGCTGY-1-chr7;pvalue=9.95e-05;qvalue=0.235;sequence=TCAGCTGC;
chr7	fimo	nucleotide_motif	128362236	128362243	40.0	+	.	Name=RCAGCTGY;ID=RCAGCTGY-1-chr7;pvalue=9.95e-05;qvalue=0.235;sequence=TCAGCTGC;
chr7	fimo	nucleotide_motif	129903993	129904000	47.5	+	.	Name=RCAGCTGY;ID=RCAGCTGY-1-chr7;pvalue=1.76e-05;qvalue=0.148;sequence=GCAGCTGC;
chr7	fimo	nucleotide_motif	129903993	129904000	47.5	-	.	Name=RCAGCTGY;ID=RCAGCTGY-2-chr7;pvalue=1.76e-05;qvalue=0.148;sequence=GCAGCTGC;
chr7	fimo	nucleotide_motif	130459746	130459753	40.0	+	.	Name=RCAGCTGY;ID=RCAGCTGY-1-chr7;pvalue=9.95e-05;qvalue=0.235;sequence=CCAGCTGC;
chr7	fimo	nucleotide_motif	134506127	134506134	47.5	+	.	Name=RCAGCTGY;ID=RCAGCTGY-1-chr7;pvalue=1.76e-05;qvalue=0.148;sequence=GCAGCTGC;
chr7	fimo	nucleotide_motif	134506127	134506134	47.5	-	.	Name=RCAGCTGY;ID=RCAGCTGY-2-chr7;pvalue=1.76e-05;qvalue=0.148;sequence=GCAGCTGC;
chr7	fimo	nucleotide_motif	139113837	139113844	41.8	+	.	Name=RCAGCTGY;ID=RCAGCTGY-1-chr7;pvalue=6.55e-05;qvalue=0.222;sequence=ACAGCTGT;
chr7	fimo	nucleotide_motif	139113837	139113844	41.8	-	.	Name=RCAGCTGY;ID=RCAGCTGY-2-chr7;pvalue=6.55e-05;qvalue=0.222;sequence=ACAGCTGT;
chr8	fimo	nucleotide_motif	8179713	8179720	44.7	+	.	Name=RCAGCTGY;ID=RCAGCTGY-1-chr8;pvalue=3.4e-05;qvalue=0.188;sequence=ACAGCTGC;
chr8	fimo	nucleotide_motif	8179713	8179720	43.0	-	.	Name=RCAGCTGY;ID=RCAGCTGY-2-chr8;pvalue=5.04e-05;qvalue=0.207;sequence=GCAGCTGT;
chr8	fimo	nucleotide_motif	8228651	8228658	40.0	-	.	Name=RCAGCTGY;ID=RCAGCTGY-1-chr8;pvalue=9.95e-05;qvalue=0.235;sequence=CCAGCTGC;
chr8	fimo	nucleotide_motif	10822423	10822430	40.0	-	.	Name=RCAGCTGY;ID=RCAGCTGY-1-chr8;pvalue=9.95e-05;qvalue=0.235;sequence=CCAGCTGC;
chr8	fimo	nucleotide_motif	10860607	10860614	47.5	+	.	Name=RCAGCTGY;ID=RCAGCTGY-1-chr8;pvalue=1.76e-05;qvalue=0.148;sequence=GCAGCTGC;
chr8	fimo	nucleotide_motif	10860607	10860614	47.5	-	.	Name=RCAGCTGY;ID=RCAGCTGY-2-chr8;pvalue=1.76e-05;qvalue=0.148;sequence=GCAGCTGC;
chr8	fimo	nucleotide_motif	38934311	38934318	40.0	+	.	Name=RCAGCTGY;ID=RCAGCTGY-1-chr8;pvalue=9.95e-05;qvalue=0.235;sequence=TCAGCTGC;
chr8	fimo	nucleotide_motif	38934469	38934476	40.0	+	.	Name=RCAGCTGY;ID=RCAGCTGY-2-chr8;pvalue=9.95e-05;qvalue=0.235;sequence=CCAGCTGC;
chr8	fimo	nucleotide_motif	41600134	41600141	40.0	+	.	Name=RCAGCTGY;ID=RCAGCTGY-1-chr8;pvalue=9.95e-05;qvalue=0.235;sequence=TCAGCTGC;
chr8	fimo	nucleotide_motif	61985380	61985387	40.0	-	.	Name=RCAGCTGY;ID=RCAGCTGY-1-chr8;pvalue=9.95e-05;qvalue=0.235;sequence=CCAGCTGC;
chr8	fimo	nucleotide_motif	72918481	72918488	44.7	+	.	Name=RCAGCTGY;ID=RCAGCTGY-1-chr8;pvalue=3.4e-05;qvalue=0.188;sequence=ACAGCTGC;
chr8	fimo	nucleotide_motif	72918481	72918488	43.0	-	.	Name=RCAGCTGY;ID=RCAGCTGY-2-chr8;pvalue=5.04e-05;qvalue=0.207;sequence=GCAGCTGT;
chr8	fimo	nucleotide_motif	96312866	96312873	47.5	+	.	Name=RCAGCTGY;ID=RCAGCTGY-1-chr8;pvalue=1.76e-05;qvalue=0.148;sequence=GCAGCTGC;
chr8	fimo	nucleotide_motif	96312866	96312873	47.5	-	.	Name=RCAGCTGY;ID=RCAGCTGY-2-chr8;pvalue=1.76e-05;qvalue=0.148;sequence=GCAGCTGC;
chr8	fimo	nucleotide_motif	101557609	101557616	40.0	-	.	Name=RCAGCTGY;ID=RCAGCTGY-1-chr8;pvalue=9.95e-05;qvalue=0.235;sequence=CCAGCTGC;
chr8	fimo	nucleotide_motif	101998711	101998718	41.8	+	.	Name=RCAGCTGY;ID=RCAGCTGY-1-chr8;pvalue=6.55e-05;qvalue=0.222;sequence=ACAGCTGT;
chr8	fimo	nucleotide_motif	101998711	101998718	41.8	-	.	Name=RCAGCTGY;ID=RCAGCTGY-2-chr8;pvalue=6.55e-05;qvalue=0.222;sequence=ACAGCTGT;
chr8	fimo	nucleotide_motif	103617735	103617742	44.7	+	.	Name=RCAGCTGY;ID=RCAGCTGY-1-chr8;pvalue=3.4e-05;qvalue=0.188;sequence=ACAGCTGC;
chr8	fimo	nucleotide_motif	103617735	103617742	43.0	-	.	Name=RCAGCTGY;ID=RCAGCTGY-2-chr8;pvalue=5.04e-05;qvalue=0.207;sequence=GCAGCTGT;
chr8	fimo	nucleotide_motif	104021693	104021700	44.7	+	.	Name=RCAGCTGY;ID=RCAGCTGY-1-chr8;pvalue=3.4e-05;qvalue=0.188;sequence=ACAGCTGC;
chr8	fimo	nucleotide_motif	104021693	104021700	43.0	-	.	Name=RCAGCTGY;ID=RCAGCTGY-2-chr8;pvalue=5.04e-05;qvalue=0.207;sequence=GCAGCTGT;
chr8	fimo	nucleotide_motif	119361027	119361034	41.8	+	.	Name=RCAGCTGY;ID=RCAGCTGY-1-chr8;pvalue=6.55e-05;qvalue=0.222;sequence=ACAGCTGT;
chr8	fimo	nucleotide_motif	119361027	119361034	41.8	-	.	Name=RCAGCTGY;ID=RCAGCTGY-2-chr8;pvalue=6.55e-05;qvalue=0.222;sequence=ACAGCTGT;
chr8	fimo	nucleotide_motif	125003603	125003610	47.5	+	.	Name=RCAGCTGY;ID=RCAGCTGY-1-chr8;pvalue=1.76e-05;qvalue=0.148;sequence=GCAGCTGC;
chr8	fimo	nucleotide_motif	125003603	125003610	47.5	-	.	Name=RCAGCTGY;ID=RCAGCTGY-2-chr8;pvalue=1.76e-05;qvalue=0.148;sequence=GCAGCTGC;
chr8	fimo	nucleotide_motif	125003645	125003652	40.0	+	.	Name=RCAGCTGY;ID=RCAGCTGY-5-chr8;pvalue=9.95e-05;qvalue=0.235;sequence=TCAGCTGC;
chr8	fimo	nucleotide_motif	125003651	125003658	44.7	-	.	Name=RCAGCTGY;ID=RCAGCTGY-3-chr8;pvalue=3.4e-05;qvalue=0.188;sequence=ACAGCTGC;
chr8	fimo	nucleotide_motif	125003651	125003658	43.0	+	.	Name=RCAGCTGY;ID=RCAGCTGY-4-chr8;pvalue=5.04e-05;qvalue=0.207;sequence=GCAGCTGT;
chr8	fimo	nucleotide_motif	125719026	125719033	40.0	+	.	Name=RCAGCTGY;ID=RCAGCTGY-3-chr8;pvalue=9.95e-05;qvalue=0.235;sequence=CCAGCTGC;
chr8	fimo	nucleotide_motif	125719199	125719206	41.8	+	.	Name=RCAGCTGY;ID=RCAGCTGY-1-chr8;pvalue=6.55e-05;qvalue=0.222;sequence=ACAGCTGT;
chr8	fimo	nucleotide_motif	125719199	125719206	41.8	-	.	Name=RCAGCTGY;ID=RCAGCTGY-2-chr8;pvalue=6.55e-05;qvalue=0.222;sequence=ACAGCTGT;
chr8	fimo	nucleotide_motif	126415657	126415664	44.7	-	.	Name=RCAGCTGY;ID=RCAGCTGY-1-chr8;pvalue=3.4e-05;qvalue=0.188;sequence=ACAGCTGC;
chr8	fimo	nucleotide_motif	126415657	126415664	43.0	+	.	Name=RCAGCTGY;ID=RCAGCTGY-2-chr8;pvalue=5.04e-05;qvalue=0.207;sequence=GCAGCTGT;
chr8	fimo	nucleotide_motif	129303795	129303802	41.8	+	.	Name=RCAGCTGY;ID=RCAGCTGY-1-chr8;pvalue=6.55e-05;qvalue=0.222;sequence=ACAGCTGT;
chr8	fimo	nucleotide_motif	129303795	129303802	41.8	-	.	Name=RCAGCTGY;ID=RCAGCTGY-2-chr8;pvalue=6.55e-05;qvalue=0.222;sequence=ACAGCTGT;
chr8	fimo	nucleotide_motif	129395293	129395300	40.0	+	.	Name=RCAGCTGY;ID=RCAGCTGY-1-chr8;pvalue=9.95e-05;qvalue=0.235;sequence=TCAGCTGC;
chr8	fimo	nucleotide_motif	134563925	134563932	47.5	+	.	Name=RCAGCTGY;ID=RCAGCTGY-1-chr8;pvalue=1.76e-05;qvalue=0.148;sequence=GCAGCTGC;
chr8	fimo	nucleotide_motif	134563925	134563932	47.5	-	.	Name=RCAGCTGY;ID=RCAGCTGY-2-chr8;pvalue=1.76e-05;qvalue=0.148;sequence=GCAGCTGC;
chr9	fimo	nucleotide_motif	17853465	17853472	40.0	+	.	Name=RCAGCTGY;ID=RCAGCTGY-1-chr9;pvalue=9.95e-05;qvalue=0.235;sequence=TCAGCTGC;
chr9	fimo	nucleotide_motif	37399278	37399285	44.7	-	.	Name=RCAGCTGY;ID=RCAGCTGY-1-chr9;pvalue=3.4e-05;qvalue=0.188;sequence=ACAGCTGC;
chr9	fimo	nucleotide_motif	37399278	37399285	43.0	+	.	Name=RCAGCTGY;ID=RCAGCTGY-2-chr9;pvalue=5.04e-05;qvalue=0.207;sequence=GCAGCTGT;
chr9	fimo	nucleotide_motif	113814576	113814583	40.0	+	.	Name=RCAGCTGY;ID=RCAGCTGY-1-chr9;pvalue=9.95e-05;qvalue=0.235;sequence=CCAGCTGC;
chr9	fimo	nucleotide_motif	114585827	114585834	40.0	-	.	Name=RCAGCTGY;ID=RCAGCTGY-3-chr9;pvalue=9.95e-05;qvalue=0.235;sequence=CCAGCTGC;
chr9	fimo	nucleotide_motif	114585971	114585978	44.7	-	.	Name=RCAGCTGY;ID=RCAGCTGY-1-chr9;pvalue=3.4e-05;qvalue=0.188;sequence=ACAGCTGC;
chr9	fimo	nucleotide_motif	114585971	114585978	43.0	+	.	Name=RCAGCTGY;ID=RCAGCTGY-2-chr9;pvalue=5.04e-05;qvalue=0.207;sequence=GCAGCTGT;
chr9	fimo	nucleotide_motif	115325660	115325667	40.0	+	.	Name=RCAGCTGY;ID=RCAGCTGY-1-chr9;pvalue=9.95e-05;qvalue=0.235;sequence=TCAGCTGC;
chr9	fimo	nucleotide_motif	115384211	115384218	47.5	+	.	Name=RCAGCTGY;ID=RCAGCTGY-1-chr9;pvalue=1.76e-05;qvalue=0.148;sequence=GCAGCTGC;
chr9	fimo	nucleotide_motif	115384211	115384218	47.5	-	.	Name=RCAGCTGY;ID=RCAGCTGY-2-chr9;pvalue=1.76e-05;qvalue=0.148;sequence=GCAGCTGC;
chr9	fimo	nucleotide_motif	125141767	125141774	47.5	+	.	Name=RCAGCTGY;ID=RCAGCTGY-1-chr9;pvalue=1.76e-05;qvalue=0.148;sequence=GCAGCTGC;
chr9	fimo	nucleotide_motif	125141767	125141774	47.5	-	.	Name=RCAGCTGY;ID=RCAGCTGY-2-chr9;pvalue=1.76e-05;qvalue=0.148;sequence=GCAGCTGC;
chr9	fimo	nucleotide_motif	125939801	125939808	40.0	-	.	Name=RCAGCTGY;ID=RCAGCTGY-1-chr9;pvalue=9.95e-05;qvalue=0.235;sequence=CCAGCTGC;
chr9	fimo	nucleotide_motif	125939834	125939841	40.0	-	.	Name=RCAGCTGY;ID=RCAGCTGY-2-chr9;pvalue=9.95e-05;qvalue=0.235;sequence=CCAGCTGC;
chr9	fimo	nucleotide_motif	127043701	127043708	44.7	-	.	Name=RCAGCTGY;ID=RCAGCTGY-1-chr9;pvalue=3.4e-05;qvalue=0.188;sequence=ACAGCTGC;
chr9	fimo	nucleotide_motif	127043701	127043708	43.0	+	.	Name=RCAGCTGY;ID=RCAGCTGY-2-chr9;pvalue=5.04e-05;qvalue=0.207;sequence=GCAGCTGT;
chr9	fimo	nucleotide_motif	129581660	129581667	47.5	+	.	Name=RCAGCTGY;ID=RCAGCTGY-1-chr9;pvalue=1.76e-05;qvalue=0.148;sequence=GCAGCTGC;
chr9	fimo	nucleotide_motif	129581660	129581667	47.5	-	.	Name=RCAGCTGY;ID=RCAGCTGY-2-chr9;pvalue=1.76e-05;qvalue=0.148;sequence=GCAGCTGC;
chr9	fimo	nucleotide_motif	129883285	129883292	41.8	+	.	Name=RCAGCTGY;ID=RCAGCTGY-1-chr9;pvalue=6.55e-05;qvalue=0.222;sequence=ACAGCTGT;
chr9	fimo	nucleotide_motif	129883285	129883292	41.8	-	.	Name=RCAGCTGY;ID=RCAGCTGY-2-chr9;pvalue=6.55e-05;qvalue=0.222;sequence=ACAGCTGT;
chr9	fimo	nucleotide_motif	129883373	129883380	40.0	-	.	Name=RCAGCTGY;ID=RCAGCTGY-3-chr9;pvalue=9.95e-05;qvalue=0.235;sequence=CCAGCTGC;
chr9	fimo	nucleotide_motif	130459211	130459218	40.0	-	.	Name=RCAGCTGY;ID=RCAGCTGY-1-chr9;pvalue=9.95e-05;qvalue=0.235;sequence=TCAGCTGC;
chr9	fimo	nucleotide_motif	131687567	131687574	40.0	-	.	Name=RCAGCTGY;ID=RCAGCTGY-1-chr9;pvalue=9.95e-05;qvalue=0.235;sequence=TCAGCTGC;
chrX	fimo	nucleotide_motif	7012253	7012260	40.0	-	.	Name=RCAGCTGY;ID=RCAGCTGY-1-chrX;pvalue=9.95e-05;qvalue=0.235;sequence=CCAGCTGC;
chrX	fimo	nucleotide_motif	7043755	7043762	41.8	+	.	Name=RCAGCTGY;ID=RCAGCTGY-1-chrX;pvalue=6.55e-05;qvalue=0.222;sequence=ACAGCTGT;
chrX	fimo	nucleotide_motif	7043755	7043762	41.8	-	.	Name=RCAGCTGY;ID=RCAGCTGY-2-chrX;pvalue=6.55e-05;qvalue=0.222;sequence=ACAGCTGT;
chrX	fimo	nucleotide_motif	38667669	38667676	44.7	+	.	Name=RCAGCTGY;ID=RCAGCTGY-1-chrX;pvalue=3.4e-05;qvalue=0.188;sequence=ACAGCTGC;
chrX	fimo	nucleotide_motif	38667669	38667676	43.0	-	.	Name=RCAGCTGY;ID=RCAGCTGY-3-chrX;pvalue=5.04e-05;qvalue=0.207;sequence=GCAGCTGT;
chrX	fimo	nucleotide_motif	38668085	38668092	44.7	+	.	Name=RCAGCTGY;ID=RCAGCTGY-2-chrX;pvalue=3.4e-05;qvalue=0.188;sequence=ACAGCTGC;
chrX	fimo	nucleotide_motif	38668085	38668092	43.0	-	.	Name=RCAGCTGY;ID=RCAGCTGY-4-chrX;pvalue=5.04e-05;qvalue=0.207;sequence=GCAGCTGT;
chrX	fimo	nucleotide_motif	48679553	48679560	47.5	+	.	Name=RCAGCTGY;ID=RCAGCTGY-1-chrX;pvalue=1.76e-05;qvalue=0.148;sequence=GCAGCTGC;
chrX	fimo	nucleotide_motif	48679553	48679560	47.5	-	.	Name=RCAGCTGY;ID=RCAGCTGY-2-chrX;pvalue=1.76e-05;qvalue=0.148;sequence=GCAGCTGC;
chrX	fimo	nucleotide_motif	70759157	70759164	44.7	+	.	Name=RCAGCTGY;ID=RCAGCTGY-1-chrX;pvalue=3.4e-05;qvalue=0.188;sequence=ACAGCTGC;
chrX	fimo	nucleotide_motif	70759157	70759164	43.0	-	.	Name=RCAGCTGY;ID=RCAGCTGY-2-chrX;pvalue=5.04e-05;qvalue=0.207;sequence=GCAGCTGT;
chrX	fimo	nucleotide_motif	70759225	70759232	40.0	-	.	Name=RCAGCTGY;ID=RCAGCTGY-3-chrX;pvalue=9.95e-05;qvalue=0.235;sequence=CCAGCTGC;
chrX	fimo	nucleotide_motif	119643354	119643361	40.0	-	.	Name=RCAGCTGY;ID=RCAGCTGY-1-chrX;pvalue=9.95e-05;qvalue=0.235;sequence=CCAGCTGC;
chrX	fimo	nucleotide_motif	129054074	129054081	41.8	+	.	Name=RCAGCTGY;ID=RCAGCTGY-1-chrX;pvalue=6.55e-05;qvalue=0.222;sequence=ACAGCTGT;
chrX	fimo	nucleotide_motif	129054074	129054081	41.8	-	.	Name=RCAGCTGY;ID=RCAGCTGY-2-chrX;pvalue=6.55e-05;qvalue=0.222;sequence=ACAGCTGT;
