# Supplementary material for: The MEME Suite
Source: Nucleic Acids Res. 2015 May 7;43(Web Server issue):W39–49. doi: 10.1093/nar/gkv416 (PMC4489269; doi:10.1093/nar/gkv416)
Supplement: SUPPLEMENTARY DATA [file supp_gkv416_nar-00283-web-b-2015-File005.zip › case4/meme-chip/fimo_out_5/fimo.txt]

#pattern name	sequence name	start	stop	strand	score	p-value	q-value	matched sequence
RCAGCTGY	chr1	177209227	177209234	+	14.3293	1.76e-05	0.148	GCAGCTGC
RCAGCTGY	chr1	177209227	177209234	-	14.3293	1.76e-05	0.148	GCAGCTGC
RCAGCTGY	chr1	1700295	1700302	+	14.3293	1.76e-05	0.148	GCAGCTGC
RCAGCTGY	chr1	1700295	1700302	-	14.3293	1.76e-05	0.148	GCAGCTGC
RCAGCTGY	chr1	1701728	1701735	+	14.3293	1.76e-05	0.148	GCAGCTGC
RCAGCTGY	chr1	1701728	1701735	-	14.3293	1.76e-05	0.148	GCAGCTGC
RCAGCTGY	chr1	27824305	27824312	+	14.3293	1.76e-05	0.148	GCAGCTGC
RCAGCTGY	chr1	27824305	27824312	-	14.3293	1.76e-05	0.148	GCAGCTGC
RCAGCTGY	chr1	28083158	28083165	+	14.3293	1.76e-05	0.148	GCAGCTGC
RCAGCTGY	chr1	28083158	28083165	-	14.3293	1.76e-05	0.148	GCAGCTGC
RCAGCTGY	chr1	31669164	31669171	+	14.3293	1.76e-05	0.148	GCAGCTGC
RCAGCTGY	chr1	31669164	31669171	-	14.3293	1.76e-05	0.148	GCAGCTGC
RCAGCTGY	chr1	32065598	32065605	+	14.3293	1.76e-05	0.148	GCAGCTGC
RCAGCTGY	chr1	32065598	32065605	-	14.3293	1.76e-05	0.148	GCAGCTGC
RCAGCTGY	chr1	41967080	41967087	+	14.3293	1.76e-05	0.148	GCAGCTGC
RCAGCTGY	chr1	41967080	41967087	-	14.3293	1.76e-05	0.148	GCAGCTGC
RCAGCTGY	chr1	41967210	41967217	+	14.3293	1.76e-05	0.148	GCAGCTGC
RCAGCTGY	chr1	41967210	41967217	-	14.3293	1.76e-05	0.148	GCAGCTGC
RCAGCTGY	chr1	51198675	51198682	+	14.3293	1.76e-05	0.148	GCAGCTGC
RCAGCTGY	chr1	51198675	51198682	-	14.3293	1.76e-05	0.148	GCAGCTGC
RCAGCTGY	chr1	76218408	76218415	+	14.3293	1.76e-05	0.148	GCAGCTGC
RCAGCTGY	chr1	76218408	76218415	-	14.3293	1.76e-05	0.148	GCAGCTGC
RCAGCTGY	chr1	87344572	87344579	+	14.3293	1.76e-05	0.148	GCAGCTGC
RCAGCTGY	chr1	87344572	87344579	-	14.3293	1.76e-05	0.148	GCAGCTGC
RCAGCTGY	chr1	101474128	101474135	+	14.3293	1.76e-05	0.148	GCAGCTGC
RCAGCTGY	chr1	101474128	101474135	-	14.3293	1.76e-05	0.148	GCAGCTGC
RCAGCTGY	chr1	114249388	114249395	+	14.3293	1.76e-05	0.148	GCAGCTGC
RCAGCTGY	chr1	114249388	114249395	-	14.3293	1.76e-05	0.148	GCAGCTGC
RCAGCTGY	chr1	154741458	154741465	+	14.3293	1.76e-05	0.148	GCAGCTGC
RCAGCTGY	chr1	154741458	154741465	-	14.3293	1.76e-05	0.148	GCAGCTGC
RCAGCTGY	chr1	158804919	158804926	+	14.3293	1.76e-05	0.148	GCAGCTGC
RCAGCTGY	chr1	158804919	158804926	-	14.3293	1.76e-05	0.148	GCAGCTGC
RCAGCTGY	chr1	171646682	171646689	+	14.3293	1.76e-05	0.148	GCAGCTGC
RCAGCTGY	chr1	171646682	171646689	-	14.3293	1.76e-05	0.148	GCAGCTGC
RCAGCTGY	chr1	201556943	201556950	+	14.3293	1.76e-05	0.148	GCAGCTGC
RCAGCTGY	chr1	201556943	201556950	-	14.3293	1.76e-05	0.148	GCAGCTGC
RCAGCTGY	chr2	26578476	26578483	+	14.3293	1.76e-05	0.148	GCAGCTGC
RCAGCTGY	chr2	26578476	26578483	-	14.3293	1.76e-05	0.148	GCAGCTGC
RCAGCTGY	chr2	30413761	30413768	+	14.3293	1.76e-05	0.148	GCAGCTGC
RCAGCTGY	chr2	30413761	30413768	-	14.3293	1.76e-05	0.148	GCAGCTGC
RCAGCTGY	chr2	33572893	33572900	+	14.3293	1.76e-05	0.148	GCAGCTGC
RCAGCTGY	chr2	33572893	33572900	-	14.3293	1.76e-05	0.148	GCAGCTGC
RCAGCTGY	chr2	74553285	74553292	+	14.3293	1.76e-05	0.148	GCAGCTGC
RCAGCTGY	chr2	74553285	74553292	-	14.3293	1.76e-05	0.148	GCAGCTGC
RCAGCTGY	chr2	85408730	85408737	+	14.3293	1.76e-05	0.148	GCAGCTGC
RCAGCTGY	chr2	85408730	85408737	-	14.3293	1.76e-05	0.148	GCAGCTGC
RCAGCTGY	chr2	98443909	98443916	+	14.3293	1.76e-05	0.148	GCAGCTGC
RCAGCTGY	chr2	98443909	98443916	-	14.3293	1.76e-05	0.148	GCAGCTGC
RCAGCTGY	chr2	178125638	178125645	+	14.3293	1.76e-05	0.148	GCAGCTGC
RCAGCTGY	chr2	178125638	178125645	-	14.3293	1.76e-05	0.148	GCAGCTGC
RCAGCTGY	chr3	13100696	13100703	+	14.3293	1.76e-05	0.148	GCAGCTGC
RCAGCTGY	chr3	13100696	13100703	-	14.3293	1.76e-05	0.148	GCAGCTGC
RCAGCTGY	chr3	13348863	13348870	+	14.3293	1.76e-05	0.148	GCAGCTGC
RCAGCTGY	chr3	13348863	13348870	-	14.3293	1.76e-05	0.148	GCAGCTGC
RCAGCTGY	chr3	39430997	39431004	+	14.3293	1.76e-05	0.148	GCAGCTGC
RCAGCTGY	chr3	39430997	39431004	-	14.3293	1.76e-05	0.148	GCAGCTGC
RCAGCTGY	chr3	49371105	49371112	+	14.3293	1.76e-05	0.148	GCAGCTGC
RCAGCTGY	chr3	49371105	49371112	-	14.3293	1.76e-05	0.148	GCAGCTGC
RCAGCTGY	chr3	109112534	109112541	+	14.3293	1.76e-05	0.148	GCAGCTGC
RCAGCTGY	chr3	109112534	109112541	-	14.3293	1.76e-05	0.148	GCAGCTGC
RCAGCTGY	chr3	126342578	126342585	+	14.3293	1.76e-05	0.148	GCAGCTGC
RCAGCTGY	chr3	126342578	126342585	-	14.3293	1.76e-05	0.148	GCAGCTGC
RCAGCTGY	chr3	179722864	179722871	+	14.3293	1.76e-05	0.148	GCAGCTGC
RCAGCTGY	chr3	179722864	179722871	-	14.3293	1.76e-05	0.148	GCAGCTGC
RCAGCTGY	chr3	185085251	185085258	+	14.3293	1.76e-05	0.148	GCAGCTGC
RCAGCTGY	chr3	185085251	185085258	-	14.3293	1.76e-05	0.148	GCAGCTGC
RCAGCTGY	chr4	77339924	77339931	+	14.3293	1.76e-05	0.148	GCAGCTGC
RCAGCTGY	chr4	77339924	77339931	-	14.3293	1.76e-05	0.148	GCAGCTGC
RCAGCTGY	chr4	154629932	154629939	+	14.3293	1.76e-05	0.148	GCAGCTGC
RCAGCTGY	chr4	154629932	154629939	-	14.3293	1.76e-05	0.148	GCAGCTGC
RCAGCTGY	chr5	96297450	96297457	+	14.3293	1.76e-05	0.148	GCAGCTGC
RCAGCTGY	chr5	96297450	96297457	-	14.3293	1.76e-05	0.148	GCAGCTGC
RCAGCTGY	chr5	107746568	107746575	+	14.3293	1.76e-05	0.148	GCAGCTGC
RCAGCTGY	chr5	107746568	107746575	-	14.3293	1.76e-05	0.148	GCAGCTGC
RCAGCTGY	chr5	110616873	110616880	+	14.3293	1.76e-05	0.148	GCAGCTGC
RCAGCTGY	chr5	110616873	110616880	-	14.3293	1.76e-05	0.148	GCAGCTGC
RCAGCTGY	chr5	131830244	131830251	+	14.3293	1.76e-05	0.148	GCAGCTGC
RCAGCTGY	chr5	131830244	131830251	-	14.3293	1.76e-05	0.148	GCAGCTGC
RCAGCTGY	chr5	134268125	134268132	+	14.3293	1.76e-05	0.148	GCAGCTGC
RCAGCTGY	chr5	134268125	134268132	-	14.3293	1.76e-05	0.148	GCAGCTGC
RCAGCTGY	chr5	139907411	139907418	+	14.3293	1.76e-05	0.148	GCAGCTGC
RCAGCTGY	chr5	139907411	139907418	-	14.3293	1.76e-05	0.148	GCAGCTGC
RCAGCTGY	chr6	21696449	21696456	+	14.3293	1.76e-05	0.148	GCAGCTGC
RCAGCTGY	chr6	21696449	21696456	-	14.3293	1.76e-05	0.148	GCAGCTGC
RCAGCTGY	chr6	31343901	31343908	+	14.3293	1.76e-05	0.148	GCAGCTGC
RCAGCTGY	chr6	31343901	31343908	-	14.3293	1.76e-05	0.148	GCAGCTGC
RCAGCTGY	chr6	33353010	33353017	+	14.3293	1.76e-05	0.148	GCAGCTGC
RCAGCTGY	chr6	33353010	33353017	-	14.3293	1.76e-05	0.148	GCAGCTGC
RCAGCTGY	chr6	42822095	42822102	+	14.3293	1.76e-05	0.148	GCAGCTGC
RCAGCTGY	chr6	42822095	42822102	-	14.3293	1.76e-05	0.148	GCAGCTGC
RCAGCTGY	chr7	2900986	2900993	+	14.3293	1.76e-05	0.148	GCAGCTGC
RCAGCTGY	chr7	2900986	2900993	-	14.3293	1.76e-05	0.148	GCAGCTGC
RCAGCTGY	chr7	25974939	25974946	+	14.3293	1.76e-05	0.148	GCAGCTGC
RCAGCTGY	chr7	25974939	25974946	-	14.3293	1.76e-05	0.148	GCAGCTGC
RCAGCTGY	chr7	35731679	35731686	+	14.3293	1.76e-05	0.148	GCAGCTGC
RCAGCTGY	chr7	35731679	35731686	-	14.3293	1.76e-05	0.148	GCAGCTGC
RCAGCTGY	chr7	55569596	55569603	+	14.3293	1.76e-05	0.148	GCAGCTGC
RCAGCTGY	chr7	55569596	55569603	-	14.3293	1.76e-05	0.148	GCAGCTGC
RCAGCTGY	chr7	86686967	86686974	+	14.3293	1.76e-05	0.148	GCAGCTGC
RCAGCTGY	chr7	86686967	86686974	-	14.3293	1.76e-05	0.148	GCAGCTGC
RCAGCTGY	chr7	97599054	97599061	+	14.3293	1.76e-05	0.148	GCAGCTGC
RCAGCTGY	chr7	97599054	97599061	-	14.3293	1.76e-05	0.148	GCAGCTGC
RCAGCTGY	chr7	129903993	129904000	+	14.3293	1.76e-05	0.148	GCAGCTGC
RCAGCTGY	chr7	129903993	129904000	-	14.3293	1.76e-05	0.148	GCAGCTGC
RCAGCTGY	chr7	134506127	134506134	+	14.3293	1.76e-05	0.148	GCAGCTGC
RCAGCTGY	chr7	134506127	134506134	-	14.3293	1.76e-05	0.148	GCAGCTGC
RCAGCTGY	chr8	10860607	10860614	+	14.3293	1.76e-05	0.148	GCAGCTGC
RCAGCTGY	chr8	10860607	10860614	-	14.3293	1.76e-05	0.148	GCAGCTGC
RCAGCTGY	chr8	96312866	96312873	+	14.3293	1.76e-05	0.148	GCAGCTGC
RCAGCTGY	chr8	96312866	96312873	-	14.3293	1.76e-05	0.148	GCAGCTGC
RCAGCTGY	chr8	125003603	125003610	+	14.3293	1.76e-05	0.148	GCAGCTGC
RCAGCTGY	chr8	125003603	125003610	-	14.3293	1.76e-05	0.148	GCAGCTGC
RCAGCTGY	chr8	134563925	134563932	+	14.3293	1.76e-05	0.148	GCAGCTGC
RCAGCTGY	chr8	134563925	134563932	-	14.3293	1.76e-05	0.148	GCAGCTGC
RCAGCTGY	chr9	115384211	115384218	+	14.3293	1.76e-05	0.148	GCAGCTGC
RCAGCTGY	chr9	115384211	115384218	-	14.3293	1.76e-05	0.148	GCAGCTGC
RCAGCTGY	chr9	125141767	125141774	+	14.3293	1.76e-05	0.148	GCAGCTGC
RCAGCTGY	chr9	125141767	125141774	-	14.3293	1.76e-05	0.148	GCAGCTGC
RCAGCTGY	chr9	129581660	129581667	+	14.3293	1.76e-05	0.148	GCAGCTGC
RCAGCTGY	chr9	129581660	129581667	-	14.3293	1.76e-05	0.148	GCAGCTGC
RCAGCTGY	chrX	48679553	48679560	+	14.3293	1.76e-05	0.148	GCAGCTGC
RCAGCTGY	chrX	48679553	48679560	-	14.3293	1.76e-05	0.148	GCAGCTGC
RCAGCTGY	chr10	7010136	7010143	+	14.3293	1.76e-05	0.148	GCAGCTGC
RCAGCTGY	chr10	7010136	7010143	-	14.3293	1.76e-05	0.148	GCAGCTGC
RCAGCTGY	chr10	7554166	7554173	+	14.3293	1.76e-05	0.148	GCAGCTGC
RCAGCTGY	chr10	7554166	7554173	-	14.3293	1.76e-05	0.148	GCAGCTGC
RCAGCTGY	chr10	11324486	11324493	+	14.3293	1.76e-05	0.148	GCAGCTGC
RCAGCTGY	chr10	11324486	11324493	-	14.3293	1.76e-05	0.148	GCAGCTGC
RCAGCTGY	chr10	11327635	11327642	+	14.3293	1.76e-05	0.148	GCAGCTGC
RCAGCTGY	chr10	11327635	11327642	-	14.3293	1.76e-05	0.148	GCAGCTGC
RCAGCTGY	chr10	27571276	27571283	+	14.3293	1.76e-05	0.148	GCAGCTGC
RCAGCTGY	chr10	27571276	27571283	-	14.3293	1.76e-05	0.148	GCAGCTGC
RCAGCTGY	chr10	35791569	35791576	+	14.3293	1.76e-05	0.148	GCAGCTGC
RCAGCTGY	chr10	35791569	35791576	-	14.3293	1.76e-05	0.148	GCAGCTGC
RCAGCTGY	chr10	73703432	73703439	+	14.3293	1.76e-05	0.148	GCAGCTGC
RCAGCTGY	chr10	73703432	73703439	-	14.3293	1.76e-05	0.148	GCAGCTGC
RCAGCTGY	chr10	73705569	73705576	+	14.3293	1.76e-05	0.148	GCAGCTGC
RCAGCTGY	chr10	73705569	73705576	-	14.3293	1.76e-05	0.148	GCAGCTGC
RCAGCTGY	chr10	82002374	82002381	+	14.3293	1.76e-05	0.148	GCAGCTGC
RCAGCTGY	chr10	82002374	82002381	-	14.3293	1.76e-05	0.148	GCAGCTGC
RCAGCTGY	chr10	95452183	95452190	+	14.3293	1.76e-05	0.148	GCAGCTGC
RCAGCTGY	chr10	95452183	95452190	-	14.3293	1.76e-05	0.148	GCAGCTGC
RCAGCTGY	chr10	103609093	103609100	+	14.3293	1.76e-05	0.148	GCAGCTGC
RCAGCTGY	chr10	103609093	103609100	-	14.3293	1.76e-05	0.148	GCAGCTGC
RCAGCTGY	chr10	104144439	104144446	+	14.3293	1.76e-05	0.148	GCAGCTGC
RCAGCTGY	chr10	104144439	104144446	-	14.3293	1.76e-05	0.148	GCAGCTGC
RCAGCTGY	chr10	121239223	121239230	+	14.3293	1.76e-05	0.148	GCAGCTGC
RCAGCTGY	chr10	121239223	121239230	-	14.3293	1.76e-05	0.148	GCAGCTGC
RCAGCTGY	chr11	606214	606221	+	14.3293	1.76e-05	0.148	GCAGCTGC
RCAGCTGY	chr11	606214	606221	-	14.3293	1.76e-05	0.148	GCAGCTGC
RCAGCTGY	chr11	10786844	10786851	+	14.3293	1.76e-05	0.148	GCAGCTGC
RCAGCTGY	chr11	10786844	10786851	-	14.3293	1.76e-05	0.148	GCAGCTGC
RCAGCTGY	chr11	10786856	10786863	+	14.3293	1.76e-05	0.148	GCAGCTGC
RCAGCTGY	chr11	10786856	10786863	-	14.3293	1.76e-05	0.148	GCAGCTGC
RCAGCTGY	chr11	64620308	64620315	+	14.3293	1.76e-05	0.148	GCAGCTGC
RCAGCTGY	chr11	64620308	64620315	-	14.3293	1.76e-05	0.148	GCAGCTGC
RCAGCTGY	chr11	65076201	65076208	+	14.3293	1.76e-05	0.148	GCAGCTGC
RCAGCTGY	chr11	65076201	65076208	-	14.3293	1.76e-05	0.148	GCAGCTGC
RCAGCTGY	chr11	68821569	68821576	+	14.3293	1.76e-05	0.148	GCAGCTGC
RCAGCTGY	chr11	68821569	68821576	-	14.3293	1.76e-05	0.148	GCAGCTGC
RCAGCTGY	chr11	69209838	69209845	+	14.3293	1.76e-05	0.148	GCAGCTGC
RCAGCTGY	chr11	69209838	69209845	-	14.3293	1.76e-05	0.148	GCAGCTGC
RCAGCTGY	chr12	1533891	1533898	+	14.3293	1.76e-05	0.148	GCAGCTGC
RCAGCTGY	chr12	1533891	1533898	-	14.3293	1.76e-05	0.148	GCAGCTGC
RCAGCTGY	chr12	6431458	6431465	+	14.3293	1.76e-05	0.148	GCAGCTGC
RCAGCTGY	chr12	6431458	6431465	-	14.3293	1.76e-05	0.148	GCAGCTGC
RCAGCTGY	chr12	107486573	107486580	+	14.3293	1.76e-05	0.148	GCAGCTGC
RCAGCTGY	chr12	107486573	107486580	-	14.3293	1.76e-05	0.148	GCAGCTGC
RCAGCTGY	chr12	112095598	112095605	+	14.3293	1.76e-05	0.148	GCAGCTGC
RCAGCTGY	chr12	112095598	112095605	-	14.3293	1.76e-05	0.148	GCAGCTGC
RCAGCTGY	chr12	120913621	120913628	+	14.3293	1.76e-05	0.148	GCAGCTGC
RCAGCTGY	chr12	120913621	120913628	-	14.3293	1.76e-05	0.148	GCAGCTGC
RCAGCTGY	chr13	45862267	45862274	+	14.3293	1.76e-05	0.148	GCAGCTGC
RCAGCTGY	chr13	45862267	45862274	-	14.3293	1.76e-05	0.148	GCAGCTGC
RCAGCTGY	chr14	91046425	91046432	+	14.3293	1.76e-05	0.148	GCAGCTGC
RCAGCTGY	chr14	91046425	91046432	-	14.3293	1.76e-05	0.148	GCAGCTGC
RCAGCTGY	chr14	94801995	94802002	+	14.3293	1.76e-05	0.148	GCAGCTGC
RCAGCTGY	chr14	94801995	94802002	-	14.3293	1.76e-05	0.148	GCAGCTGC
RCAGCTGY	chr14	95198925	95198932	+	14.3293	1.76e-05	0.148	GCAGCTGC
RCAGCTGY	chr14	95198925	95198932	-	14.3293	1.76e-05	0.148	GCAGCTGC
RCAGCTGY	chr14	104583230	104583237	+	14.3293	1.76e-05	0.148	GCAGCTGC
RCAGCTGY	chr14	104583230	104583237	-	14.3293	1.76e-05	0.148	GCAGCTGC
RCAGCTGY	chr14	105836165	105836172	+	14.3293	1.76e-05	0.148	GCAGCTGC
RCAGCTGY	chr14	105836165	105836172	-	14.3293	1.76e-05	0.148	GCAGCTGC
RCAGCTGY	chr15	19248879	19248886	+	14.3293	1.76e-05	0.148	GCAGCTGC
RCAGCTGY	chr15	19248879	19248886	-	14.3293	1.76e-05	0.148	GCAGCTGC
RCAGCTGY	chr15	19249038	19249045	+	14.3293	1.76e-05	0.148	GCAGCTGC
RCAGCTGY	chr15	19249038	19249045	-	14.3293	1.76e-05	0.148	GCAGCTGC
RCAGCTGY	chr15	29425839	29425846	+	14.3293	1.76e-05	0.148	GCAGCTGC
RCAGCTGY	chr15	29425839	29425846	-	14.3293	1.76e-05	0.148	GCAGCTGC
RCAGCTGY	chr15	91184201	91184208	+	14.3293	1.76e-05	0.148	GCAGCTGC
RCAGCTGY	chr15	91184201	91184208	-	14.3293	1.76e-05	0.148	GCAGCTGC
RCAGCTGY	chr16	23254836	23254843	+	14.3293	1.76e-05	0.148	GCAGCTGC
RCAGCTGY	chr16	23254836	23254843	-	14.3293	1.76e-05	0.148	GCAGCTGC
RCAGCTGY	chr16	51690600	51690607	+	14.3293	1.76e-05	0.148	GCAGCTGC
RCAGCTGY	chr16	51690600	51690607	-	14.3293	1.76e-05	0.148	GCAGCTGC
RCAGCTGY	chr17	1891861	1891868	+	14.3293	1.76e-05	0.148	GCAGCTGC
RCAGCTGY	chr17	1891861	1891868	-	14.3293	1.76e-05	0.148	GCAGCTGC
RCAGCTGY	chr17	35963953	35963960	+	14.3293	1.76e-05	0.148	GCAGCTGC
RCAGCTGY	chr17	35963953	35963960	-	14.3293	1.76e-05	0.148	GCAGCTGC
RCAGCTGY	chr17	52789251	52789258	+	14.3293	1.76e-05	0.148	GCAGCTGC
RCAGCTGY	chr17	52789251	52789258	-	14.3293	1.76e-05	0.148	GCAGCTGC
RCAGCTGY	chr17	73620702	73620709	+	14.3293	1.76e-05	0.148	GCAGCTGC
RCAGCTGY	chr17	73620702	73620709	-	14.3293	1.76e-05	0.148	GCAGCTGC
RCAGCTGY	chr18	3584113	3584120	+	14.3293	1.76e-05	0.148	GCAGCTGC
RCAGCTGY	chr18	3584113	3584120	-	14.3293	1.76e-05	0.148	GCAGCTGC
RCAGCTGY	chr18	19735217	19735224	+	14.3293	1.76e-05	0.148	GCAGCTGC
RCAGCTGY	chr18	19735217	19735224	-	14.3293	1.76e-05	0.148	GCAGCTGC
RCAGCTGY	chr18	42007949	42007956	+	14.3293	1.76e-05	0.148	GCAGCTGC
RCAGCTGY	chr18	42007949	42007956	-	14.3293	1.76e-05	0.148	GCAGCTGC
RCAGCTGY	chr18	55220832	55220839	+	14.3293	1.76e-05	0.148	GCAGCTGC
RCAGCTGY	chr18	55220832	55220839	-	14.3293	1.76e-05	0.148	GCAGCTGC
RCAGCTGY	chr18	64811259	64811266	+	14.3293	1.76e-05	0.148	GCAGCTGC
RCAGCTGY	chr18	64811259	64811266	-	14.3293	1.76e-05	0.148	GCAGCTGC
RCAGCTGY	chr19	2512957	2512964	+	14.3293	1.76e-05	0.148	GCAGCTGC
RCAGCTGY	chr19	2512957	2512964	-	14.3293	1.76e-05	0.148	GCAGCTGC
RCAGCTGY	chr19	10085338	10085345	+	14.3293	1.76e-05	0.148	GCAGCTGC
RCAGCTGY	chr19	10085338	10085345	-	14.3293	1.76e-05	0.148	GCAGCTGC
RCAGCTGY	chr19	17904543	17904550	+	14.3293	1.76e-05	0.148	GCAGCTGC
RCAGCTGY	chr19	17904543	17904550	-	14.3293	1.76e-05	0.148	GCAGCTGC
RCAGCTGY	chr19	45623896	45623903	+	14.3293	1.76e-05	0.148	GCAGCTGC
RCAGCTGY	chr19	45623896	45623903	-	14.3293	1.76e-05	0.148	GCAGCTGC
RCAGCTGY	chr19	45975055	45975062	+	14.3293	1.76e-05	0.148	GCAGCTGC
RCAGCTGY	chr19	45975055	45975062	-	14.3293	1.76e-05	0.148	GCAGCTGC
RCAGCTGY	chr19	47067262	47067269	+	14.3293	1.76e-05	0.148	GCAGCTGC
RCAGCTGY	chr19	47067262	47067269	-	14.3293	1.76e-05	0.148	GCAGCTGC
RCAGCTGY	chr19	55091000	55091007	+	14.3293	1.76e-05	0.148	GCAGCTGC
RCAGCTGY	chr19	55091000	55091007	-	14.3293	1.76e-05	0.148	GCAGCTGC
RCAGCTGY	chr19	60462411	60462418	+	14.3293	1.76e-05	0.148	GCAGCTGC
RCAGCTGY	chr19	60462411	60462418	-	14.3293	1.76e-05	0.148	GCAGCTGC
RCAGCTGY	chr20	17785079	17785086	+	14.3293	1.76e-05	0.148	GCAGCTGC
RCAGCTGY	chr20	17785079	17785086	-	14.3293	1.76e-05	0.148	GCAGCTGC
RCAGCTGY	chr20	29664383	29664390	+	14.3293	1.76e-05	0.148	GCAGCTGC
RCAGCTGY	chr20	29664383	29664390	-	14.3293	1.76e-05	0.148	GCAGCTGC
RCAGCTGY	chr20	36937711	36937718	+	14.3293	1.76e-05	0.148	GCAGCTGC
RCAGCTGY	chr20	36937711	36937718	-	14.3293	1.76e-05	0.148	GCAGCTGC
RCAGCTGY	chr20	44192721	44192728	+	14.3293	1.76e-05	0.148	GCAGCTGC
RCAGCTGY	chr20	44192721	44192728	-	14.3293	1.76e-05	0.148	GCAGCTGC
RCAGCTGY	chr20	46788711	46788718	+	14.3293	1.76e-05	0.148	GCAGCTGC
RCAGCTGY	chr20	46788711	46788718	-	14.3293	1.76e-05	0.148	GCAGCTGC
RCAGCTGY	chr20	51889718	51889725	+	14.3293	1.76e-05	0.148	GCAGCTGC
RCAGCTGY	chr20	51889718	51889725	-	14.3293	1.76e-05	0.148	GCAGCTGC
RCAGCTGY	chr21	41754313	41754320	+	14.3293	1.76e-05	0.148	GCAGCTGC
RCAGCTGY	chr21	41754313	41754320	-	14.3293	1.76e-05	0.148	GCAGCTGC
RCAGCTGY	chr22	16119321	16119328	+	14.3293	1.76e-05	0.148	GCAGCTGC
RCAGCTGY	chr22	16119327	16119334	+	14.3293	1.76e-05	0.148	GCAGCTGC
RCAGCTGY	chr22	16119321	16119328	-	14.3293	1.76e-05	0.148	GCAGCTGC
RCAGCTGY	chr22	16119327	16119334	-	14.3293	1.76e-05	0.148	GCAGCTGC
RCAGCTGY	chr22	21107247	21107254	+	14.3293	1.76e-05	0.148	GCAGCTGC
RCAGCTGY	chr22	21107247	21107254	-	14.3293	1.76e-05	0.148	GCAGCTGC
RCAGCTGY	chr22	35587174	35587181	+	14.3293	1.76e-05	0.148	GCAGCTGC
RCAGCTGY	chr22	35587174	35587181	-	14.3293	1.76e-05	0.148	GCAGCTGC
RCAGCTGY	chr22	38038085	38038092	+	14.3293	1.76e-05	0.148	GCAGCTGC
RCAGCTGY	chr22	38038085	38038092	-	14.3293	1.76e-05	0.148	GCAGCTGC
RCAGCTGY	chr22	49086524	49086531	+	14.3293	1.76e-05	0.148	GCAGCTGC
RCAGCTGY	chr22	49086524	49086531	-	14.3293	1.76e-05	0.148	GCAGCTGC
RCAGCTGY	chr22	49311586	49311593	+	14.3293	1.76e-05	0.148	GCAGCTGC
RCAGCTGY	chr22	49311586	49311593	-	14.3293	1.76e-05	0.148	GCAGCTGC
RCAGCTGY	chr1	177209236	177209243	+	14.061	3.4e-05	0.188	ACAGCTGC
RCAGCTGY	chr1	21492839	21492846	+	14.061	3.4e-05	0.188	ACAGCTGC
RCAGCTGY	chr1	28776552	28776559	-	14.061	3.4e-05	0.188	ACAGCTGC
RCAGCTGY	chr1	148806923	148806930	+	14.061	3.4e-05	0.188	ACAGCTGC
RCAGCTGY	chr1	155418451	155418458	-	14.061	3.4e-05	0.188	ACAGCTGC
RCAGCTGY	chr1	210172869	210172876	-	14.061	3.4e-05	0.188	ACAGCTGC
RCAGCTGY	chr1	211221958	211221965	-	14.061	3.4e-05	0.188	ACAGCTGC
RCAGCTGY	chr1	228312489	228312496	-	14.061	3.4e-05	0.188	ACAGCTGC
RCAGCTGY	chr2	27157639	27157646	+	14.061	3.4e-05	0.188	ACAGCTGC
RCAGCTGY	chr2	70170303	70170310	+	14.061	3.4e-05	0.188	ACAGCTGC
RCAGCTGY	chr2	99163833	99163840	-	14.061	3.4e-05	0.188	ACAGCTGC
RCAGCTGY	chr2	136680727	136680734	-	14.061	3.4e-05	0.188	ACAGCTGC
RCAGCTGY	chr2	232281198	232281205	+	14.061	3.4e-05	0.188	ACAGCTGC
RCAGCTGY	chr2	233656354	233656361	+	14.061	3.4e-05	0.188	ACAGCTGC
RCAGCTGY	chr3	6277384	6277391	-	14.061	3.4e-05	0.188	ACAGCTGC
RCAGCTGY	chr3	10240475	10240482	+	14.061	3.4e-05	0.188	ACAGCTGC
RCAGCTGY	chr3	45570351	45570358	+	14.061	3.4e-05	0.188	ACAGCTGC
RCAGCTGY	chr3	45978649	45978656	+	14.061	3.4e-05	0.188	ACAGCTGC
RCAGCTGY	chr3	53112053	53112060	+	14.061	3.4e-05	0.188	ACAGCTGC
RCAGCTGY	chr3	128956860	128956867	+	14.061	3.4e-05	0.188	ACAGCTGC
RCAGCTGY	chr3	169274294	169274301	-	14.061	3.4e-05	0.188	ACAGCTGC
RCAGCTGY	chr3	179719905	179719912	-	14.061	3.4e-05	0.188	ACAGCTGC
RCAGCTGY	chr3	198923535	198923542	-	14.061	3.4e-05	0.188	ACAGCTGC
RCAGCTGY	chr4	2718045	2718052	-	14.061	3.4e-05	0.188	ACAGCTGC
RCAGCTGY	chr4	7529690	7529697	-	14.061	3.4e-05	0.188	ACAGCTGC
RCAGCTGY	chr4	55127438	55127445	+	14.061	3.4e-05	0.188	ACAGCTGC
RCAGCTGY	chr4	77339116	77339123	+	14.061	3.4e-05	0.188	ACAGCTGC
RCAGCTGY	chr4	95123453	95123460	-	14.061	3.4e-05	0.188	ACAGCTGC
RCAGCTGY	chr5	1845946	1845953	+	14.061	3.4e-05	0.188	ACAGCTGC
RCAGCTGY	chr5	43639467	43639474	-	14.061	3.4e-05	0.188	ACAGCTGC
RCAGCTGY	chr5	132608037	132608044	+	14.061	3.4e-05	0.188	ACAGCTGC
RCAGCTGY	chr5	149764039	149764046	-	14.061	3.4e-05	0.188	ACAGCTGC
RCAGCTGY	chr6	309758	309765	-	14.061	3.4e-05	0.188	ACAGCTGC
RCAGCTGY	chr6	310122	310129	-	14.061	3.4e-05	0.188	ACAGCTGC
RCAGCTGY	chr6	337371	337378	-	14.061	3.4e-05	0.188	ACAGCTGC
RCAGCTGY	chr6	22106998	22107005	+	14.061	3.4e-05	0.188	ACAGCTGC
RCAGCTGY	chr6	31431156	31431163	+	14.061	3.4e-05	0.188	ACAGCTGC
RCAGCTGY	chr6	90123980	90123987	+	14.061	3.4e-05	0.188	ACAGCTGC
RCAGCTGY	chr7	7950943	7950950	+	14.061	3.4e-05	0.188	ACAGCTGC
RCAGCTGY	chr7	28487758	28487765	+	14.061	3.4e-05	0.188	ACAGCTGC
RCAGCTGY	chr7	47944570	47944577	+	14.061	3.4e-05	0.188	ACAGCTGC
RCAGCTGY	chr7	92280795	92280802	-	14.061	3.4e-05	0.188	ACAGCTGC
RCAGCTGY	chr7	97600568	97600575	+	14.061	3.4e-05	0.188	ACAGCTGC
RCAGCTGY	chr8	8179713	8179720	+	14.061	3.4e-05	0.188	ACAGCTGC
RCAGCTGY	chr8	72918481	72918488	+	14.061	3.4e-05	0.188	ACAGCTGC
RCAGCTGY	chr8	103617735	103617742	+	14.061	3.4e-05	0.188	ACAGCTGC
RCAGCTGY	chr8	104021693	104021700	+	14.061	3.4e-05	0.188	ACAGCTGC
RCAGCTGY	chr8	125003651	125003658	-	14.061	3.4e-05	0.188	ACAGCTGC
RCAGCTGY	chr8	126415657	126415664	-	14.061	3.4e-05	0.188	ACAGCTGC
RCAGCTGY	chr9	37399278	37399285	-	14.061	3.4e-05	0.188	ACAGCTGC
RCAGCTGY	chr9	114585971	114585978	-	14.061	3.4e-05	0.188	ACAGCTGC
RCAGCTGY	chr9	127043701	127043708	-	14.061	3.4e-05	0.188	ACAGCTGC
RCAGCTGY	chrX	38667669	38667676	+	14.061	3.4e-05	0.188	ACAGCTGC
RCAGCTGY	chrX	38668085	38668092	+	14.061	3.4e-05	0.188	ACAGCTGC
RCAGCTGY	chrX	70759157	70759164	+	14.061	3.4e-05	0.188	ACAGCTGC
RCAGCTGY	chr10	2980582	2980589	+	14.061	3.4e-05	0.188	ACAGCTGC
RCAGCTGY	chr10	69761674	69761681	+	14.061	3.4e-05	0.188	ACAGCTGC
RCAGCTGY	chr10	73765388	73765395	+	14.061	3.4e-05	0.188	ACAGCTGC
RCAGCTGY	chr10	82002338	82002345	-	14.061	3.4e-05	0.188	ACAGCTGC
RCAGCTGY	chr10	82002509	82002516	-	14.061	3.4e-05	0.188	ACAGCTGC
RCAGCTGY	chr10	82002545	82002552	-	14.061	3.4e-05	0.188	ACAGCTGC
RCAGCTGY	chr10	82002653	82002660	-	14.061	3.4e-05	0.188	ACAGCTGC
RCAGCTGY	chr10	82002689	82002696	-	14.061	3.4e-05	0.188	ACAGCTGC
RCAGCTGY	chr10	82002725	82002732	-	14.061	3.4e-05	0.188	ACAGCTGC
RCAGCTGY	chr10	82002761	82002768	-	14.061	3.4e-05	0.188	ACAGCTGC
RCAGCTGY	chr10	90020872	90020879	+	14.061	3.4e-05	0.188	ACAGCTGC
RCAGCTGY	chr10	93851229	93851236	+	14.061	3.4e-05	0.188	ACAGCTGC
RCAGCTGY	chr10	104411191	104411198	+	14.061	3.4e-05	0.188	ACAGCTGC
RCAGCTGY	chr10	126397743	126397750	+	14.061	3.4e-05	0.188	ACAGCTGC
RCAGCTGY	chr11	602165	602172	+	14.061	3.4e-05	0.188	ACAGCTGC
RCAGCTGY	chr11	63750928	63750935	+	14.061	3.4e-05	0.188	ACAGCTGC
RCAGCTGY	chr11	64375737	64375744	+	14.061	3.4e-05	0.188	ACAGCTGC
RCAGCTGY	chr11	65027225	65027232	-	14.061	3.4e-05	0.188	ACAGCTGC
RCAGCTGY	chr11	71823171	71823178	+	14.061	3.4e-05	0.188	ACAGCTGC
RCAGCTGY	chr11	103274671	103274678	-	14.061	3.4e-05	0.188	ACAGCTGC
RCAGCTGY	chr11	117387136	117387143	-	14.061	3.4e-05	0.188	ACAGCTGC
RCAGCTGY	chr11	118068633	118068640	-	14.061	3.4e-05	0.188	ACAGCTGC
RCAGCTGY	chr12	2335372	2335379	+	14.061	3.4e-05	0.188	ACAGCTGC
RCAGCTGY	chr12	6938500	6938507	-	14.061	3.4e-05	0.188	ACAGCTGC
RCAGCTGY	chr12	12054486	12054493	-	14.061	3.4e-05	0.188	ACAGCTGC
RCAGCTGY	chr12	67522030	67522037	-	14.061	3.4e-05	0.188	ACAGCTGC
RCAGCTGY	chr12	74640243	74640250	+	14.061	3.4e-05	0.188	ACAGCTGC
RCAGCTGY	chr12	91321757	91321764	-	14.061	3.4e-05	0.188	ACAGCTGC
RCAGCTGY	chr12	93480066	93480073	+	14.061	3.4e-05	0.188	ACAGCTGC
RCAGCTGY	chr12	93480281	93480288	+	14.061	3.4e-05	0.188	ACAGCTGC
RCAGCTGY	chr12	107551668	107551675	+	14.061	3.4e-05	0.188	ACAGCTGC
RCAGCTGY	chr12	112130475	112130482	-	14.061	3.4e-05	0.188	ACAGCTGC
RCAGCTGY	chr12	123961128	123961135	-	14.061	3.4e-05	0.188	ACAGCTGC
RCAGCTGY	chr13	48916131	48916138	+	14.061	3.4e-05	0.188	ACAGCTGC
RCAGCTGY	chr13	101837215	101837222	-	14.061	3.4e-05	0.188	ACAGCTGC
RCAGCTGY	chr13	109922411	109922418	+	14.061	3.4e-05	0.188	ACAGCTGC
RCAGCTGY	chr14	64693560	64693567	+	14.061	3.4e-05	0.188	ACAGCTGC
RCAGCTGY	chr14	90909883	90909890	-	14.061	3.4e-05	0.188	ACAGCTGC
RCAGCTGY	chr14	92240567	92240574	-	14.061	3.4e-05	0.188	ACAGCTGC
RCAGCTGY	chr14	95198919	95198926	+	14.061	3.4e-05	0.188	ACAGCTGC
RCAGCTGY	chr14	102306413	102306420	+	14.061	3.4e-05	0.188	ACAGCTGC
RCAGCTGY	chr14	106240915	106240922	+	14.061	3.4e-05	0.188	ACAGCTGC
RCAGCTGY	chr15	29346120	29346127	-	14.061	3.4e-05	0.188	ACAGCTGC
RCAGCTGY	chr15	29440973	29440980	-	14.061	3.4e-05	0.188	ACAGCTGC
RCAGCTGY	chr15	91184099	91184106	-	14.061	3.4e-05	0.188	ACAGCTGC
RCAGCTGY	chr15	91184054	91184061	+	14.061	3.4e-05	0.188	ACAGCTGC
RCAGCTGY	chr16	10767153	10767160	+	14.061	3.4e-05	0.188	ACAGCTGC
RCAGCTGY	chr16	11330024	11330031	-	14.061	3.4e-05	0.188	ACAGCTGC
RCAGCTGY	chr16	19474212	19474219	+	14.061	3.4e-05	0.188	ACAGCTGC
RCAGCTGY	chr16	23253412	23253419	-	14.061	3.4e-05	0.188	ACAGCTGC
RCAGCTGY	chr16	27321124	27321131	-	14.061	3.4e-05	0.188	ACAGCTGC
RCAGCTGY	chr16	55536822	55536829	-	14.061	3.4e-05	0.188	ACAGCTGC
RCAGCTGY	chr16	66109714	66109721	+	14.061	3.4e-05	0.188	ACAGCTGC
RCAGCTGY	chr17	2665243	2665250	+	14.061	3.4e-05	0.188	ACAGCTGC
RCAGCTGY	chr17	16833080	16833087	+	14.061	3.4e-05	0.188	ACAGCTGC
RCAGCTGY	chr17	37984359	37984366	-	14.061	3.4e-05	0.188	ACAGCTGC
RCAGCTGY	chr17	55274126	55274133	-	14.061	3.4e-05	0.188	ACAGCTGC
RCAGCTGY	chr17	59451691	59451698	+	14.061	3.4e-05	0.188	ACAGCTGC
RCAGCTGY	chr17	60412768	60412775	+	14.061	3.4e-05	0.188	ACAGCTGC
RCAGCTGY	chr17	63077474	63077481	+	14.061	3.4e-05	0.188	ACAGCTGC
RCAGCTGY	chr17	70246252	70246259	-	14.061	3.4e-05	0.188	ACAGCTGC
RCAGCTGY	chr17	70246314	70246321	-	14.061	3.4e-05	0.188	ACAGCTGC
RCAGCTGY	chr17	71988938	71988945	-	14.061	3.4e-05	0.188	ACAGCTGC
RCAGCTGY	chr17	77090980	77090987	-	14.061	3.4e-05	0.188	ACAGCTGC
RCAGCTGY	chr17	77993186	77993193	-	14.061	3.4e-05	0.188	ACAGCTGC
RCAGCTGY	chr18	12857890	12857897	+	14.061	3.4e-05	0.188	ACAGCTGC
RCAGCTGY	chr19	2734611	2734618	+	14.061	3.4e-05	0.188	ACAGCTGC
RCAGCTGY	chr19	12910054	12910061	+	14.061	3.4e-05	0.188	ACAGCTGC
RCAGCTGY	chr19	16557911	16557918	-	14.061	3.4e-05	0.188	ACAGCTGC
RCAGCTGY	chr19	33312865	33312872	-	14.061	3.4e-05	0.188	ACAGCTGC
RCAGCTGY	chr19	44584390	44584397	+	14.061	3.4e-05	0.188	ACAGCTGC
RCAGCTGY	chr19	54070460	54070467	-	14.061	3.4e-05	0.188	ACAGCTGC
RCAGCTGY	chr20	34667299	34667306	-	14.061	3.4e-05	0.188	ACAGCTGC
RCAGCTGY	chr20	49437327	49437334	+	14.061	3.4e-05	0.188	ACAGCTGC
RCAGCTGY	chr20	51889647	51889654	+	14.061	3.4e-05	0.188	ACAGCTGC
RCAGCTGY	chr21	34314346	34314353	-	14.061	3.4e-05	0.188	ACAGCTGC
RCAGCTGY	chr22	27518338	27518345	+	14.061	3.4e-05	0.188	ACAGCTGC
RCAGCTGY	chr22	35588462	35588469	-	14.061	3.4e-05	0.188	ACAGCTGC
RCAGCTGY	chr22	49090131	49090138	-	14.061	3.4e-05	0.188	ACAGCTGC
RCAGCTGY	chr22	49095698	49095705	-	14.061	3.4e-05	0.188	ACAGCTGC
RCAGCTGY	chr1	177209236	177209243	-	13.5976	5.04e-05	0.207	GCAGCTGT
RCAGCTGY	chr1	21492839	21492846	-	13.5976	5.04e-05	0.207	GCAGCTGT
RCAGCTGY	chr1	28776552	28776559	+	13.5976	5.04e-05	0.207	GCAGCTGT
RCAGCTGY	chr1	148806923	148806930	-	13.5976	5.04e-05	0.207	GCAGCTGT
RCAGCTGY	chr1	155418451	155418458	+	13.5976	5.04e-05	0.207	GCAGCTGT
RCAGCTGY	chr1	210172869	210172876	+	13.5976	5.04e-05	0.207	GCAGCTGT
RCAGCTGY	chr1	211221958	211221965	+	13.5976	5.04e-05	0.207	GCAGCTGT
RCAGCTGY	chr1	228312489	228312496	+	13.5976	5.04e-05	0.207	GCAGCTGT
RCAGCTGY	chr2	27157639	27157646	-	13.5976	5.04e-05	0.207	GCAGCTGT
RCAGCTGY	chr2	70170303	70170310	-	13.5976	5.04e-05	0.207	GCAGCTGT
RCAGCTGY	chr2	99163833	99163840	+	13.5976	5.04e-05	0.207	GCAGCTGT
RCAGCTGY	chr2	136680727	136680734	+	13.5976	5.04e-05	0.207	GCAGCTGT
RCAGCTGY	chr2	232281198	232281205	-	13.5976	5.04e-05	0.207	GCAGCTGT
RCAGCTGY	chr2	233656354	233656361	-	13.5976	5.04e-05	0.207	GCAGCTGT
RCAGCTGY	chr3	6277384	6277391	+	13.5976	5.04e-05	0.207	GCAGCTGT
RCAGCTGY	chr3	10240475	10240482	-	13.5976	5.04e-05	0.207	GCAGCTGT
RCAGCTGY	chr3	45570351	45570358	-	13.5976	5.04e-05	0.207	GCAGCTGT
RCAGCTGY	chr3	45978649	45978656	-	13.5976	5.04e-05	0.207	GCAGCTGT
RCAGCTGY	chr3	53112053	53112060	-	13.5976	5.04e-05	0.207	GCAGCTGT
RCAGCTGY	chr3	128956860	128956867	-	13.5976	5.04e-05	0.207	GCAGCTGT
RCAGCTGY	chr3	169274294	169274301	+	13.5976	5.04e-05	0.207	GCAGCTGT
RCAGCTGY	chr3	179719905	179719912	+	13.5976	5.04e-05	0.207	GCAGCTGT
RCAGCTGY	chr3	198923535	198923542	+	13.5976	5.04e-05	0.207	GCAGCTGT
RCAGCTGY	chr4	2718045	2718052	+	13.5976	5.04e-05	0.207	GCAGCTGT
RCAGCTGY	chr4	7529690	7529697	+	13.5976	5.04e-05	0.207	GCAGCTGT
RCAGCTGY	chr4	55127438	55127445	-	13.5976	5.04e-05	0.207	GCAGCTGT
RCAGCTGY	chr4	77339116	77339123	-	13.5976	5.04e-05	0.207	GCAGCTGT
RCAGCTGY	chr4	95123453	95123460	+	13.5976	5.04e-05	0.207	GCAGCTGT
RCAGCTGY	chr5	1845946	1845953	-	13.5976	5.04e-05	0.207	GCAGCTGT
RCAGCTGY	chr5	43639467	43639474	+	13.5976	5.04e-05	0.207	GCAGCTGT
RCAGCTGY	chr5	132608037	132608044	-	13.5976	5.04e-05	0.207	GCAGCTGT
RCAGCTGY	chr5	149764039	149764046	+	13.5976	5.04e-05	0.207	GCAGCTGT
RCAGCTGY	chr6	309758	309765	+	13.5976	5.04e-05	0.207	GCAGCTGT
RCAGCTGY	chr6	310122	310129	+	13.5976	5.04e-05	0.207	GCAGCTGT
RCAGCTGY	chr6	337371	337378	+	13.5976	5.04e-05	0.207	GCAGCTGT
RCAGCTGY	chr6	22106998	22107005	-	13.5976	5.04e-05	0.207	GCAGCTGT
RCAGCTGY	chr6	31431156	31431163	-	13.5976	5.04e-05	0.207	GCAGCTGT
RCAGCTGY	chr6	90123980	90123987	-	13.5976	5.04e-05	0.207	GCAGCTGT
RCAGCTGY	chr7	7950943	7950950	-	13.5976	5.04e-05	0.207	GCAGCTGT
RCAGCTGY	chr7	28487758	28487765	-	13.5976	5.04e-05	0.207	GCAGCTGT
RCAGCTGY	chr7	47944570	47944577	-	13.5976	5.04e-05	0.207	GCAGCTGT
RCAGCTGY	chr7	92280795	92280802	+	13.5976	5.04e-05	0.207	GCAGCTGT
RCAGCTGY	chr7	97600568	97600575	-	13.5976	5.04e-05	0.207	GCAGCTGT
RCAGCTGY	chr8	8179713	8179720	-	13.5976	5.04e-05	0.207	GCAGCTGT
RCAGCTGY	chr8	72918481	72918488	-	13.5976	5.04e-05	0.207	GCAGCTGT
RCAGCTGY	chr8	103617735	103617742	-	13.5976	5.04e-05	0.207	GCAGCTGT
RCAGCTGY	chr8	104021693	104021700	-	13.5976	5.04e-05	0.207	GCAGCTGT
RCAGCTGY	chr8	125003651	125003658	+	13.5976	5.04e-05	0.207	GCAGCTGT
RCAGCTGY	chr8	126415657	126415664	+	13.5976	5.04e-05	0.207	GCAGCTGT
RCAGCTGY	chr9	37399278	37399285	+	13.5976	5.04e-05	0.207	GCAGCTGT
RCAGCTGY	chr9	114585971	114585978	+	13.5976	5.04e-05	0.207	GCAGCTGT
RCAGCTGY	chr9	127043701	127043708	+	13.5976	5.04e-05	0.207	GCAGCTGT
RCAGCTGY	chrX	38667669	38667676	-	13.5976	5.04e-05	0.207	GCAGCTGT
RCAGCTGY	chrX	38668085	38668092	-	13.5976	5.04e-05	0.207	GCAGCTGT
RCAGCTGY	chrX	70759157	70759164	-	13.5976	5.04e-05	0.207	GCAGCTGT
RCAGCTGY	chr10	2980582	2980589	-	13.5976	5.04e-05	0.207	GCAGCTGT
RCAGCTGY	chr10	69761674	69761681	-	13.5976	5.04e-05	0.207	GCAGCTGT
RCAGCTGY	chr10	73765388	73765395	-	13.5976	5.04e-05	0.207	GCAGCTGT
RCAGCTGY	chr10	82002338	82002345	+	13.5976	5.04e-05	0.207	GCAGCTGT
RCAGCTGY	chr10	82002509	82002516	+	13.5976	5.04e-05	0.207	GCAGCTGT
RCAGCTGY	chr10	82002545	82002552	+	13.5976	5.04e-05	0.207	GCAGCTGT
RCAGCTGY	chr10	82002653	82002660	+	13.5976	5.04e-05	0.207	GCAGCTGT
RCAGCTGY	chr10	82002689	82002696	+	13.5976	5.04e-05	0.207	GCAGCTGT
RCAGCTGY	chr10	82002725	82002732	+	13.5976	5.04e-05	0.207	GCAGCTGT
RCAGCTGY	chr10	82002761	82002768	+	13.5976	5.04e-05	0.207	GCAGCTGT
RCAGCTGY	chr10	90020872	90020879	-	13.5976	5.04e-05	0.207	GCAGCTGT
RCAGCTGY	chr10	93851229	93851236	-	13.5976	5.04e-05	0.207	GCAGCTGT
RCAGCTGY	chr10	104411191	104411198	-	13.5976	5.04e-05	0.207	GCAGCTGT
RCAGCTGY	chr10	126397743	126397750	-	13.5976	5.04e-05	0.207	GCAGCTGT
RCAGCTGY	chr11	602165	602172	-	13.5976	5.04e-05	0.207	GCAGCTGT
RCAGCTGY	chr11	63750928	63750935	-	13.5976	5.04e-05	0.207	GCAGCTGT
RCAGCTGY	chr11	64375737	64375744	-	13.5976	5.04e-05	0.207	GCAGCTGT
RCAGCTGY	chr11	65027225	65027232	+	13.5976	5.04e-05	0.207	GCAGCTGT
RCAGCTGY	chr11	71823171	71823178	-	13.5976	5.04e-05	0.207	GCAGCTGT
RCAGCTGY	chr11	103274671	103274678	+	13.5976	5.04e-05	0.207	GCAGCTGT
RCAGCTGY	chr11	117387136	117387143	+	13.5976	5.04e-05	0.207	GCAGCTGT
RCAGCTGY	chr11	118068633	118068640	+	13.5976	5.04e-05	0.207	GCAGCTGT
RCAGCTGY	chr12	2335372	2335379	-	13.5976	5.04e-05	0.207	GCAGCTGT
RCAGCTGY	chr12	6938500	6938507	+	13.5976	5.04e-05	0.207	GCAGCTGT
RCAGCTGY	chr12	12054486	12054493	+	13.5976	5.04e-05	0.207	GCAGCTGT
RCAGCTGY	chr12	67522030	67522037	+	13.5976	5.04e-05	0.207	GCAGCTGT
RCAGCTGY	chr12	74640243	74640250	-	13.5976	5.04e-05	0.207	GCAGCTGT
RCAGCTGY	chr12	91321757	91321764	+	13.5976	5.04e-05	0.207	GCAGCTGT
RCAGCTGY	chr12	93480066	93480073	-	13.5976	5.04e-05	0.207	GCAGCTGT
RCAGCTGY	chr12	93480281	93480288	-	13.5976	5.04e-05	0.207	GCAGCTGT
RCAGCTGY	chr12	107551668	107551675	-	13.5976	5.04e-05	0.207	GCAGCTGT
RCAGCTGY	chr12	112130475	112130482	+	13.5976	5.04e-05	0.207	GCAGCTGT
RCAGCTGY	chr12	123961128	123961135	+	13.5976	5.04e-05	0.207	GCAGCTGT
RCAGCTGY	chr13	48916131	48916138	-	13.5976	5.04e-05	0.207	GCAGCTGT
RCAGCTGY	chr13	101837215	101837222	+	13.5976	5.04e-05	0.207	GCAGCTGT
RCAGCTGY	chr13	109922411	109922418	-	13.5976	5.04e-05	0.207	GCAGCTGT
RCAGCTGY	chr14	64693560	64693567	-	13.5976	5.04e-05	0.207	GCAGCTGT
RCAGCTGY	chr14	90909883	90909890	+	13.5976	5.04e-05	0.207	GCAGCTGT
RCAGCTGY	chr14	92240567	92240574	+	13.5976	5.04e-05	0.207	GCAGCTGT
RCAGCTGY	chr14	95198919	95198926	-	13.5976	5.04e-05	0.207	GCAGCTGT
RCAGCTGY	chr14	102306413	102306420	-	13.5976	5.04e-05	0.207	GCAGCTGT
RCAGCTGY	chr14	106240915	106240922	-	13.5976	5.04e-05	0.207	GCAGCTGT
RCAGCTGY	chr15	29346120	29346127	+	13.5976	5.04e-05	0.207	GCAGCTGT
RCAGCTGY	chr15	29440973	29440980	+	13.5976	5.04e-05	0.207	GCAGCTGT
RCAGCTGY	chr15	91184054	91184061	-	13.5976	5.04e-05	0.207	GCAGCTGT
RCAGCTGY	chr15	91184099	91184106	+	13.5976	5.04e-05	0.207	GCAGCTGT
RCAGCTGY	chr16	10767153	10767160	-	13.5976	5.04e-05	0.207	GCAGCTGT
RCAGCTGY	chr16	11330024	11330031	+	13.5976	5.04e-05	0.207	GCAGCTGT
RCAGCTGY	chr16	19474212	19474219	-	13.5976	5.04e-05	0.207	GCAGCTGT
RCAGCTGY	chr16	23253412	23253419	+	13.5976	5.04e-05	0.207	GCAGCTGT
RCAGCTGY	chr16	27321124	27321131	+	13.5976	5.04e-05	0.207	GCAGCTGT
RCAGCTGY	chr16	55536822	55536829	+	13.5976	5.04e-05	0.207	GCAGCTGT
RCAGCTGY	chr16	66109714	66109721	-	13.5976	5.04e-05	0.207	GCAGCTGT
RCAGCTGY	chr17	2665243	2665250	-	13.5976	5.04e-05	0.207	GCAGCTGT
RCAGCTGY	chr17	16833080	16833087	-	13.5976	5.04e-05	0.207	GCAGCTGT
RCAGCTGY	chr17	37984359	37984366	+	13.5976	5.04e-05	0.207	GCAGCTGT
RCAGCTGY	chr17	55274126	55274133	+	13.5976	5.04e-05	0.207	GCAGCTGT
RCAGCTGY	chr17	59451691	59451698	-	13.5976	5.04e-05	0.207	GCAGCTGT
RCAGCTGY	chr17	60412768	60412775	-	13.5976	5.04e-05	0.207	GCAGCTGT
RCAGCTGY	chr17	63077474	63077481	-	13.5976	5.04e-05	0.207	GCAGCTGT
RCAGCTGY	chr17	70246252	70246259	+	13.5976	5.04e-05	0.207	GCAGCTGT
RCAGCTGY	chr17	70246314	70246321	+	13.5976	5.04e-05	0.207	GCAGCTGT
RCAGCTGY	chr17	71988938	71988945	+	13.5976	5.04e-05	0.207	GCAGCTGT
RCAGCTGY	chr17	77090980	77090987	+	13.5976	5.04e-05	0.207	GCAGCTGT
RCAGCTGY	chr17	77993186	77993193	+	13.5976	5.04e-05	0.207	GCAGCTGT
RCAGCTGY	chr18	12857890	12857897	-	13.5976	5.04e-05	0.207	GCAGCTGT
RCAGCTGY	chr19	2734611	2734618	-	13.5976	5.04e-05	0.207	GCAGCTGT
RCAGCTGY	chr19	12910054	12910061	-	13.5976	5.04e-05	0.207	GCAGCTGT
RCAGCTGY	chr19	16557911	16557918	+	13.5976	5.04e-05	0.207	GCAGCTGT
RCAGCTGY	chr19	33312865	33312872	+	13.5976	5.04e-05	0.207	GCAGCTGT
RCAGCTGY	chr19	44584390	44584397	-	13.5976	5.04e-05	0.207	GCAGCTGT
RCAGCTGY	chr19	54070460	54070467	+	13.5976	5.04e-05	0.207	GCAGCTGT
RCAGCTGY	chr20	34667299	34667306	+	13.5976	5.04e-05	0.207	GCAGCTGT
RCAGCTGY	chr20	49437327	49437334	-	13.5976	5.04e-05	0.207	GCAGCTGT
RCAGCTGY	chr20	51889647	51889654	-	13.5976	5.04e-05	0.207	GCAGCTGT
RCAGCTGY	chr21	34314346	34314353	+	13.5976	5.04e-05	0.207	GCAGCTGT
RCAGCTGY	chr22	27518338	27518345	-	13.5976	5.04e-05	0.207	GCAGCTGT
RCAGCTGY	chr22	35588462	35588469	+	13.5976	5.04e-05	0.207	GCAGCTGT
RCAGCTGY	chr22	49090131	49090138	+	13.5976	5.04e-05	0.207	GCAGCTGT
RCAGCTGY	chr22	49095698	49095705	+	13.5976	5.04e-05	0.207	GCAGCTGT
RCAGCTGY	chr1	67998485	67998492	+	13.3293	6.55e-05	0.222	ACAGCTGT
RCAGCTGY	chr1	67998485	67998492	-	13.3293	6.55e-05	0.222	ACAGCTGT
RCAGCTGY	chr1	101473710	101473717	+	13.3293	6.55e-05	0.222	ACAGCTGT
RCAGCTGY	chr1	101473710	101473717	-	13.3293	6.55e-05	0.222	ACAGCTGT
RCAGCTGY	chr1	171651684	171651691	+	13.3293	6.55e-05	0.222	ACAGCTGT
RCAGCTGY	chr1	171651684	171651691	-	13.3293	6.55e-05	0.222	ACAGCTGT
RCAGCTGY	chr1	172099125	172099132	+	13.3293	6.55e-05	0.222	ACAGCTGT
RCAGCTGY	chr1	172099125	172099132	-	13.3293	6.55e-05	0.222	ACAGCTGT
RCAGCTGY	chr2	20931813	20931820	+	13.3293	6.55e-05	0.222	ACAGCTGT
RCAGCTGY	chr2	20931813	20931820	-	13.3293	6.55e-05	0.222	ACAGCTGT
RCAGCTGY	chr2	158004401	158004408	+	13.3293	6.55e-05	0.222	ACAGCTGT
RCAGCTGY	chr2	158004401	158004408	-	13.3293	6.55e-05	0.222	ACAGCTGT
RCAGCTGY	chr2	230989472	230989479	+	13.3293	6.55e-05	0.222	ACAGCTGT
RCAGCTGY	chr2	230989472	230989479	-	13.3293	6.55e-05	0.222	ACAGCTGT
RCAGCTGY	chr2	231443936	231443943	+	13.3293	6.55e-05	0.222	ACAGCTGT
RCAGCTGY	chr2	231443936	231443943	-	13.3293	6.55e-05	0.222	ACAGCTGT
RCAGCTGY	chr3	314642	314649	+	13.3293	6.55e-05	0.222	ACAGCTGT
RCAGCTGY	chr3	314642	314649	-	13.3293	6.55e-05	0.222	ACAGCTGT
RCAGCTGY	chr3	4606548	4606555	+	13.3293	6.55e-05	0.222	ACAGCTGT
RCAGCTGY	chr3	4606548	4606555	-	13.3293	6.55e-05	0.222	ACAGCTGT
RCAGCTGY	chr3	16528849	16528856	+	13.3293	6.55e-05	0.222	ACAGCTGT
RCAGCTGY	chr3	16528849	16528856	-	13.3293	6.55e-05	0.222	ACAGCTGT
RCAGCTGY	chr3	45570325	45570332	+	13.3293	6.55e-05	0.222	ACAGCTGT
RCAGCTGY	chr3	45570325	45570332	-	13.3293	6.55e-05	0.222	ACAGCTGT
RCAGCTGY	chr3	45571020	45571027	+	13.3293	6.55e-05	0.222	ACAGCTGT
RCAGCTGY	chr3	45571020	45571027	-	13.3293	6.55e-05	0.222	ACAGCTGT
RCAGCTGY	chr3	134692768	134692775	+	13.3293	6.55e-05	0.222	ACAGCTGT
RCAGCTGY	chr3	134692768	134692775	-	13.3293	6.55e-05	0.222	ACAGCTGT
RCAGCTGY	chr3	197308147	197308154	+	13.3293	6.55e-05	0.222	ACAGCTGT
RCAGCTGY	chr3	197308147	197308154	-	13.3293	6.55e-05	0.222	ACAGCTGT
RCAGCTGY	chr4	54309598	54309605	+	13.3293	6.55e-05	0.222	ACAGCTGT
RCAGCTGY	chr4	54309598	54309605	-	13.3293	6.55e-05	0.222	ACAGCTGT
RCAGCTGY	chr6	7838725	7838732	+	13.3293	6.55e-05	0.222	ACAGCTGT
RCAGCTGY	chr6	7838725	7838732	-	13.3293	6.55e-05	0.222	ACAGCTGT
RCAGCTGY	chr6	7844240	7844247	+	13.3293	6.55e-05	0.222	ACAGCTGT
RCAGCTGY	chr6	7844240	7844247	-	13.3293	6.55e-05	0.222	ACAGCTGT
RCAGCTGY	chr6	119805777	119805784	+	13.3293	6.55e-05	0.222	ACAGCTGT
RCAGCTGY	chr6	119805777	119805784	-	13.3293	6.55e-05	0.222	ACAGCTGT
RCAGCTGY	chr7	7951242	7951249	+	13.3293	6.55e-05	0.222	ACAGCTGT
RCAGCTGY	chr7	7951242	7951249	-	13.3293	6.55e-05	0.222	ACAGCTGT
RCAGCTGY	chr7	101853328	101853335	+	13.3293	6.55e-05	0.222	ACAGCTGT
RCAGCTGY	chr7	101853328	101853335	-	13.3293	6.55e-05	0.222	ACAGCTGT
RCAGCTGY	chr7	139113837	139113844	+	13.3293	6.55e-05	0.222	ACAGCTGT
RCAGCTGY	chr7	139113837	139113844	-	13.3293	6.55e-05	0.222	ACAGCTGT
RCAGCTGY	chr8	101998711	101998718	+	13.3293	6.55e-05	0.222	ACAGCTGT
RCAGCTGY	chr8	101998711	101998718	-	13.3293	6.55e-05	0.222	ACAGCTGT
RCAGCTGY	chr8	119361027	119361034	+	13.3293	6.55e-05	0.222	ACAGCTGT
RCAGCTGY	chr8	119361027	119361034	-	13.3293	6.55e-05	0.222	ACAGCTGT
RCAGCTGY	chr8	125719199	125719206	+	13.3293	6.55e-05	0.222	ACAGCTGT
RCAGCTGY	chr8	125719199	125719206	-	13.3293	6.55e-05	0.222	ACAGCTGT
RCAGCTGY	chr8	129303795	129303802	+	13.3293	6.55e-05	0.222	ACAGCTGT
RCAGCTGY	chr8	129303795	129303802	-	13.3293	6.55e-05	0.222	ACAGCTGT
RCAGCTGY	chr9	129883285	129883292	+	13.3293	6.55e-05	0.222	ACAGCTGT
RCAGCTGY	chr9	129883285	129883292	-	13.3293	6.55e-05	0.222	ACAGCTGT
RCAGCTGY	chrX	7043755	7043762	+	13.3293	6.55e-05	0.222	ACAGCTGT
RCAGCTGY	chrX	7043755	7043762	-	13.3293	6.55e-05	0.222	ACAGCTGT
RCAGCTGY	chrX	129054074	129054081	+	13.3293	6.55e-05	0.222	ACAGCTGT
RCAGCTGY	chrX	129054074	129054081	-	13.3293	6.55e-05	0.222	ACAGCTGT
RCAGCTGY	chr10	301113	301120	+	13.3293	6.55e-05	0.222	ACAGCTGT
RCAGCTGY	chr10	301113	301120	-	13.3293	6.55e-05	0.222	ACAGCTGT
RCAGCTGY	chr10	11324528	11324535	+	13.3293	6.55e-05	0.222	ACAGCTGT
RCAGCTGY	chr10	11324528	11324535	-	13.3293	6.55e-05	0.222	ACAGCTGT
RCAGCTGY	chr11	64656448	64656455	+	13.3293	6.55e-05	0.222	ACAGCTGT
RCAGCTGY	chr11	64656448	64656455	-	13.3293	6.55e-05	0.222	ACAGCTGT
RCAGCTGY	chr11	64656691	64656698	+	13.3293	6.55e-05	0.222	ACAGCTGT
RCAGCTGY	chr11	64656691	64656698	-	13.3293	6.55e-05	0.222	ACAGCTGT
RCAGCTGY	chr11	110726311	110726318	+	13.3293	6.55e-05	0.222	ACAGCTGT
RCAGCTGY	chr11	110726311	110726318	-	13.3293	6.55e-05	0.222	ACAGCTGT
RCAGCTGY	chr11	128216880	128216887	+	13.3293	6.55e-05	0.222	ACAGCTGT
RCAGCTGY	chr11	128216880	128216887	-	13.3293	6.55e-05	0.222	ACAGCTGT
RCAGCTGY	chr12	63346235	63346242	+	13.3293	6.55e-05	0.222	ACAGCTGT
RCAGCTGY	chr12	63346235	63346242	-	13.3293	6.55e-05	0.222	ACAGCTGT
RCAGCTGY	chr12	67487730	67487737	+	13.3293	6.55e-05	0.222	ACAGCTGT
RCAGCTGY	chr12	67487730	67487737	-	13.3293	6.55e-05	0.222	ACAGCTGT
RCAGCTGY	chr12	67487856	67487863	+	13.3293	6.55e-05	0.222	ACAGCTGT
RCAGCTGY	chr12	67487856	67487863	-	13.3293	6.55e-05	0.222	ACAGCTGT
RCAGCTGY	chr12	91905974	91905981	+	13.3293	6.55e-05	0.222	ACAGCTGT
RCAGCTGY	chr12	91905974	91905981	-	13.3293	6.55e-05	0.222	ACAGCTGT
RCAGCTGY	chr12	120951353	120951360	+	13.3293	6.55e-05	0.222	ACAGCTGT
RCAGCTGY	chr12	120951353	120951360	-	13.3293	6.55e-05	0.222	ACAGCTGT
RCAGCTGY	chr12	122134728	122134735	+	13.3293	6.55e-05	0.222	ACAGCTGT
RCAGCTGY	chr12	122134728	122134735	-	13.3293	6.55e-05	0.222	ACAGCTGT
RCAGCTGY	chr14	49598373	49598380	+	13.3293	6.55e-05	0.222	ACAGCTGT
RCAGCTGY	chr14	49598373	49598380	-	13.3293	6.55e-05	0.222	ACAGCTGT
RCAGCTGY	chr14	54638945	54638952	+	13.3293	6.55e-05	0.222	ACAGCTGT
RCAGCTGY	chr14	54638945	54638952	-	13.3293	6.55e-05	0.222	ACAGCTGT
RCAGCTGY	chr14	58698413	58698420	+	13.3293	6.55e-05	0.222	ACAGCTGT
RCAGCTGY	chr14	58698413	58698420	-	13.3293	6.55e-05	0.222	ACAGCTGT
RCAGCTGY	chr16	8937581	8937588	+	13.3293	6.55e-05	0.222	ACAGCTGT
RCAGCTGY	chr16	8937581	8937588	-	13.3293	6.55e-05	0.222	ACAGCTGT
RCAGCTGY	chr16	27151068	27151075	+	13.3293	6.55e-05	0.222	ACAGCTGT
RCAGCTGY	chr16	27151068	27151075	-	13.3293	6.55e-05	0.222	ACAGCTGT
RCAGCTGY	chr17	9300494	9300501	+	13.3293	6.55e-05	0.222	ACAGCTGT
RCAGCTGY	chr17	9300494	9300501	-	13.3293	6.55e-05	0.222	ACAGCTGT
RCAGCTGY	chr17	30724174	30724181	+	13.3293	6.55e-05	0.222	ACAGCTGT
RCAGCTGY	chr17	30724174	30724181	-	13.3293	6.55e-05	0.222	ACAGCTGT
RCAGCTGY	chr17	72001053	72001060	+	13.3293	6.55e-05	0.222	ACAGCTGT
RCAGCTGY	chr17	72001053	72001060	-	13.3293	6.55e-05	0.222	ACAGCTGT
RCAGCTGY	chr18	64811094	64811101	+	13.3293	6.55e-05	0.222	ACAGCTGT
RCAGCTGY	chr18	64811094	64811101	-	13.3293	6.55e-05	0.222	ACAGCTGT
RCAGCTGY	chr19	50901785	50901792	+	13.3293	6.55e-05	0.222	ACAGCTGT
RCAGCTGY	chr19	50901785	50901792	-	13.3293	6.55e-05	0.222	ACAGCTGT
RCAGCTGY	chr20	46788913	46788920	+	13.3293	6.55e-05	0.222	ACAGCTGT
RCAGCTGY	chr20	46788913	46788920	-	13.3293	6.55e-05	0.222	ACAGCTGT
RCAGCTGY	chr22	38248979	38248986	+	13.3293	6.55e-05	0.222	ACAGCTGT
RCAGCTGY	chr22	38248979	38248986	-	13.3293	6.55e-05	0.222	ACAGCTGT
RCAGCTGY	chr22	48052026	48052033	+	13.3293	6.55e-05	0.222	ACAGCTGT
RCAGCTGY	chr22	48052026	48052033	-	13.3293	6.55e-05	0.222	ACAGCTGT
RCAGCTGY	chr22	48052100	48052107	+	13.3293	6.55e-05	0.222	ACAGCTGT
RCAGCTGY	chr22	48052100	48052107	-	13.3293	6.55e-05	0.222	ACAGCTGT
RCAGCTGY	chr22	48052160	48052167	+	13.3293	6.55e-05	0.222	ACAGCTGT
RCAGCTGY	chr22	48052160	48052167	-	13.3293	6.55e-05	0.222	ACAGCTGT
RCAGCTGY	chr22	48052228	48052235	+	13.3293	6.55e-05	0.222	ACAGCTGT
RCAGCTGY	chr22	48052228	48052235	-	13.3293	6.55e-05	0.222	ACAGCTGT
RCAGCTGY	chr1	177209144	177209151	+	3.36585	9.95e-05	0.235	CCAGCTGC
RCAGCTGY	chr1	3583659	3583666	-	3.36585	9.95e-05	0.235	CCAGCTGC
RCAGCTGY	chr1	11892301	11892308	+	3.36585	9.95e-05	0.235	CCAGCTGC
RCAGCTGY	chr1	12034634	12034641	+	3.36585	9.95e-05	0.235	CCAGCTGC
RCAGCTGY	chr1	12039482	12039489	+	3.36585	9.95e-05	0.235	CCAGCTGC
RCAGCTGY	chr1	21492017	21492024	-	3.36585	9.95e-05	0.235	CCAGCTGC
RCAGCTGY	chr1	28847802	28847809	-	3.36585	9.95e-05	0.235	CCAGCTGC
RCAGCTGY	chr1	30978122	30978129	+	3.36585	9.95e-05	0.235	CCAGCTGC
RCAGCTGY	chr1	32488310	32488317	-	3.36585	9.95e-05	0.235	TCAGCTGC
RCAGCTGY	chr1	38713279	38713286	+	3.36585	9.95e-05	0.235	TCAGCTGC
RCAGCTGY	chr1	45048069	45048076	-	3.36585	9.95e-05	0.235	CCAGCTGC
RCAGCTGY	chr1	59206653	59206660	+	3.36585	9.95e-05	0.235	CCAGCTGC
RCAGCTGY	chr1	67913131	67913138	+	3.36585	9.95e-05	0.235	CCAGCTGC
RCAGCTGY	chr1	110979085	110979092	+	3.36585	9.95e-05	0.235	CCAGCTGC
RCAGCTGY	chr1	111937213	111937220	-	3.36585	9.95e-05	0.235	TCAGCTGC
RCAGCTGY	chr1	115417565	115417572	+	3.36585	9.95e-05	0.235	TCAGCTGC
RCAGCTGY	chr1	148398765	148398772	+	3.36585	9.95e-05	0.235	TCAGCTGC
RCAGCTGY	chr1	152185309	152185316	-	3.36585	9.95e-05	0.235	CCAGCTGC
RCAGCTGY	chr1	154452852	154452859	-	3.36585	9.95e-05	0.235	TCAGCTGC
RCAGCTGY	chr1	154741495	154741502	-	3.36585	9.95e-05	0.235	TCAGCTGC
RCAGCTGY	chr1	154741848	154741855	+	3.36585	9.95e-05	0.235	CCAGCTGC
RCAGCTGY	chr1	155413476	155413483	-	3.36585	9.95e-05	0.235	TCAGCTGC
RCAGCTGY	chr1	158910983	158910990	-	3.36585	9.95e-05	0.235	CCAGCTGC
RCAGCTGY	chr1	165898953	165898960	+	3.36585	9.95e-05	0.235	CCAGCTGC
RCAGCTGY	chr1	165899202	165899209	+	3.36585	9.95e-05	0.235	CCAGCTGC
RCAGCTGY	chr1	165899215	165899222	+	3.36585	9.95e-05	0.235	CCAGCTGC
RCAGCTGY	chr1	176817231	176817238	+	3.36585	9.95e-05	0.235	CCAGCTGC
RCAGCTGY	chr1	179634370	179634377	-	3.36585	9.95e-05	0.235	CCAGCTGC
RCAGCTGY	chr1	179634533	179634540	-	3.36585	9.95e-05	0.235	CCAGCTGC
RCAGCTGY	chr1	201556667	201556674	-	3.36585	9.95e-05	0.235	CCAGCTGC
RCAGCTGY	chr1	201556783	201556790	+	3.36585	9.95e-05	0.235	CCAGCTGC
RCAGCTGY	chr1	201597887	201597894	-	3.36585	9.95e-05	0.235	TCAGCTGC
RCAGCTGY	chr1	203524226	203524233	+	3.36585	9.95e-05	0.235	TCAGCTGC
RCAGCTGY	chr1	203524266	203524273	+	3.36585	9.95e-05	0.235	CCAGCTGC
RCAGCTGY	chr1	232725060	232725067	-	3.36585	9.95e-05	0.235	CCAGCTGC
RCAGCTGY	chr1	232725178	232725185	+	3.36585	9.95e-05	0.235	CCAGCTGC
RCAGCTGY	chr2	8359918	8359925	+	3.36585	9.95e-05	0.235	TCAGCTGC
RCAGCTGY	chr2	28663494	28663501	-	3.36585	9.95e-05	0.235	TCAGCTGC
RCAGCTGY	chr2	33556092	33556099	-	3.36585	9.95e-05	0.235	TCAGCTGC
RCAGCTGY	chr2	37735813	37735820	+	3.36585	9.95e-05	0.235	CCAGCTGC
RCAGCTGY	chr2	111631887	111631894	+	3.36585	9.95e-05	0.235	TCAGCTGC
RCAGCTGY	chr2	111632151	111632158	+	3.36585	9.95e-05	0.235	TCAGCTGC
RCAGCTGY	chr2	114360701	114360708	-	3.36585	9.95e-05	0.235	TCAGCTGC
RCAGCTGY	chr2	129273283	129273290	-	3.36585	9.95e-05	0.235	CCAGCTGC
RCAGCTGY	chr2	136680869	136680876	-	3.36585	9.95e-05	0.235	CCAGCTGC
RCAGCTGY	chr2	160277030	160277037	+	3.36585	9.95e-05	0.235	CCAGCTGC
RCAGCTGY	chr2	201696922	201696929	-	3.36585	9.95e-05	0.235	CCAGCTGC
RCAGCTGY	chr2	204600200	204600207	-	3.36585	9.95e-05	0.235	CCAGCTGC
RCAGCTGY	chr2	216531473	216531480	-	3.36585	9.95e-05	0.235	CCAGCTGC
RCAGCTGY	chr2	231444206	231444213	+	3.36585	9.95e-05	0.235	CCAGCTGC
RCAGCTGY	chr2	231557783	231557790	+	3.36585	9.95e-05	0.235	CCAGCTGC
RCAGCTGY	chr2	232026053	232026060	+	3.36585	9.95e-05	0.235	CCAGCTGC
RCAGCTGY	chr3	45612932	45612939	+	3.36585	9.95e-05	0.235	TCAGCTGC
RCAGCTGY	chr3	45612990	45612997	-	3.36585	9.95e-05	0.235	CCAGCTGC
RCAGCTGY	chr3	12912619	12912626	+	3.36585	9.95e-05	0.235	CCAGCTGC
RCAGCTGY	chr3	16529029	16529036	-	3.36585	9.95e-05	0.235	TCAGCTGC
RCAGCTGY	chr3	45978693	45978700	+	3.36585	9.95e-05	0.235	CCAGCTGC
RCAGCTGY	chr3	47397241	47397248	-	3.36585	9.95e-05	0.235	CCAGCTGC
RCAGCTGY	chr3	49019615	49019622	-	3.36585	9.95e-05	0.235	CCAGCTGC
RCAGCTGY	chr3	53118187	53118194	+	3.36585	9.95e-05	0.235	CCAGCTGC
RCAGCTGY	chr3	109327247	109327254	+	3.36585	9.95e-05	0.235	TCAGCTGC
RCAGCTGY	chr3	120781538	120781545	-	3.36585	9.95e-05	0.235	TCAGCTGC
RCAGCTGY	chr3	134692734	134692741	+	3.36585	9.95e-05	0.235	TCAGCTGC
RCAGCTGY	chr3	157886378	157886385	-	3.36585	9.95e-05	0.235	TCAGCTGC
RCAGCTGY	chr3	184362380	184362387	-	3.36585	9.95e-05	0.235	CCAGCTGC
RCAGCTGY	chr3	185085370	185085377	+	3.36585	9.95e-05	0.235	CCAGCTGC
RCAGCTGY	chr3	187989521	187989528	-	3.36585	9.95e-05	0.235	CCAGCTGC
RCAGCTGY	chr3	189012048	189012055	+	3.36585	9.95e-05	0.235	TCAGCTGC
RCAGCTGY	chr3	196349701	196349708	-	3.36585	9.95e-05	0.235	CCAGCTGC
RCAGCTGY	chr3	198154026	198154033	-	3.36585	9.95e-05	0.235	CCAGCTGC
RCAGCTGY	chr4	2759224	2759231	-	3.36585	9.95e-05	0.235	TCAGCTGC
RCAGCTGY	chr4	2908470	2908477	+	3.36585	9.95e-05	0.235	CCAGCTGC
RCAGCTGY	chr4	7529643	7529650	+	3.36585	9.95e-05	0.235	CCAGCTGC
RCAGCTGY	chr4	54309362	54309369	-	3.36585	9.95e-05	0.235	CCAGCTGC
RCAGCTGY	chr4	54309495	54309502	-	3.36585	9.95e-05	0.235	TCAGCTGC
RCAGCTGY	chr4	103967848	103967855	+	3.36585	9.95e-05	0.235	CCAGCTGC
RCAGCTGY	chr4	114705732	114705739	+	3.36585	9.95e-05	0.235	CCAGCTGC
RCAGCTGY	chr4	121207774	121207781	+	3.36585	9.95e-05	0.235	CCAGCTGC
RCAGCTGY	chr4	154628982	154628989	-	3.36585	9.95e-05	0.235	CCAGCTGC
RCAGCTGY	chr4	184602471	184602478	-	3.36585	9.95e-05	0.235	TCAGCTGC
RCAGCTGY	chr4	186301290	186301297	-	3.36585	9.95e-05	0.235	CCAGCTGC
RCAGCTGY	chr5	10660674	10660681	-	3.36585	9.95e-05	0.235	TCAGCTGC
RCAGCTGY	chr5	32212567	32212574	-	3.36585	9.95e-05	0.235	CCAGCTGC
RCAGCTGY	chr5	32573978	32573985	+	3.36585	9.95e-05	0.235	TCAGCTGC
RCAGCTGY	chr5	37774308	37774315	-	3.36585	9.95e-05	0.235	TCAGCTGC
RCAGCTGY	chr5	43639604	43639611	-	3.36585	9.95e-05	0.235	CCAGCTGC
RCAGCTGY	chr5	78059821	78059828	+	3.36585	9.95e-05	0.235	CCAGCTGC
RCAGCTGY	chr5	88675401	88675408	+	3.36585	9.95e-05	0.235	CCAGCTGC
RCAGCTGY	chr5	98297392	98297399	-	3.36585	9.95e-05	0.235	CCAGCTGC
RCAGCTGY	chr5	138996140	138996147	+	3.36585	9.95e-05	0.235	TCAGCTGC
RCAGCTGY	chr5	139907548	139907555	+	3.36585	9.95e-05	0.235	CCAGCTGC
RCAGCTGY	chr5	149760722	149760729	+	3.36585	9.95e-05	0.235	CCAGCTGC
RCAGCTGY	chr5	150455366	150455373	-	3.36585	9.95e-05	0.235	CCAGCTGC
RCAGCTGY	chr5	156862066	156862073	-	3.36585	9.95e-05	0.235	CCAGCTGC
RCAGCTGY	chr6	309682	309689	-	3.36585	9.95e-05	0.235	TCAGCTGC
RCAGCTGY	chr6	349463	349470	+	3.36585	9.95e-05	0.235	TCAGCTGC
RCAGCTGY	chr6	7832955	7832962	+	3.36585	9.95e-05	0.235	CCAGCTGC
RCAGCTGY	chr6	11942699	11942706	+	3.36585	9.95e-05	0.235	CCAGCTGC
RCAGCTGY	chr6	18264207	18264214	-	3.36585	9.95e-05	0.235	CCAGCTGC
RCAGCTGY	chr6	20985780	20985787	-	3.36585	9.95e-05	0.235	CCAGCTGC
RCAGCTGY	chr6	26152426	26152433	-	3.36585	9.95e-05	0.235	CCAGCTGC
RCAGCTGY	chr6	26152462	26152469	-	3.36585	9.95e-05	0.235	CCAGCTGC
RCAGCTGY	chr6	26307192	26307199	+	3.36585	9.95e-05	0.235	CCAGCTGC
RCAGCTGY	chr6	27948009	27948016	+	3.36585	9.95e-05	0.235	CCAGCTGC
RCAGCTGY	chr6	27968648	27968655	+	3.36585	9.95e-05	0.235	CCAGCTGC
RCAGCTGY	chr6	30793343	30793350	+	3.36585	9.95e-05	0.235	CCAGCTGC
RCAGCTGY	chr6	31654385	31654392	-	3.36585	9.95e-05	0.235	CCAGCTGC
RCAGCTGY	chr6	36103584	36103591	-	3.36585	9.95e-05	0.235	CCAGCTGC
RCAGCTGY	chr6	42822317	42822324	-	3.36585	9.95e-05	0.235	CCAGCTGC
RCAGCTGY	chr6	43790835	43790842	+	3.36585	9.95e-05	0.235	CCAGCTGC
RCAGCTGY	chr6	106656897	106656904	+	3.36585	9.95e-05	0.235	TCAGCTGC
RCAGCTGY	chr6	106718519	106718526	+	3.36585	9.95e-05	0.235	CCAGCTGC
RCAGCTGY	chr6	111912053	111912060	+	3.36585	9.95e-05	0.235	TCAGCTGC
RCAGCTGY	chr6	131991377	131991384	-	3.36585	9.95e-05	0.235	TCAGCTGC
RCAGCTGY	chr6	143813457	143813464	-	3.36585	9.95e-05	0.235	CCAGCTGC
RCAGCTGY	chr6	157061317	157061324	-	3.36585	9.95e-05	0.235	CCAGCTGC
RCAGCTGY	chr7	999379	999386	-	3.36585	9.95e-05	0.235	CCAGCTGC
RCAGCTGY	chr7	25954028	25954035	+	3.36585	9.95e-05	0.235	TCAGCTGC
RCAGCTGY	chr7	35736816	35736823	+	3.36585	9.95e-05	0.235	TCAGCTGC
RCAGCTGY	chr7	100515343	100515350	+	3.36585	9.95e-05	0.235	CCAGCTGC
RCAGCTGY	chr7	126128496	126128503	+	3.36585	9.95e-05	0.235	TCAGCTGC
RCAGCTGY	chr7	128362236	128362243	+	3.36585	9.95e-05	0.235	TCAGCTGC
RCAGCTGY	chr7	130459746	130459753	+	3.36585	9.95e-05	0.235	CCAGCTGC
RCAGCTGY	chr8	8228651	8228658	-	3.36585	9.95e-05	0.235	CCAGCTGC
RCAGCTGY	chr8	10822423	10822430	-	3.36585	9.95e-05	0.235	CCAGCTGC
RCAGCTGY	chr8	38934311	38934318	+	3.36585	9.95e-05	0.235	TCAGCTGC
RCAGCTGY	chr8	38934469	38934476	+	3.36585	9.95e-05	0.235	CCAGCTGC
RCAGCTGY	chr8	41600134	41600141	+	3.36585	9.95e-05	0.235	TCAGCTGC
RCAGCTGY	chr8	61985380	61985387	-	3.36585	9.95e-05	0.235	CCAGCTGC
RCAGCTGY	chr8	101557609	101557616	-	3.36585	9.95e-05	0.235	CCAGCTGC
RCAGCTGY	chr8	125003645	125003652	+	3.36585	9.95e-05	0.235	TCAGCTGC
RCAGCTGY	chr8	125719026	125719033	+	3.36585	9.95e-05	0.235	CCAGCTGC
RCAGCTGY	chr8	129395293	129395300	+	3.36585	9.95e-05	0.235	TCAGCTGC
RCAGCTGY	chr9	17853465	17853472	+	3.36585	9.95e-05	0.235	TCAGCTGC
RCAGCTGY	chr9	113814576	113814583	+	3.36585	9.95e-05	0.235	CCAGCTGC
RCAGCTGY	chr9	114585827	114585834	-	3.36585	9.95e-05	0.235	CCAGCTGC
RCAGCTGY	chr9	115325660	115325667	+	3.36585	9.95e-05	0.235	TCAGCTGC
RCAGCTGY	chr9	125939801	125939808	-	3.36585	9.95e-05	0.235	CCAGCTGC
RCAGCTGY	chr9	125939834	125939841	-	3.36585	9.95e-05	0.235	CCAGCTGC
RCAGCTGY	chr9	129883373	129883380	-	3.36585	9.95e-05	0.235	CCAGCTGC
RCAGCTGY	chr9	130459211	130459218	-	3.36585	9.95e-05	0.235	TCAGCTGC
RCAGCTGY	chr9	131687567	131687574	-	3.36585	9.95e-05	0.235	TCAGCTGC
RCAGCTGY	chrX	7012253	7012260	-	3.36585	9.95e-05	0.235	CCAGCTGC
RCAGCTGY	chrX	70759225	70759232	-	3.36585	9.95e-05	0.235	CCAGCTGC
RCAGCTGY	chrX	119643354	119643361	-	3.36585	9.95e-05	0.235	CCAGCTGC
RCAGCTGY	chr10	70495387	70495394	-	3.36585	9.95e-05	0.235	CCAGCTGC
RCAGCTGY	chr10	73705277	73705284	-	3.36585	9.95e-05	0.235	CCAGCTGC
RCAGCTGY	chr10	73765613	73765620	-	3.36585	9.95e-05	0.235	CCAGCTGC
RCAGCTGY	chr10	82002617	82002624	-	3.36585	9.95e-05	0.235	CCAGCTGC
RCAGCTGY	chr10	97506764	97506771	+	3.36585	9.95e-05	0.235	CCAGCTGC
RCAGCTGY	chr10	103608909	103608916	+	3.36585	9.95e-05	0.235	TCAGCTGC
RCAGCTGY	chr10	104411116	104411123	-	3.36585	9.95e-05	0.235	CCAGCTGC
RCAGCTGY	chr10	104411180	104411187	-	3.36585	9.95e-05	0.235	CCAGCTGC
RCAGCTGY	chr10	112106478	112106485	+	3.36585	9.95e-05	0.235	CCAGCTGC
RCAGCTGY	chr10	126398173	126398180	+	3.36585	9.95e-05	0.235	CCAGCTGC
RCAGCTGY	chr11	62081448	62081455	+	3.36585	9.95e-05	0.235	TCAGCTGC
RCAGCTGY	chr11	62378954	62378961	-	3.36585	9.95e-05	0.235	TCAGCTGC
RCAGCTGY	chr11	63750992	63750999	+	3.36585	9.95e-05	0.235	TCAGCTGC
RCAGCTGY	chr11	64620678	64620685	-	3.36585	9.95e-05	0.235	TCAGCTGC
RCAGCTGY	chr11	64620977	64620984	+	3.36585	9.95e-05	0.235	TCAGCTGC
RCAGCTGY	chr11	64621042	64621049	+	3.36585	9.95e-05	0.235	TCAGCTGC
RCAGCTGY	chr11	65021488	65021495	+	3.36585	9.95e-05	0.235	CCAGCTGC
RCAGCTGY	chr11	65076514	65076521	+	3.36585	9.95e-05	0.235	CCAGCTGC
RCAGCTGY	chr11	67790768	67790775	-	3.36585	9.95e-05	0.235	CCAGCTGC
RCAGCTGY	chr11	74489315	74489322	-	3.36585	9.95e-05	0.235	TCAGCTGC
RCAGCTGY	chr11	95588522	95588529	-	3.36585	9.95e-05	0.235	CCAGCTGC
RCAGCTGY	chr11	118068453	118068460	+	3.36585	9.95e-05	0.235	TCAGCTGC
RCAGCTGY	chr11	124445912	124445919	+	3.36585	9.95e-05	0.235	CCAGCTGC
RCAGCTGY	chr12	1533923	1533930	+	3.36585	9.95e-05	0.235	CCAGCTGC
RCAGCTGY	chr12	6941225	6941232	-	3.36585	9.95e-05	0.235	CCAGCTGC
RCAGCTGY	chr12	22588973	22588980	+	3.36585	9.95e-05	0.235	CCAGCTGC
RCAGCTGY	chr12	46550457	46550464	+	3.36585	9.95e-05	0.235	TCAGCTGC
RCAGCTGY	chr12	46563518	46563525	+	3.36585	9.95e-05	0.235	CCAGCTGC
RCAGCTGY	chr12	46563563	46563570	-	3.36585	9.95e-05	0.235	CCAGCTGC
RCAGCTGY	chr12	74640358	74640365	-	3.36585	9.95e-05	0.235	CCAGCTGC
RCAGCTGY	chr12	91063683	91063690	+	3.36585	9.95e-05	0.235	CCAGCTGC
RCAGCTGY	chr12	91321912	91321919	-	3.36585	9.95e-05	0.235	TCAGCTGC
RCAGCTGY	chr12	93480243	93480250	-	3.36585	9.95e-05	0.235	CCAGCTGC
RCAGCTGY	chr12	99103807	99103814	+	3.36585	9.95e-05	0.235	TCAGCTGC
RCAGCTGY	chr12	105275829	105275836	-	3.36585	9.95e-05	0.235	CCAGCTGC
RCAGCTGY	chr12	122134303	122134310	-	3.36585	9.95e-05	0.235	CCAGCTGC
RCAGCTGY	chr12	122134604	122134611	-	3.36585	9.95e-05	0.235	CCAGCTGC
RCAGCTGY	chr12	123967937	123967944	-	3.36585	9.95e-05	0.235	CCAGCTGC
RCAGCTGY	chr13	35519041	35519048	-	3.36585	9.95e-05	0.235	TCAGCTGC
RCAGCTGY	chr13	39917756	39917763	-	3.36585	9.95e-05	0.235	CCAGCTGC
RCAGCTGY	chr13	39917878	39917885	+	3.36585	9.95e-05	0.235	CCAGCTGC
RCAGCTGY	chr13	47509945	47509952	+	3.36585	9.95e-05	0.235	CCAGCTGC
RCAGCTGY	chr14	21715717	21715724	-	3.36585	9.95e-05	0.235	CCAGCTGC
RCAGCTGY	chr14	64839093	64839100	+	3.36585	9.95e-05	0.235	TCAGCTGC
RCAGCTGY	chr14	64840418	64840425	+	3.36585	9.95e-05	0.235	CCAGCTGC
RCAGCTGY	chr14	69440780	69440787	+	3.36585	9.95e-05	0.235	CCAGCTGC
RCAGCTGY	chr14	75016717	75016724	-	3.36585	9.95e-05	0.235	TCAGCTGC
RCAGCTGY	chr14	94801781	94801788	-	3.36585	9.95e-05	0.235	CCAGCTGC
RCAGCTGY	chr14	95032001	95032008	-	3.36585	9.95e-05	0.235	CCAGCTGC
RCAGCTGY	chr14	104463956	104463963	+	3.36585	9.95e-05	0.235	TCAGCTGC
RCAGCTGY	chr14	104585162	104585169	+	3.36585	9.95e-05	0.235	CCAGCTGC
RCAGCTGY	chr15	19249138	19249145	+	3.36585	9.95e-05	0.235	CCAGCTGC
RCAGCTGY	chr15	29310139	29310146	-	3.36585	9.95e-05	0.235	TCAGCTGC
RCAGCTGY	chr15	29310348	29310355	+	3.36585	9.95e-05	0.235	TCAGCTGC
RCAGCTGY	chr15	29310363	29310370	+	3.36585	9.95e-05	0.235	TCAGCTGC
RCAGCTGY	chr15	29343872	29343879	-	3.36585	9.95e-05	0.235	CCAGCTGC
RCAGCTGY	chr15	29346070	29346077	-	3.36585	9.95e-05	0.235	CCAGCTGC
RCAGCTGY	chr15	39196234	39196241	-	3.36585	9.95e-05	0.235	CCAGCTGC
RCAGCTGY	chr15	57623266	57623273	-	3.36585	9.95e-05	0.235	TCAGCTGC
RCAGCTGY	chr15	61583971	61583978	+	3.36585	9.95e-05	0.235	CCAGCTGC
RCAGCTGY	chr15	61757278	61757285	+	3.36585	9.95e-05	0.235	TCAGCTGC
RCAGCTGY	chr15	62224040	62224047	+	3.36585	9.95e-05	0.235	CCAGCTGC
RCAGCTGY	chr15	68584091	68584098	-	3.36585	9.95e-05	0.235	TCAGCTGC
RCAGCTGY	chr15	72482538	72482545	-	3.36585	9.95e-05	0.235	CCAGCTGC
RCAGCTGY	chr15	72879578	72879585	-	3.36585	9.95e-05	0.235	TCAGCTGC
RCAGCTGY	chr15	73123013	73123020	-	3.36585	9.95e-05	0.235	CCAGCTGC
RCAGCTGY	chr15	73447574	73447581	-	3.36585	9.95e-05	0.235	CCAGCTGC
RCAGCTGY	chr15	91184176	91184183	+	3.36585	9.95e-05	0.235	CCAGCTGC
RCAGCTGY	chr16	11363603	11363610	-	3.36585	9.95e-05	0.235	CCAGCTGC
RCAGCTGY	chr16	11364685	11364692	-	3.36585	9.95e-05	0.235	CCAGCTGC
RCAGCTGY	chr16	17136021	17136028	+	3.36585	9.95e-05	0.235	CCAGCTGC
RCAGCTGY	chr16	19474446	19474453	+	3.36585	9.95e-05	0.235	CCAGCTGC
RCAGCTGY	chr16	27320936	27320943	+	3.36585	9.95e-05	0.235	CCAGCTGC
RCAGCTGY	chr16	27321235	27321242	+	3.36585	9.95e-05	0.235	CCAGCTGC
RCAGCTGY	chr16	51690471	51690478	-	3.36585	9.95e-05	0.235	TCAGCTGC
RCAGCTGY	chr16	51690565	51690572	-	3.36585	9.95e-05	0.235	CCAGCTGC
RCAGCTGY	chr16	70408071	70408078	-	3.36585	9.95e-05	0.235	TCAGCTGC
RCAGCTGY	chr16	86542429	86542436	-	3.36585	9.95e-05	0.235	CCAGCTGC
RCAGCTGY	chr16	87562373	87562380	+	3.36585	9.95e-05	0.235	TCAGCTGC
RCAGCTGY	chr17	2665051	2665058	-	3.36585	9.95e-05	0.235	TCAGCTGC
RCAGCTGY	chr17	2665231	2665238	-	3.36585	9.95e-05	0.235	CCAGCTGC
RCAGCTGY	chr17	4784323	4784330	+	3.36585	9.95e-05	0.235	TCAGCTGC
RCAGCTGY	chr17	23409360	23409367	-	3.36585	9.95e-05	0.235	TCAGCTGC
RCAGCTGY	chr17	33853348	33853355	+	3.36585	9.95e-05	0.235	CCAGCTGC
RCAGCTGY	chr17	35273987	35273994	-	3.36585	9.95e-05	0.235	CCAGCTGC
RCAGCTGY	chr17	35963851	35963858	-	3.36585	9.95e-05	0.235	CCAGCTGC
RCAGCTGY	chr17	38114339	38114346	-	3.36585	9.95e-05	0.235	CCAGCTGC
RCAGCTGY	chr17	45580853	45580860	-	3.36585	9.95e-05	0.235	CCAGCTGC
RCAGCTGY	chr17	45584521	45584528	+	3.36585	9.95e-05	0.235	CCAGCTGC
RCAGCTGY	chr17	46586011	46586018	-	3.36585	9.95e-05	0.235	CCAGCTGC
RCAGCTGY	chr17	71779549	71779556	+	3.36585	9.95e-05	0.235	TCAGCTGC
RCAGCTGY	chr17	72614752	72614759	-	3.36585	9.95e-05	0.235	TCAGCTGC
RCAGCTGY	chr17	73682221	73682228	-	3.36585	9.95e-05	0.235	TCAGCTGC
RCAGCTGY	chr18	3237967	3237974	-	3.36585	9.95e-05	0.235	CCAGCTGC
RCAGCTGY	chr18	10473521	10473528	-	3.36585	9.95e-05	0.235	CCAGCTGC
RCAGCTGY	chr18	19076279	19076286	-	3.36585	9.95e-05	0.235	CCAGCTGC
RCAGCTGY	chr18	47227690	47227697	+	3.36585	9.95e-05	0.235	TCAGCTGC
RCAGCTGY	chr18	58973707	58973714	+	3.36585	9.95e-05	0.235	CCAGCTGC
RCAGCTGY	chr18	59136522	59136529	-	3.36585	9.95e-05	0.235	CCAGCTGC
RCAGCTGY	chr19	1334303	1334310	-	3.36585	9.95e-05	0.235	CCAGCTGC
RCAGCTGY	chr19	12764593	12764600	+	3.36585	9.95e-05	0.235	TCAGCTGC
RCAGCTGY	chr19	12871662	12871669	-	3.36585	9.95e-05	0.235	TCAGCTGC
RCAGCTGY	chr19	13139513	13139520	-	3.36585	9.95e-05	0.235	CCAGCTGC
RCAGCTGY	chr19	14353166	14353173	+	3.36585	9.95e-05	0.235	CCAGCTGC
RCAGCTGY	chr19	17391579	17391586	-	3.36585	9.95e-05	0.235	TCAGCTGC
RCAGCTGY	chr19	38359677	38359684	+	3.36585	9.95e-05	0.235	TCAGCTGC
RCAGCTGY	chr19	44590163	44590170	-	3.36585	9.95e-05	0.235	CCAGCTGC
RCAGCTGY	chr19	44628082	44628089	-	3.36585	9.95e-05	0.235	CCAGCTGC
RCAGCTGY	chr19	55091331	55091338	+	3.36585	9.95e-05	0.235	CCAGCTGC
RCAGCTGY	chr19	59404225	59404232	+	3.36585	9.95e-05	0.235	CCAGCTGC
RCAGCTGY	chr19	63598815	63598822	+	3.36585	9.95e-05	0.235	CCAGCTGC
RCAGCTGY	chr20	42335474	42335481	-	3.36585	9.95e-05	0.235	CCAGCTGC
RCAGCTGY	chr20	42708479	42708486	-	3.36585	9.95e-05	0.235	CCAGCTGC
RCAGCTGY	chr20	42708536	42708543	-	3.36585	9.95e-05	0.235	CCAGCTGC
RCAGCTGY	chr20	45477450	45477457	-	3.36585	9.95e-05	0.235	CCAGCTGC
RCAGCTGY	chr21	41739378	41739385	+	3.36585	9.95e-05	0.235	CCAGCTGC
RCAGCTGY	chr22	16119153	16119160	+	3.36585	9.95e-05	0.235	CCAGCTGC
RCAGCTGY	chr22	17799912	17799919	-	3.36585	9.95e-05	0.235	TCAGCTGC
RCAGCTGY	chr22	20715154	20715161	-	3.36585	9.95e-05	0.235	CCAGCTGC
RCAGCTGY	chr22	21604007	21604014	-	3.36585	9.95e-05	0.235	CCAGCTGC
RCAGCTGY	chr22	21604197	21604204	-	3.36585	9.95e-05	0.235	CCAGCTGC
RCAGCTGY	chr22	21607837	21607844	-	3.36585	9.95e-05	0.235	CCAGCTGC
RCAGCTGY	chr22	25336412	25336419	+	3.36585	9.95e-05	0.235	CCAGCTGC
RCAGCTGY	chr22	35588575	35588582	+	3.36585	9.95e-05	0.235	TCAGCTGC
RCAGCTGY	chr22	36334615	36334622	+	3.36585	9.95e-05	0.235	CCAGCTGC
RCAGCTGY	chr22	38037797	38037804	-	3.36585	9.95e-05	0.235	CCAGCTGC
RCAGCTGY	chr22	39140957	39140964	+	3.36585	9.95e-05	0.235	CCAGCTGC
RCAGCTGY	chr22	40558654	40558661	-	3.36585	9.95e-05	0.235	CCAGCTGC
RCAGCTGY	chr22	40662558	40662565	+	3.36585	9.95e-05	0.235	CCAGCTGC
RCAGCTGY	chr22	41341512	41341519	+	3.36585	9.95e-05	0.235	CCAGCTGC
RCAGCTGY	chr22	41993821	41993828	-	3.36585	9.95e-05	0.235	CCAGCTGC
RCAGCTGY	chr22	46770908	46770915	+	3.36585	9.95e-05	0.235	CCAGCTGC
RCAGCTGY	chr22	49313988	49313995	-	3.36585	9.95e-05	0.235	CCAGCTGC
RCAGCTGY	chr17_random	88131	88138	+	3.36585	9.95e-05	0.235	TCAGCTGC
