# Supplementary material for: The MEME Suite
Source: Nucleic Acids Res. 2015 May 7;43(Web Server issue):W39–49. doi: 10.1093/nar/gkv416 (PMC4489269; doi:10.1093/nar/gkv416)
Supplement: SUPPLEMENTARY DATA [file supp_gkv416_nar-00283-web-b-2015-File005.zip › case4/meme-chip/fimo_out_6/fimo.gff]

##gff-version 3
chr1	fimo	nucleotide_motif	1701887	1701896	53.6	-	.	Name=MA0071.1;ID=MA0071.1-1-chr1;pvalue=4.33e-06;qvalue=0.52;sequence=TTCAAGGTCA;
chr1	fimo	nucleotide_motif	23755927	23755936	42.3	-	.	Name=MA0071.1;ID=MA0071.1-1-chr1;pvalue=5.87e-05;qvalue=0.539;sequence=AAACAGGTCA;
chr1	fimo	nucleotide_motif	27824154	27824163	43.8	-	.	Name=MA0071.1;ID=MA0071.1-1-chr1;pvalue=4.13e-05;qvalue=0.52;sequence=TTCAGGGTCA;
chr1	fimo	nucleotide_motif	28847964	28847973	44.7	-	.	Name=MA0071.1;ID=MA0071.1-1-chr1;pvalue=3.42e-05;qvalue=0.52;sequence=AATTAGGTCA;
chr1	fimo	nucleotide_motif	35412800	35412809	40.2	-	.	Name=MA0071.1;ID=MA0071.1-1-chr1;pvalue=9.47e-05;qvalue=0.627;sequence=AATCAGGTCA;
chr1	fimo	nucleotide_motif	36381743	36381752	54.6	+	.	Name=MA0071.1;ID=MA0071.1-1-chr1;pvalue=3.45e-06;qvalue=0.52;sequence=ATAAAGGTCA;
chr1	fimo	nucleotide_motif	36381752	36381761	54.6	+	.	Name=MA0071.1;ID=MA0071.1-2-chr1;pvalue=3.45e-06;qvalue=0.52;sequence=ATAAAGGTCA;
chr1	fimo	nucleotide_motif	38713329	38713338	46.1	-	.	Name=MA0071.1;ID=MA0071.1-1-chr1;pvalue=2.43e-05;qvalue=0.52;sequence=TAAAAGGTCA;
chr1	fimo	nucleotide_motif	39229126	39229135	48.8	-	.	Name=MA0071.1;ID=MA0071.1-1-chr1;pvalue=1.3e-05;qvalue=0.52;sequence=TTAAAGGTCA;
chr1	fimo	nucleotide_motif	76034556	76034565	40.8	+	.	Name=MA0071.1;ID=MA0071.1-1-chr1;pvalue=8.27e-05;qvalue=0.586;sequence=CTAAAGGTCA;
chr1	fimo	nucleotide_motif	95141292	95141301	47.8	-	.	Name=MA0071.1;ID=MA0071.1-1-chr1;pvalue=1.64e-05;qvalue=0.52;sequence=AAGAAGGTCA;
chr1	fimo	nucleotide_motif	108051393	108051402	43.8	-	.	Name=MA0071.1;ID=MA0071.1-1-chr1;pvalue=4.13e-05;qvalue=0.52;sequence=TTCAGGGTCA;
chr1	fimo	nucleotide_motif	110975671	110975680	44.5	-	.	Name=MA0071.1;ID=MA0071.1-1-chr1;pvalue=3.51e-05;qvalue=0.52;sequence=AACCAGGTCA;
chr1	fimo	nucleotide_motif	111548252	111548261	41.0	-	.	Name=MA0071.1;ID=MA0071.1-1-chr1;pvalue=7.99e-05;qvalue=0.586;sequence=AAGAGGGTCA;
chr1	fimo	nucleotide_motif	120065778	120065787	44.5	-	.	Name=MA0071.1;ID=MA0071.1-1-chr1;pvalue=3.51e-05;qvalue=0.52;sequence=AACCAGGTCA;
chr1	fimo	nucleotide_motif	155418418	155418427	40.9	+	.	Name=MA0071.1;ID=MA0071.1-1-chr1;pvalue=8.09e-05;qvalue=0.586;sequence=TTCGGGGTCA;
chr1	fimo	nucleotide_motif	165905546	165905555	46.8	-	.	Name=MA0071.1;ID=MA0071.1-1-chr1;pvalue=2.1e-05;qvalue=0.52;sequence=ATCCAGGTCA;
chr1	fimo	nucleotide_motif	172097953	172097962	44.3	+	.	Name=MA0071.1;ID=MA0071.1-1-chr1;pvalue=3.68e-05;qvalue=0.52;sequence=TAATAGGTCA;
chr1	fimo	nucleotide_motif	176895772	176895781	42.4	+	.	Name=MA0071.1;ID=MA0071.1-1-chr1;pvalue=5.68e-05;qvalue=0.539;sequence=AAAAGGGTCA;
chr1	fimo	nucleotide_motif	179634721	179634730	44.1	+	.	Name=MA0071.1;ID=MA0071.1-1-chr1;pvalue=3.86e-05;qvalue=0.52;sequence=TAGAAGGTCA;
chr1	fimo	nucleotide_motif	195123770	195123779	45.5	-	.	Name=MA0071.1;ID=MA0071.1-1-chr1;pvalue=2.78e-05;qvalue=0.52;sequence=TTTAAGGTCA;
chr1	fimo	nucleotide_motif	195123929	195123938	41.1	-	.	Name=MA0071.1;ID=MA0071.1-2-chr1;pvalue=7.71e-05;qvalue=0.586;sequence=CACAAGGTCA;
chr1	fimo	nucleotide_motif	204439883	204439892	40.0	+	.	Name=MA0071.1;ID=MA0071.1-1-chr1;pvalue=9.96e-05;qvalue=0.628;sequence=TTGCAGGTCA;
chr1	fimo	nucleotide_motif	204920092	204920101	42.2	+	.	Name=MA0071.1;ID=MA0071.1-1-chr1;pvalue=5.95e-05;qvalue=0.539;sequence=TTTGAGGTCA;
chr1	fimo	nucleotide_motif	204920104	204920113	42.2	+	.	Name=MA0071.1;ID=MA0071.1-2-chr1;pvalue=6.05e-05;qvalue=0.541;sequence=TTCTGGGTCA;
chr1	fimo	nucleotide_motif	204957584	204957593	41.2	-	.	Name=MA0071.1;ID=MA0071.1-1-chr1;pvalue=7.52e-05;qvalue=0.586;sequence=CTCTAGGTCA;
chr1	fimo	nucleotide_motif	207900017	207900026	41.7	-	.	Name=MA0071.1;ID=MA0071.1-1-chr1;pvalue=6.69e-05;qvalue=0.575;sequence=ATTCAGGTCA;
chr1	fimo	nucleotide_motif	223683146	223683155	40.0	-	.	Name=MA0071.1;ID=MA0071.1-1-chr1;pvalue=9.96e-05;qvalue=0.628;sequence=TTGCAGGTCA;
chr1	fimo	nucleotide_motif	243175478	243175487	53.6	+	.	Name=MA0071.1;ID=MA0071.1-1-chr1;pvalue=4.33e-06;qvalue=0.52;sequence=TTCAAGGTCA;
chr10	fimo	nucleotide_motif	7553715	7553724	45.5	-	.	Name=MA0071.1;ID=MA0071.1-1-chr10;pvalue=2.78e-05;qvalue=0.52;sequence=TTTAAGGTCA;
chr10	fimo	nucleotide_motif	11327382	11327391	47.8	+	.	Name=MA0071.1;ID=MA0071.1-1-chr10;pvalue=1.64e-05;qvalue=0.52;sequence=AAGAAGGTCA;
chr10	fimo	nucleotide_motif	13805640	13805649	40.9	-	.	Name=MA0071.1;ID=MA0071.1-1-chr10;pvalue=8.09e-05;qvalue=0.586;sequence=TTCGGGGTCA;
chr10	fimo	nucleotide_motif	14742078	14742087	40.8	-	.	Name=MA0071.1;ID=MA0071.1-1-chr10;pvalue=8.27e-05;qvalue=0.586;sequence=CTAAAGGTCA;
chr10	fimo	nucleotide_motif	23030609	23030618	41.7	+	.	Name=MA0071.1;ID=MA0071.1-1-chr10;pvalue=6.69e-05;qvalue=0.575;sequence=ATTCAGGTCA;
chr10	fimo	nucleotide_motif	26816847	26816856	42.2	+	.	Name=MA0071.1;ID=MA0071.1-1-chr10;pvalue=5.95e-05;qvalue=0.539;sequence=TTTGAGGTCA;
chr10	fimo	nucleotide_motif	45236750	45236759	42.2	+	.	Name=MA0071.1;ID=MA0071.1-1-chr10;pvalue=5.95e-05;qvalue=0.539;sequence=TTTGAGGTCA;
chr10	fimo	nucleotide_motif	64067473	64067482	48.8	+	.	Name=MA0071.1;ID=MA0071.1-1-chr10;pvalue=1.3e-05;qvalue=0.52;sequence=TTAAAGGTCA;
chr10	fimo	nucleotide_motif	64085392	64085401	53.6	+	.	Name=MA0071.1;ID=MA0071.1-1-chr10;pvalue=4.33e-06;qvalue=0.52;sequence=TTCAAGGTCA;
chr10	fimo	nucleotide_motif	73603914	73603923	53.6	+	.	Name=MA0071.1;ID=MA0071.1-1-chr10;pvalue=4.33e-06;qvalue=0.52;sequence=TTCAAGGTCA;
chr10	fimo	nucleotide_motif	73764812	73764821	43.8	-	.	Name=MA0071.1;ID=MA0071.1-1-chr10;pvalue=4.13e-05;qvalue=0.52;sequence=TTCAGGGTCA;
chr10	fimo	nucleotide_motif	82002464	82002473	43.2	-	.	Name=MA0071.1;ID=MA0071.1-1-chr10;pvalue=4.77e-05;qvalue=0.539;sequence=AATGAGGTCA;
chr10	fimo	nucleotide_motif	89612030	89612039	43.9	-	.	Name=MA0071.1;ID=MA0071.1-1-chr10;pvalue=4.04e-05;qvalue=0.52;sequence=AAGGAGGTCA;
chr10	fimo	nucleotide_motif	90165761	90165770	51.0	-	.	Name=MA0071.1;ID=MA0071.1-1-chr10;pvalue=7.85e-06;qvalue=0.52;sequence=ATGAAGGTCA;
chr10	fimo	nucleotide_motif	90165912	90165921	46.4	-	.	Name=MA0071.1;ID=MA0071.1-2-chr10;pvalue=2.26e-05;qvalue=0.52;sequence=AATAAGGTCA;
chr10	fimo	nucleotide_motif	93982891	93982900	57.5	+	.	Name=MA0071.1;ID=MA0071.1-1-chr10;pvalue=1.76e-06;qvalue=0.52;sequence=ATCTAGGTCA;
chr10	fimo	nucleotide_motif	97587625	97587634	55.8	+	.	Name=MA0071.1;ID=MA0071.1-1-chr10;pvalue=2.63e-06;qvalue=0.52;sequence=AACAAGGTCA;
chr10	fimo	nucleotide_motif	112524119	112524128	40.6	-	.	Name=MA0071.1;ID=MA0071.1-1-chr10;pvalue=8.63e-05;qvalue=0.595;sequence=TACTGGGTCA;
chr10	fimo	nucleotide_motif	115732603	115732612	40.4	-	.	Name=MA0071.1;ID=MA0071.1-1-chr10;pvalue=9.02e-05;qvalue=0.608;sequence=TCCAAGGTCA;
chr11	fimo	nucleotide_motif	7490430	7490439	41.1	-	.	Name=MA0071.1;ID=MA0071.1-1-chr11;pvalue=7.71e-05;qvalue=0.586;sequence=CACAAGGTCA;
chr11	fimo	nucleotide_motif	7520598	7520607	41.1	-	.	Name=MA0071.1;ID=MA0071.1-1-chr11;pvalue=7.71e-05;qvalue=0.586;sequence=CACAAGGTCA;
chr11	fimo	nucleotide_motif	34761663	34761672	46.4	-	.	Name=MA0071.1;ID=MA0071.1-1-chr11;pvalue=2.26e-05;qvalue=0.52;sequence=TTATAGGTCA;
chr11	fimo	nucleotide_motif	63794118	63794127	45.0	+	.	Name=MA0071.1;ID=MA0071.1-1-chr11;pvalue=3.15e-05;qvalue=0.52;sequence=ATCTGGGTCA;
chr11	fimo	nucleotide_motif	64650913	64650922	40.0	-	.	Name=MA0071.1;ID=MA0071.1-1-chr11;pvalue=9.96e-05;qvalue=0.628;sequence=TTGCAGGTCA;
chr11	fimo	nucleotide_motif	65076584	65076593	43.8	-	.	Name=MA0071.1;ID=MA0071.1-1-chr11;pvalue=4.13e-05;qvalue=0.52;sequence=TTCAGGGTCA;
chr11	fimo	nucleotide_motif	65112685	65112694	45.0	-	.	Name=MA0071.1;ID=MA0071.1-1-chr11;pvalue=3.15e-05;qvalue=0.52;sequence=ATCTGGGTCA;
chr11	fimo	nucleotide_motif	74489162	74489171	44.8	-	.	Name=MA0071.1;ID=MA0071.1-1-chr11;pvalue=3.34e-05;qvalue=0.52;sequence=AACAGGGTCA;
chr11	fimo	nucleotide_motif	82548728	82548737	41.1	-	.	Name=MA0071.1;ID=MA0071.1-1-chr11;pvalue=7.81e-05;qvalue=0.586;sequence=ATGTGGGTCA;
chr11	fimo	nucleotide_motif	85835751	85835760	40.1	-	.	Name=MA0071.1;ID=MA0071.1-1-chr11;pvalue=9.77e-05;qvalue=0.628;sequence=ACCGAGGTCA;
chr11	fimo	nucleotide_motif	90673046	90673055	42.4	+	.	Name=MA0071.1;ID=MA0071.1-1-chr11;pvalue=5.68e-05;qvalue=0.539;sequence=AAAAGGGTCA;
chr11	fimo	nucleotide_motif	101693078	101693087	41.2	-	.	Name=MA0071.1;ID=MA0071.1-1-chr11;pvalue=7.52e-05;qvalue=0.586;sequence=GAAAAGGTCA;
chr11	fimo	nucleotide_motif	117786189	117786198	45.8	-	.	Name=MA0071.1;ID=MA0071.1-1-chr11;pvalue=2.61e-05;qvalue=0.52;sequence=AAAGAGGTCA;
chr11	fimo	nucleotide_motif	128217143	128217152	43.8	+	.	Name=MA0071.1;ID=MA0071.1-1-chr11;pvalue=4.13e-05;qvalue=0.52;sequence=TTCAGGGTCA;
chr12	fimo	nucleotide_motif	2335610	2335619	43.5	-	.	Name=MA0071.1;ID=MA0071.1-2-chr12;pvalue=4.41e-05;qvalue=0.53;sequence=GTCTAGGTCA;
chr12	fimo	nucleotide_motif	2335729	2335738	47.8	-	.	Name=MA0071.1;ID=MA0071.1-1-chr12;pvalue=1.64e-05;qvalue=0.52;sequence=AAGAAGGTCA;
chr12	fimo	nucleotide_motif	15832911	15832920	40.2	+	.	Name=MA0071.1;ID=MA0071.1-1-chr12;pvalue=9.56e-05;qvalue=0.627;sequence=TAAAGGGTCA;
chr12	fimo	nucleotide_motif	26844078	26844087	40.7	-	.	Name=MA0071.1;ID=MA0071.1-1-chr12;pvalue=8.45e-05;qvalue=0.586;sequence=GTTAAGGTCA;
chr12	fimo	nucleotide_motif	29196653	29196662	42.2	-	.	Name=MA0071.1;ID=MA0071.1-1-chr12;pvalue=5.95e-05;qvalue=0.539;sequence=TTTGAGGTCA;
chr12	fimo	nucleotide_motif	47810587	47810596	45.0	+	.	Name=MA0071.1;ID=MA0071.1-1-chr12;pvalue=3.15e-05;qvalue=0.52;sequence=ATCTGGGTCA;
chr12	fimo	nucleotide_motif	55014468	55014477	44.8	-	.	Name=MA0071.1;ID=MA0071.1-1-chr12;pvalue=3.34e-05;qvalue=0.52;sequence=AACAGGGTCA;
chr12	fimo	nucleotide_motif	67488811	67488820	43.0	+	.	Name=MA0071.1;ID=MA0071.1-1-chr12;pvalue=4.95e-05;qvalue=0.539;sequence=GTAAAGGTCA;
chr12	fimo	nucleotide_motif	91090831	91090840	42.2	-	.	Name=MA0071.1;ID=MA0071.1-1-chr12;pvalue=5.95e-05;qvalue=0.539;sequence=TTTGAGGTCA;
chr12	fimo	nucleotide_motif	91281272	91281281	53.6	-	.	Name=MA0071.1;ID=MA0071.1-1-chr12;pvalue=4.33e-06;qvalue=0.52;sequence=TTCAAGGTCA;
chr12	fimo	nucleotide_motif	92013287	92013296	41.1	-	.	Name=MA0071.1;ID=MA0071.1-1-chr12;pvalue=7.81e-05;qvalue=0.586;sequence=ATGTGGGTCA;
chr12	fimo	nucleotide_motif	93479124	93479133	42.2	-	.	Name=MA0071.1;ID=MA0071.1-1-chr12;pvalue=6.05e-05;qvalue=0.541;sequence=TTCTGGGTCA;
chr12	fimo	nucleotide_motif	112095848	112095857	42.4	+	.	Name=MA0071.1;ID=MA0071.1-1-chr12;pvalue=5.78e-05;qvalue=0.539;sequence=ATGCAGGTCA;
chr12	fimo	nucleotide_motif	122170647	122170656	45.5	+	.	Name=MA0071.1;ID=MA0071.1-1-chr12;pvalue=2.78e-05;qvalue=0.52;sequence=TTTAAGGTCA;
chr12	fimo	nucleotide_motif	123967711	123967720	50.2	-	.	Name=MA0071.1;ID=MA0071.1-1-chr12;pvalue=9.54e-06;qvalue=0.52;sequence=TTCTAGGTCA;
chr13	fimo	nucleotide_motif	35519055	35519064	48.3	-	.	Name=MA0071.1;ID=MA0071.1-1-chr13;pvalue=1.48e-05;qvalue=0.52;sequence=ATGTAGGTCA;
chr13	fimo	nucleotide_motif	45849748	45849757	46.4	-	.	Name=MA0071.1;ID=MA0071.1-1-chr13;pvalue=2.26e-05;qvalue=0.52;sequence=AATAAGGTCA;
chr13	fimo	nucleotide_motif	76218243	76218252	45.8	-	.	Name=MA0071.1;ID=MA0071.1-1-chr13;pvalue=2.61e-05;qvalue=0.52;sequence=AAAGAGGTCA;
chr13	fimo	nucleotide_motif	97962685	97962694	42.3	+	.	Name=MA0071.1;ID=MA0071.1-2-chr13;pvalue=5.87e-05;qvalue=0.539;sequence=AAACAGGTCA;
chr13	fimo	nucleotide_motif	97962908	97962917	55.8	+	.	Name=MA0071.1;ID=MA0071.1-1-chr13;pvalue=2.63e-06;qvalue=0.52;sequence=AACAAGGTCA;
chr14	fimo	nucleotide_motif	34938462	34938471	44.7	-	.	Name=MA0071.1;ID=MA0071.1-1-chr14;pvalue=3.42e-05;qvalue=0.52;sequence=AATTAGGTCA;
chr14	fimo	nucleotide_motif	49598357	49598366	47.2	+	.	Name=MA0071.1;ID=MA0071.1-1-chr14;pvalue=1.92e-05;qvalue=0.52;sequence=ATCAGGGTCA;
chr14	fimo	nucleotide_motif	61135686	61135695	40.7	+	.	Name=MA0071.1;ID=MA0071.1-2-chr14;pvalue=8.45e-05;qvalue=0.586;sequence=GTTAAGGTCA;
chr14	fimo	nucleotide_motif	61135695	61135704	47.0	+	.	Name=MA0071.1;ID=MA0071.1-1-chr14;pvalue=2e-05;qvalue=0.52;sequence=ATTTAGGTCA;
chr14	fimo	nucleotide_motif	61199078	61199087	44.4	+	.	Name=MA0071.1;ID=MA0071.1-1-chr14;pvalue=3.6e-05;qvalue=0.52;sequence=TTGTAGGTCA;
chr14	fimo	nucleotide_motif	63405024	63405033	50.6	+	.	Name=MA0071.1;ID=MA0071.1-1-chr14;pvalue=8.66e-06;qvalue=0.52;sequence=AAAAAGGTCA;
chr14	fimo	nucleotide_motif	67747314	67747323	45.7	+	.	Name=MA0071.1;ID=MA0071.1-1-chr14;pvalue=2.7e-05;qvalue=0.52;sequence=AAGTAGGTCA;
chr14	fimo	nucleotide_motif	68331122	68331131	44.7	+	.	Name=MA0071.1;ID=MA0071.1-1-chr14;pvalue=3.42e-05;qvalue=0.52;sequence=AATTAGGTCA;
chr14	fimo	nucleotide_motif	75016811	75016820	40.4	+	.	Name=MA0071.1;ID=MA0071.1-1-chr14;pvalue=9.02e-05;qvalue=0.608;sequence=TCCAAGGTCA;
chr14	fimo	nucleotide_motif	93495693	93495702	40.0	+	.	Name=MA0071.1;ID=MA0071.1-1-chr14;pvalue=9.96e-05;qvalue=0.628;sequence=GTGTAGGTCA;
chr14	fimo	nucleotide_motif	96424450	96424459	40.3	+	.	Name=MA0071.1;ID=MA0071.1-1-chr14;pvalue=9.29e-05;qvalue=0.619;sequence=GTAGAGGTCA;
chr14	fimo	nucleotide_motif	99601832	99601841	48.8	-	.	Name=MA0071.1;ID=MA0071.1-1-chr14;pvalue=1.3e-05;qvalue=0.52;sequence=TTAAAGGTCA;
chr14	fimo	nucleotide_motif	105306873	105306882	44.5	-	.	Name=MA0071.1;ID=MA0071.1-1-chr14;pvalue=3.51e-05;qvalue=0.52;sequence=AACCAGGTCA;
chr14	fimo	nucleotide_motif	105399476	105399485	40.8	-	.	Name=MA0071.1;ID=MA0071.1-1-chr14;pvalue=8.36e-05;qvalue=0.586;sequence=AAGCAGGTCA;
chr15	fimo	nucleotide_motif	29296591	29296600	41.6	+	.	Name=MA0071.1;ID=MA0071.1-1-chr15;pvalue=6.88e-05;qvalue=0.586;sequence=AACGGGGTCA;
chr15	fimo	nucleotide_motif	29408670	29408679	40.9	+	.	Name=MA0071.1;ID=MA0071.1-1-chr15;pvalue=8.09e-05;qvalue=0.586;sequence=TTCGGGGTCA;
chr15	fimo	nucleotide_motif	42795856	42795865	42.7	-	.	Name=MA0071.1;ID=MA0071.1-1-chr15;pvalue=5.33e-05;qvalue=0.539;sequence=CTCAAGGTCA;
chr15	fimo	nucleotide_motif	42795980	42795989	42.0	+	.	Name=MA0071.1;ID=MA0071.1-2-chr15;pvalue=6.25e-05;qvalue=0.556;sequence=TACAGGGTCA;
chr15	fimo	nucleotide_motif	42808834	42808843	47.0	+	.	Name=MA0071.1;ID=MA0071.1-1-chr15;pvalue=2e-05;qvalue=0.52;sequence=ATTTAGGTCA;
chr15	fimo	nucleotide_motif	56533959	56533968	42.7	-	.	Name=MA0071.1;ID=MA0071.1-1-chr15;pvalue=5.33e-05;qvalue=0.539;sequence=CTCAAGGTCA;
chr15	fimo	nucleotide_motif	61582864	61582873	45.8	+	.	Name=MA0071.1;ID=MA0071.1-1-chr15;pvalue=2.61e-05;qvalue=0.52;sequence=AAAGAGGTCA;
chr15	fimo	nucleotide_motif	62233168	62233177	44.8	-	.	Name=MA0071.1;ID=MA0071.1-1-chr15;pvalue=3.34e-05;qvalue=0.52;sequence=AACAGGGTCA;
chr15	fimo	nucleotide_motif	68542831	68542840	43.9	+	.	Name=MA0071.1;ID=MA0071.1-1-chr15;pvalue=4.04e-05;qvalue=0.52;sequence=AAGGAGGTCA;
chr15	fimo	nucleotide_motif	70554395	70554404	48.8	+	.	Name=MA0071.1;ID=MA0071.1-1-chr15;pvalue=1.3e-05;qvalue=0.52;sequence=AACGAGGTCA;
chr15	fimo	nucleotide_motif	81298658	81298667	46.8	+	.	Name=MA0071.1;ID=MA0071.1-1-chr15;pvalue=2.1e-05;qvalue=0.52;sequence=ATCCAGGTCA;
chr15	fimo	nucleotide_motif	82440779	82440788	44.1	-	.	Name=MA0071.1;ID=MA0071.1-1-chr15;pvalue=3.86e-05;qvalue=0.52;sequence=TAGAAGGTCA;
chr15	fimo	nucleotide_motif	84036093	84036102	45.8	+	.	Name=MA0071.1;ID=MA0071.1-1-chr15;pvalue=2.61e-05;qvalue=0.52;sequence=AAAGAGGTCA;
chr16	fimo	nucleotide_motif	11330195	11330204	51.0	+	.	Name=MA0071.1;ID=MA0071.1-1-chr16;pvalue=7.85e-06;qvalue=0.52;sequence=ATGAAGGTCA;
chr16	fimo	nucleotide_motif	11364739	11364748	42.4	-	.	Name=MA0071.1;ID=MA0071.1-1-chr16;pvalue=5.78e-05;qvalue=0.539;sequence=ATGCAGGTCA;
chr16	fimo	nucleotide_motif	11775626	11775635	40.8	+	.	Name=MA0071.1;ID=MA0071.1-1-chr16;pvalue=8.36e-05;qvalue=0.586;sequence=AAGCAGGTCA;
chr16	fimo	nucleotide_motif	17226482	17226491	45.3	-	.	Name=MA0071.1;ID=MA0071.1-1-chr16;pvalue=2.97e-05;qvalue=0.52;sequence=TACGAGGTCA;
chr16	fimo	nucleotide_motif	18720510	18720519	52.8	+	.	Name=MA0071.1;ID=MA0071.1-1-chr16;pvalue=5.27e-06;qvalue=0.52;sequence=ATCGAGGTCA;
chr16	fimo	nucleotide_motif	23745399	23745408	45.8	-	.	Name=MA0071.1;ID=MA0071.1-1-chr16;pvalue=2.61e-05;qvalue=0.52;sequence=AAAGAGGTCA;
chr16	fimo	nucleotide_motif	23745482	23745491	41.7	-	.	Name=MA0071.1;ID=MA0071.1-2-chr16;pvalue=6.69e-05;qvalue=0.575;sequence=ATTCAGGTCA;
chr16	fimo	nucleotide_motif	45510577	45510586	40.2	+	.	Name=MA0071.1;ID=MA0071.1-1-chr16;pvalue=9.56e-05;qvalue=0.627;sequence=TAAAGGGTCA;
chr16	fimo	nucleotide_motif	55663380	55663389	46.1	-	.	Name=MA0071.1;ID=MA0071.1-1-chr16;pvalue=2.43e-05;qvalue=0.52;sequence=TAAAAGGTCA;
chr16	fimo	nucleotide_motif	66666507	66666516	43.0	-	.	Name=MA0071.1;ID=MA0071.1-1-chr16;pvalue=4.95e-05;qvalue=0.539;sequence=GTAAAGGTCA;
chr16	fimo	nucleotide_motif	70408087	70408096	40.8	-	.	Name=MA0071.1;ID=MA0071.1-1-chr16;pvalue=8.27e-05;qvalue=0.586;sequence=CTAAAGGTCA;
chr17	fimo	nucleotide_motif	1457484	1457493	43.2	-	.	Name=MA0071.1;ID=MA0071.1-1-chr17;pvalue=4.77e-05;qvalue=0.539;sequence=AATGAGGTCA;
chr17	fimo	nucleotide_motif	2116777	2116786	40.1	+	.	Name=MA0071.1;ID=MA0071.1-1-chr17;pvalue=9.77e-05;qvalue=0.628;sequence=ACCGAGGTCA;
chr17	fimo	nucleotide_motif	4789082	4789091	48.1	-	.	Name=MA0071.1;ID=MA0071.1-1-chr17;pvalue=1.56e-05;qvalue=0.52;sequence=AAATAGGTCA;
chr17	fimo	nucleotide_motif	22683952	22683961	43.1	-	.	Name=MA0071.1;ID=MA0071.1-1-chr17;pvalue=4.87e-05;qvalue=0.539;sequence=AACTGGGTCA;
chr17	fimo	nucleotide_motif	24320451	24320460	41.4	-	.	Name=MA0071.1;ID=MA0071.1-1-chr17;pvalue=7.15e-05;qvalue=0.586;sequence=GTGAAGGTCA;
chr17	fimo	nucleotide_motif	25651392	25651401	55.8	+	.	Name=MA0071.1;ID=MA0071.1-1-chr17;pvalue=2.63e-06;qvalue=0.52;sequence=AACAAGGTCA;
chr17	fimo	nucleotide_motif	30415246	30415255	45.0	+	.	Name=MA0071.1;ID=MA0071.1-1-chr17;pvalue=3.15e-05;qvalue=0.52;sequence=ATCTGGGTCA;
chr17	fimo	nucleotide_motif	37099584	37099593	40.8	-	.	Name=MA0071.1;ID=MA0071.1-1-chr17;pvalue=8.36e-05;qvalue=0.586;sequence=AAGCAGGTCA;
chr17	fimo	nucleotide_motif	38794052	38794061	41.2	+	.	Name=MA0071.1;ID=MA0071.1-1-chr17;pvalue=7.62e-05;qvalue=0.586;sequence=TAGGAGGTCA;
chr17	fimo	nucleotide_motif	44650645	44650654	42.2	+	.	Name=MA0071.1;ID=MA0071.1-1-chr17;pvalue=5.95e-05;qvalue=0.539;sequence=TTTGAGGTCA;
chr17	fimo	nucleotide_motif	46585658	46585667	50.2	+	.	Name=MA0071.1;ID=MA0071.1-1-chr17;pvalue=9.54e-06;qvalue=0.52;sequence=TTCTAGGTCA;
chr17	fimo	nucleotide_motif	53282792	53282801	42.2	+	.	Name=MA0071.1;ID=MA0071.1-1-chr17;pvalue=5.95e-05;qvalue=0.539;sequence=TTTGAGGTCA;
chr17	fimo	nucleotide_motif	60412707	60412716	40.3	-	.	Name=MA0071.1;ID=MA0071.1-1-chr17;pvalue=9.29e-05;qvalue=0.619;sequence=GTAGAGGTCA;
chr17	fimo	nucleotide_motif	63077721	63077730	46.1	-	.	Name=MA0071.1;ID=MA0071.1-1-chr17;pvalue=2.43e-05;qvalue=0.52;sequence=TAAAAGGTCA;
chr17	fimo	nucleotide_motif	63077738	63077747	43.7	+	.	Name=MA0071.1;ID=MA0071.1-2-chr17;pvalue=4.22e-05;qvalue=0.521;sequence=TTTTAGGTCA;
chr17	fimo	nucleotide_motif	63745659	63745668	41.5	+	.	Name=MA0071.1;ID=MA0071.1-1-chr17;pvalue=7.06e-05;qvalue=0.586;sequence=GTATAGGTCA;
chr17	fimo	nucleotide_motif	63746882	63746891	42.3	+	.	Name=MA0071.1;ID=MA0071.1-1-chr17;pvalue=5.87e-05;qvalue=0.539;sequence=AAACAGGTCA;
chr17	fimo	nucleotide_motif	70246195	70246204	55.8	-	.	Name=MA0071.1;ID=MA0071.1-1-chr17;pvalue=2.63e-06;qvalue=0.52;sequence=AACAAGGTCA;
chr17	fimo	nucleotide_motif	70803256	70803265	46.0	+	.	Name=MA0071.1;ID=MA0071.1-1-chr17;pvalue=2.52e-05;qvalue=0.52;sequence=ATGGAGGTCA;
chr17	fimo	nucleotide_motif	70803314	70803323	42.7	+	.	Name=MA0071.1;ID=MA0071.1-2-chr17;pvalue=5.33e-05;qvalue=0.539;sequence=CTCAAGGTCA;
chr17	fimo	nucleotide_motif	70803384	70803393	40.5	-	.	Name=MA0071.1;ID=MA0071.1-3-chr17;pvalue=8.93e-05;qvalue=0.608;sequence=ATCCGGGTCA;
chr17	fimo	nucleotide_motif	73634996	73635005	42.2	-	.	Name=MA0071.1;ID=MA0071.1-1-chr17;pvalue=5.95e-05;qvalue=0.539;sequence=TTTGAGGTCA;
chr17	fimo	nucleotide_motif	74225778	74225787	43.9	+	.	Name=MA0071.1;ID=MA0071.1-1-chr17;pvalue=4.04e-05;qvalue=0.52;sequence=AAGGAGGTCA;
chr17	fimo	nucleotide_motif	77093684	77093693	43.8	+	.	Name=MA0071.1;ID=MA0071.1-1-chr17;pvalue=4.13e-05;qvalue=0.52;sequence=TTCAGGGTCA;
chr18	fimo	nucleotide_motif	667341	667350	48.1	-	.	Name=MA0071.1;ID=MA0071.1-1-chr18;pvalue=1.56e-05;qvalue=0.52;sequence=AAATAGGTCA;
chr18	fimo	nucleotide_motif	4116001	4116010	52.1	-	.	Name=MA0071.1;ID=MA0071.1-1-chr18;pvalue=6.15e-06;qvalue=0.52;sequence=AACTAGGTCA;
chr18	fimo	nucleotide_motif	9056851	9056860	45.5	-	.	Name=MA0071.1;ID=MA0071.1-1-chr18;pvalue=2.78e-05;qvalue=0.52;sequence=TTTAAGGTCA;
chr18	fimo	nucleotide_motif	17966496	17966505	48.6	-	.	Name=MA0071.1;ID=MA0071.1-1-chr18;pvalue=1.39e-05;qvalue=0.52;sequence=ATAGAGGTCA;
chr18	fimo	nucleotide_motif	19187592	19187601	40.0	-	.	Name=MA0071.1;ID=MA0071.1-1-chr18;pvalue=9.96e-05;qvalue=0.628;sequence=TTGCAGGTCA;
chr18	fimo	nucleotide_motif	22256654	22256663	42.7	+	.	Name=MA0071.1;ID=MA0071.1-1-chr18;pvalue=5.33e-05;qvalue=0.539;sequence=ACCAAGGTCA;
chr18	fimo	nucleotide_motif	58979357	58979366	41.2	+	.	Name=MA0071.1;ID=MA0071.1-1-chr18;pvalue=7.52e-05;qvalue=0.586;sequence=GAAAAGGTCA;
chr19	fimo	nucleotide_motif	2036583	2036592	50.2	+	.	Name=MA0071.1;ID=MA0071.1-1-chr19;pvalue=9.54e-06;qvalue=0.52;sequence=TTCTAGGTCA;
chr19	fimo	nucleotide_motif	2379058	2379067	50.6	-	.	Name=MA0071.1;ID=MA0071.1-1-chr19;pvalue=8.66e-06;qvalue=0.52;sequence=AAAAAGGTCA;
chr19	fimo	nucleotide_motif	7676819	7676828	41.2	-	.	Name=MA0071.1;ID=MA0071.1-2-chr19;pvalue=7.52e-05;qvalue=0.586;sequence=ACCTAGGTCA;
chr19	fimo	nucleotide_motif	7676821	7676830	41.2	+	.	Name=MA0071.1;ID=MA0071.1-1-chr19;pvalue=7.52e-05;qvalue=0.586;sequence=ACCTAGGTCA;
chr19	fimo	nucleotide_motif	16343341	16343350	41.2	+	.	Name=MA0071.1;ID=MA0071.1-1-chr19;pvalue=7.52e-05;qvalue=0.586;sequence=GAAAAGGTCA;
chr19	fimo	nucleotide_motif	17097240	17097249	47.4	-	.	Name=MA0071.1;ID=MA0071.1-1-chr19;pvalue=1.83e-05;qvalue=0.52;sequence=TACTAGGTCA;
chr19	fimo	nucleotide_motif	17367131	17367140	45.5	+	.	Name=MA0071.1;ID=MA0071.1-1-chr19;pvalue=2.78e-05;qvalue=0.52;sequence=TTTAAGGTCA;
chr19	fimo	nucleotide_motif	42553653	42553662	42.7	+	.	Name=MA0071.1;ID=MA0071.1-1-chr19;pvalue=5.33e-05;qvalue=0.539;sequence=CTCAAGGTCA;
chr19	fimo	nucleotide_motif	43228717	43228726	42.3	+	.	Name=MA0071.1;ID=MA0071.1-1-chr19;pvalue=5.87e-05;qvalue=0.539;sequence=AAACAGGTCA;
chr19	fimo	nucleotide_motif	44589860	44589869	43.5	+	.	Name=MA0071.1;ID=MA0071.1-1-chr19;pvalue=4.41e-05;qvalue=0.53;sequence=TTCCAGGTCA;
chr19	fimo	nucleotide_motif	46508273	46508282	47.8	-	.	Name=MA0071.1;ID=MA0071.1-1-chr19;pvalue=1.64e-05;qvalue=0.52;sequence=AAGAAGGTCA;
chr19	fimo	nucleotide_motif	52153952	52153961	43.0	-	.	Name=MA0071.1;ID=MA0071.1-2-chr19;pvalue=4.95e-05;qvalue=0.539;sequence=GTAAAGGTCA;
chr19	fimo	nucleotide_motif	52153994	52154003	45.1	+	.	Name=MA0071.1;ID=MA0071.1-1-chr19;pvalue=3.06e-05;qvalue=0.52;sequence=ATTGAGGTCA;
chr19	fimo	nucleotide_motif	55536286	55536295	44.9	-	.	Name=MA0071.1;ID=MA0071.1-1-chr19;pvalue=3.24e-05;qvalue=0.52;sequence=TTAGAGGTCA;
chr19	fimo	nucleotide_motif	57181831	57181840	48.6	-	.	Name=MA0071.1;ID=MA0071.1-1-chr19;pvalue=1.39e-05;qvalue=0.52;sequence=ATAGAGGTCA;
chr19	fimo	nucleotide_motif	59404072	59404081	42.2	+	.	Name=MA0071.1;ID=MA0071.1-1-chr19;pvalue=5.95e-05;qvalue=0.539;sequence=TTTGAGGTCA;
chr19	fimo	nucleotide_motif	62483354	62483363	52.8	-	.	Name=MA0071.1;ID=MA0071.1-1-chr19;pvalue=5.27e-06;qvalue=0.52;sequence=ATCGAGGTCA;
chr2	fimo	nucleotide_motif	9699599	9699608	40.4	+	.	Name=MA0071.1;ID=MA0071.1-1-chr2;pvalue=9.02e-05;qvalue=0.608;sequence=TCCAAGGTCA;
chr2	fimo	nucleotide_motif	12064865	12064874	45.1	+	.	Name=MA0071.1;ID=MA0071.1-1-chr2;pvalue=3.06e-05;qvalue=0.52;sequence=ATTGAGGTCA;
chr2	fimo	nucleotide_motif	12114948	12114957	47.6	-	.	Name=MA0071.1;ID=MA0071.1-1-chr2;pvalue=1.74e-05;qvalue=0.52;sequence=TTCGAGGTCA;
chr2	fimo	nucleotide_motif	20270477	20270486	41.1	+	.	Name=MA0071.1;ID=MA0071.1-1-chr2;pvalue=7.71e-05;qvalue=0.586;sequence=CACAAGGTCA;
chr2	fimo	nucleotide_motif	38715515	38715524	45.4	+	.	Name=MA0071.1;ID=MA0071.1-1-chr2;pvalue=2.88e-05;qvalue=0.52;sequence=GTCAAGGTCA;
chr2	fimo	nucleotide_motif	54650676	54650685	46.3	+	.	Name=MA0071.1;ID=MA0071.1-1-chr2;pvalue=2.35e-05;qvalue=0.52;sequence=TTGAAGGTCA;
chr2	fimo	nucleotide_motif	54660642	54660651	47.8	-	.	Name=MA0071.1;ID=MA0071.1-1-chr2;pvalue=1.64e-05;qvalue=0.52;sequence=AAGAAGGTCA;
chr2	fimo	nucleotide_motif	58127930	58127939	43.0	+	.	Name=MA0071.1;ID=MA0071.1-1-chr2;pvalue=5.05e-05;qvalue=0.539;sequence=TTGGAGGTCA;
chr2	fimo	nucleotide_motif	65004025	65004034	44.5	+	.	Name=MA0071.1;ID=MA0071.1-1-chr2;pvalue=3.51e-05;qvalue=0.52;sequence=AACCAGGTCA;
chr2	fimo	nucleotide_motif	70170543	70170552	41.0	+	.	Name=MA0071.1;ID=MA0071.1-1-chr2;pvalue=7.9e-05;qvalue=0.586;sequence=AAATGGGTCA;
chr2	fimo	nucleotide_motif	98454203	98454212	44.8	-	.	Name=MA0071.1;ID=MA0071.1-1-chr2;pvalue=3.34e-05;qvalue=0.52;sequence=AACAGGGTCA;
chr2	fimo	nucleotide_motif	111649759	111649768	40.5	+	.	Name=MA0071.1;ID=MA0071.1-1-chr2;pvalue=8.82e-05;qvalue=0.604;sequence=ATTTGGGTCA;
chr2	fimo	nucleotide_motif	122173805	122173814	45.0	-	.	Name=MA0071.1;ID=MA0071.1-1-chr2;pvalue=3.15e-05;qvalue=0.52;sequence=ATCTGGGTCA;
chr2	fimo	nucleotide_motif	122798093	122798102	42.5	-	.	Name=MA0071.1;ID=MA0071.1-1-chr2;pvalue=5.6e-05;qvalue=0.539;sequence=ATGAGGGTCA;
chr2	fimo	nucleotide_motif	125846123	125846132	44.8	+	.	Name=MA0071.1;ID=MA0071.1-2-chr2;pvalue=3.34e-05;qvalue=0.52;sequence=AACAGGGTCA;
chr2	fimo	nucleotide_motif	125846210	125846219	55.8	-	.	Name=MA0071.1;ID=MA0071.1-1-chr2;pvalue=2.63e-06;qvalue=0.52;sequence=AACAAGGTCA;
chr2	fimo	nucleotide_motif	149133349	149133358	47.2	-	.	Name=MA0071.1;ID=MA0071.1-1-chr2;pvalue=1.92e-05;qvalue=0.52;sequence=ATCAGGGTCA;
chr2	fimo	nucleotide_motif	179103636	179103645	45.8	-	.	Name=MA0071.1;ID=MA0071.1-1-chr2;pvalue=2.61e-05;qvalue=0.52;sequence=AAAGAGGTCA;
chr2	fimo	nucleotide_motif	181885595	181885604	41.1	+	.	Name=MA0071.1;ID=MA0071.1-1-chr2;pvalue=7.81e-05;qvalue=0.586;sequence=ATGTGGGTCA;
chr2	fimo	nucleotide_motif	191535315	191535324	43.2	+	.	Name=MA0071.1;ID=MA0071.1-1-chr2;pvalue=4.77e-05;qvalue=0.539;sequence=AATGAGGTCA;
chr2	fimo	nucleotide_motif	191537131	191537140	46.4	-	.	Name=MA0071.1;ID=MA0071.1-1-chr2;pvalue=2.26e-05;qvalue=0.52;sequence=TTATAGGTCA;
chr2	fimo	nucleotide_motif	201690591	201690600	40.8	-	.	Name=MA0071.1;ID=MA0071.1-1-chr2;pvalue=8.36e-05;qvalue=0.586;sequence=AAGCAGGTCA;
chr2	fimo	nucleotide_motif	204600359	204600368	44.9	+	.	Name=MA0071.1;ID=MA0071.1-1-chr2;pvalue=3.24e-05;qvalue=0.52;sequence=TTAGAGGTCA;
chr2	fimo	nucleotide_motif	230830903	230830912	40.8	-	.	Name=MA0071.1;ID=MA0071.1-1-chr2;pvalue=8.27e-05;qvalue=0.586;sequence=CTAAAGGTCA;
chr2	fimo	nucleotide_motif	231557812	231557821	42.7	-	.	Name=MA0071.1;ID=MA0071.1-1-chr2;pvalue=5.33e-05;qvalue=0.539;sequence=CTCAAGGTCA;
chr20	fimo	nucleotide_motif	23263029	23263038	42.0	+	.	Name=MA0071.1;ID=MA0071.1-1-chr20;pvalue=6.33e-05;qvalue=0.559;sequence=TATTAGGTCA;
chr20	fimo	nucleotide_motif	29759943	29759952	52.1	+	.	Name=MA0071.1;ID=MA0071.1-1-chr20;pvalue=6.15e-06;qvalue=0.52;sequence=AACTAGGTCA;
chr20	fimo	nucleotide_motif	36896593	36896602	48.8	+	.	Name=MA0071.1;ID=MA0071.1-1-chr20;pvalue=1.3e-05;qvalue=0.52;sequence=TTAAAGGTCA;
chr20	fimo	nucleotide_motif	45820743	45820752	41.8	+	.	Name=MA0071.1;ID=MA0071.1-2-chr20;pvalue=6.6e-05;qvalue=0.575;sequence=GACTAGGTCA;
chr20	fimo	nucleotide_motif	45820995	45821004	53.6	-	.	Name=MA0071.1;ID=MA0071.1-1-chr20;pvalue=4.33e-06;qvalue=0.52;sequence=TTCAAGGTCA;
chr20	fimo	nucleotide_motif	45847265	45847274	42.3	+	.	Name=MA0071.1;ID=MA0071.1-1-chr20;pvalue=5.87e-05;qvalue=0.539;sequence=AAACAGGTCA;
chr20	fimo	nucleotide_motif	47337881	47337890	43.0	-	.	Name=MA0071.1;ID=MA0071.1-1-chr20;pvalue=4.95e-05;qvalue=0.539;sequence=GTAAAGGTCA;
chr20	fimo	nucleotide_motif	48666787	48666796	42.7	+	.	Name=MA0071.1;ID=MA0071.1-1-chr20;pvalue=5.33e-05;qvalue=0.539;sequence=CTCAAGGTCA;
chr21	fimo	nucleotide_motif	25866238	25866247	44.1	-	.	Name=MA0071.1;ID=MA0071.1-1-chr21;pvalue=3.86e-05;qvalue=0.52;sequence=TAGAAGGTCA;
chr21	fimo	nucleotide_motif	41739737	41739746	45.4	-	.	Name=MA0071.1;ID=MA0071.1-1-chr21;pvalue=2.88e-05;qvalue=0.52;sequence=GTCAAGGTCA;
chr22	fimo	nucleotide_motif	36010478	36010487	41.2	+	.	Name=MA0071.1;ID=MA0071.1-1-chr22;pvalue=7.52e-05;qvalue=0.586;sequence=GAAAAGGTCA;
chr22	fimo	nucleotide_motif	40589050	40589059	42.4	-	.	Name=MA0071.1;ID=MA0071.1-1-chr22;pvalue=5.78e-05;qvalue=0.539;sequence=ATGCAGGTCA;
chr22	fimo	nucleotide_motif	46762853	46762862	40.8	-	.	Name=MA0071.1;ID=MA0071.1-1-chr22;pvalue=8.27e-05;qvalue=0.586;sequence=CTAAAGGTCA;
chr3	fimo	nucleotide_motif	13349042	13349051	48.8	-	.	Name=MA0071.1;ID=MA0071.1-1-chr3;pvalue=1.3e-05;qvalue=0.52;sequence=TTAAAGGTCA;
chr3	fimo	nucleotide_motif	23670151	23670160	41.2	-	.	Name=MA0071.1;ID=MA0071.1-1-chr3;pvalue=7.52e-05;qvalue=0.586;sequence=GAAAAGGTCA;
chr3	fimo	nucleotide_motif	25235067	25235076	48.6	-	.	Name=MA0071.1;ID=MA0071.1-1-chr3;pvalue=1.39e-05;qvalue=0.52;sequence=ATAGAGGTCA;
chr3	fimo	nucleotide_motif	45001004	45001013	41.1	-	.	Name=MA0071.1;ID=MA0071.1-1-chr3;pvalue=7.71e-05;qvalue=0.586;sequence=CACAAGGTCA;
chr3	fimo	nucleotide_motif	45978774	45978783	46.8	+	.	Name=MA0071.1;ID=MA0071.1-1-chr3;pvalue=2.1e-05;qvalue=0.52;sequence=ATCCAGGTCA;
chr3	fimo	nucleotide_motif	49731892	49731901	44.5	+	.	Name=MA0071.1;ID=MA0071.1-1-chr3;pvalue=3.51e-05;qvalue=0.52;sequence=AACCAGGTCA;
chr3	fimo	nucleotide_motif	52004977	52004986	40.4	+	.	Name=MA0071.1;ID=MA0071.1-1-chr3;pvalue=9.2e-05;qvalue=0.616;sequence=AATAGGGTCA;
chr3	fimo	nucleotide_motif	57077752	57077761	41.1	+	.	Name=MA0071.1;ID=MA0071.1-1-chr3;pvalue=7.71e-05;qvalue=0.586;sequence=CACAAGGTCA;
chr3	fimo	nucleotide_motif	72308574	72308583	40.6	-	.	Name=MA0071.1;ID=MA0071.1-1-chr3;pvalue=8.63e-05;qvalue=0.595;sequence=TACTGGGTCA;
chr3	fimo	nucleotide_motif	99724072	99724081	45.5	-	.	Name=MA0071.1;ID=MA0071.1-1-chr3;pvalue=2.78e-05;qvalue=0.52;sequence=TTTAAGGTCA;
chr3	fimo	nucleotide_motif	113529142	113529151	41.2	+	.	Name=MA0071.1;ID=MA0071.1-1-chr3;pvalue=7.52e-05;qvalue=0.586;sequence=CTCTAGGTCA;
chr3	fimo	nucleotide_motif	113554025	113554034	42.2	-	.	Name=MA0071.1;ID=MA0071.1-2-chr3;pvalue=5.95e-05;qvalue=0.539;sequence=TTTGAGGTCA;
chr3	fimo	nucleotide_motif	113554290	113554299	43.7	+	.	Name=MA0071.1;ID=MA0071.1-1-chr3;pvalue=4.22e-05;qvalue=0.521;sequence=TTTTAGGTCA;
chr3	fimo	nucleotide_motif	113661545	113661554	42.5	-	.	Name=MA0071.1;ID=MA0071.1-1-chr3;pvalue=5.6e-05;qvalue=0.539;sequence=ATGAGGGTCA;
chr3	fimo	nucleotide_motif	116347706	116347715	43.2	-	.	Name=MA0071.1;ID=MA0071.1-1-chr3;pvalue=4.77e-05;qvalue=0.539;sequence=AATGAGGTCA;
chr3	fimo	nucleotide_motif	116349184	116349193	41.2	+	.	Name=MA0071.1;ID=MA0071.1-1-chr3;pvalue=7.52e-05;qvalue=0.586;sequence=GAAAAGGTCA;
chr3	fimo	nucleotide_motif	123811540	123811549	41.8	-	.	Name=MA0071.1;ID=MA0071.1-1-chr3;pvalue=6.6e-05;qvalue=0.575;sequence=GACTAGGTCA;
chr3	fimo	nucleotide_motif	128956991	128957000	44.4	+	.	Name=MA0071.1;ID=MA0071.1-1-chr3;pvalue=3.6e-05;qvalue=0.52;sequence=TTGTAGGTCA;
chr3	fimo	nucleotide_motif	134774479	134774488	42.7	-	.	Name=MA0071.1;ID=MA0071.1-1-chr3;pvalue=5.33e-05;qvalue=0.539;sequence=ACCAAGGTCA;
chr3	fimo	nucleotide_motif	178559357	178559366	55.8	-	.	Name=MA0071.1;ID=MA0071.1-1-chr3;pvalue=2.63e-06;qvalue=0.52;sequence=AACAAGGTCA;
chr3	fimo	nucleotide_motif	179719781	179719790	42.7	+	.	Name=MA0071.1;ID=MA0071.1-1-chr3;pvalue=5.33e-05;qvalue=0.539;sequence=ACCAAGGTCA;
chr3	fimo	nucleotide_motif	184362223	184362232	44.0	+	.	Name=MA0071.1;ID=MA0071.1-1-chr3;pvalue=3.95e-05;qvalue=0.52;sequence=ATACAGGTCA;
chr3	fimo	nucleotide_motif	187984154	187984163	41.4	+	.	Name=MA0071.1;ID=MA0071.1-1-chr3;pvalue=7.15e-05;qvalue=0.586;sequence=GTGAAGGTCA;
chr3	fimo	nucleotide_motif	187985992	187986001	45.1	+	.	Name=MA0071.1;ID=MA0071.1-1-chr3;pvalue=3.06e-05;qvalue=0.52;sequence=ATTGAGGTCA;
chr3	fimo	nucleotide_motif	187989740	187989749	46.4	-	.	Name=MA0071.1;ID=MA0071.1-1-chr3;pvalue=2.26e-05;qvalue=0.52;sequence=AATAAGGTCA;
chr3	fimo	nucleotide_motif	187990719	187990728	42.5	-	.	Name=MA0071.1;ID=MA0071.1-1-chr3;pvalue=5.6e-05;qvalue=0.539;sequence=ATGAGGGTCA;
chr3	fimo	nucleotide_motif	196746162	196746171	43.9	-	.	Name=MA0071.1;ID=MA0071.1-1-chr3;pvalue=4.04e-05;qvalue=0.52;sequence=AAGGAGGTCA;
chr3	fimo	nucleotide_motif	196746170	196746179	42.2	+	.	Name=MA0071.1;ID=MA0071.1-2-chr3;pvalue=5.95e-05;qvalue=0.539;sequence=TTTGAGGTCA;
chr3	fimo	nucleotide_motif	197293652	197293661	45.4	-	.	Name=MA0071.1;ID=MA0071.1-1-chr3;pvalue=2.88e-05;qvalue=0.52;sequence=GTCAAGGTCA;
chr4	fimo	nucleotide_motif	7529615	7529624	43.9	-	.	Name=MA0071.1;ID=MA0071.1-1-chr4;pvalue=4.04e-05;qvalue=0.52;sequence=AAGGAGGTCA;
chr4	fimo	nucleotide_motif	14467273	14467282	46.3	-	.	Name=MA0071.1;ID=MA0071.1-1-chr4;pvalue=2.35e-05;qvalue=0.52;sequence=TTGAAGGTCA;
chr4	fimo	nucleotide_motif	25694983	25694992	46.1	+	.	Name=MA0071.1;ID=MA0071.1-1-chr4;pvalue=2.43e-05;qvalue=0.52;sequence=TAAAAGGTCA;
chr4	fimo	nucleotide_motif	40909461	40909470	40.9	+	.	Name=MA0071.1;ID=MA0071.1-1-chr4;pvalue=8.09e-05;qvalue=0.586;sequence=TTCGGGGTCA;
chr4	fimo	nucleotide_motif	88068936	88068945	40.8	+	.	Name=MA0071.1;ID=MA0071.1-1-chr4;pvalue=8.27e-05;qvalue=0.586;sequence=CTAAAGGTCA;
chr4	fimo	nucleotide_motif	182481474	182481483	45.1	-	.	Name=MA0071.1;ID=MA0071.1-1-chr4;pvalue=3.06e-05;qvalue=0.52;sequence=ATTGAGGTCA;
chr4	fimo	nucleotide_motif	185440075	185440084	42.6	+	.	Name=MA0071.1;ID=MA0071.1-1-chr4;pvalue=5.5e-05;qvalue=0.539;sequence=TAGTAGGTCA;
chr4	fimo	nucleotide_motif	185440099	185440108	41.1	-	.	Name=MA0071.1;ID=MA0071.1-2-chr4;pvalue=7.81e-05;qvalue=0.586;sequence=ATGTGGGTCA;
chr4	fimo	nucleotide_motif	185973733	185973742	46.8	-	.	Name=MA0071.1;ID=MA0071.1-1-chr4;pvalue=2.1e-05;qvalue=0.52;sequence=ATCCAGGTCA;
chr5	fimo	nucleotide_motif	75179345	75179354	43.0	-	.	Name=MA0071.1;ID=MA0071.1-1-chr5;pvalue=5.05e-05;qvalue=0.539;sequence=TTGGAGGTCA;
chr5	fimo	nucleotide_motif	78059913	78059922	41.2	-	.	Name=MA0071.1;ID=MA0071.1-1-chr5;pvalue=7.52e-05;qvalue=0.586;sequence=CTCTAGGTCA;
chr5	fimo	nucleotide_motif	78089928	78089937	48.8	-	.	Name=MA0071.1;ID=MA0071.1-1-chr5;pvalue=1.3e-05;qvalue=0.52;sequence=TTAAAGGTCA;
chr5	fimo	nucleotide_motif	106759275	106759284	45.5	+	.	Name=MA0071.1;ID=MA0071.1-1-chr5;pvalue=2.78e-05;qvalue=0.52;sequence=TTTAAGGTCA;
chr5	fimo	nucleotide_motif	126684013	126684022	41.8	+	.	Name=MA0071.1;ID=MA0071.1-1-chr5;pvalue=6.6e-05;qvalue=0.575;sequence=ATTAGGGTCA;
chr5	fimo	nucleotide_motif	130742684	130742693	41.2	+	.	Name=MA0071.1;ID=MA0071.1-1-chr5;pvalue=7.52e-05;qvalue=0.586;sequence=CTCTAGGTCA;
chr5	fimo	nucleotide_motif	131786458	131786467	40.4	-	.	Name=MA0071.1;ID=MA0071.1-1-chr5;pvalue=9.02e-05;qvalue=0.608;sequence=TCCAAGGTCA;
chr5	fimo	nucleotide_motif	138925131	138925140	41.0	+	.	Name=MA0071.1;ID=MA0071.1-1-chr5;pvalue=7.99e-05;qvalue=0.586;sequence=AAGAGGGTCA;
chr5	fimo	nucleotide_motif	138995996	138996005	40.8	-	.	Name=MA0071.1;ID=MA0071.1-1-chr5;pvalue=8.27e-05;qvalue=0.586;sequence=CTAAAGGTCA;
chr5	fimo	nucleotide_motif	139029843	139029852	45.4	+	.	Name=MA0071.1;ID=MA0071.1-1-chr5;pvalue=2.88e-05;qvalue=0.52;sequence=GTCAAGGTCA;
chr5	fimo	nucleotide_motif	139205131	139205140	40.8	+	.	Name=MA0071.1;ID=MA0071.1-1-chr5;pvalue=8.27e-05;qvalue=0.586;sequence=ACAAAGGTCA;
chr5	fimo	nucleotide_motif	156862324	156862333	42.7	-	.	Name=MA0071.1;ID=MA0071.1-1-chr5;pvalue=5.33e-05;qvalue=0.539;sequence=CTCAAGGTCA;
chr6	fimo	nucleotide_motif	174441	174450	44.2	-	.	Name=MA0071.1;ID=MA0071.1-1-chr6;pvalue=3.77e-05;qvalue=0.52;sequence=ATAAGGGTCA;
chr6	fimo	nucleotide_motif	264724	264733	43.5	-	.	Name=MA0071.1;ID=MA0071.1-1-chr6;pvalue=4.41e-05;qvalue=0.53;sequence=TTCCAGGTCA;
chr6	fimo	nucleotide_motif	340024	340033	40.5	+	.	Name=MA0071.1;ID=MA0071.1-2-chr6;pvalue=8.82e-05;qvalue=0.604;sequence=ATTTGGGTCA;
chr6	fimo	nucleotide_motif	340164	340173	41.1	+	.	Name=MA0071.1;ID=MA0071.1-1-chr6;pvalue=7.81e-05;qvalue=0.586;sequence=ATGTGGGTCA;
chr6	fimo	nucleotide_motif	16581629	16581638	41.2	+	.	Name=MA0071.1;ID=MA0071.1-2-chr6;pvalue=7.52e-05;qvalue=0.586;sequence=GAAAAGGTCA;
chr6	fimo	nucleotide_motif	16581729	16581738	42.2	+	.	Name=MA0071.1;ID=MA0071.1-1-chr6;pvalue=5.95e-05;qvalue=0.539;sequence=TTTGAGGTCA;
chr6	fimo	nucleotide_motif	26135239	26135248	40.0	+	.	Name=MA0071.1;ID=MA0071.1-1-chr6;pvalue=9.96e-05;qvalue=0.628;sequence=GTGTAGGTCA;
chr6	fimo	nucleotide_motif	26139642	26139651	46.4	+	.	Name=MA0071.1;ID=MA0071.1-1-chr6;pvalue=2.26e-05;qvalue=0.52;sequence=AATAAGGTCA;
chr6	fimo	nucleotide_motif	26468909	26468918	41.2	-	.	Name=MA0071.1;ID=MA0071.1-1-chr6;pvalue=7.52e-05;qvalue=0.586;sequence=ATAGGGGTCA;
chr6	fimo	nucleotide_motif	27215278	27215287	40.0	-	.	Name=MA0071.1;ID=MA0071.1-1-chr6;pvalue=9.96e-05;qvalue=0.628;sequence=GTGTAGGTCA;
chr6	fimo	nucleotide_motif	30569857	30569866	40.2	-	.	Name=MA0071.1;ID=MA0071.1-1-chr6;pvalue=9.56e-05;qvalue=0.627;sequence=TAAAGGGTCA;
chr6	fimo	nucleotide_motif	31343809	31343818	40.8	+	.	Name=MA0071.1;ID=MA0071.1-1-chr6;pvalue=8.27e-05;qvalue=0.586;sequence=ACAAAGGTCA;
chr6	fimo	nucleotide_motif	32734233	32734242	43.8	+	.	Name=MA0071.1;ID=MA0071.1-1-chr6;pvalue=4.13e-05;qvalue=0.52;sequence=TTCAGGGTCA;
chr6	fimo	nucleotide_motif	33237275	33237284	40.9	+	.	Name=MA0071.1;ID=MA0071.1-1-chr6;pvalue=8.09e-05;qvalue=0.586;sequence=TTCGGGGTCA;
chr6	fimo	nucleotide_motif	33375373	33375382	43.8	+	.	Name=MA0071.1;ID=MA0071.1-1-chr6;pvalue=4.13e-05;qvalue=0.52;sequence=TTCAGGGTCA;
chr6	fimo	nucleotide_motif	36828847	36828856	46.3	-	.	Name=MA0071.1;ID=MA0071.1-1-chr6;pvalue=2.35e-05;qvalue=0.52;sequence=TTGAAGGTCA;
chr6	fimo	nucleotide_motif	39891369	39891378	45.0	-	.	Name=MA0071.1;ID=MA0071.1-1-chr6;pvalue=3.15e-05;qvalue=0.52;sequence=ATCTGGGTCA;
chr6	fimo	nucleotide_motif	45906559	45906568	40.0	-	.	Name=MA0071.1;ID=MA0071.1-1-chr6;pvalue=9.96e-05;qvalue=0.628;sequence=TTGCAGGTCA;
chr6	fimo	nucleotide_motif	51969577	51969586	45.1	+	.	Name=MA0071.1;ID=MA0071.1-1-chr6;pvalue=3.06e-05;qvalue=0.52;sequence=ATTGAGGTCA;
chr6	fimo	nucleotide_motif	64120743	64120752	45.1	-	.	Name=MA0071.1;ID=MA0071.1-1-chr6;pvalue=3.06e-05;qvalue=0.52;sequence=ATTGAGGTCA;
chr6	fimo	nucleotide_motif	64287537	64287546	44.0	+	.	Name=MA0071.1;ID=MA0071.1-1-chr6;pvalue=3.95e-05;qvalue=0.52;sequence=ATACAGGTCA;
chr6	fimo	nucleotide_motif	80416352	80416361	50.6	-	.	Name=MA0071.1;ID=MA0071.1-1-chr6;pvalue=8.66e-06;qvalue=0.52;sequence=AAAAAGGTCA;
chr6	fimo	nucleotide_motif	86439945	86439954	49.8	+	.	Name=MA0071.1;ID=MA0071.1-1-chr6;pvalue=1.04e-05;qvalue=0.52;sequence=TACAAGGTCA;
chr6	fimo	nucleotide_motif	88670680	88670689	40.7	+	.	Name=MA0071.1;ID=MA0071.1-1-chr6;pvalue=8.45e-05;qvalue=0.586;sequence=GTTAAGGTCA;
chr6	fimo	nucleotide_motif	91240052	91240061	44.5	+	.	Name=MA0071.1;ID=MA0071.1-1-chr6;pvalue=3.51e-05;qvalue=0.52;sequence=AACCAGGTCA;
chr6	fimo	nucleotide_motif	106670135	106670144	43.3	-	.	Name=MA0071.1;ID=MA0071.1-1-chr6;pvalue=4.68e-05;qvalue=0.539;sequence=ATCGGGGTCA;
chr6	fimo	nucleotide_motif	106670144	106670153	42.2	-	.	Name=MA0071.1;ID=MA0071.1-2-chr6;pvalue=6.05e-05;qvalue=0.541;sequence=TTCTGGGTCA;
chr6	fimo	nucleotide_motif	106737096	106737105	41.2	+	.	Name=MA0071.1;ID=MA0071.1-1-chr6;pvalue=7.52e-05;qvalue=0.586;sequence=GAAAAGGTCA;
chr6	fimo	nucleotide_motif	119805861	119805870	42.5	+	.	Name=MA0071.1;ID=MA0071.1-1-chr6;pvalue=5.6e-05;qvalue=0.539;sequence=ATGAGGGTCA;
chr6	fimo	nucleotide_motif	127082012	127082021	40.7	-	.	Name=MA0071.1;ID=MA0071.1-1-chr6;pvalue=8.45e-05;qvalue=0.586;sequence=GTTAAGGTCA;
chr6	fimo	nucleotide_motif	138312891	138312900	45.7	-	.	Name=MA0071.1;ID=MA0071.1-1-chr6;pvalue=2.7e-05;qvalue=0.52;sequence=AAGTAGGTCA;
chr6	fimo	nucleotide_motif	138312989	138312998	41.7	+	.	Name=MA0071.1;ID=MA0071.1-2-chr6;pvalue=6.69e-05;qvalue=0.575;sequence=ATTCAGGTCA;
chr6	fimo	nucleotide_motif	143170186	143170195	46.8	+	.	Name=MA0071.1;ID=MA0071.1-1-chr6;pvalue=2.1e-05;qvalue=0.52;sequence=ATCCAGGTCA;
chr6	fimo	nucleotide_motif	150011791	150011800	40.1	+	.	Name=MA0071.1;ID=MA0071.1-1-chr6;pvalue=9.77e-05;qvalue=0.628;sequence=ACCGAGGTCA;
chr7	fimo	nucleotide_motif	4689438	4689447	45.0	-	.	Name=MA0071.1;ID=MA0071.1-1-chr7;pvalue=3.15e-05;qvalue=0.52;sequence=ATCTGGGTCA;
chr7	fimo	nucleotide_motif	4689725	4689734	43.5	+	.	Name=MA0071.1;ID=MA0071.1-3-chr7;pvalue=4.41e-05;qvalue=0.53;sequence=TTCCAGGTCA;
chr7	fimo	nucleotide_motif	4689777	4689786	44.5	-	.	Name=MA0071.1;ID=MA0071.1-2-chr7;pvalue=3.51e-05;qvalue=0.52;sequence=AACCAGGTCA;
chr7	fimo	nucleotide_motif	5564534	5564543	47.2	-	.	Name=MA0071.1;ID=MA0071.1-1-chr7;pvalue=1.92e-05;qvalue=0.52;sequence=ATCAGGGTCA;
chr7	fimo	nucleotide_motif	7950972	7950981	51.6	-	.	Name=MA0071.1;ID=MA0071.1-1-chr7;pvalue=6.97e-06;qvalue=0.52;sequence=ATATAGGTCA;
chr7	fimo	nucleotide_motif	7950989	7950998	40.0	+	.	Name=MA0071.1;ID=MA0071.1-2-chr7;pvalue=9.96e-05;qvalue=0.628;sequence=GTGTAGGTCA;
chr7	fimo	nucleotide_motif	20226641	20226650	48.3	-	.	Name=MA0071.1;ID=MA0071.1-1-chr7;pvalue=1.48e-05;qvalue=0.52;sequence=ATGTAGGTCA;
chr7	fimo	nucleotide_motif	23359456	23359465	50.6	+	.	Name=MA0071.1;ID=MA0071.1-1-chr7;pvalue=8.66e-06;qvalue=0.52;sequence=AAAAAGGTCA;
chr7	fimo	nucleotide_motif	28487747	28487756	50.6	+	.	Name=MA0071.1;ID=MA0071.1-1-chr7;pvalue=8.66e-06;qvalue=0.52;sequence=AAAAAGGTCA;
chr7	fimo	nucleotide_motif	44757557	44757566	43.7	-	.	Name=MA0071.1;ID=MA0071.1-1-chr7;pvalue=4.22e-05;qvalue=0.521;sequence=TTTTAGGTCA;
chr7	fimo	nucleotide_motif	47677036	47677045	53.6	-	.	Name=MA0071.1;ID=MA0071.1-1-chr7;pvalue=4.33e-06;qvalue=0.52;sequence=TTCAAGGTCA;
chr7	fimo	nucleotide_motif	92188270	92188279	48.6	+	.	Name=MA0071.1;ID=MA0071.1-1-chr7;pvalue=1.39e-05;qvalue=0.52;sequence=ATAGAGGTCA;
chr7	fimo	nucleotide_motif	92277071	92277080	42.7	+	.	Name=MA0071.1;ID=MA0071.1-1-chr7;pvalue=5.33e-05;qvalue=0.539;sequence=ACCAAGGTCA;
chr7	fimo	nucleotide_motif	114344749	114344758	42.0	-	.	Name=MA0071.1;ID=MA0071.1-2-chr7;pvalue=6.33e-05;qvalue=0.559;sequence=TATTAGGTCA;
chr7	fimo	nucleotide_motif	114344979	114344988	50.2	+	.	Name=MA0071.1;ID=MA0071.1-1-chr7;pvalue=9.54e-06;qvalue=0.52;sequence=TTCTAGGTCA;
chr7	fimo	nucleotide_motif	139113924	139113933	41.0	+	.	Name=MA0071.1;ID=MA0071.1-1-chr7;pvalue=7.9e-05;qvalue=0.586;sequence=AAATGGGTCA;
chr8	fimo	nucleotide_motif	28252533	28252542	42.7	+	.	Name=MA0071.1;ID=MA0071.1-1-chr8;pvalue=5.33e-05;qvalue=0.539;sequence=ACCAAGGTCA;
chr8	fimo	nucleotide_motif	61987045	61987054	43.1	-	.	Name=MA0071.1;ID=MA0071.1-1-chr8;pvalue=4.87e-05;qvalue=0.539;sequence=AACTGGGTCA;
chr8	fimo	nucleotide_motif	62073472	62073481	60.6	-	.	Name=MA0071.1;ID=MA0071.1-1-chr8;pvalue=8.78e-07;qvalue=0.52;sequence=ATCAAGGTCA;
chr8	fimo	nucleotide_motif	67056925	67056934	42.7	-	.	Name=MA0071.1;ID=MA0071.1-1-chr8;pvalue=5.33e-05;qvalue=0.539;sequence=ACCAAGGTCA;
chr8	fimo	nucleotide_motif	67057039	67057048	40.3	+	.	Name=MA0071.1;ID=MA0071.1-2-chr8;pvalue=9.39e-05;qvalue=0.623;sequence=TTGAGGGTCA;
chr8	fimo	nucleotide_motif	72913758	72913767	41.6	+	.	Name=MA0071.1;ID=MA0071.1-1-chr8;pvalue=6.88e-05;qvalue=0.586;sequence=TTAAGGGTCA;
chr8	fimo	nucleotide_motif	98725236	98725245	43.5	-	.	Name=MA0071.1;ID=MA0071.1-1-chr8;pvalue=4.41e-05;qvalue=0.53;sequence=GTCTAGGTCA;
chr8	fimo	nucleotide_motif	104021944	104021953	42.7	+	.	Name=MA0071.1;ID=MA0071.1-1-chr8;pvalue=5.33e-05;qvalue=0.539;sequence=ACCAAGGTCA;
chr8	fimo	nucleotide_motif	105750560	105750569	46.0	+	.	Name=MA0071.1;ID=MA0071.1-1-chr8;pvalue=2.52e-05;qvalue=0.52;sequence=ATGGAGGTCA;
chr8	fimo	nucleotide_motif	119361313	119361322	45.7	+	.	Name=MA0071.1;ID=MA0071.1-1-chr8;pvalue=2.7e-05;qvalue=0.52;sequence=AAGTAGGTCA;
chr8	fimo	nucleotide_motif	125277455	125277464	48.6	-	.	Name=MA0071.1;ID=MA0071.1-1-chr8;pvalue=1.39e-05;qvalue=0.52;sequence=ATAGAGGTCA;
chr8	fimo	nucleotide_motif	131329096	131329105	40.0	+	.	Name=MA0071.1;ID=MA0071.1-2-chr8;pvalue=9.96e-05;qvalue=0.628;sequence=TTGCAGGTCA;
chr8	fimo	nucleotide_motif	131329123	131329132	40.8	+	.	Name=MA0071.1;ID=MA0071.1-1-chr8;pvalue=8.36e-05;qvalue=0.586;sequence=AAGCAGGTCA;
chr8	fimo	nucleotide_motif	135683137	135683146	45.0	+	.	Name=MA0071.1;ID=MA0071.1-1-chr8;pvalue=3.15e-05;qvalue=0.52;sequence=ATCTGGGTCA;
chr8	fimo	nucleotide_motif	141668280	141668289	43.1	+	.	Name=MA0071.1;ID=MA0071.1-1-chr8;pvalue=4.87e-05;qvalue=0.539;sequence=AACTGGGTCA;
chr8	fimo	nucleotide_motif	144179090	144179099	42.7	-	.	Name=MA0071.1;ID=MA0071.1-1-chr8;pvalue=5.33e-05;qvalue=0.539;sequence=CTCAAGGTCA;
chr8	fimo	nucleotide_motif	146074892	146074901	46.0	-	.	Name=MA0071.1;ID=MA0071.1-1-chr8;pvalue=2.52e-05;qvalue=0.52;sequence=ATGGAGGTCA;
chr9	fimo	nucleotide_motif	4752993	4753002	51.0	+	.	Name=MA0071.1;ID=MA0071.1-1-chr9;pvalue=7.85e-06;qvalue=0.52;sequence=ATGAAGGTCA;
chr9	fimo	nucleotide_motif	6403172	6403181	46.0	-	.	Name=MA0071.1;ID=MA0071.1-1-chr9;pvalue=2.52e-05;qvalue=0.52;sequence=ATGGAGGTCA;
chr9	fimo	nucleotide_motif	17853607	17853616	41.1	-	.	Name=MA0071.1;ID=MA0071.1-1-chr9;pvalue=7.71e-05;qvalue=0.586;sequence=CACAAGGTCA;
chr9	fimo	nucleotide_motif	35832915	35832924	44.5	+	.	Name=MA0071.1;ID=MA0071.1-1-chr9;pvalue=3.51e-05;qvalue=0.52;sequence=AACCAGGTCA;
chr9	fimo	nucleotide_motif	78277221	78277230	44.2	-	.	Name=MA0071.1;ID=MA0071.1-1-chr9;pvalue=3.77e-05;qvalue=0.52;sequence=ATAAGGGTCA;
chr9	fimo	nucleotide_motif	85942738	85942747	44.4	-	.	Name=MA0071.1;ID=MA0071.1-1-chr9;pvalue=3.6e-05;qvalue=0.52;sequence=TTGTAGGTCA;
chr9	fimo	nucleotide_motif	91231360	91231369	45.5	-	.	Name=MA0071.1;ID=MA0071.1-1-chr9;pvalue=2.78e-05;qvalue=0.52;sequence=TTTAAGGTCA;
chr9	fimo	nucleotide_motif	92726169	92726178	48.1	+	.	Name=MA0071.1;ID=MA0071.1-1-chr9;pvalue=1.56e-05;qvalue=0.52;sequence=AAATAGGTCA;
chr9	fimo	nucleotide_motif	113814378	113814387	42.9	+	.	Name=MA0071.1;ID=MA0071.1-1-chr9;pvalue=5.14e-05;qvalue=0.539;sequence=TAAGAGGTCA;
chr9	fimo	nucleotide_motif	116483896	116483905	43.2	+	.	Name=MA0071.1;ID=MA0071.1-1-chr9;pvalue=4.77e-05;qvalue=0.539;sequence=AATGAGGTCA;
chr9	fimo	nucleotide_motif	131689328	131689337	49.8	+	.	Name=MA0071.1;ID=MA0071.1-1-chr9;pvalue=1.04e-05;qvalue=0.52;sequence=TACAAGGTCA;
chr9	fimo	nucleotide_motif	131690329	131690338	40.4	-	.	Name=MA0071.1;ID=MA0071.1-1-chr9;pvalue=9.2e-05;qvalue=0.616;sequence=TTATGGGTCA;
chrX	fimo	nucleotide_motif	7043387	7043396	47.8	-	.	Name=MA0071.1;ID=MA0071.1-1-chrX;pvalue=1.64e-05;qvalue=0.52;sequence=AAGAAGGTCA;
chrX	fimo	nucleotide_motif	7043506	7043515	44.2	+	.	Name=MA0071.1;ID=MA0071.1-3-chrX;pvalue=3.77e-05;qvalue=0.52;sequence=ATAAGGGTCA;
chrX	fimo	nucleotide_motif	7043673	7043682	47.8	-	.	Name=MA0071.1;ID=MA0071.1-2-chrX;pvalue=1.64e-05;qvalue=0.52;sequence=AAGAAGGTCA;
chrX	fimo	nucleotide_motif	46373163	46373172	46.8	-	.	Name=MA0071.1;ID=MA0071.1-1-chrX;pvalue=2.1e-05;qvalue=0.52;sequence=ATCCAGGTCA;
chrX	fimo	nucleotide_motif	46373503	46373512	43.9	+	.	Name=MA0071.1;ID=MA0071.1-2-chrX;pvalue=4.04e-05;qvalue=0.52;sequence=AAGGAGGTCA;
chrX	fimo	nucleotide_motif	46382466	46382475	52.8	+	.	Name=MA0071.1;ID=MA0071.1-1-chrX;pvalue=5.27e-06;qvalue=0.52;sequence=ATCGAGGTCA;
chrX	fimo	nucleotide_motif	70760629	70760638	44.8	+	.	Name=MA0071.1;ID=MA0071.1-1-chrX;pvalue=3.34e-05;qvalue=0.52;sequence=AACAGGGTCA;
chrX	fimo	nucleotide_motif	151750339	151750348	43.0	+	.	Name=MA0071.1;ID=MA0071.1-1-chrX;pvalue=5.05e-05;qvalue=0.539;sequence=TTGGAGGTCA;
