# Supplementary material for: The MEME Suite
Source: Nucleic Acids Res. 2015 May 7;43(Web Server issue):W39–49. doi: 10.1093/nar/gkv416 (PMC4489269; doi:10.1093/nar/gkv416)
Supplement: SUPPLEMENTARY DATA [file supp_gkv416_nar-00283-web-b-2015-File005.zip › case4/meme-chip/fimo_out_6/fimo.txt]

#pattern name	sequence name	start	stop	strand	score	p-value	q-value	matched sequence
MA0071.1	chr8	62073472	62073481	-	16.101	8.78e-07	0.52	ATCAAGGTCA
MA0071.1	chr10	93982891	93982900	+	15.4545	1.76e-06	0.52	ATCTAGGTCA
MA0071.1	chr2	125846210	125846219	-	15.3636	2.63e-06	0.52	AACAAGGTCA
MA0071.1	chr3	178559357	178559366	-	15.3636	2.63e-06	0.52	AACAAGGTCA
MA0071.1	chr10	97587625	97587634	+	15.3636	2.63e-06	0.52	AACAAGGTCA
MA0071.1	chr13	97962908	97962917	+	15.3636	2.63e-06	0.52	AACAAGGTCA
MA0071.1	chr17	25651392	25651401	+	15.3636	2.63e-06	0.52	AACAAGGTCA
MA0071.1	chr17	70246195	70246204	-	15.3636	2.63e-06	0.52	AACAAGGTCA
MA0071.1	chr1	36381743	36381752	+	15.2121	3.45e-06	0.52	ATAAAGGTCA
MA0071.1	chr1	36381752	36381761	+	15.2121	3.45e-06	0.52	ATAAAGGTCA
MA0071.1	chr1	1701887	1701896	-	15.0101	4.33e-06	0.52	TTCAAGGTCA
MA0071.1	chr1	243175478	243175487	+	15.0101	4.33e-06	0.52	TTCAAGGTCA
MA0071.1	chr7	47677036	47677045	-	15.0101	4.33e-06	0.52	TTCAAGGTCA
MA0071.1	chr10	64085392	64085401	+	15.0101	4.33e-06	0.52	TTCAAGGTCA
MA0071.1	chr10	73603914	73603923	+	15.0101	4.33e-06	0.52	TTCAAGGTCA
MA0071.1	chr12	91281272	91281281	-	15.0101	4.33e-06	0.52	TTCAAGGTCA
MA0071.1	chr20	45820995	45821004	-	15.0101	4.33e-06	0.52	TTCAAGGTCA
MA0071.1	chrX	46382466	46382475	+	14.8586	5.27e-06	0.52	ATCGAGGTCA
MA0071.1	chr16	18720510	18720519	+	14.8586	5.27e-06	0.52	ATCGAGGTCA
MA0071.1	chr19	62483354	62483363	-	14.8586	5.27e-06	0.52	ATCGAGGTCA
MA0071.1	chr18	4116001	4116010	-	14.7172	6.15e-06	0.52	AACTAGGTCA
MA0071.1	chr20	29759943	29759952	+	14.7172	6.15e-06	0.52	AACTAGGTCA
MA0071.1	chr7	7950972	7950981	-	14.5657	6.97e-06	0.52	ATATAGGTCA
MA0071.1	chr9	4752993	4753002	+	14.5152	7.85e-06	0.52	ATGAAGGTCA
MA0071.1	chr10	90165761	90165770	-	14.5152	7.85e-06	0.52	ATGAAGGTCA
MA0071.1	chr16	11330195	11330204	+	14.5152	7.85e-06	0.52	ATGAAGGTCA
MA0071.1	chr6	80416352	80416361	-	14.4747	8.66e-06	0.52	AAAAAGGTCA
MA0071.1	chr7	23359456	23359465	+	14.4747	8.66e-06	0.52	AAAAAGGTCA
MA0071.1	chr7	28487747	28487756	+	14.4747	8.66e-06	0.52	AAAAAGGTCA
MA0071.1	chr14	63405024	63405033	+	14.4747	8.66e-06	0.52	AAAAAGGTCA
MA0071.1	chr19	2379058	2379067	-	14.4747	8.66e-06	0.52	AAAAAGGTCA
MA0071.1	chr7	114344979	114344988	+	14.3636	9.54e-06	0.52	TTCTAGGTCA
MA0071.1	chr12	123967711	123967720	-	14.3636	9.54e-06	0.52	TTCTAGGTCA
MA0071.1	chr17	46585658	46585667	+	14.3636	9.54e-06	0.52	TTCTAGGTCA
MA0071.1	chr19	2036583	2036592	+	14.3636	9.54e-06	0.52	TTCTAGGTCA
MA0071.1	chr6	86439945	86439954	+	14.2727	1.04e-05	0.52	TACAAGGTCA
MA0071.1	chr9	131689328	131689337	+	14.2727	1.04e-05	0.52	TACAAGGTCA
MA0071.1	chr1	39229126	39229135	-	14.1212	1.3e-05	0.52	TTAAAGGTCA
MA0071.1	chr3	13349042	13349051	-	14.1212	1.3e-05	0.52	TTAAAGGTCA
MA0071.1	chr5	78089928	78089937	-	14.1212	1.3e-05	0.52	TTAAAGGTCA
MA0071.1	chr10	64067473	64067482	+	14.1212	1.3e-05	0.52	TTAAAGGTCA
MA0071.1	chr14	99601832	99601841	-	14.1212	1.3e-05	0.52	TTAAAGGTCA
MA0071.1	chr15	70554395	70554404	+	14.1212	1.3e-05	0.52	AACGAGGTCA
MA0071.1	chr20	36896593	36896602	+	14.1212	1.3e-05	0.52	TTAAAGGTCA
MA0071.1	chr3	25235067	25235076	-	13.9697	1.39e-05	0.52	ATAGAGGTCA
MA0071.1	chr7	92188270	92188279	+	13.9697	1.39e-05	0.52	ATAGAGGTCA
MA0071.1	chr8	125277455	125277464	-	13.9697	1.39e-05	0.52	ATAGAGGTCA
MA0071.1	chr18	17966496	17966505	-	13.9697	1.39e-05	0.52	ATAGAGGTCA
MA0071.1	chr19	57181831	57181840	-	13.9697	1.39e-05	0.52	ATAGAGGTCA
MA0071.1	chr7	20226641	20226650	-	13.8687	1.48e-05	0.52	ATGTAGGTCA
MA0071.1	chr13	35519055	35519064	-	13.8687	1.48e-05	0.52	ATGTAGGTCA
MA0071.1	chr9	92726169	92726178	+	13.8283	1.56e-05	0.52	AAATAGGTCA
MA0071.1	chr17	4789082	4789091	-	13.8283	1.56e-05	0.52	AAATAGGTCA
MA0071.1	chr18	667341	667350	-	13.8283	1.56e-05	0.52	AAATAGGTCA
MA0071.1	chr1	95141292	95141301	-	13.7778	1.64e-05	0.52	AAGAAGGTCA
MA0071.1	chr2	54660642	54660651	-	13.7778	1.64e-05	0.52	AAGAAGGTCA
MA0071.1	chrX	7043387	7043396	-	13.7778	1.64e-05	0.52	AAGAAGGTCA
MA0071.1	chrX	7043673	7043682	-	13.7778	1.64e-05	0.52	AAGAAGGTCA
MA0071.1	chr10	11327382	11327391	+	13.7778	1.64e-05	0.52	AAGAAGGTCA
MA0071.1	chr12	2335729	2335738	-	13.7778	1.64e-05	0.52	AAGAAGGTCA
MA0071.1	chr19	46508273	46508282	-	13.7778	1.64e-05	0.52	AAGAAGGTCA
MA0071.1	chr2	12114948	12114957	-	13.7677	1.74e-05	0.52	TTCGAGGTCA
MA0071.1	chr19	17097240	17097249	-	13.6263	1.83e-05	0.52	TACTAGGTCA
MA0071.1	chr2	149133349	149133358	-	13.6061	1.92e-05	0.52	ATCAGGGTCA
MA0071.1	chr7	5564534	5564543	-	13.6061	1.92e-05	0.52	ATCAGGGTCA
MA0071.1	chr14	49598357	49598366	+	13.6061	1.92e-05	0.52	ATCAGGGTCA
MA0071.1	chr14	61135695	61135704	+	13.5657	2e-05	0.52	ATTTAGGTCA
MA0071.1	chr15	42808834	42808843	+	13.5657	2e-05	0.52	ATTTAGGTCA
MA0071.1	chr1	165905546	165905555	-	13.5455	2.1e-05	0.52	ATCCAGGTCA
MA0071.1	chr3	45978774	45978783	+	13.5455	2.1e-05	0.52	ATCCAGGTCA
MA0071.1	chr4	185973733	185973742	-	13.5455	2.1e-05	0.52	ATCCAGGTCA
MA0071.1	chr6	143170186	143170195	+	13.5455	2.1e-05	0.52	ATCCAGGTCA
MA0071.1	chrX	46373163	46373172	-	13.5455	2.1e-05	0.52	ATCCAGGTCA
MA0071.1	chr15	81298658	81298667	+	13.5455	2.1e-05	0.52	ATCCAGGTCA
MA0071.1	chr2	191537131	191537140	-	13.4747	2.26e-05	0.52	TTATAGGTCA
MA0071.1	chr3	187989740	187989749	-	13.4747	2.26e-05	0.52	AATAAGGTCA
MA0071.1	chr6	26139642	26139651	+	13.4747	2.26e-05	0.52	AATAAGGTCA
MA0071.1	chr10	90165912	90165921	-	13.4747	2.26e-05	0.52	AATAAGGTCA
MA0071.1	chr11	34761663	34761672	-	13.4747	2.26e-05	0.52	TTATAGGTCA
MA0071.1	chr13	45849748	45849757	-	13.4747	2.26e-05	0.52	AATAAGGTCA
MA0071.1	chr2	54650676	54650685	+	13.4242	2.35e-05	0.52	TTGAAGGTCA
MA0071.1	chr4	14467273	14467282	-	13.4242	2.35e-05	0.52	TTGAAGGTCA
MA0071.1	chr6	36828847	36828856	-	13.4242	2.35e-05	0.52	TTGAAGGTCA
MA0071.1	chr1	38713329	38713338	-	13.3838	2.43e-05	0.52	TAAAAGGTCA
MA0071.1	chr4	25694983	25694992	+	13.3838	2.43e-05	0.52	TAAAAGGTCA
MA0071.1	chr16	55663380	55663389	-	13.3838	2.43e-05	0.52	TAAAAGGTCA
MA0071.1	chr17	63077721	63077730	-	13.3838	2.43e-05	0.52	TAAAAGGTCA
MA0071.1	chr8	105750560	105750569	+	13.2727	2.52e-05	0.52	ATGGAGGTCA
MA0071.1	chr8	146074892	146074901	-	13.2727	2.52e-05	0.52	ATGGAGGTCA
MA0071.1	chr9	6403172	6403181	-	13.2727	2.52e-05	0.52	ATGGAGGTCA
MA0071.1	chr17	70803256	70803265	+	13.2727	2.52e-05	0.52	ATGGAGGTCA
MA0071.1	chr2	179103636	179103645	-	13.2323	2.61e-05	0.52	AAAGAGGTCA
MA0071.1	chr11	117786189	117786198	-	13.2323	2.61e-05	0.52	AAAGAGGTCA
MA0071.1	chr13	76218243	76218252	-	13.2323	2.61e-05	0.52	AAAGAGGTCA
MA0071.1	chr15	61582864	61582873	+	13.2323	2.61e-05	0.52	AAAGAGGTCA
MA0071.1	chr15	84036093	84036102	+	13.2323	2.61e-05	0.52	AAAGAGGTCA
MA0071.1	chr16	23745399	23745408	-	13.2323	2.61e-05	0.52	AAAGAGGTCA
MA0071.1	chr6	138312891	138312900	-	13.1313	2.7e-05	0.52	AAGTAGGTCA
MA0071.1	chr8	119361313	119361322	+	13.1313	2.7e-05	0.52	AAGTAGGTCA
MA0071.1	chr14	67747314	67747323	+	13.1313	2.7e-05	0.52	AAGTAGGTCA
MA0071.1	chr1	195123770	195123779	-	13.1212	2.78e-05	0.52	TTTAAGGTCA
MA0071.1	chr3	99724072	99724081	-	13.1212	2.78e-05	0.52	TTTAAGGTCA
MA0071.1	chr5	106759275	106759284	+	13.1212	2.78e-05	0.52	TTTAAGGTCA
MA0071.1	chr9	91231360	91231369	-	13.1212	2.78e-05	0.52	TTTAAGGTCA
MA0071.1	chr10	7553715	7553724	-	13.1212	2.78e-05	0.52	TTTAAGGTCA
MA0071.1	chr12	122170647	122170656	+	13.1212	2.78e-05	0.52	TTTAAGGTCA
MA0071.1	chr18	9056851	9056860	-	13.1212	2.78e-05	0.52	TTTAAGGTCA
MA0071.1	chr19	17367131	17367140	+	13.1212	2.78e-05	0.52	TTTAAGGTCA
MA0071.1	chr2	38715515	38715524	+	13.101	2.88e-05	0.52	GTCAAGGTCA
MA0071.1	chr3	197293652	197293661	-	13.101	2.88e-05	0.52	GTCAAGGTCA
MA0071.1	chr5	139029843	139029852	+	13.101	2.88e-05	0.52	GTCAAGGTCA
MA0071.1	chr21	41739737	41739746	-	13.101	2.88e-05	0.52	GTCAAGGTCA
MA0071.1	chr16	17226482	17226491	-	13.0303	2.97e-05	0.52	TACGAGGTCA
MA0071.1	chr2	12064865	12064874	+	12.9697	3.06e-05	0.52	ATTGAGGTCA
MA0071.1	chr3	187985992	187986001	+	12.9697	3.06e-05	0.52	ATTGAGGTCA
MA0071.1	chr4	182481474	182481483	-	12.9697	3.06e-05	0.52	ATTGAGGTCA
MA0071.1	chr6	51969577	51969586	+	12.9697	3.06e-05	0.52	ATTGAGGTCA
MA0071.1	chr6	64120743	64120752	-	12.9697	3.06e-05	0.52	ATTGAGGTCA
MA0071.1	chr19	52153994	52154003	+	12.9697	3.06e-05	0.52	ATTGAGGTCA
MA0071.1	chr2	122173805	122173814	-	12.9596	3.15e-05	0.52	ATCTGGGTCA
MA0071.1	chr6	39891369	39891378	-	12.9596	3.15e-05	0.52	ATCTGGGTCA
MA0071.1	chr7	4689438	4689447	-	12.9596	3.15e-05	0.52	ATCTGGGTCA
MA0071.1	chr8	135683137	135683146	+	12.9596	3.15e-05	0.52	ATCTGGGTCA
MA0071.1	chr11	63794118	63794127	+	12.9596	3.15e-05	0.52	ATCTGGGTCA
MA0071.1	chr11	65112685	65112694	-	12.9596	3.15e-05	0.52	ATCTGGGTCA
MA0071.1	chr12	47810587	47810596	+	12.9596	3.15e-05	0.52	ATCTGGGTCA
MA0071.1	chr17	30415246	30415255	+	12.9596	3.15e-05	0.52	ATCTGGGTCA
MA0071.1	chr2	204600359	204600368	+	12.8788	3.24e-05	0.52	TTAGAGGTCA
MA0071.1	chr19	55536286	55536295	-	12.8788	3.24e-05	0.52	TTAGAGGTCA
MA0071.1	chr2	98454203	98454212	-	12.8687	3.34e-05	0.52	AACAGGGTCA
MA0071.1	chr2	125846123	125846132	+	12.8687	3.34e-05	0.52	AACAGGGTCA
MA0071.1	chrX	70760629	70760638	+	12.8687	3.34e-05	0.52	AACAGGGTCA
MA0071.1	chr11	74489162	74489171	-	12.8687	3.34e-05	0.52	AACAGGGTCA
MA0071.1	chr12	55014468	55014477	-	12.8687	3.34e-05	0.52	AACAGGGTCA
MA0071.1	chr15	62233168	62233177	-	12.8687	3.34e-05	0.52	AACAGGGTCA
MA0071.1	chr1	28847964	28847973	-	12.8283	3.42e-05	0.52	AATTAGGTCA
MA0071.1	chr14	34938462	34938471	-	12.8283	3.42e-05	0.52	AATTAGGTCA
MA0071.1	chr14	68331122	68331131	+	12.8283	3.42e-05	0.52	AATTAGGTCA
MA0071.1	chr1	110975671	110975680	-	12.8081	3.51e-05	0.52	AACCAGGTCA
MA0071.1	chr1	120065778	120065787	-	12.8081	3.51e-05	0.52	AACCAGGTCA
MA0071.1	chr2	65004025	65004034	+	12.8081	3.51e-05	0.52	AACCAGGTCA
MA0071.1	chr3	49731892	49731901	+	12.8081	3.51e-05	0.52	AACCAGGTCA
MA0071.1	chr6	91240052	91240061	+	12.8081	3.51e-05	0.52	AACCAGGTCA
MA0071.1	chr7	4689777	4689786	-	12.8081	3.51e-05	0.52	AACCAGGTCA
MA0071.1	chr9	35832915	35832924	+	12.8081	3.51e-05	0.52	AACCAGGTCA
MA0071.1	chr14	105306873	105306882	-	12.8081	3.51e-05	0.52	AACCAGGTCA
MA0071.1	chr3	128956991	128957000	+	12.7778	3.6e-05	0.52	TTGTAGGTCA
MA0071.1	chr9	85942738	85942747	-	12.7778	3.6e-05	0.52	TTGTAGGTCA
MA0071.1	chr14	61199078	61199087	+	12.7778	3.6e-05	0.52	TTGTAGGTCA
MA0071.1	chr1	172097953	172097962	+	12.7374	3.68e-05	0.52	TAATAGGTCA
MA0071.1	chr6	174441	174450	-	12.7172	3.77e-05	0.52	ATAAGGGTCA
MA0071.1	chr9	78277221	78277230	-	12.7172	3.77e-05	0.52	ATAAGGGTCA
MA0071.1	chrX	7043506	7043515	+	12.7172	3.77e-05	0.52	ATAAGGGTCA
MA0071.1	chr1	179634721	179634730	+	12.6869	3.86e-05	0.52	TAGAAGGTCA
MA0071.1	chr15	82440779	82440788	-	12.6869	3.86e-05	0.52	TAGAAGGTCA
MA0071.1	chr21	25866238	25866247	-	12.6869	3.86e-05	0.52	TAGAAGGTCA
MA0071.1	chr3	184362223	184362232	+	12.6566	3.95e-05	0.52	ATACAGGTCA
MA0071.1	chr6	64287537	64287546	+	12.6566	3.95e-05	0.52	ATACAGGTCA
MA0071.1	chr3	196746162	196746171	-	12.5354	4.04e-05	0.52	AAGGAGGTCA
MA0071.1	chr4	7529615	7529624	-	12.5354	4.04e-05	0.52	AAGGAGGTCA
MA0071.1	chrX	46373503	46373512	+	12.5354	4.04e-05	0.52	AAGGAGGTCA
MA0071.1	chr10	89612030	89612039	-	12.5354	4.04e-05	0.52	AAGGAGGTCA
MA0071.1	chr15	68542831	68542840	+	12.5354	4.04e-05	0.52	AAGGAGGTCA
MA0071.1	chr17	74225778	74225787	+	12.5354	4.04e-05	0.52	AAGGAGGTCA
MA0071.1	chr1	27824154	27824163	-	12.5152	4.13e-05	0.52	TTCAGGGTCA
MA0071.1	chr1	108051393	108051402	-	12.5152	4.13e-05	0.52	TTCAGGGTCA
MA0071.1	chr6	32734233	32734242	+	12.5152	4.13e-05	0.52	TTCAGGGTCA
MA0071.1	chr6	33375373	33375382	+	12.5152	4.13e-05	0.52	TTCAGGGTCA
MA0071.1	chr10	73764812	73764821	-	12.5152	4.13e-05	0.52	TTCAGGGTCA
MA0071.1	chr11	65076584	65076593	-	12.5152	4.13e-05	0.52	TTCAGGGTCA
MA0071.1	chr11	128217143	128217152	+	12.5152	4.13e-05	0.52	TTCAGGGTCA
MA0071.1	chr17	77093684	77093693	+	12.5152	4.13e-05	0.52	TTCAGGGTCA
MA0071.1	chr3	113554290	113554299	+	12.4747	4.22e-05	0.521	TTTTAGGTCA
MA0071.1	chr7	44757557	44757566	-	12.4747	4.22e-05	0.521	TTTTAGGTCA
MA0071.1	chr17	63077738	63077747	+	12.4747	4.22e-05	0.521	TTTTAGGTCA
MA0071.1	chr6	264724	264733	-	12.4545	4.41e-05	0.53	TTCCAGGTCA
MA0071.1	chr7	4689725	4689734	+	12.4545	4.41e-05	0.53	TTCCAGGTCA
MA0071.1	chr8	98725236	98725245	-	12.4545	4.41e-05	0.53	GTCTAGGTCA
MA0071.1	chr12	2335610	2335619	-	12.4545	4.41e-05	0.53	GTCTAGGTCA
MA0071.1	chr19	44589860	44589869	+	12.4545	4.41e-05	0.53	TTCCAGGTCA
MA0071.1	chr6	106670135	106670144	-	12.3636	4.68e-05	0.539	ATCGGGGTCA
MA0071.1	chr2	191535315	191535324	+	12.2323	4.77e-05	0.539	AATGAGGTCA
MA0071.1	chr3	116347706	116347715	-	12.2323	4.77e-05	0.539	AATGAGGTCA
MA0071.1	chr9	116483896	116483905	+	12.2323	4.77e-05	0.539	AATGAGGTCA
MA0071.1	chr10	82002464	82002473	-	12.2323	4.77e-05	0.539	AATGAGGTCA
MA0071.1	chr17	1457484	1457493	-	12.2323	4.77e-05	0.539	AATGAGGTCA
MA0071.1	chr8	61987045	61987054	-	12.2222	4.87e-05	0.539	AACTGGGTCA
MA0071.1	chr8	141668280	141668289	+	12.2222	4.87e-05	0.539	AACTGGGTCA
MA0071.1	chr17	22683952	22683961	-	12.2222	4.87e-05	0.539	AACTGGGTCA
MA0071.1	chr12	67488811	67488820	+	12.2121	4.95e-05	0.539	GTAAAGGTCA
MA0071.1	chr16	66666507	66666516	-	12.2121	4.95e-05	0.539	GTAAAGGTCA
MA0071.1	chr19	52153952	52153961	-	12.2121	4.95e-05	0.539	GTAAAGGTCA
MA0071.1	chr20	47337881	47337890	-	12.2121	4.95e-05	0.539	GTAAAGGTCA
MA0071.1	chr2	58127930	58127939	+	12.1818	5.05e-05	0.539	TTGGAGGTCA
MA0071.1	chr5	75179345	75179354	-	12.1818	5.05e-05	0.539	TTGGAGGTCA
MA0071.1	chrX	151750339	151750348	+	12.1818	5.05e-05	0.539	TTGGAGGTCA
MA0071.1	chr9	113814378	113814387	+	12.1414	5.14e-05	0.539	TAAGAGGTCA
MA0071.1	chr2	231557812	231557821	-	12.1212	5.33e-05	0.539	CTCAAGGTCA
MA0071.1	chr3	134774479	134774488	-	12.1212	5.33e-05	0.539	ACCAAGGTCA
MA0071.1	chr3	179719781	179719790	+	12.1212	5.33e-05	0.539	ACCAAGGTCA
MA0071.1	chr5	156862324	156862333	-	12.1212	5.33e-05	0.539	CTCAAGGTCA
MA0071.1	chr7	92277071	92277080	+	12.1212	5.33e-05	0.539	ACCAAGGTCA
MA0071.1	chr8	144179090	144179099	-	12.1212	5.33e-05	0.539	CTCAAGGTCA
MA0071.1	chr8	28252533	28252542	+	12.1212	5.33e-05	0.539	ACCAAGGTCA
MA0071.1	chr8	67056925	67056934	-	12.1212	5.33e-05	0.539	ACCAAGGTCA
MA0071.1	chr8	104021944	104021953	+	12.1212	5.33e-05	0.539	ACCAAGGTCA
MA0071.1	chr15	42795856	42795865	-	12.1212	5.33e-05	0.539	CTCAAGGTCA
MA0071.1	chr15	56533959	56533968	-	12.1212	5.33e-05	0.539	CTCAAGGTCA
MA0071.1	chr17	70803314	70803323	+	12.1212	5.33e-05	0.539	CTCAAGGTCA
MA0071.1	chr18	22256654	22256663	+	12.1212	5.33e-05	0.539	ACCAAGGTCA
MA0071.1	chr19	42553653	42553662	+	12.1212	5.33e-05	0.539	CTCAAGGTCA
MA0071.1	chr20	48666787	48666796	+	12.1212	5.33e-05	0.539	CTCAAGGTCA
MA0071.1	chr4	185440075	185440084	+	12.0404	5.5e-05	0.539	TAGTAGGTCA
MA0071.1	chr2	122798093	122798102	-	12.0202	5.6e-05	0.539	ATGAGGGTCA
MA0071.1	chr3	113661545	113661554	-	12.0202	5.6e-05	0.539	ATGAGGGTCA
MA0071.1	chr3	187990719	187990728	-	12.0202	5.6e-05	0.539	ATGAGGGTCA
MA0071.1	chr6	119805861	119805870	+	12.0202	5.6e-05	0.539	ATGAGGGTCA
MA0071.1	chr1	176895772	176895781	+	11.9798	5.68e-05	0.539	AAAAGGGTCA
MA0071.1	chr11	90673046	90673055	+	11.9798	5.68e-05	0.539	AAAAGGGTCA
MA0071.1	chr12	112095848	112095857	+	11.9596	5.78e-05	0.539	ATGCAGGTCA
MA0071.1	chr16	11364739	11364748	-	11.9596	5.78e-05	0.539	ATGCAGGTCA
MA0071.1	chr22	40589050	40589059	-	11.9596	5.78e-05	0.539	ATGCAGGTCA
MA0071.1	chr1	23755927	23755936	-	11.9192	5.87e-05	0.539	AAACAGGTCA
MA0071.1	chr13	97962685	97962694	+	11.9192	5.87e-05	0.539	AAACAGGTCA
MA0071.1	chr17	63746882	63746891	+	11.9192	5.87e-05	0.539	AAACAGGTCA
MA0071.1	chr19	43228717	43228726	+	11.9192	5.87e-05	0.539	AAACAGGTCA
MA0071.1	chr20	45847265	45847274	+	11.9192	5.87e-05	0.539	AAACAGGTCA
MA0071.1	chr1	204920092	204920101	+	11.8788	5.95e-05	0.539	TTTGAGGTCA
MA0071.1	chr3	113554025	113554034	-	11.8788	5.95e-05	0.539	TTTGAGGTCA
MA0071.1	chr3	196746170	196746179	+	11.8788	5.95e-05	0.539	TTTGAGGTCA
MA0071.1	chr6	16581729	16581738	+	11.8788	5.95e-05	0.539	TTTGAGGTCA
MA0071.1	chr10	26816847	26816856	+	11.8788	5.95e-05	0.539	TTTGAGGTCA
MA0071.1	chr10	45236750	45236759	+	11.8788	5.95e-05	0.539	TTTGAGGTCA
MA0071.1	chr12	29196653	29196662	-	11.8788	5.95e-05	0.539	TTTGAGGTCA
MA0071.1	chr12	91090831	91090840	-	11.8788	5.95e-05	0.539	TTTGAGGTCA
MA0071.1	chr17	44650645	44650654	+	11.8788	5.95e-05	0.539	TTTGAGGTCA
MA0071.1	chr17	53282792	53282801	+	11.8788	5.95e-05	0.539	TTTGAGGTCA
MA0071.1	chr17	73634996	73635005	-	11.8788	5.95e-05	0.539	TTTGAGGTCA
MA0071.1	chr19	59404072	59404081	+	11.8788	5.95e-05	0.539	TTTGAGGTCA
MA0071.1	chr1	204920104	204920113	+	11.8687	6.05e-05	0.541	TTCTGGGTCA
MA0071.1	chr6	106670144	106670153	-	11.8687	6.05e-05	0.541	TTCTGGGTCA
MA0071.1	chr12	93479124	93479133	-	11.8687	6.05e-05	0.541	TTCTGGGTCA
MA0071.1	chr15	42795980	42795989	+	11.7778	6.25e-05	0.556	TACAGGGTCA
MA0071.1	chr7	114344749	114344758	-	11.7374	6.33e-05	0.559	TATTAGGTCA
MA0071.1	chr20	23263029	23263038	+	11.7374	6.33e-05	0.559	TATTAGGTCA
MA0071.1	chr3	123811540	123811549	-	11.7172	6.6e-05	0.575	GACTAGGTCA
MA0071.1	chr5	126684013	126684022	+	11.7172	6.6e-05	0.575	ATTAGGGTCA
MA0071.1	chr20	45820743	45820752	+	11.7172	6.6e-05	0.575	GACTAGGTCA
MA0071.1	chr1	207900017	207900026	-	11.6566	6.69e-05	0.575	ATTCAGGTCA
MA0071.1	chr6	138312989	138312998	+	11.6566	6.69e-05	0.575	ATTCAGGTCA
MA0071.1	chr10	23030609	23030618	+	11.6566	6.69e-05	0.575	ATTCAGGTCA
MA0071.1	chr16	23745482	23745491	-	11.6566	6.69e-05	0.575	ATTCAGGTCA
MA0071.1	chr8	72913758	72913767	+	11.6263	6.88e-05	0.586	TTAAGGGTCA
MA0071.1	chr15	29296591	29296600	+	11.6263	6.88e-05	0.586	AACGGGGTCA
MA0071.1	chr17	63745659	63745668	+	11.5657	7.06e-05	0.586	GTATAGGTCA
MA0071.1	chr3	187984154	187984163	+	11.5152	7.15e-05	0.586	GTGAAGGTCA
MA0071.1	chr17	24320451	24320460	-	11.5152	7.15e-05	0.586	GTGAAGGTCA
MA0071.1	chr1	204957584	204957593	-	11.4747	7.52e-05	0.586	CTCTAGGTCA
MA0071.1	chr3	23670151	23670160	-	11.4747	7.52e-05	0.586	GAAAAGGTCA
MA0071.1	chr3	113529142	113529151	+	11.4747	7.52e-05	0.586	CTCTAGGTCA
MA0071.1	chr3	116349184	116349193	+	11.4747	7.52e-05	0.586	GAAAAGGTCA
MA0071.1	chr5	78059913	78059922	-	11.4747	7.52e-05	0.586	CTCTAGGTCA
MA0071.1	chr5	130742684	130742693	+	11.4747	7.52e-05	0.586	CTCTAGGTCA
MA0071.1	chr6	16581629	16581638	+	11.4747	7.52e-05	0.586	GAAAAGGTCA
MA0071.1	chr6	26468909	26468918	-	11.4747	7.52e-05	0.586	ATAGGGGTCA
MA0071.1	chr6	106737096	106737105	+	11.4747	7.52e-05	0.586	GAAAAGGTCA
MA0071.1	chr11	101693078	101693087	-	11.4747	7.52e-05	0.586	GAAAAGGTCA
MA0071.1	chr18	58979357	58979366	+	11.4747	7.52e-05	0.586	GAAAAGGTCA
MA0071.1	chr19	7676821	7676830	+	11.4747	7.52e-05	0.586	ACCTAGGTCA
MA0071.1	chr19	7676819	7676828	-	11.4747	7.52e-05	0.586	ACCTAGGTCA
MA0071.1	chr19	16343341	16343350	+	11.4747	7.52e-05	0.586	GAAAAGGTCA
MA0071.1	chr22	36010478	36010487	+	11.4747	7.52e-05	0.586	GAAAAGGTCA
MA0071.1	chr17	38794052	38794061	+	11.4444	7.62e-05	0.586	TAGGAGGTCA
MA0071.1	chr1	195123929	195123938	-	11.3838	7.71e-05	0.586	CACAAGGTCA
MA0071.1	chr2	20270477	20270486	+	11.3838	7.71e-05	0.586	CACAAGGTCA
MA0071.1	chr3	45001004	45001013	-	11.3838	7.71e-05	0.586	CACAAGGTCA
MA0071.1	chr3	57077752	57077761	+	11.3838	7.71e-05	0.586	CACAAGGTCA
MA0071.1	chr9	17853607	17853616	-	11.3838	7.71e-05	0.586	CACAAGGTCA
MA0071.1	chr11	7490430	7490439	-	11.3838	7.71e-05	0.586	CACAAGGTCA
MA0071.1	chr11	7520598	7520607	-	11.3838	7.71e-05	0.586	CACAAGGTCA
MA0071.1	chr2	181885595	181885604	+	11.3737	7.81e-05	0.586	ATGTGGGTCA
MA0071.1	chr4	185440099	185440108	-	11.3737	7.81e-05	0.586	ATGTGGGTCA
MA0071.1	chr6	340164	340173	+	11.3737	7.81e-05	0.586	ATGTGGGTCA
MA0071.1	chr11	82548728	82548737	-	11.3737	7.81e-05	0.586	ATGTGGGTCA
MA0071.1	chr12	92013287	92013296	-	11.3737	7.81e-05	0.586	ATGTGGGTCA
MA0071.1	chr2	70170543	70170552	+	11.3333	7.9e-05	0.586	AAATGGGTCA
MA0071.1	chr7	139113924	139113933	+	11.3333	7.9e-05	0.586	AAATGGGTCA
MA0071.1	chr1	111548252	111548261	-	11.2828	7.99e-05	0.586	AAGAGGGTCA
MA0071.1	chr5	138925131	138925140	+	11.2828	7.99e-05	0.586	AAGAGGGTCA
MA0071.1	chr1	155418418	155418427	+	11.2727	8.09e-05	0.586	TTCGGGGTCA
MA0071.1	chr4	40909461	40909470	+	11.2727	8.09e-05	0.586	TTCGGGGTCA
MA0071.1	chr6	33237275	33237284	+	11.2727	8.09e-05	0.586	TTCGGGGTCA
MA0071.1	chr10	13805640	13805649	-	11.2727	8.09e-05	0.586	TTCGGGGTCA
MA0071.1	chr15	29408670	29408679	+	11.2727	8.09e-05	0.586	TTCGGGGTCA
MA0071.1	chr1	76034556	76034565	+	11.2323	8.27e-05	0.586	CTAAAGGTCA
MA0071.1	chr2	230830903	230830912	-	11.2323	8.27e-05	0.586	CTAAAGGTCA
MA0071.1	chr4	88068936	88068945	+	11.2323	8.27e-05	0.586	CTAAAGGTCA
MA0071.1	chr5	138995996	138996005	-	11.2323	8.27e-05	0.586	CTAAAGGTCA
MA0071.1	chr5	139205131	139205140	+	11.2323	8.27e-05	0.586	ACAAAGGTCA
MA0071.1	chr6	31343809	31343818	+	11.2323	8.27e-05	0.586	ACAAAGGTCA
MA0071.1	chr10	14742078	14742087	-	11.2323	8.27e-05	0.586	CTAAAGGTCA
MA0071.1	chr16	70408087	70408096	-	11.2323	8.27e-05	0.586	CTAAAGGTCA
MA0071.1	chr22	46762853	46762862	-	11.2323	8.27e-05	0.586	CTAAAGGTCA
MA0071.1	chr2	201690591	201690600	-	11.2222	8.36e-05	0.586	AAGCAGGTCA
MA0071.1	chr8	131329123	131329132	+	11.2222	8.36e-05	0.586	AAGCAGGTCA
MA0071.1	chr14	105399476	105399485	-	11.2222	8.36e-05	0.586	AAGCAGGTCA
MA0071.1	chr16	11775626	11775635	+	11.2222	8.36e-05	0.586	AAGCAGGTCA
MA0071.1	chr17	37099584	37099593	-	11.2222	8.36e-05	0.586	AAGCAGGTCA
MA0071.1	chr6	88670680	88670689	+	11.2121	8.45e-05	0.586	GTTAAGGTCA
MA0071.1	chr6	127082012	127082021	-	11.2121	8.45e-05	0.586	GTTAAGGTCA
MA0071.1	chr12	26844078	26844087	-	11.2121	8.45e-05	0.586	GTTAAGGTCA
MA0071.1	chr14	61135686	61135695	+	11.2121	8.45e-05	0.586	GTTAAGGTCA
MA0071.1	chr3	72308574	72308583	-	11.1313	8.63e-05	0.595	TACTGGGTCA
MA0071.1	chr10	112524119	112524128	-	11.1313	8.63e-05	0.595	TACTGGGTCA
MA0071.1	chr2	111649759	111649768	+	11.0707	8.82e-05	0.604	ATTTGGGTCA
MA0071.1	chr6	340024	340033	+	11.0707	8.82e-05	0.604	ATTTGGGTCA
MA0071.1	chr17	70803384	70803393	-	11.0505	8.93e-05	0.608	ATCCGGGTCA
MA0071.1	chr2	9699599	9699608	+	11.0303	9.02e-05	0.608	TCCAAGGTCA
MA0071.1	chr5	131786458	131786467	-	11.0303	9.02e-05	0.608	TCCAAGGTCA
MA0071.1	chr10	115732603	115732612	-	11.0303	9.02e-05	0.608	TCCAAGGTCA
MA0071.1	chr14	75016811	75016820	+	11.0303	9.02e-05	0.608	TCCAAGGTCA
MA0071.1	chr3	52004977	52004986	+	10.9798	9.2e-05	0.616	AATAGGGTCA
MA0071.1	chr9	131690329	131690338	-	10.9798	9.2e-05	0.616	TTATGGGTCA
MA0071.1	chr14	96424450	96424459	+	10.9697	9.29e-05	0.619	GTAGAGGTCA
MA0071.1	chr17	60412707	60412716	-	10.9697	9.29e-05	0.619	GTAGAGGTCA
MA0071.1	chr8	67057039	67057048	+	10.9293	9.39e-05	0.623	TTGAGGGTCA
MA0071.1	chr1	35412800	35412809	-	10.9192	9.47e-05	0.627	AATCAGGTCA
MA0071.1	chr6	30569857	30569866	-	10.8889	9.56e-05	0.627	TAAAGGGTCA
MA0071.1	chr12	15832911	15832920	+	10.8889	9.56e-05	0.627	TAAAGGGTCA
MA0071.1	chr16	45510577	45510586	+	10.8889	9.56e-05	0.627	TAAAGGGTCA
MA0071.1	chr6	150011791	150011800	+	10.8788	9.77e-05	0.628	ACCGAGGTCA
MA0071.1	chr11	85835751	85835760	-	10.8788	9.77e-05	0.628	ACCGAGGTCA
MA0071.1	chr17	2116777	2116786	+	10.8788	9.77e-05	0.628	ACCGAGGTCA
MA0071.1	chr1	204439883	204439892	+	10.8687	9.96e-05	0.628	TTGCAGGTCA
MA0071.1	chr1	223683146	223683155	-	10.8687	9.96e-05	0.628	TTGCAGGTCA
MA0071.1	chr6	26135239	26135248	+	10.8687	9.96e-05	0.628	GTGTAGGTCA
MA0071.1	chr6	27215278	27215287	-	10.8687	9.96e-05	0.628	GTGTAGGTCA
MA0071.1	chr6	45906559	45906568	-	10.8687	9.96e-05	0.628	TTGCAGGTCA
MA0071.1	chr7	7950989	7950998	+	10.8687	9.96e-05	0.628	GTGTAGGTCA
MA0071.1	chr8	131329096	131329105	+	10.8687	9.96e-05	0.628	TTGCAGGTCA
MA0071.1	chr11	64650913	64650922	-	10.8687	9.96e-05	0.628	TTGCAGGTCA
MA0071.1	chr14	93495693	93495702	+	10.8687	9.96e-05	0.628	GTGTAGGTCA
MA0071.1	chr18	19187592	19187601	-	10.8687	9.96e-05	0.628	TTGCAGGTCA
