# Supplementary material for: The MEME Suite
Source: Nucleic Acids Res. 2015 May 7;43(Web Server issue):W39–49. doi: 10.1093/nar/gkv416 (PMC4489269; doi:10.1093/nar/gkv416)
Supplement: SUPPLEMENTARY DATA [file supp_gkv416_nar-00283-web-b-2015-File005.zip › case4/meme-chip/fimo_out_7/cisml.xml]

<?xml version="1.0" encoding="UTF-8" standalone="no"?>
<?xml-stylesheet type="text/xsl" href="fimo-to-html.xsl"?>
<!-- Begin document body -->
<cis-element-search
  xmlns:xsi="http://www.w3.org/2001/XMLSchema-instance"
  xsi:schemaLocation="http://zlab.bu.edu/schema/cisml cisml.xsd"
  xmlns="http://zlab.bu.edu/schema/cisml"
  xmlns:mem="http://noble.gs.washington.edu/meme"
>
<program-name>fimo</program-name>
<parameters>
<pattern-file>db/uniprobe_mouse.meme</pattern-file>
<sequence-file>./Supplementary_Table_1.500bp.fa</sequence-file>
<site-pvalue-cutoff>0.0001</site-pvalue-cutoff>
<sequence-filtering on-off="off"/>
</parameters>
<pattern accession="UP00048_1" name="UP00048_1">
<scanned-sequence accession="chr1" name="chr1">
<matched-element start="177209423" stop="177209408" score="10.1111" pvalue="9.54e-05">
<sequence>TCTTAGAGTTCAAAGT</sequence>
<mem:qvalue>0.452</mem:qvalue>
</matched-element>
</scanned-sequence>
<scanned-sequence accession="chr1" name="chr1">
</scanned-sequence>
<scanned-sequence accession="chr1" name="chr1">
<matched-element start="1701898" stop="1701883" score="11.697" pvalue="4.2e-05">
<sequence>TCTTCAAGGTCATATC</sequence>
<mem:qvalue>0.389</mem:qvalue>
</matched-element>
</scanned-sequence>
<scanned-sequence accession="chr1" name="chr1">
</scanned-sequence>
<scanned-sequence accession="chr1" name="chr1">
</scanned-sequence>
<scanned-sequence accession="chr1" name="chr1">
</scanned-sequence>
<scanned-sequence accession="chr1" name="chr1">
</scanned-sequence>
<scanned-sequence accession="chr1" name="chr1">
</scanned-sequence>
<scanned-sequence accession="chr1" name="chr1">
</scanned-sequence>
<scanned-sequence accession="chr1" name="chr1">
</scanned-sequence>
<scanned-sequence accession="chr1" name="chr1">
</scanned-sequence>
<scanned-sequence accession="chr1" name="chr1">
</scanned-sequence>
<scanned-sequence accession="chr1" name="chr1">
</scanned-sequence>
<scanned-sequence accession="chr1" name="chr1">
</scanned-sequence>
<scanned-sequence accession="chr1" name="chr1">
<matched-element start="12061834" stop="12061819" score="11.7475" pvalue="4.09e-05">
<sequence>AGTTAAAGTTCACTTT</sequence>
<mem:qvalue>0.389</mem:qvalue>
</matched-element>
</scanned-sequence>
<scanned-sequence accession="chr1" name="chr1">
</scanned-sequence>
<scanned-sequence accession="chr1" name="chr1">
<matched-element start="16713174" stop="16713159" score="10.0303" pvalue="9.93e-05">
<sequence>CGCCAAGGGTCATATC</sequence>
<mem:qvalue>0.454</mem:qvalue>
</matched-element>
</scanned-sequence>
<scanned-sequence accession="chr1" name="chr1">
</scanned-sequence>
<scanned-sequence accession="chr1" name="chr1">
</scanned-sequence>
<scanned-sequence accession="chr1" name="chr1">
</scanned-sequence>
<scanned-sequence accession="chr1" name="chr1">
</scanned-sequence>
<scanned-sequence accession="chr1" name="chr1">
</scanned-sequence>
<scanned-sequence accession="chr1" name="chr1">
</scanned-sequence>
<scanned-sequence accession="chr1" name="chr1">
</scanned-sequence>
<scanned-sequence accession="chr1" name="chr1">
</scanned-sequence>
<scanned-sequence accession="chr1" name="chr1">
</scanned-sequence>
<scanned-sequence accession="chr1" name="chr1">
</scanned-sequence>
<scanned-sequence accession="chr1" name="chr1">
</scanned-sequence>
<scanned-sequence accession="chr1" name="chr1">
</scanned-sequence>
<scanned-sequence accession="chr1" name="chr1">
</scanned-sequence>
<scanned-sequence accession="chr1" name="chr1">
</scanned-sequence>
<scanned-sequence accession="chr1" name="chr1">
</scanned-sequence>
<scanned-sequence accession="chr1" name="chr1">
</scanned-sequence>
<scanned-sequence accession="chr1" name="chr1">
</scanned-sequence>
<scanned-sequence accession="chr1" name="chr1">
</scanned-sequence>
<scanned-sequence accession="chr1" name="chr1">
</scanned-sequence>
<scanned-sequence accession="chr1" name="chr1">
</scanned-sequence>
<scanned-sequence accession="chr1" name="chr1">
</scanned-sequence>
<scanned-sequence accession="chr1" name="chr1">
</scanned-sequence>
<scanned-sequence accession="chr1" name="chr1">
</scanned-sequence>
<scanned-sequence accession="chr1" name="chr1">
</scanned-sequence>
<scanned-sequence accession="chr1" name="chr1">
</scanned-sequence>
<scanned-sequence accession="chr1" name="chr1">
</scanned-sequence>
<scanned-sequence accession="chr1" name="chr1">
</scanned-sequence>
<scanned-sequence accession="chr1" name="chr1">
</scanned-sequence>
<scanned-sequence accession="chr1" name="chr1">
</scanned-sequence>
<scanned-sequence accession="chr1" name="chr1">
</scanned-sequence>
<scanned-sequence accession="chr1" name="chr1">
</scanned-sequence>
<scanned-sequence accession="chr1" name="chr1">
</scanned-sequence>
<scanned-sequence accession="chr1" name="chr1">
</scanned-sequence>
<scanned-sequence accession="chr1" name="chr1">
</scanned-sequence>
<scanned-sequence accession="chr1" name="chr1">
</scanned-sequence>
<scanned-sequence accession="chr1" name="chr1">
</scanned-sequence>
<scanned-sequence accession="chr1" name="chr1">
</scanned-sequence>
<scanned-sequence accession="chr1" name="chr1">
</scanned-sequence>
<scanned-sequence accession="chr1" name="chr1">
</scanned-sequence>
<scanned-sequence accession="chr1" name="chr1">
</scanned-sequence>
<scanned-sequence accession="chr1" name="chr1">
</scanned-sequence>
<scanned-sequence accession="chr1" name="chr1">
</scanned-sequence>
<scanned-sequence accession="chr1" name="chr1">
<matched-element start="31668876" stop="31668861" score="10.8586" pvalue="6.55e-05">
<sequence>TAGCCGAGGTCACGCT</sequence>
<mem:qvalue>0.427</mem:qvalue>
</matched-element>
<matched-element start="31668983" stop="31668998" score="10.8182" pvalue="6.69e-05">
<sequence>CCTGAAAGTTCAATGG</sequence>
<mem:qvalue>0.428</mem:qvalue>
</matched-element>
</scanned-sequence>
<scanned-sequence accession="chr1" name="chr1">
</scanned-sequence>
<scanned-sequence accession="chr1" name="chr1">
</scanned-sequence>
<scanned-sequence accession="chr1" name="chr1">
</scanned-sequence>
<scanned-sequence accession="chr1" name="chr1">
</scanned-sequence>
<scanned-sequence accession="chr1" name="chr1">
</scanned-sequence>
<scanned-sequence accession="chr1" name="chr1">
</scanned-sequence>
<scanned-sequence accession="chr1" name="chr1">
</scanned-sequence>
<scanned-sequence accession="chr1" name="chr1">
<matched-element start="36381750" stop="36381765" score="14.5051" pvalue="7.52e-06">
<sequence>TCATAAAGGTCAACCA</sequence>
<mem:qvalue>0.332</mem:qvalue>
</matched-element>
<matched-element start="36381741" stop="36381756" score="13.9697" pvalue="1.08e-05">
<sequence>TCATAAAGGTCATAAA</sequence>
<mem:qvalue>0.343</mem:qvalue>
</matched-element>
</scanned-sequence>
<scanned-sequence accession="chr1" name="chr1">
</scanned-sequence>
<scanned-sequence accession="chr1" name="chr1">
</scanned-sequence>
<scanned-sequence accession="chr1" name="chr1">
<matched-element start="38713340" stop="38713325" score="13.6768" pvalue="1.3e-05">
<sequence>CATAAAAGGTCAGAGG</sequence>
<mem:qvalue>0.351</mem:qvalue>
</matched-element>
</scanned-sequence>
<scanned-sequence accession="chr1" name="chr1">
</scanned-sequence>
<scanned-sequence accession="chr1" name="chr1">
<matched-element start="39229137" stop="39229122" score="15.1919" pvalue="4.49e-06">
<sequence>TGTTAAAGGTCATCAA</sequence>
<mem:qvalue>0.332</mem:qvalue>
</matched-element>
</scanned-sequence>
<scanned-sequence accession="chr1" name="chr1">
</scanned-sequence>
<scanned-sequence accession="chr1" name="chr1">
</scanned-sequence>
<scanned-sequence accession="chr1" name="chr1">
</scanned-sequence>
<scanned-sequence accession="chr1" name="chr1">
</scanned-sequence>
<scanned-sequence accession="chr1" name="chr1">
<matched-element start="41973760" stop="41973775" score="10.2828" pvalue="8.76e-05">
<sequence>TCACAGAGGTCAGTGT</sequence>
<mem:qvalue>0.452</mem:qvalue>
</matched-element>
</scanned-sequence>
<scanned-sequence accession="chr1" name="chr1">
</scanned-sequence>
<scanned-sequence accession="chr1" name="chr1">
</scanned-sequence>
<scanned-sequence accession="chr1" name="chr1">
</scanned-sequence>
<scanned-sequence accession="chr1" name="chr1">
</scanned-sequence>
<scanned-sequence accession="chr1" name="chr1">
</scanned-sequence>
<scanned-sequence accession="chr1" name="chr1">
</scanned-sequence>
<scanned-sequence accession="chr1" name="chr1">
</scanned-sequence>
<scanned-sequence accession="chr1" name="chr1">
</scanned-sequence>
<scanned-sequence accession="chr1" name="chr1">
</scanned-sequence>
<scanned-sequence accession="chr1" name="chr1">
</scanned-sequence>
<scanned-sequence accession="chr1" name="chr1">
</scanned-sequence>
<scanned-sequence accession="chr1" name="chr1">
</scanned-sequence>
<scanned-sequence accession="chr1" name="chr1">
</scanned-sequence>
<scanned-sequence accession="chr1" name="chr1">
</scanned-sequence>
<scanned-sequence accession="chr1" name="chr1">
</scanned-sequence>
<scanned-sequence accession="chr1" name="chr1">
</scanned-sequence>
<scanned-sequence accession="chr1" name="chr1">
</scanned-sequence>
<scanned-sequence accession="chr1" name="chr1">
</scanned-sequence>
<scanned-sequence accession="chr1" name="chr1">
</scanned-sequence>
<scanned-sequence accession="chr1" name="chr1">
</scanned-sequence>
<scanned-sequence accession="chr1" name="chr1">
</scanned-sequence>
<scanned-sequence accession="chr1" name="chr1">
</scanned-sequence>
<scanned-sequence accession="chr1" name="chr1">
<matched-element start="76034554" stop="76034569" score="16.3232" pvalue="1.53e-06">
<sequence>TTCTAAAGGTCACCAC</sequence>
<mem:qvalue>0.318</mem:qvalue>
</matched-element>
</scanned-sequence>
<scanned-sequence accession="chr1" name="chr1">
</scanned-sequence>
<scanned-sequence accession="chr1" name="chr1">
</scanned-sequence>
<scanned-sequence accession="chr1" name="chr1">
</scanned-sequence>
<scanned-sequence accession="chr1" name="chr1">
</scanned-sequence>
<scanned-sequence accession="chr1" name="chr1">
</scanned-sequence>
<scanned-sequence accession="chr1" name="chr1">
</scanned-sequence>
<scanned-sequence accession="chr1" name="chr1">
</scanned-sequence>
<scanned-sequence accession="chr1" name="chr1">
<matched-element start="87344562" stop="87344547" score="11.8081" pvalue="3.95e-05">
<sequence>TTTAAGAGTTCACAGG</sequence>
<mem:qvalue>0.389</mem:qvalue>
</matched-element>
<matched-element start="87344779" stop="87344794" score="10.4343" pvalue="8.13e-05">
<sequence>CCTTAAAGGTTATGGG</sequence>
<mem:qvalue>0.452</mem:qvalue>
</matched-element>
</scanned-sequence>
<scanned-sequence accession="chr1" name="chr1">
<matched-element start="87346645" stop="87346630" score="10.8889" pvalue="6.45e-05">
<sequence>CATAAAAGGTTACAGG</sequence>
<mem:qvalue>0.427</mem:qvalue>
</matched-element>
</scanned-sequence>
<scanned-sequence accession="chr1" name="chr1">
</scanned-sequence>
<scanned-sequence accession="chr1" name="chr1">
</scanned-sequence>
<scanned-sequence accession="chr1" name="chr1">
</scanned-sequence>
<scanned-sequence accession="chr1" name="chr1">
</scanned-sequence>
<scanned-sequence accession="chr1" name="chr1">
</scanned-sequence>
<scanned-sequence accession="chr1" name="chr1">
</scanned-sequence>
<scanned-sequence accession="chr1" name="chr1">
</scanned-sequence>
<scanned-sequence accession="chr1" name="chr1">
<matched-element start="108051164" stop="108051149" score="12.1616" pvalue="3.24e-05">
<sequence>TCTGAAAGTTCAGCTT</sequence>
<mem:qvalue>0.389</mem:qvalue>
</matched-element>
</scanned-sequence>
<scanned-sequence accession="chr1" name="chr1">
</scanned-sequence>
<scanned-sequence accession="chr1" name="chr1">
</scanned-sequence>
<scanned-sequence accession="chr1" name="chr1">
</scanned-sequence>
<scanned-sequence accession="chr1" name="chr1">
</scanned-sequence>
<scanned-sequence accession="chr1" name="chr1">
</scanned-sequence>
<scanned-sequence accession="chr1" name="chr1">
</scanned-sequence>
<scanned-sequence accession="chr1" name="chr1">
</scanned-sequence>
<scanned-sequence accession="chr1" name="chr1">
</scanned-sequence>
<scanned-sequence accession="chr1" name="chr1">
</scanned-sequence>
<scanned-sequence accession="chr1" name="chr1">
</scanned-sequence>
<scanned-sequence accession="chr1" name="chr1">
<matched-element start="111560407" stop="111560422" score="11.5354" pvalue="4.58e-05">
<sequence>TCCCCAAGGTCATTAT</sequence>
<mem:qvalue>0.389</mem:qvalue>
</matched-element>
</scanned-sequence>
<scanned-sequence accession="chr1" name="chr1">
</scanned-sequence>
<scanned-sequence accession="chr1" name="chr1">
<matched-element start="111566124" stop="111566139" score="12.6162" pvalue="2.49e-05">
<sequence>CCCAAGAGGTCACTCT</sequence>
<mem:qvalue>0.373</mem:qvalue>
</matched-element>
</scanned-sequence>
<scanned-sequence accession="chr1" name="chr1">
</scanned-sequence>
<scanned-sequence accession="chr1" name="chr1">
</scanned-sequence>
<scanned-sequence accession="chr1" name="chr1">
</scanned-sequence>
<scanned-sequence accession="chr1" name="chr1">
</scanned-sequence>
<scanned-sequence accession="chr1" name="chr1">
</scanned-sequence>
<scanned-sequence accession="chr1" name="chr1">
<matched-element start="114156855" stop="114156840" score="11.8586" pvalue="3.84e-05">
<sequence>GAGGAAGGGTCACAGG</sequence>
<mem:qvalue>0.389</mem:qvalue>
</matched-element>
</scanned-sequence>
<scanned-sequence accession="chr1" name="chr1">
</scanned-sequence>
<scanned-sequence accession="chr1" name="chr1">
</scanned-sequence>
<scanned-sequence accession="chr1" name="chr1">
</scanned-sequence>
<scanned-sequence accession="chr1" name="chr1">
</scanned-sequence>
<scanned-sequence accession="chr1" name="chr1">
</scanned-sequence>
<scanned-sequence accession="chr1" name="chr1">
</scanned-sequence>
<scanned-sequence accession="chr1" name="chr1">
</scanned-sequence>
<scanned-sequence accession="chr1" name="chr1">
</scanned-sequence>
<scanned-sequence accession="chr1" name="chr1">
</scanned-sequence>
<scanned-sequence accession="chr1" name="chr1">
<matched-element start="143245800" stop="143245785" score="11.6869" pvalue="4.22e-05">
<sequence>CATGTAAGGTCATCTT</sequence>
<mem:qvalue>0.389</mem:qvalue>
</matched-element>
</scanned-sequence>
<scanned-sequence accession="chr1" name="chr1">
</scanned-sequence>
<scanned-sequence accession="chr1" name="chr1">
</scanned-sequence>
<scanned-sequence accession="chr1" name="chr1">
</scanned-sequence>
<scanned-sequence accession="chr1" name="chr1">
</scanned-sequence>
<scanned-sequence accession="chr1" name="chr1">
</scanned-sequence>
<scanned-sequence accession="chr1" name="chr1">
</scanned-sequence>
<scanned-sequence accession="chr1" name="chr1">
</scanned-sequence>
<scanned-sequence accession="chr1" name="chr1">
</scanned-sequence>
<scanned-sequence accession="chr1" name="chr1">
<matched-element start="148801718" stop="148801703" score="13.0707" pvalue="1.9e-05">
<sequence>TTTCAGAGGTCAGCGA</sequence>
<mem:qvalue>0.361</mem:qvalue>
</matched-element>
<matched-element start="148801502" stop="148801487" score="10.7172" pvalue="7.04e-05">
<sequence>CCTGAGAGGTCAGAGG</sequence>
<mem:qvalue>0.43</mem:qvalue>
</matched-element>
</scanned-sequence>
<scanned-sequence accession="chr1" name="chr1">
</scanned-sequence>
<scanned-sequence accession="chr1" name="chr1">
</scanned-sequence>
<scanned-sequence accession="chr1" name="chr1">
</scanned-sequence>
<scanned-sequence accession="chr1" name="chr1">
</scanned-sequence>
<scanned-sequence accession="chr1" name="chr1">
</scanned-sequence>
<scanned-sequence accession="chr1" name="chr1">
</scanned-sequence>
<scanned-sequence accession="chr1" name="chr1">
</scanned-sequence>
<scanned-sequence accession="chr1" name="chr1">
</scanned-sequence>
<scanned-sequence accession="chr1" name="chr1">
</scanned-sequence>
<scanned-sequence accession="chr1" name="chr1">
</scanned-sequence>
<scanned-sequence accession="chr1" name="chr1">
</scanned-sequence>
<scanned-sequence accession="chr1" name="chr1">
</scanned-sequence>
<scanned-sequence accession="chr1" name="chr1">
</scanned-sequence>
<scanned-sequence accession="chr1" name="chr1">
</scanned-sequence>
<scanned-sequence accession="chr1" name="chr1">
</scanned-sequence>
<scanned-sequence accession="chr1" name="chr1">
</scanned-sequence>
<scanned-sequence accession="chr1" name="chr1">
</scanned-sequence>
<scanned-sequence accession="chr1" name="chr1">
</scanned-sequence>
<scanned-sequence accession="chr1" name="chr1">
</scanned-sequence>
<scanned-sequence accession="chr1" name="chr1">
</scanned-sequence>
<scanned-sequence accession="chr1" name="chr1">
</scanned-sequence>
<scanned-sequence accession="chr1" name="chr1">
</scanned-sequence>
<scanned-sequence accession="chr1" name="chr1">
<matched-element start="158860141" stop="158860126" score="10.2929" pvalue="8.72e-05">
<sequence>TCCAAAAAGTCACCAG</sequence>
<mem:qvalue>0.452</mem:qvalue>
</matched-element>
</scanned-sequence>
<scanned-sequence accession="chr1" name="chr1">
</scanned-sequence>
<scanned-sequence accession="chr1" name="chr1">
</scanned-sequence>
<scanned-sequence accession="chr1" name="chr1">
</scanned-sequence>
<scanned-sequence accession="chr1" name="chr1">
</scanned-sequence>
<scanned-sequence accession="chr1" name="chr1">
</scanned-sequence>
<scanned-sequence accession="chr1" name="chr1">
</scanned-sequence>
<scanned-sequence accession="chr1" name="chr1">
</scanned-sequence>
<scanned-sequence accession="chr1" name="chr1">
</scanned-sequence>
<scanned-sequence accession="chr1" name="chr1">
</scanned-sequence>
<scanned-sequence accession="chr1" name="chr1">
</scanned-sequence>
<scanned-sequence accession="chr1" name="chr1">
</scanned-sequence>
<scanned-sequence accession="chr1" name="chr1">
</scanned-sequence>
<scanned-sequence accession="chr1" name="chr1">
</scanned-sequence>
<scanned-sequence accession="chr1" name="chr1">
</scanned-sequence>
<scanned-sequence accession="chr1" name="chr1">
<matched-element start="159282718" stop="159282733" score="12.4545" pvalue="2.74e-05">
<sequence>TTTGAAAGGTTACCTG</sequence>
<mem:qvalue>0.373</mem:qvalue>
</matched-element>
</scanned-sequence>
<scanned-sequence accession="chr1" name="chr1">
</scanned-sequence>
<scanned-sequence accession="chr1" name="chr1">
</scanned-sequence>
<scanned-sequence accession="chr1" name="chr1">
</scanned-sequence>
<scanned-sequence accession="chr1" name="chr1">
</scanned-sequence>
<scanned-sequence accession="chr1" name="chr1">
</scanned-sequence>
<scanned-sequence accession="chr1" name="chr1">
</scanned-sequence>
<scanned-sequence accession="chr1" name="chr1">
</scanned-sequence>
<scanned-sequence accession="chr1" name="chr1">
</scanned-sequence>
<scanned-sequence accession="chr1" name="chr1">
</scanned-sequence>
<scanned-sequence accession="chr1" name="chr1">
</scanned-sequence>
<scanned-sequence accession="chr1" name="chr1">
</scanned-sequence>
<scanned-sequence accession="chr1" name="chr1">
</scanned-sequence>
<scanned-sequence accession="chr1" name="chr1">
</scanned-sequence>
<scanned-sequence accession="chr1" name="chr1">
</scanned-sequence>
<scanned-sequence accession="chr1" name="chr1">
<matched-element start="172102361" stop="172102346" score="10.0707" pvalue="9.73e-05">
<sequence>CACCTAAGTTCACATG</sequence>
<mem:qvalue>0.454</mem:qvalue>
</matched-element>
</scanned-sequence>
<scanned-sequence accession="chr1" name="chr1">
</scanned-sequence>
<scanned-sequence accession="chr1" name="chr1">
</scanned-sequence>
<scanned-sequence accession="chr1" name="chr1">
</scanned-sequence>
<scanned-sequence accession="chr1" name="chr1">
</scanned-sequence>
<scanned-sequence accession="chr1" name="chr1">
</scanned-sequence>
<scanned-sequence accession="chr1" name="chr1">
</scanned-sequence>
<scanned-sequence accession="chr1" name="chr1">
<matched-element start="179634719" stop="179634734" score="10.5556" pvalue="7.65e-05">
<sequence>TGTAGAAGGTCACTTC</sequence>
<mem:qvalue>0.45</mem:qvalue>
</matched-element>
</scanned-sequence>
<scanned-sequence accession="chr1" name="chr1">
</scanned-sequence>
<scanned-sequence accession="chr1" name="chr1">
</scanned-sequence>
<scanned-sequence accession="chr1" name="chr1">
</scanned-sequence>
<scanned-sequence accession="chr1" name="chr1">
</scanned-sequence>
<scanned-sequence accession="chr1" name="chr1">
</scanned-sequence>
<scanned-sequence accession="chr1" name="chr1">
</scanned-sequence>
<scanned-sequence accession="chr1" name="chr1">
</scanned-sequence>
<scanned-sequence accession="chr1" name="chr1">
</scanned-sequence>
<scanned-sequence accession="chr1" name="chr1">
<matched-element start="195123781" stop="195123766" score="12.5152" pvalue="2.64e-05">
<sequence>GCTTTAAGGTCACTTA</sequence>
<mem:qvalue>0.373</mem:qvalue>
</matched-element>
<matched-element start="195123760" stop="195123745" score="11.6364" pvalue="4.34e-05">
<sequence>TATCAAAGTTCAGAGA</sequence>
<mem:qvalue>0.389</mem:qvalue>
</matched-element>
</scanned-sequence>
<scanned-sequence accession="chr1" name="chr1">
</scanned-sequence>
<scanned-sequence accession="chr1" name="chr1">
</scanned-sequence>
<scanned-sequence accession="chr1" name="chr1">
</scanned-sequence>
<scanned-sequence accession="chr1" name="chr1">
<matched-element start="201557048" stop="201557063" score="10.697" pvalue="7.12e-05">
<sequence>TGGAAGAGGTCATTTC</sequence>
<mem:qvalue>0.43</mem:qvalue>
</matched-element>
</scanned-sequence>
<scanned-sequence accession="chr1" name="chr1">
<matched-element start="201597822" stop="201597837" score="11.5455" pvalue="4.56e-05">
<sequence>TCAAAGGGGTCACCTG</sequence>
<mem:qvalue>0.389</mem:qvalue>
</matched-element>
<matched-element start="201597879" stop="201597864" score="10.3939" pvalue="8.29e-05">
<sequence>ATTCTGAGGTCACAGA</sequence>
<mem:qvalue>0.452</mem:qvalue>
</matched-element>
</scanned-sequence>
<scanned-sequence accession="chr1" name="chr1">
</scanned-sequence>
<scanned-sequence accession="chr1" name="chr1">
</scanned-sequence>
<scanned-sequence accession="chr1" name="chr1">
</scanned-sequence>
<scanned-sequence accession="chr1" name="chr1">
</scanned-sequence>
<scanned-sequence accession="chr1" name="chr1">
</scanned-sequence>
<scanned-sequence accession="chr1" name="chr1">
</scanned-sequence>
<scanned-sequence accession="chr1" name="chr1">
</scanned-sequence>
<scanned-sequence accession="chr1" name="chr1">
</scanned-sequence>
<scanned-sequence accession="chr1" name="chr1">
</scanned-sequence>
<scanned-sequence accession="chr1" name="chr1">
</scanned-sequence>
<scanned-sequence accession="chr1" name="chr1">
</scanned-sequence>
<scanned-sequence accession="chr1" name="chr1">
</scanned-sequence>
<scanned-sequence accession="chr1" name="chr1">
</scanned-sequence>
<scanned-sequence accession="chr1" name="chr1">
</scanned-sequence>
<scanned-sequence accession="chr1" name="chr1">
<matched-element start="210172908" stop="210172923" score="12.4949" pvalue="2.68e-05">
<sequence>GCCAAGAGGTCATAGA</sequence>
<mem:qvalue>0.373</mem:qvalue>
</matched-element>
</scanned-sequence>
<scanned-sequence accession="chr1" name="chr1">
</scanned-sequence>
<scanned-sequence accession="chr1" name="chr1">
</scanned-sequence>
<scanned-sequence accession="chr1" name="chr1">
</scanned-sequence>
<scanned-sequence accession="chr1" name="chr1">
</scanned-sequence>
<scanned-sequence accession="chr1" name="chr1">
</scanned-sequence>
<scanned-sequence accession="chr1" name="chr1">
</scanned-sequence>
<scanned-sequence accession="chr1" name="chr1">
</scanned-sequence>
<scanned-sequence accession="chr1" name="chr1">
</scanned-sequence>
<scanned-sequence accession="chr1" name="chr1">
</scanned-sequence>
<scanned-sequence accession="chr1" name="chr1">
</scanned-sequence>
<scanned-sequence accession="chr1" name="chr1">
</scanned-sequence>
<scanned-sequence accession="chr1" name="chr1">
<matched-element start="228391091" stop="228391076" score="12.5354" pvalue="2.61e-05">
<sequence>AAGCAAGGGTCACAGA</sequence>
<mem:qvalue>0.373</mem:qvalue>
</matched-element>
</scanned-sequence>
<scanned-sequence accession="chr1" name="chr1">
</scanned-sequence>
<scanned-sequence accession="chr1" name="chr1">
<matched-element start="232575844" stop="232575859" score="11.3131" pvalue="5.17e-05">
<sequence>TCGGAAGGGTCAAAAG</sequence>
<mem:qvalue>0.404</mem:qvalue>
</matched-element>
</scanned-sequence>
<scanned-sequence accession="chr1" name="chr1">
</scanned-sequence>
<scanned-sequence accession="chr1" name="chr1">
</scanned-sequence>
<scanned-sequence accession="chr1" name="chr1">
<matched-element start="232899483" stop="232899498" score="12.5051" pvalue="2.66e-05">
<sequence>TGTGAAAGGTCAGATA</sequence>
<mem:qvalue>0.373</mem:qvalue>
</matched-element>
<matched-element start="232899682" stop="232899697" score="11.2323" pvalue="5.39e-05">
<sequence>GCTTAGAGTTCAACTT</sequence>
<mem:qvalue>0.407</mem:qvalue>
</matched-element>
</scanned-sequence>
<scanned-sequence accession="chr1" name="chr1">
</scanned-sequence>
<scanned-sequence accession="chr1" name="chr1">
</scanned-sequence>
<scanned-sequence accession="chr1" name="chr1">
</scanned-sequence>
<scanned-sequence accession="chr1" name="chr1">
</scanned-sequence>
<scanned-sequence accession="chr1" name="chr1">
</scanned-sequence>
<scanned-sequence accession="chr1" name="chr1">
<matched-element start="243175476" stop="243175491" score="11.404" pvalue="4.92e-05">
<sequence>AGTTCAAGGTCACGAT</sequence>
<mem:qvalue>0.399</mem:qvalue>
</matched-element>
</scanned-sequence>
<scanned-sequence accession="chr1" name="chr1">
</scanned-sequence>
<scanned-sequence accession="chr1" name="chr1">
</scanned-sequence>
<scanned-sequence accession="chr2" name="chr2">
<matched-element start="9699597" stop="9699612" score="11.2424" pvalue="5.36e-05">
<sequence>CATCCAAGGTCACTCC</sequence>
<mem:qvalue>0.407</mem:qvalue>
</matched-element>
</scanned-sequence>
<scanned-sequence accession="chr2" name="chr2">
</scanned-sequence>
<scanned-sequence accession="chr2" name="chr2">
</scanned-sequence>
<scanned-sequence accession="chr2" name="chr2">
</scanned-sequence>
<scanned-sequence accession="chr2" name="chr2">
</scanned-sequence>
<scanned-sequence accession="chr2" name="chr2">
</scanned-sequence>
<scanned-sequence accession="chr2" name="chr2">
</scanned-sequence>
<scanned-sequence accession="chr2" name="chr2">
<matched-element start="9755734" stop="9755749" score="10.1414" pvalue="9.4e-05">
<sequence>GCACAGAGTTCACGCC</sequence>
<mem:qvalue>0.452</mem:qvalue>
</matched-element>
</scanned-sequence>
<scanned-sequence accession="chr2" name="chr2">
<matched-element start="9838038" stop="9838053" score="12.7778" pvalue="2.27e-05">
<sequence>ACTGAAAGTTCACTTT</sequence>
<mem:qvalue>0.373</mem:qvalue>
</matched-element>
</scanned-sequence>
<scanned-sequence accession="chr2" name="chr2">
</scanned-sequence>
<scanned-sequence accession="chr2" name="chr2">
</scanned-sequence>
<scanned-sequence accession="chr2" name="chr2">
</scanned-sequence>
<scanned-sequence accession="chr2" name="chr2">
<matched-element start="12114959" stop="12114944" score="10.4646" pvalue="8.01e-05">
<sequence>ATTTCGAGGTCACATG</sequence>
<mem:qvalue>0.452</mem:qvalue>
</matched-element>
</scanned-sequence>
<scanned-sequence accession="chr2" name="chr2">
</scanned-sequence>
<scanned-sequence accession="chr2" name="chr2">
</scanned-sequence>
<scanned-sequence accession="chr2" name="chr2">
</scanned-sequence>
<scanned-sequence accession="chr2" name="chr2">
</scanned-sequence>
<scanned-sequence accession="chr2" name="chr2">
<matched-element start="25048009" stop="25048024" score="13.5354" pvalue="1.43e-05">
<sequence>ACGGAAAGGTCAAAAA</sequence>
<mem:qvalue>0.351</mem:qvalue>
</matched-element>
</scanned-sequence>
<scanned-sequence accession="chr2" name="chr2">
</scanned-sequence>
<scanned-sequence accession="chr2" name="chr2">
<matched-element start="25498042" stop="25498057" score="10.2626" pvalue="8.85e-05">
<sequence>TATCCGAGGTCAAAAG</sequence>
<mem:qvalue>0.452</mem:qvalue>
</matched-element>
</scanned-sequence>
<scanned-sequence accession="chr2" name="chr2">
</scanned-sequence>
<scanned-sequence accession="chr2" name="chr2">
</scanned-sequence>
<scanned-sequence accession="chr2" name="chr2">
</scanned-sequence>
<scanned-sequence accession="chr2" name="chr2">
</scanned-sequence>
<scanned-sequence accession="chr2" name="chr2">
<matched-element start="28663554" stop="28663569" score="11.8081" pvalue="3.95e-05">
<sequence>AACTAAAGTTCATGCA</sequence>
<mem:qvalue>0.389</mem:qvalue>
</matched-element>
</scanned-sequence>
<scanned-sequence accession="chr2" name="chr2">
</scanned-sequence>
<scanned-sequence accession="chr2" name="chr2">
</scanned-sequence>
<scanned-sequence accession="chr2" name="chr2">
</scanned-sequence>
<scanned-sequence accession="chr2" name="chr2">
</scanned-sequence>
<scanned-sequence accession="chr2" name="chr2">
</scanned-sequence>
<scanned-sequence accession="chr2" name="chr2">
</scanned-sequence>
<scanned-sequence accession="chr2" name="chr2">
</scanned-sequence>
<scanned-sequence accession="chr2" name="chr2">
</scanned-sequence>
<scanned-sequence accession="chr2" name="chr2">
<matched-element start="38015378" stop="38015393" score="11.0101" pvalue="6.06e-05">
<sequence>CTCTTAAGGTCACTAG</sequence>
<mem:qvalue>0.424</mem:qvalue>
</matched-element>
</scanned-sequence>
<scanned-sequence accession="chr2" name="chr2">
<matched-element start="38715476" stop="38715461" score="11.5556" pvalue="4.54e-05">
<sequence>TGAGAAAGGTCAAACT</sequence>
<mem:qvalue>0.389</mem:qvalue>
</matched-element>
<matched-element start="38715513" stop="38715528" score="11" pvalue="6.09e-05">
<sequence>CTGTCAAGGTCACGCA</sequence>
<mem:qvalue>0.424</mem:qvalue>
</matched-element>
</scanned-sequence>
<scanned-sequence accession="chr2" name="chr2">
</scanned-sequence>
<scanned-sequence accession="chr2" name="chr2">
</scanned-sequence>
<scanned-sequence accession="chr2" name="chr2">
</scanned-sequence>
<scanned-sequence accession="chr2" name="chr2">
</scanned-sequence>
<scanned-sequence accession="chr2" name="chr2">
</scanned-sequence>
<scanned-sequence accession="chr2" name="chr2">
</scanned-sequence>
<scanned-sequence accession="chr2" name="chr2">
</scanned-sequence>
<scanned-sequence accession="chr2" name="chr2">
</scanned-sequence>
<scanned-sequence accession="chr2" name="chr2">
<matched-element start="54650674" stop="54650689" score="11.7374" pvalue="4.11e-05">
<sequence>GTTTGAAGGTCACAAT</sequence>
<mem:qvalue>0.389</mem:qvalue>
</matched-element>
<matched-element start="54650671" stop="54650656" score="10.2727" pvalue="8.81e-05">
<sequence>CATCAAAAGTCACCAG</sequence>
<mem:qvalue>0.452</mem:qvalue>
</matched-element>
</scanned-sequence>
<scanned-sequence accession="chr2" name="chr2">
</scanned-sequence>
<scanned-sequence accession="chr2" name="chr2">
</scanned-sequence>
<scanned-sequence accession="chr2" name="chr2">
</scanned-sequence>
<scanned-sequence accession="chr2" name="chr2">
</scanned-sequence>
<scanned-sequence accession="chr2" name="chr2">
</scanned-sequence>
<scanned-sequence accession="chr2" name="chr2">
<matched-element start="61097594" stop="61097609" score="12.1414" pvalue="3.28e-05">
<sequence>TTGAAAAGTTCATCCC</sequence>
<mem:qvalue>0.389</mem:qvalue>
</matched-element>
</scanned-sequence>
<scanned-sequence accession="chr2" name="chr2">
</scanned-sequence>
<scanned-sequence accession="chr2" name="chr2">
</scanned-sequence>
<scanned-sequence accession="chr2" name="chr2">
</scanned-sequence>
<scanned-sequence accession="chr2" name="chr2">
</scanned-sequence>
<scanned-sequence accession="chr2" name="chr2">
</scanned-sequence>
<scanned-sequence accession="chr2" name="chr2">
<matched-element start="65635618" stop="65635633" score="11.7677" pvalue="4.04e-05">
<sequence>AAGAAGAGGTCAAGCC</sequence>
<mem:qvalue>0.389</mem:qvalue>
</matched-element>
</scanned-sequence>
<scanned-sequence accession="chr2" name="chr2">
</scanned-sequence>
<scanned-sequence accession="chr2" name="chr2">
</scanned-sequence>
<scanned-sequence accession="chr2" name="chr2">
</scanned-sequence>
<scanned-sequence accession="chr2" name="chr2">
</scanned-sequence>
<scanned-sequence accession="chr2" name="chr2">
</scanned-sequence>
<scanned-sequence accession="chr2" name="chr2">
</scanned-sequence>
<scanned-sequence accession="chr2" name="chr2">
</scanned-sequence>
<scanned-sequence accession="chr2" name="chr2">
<matched-element start="74051846" stop="74051831" score="10.1414" pvalue="9.4e-05">
<sequence>CATCTGAGGTCAAGTT</sequence>
<mem:qvalue>0.452</mem:qvalue>
</matched-element>
</scanned-sequence>
<scanned-sequence accession="chr2" name="chr2">
</scanned-sequence>
<scanned-sequence accession="chr2" name="chr2">
</scanned-sequence>
<scanned-sequence accession="chr2" name="chr2">
</scanned-sequence>
<scanned-sequence accession="chr2" name="chr2">
</scanned-sequence>
<scanned-sequence accession="chr2" name="chr2">
</scanned-sequence>
<scanned-sequence accession="chr2" name="chr2">
</scanned-sequence>
<scanned-sequence accession="chr2" name="chr2">
</scanned-sequence>
<scanned-sequence accession="chr2" name="chr2">
<matched-element start="98443965" stop="98443950" score="10.404" pvalue="8.25e-05">
<sequence>CCCATGAGGTCACGGG</sequence>
<mem:qvalue>0.452</mem:qvalue>
</matched-element>
</scanned-sequence>
<scanned-sequence accession="chr2" name="chr2">
</scanned-sequence>
<scanned-sequence accession="chr2" name="chr2">
</scanned-sequence>
<scanned-sequence accession="chr2" name="chr2">
</scanned-sequence>
<scanned-sequence accession="chr2" name="chr2">
</scanned-sequence>
<scanned-sequence accession="chr2" name="chr2">
</scanned-sequence>
<scanned-sequence accession="chr2" name="chr2">
<matched-element start="105740140" stop="105740125" score="11.2525" pvalue="5.33e-05">
<sequence>AAACAGAGGTCAGGAG</sequence>
<mem:qvalue>0.407</mem:qvalue>
</matched-element>
</scanned-sequence>
<scanned-sequence accession="chr2" name="chr2">
</scanned-sequence>
<scanned-sequence accession="chr2" name="chr2">
</scanned-sequence>
<scanned-sequence accession="chr2" name="chr2">
<matched-element start="111642873" stop="111642888" score="10.3333" pvalue="8.55e-05">
<sequence>TCAAAGGGGTCACCCA</sequence>
<mem:qvalue>0.452</mem:qvalue>
</matched-element>
</scanned-sequence>
<scanned-sequence accession="chr2" name="chr2">
</scanned-sequence>
<scanned-sequence accession="chr2" name="chr2">
</scanned-sequence>
<scanned-sequence accession="chr2" name="chr2">
</scanned-sequence>
<scanned-sequence accession="chr2" name="chr2">
</scanned-sequence>
<scanned-sequence accession="chr2" name="chr2">
</scanned-sequence>
<scanned-sequence accession="chr2" name="chr2">
<matched-element start="122798151" stop="122798136" score="12.2121" pvalue="3.15e-05">
<sequence>CTGAAGAGGTCATCGA</sequence>
<mem:qvalue>0.389</mem:qvalue>
</matched-element>
</scanned-sequence>
<scanned-sequence accession="chr2" name="chr2">
<matched-element start="125846221" stop="125846206" score="10.798" pvalue="6.76e-05">
<sequence>TTAACAAGGTCACTTT</sequence>
<mem:qvalue>0.428</mem:qvalue>
</matched-element>
</scanned-sequence>
<scanned-sequence accession="chr2" name="chr2">
<matched-element start="125872062" stop="125872047" score="13" pvalue="1.98e-05">
<sequence>CCTGAGAGGTCACTTT</sequence>
<mem:qvalue>0.361</mem:qvalue>
</matched-element>
</scanned-sequence>
<scanned-sequence accession="chr2" name="chr2">
</scanned-sequence>
<scanned-sequence accession="chr2" name="chr2">
</scanned-sequence>
<scanned-sequence accession="chr2" name="chr2">
</scanned-sequence>
<scanned-sequence accession="chr2" name="chr2">
</scanned-sequence>
<scanned-sequence accession="chr2" name="chr2">
</scanned-sequence>
<scanned-sequence accession="chr2" name="chr2">
</scanned-sequence>
<scanned-sequence accession="chr2" name="chr2">
<matched-element start="149133269" stop="149133254" score="10.2828" pvalue="8.76e-05">
<sequence>CCAGAAAGTTCACAGA</sequence>
<mem:qvalue>0.452</mem:qvalue>
</matched-element>
</scanned-sequence>
<scanned-sequence accession="chr2" name="chr2">
</scanned-sequence>
<scanned-sequence accession="chr2" name="chr2">
<matched-element start="156082081" stop="156082066" score="11.7273" pvalue="4.13e-05">
<sequence>ACGTAAAGTTCACTGA</sequence>
<mem:qvalue>0.389</mem:qvalue>
</matched-element>
</scanned-sequence>
<scanned-sequence accession="chr2" name="chr2">
<matched-element start="156965860" stop="156965845" score="11.7879" pvalue="4e-05">
<sequence>CCTCAAAGTTCAATAA</sequence>
<mem:qvalue>0.389</mem:qvalue>
</matched-element>
</scanned-sequence>
<scanned-sequence accession="chr2" name="chr2">
<matched-element start="157821386" stop="157821401" score="10.0303" pvalue="9.93e-05">
<sequence>GCCCAAATGTCATCTC</sequence>
<mem:qvalue>0.454</mem:qvalue>
</matched-element>
</scanned-sequence>
<scanned-sequence accession="chr2" name="chr2">
</scanned-sequence>
<scanned-sequence accession="chr2" name="chr2">
</scanned-sequence>
<scanned-sequence accession="chr2" name="chr2">
<matched-element start="158004750" stop="158004765" score="13.4343" pvalue="1.52e-05">
<sequence>GCTCAAAGTTCAACAC</sequence>
<mem:qvalue>0.351</mem:qvalue>
</matched-element>
</scanned-sequence>
<scanned-sequence accession="chr2" name="chr2">
</scanned-sequence>
<scanned-sequence accession="chr2" name="chr2">
</scanned-sequence>
<scanned-sequence accession="chr2" name="chr2">
<matched-element start="161268867" stop="161268852" score="13.0404" pvalue="1.93e-05">
<sequence>CCACAGAGGTCACGGA</sequence>
<mem:qvalue>0.361</mem:qvalue>
</matched-element>
</scanned-sequence>
<scanned-sequence accession="chr2" name="chr2">
</scanned-sequence>
<scanned-sequence accession="chr2" name="chr2">
</scanned-sequence>
<scanned-sequence accession="chr2" name="chr2">
</scanned-sequence>
<scanned-sequence accession="chr2" name="chr2">
</scanned-sequence>
<scanned-sequence accession="chr2" name="chr2">
</scanned-sequence>
<scanned-sequence accession="chr2" name="chr2">
</scanned-sequence>
<scanned-sequence accession="chr2" name="chr2">
</scanned-sequence>
<scanned-sequence accession="chr2" name="chr2">
</scanned-sequence>
<scanned-sequence accession="chr2" name="chr2">
</scanned-sequence>
<scanned-sequence accession="chr2" name="chr2">
</scanned-sequence>
<scanned-sequence accession="chr2" name="chr2">
<matched-element start="179103647" stop="179103632" score="13.697" pvalue="1.29e-05">
<sequence>CAAAAGAGGTCACCTG</sequence>
<mem:qvalue>0.351</mem:qvalue>
</matched-element>
</scanned-sequence>
<scanned-sequence accession="chr2" name="chr2">
</scanned-sequence>
<scanned-sequence accession="chr2" name="chr2">
</scanned-sequence>
<scanned-sequence accession="chr2" name="chr2">
</scanned-sequence>
<scanned-sequence accession="chr2" name="chr2">
</scanned-sequence>
<scanned-sequence accession="chr2" name="chr2">
</scanned-sequence>
<scanned-sequence accession="chr2" name="chr2">
<matched-element start="191243793" stop="191243778" score="10.9192" pvalue="6.35e-05">
<sequence>CCTCAGAGTTCAACAA</sequence>
<mem:qvalue>0.427</mem:qvalue>
</matched-element>
</scanned-sequence>
<scanned-sequence accession="chr2" name="chr2">
</scanned-sequence>
<scanned-sequence accession="chr2" name="chr2">
</scanned-sequence>
<scanned-sequence accession="chr2" name="chr2">
</scanned-sequence>
<scanned-sequence accession="chr2" name="chr2">
</scanned-sequence>
<scanned-sequence accession="chr2" name="chr2">
</scanned-sequence>
<scanned-sequence accession="chr2" name="chr2">
</scanned-sequence>
<scanned-sequence accession="chr2" name="chr2">
</scanned-sequence>
<scanned-sequence accession="chr2" name="chr2">
</scanned-sequence>
<scanned-sequence accession="chr2" name="chr2">
<matched-element start="198073073" stop="198073088" score="12.5556" pvalue="2.58e-05">
<sequence>GCTCAAGGGTCAAATC</sequence>
<mem:qvalue>0.373</mem:qvalue>
</matched-element>
</scanned-sequence>
<scanned-sequence accession="chr2" name="chr2">
</scanned-sequence>
<scanned-sequence accession="chr2" name="chr2">
</scanned-sequence>
<scanned-sequence accession="chr2" name="chr2">
</scanned-sequence>
<scanned-sequence accession="chr2" name="chr2">
<matched-element start="201690472" stop="201690457" score="10.2525" pvalue="8.9e-05">
<sequence>TTTCAAATGTCAACCA</sequence>
<mem:qvalue>0.452</mem:qvalue>
</matched-element>
</scanned-sequence>
<scanned-sequence accession="chr2" name="chr2">
</scanned-sequence>
<scanned-sequence accession="chr2" name="chr2">
<matched-element start="201696891" stop="201696906" score="10.8283" pvalue="6.66e-05">
<sequence>CCTGAAAGTTCAGGTT</sequence>
<mem:qvalue>0.428</mem:qvalue>
</matched-element>
</scanned-sequence>
<scanned-sequence accession="chr2" name="chr2">
</scanned-sequence>
<scanned-sequence accession="chr2" name="chr2">
</scanned-sequence>
<scanned-sequence accession="chr2" name="chr2">
</scanned-sequence>
<scanned-sequence accession="chr2" name="chr2">
</scanned-sequence>
<scanned-sequence accession="chr2" name="chr2">
</scanned-sequence>
<scanned-sequence accession="chr2" name="chr2">
<matched-element start="204600357" stop="204600372" score="14.7273" pvalue="6.42e-06">
<sequence>GCTTAGAGGTCACATT</sequence>
<mem:qvalue>0.332</mem:qvalue>
</matched-element>
</scanned-sequence>
<scanned-sequence accession="chr2" name="chr2">
</scanned-sequence>
<scanned-sequence accession="chr2" name="chr2">
</scanned-sequence>
<scanned-sequence accession="chr2" name="chr2">
</scanned-sequence>
<scanned-sequence accession="chr2" name="chr2">
</scanned-sequence>
<scanned-sequence accession="chr2" name="chr2">
</scanned-sequence>
<scanned-sequence accession="chr2" name="chr2">
</scanned-sequence>
<scanned-sequence accession="chr2" name="chr2">
</scanned-sequence>
<scanned-sequence accession="chr2" name="chr2">
</scanned-sequence>
<scanned-sequence accession="chr2" name="chr2">
</scanned-sequence>
<scanned-sequence accession="chr2" name="chr2">
</scanned-sequence>
<scanned-sequence accession="chr2" name="chr2">
<matched-element start="230830914" stop="230830899" score="13.6768" pvalue="1.3e-05">
<sequence>CACTAAAGGTCAGCTA</sequence>
<mem:qvalue>0.351</mem:qvalue>
</matched-element>
</scanned-sequence>
<scanned-sequence accession="chr2" name="chr2">
</scanned-sequence>
<scanned-sequence accession="chr2" name="chr2">
</scanned-sequence>
<scanned-sequence accession="chr2" name="chr2">
</scanned-sequence>
<scanned-sequence accession="chr2" name="chr2">
</scanned-sequence>
<scanned-sequence accession="chr2" name="chr2">
</scanned-sequence>
<scanned-sequence accession="chr2" name="chr2">
</scanned-sequence>
<scanned-sequence accession="chr2" name="chr2">
<matched-element start="231444161" stop="231444146" score="10.404" pvalue="8.25e-05">
<sequence>ATTTAGGGGTCAAGTG</sequence>
<mem:qvalue>0.452</mem:qvalue>
</matched-element>
</scanned-sequence>
<scanned-sequence accession="chr2" name="chr2">
</scanned-sequence>
<scanned-sequence accession="chr2" name="chr2">
</scanned-sequence>
<scanned-sequence accession="chr2" name="chr2">
</scanned-sequence>
<scanned-sequence accession="chr2" name="chr2">
</scanned-sequence>
<scanned-sequence accession="chr2" name="chr2">
<matched-element start="231549798" stop="231549813" score="12.7273" pvalue="2.33e-05">
<sequence>ATCCAGAGGTCATGCC</sequence>
<mem:qvalue>0.373</mem:qvalue>
</matched-element>
</scanned-sequence>
<scanned-sequence accession="chr2" name="chr2">
</scanned-sequence>
<scanned-sequence accession="chr2" name="chr2">
</scanned-sequence>
<scanned-sequence accession="chr2" name="chr2">
</scanned-sequence>
<scanned-sequence accession="chr2" name="chr2">
</scanned-sequence>
<scanned-sequence accession="chr2" name="chr2">
</scanned-sequence>
<scanned-sequence accession="chr2" name="chr2">
</scanned-sequence>
<scanned-sequence accession="chr2" name="chr2">
<matched-element start="232244800" stop="232244815" score="11.5253" pvalue="4.61e-05">
<sequence>GACCAGAGGTCAGGAC</sequence>
<mem:qvalue>0.389</mem:qvalue>
</matched-element>
</scanned-sequence>
<scanned-sequence accession="chr2" name="chr2">
</scanned-sequence>
<scanned-sequence accession="chr2" name="chr2">
</scanned-sequence>
<scanned-sequence accession="chr2" name="chr2">
</scanned-sequence>
<scanned-sequence accession="chr2" name="chr2">
</scanned-sequence>
<scanned-sequence accession="chr2" name="chr2">
</scanned-sequence>
<scanned-sequence accession="chr2" name="chr2">
</scanned-sequence>
<scanned-sequence accession="chr2" name="chr2">
</scanned-sequence>
<scanned-sequence accession="chr2" name="chr2">
</scanned-sequence>
<scanned-sequence accession="chr2" name="chr2">
</scanned-sequence>
<scanned-sequence accession="chr2" name="chr2">
</scanned-sequence>
<scanned-sequence accession="chr2" name="chr2">
</scanned-sequence>
<scanned-sequence accession="chr2" name="chr2">
</scanned-sequence>
<scanned-sequence accession="chr2" name="chr2">
</scanned-sequence>
<scanned-sequence accession="chr2" name="chr2">
</scanned-sequence>
<scanned-sequence accession="chr2" name="chr2">
</scanned-sequence>
<scanned-sequence accession="chr2" name="chr2">
</scanned-sequence>
<scanned-sequence accession="chr2" name="chr2">
</scanned-sequence>
<scanned-sequence accession="chr3" name="chr3">
</scanned-sequence>
<scanned-sequence accession="chr3" name="chr3">
</scanned-sequence>
<scanned-sequence accession="chr3" name="chr3">
</scanned-sequence>
<scanned-sequence accession="chr3" name="chr3">
<matched-element start="4994408" stop="4994423" score="10.8586" pvalue="6.55e-05">
<sequence>GTGAGAAGGTCACAGA</sequence>
<mem:qvalue>0.427</mem:qvalue>
</matched-element>
<matched-element start="4994274" stop="4994289" score="10.7071" pvalue="7.08e-05">
<sequence>GCGCAGAGGTCAGTGA</sequence>
<mem:qvalue>0.43</mem:qvalue>
</matched-element>
</scanned-sequence>
<scanned-sequence accession="chr3" name="chr3">
<matched-element start="6277315" stop="6277330" score="13.5859" pvalue="1.38e-05">
<sequence>AAGCAGAGGTCATCTC</sequence>
<mem:qvalue>0.351</mem:qvalue>
</matched-element>
</scanned-sequence>
<scanned-sequence accession="chr3" name="chr3">
</scanned-sequence>
<scanned-sequence accession="chr3" name="chr3">
</scanned-sequence>
<scanned-sequence accession="chr3" name="chr3">
</scanned-sequence>
<scanned-sequence accession="chr3" name="chr3">
<matched-element start="10237487" stop="10237502" score="10.9899" pvalue="6.12e-05">
<sequence>TGAGAGAGGTCACCAC</sequence>
<mem:qvalue>0.425</mem:qvalue>
</matched-element>
</scanned-sequence>
<scanned-sequence accession="chr3" name="chr3">
</scanned-sequence>
<scanned-sequence accession="chr3" name="chr3">
</scanned-sequence>
<scanned-sequence accession="chr3" name="chr3">
</scanned-sequence>
<scanned-sequence accession="chr3" name="chr3">
</scanned-sequence>
<scanned-sequence accession="chr3" name="chr3">
</scanned-sequence>
<scanned-sequence accession="chr3" name="chr3">
</scanned-sequence>
<scanned-sequence accession="chr3" name="chr3">
</scanned-sequence>
<scanned-sequence accession="chr3" name="chr3">
</scanned-sequence>
<scanned-sequence accession="chr3" name="chr3">
<matched-element start="13104840" stop="13104825" score="13.6465" pvalue="1.33e-05">
<sequence>GAGCAGAGGTCAAGCG</sequence>
<mem:qvalue>0.351</mem:qvalue>
</matched-element>
</scanned-sequence>
<scanned-sequence accession="chr3" name="chr3">
</scanned-sequence>
<scanned-sequence accession="chr3" name="chr3">
<matched-element start="13349053" stop="13349038" score="14.5758" pvalue="7.15e-06">
<sequence>TCTTAAAGGTCAGCCC</sequence>
<mem:qvalue>0.332</mem:qvalue>
</matched-element>
</scanned-sequence>
<scanned-sequence accession="chr3" name="chr3">
</scanned-sequence>
<scanned-sequence accession="chr3" name="chr3">
<matched-element start="14668155" stop="14668140" score="13.8384" pvalue="1.18e-05">
<sequence>TTGGAAAGGTCATAGA</sequence>
<mem:qvalue>0.351</mem:qvalue>
</matched-element>
<matched-element start="14668120" stop="14668105" score="12.1313" pvalue="3.3e-05">
<sequence>CTGCTAAGGTCATCTT</sequence>
<mem:qvalue>0.389</mem:qvalue>
</matched-element>
</scanned-sequence>
<scanned-sequence accession="chr3" name="chr3">
<matched-element start="15378096" stop="15378081" score="13.7778" pvalue="1.22e-05">
<sequence>CTTCAAAGTTCACATA</sequence>
<mem:qvalue>0.351</mem:qvalue>
</matched-element>
</scanned-sequence>
<scanned-sequence accession="chr3" name="chr3">
</scanned-sequence>
<scanned-sequence accession="chr3" name="chr3">
</scanned-sequence>
<scanned-sequence accession="chr3" name="chr3">
</scanned-sequence>
<scanned-sequence accession="chr3" name="chr3">
</scanned-sequence>
<scanned-sequence accession="chr3" name="chr3">
</scanned-sequence>
<scanned-sequence accession="chr3" name="chr3">
</scanned-sequence>
<scanned-sequence accession="chr3" name="chr3">
</scanned-sequence>
<scanned-sequence accession="chr3" name="chr3">
<matched-element start="23670162" stop="23670147" score="10.8788" pvalue="6.48e-05">
<sequence>GGGAAAAGGTCAGTGA</sequence>
<mem:qvalue>0.427</mem:qvalue>
</matched-element>
</scanned-sequence>
<scanned-sequence accession="chr3" name="chr3">
<matched-element start="23874339" stop="23874324" score="10.5657" pvalue="7.61e-05">
<sequence>TAGCTAAGGTCATTGC</sequence>
<mem:qvalue>0.449</mem:qvalue>
</matched-element>
</scanned-sequence>
<scanned-sequence accession="chr3" name="chr3">
</scanned-sequence>
<scanned-sequence accession="chr3" name="chr3">
</scanned-sequence>
<scanned-sequence accession="chr3" name="chr3">
<matched-element start="25235078" stop="25235063" score="11.5556" pvalue="4.54e-05">
<sequence>AAATAGAGGTCATCCA</sequence>
<mem:qvalue>0.389</mem:qvalue>
</matched-element>
</scanned-sequence>
<scanned-sequence accession="chr3" name="chr3">
</scanned-sequence>
<scanned-sequence accession="chr3" name="chr3">
</scanned-sequence>
<scanned-sequence accession="chr3" name="chr3">
</scanned-sequence>
<scanned-sequence accession="chr3" name="chr3">
</scanned-sequence>
<scanned-sequence accession="chr3" name="chr3">
<matched-element start="40977909" stop="40977894" score="14.4949" pvalue="7.58e-06">
<sequence>TCAGAAAGGTCACAAA</sequence>
<mem:qvalue>0.332</mem:qvalue>
</matched-element>
</scanned-sequence>
<scanned-sequence accession="chr3" name="chr3">
</scanned-sequence>
<scanned-sequence accession="chr3" name="chr3">
</scanned-sequence>
<scanned-sequence accession="chr3" name="chr3">
<matched-element start="45001015" stop="45001000" score="12.4747" pvalue="2.71e-05">
<sequence>GCCACAAGGTCACAGG</sequence>
<mem:qvalue>0.373</mem:qvalue>
</matched-element>
</scanned-sequence>
<scanned-sequence accession="chr3" name="chr3">
</scanned-sequence>
<scanned-sequence accession="chr3" name="chr3">
</scanned-sequence>
<scanned-sequence accession="chr3" name="chr3">
</scanned-sequence>
<scanned-sequence accession="chr3" name="chr3">
</scanned-sequence>
<scanned-sequence accession="chr3" name="chr3">
</scanned-sequence>
<scanned-sequence accession="chr3" name="chr3">
</scanned-sequence>
<scanned-sequence accession="chr3" name="chr3">
</scanned-sequence>
<scanned-sequence accession="chr3" name="chr3">
</scanned-sequence>
<scanned-sequence accession="chr3" name="chr3">
</scanned-sequence>
<scanned-sequence accession="chr3" name="chr3">
<matched-element start="48909699" stop="48909714" score="13.4545" pvalue="1.5e-05">
<sequence>GTGCAGAGGTCATCCA</sequence>
<mem:qvalue>0.351</mem:qvalue>
</matched-element>
</scanned-sequence>
<scanned-sequence accession="chr3" name="chr3">
</scanned-sequence>
<scanned-sequence accession="chr3" name="chr3">
</scanned-sequence>
<scanned-sequence accession="chr3" name="chr3">
</scanned-sequence>
<scanned-sequence accession="chr3" name="chr3">
</scanned-sequence>
<scanned-sequence accession="chr3" name="chr3">
<matched-element start="49257235" stop="49257220" score="11.6162" pvalue="4.39e-05">
<sequence>TCAGAAAGTTCATGTT</sequence>
<mem:qvalue>0.389</mem:qvalue>
</matched-element>
</scanned-sequence>
<scanned-sequence accession="chr3" name="chr3">
</scanned-sequence>
<scanned-sequence accession="chr3" name="chr3">
</scanned-sequence>
<scanned-sequence accession="chr3" name="chr3">
</scanned-sequence>
<scanned-sequence accession="chr3" name="chr3">
</scanned-sequence>
<scanned-sequence accession="chr3" name="chr3">
</scanned-sequence>
<scanned-sequence accession="chr3" name="chr3">
</scanned-sequence>
<scanned-sequence accession="chr3" name="chr3">
</scanned-sequence>
<scanned-sequence accession="chr3" name="chr3">
<matched-element start="53112160" stop="53112145" score="14.6061" pvalue="7e-06">
<sequence>GAGCAAAGGTCATTAA</sequence>
<mem:qvalue>0.332</mem:qvalue>
</matched-element>
</scanned-sequence>
<scanned-sequence accession="chr3" name="chr3">
</scanned-sequence>
<scanned-sequence accession="chr3" name="chr3">
</scanned-sequence>
<scanned-sequence accession="chr3" name="chr3">
<matched-element start="53780089" stop="53780104" score="10.4646" pvalue="8.01e-05">
<sequence>CTGGAAGGGTCACAGA</sequence>
<mem:qvalue>0.452</mem:qvalue>
</matched-element>
</scanned-sequence>
<scanned-sequence accession="chr3" name="chr3">
</scanned-sequence>
<scanned-sequence accession="chr3" name="chr3">
</scanned-sequence>
<scanned-sequence accession="chr3" name="chr3">
</scanned-sequence>
<scanned-sequence accession="chr3" name="chr3">
</scanned-sequence>
<scanned-sequence accession="chr3" name="chr3">
</scanned-sequence>
<scanned-sequence accession="chr3" name="chr3">
</scanned-sequence>
<scanned-sequence accession="chr3" name="chr3">
</scanned-sequence>
<scanned-sequence accession="chr3" name="chr3">
<matched-element start="72308414" stop="72308399" score="12.4141" pvalue="2.8e-05">
<sequence>TTGCAGAGGTCAGCCT</sequence>
<mem:qvalue>0.376</mem:qvalue>
</matched-element>
</scanned-sequence>
<scanned-sequence accession="chr3" name="chr3">
</scanned-sequence>
<scanned-sequence accession="chr3" name="chr3">
</scanned-sequence>
<scanned-sequence accession="chr3" name="chr3">
</scanned-sequence>
<scanned-sequence accession="chr3" name="chr3">
<matched-element start="99724083" stop="99724068" score="11.4747" pvalue="4.74e-05">
<sequence>CCTTTAAGGTCATTTG</sequence>
<mem:qvalue>0.396</mem:qvalue>
</matched-element>
</scanned-sequence>
<scanned-sequence accession="chr3" name="chr3">
</scanned-sequence>
<scanned-sequence accession="chr3" name="chr3">
<matched-element start="99738195" stop="99738210" score="10.8081" pvalue="6.72e-05">
<sequence>TACTAGGGGTCACAAG</sequence>
<mem:qvalue>0.428</mem:qvalue>
</matched-element>
</scanned-sequence>
<scanned-sequence accession="chr3" name="chr3">
<matched-element start="99758020" stop="99758035" score="10.1515" pvalue="9.35e-05">
<sequence>ACGCAAAGTTCAGAAC</sequence>
<mem:qvalue>0.452</mem:qvalue>
</matched-element>
</scanned-sequence>
<scanned-sequence accession="chr3" name="chr3">
</scanned-sequence>
<scanned-sequence accession="chr3" name="chr3">
</scanned-sequence>
<scanned-sequence accession="chr3" name="chr3">
</scanned-sequence>
<scanned-sequence accession="chr3" name="chr3">
</scanned-sequence>
<scanned-sequence accession="chr3" name="chr3">
</scanned-sequence>
<scanned-sequence accession="chr3" name="chr3">
</scanned-sequence>
<scanned-sequence accession="chr3" name="chr3">
</scanned-sequence>
<scanned-sequence accession="chr3" name="chr3">
</scanned-sequence>
<scanned-sequence accession="chr3" name="chr3">
</scanned-sequence>
<scanned-sequence accession="chr3" name="chr3">
</scanned-sequence>
<scanned-sequence accession="chr3" name="chr3">
<matched-element start="113554036" stop="113554021" score="11.1717" pvalue="5.57e-05">
<sequence>TTTTTGAGGTCACCAA</sequence>
<mem:qvalue>0.407</mem:qvalue>
</matched-element>
</scanned-sequence>
<scanned-sequence accession="chr3" name="chr3">
</scanned-sequence>
<scanned-sequence accession="chr3" name="chr3">
</scanned-sequence>
<scanned-sequence accession="chr3" name="chr3">
</scanned-sequence>
<scanned-sequence accession="chr3" name="chr3">
</scanned-sequence>
<scanned-sequence accession="chr3" name="chr3">
<matched-element start="116349182" stop="116349197" score="13.4444" pvalue="1.51e-05">
<sequence>CTGAAAAGGTCAATCG</sequence>
<mem:qvalue>0.351</mem:qvalue>
</matched-element>
</scanned-sequence>
<scanned-sequence accession="chr3" name="chr3">
</scanned-sequence>
<scanned-sequence accession="chr3" name="chr3">
</scanned-sequence>
<scanned-sequence accession="chr3" name="chr3">
</scanned-sequence>
<scanned-sequence accession="chr3" name="chr3">
</scanned-sequence>
<scanned-sequence accession="chr3" name="chr3">
</scanned-sequence>
<scanned-sequence accession="chr3" name="chr3">
<matched-element start="123304339" stop="123304354" score="10.9394" pvalue="6.28e-05">
<sequence>TTAGAGAGGTCACTGA</sequence>
<mem:qvalue>0.427</mem:qvalue>
</matched-element>
</scanned-sequence>
<scanned-sequence accession="chr3" name="chr3">
</scanned-sequence>
<scanned-sequence accession="chr3" name="chr3">
</scanned-sequence>
<scanned-sequence accession="chr3" name="chr3">
</scanned-sequence>
<scanned-sequence accession="chr3" name="chr3">
</scanned-sequence>
<scanned-sequence accession="chr3" name="chr3">
</scanned-sequence>
<scanned-sequence accession="chr3" name="chr3">
</scanned-sequence>
<scanned-sequence accession="chr3" name="chr3">
</scanned-sequence>
<scanned-sequence accession="chr3" name="chr3">
</scanned-sequence>
<scanned-sequence accession="chr3" name="chr3">
</scanned-sequence>
<scanned-sequence accession="chr3" name="chr3">
</scanned-sequence>
<scanned-sequence accession="chr3" name="chr3">
</scanned-sequence>
<scanned-sequence accession="chr3" name="chr3">
<matched-element start="134774490" stop="134774475" score="11.2424" pvalue="5.36e-05">
<sequence>TTACCAAGGTCAAGTT</sequence>
<mem:qvalue>0.407</mem:qvalue>
</matched-element>
</scanned-sequence>
<scanned-sequence accession="chr3" name="chr3">
</scanned-sequence>
<scanned-sequence accession="chr3" name="chr3">
</scanned-sequence>
<scanned-sequence accession="chr3" name="chr3">
</scanned-sequence>
<scanned-sequence accession="chr3" name="chr3">
</scanned-sequence>
<scanned-sequence accession="chr3" name="chr3">
</scanned-sequence>
<scanned-sequence accession="chr3" name="chr3">
</scanned-sequence>
<scanned-sequence accession="chr3" name="chr3">
</scanned-sequence>
<scanned-sequence accession="chr3" name="chr3">
</scanned-sequence>
<scanned-sequence accession="chr3" name="chr3">
</scanned-sequence>
<scanned-sequence accession="chr3" name="chr3">
<matched-element start="157886320" stop="157886305" score="14.0707" pvalue="1.01e-05">
<sequence>AAGCAAAGTTCACCCT</sequence>
<mem:qvalue>0.343</mem:qvalue>
</matched-element>
</scanned-sequence>
<scanned-sequence accession="chr3" name="chr3">
</scanned-sequence>
<scanned-sequence accession="chr3" name="chr3">
<matched-element start="158289283" stop="158289268" score="12.9899" pvalue="1.99e-05">
<sequence>CTTCTAAGGTCACGGA</sequence>
<mem:qvalue>0.361</mem:qvalue>
</matched-element>
</scanned-sequence>
<scanned-sequence accession="chr3" name="chr3">
</scanned-sequence>
<scanned-sequence accession="chr3" name="chr3">
</scanned-sequence>
<scanned-sequence accession="chr3" name="chr3">
</scanned-sequence>
<scanned-sequence accession="chr3" name="chr3">
</scanned-sequence>
<scanned-sequence accession="chr3" name="chr3">
</scanned-sequence>
<scanned-sequence accession="chr3" name="chr3">
</scanned-sequence>
<scanned-sequence accession="chr3" name="chr3">
</scanned-sequence>
<scanned-sequence accession="chr3" name="chr3">
</scanned-sequence>
<scanned-sequence accession="chr3" name="chr3">
</scanned-sequence>
<scanned-sequence accession="chr3" name="chr3">
<matched-element start="173307802" stop="173307817" score="11.2121" pvalue="5.45e-05">
<sequence>AAGAAAAGTTCATAGA</sequence>
<mem:qvalue>0.407</mem:qvalue>
</matched-element>
</scanned-sequence>
<scanned-sequence accession="chr3" name="chr3">
</scanned-sequence>
<scanned-sequence accession="chr3" name="chr3">
</scanned-sequence>
<scanned-sequence accession="chr3" name="chr3">
</scanned-sequence>
<scanned-sequence accession="chr3" name="chr3">
<matched-element start="179719779" stop="179719794" score="11.2525" pvalue="5.33e-05">
<sequence>TTACCAAGGTCAAGAG</sequence>
<mem:qvalue>0.407</mem:qvalue>
</matched-element>
</scanned-sequence>
<scanned-sequence accession="chr3" name="chr3">
</scanned-sequence>
<scanned-sequence accession="chr3" name="chr3">
</scanned-sequence>
<scanned-sequence accession="chr3" name="chr3">
<matched-element start="181479346" stop="181479361" score="11.1616" pvalue="5.6e-05">
<sequence>ATACAAAGTTCACTGA</sequence>
<mem:qvalue>0.407</mem:qvalue>
</matched-element>
</scanned-sequence>
<scanned-sequence accession="chr3" name="chr3">
</scanned-sequence>
<scanned-sequence accession="chr3" name="chr3">
</scanned-sequence>
<scanned-sequence accession="chr3" name="chr3">
</scanned-sequence>
<scanned-sequence accession="chr3" name="chr3">
</scanned-sequence>
<scanned-sequence accession="chr3" name="chr3">
</scanned-sequence>
<scanned-sequence accession="chr3" name="chr3">
<matched-element start="187984152" stop="187984167" score="10.7374" pvalue="6.97e-05">
<sequence>TAGTGAAGGTCATAGG</sequence>
<mem:qvalue>0.43</mem:qvalue>
</matched-element>
</scanned-sequence>
<scanned-sequence accession="chr3" name="chr3">
</scanned-sequence>
<scanned-sequence accession="chr3" name="chr3">
</scanned-sequence>
<scanned-sequence accession="chr3" name="chr3">
</scanned-sequence>
<scanned-sequence accession="chr3" name="chr3">
</scanned-sequence>
<scanned-sequence accession="chr3" name="chr3">
</scanned-sequence>
<scanned-sequence accession="chr3" name="chr3">
</scanned-sequence>
<scanned-sequence accession="chr3" name="chr3">
</scanned-sequence>
<scanned-sequence accession="chr3" name="chr3">
</scanned-sequence>
<scanned-sequence accession="chr3" name="chr3">
<matched-element start="196349910" stop="196349895" score="14.1919" pvalue="9.33e-06">
<sequence>TTTAAAAGTTCACCAC</sequence>
<mem:qvalue>0.343</mem:qvalue>
</matched-element>
</scanned-sequence>
<scanned-sequence accession="chr3" name="chr3">
</scanned-sequence>
<scanned-sequence accession="chr3" name="chr3">
</scanned-sequence>
<scanned-sequence accession="chr3" name="chr3">
</scanned-sequence>
<scanned-sequence accession="chr3" name="chr3">
</scanned-sequence>
<scanned-sequence accession="chr3" name="chr3">
</scanned-sequence>
<scanned-sequence accession="chr3" name="chr3">
</scanned-sequence>
<scanned-sequence accession="chr3" name="chr3">
</scanned-sequence>
<scanned-sequence accession="chr3" name="chr3">
</scanned-sequence>
<scanned-sequence accession="chr3" name="chr3">
</scanned-sequence>
<scanned-sequence accession="chr3" name="chr3">
</scanned-sequence>
<scanned-sequence accession="chr4" name="chr4">
</scanned-sequence>
<scanned-sequence accession="chr4" name="chr4">
</scanned-sequence>
<scanned-sequence accession="chr4" name="chr4">
</scanned-sequence>
<scanned-sequence accession="chr4" name="chr4">
</scanned-sequence>
<scanned-sequence accession="chr4" name="chr4">
</scanned-sequence>
<scanned-sequence accession="chr4" name="chr4">
</scanned-sequence>
<scanned-sequence accession="chr4" name="chr4">
</scanned-sequence>
<scanned-sequence accession="chr4" name="chr4">
</scanned-sequence>
<scanned-sequence accession="chr4" name="chr4">
</scanned-sequence>
<scanned-sequence accession="chr4" name="chr4">
</scanned-sequence>
<scanned-sequence accession="chr4" name="chr4">
</scanned-sequence>
<scanned-sequence accession="chr4" name="chr4">
</scanned-sequence>
<scanned-sequence accession="chr4" name="chr4">
</scanned-sequence>
<scanned-sequence accession="chr4" name="chr4">
<matched-element start="14467284" stop="14467269" score="10.5354" pvalue="7.72e-05">
<sequence>CCTTGAAGGTCAAGGA</sequence>
<mem:qvalue>0.45</mem:qvalue>
</matched-element>
</scanned-sequence>
<scanned-sequence accession="chr4" name="chr4">
</scanned-sequence>
<scanned-sequence accession="chr4" name="chr4">
</scanned-sequence>
<scanned-sequence accession="chr4" name="chr4">
</scanned-sequence>
<scanned-sequence accession="chr4" name="chr4">
</scanned-sequence>
<scanned-sequence accession="chr4" name="chr4">
</scanned-sequence>
<scanned-sequence accession="chr4" name="chr4">
</scanned-sequence>
<scanned-sequence accession="chr4" name="chr4">
<matched-element start="25694981" stop="25694996" score="14.5152" pvalue="7.47e-06">
<sequence>CTTAAAAGGTCAAGAC</sequence>
<mem:qvalue>0.332</mem:qvalue>
</matched-element>
</scanned-sequence>
<scanned-sequence accession="chr4" name="chr4">
</scanned-sequence>
<scanned-sequence accession="chr4" name="chr4">
</scanned-sequence>
<scanned-sequence accession="chr4" name="chr4">
</scanned-sequence>
<scanned-sequence accession="chr4" name="chr4">
</scanned-sequence>
<scanned-sequence accession="chr4" name="chr4">
</scanned-sequence>
<scanned-sequence accession="chr4" name="chr4">
</scanned-sequence>
<scanned-sequence accession="chr4" name="chr4">
</scanned-sequence>
<scanned-sequence accession="chr4" name="chr4">
</scanned-sequence>
<scanned-sequence accession="chr4" name="chr4">
</scanned-sequence>
<scanned-sequence accession="chr4" name="chr4">
</scanned-sequence>
<scanned-sequence accession="chr4" name="chr4">
</scanned-sequence>
<scanned-sequence accession="chr4" name="chr4">
</scanned-sequence>
<scanned-sequence accession="chr4" name="chr4">
</scanned-sequence>
<scanned-sequence accession="chr4" name="chr4">
</scanned-sequence>
<scanned-sequence accession="chr4" name="chr4">
</scanned-sequence>
<scanned-sequence accession="chr4" name="chr4">
</scanned-sequence>
<scanned-sequence accession="chr4" name="chr4">
</scanned-sequence>
<scanned-sequence accession="chr4" name="chr4">
</scanned-sequence>
<scanned-sequence accession="chr4" name="chr4">
</scanned-sequence>
<scanned-sequence accession="chr4" name="chr4">
</scanned-sequence>
<scanned-sequence accession="chr4" name="chr4">
</scanned-sequence>
<scanned-sequence accession="chr4" name="chr4">
</scanned-sequence>
<scanned-sequence accession="chr4" name="chr4">
<matched-element start="79779245" stop="79779230" score="15.6162" pvalue="3.13e-06">
<sequence>TCACAGAGGTCACCTG</sequence>
<mem:qvalue>0.318</mem:qvalue>
</matched-element>
</scanned-sequence>
<scanned-sequence accession="chr4" name="chr4">
</scanned-sequence>
<scanned-sequence accession="chr4" name="chr4">
</scanned-sequence>
<scanned-sequence accession="chr4" name="chr4">
<matched-element start="88068934" stop="88068949" score="15.4242" pvalue="3.71e-06">
<sequence>TTCTAAAGGTCACTAT</sequence>
<mem:qvalue>0.33</mem:qvalue>
</matched-element>
<matched-element start="88068768" stop="88068753" score="10.3838" pvalue="8.34e-05">
<sequence>TGGCACAGGTCATCTG</sequence>
<mem:qvalue>0.452</mem:qvalue>
</matched-element>
</scanned-sequence>
<scanned-sequence accession="chr4" name="chr4">
</scanned-sequence>
<scanned-sequence accession="chr4" name="chr4">
</scanned-sequence>
<scanned-sequence accession="chr4" name="chr4">
</scanned-sequence>
<scanned-sequence accession="chr4" name="chr4">
</scanned-sequence>
<scanned-sequence accession="chr4" name="chr4">
</scanned-sequence>
<scanned-sequence accession="chr4" name="chr4">
</scanned-sequence>
<scanned-sequence accession="chr4" name="chr4">
<matched-element start="106734789" stop="106734774" score="10.697" pvalue="7.12e-05">
<sequence>AATCAAAGGTTAAAAG</sequence>
<mem:qvalue>0.43</mem:qvalue>
</matched-element>
</scanned-sequence>
<scanned-sequence accession="chr4" name="chr4">
</scanned-sequence>
<scanned-sequence accession="chr4" name="chr4">
</scanned-sequence>
<scanned-sequence accession="chr4" name="chr4">
</scanned-sequence>
<scanned-sequence accession="chr4" name="chr4">
</scanned-sequence>
<scanned-sequence accession="chr4" name="chr4">
<matched-element start="121207810" stop="121207795" score="10.2525" pvalue="8.9e-05">
<sequence>CACTAGGGGTCACATG</sequence>
<mem:qvalue>0.452</mem:qvalue>
</matched-element>
</scanned-sequence>
<scanned-sequence accession="chr4" name="chr4">
</scanned-sequence>
<scanned-sequence accession="chr4" name="chr4">
</scanned-sequence>
<scanned-sequence accession="chr4" name="chr4">
</scanned-sequence>
<scanned-sequence accession="chr4" name="chr4">
</scanned-sequence>
<scanned-sequence accession="chr4" name="chr4">
</scanned-sequence>
<scanned-sequence accession="chr4" name="chr4">
</scanned-sequence>
<scanned-sequence accession="chr4" name="chr4">
</scanned-sequence>
<scanned-sequence accession="chr4" name="chr4">
</scanned-sequence>
<scanned-sequence accession="chr4" name="chr4">
<matched-element start="152885563" stop="152885578" score="10.5051" pvalue="7.84e-05">
<sequence>TGACAAGGGTCACTAT</sequence>
<mem:qvalue>0.452</mem:qvalue>
</matched-element>
</scanned-sequence>
<scanned-sequence accession="chr4" name="chr4">
</scanned-sequence>
<scanned-sequence accession="chr4" name="chr4">
</scanned-sequence>
<scanned-sequence accession="chr4" name="chr4">
</scanned-sequence>
<scanned-sequence accession="chr4" name="chr4">
</scanned-sequence>
<scanned-sequence accession="chr4" name="chr4">
</scanned-sequence>
<scanned-sequence accession="chr4" name="chr4">
</scanned-sequence>
<scanned-sequence accession="chr4" name="chr4">
</scanned-sequence>
<scanned-sequence accession="chr4" name="chr4">
</scanned-sequence>
<scanned-sequence accession="chr4" name="chr4">
</scanned-sequence>
<scanned-sequence accession="chr4" name="chr4">
</scanned-sequence>
<scanned-sequence accession="chr4" name="chr4">
</scanned-sequence>
<scanned-sequence accession="chr4" name="chr4">
</scanned-sequence>
<scanned-sequence accession="chr4" name="chr4">
</scanned-sequence>
<scanned-sequence accession="chr4" name="chr4">
</scanned-sequence>
<scanned-sequence accession="chr4" name="chr4">
</scanned-sequence>
<scanned-sequence accession="chr4" name="chr4">
</scanned-sequence>
<scanned-sequence accession="chr4" name="chr4">
<matched-element start="185542488" stop="185542473" score="12.404" pvalue="2.82e-05">
<sequence>TTTCAGAGTTCACATA</sequence>
<mem:qvalue>0.376</mem:qvalue>
</matched-element>
</scanned-sequence>
<scanned-sequence accession="chr4" name="chr4">
</scanned-sequence>
<scanned-sequence accession="chr4" name="chr4">
</scanned-sequence>
<scanned-sequence accession="chr4" name="chr4">
<matched-element start="185973704" stop="185973719" score="13.9798" pvalue="1.07e-05">
<sequence>TCGCAGAGGTCACAGC</sequence>
<mem:qvalue>0.343</mem:qvalue>
</matched-element>
</scanned-sequence>
<scanned-sequence accession="chr4" name="chr4">
</scanned-sequence>
<scanned-sequence accession="chr4" name="chr4">
</scanned-sequence>
<scanned-sequence accession="chr4" name="chr4">
</scanned-sequence>
<scanned-sequence accession="chr5" name="chr5">
</scanned-sequence>
<scanned-sequence accession="chr5" name="chr5">
</scanned-sequence>
<scanned-sequence accession="chr5" name="chr5">
</scanned-sequence>
<scanned-sequence accession="chr5" name="chr5">
<matched-element start="5414367" stop="5414352" score="14.1212" pvalue="9.77e-06">
<sequence>AACCAGAGGTCAACAG</sequence>
<mem:qvalue>0.343</mem:qvalue>
</matched-element>
<matched-element start="5414292" stop="5414277" score="10.7879" pvalue="6.79e-05">
<sequence>GTTCAGAGTTCACTGA</sequence>
<mem:qvalue>0.428</mem:qvalue>
</matched-element>
<matched-element start="5414261" stop="5414246" score="10.5455" pvalue="7.68e-05">
<sequence>ACCAAGAGTTCACAGT</sequence>
<mem:qvalue>0.45</mem:qvalue>
</matched-element>
</scanned-sequence>
<scanned-sequence accession="chr5" name="chr5">
</scanned-sequence>
<scanned-sequence accession="chr5" name="chr5">
</scanned-sequence>
<scanned-sequence accession="chr5" name="chr5">
</scanned-sequence>
<scanned-sequence accession="chr5" name="chr5">
</scanned-sequence>
<scanned-sequence accession="chr5" name="chr5">
</scanned-sequence>
<scanned-sequence accession="chr5" name="chr5">
</scanned-sequence>
<scanned-sequence accession="chr5" name="chr5">
</scanned-sequence>
<scanned-sequence accession="chr5" name="chr5">
</scanned-sequence>
<scanned-sequence accession="chr5" name="chr5">
</scanned-sequence>
<scanned-sequence accession="chr5" name="chr5">
<matched-element start="33886215" stop="33886200" score="10.8889" pvalue="6.45e-05">
<sequence>TCCCAGAGGTCGCCGT</sequence>
<mem:qvalue>0.427</mem:qvalue>
</matched-element>
</scanned-sequence>
<scanned-sequence accession="chr5" name="chr5">
<matched-element start="37774020" stop="37774035" score="11.7475" pvalue="4.09e-05">
<sequence>TGTCAGAGTTCATCTG</sequence>
<mem:qvalue>0.389</mem:qvalue>
</matched-element>
</scanned-sequence>
<scanned-sequence accession="chr5" name="chr5">
</scanned-sequence>
<scanned-sequence accession="chr5" name="chr5">
<matched-element start="40864436" stop="40864421" score="15" pvalue="5.23e-06">
<sequence>GCCAAGAGGTCACGAG</sequence>
<mem:qvalue>0.332</mem:qvalue>
</matched-element>
</scanned-sequence>
<scanned-sequence accession="chr5" name="chr5">
</scanned-sequence>
<scanned-sequence accession="chr5" name="chr5">
</scanned-sequence>
<scanned-sequence accession="chr5" name="chr5">
<matched-element start="43639641" stop="43639626" score="12.4949" pvalue="2.68e-05">
<sequence>CCTCAAGGGTCAAGCA</sequence>
<mem:qvalue>0.373</mem:qvalue>
</matched-element>
</scanned-sequence>
<scanned-sequence accession="chr5" name="chr5">
</scanned-sequence>
<scanned-sequence accession="chr5" name="chr5">
</scanned-sequence>
<scanned-sequence accession="chr5" name="chr5">
</scanned-sequence>
<scanned-sequence accession="chr5" name="chr5">
<matched-element start="55480471" stop="55480486" score="10.2323" pvalue="8.99e-05">
<sequence>GCTGAGAGGTCAGTAA</sequence>
<mem:qvalue>0.452</mem:qvalue>
</matched-element>
</scanned-sequence>
<scanned-sequence accession="chr5" name="chr5">
</scanned-sequence>
<scanned-sequence accession="chr5" name="chr5">
</scanned-sequence>
<scanned-sequence accession="chr5" name="chr5">
</scanned-sequence>
<scanned-sequence accession="chr5" name="chr5">
</scanned-sequence>
<scanned-sequence accession="chr5" name="chr5">
</scanned-sequence>
<scanned-sequence accession="chr5" name="chr5">
</scanned-sequence>
<scanned-sequence accession="chr5" name="chr5">
</scanned-sequence>
<scanned-sequence accession="chr5" name="chr5">
<matched-element start="78089939" stop="78089924" score="14.303" pvalue="8.65e-06">
<sequence>GGTTAAAGGTCATAGG</sequence>
<mem:qvalue>0.332</mem:qvalue>
</matched-element>
</scanned-sequence>
<scanned-sequence accession="chr5" name="chr5">
</scanned-sequence>
<scanned-sequence accession="chr5" name="chr5">
</scanned-sequence>
<scanned-sequence accession="chr5" name="chr5">
</scanned-sequence>
<scanned-sequence accession="chr5" name="chr5">
</scanned-sequence>
<scanned-sequence accession="chr5" name="chr5">
</scanned-sequence>
<scanned-sequence accession="chr5" name="chr5">
</scanned-sequence>
<scanned-sequence accession="chr5" name="chr5">
</scanned-sequence>
<scanned-sequence accession="chr5" name="chr5">
</scanned-sequence>
<scanned-sequence accession="chr5" name="chr5">
</scanned-sequence>
<scanned-sequence accession="chr5" name="chr5">
</scanned-sequence>
<scanned-sequence accession="chr5" name="chr5">
</scanned-sequence>
<scanned-sequence accession="chr5" name="chr5">
</scanned-sequence>
<scanned-sequence accession="chr5" name="chr5">
</scanned-sequence>
<scanned-sequence accession="chr5" name="chr5">
</scanned-sequence>
<scanned-sequence accession="chr5" name="chr5">
<matched-element start="106759273" stop="106759288" score="10.7374" pvalue="6.97e-05">
<sequence>GCTTTAAGGTCAGCCA</sequence>
<mem:qvalue>0.43</mem:qvalue>
</matched-element>
</scanned-sequence>
<scanned-sequence accession="chr5" name="chr5">
<matched-element start="106935123" stop="106935138" score="13.3737" pvalue="1.58e-05">
<sequence>TACCAAGGGTCATCCT</sequence>
<mem:qvalue>0.351</mem:qvalue>
</matched-element>
<matched-element start="106934984" stop="106934969" score="11.1414" pvalue="5.66e-05">
<sequence>AGGAAAAGTTCACAGT</sequence>
<mem:qvalue>0.408</mem:qvalue>
</matched-element>
</scanned-sequence>
<scanned-sequence accession="chr5" name="chr5">
</scanned-sequence>
<scanned-sequence accession="chr5" name="chr5">
</scanned-sequence>
<scanned-sequence accession="chr5" name="chr5">
</scanned-sequence>
<scanned-sequence accession="chr5" name="chr5">
</scanned-sequence>
<scanned-sequence accession="chr5" name="chr5">
</scanned-sequence>
<scanned-sequence accession="chr5" name="chr5">
<matched-element start="124068076" stop="124068091" score="10.2323" pvalue="8.99e-05">
<sequence>CCTTAGAGGTCGCCAG</sequence>
<mem:qvalue>0.452</mem:qvalue>
</matched-element>
</scanned-sequence>
<scanned-sequence accession="chr5" name="chr5">
</scanned-sequence>
<scanned-sequence accession="chr5" name="chr5">
</scanned-sequence>
<scanned-sequence accession="chr5" name="chr5">
</scanned-sequence>
<scanned-sequence accession="chr5" name="chr5">
</scanned-sequence>
<scanned-sequence accession="chr5" name="chr5">
</scanned-sequence>
<scanned-sequence accession="chr5" name="chr5">
</scanned-sequence>
<scanned-sequence accession="chr5" name="chr5">
</scanned-sequence>
<scanned-sequence accession="chr5" name="chr5">
</scanned-sequence>
<scanned-sequence accession="chr5" name="chr5">
</scanned-sequence>
<scanned-sequence accession="chr5" name="chr5">
</scanned-sequence>
<scanned-sequence accession="chr5" name="chr5">
</scanned-sequence>
<scanned-sequence accession="chr5" name="chr5">
</scanned-sequence>
<scanned-sequence accession="chr5" name="chr5">
</scanned-sequence>
<scanned-sequence accession="chr5" name="chr5">
</scanned-sequence>
<scanned-sequence accession="chr5" name="chr5">
</scanned-sequence>
<scanned-sequence accession="chr5" name="chr5">
</scanned-sequence>
<scanned-sequence accession="chr5" name="chr5">
</scanned-sequence>
<scanned-sequence accession="chr5" name="chr5">
</scanned-sequence>
<scanned-sequence accession="chr5" name="chr5">
<matched-element start="138996007" stop="138995992" score="17.1212" pvalue="5.3e-07">
<sequence>TCCTAAAGGTCACCCA</sequence>
<mem:qvalue>0.318</mem:qvalue>
</matched-element>
</scanned-sequence>
<scanned-sequence accession="chr5" name="chr5">
</scanned-sequence>
<scanned-sequence accession="chr5" name="chr5">
<matched-element start="139205095" stop="139205110" score="14" pvalue="1.06e-05">
<sequence>CCAGAAAGGTCACACG</sequence>
<mem:qvalue>0.343</mem:qvalue>
</matched-element>
<matched-element start="139205129" stop="139205144" score="13.899" pvalue="1.13e-05">
<sequence>ACACAAAGGTCAATGG</sequence>
<mem:qvalue>0.345</mem:qvalue>
</matched-element>
<matched-element start="139204991" stop="139205006" score="11.798" pvalue="3.97e-05">
<sequence>ACCAAGAGGTCATTCA</sequence>
<mem:qvalue>0.389</mem:qvalue>
</matched-element>
<matched-element start="139205149" stop="139205164" score="10.101" pvalue="9.59e-05">
<sequence>CCCAAGAGTTCATATG</sequence>
<mem:qvalue>0.452</mem:qvalue>
</matched-element>
</scanned-sequence>
<scanned-sequence accession="chr5" name="chr5">
</scanned-sequence>
<scanned-sequence accession="chr5" name="chr5">
</scanned-sequence>
<scanned-sequence accession="chr5" name="chr5">
</scanned-sequence>
<scanned-sequence accession="chr5" name="chr5">
<matched-element start="141761040" stop="141761055" score="11.3939" pvalue="4.95e-05">
<sequence>TCTCAGGGGTCATGGA</sequence>
<mem:qvalue>0.399</mem:qvalue>
</matched-element>
</scanned-sequence>
<scanned-sequence accession="chr5" name="chr5">
</scanned-sequence>
<scanned-sequence accession="chr5" name="chr5">
</scanned-sequence>
<scanned-sequence accession="chr5" name="chr5">
</scanned-sequence>
<scanned-sequence accession="chr5" name="chr5">
</scanned-sequence>
<scanned-sequence accession="chr5" name="chr5">
</scanned-sequence>
<scanned-sequence accession="chr5" name="chr5">
<matched-element start="149764165" stop="149764180" score="12.5556" pvalue="2.58e-05">
<sequence>TGAGAGAGGTCACCTG</sequence>
<mem:qvalue>0.373</mem:qvalue>
</matched-element>
<matched-element start="149764057" stop="149764042" score="11.798" pvalue="3.97e-05">
<sequence>GCGCCAAGGTCACAGC</sequence>
<mem:qvalue>0.389</mem:qvalue>
</matched-element>
</scanned-sequence>
<scanned-sequence accession="chr5" name="chr5">
</scanned-sequence>
<scanned-sequence accession="chr5" name="chr5">
</scanned-sequence>
<scanned-sequence accession="chr5" name="chr5">
</scanned-sequence>
<scanned-sequence accession="chr5" name="chr5">
</scanned-sequence>
<scanned-sequence accession="chr5" name="chr5">
</scanned-sequence>
<scanned-sequence accession="chr5" name="chr5">
</scanned-sequence>
<scanned-sequence accession="chr5" name="chr5">
</scanned-sequence>
<scanned-sequence accession="chr5" name="chr5">
</scanned-sequence>
<scanned-sequence accession="chr5" name="chr5">
</scanned-sequence>
<scanned-sequence accession="chr5" name="chr5">
</scanned-sequence>
<scanned-sequence accession="chr5" name="chr5">
</scanned-sequence>
<scanned-sequence accession="chr5" name="chr5">
</scanned-sequence>
<scanned-sequence accession="chr5" name="chr5">
</scanned-sequence>
<scanned-sequence accession="chr5" name="chr5">
</scanned-sequence>
<scanned-sequence accession="chr5" name="chr5">
</scanned-sequence>
<scanned-sequence accession="chr5" name="chr5">
</scanned-sequence>
<scanned-sequence accession="chr5" name="chr5">
</scanned-sequence>
<scanned-sequence accession="chr5" name="chr5">
</scanned-sequence>
<scanned-sequence accession="chr5" name="chr5">
</scanned-sequence>
<scanned-sequence accession="chr5" name="chr5">
</scanned-sequence>
<scanned-sequence accession="chr5" name="chr5">
</scanned-sequence>
<scanned-sequence accession="chr5" name="chr5">
</scanned-sequence>
<scanned-sequence accession="chr5" name="chr5">
</scanned-sequence>
<scanned-sequence accession="chr5" name="chr5">
</scanned-sequence>
<scanned-sequence accession="chr6" name="chr6">
</scanned-sequence>
<scanned-sequence accession="chr6" name="chr6">
</scanned-sequence>
<scanned-sequence accession="chr6" name="chr6">
<matched-element start="237854" stop="237869" score="12.2121" pvalue="3.15e-05">
<sequence>GCCGAGAGGTCAGCTG</sequence>
<mem:qvalue>0.389</mem:qvalue>
</matched-element>
</scanned-sequence>
<scanned-sequence accession="chr6" name="chr6">
<matched-element start="250684" stop="250669" score="12.3939" pvalue="2.84e-05">
<sequence>CTCTGAAGGTCACCTG</sequence>
<mem:qvalue>0.376</mem:qvalue>
</matched-element>
</scanned-sequence>
<scanned-sequence accession="chr6" name="chr6">
</scanned-sequence>
<scanned-sequence accession="chr6" name="chr6">
</scanned-sequence>
<scanned-sequence accession="chr6" name="chr6">
</scanned-sequence>
<scanned-sequence accession="chr6" name="chr6">
</scanned-sequence>
<scanned-sequence accession="chr6" name="chr6">
</scanned-sequence>
<scanned-sequence accession="chr6" name="chr6">
</scanned-sequence>
<scanned-sequence accession="chr6" name="chr6">
<matched-element start="344880" stop="344865" score="10.3838" pvalue="8.34e-05">
<sequence>TCCCAAAGGGCATCCT</sequence>
<mem:qvalue>0.452</mem:qvalue>
</matched-element>
</scanned-sequence>
<scanned-sequence accession="chr6" name="chr6">
</scanned-sequence>
<scanned-sequence accession="chr6" name="chr6">
</scanned-sequence>
<scanned-sequence accession="chr6" name="chr6">
</scanned-sequence>
<scanned-sequence accession="chr6" name="chr6">
</scanned-sequence>
<scanned-sequence accession="chr6" name="chr6">
</scanned-sequence>
<scanned-sequence accession="chr6" name="chr6">
<matched-element start="7827933" stop="7827918" score="11.404" pvalue="4.92e-05">
<sequence>ATCTTAAGGTCACAGT</sequence>
<mem:qvalue>0.399</mem:qvalue>
</matched-element>
<matched-element start="7828111" stop="7828126" score="10.1212" pvalue="9.49e-05">
<sequence>AAGAGAAGGTCAAAGG</sequence>
<mem:qvalue>0.452</mem:qvalue>
</matched-element>
</scanned-sequence>
<scanned-sequence accession="chr6" name="chr6">
</scanned-sequence>
<scanned-sequence accession="chr6" name="chr6">
</scanned-sequence>
<scanned-sequence accession="chr6" name="chr6">
</scanned-sequence>
<scanned-sequence accession="chr6" name="chr6">
</scanned-sequence>
<scanned-sequence accession="chr6" name="chr6">
<matched-element start="7834534" stop="7834549" score="10.7475" pvalue="6.94e-05">
<sequence>TTTCAAGGTTCATCTC</sequence>
<mem:qvalue>0.43</mem:qvalue>
</matched-element>
</scanned-sequence>
<scanned-sequence accession="chr6" name="chr6">
</scanned-sequence>
<scanned-sequence accession="chr6" name="chr6">
</scanned-sequence>
<scanned-sequence accession="chr6" name="chr6">
</scanned-sequence>
<scanned-sequence accession="chr6" name="chr6">
</scanned-sequence>
<scanned-sequence accession="chr6" name="chr6">
</scanned-sequence>
<scanned-sequence accession="chr6" name="chr6">
</scanned-sequence>
<scanned-sequence accession="chr6" name="chr6">
</scanned-sequence>
<scanned-sequence accession="chr6" name="chr6">
</scanned-sequence>
<scanned-sequence accession="chr6" name="chr6">
</scanned-sequence>
<scanned-sequence accession="chr6" name="chr6">
</scanned-sequence>
<scanned-sequence accession="chr6" name="chr6">
</scanned-sequence>
<scanned-sequence accession="chr6" name="chr6">
</scanned-sequence>
<scanned-sequence accession="chr6" name="chr6">
<matched-element start="16581627" stop="16581642" score="12.7475" pvalue="2.31e-05">
<sequence>GTGAAAAGGTCAGATC</sequence>
<mem:qvalue>0.373</mem:qvalue>
</matched-element>
</scanned-sequence>
<scanned-sequence accession="chr6" name="chr6">
</scanned-sequence>
<scanned-sequence accession="chr6" name="chr6">
</scanned-sequence>
<scanned-sequence accession="chr6" name="chr6">
</scanned-sequence>
<scanned-sequence accession="chr6" name="chr6">
</scanned-sequence>
<scanned-sequence accession="chr6" name="chr6">
</scanned-sequence>
<scanned-sequence accession="chr6" name="chr6">
</scanned-sequence>
<scanned-sequence accession="chr6" name="chr6">
</scanned-sequence>
<scanned-sequence accession="chr6" name="chr6">
<matched-element start="22107028" stop="22107013" score="11.3232" pvalue="5.14e-05">
<sequence>GACAAAAGTTCAATGG</sequence>
<mem:qvalue>0.404</mem:qvalue>
</matched-element>
</scanned-sequence>
<scanned-sequence accession="chr6" name="chr6">
</scanned-sequence>
<scanned-sequence accession="chr6" name="chr6">
</scanned-sequence>
<scanned-sequence accession="chr6" name="chr6">
</scanned-sequence>
<scanned-sequence accession="chr6" name="chr6">
</scanned-sequence>
<scanned-sequence accession="chr6" name="chr6">
</scanned-sequence>
<scanned-sequence accession="chr6" name="chr6">
</scanned-sequence>
<scanned-sequence accession="chr6" name="chr6">
</scanned-sequence>
<scanned-sequence accession="chr6" name="chr6">
</scanned-sequence>
<scanned-sequence accession="chr6" name="chr6">
</scanned-sequence>
<scanned-sequence accession="chr6" name="chr6">
</scanned-sequence>
<scanned-sequence accession="chr6" name="chr6">
</scanned-sequence>
<scanned-sequence accession="chr6" name="chr6">
</scanned-sequence>
<scanned-sequence accession="chr6" name="chr6">
</scanned-sequence>
<scanned-sequence accession="chr6" name="chr6">
</scanned-sequence>
<scanned-sequence accession="chr6" name="chr6">
</scanned-sequence>
<scanned-sequence accession="chr6" name="chr6">
</scanned-sequence>
<scanned-sequence accession="chr6" name="chr6">
</scanned-sequence>
<scanned-sequence accession="chr6" name="chr6">
</scanned-sequence>
<scanned-sequence accession="chr6" name="chr6">
</scanned-sequence>
<scanned-sequence accession="chr6" name="chr6">
</scanned-sequence>
<scanned-sequence accession="chr6" name="chr6">
</scanned-sequence>
<scanned-sequence accession="chr6" name="chr6">
</scanned-sequence>
<scanned-sequence accession="chr6" name="chr6">
</scanned-sequence>
<scanned-sequence accession="chr6" name="chr6">
</scanned-sequence>
<scanned-sequence accession="chr6" name="chr6">
</scanned-sequence>
<scanned-sequence accession="chr6" name="chr6">
</scanned-sequence>
<scanned-sequence accession="chr6" name="chr6">
</scanned-sequence>
<scanned-sequence accession="chr6" name="chr6">
</scanned-sequence>
<scanned-sequence accession="chr6" name="chr6">
</scanned-sequence>
<scanned-sequence accession="chr6" name="chr6">
</scanned-sequence>
<scanned-sequence accession="chr6" name="chr6">
</scanned-sequence>
<scanned-sequence accession="chr6" name="chr6">
<matched-element start="27208650" stop="27208665" score="10.7273" pvalue="7.01e-05">
<sequence>CGTCAGAGGTCAGGTC</sequence>
<mem:qvalue>0.43</mem:qvalue>
</matched-element>
</scanned-sequence>
<scanned-sequence accession="chr6" name="chr6">
<matched-element start="27215567" stop="27215552" score="13.0606" pvalue="1.91e-05">
<sequence>GGCCCAAGGTCACCTG</sequence>
<mem:qvalue>0.361</mem:qvalue>
</matched-element>
</scanned-sequence>
<scanned-sequence accession="chr6" name="chr6">
</scanned-sequence>
<scanned-sequence accession="chr6" name="chr6">
</scanned-sequence>
<scanned-sequence accession="chr6" name="chr6">
</scanned-sequence>
<scanned-sequence accession="chr6" name="chr6">
<matched-element start="27884491" stop="27884506" score="11.303" pvalue="5.19e-05">
<sequence>CTCCAAAGGTTACGTA</sequence>
<mem:qvalue>0.404</mem:qvalue>
</matched-element>
</scanned-sequence>
<scanned-sequence accession="chr6" name="chr6">
</scanned-sequence>
<scanned-sequence accession="chr6" name="chr6">
</scanned-sequence>
<scanned-sequence accession="chr6" name="chr6">
</scanned-sequence>
<scanned-sequence accession="chr6" name="chr6">
</scanned-sequence>
<scanned-sequence accession="chr6" name="chr6">
</scanned-sequence>
<scanned-sequence accession="chr6" name="chr6">
</scanned-sequence>
<scanned-sequence accession="chr6" name="chr6">
</scanned-sequence>
<scanned-sequence accession="chr6" name="chr6">
</scanned-sequence>
<scanned-sequence accession="chr6" name="chr6">
</scanned-sequence>
<scanned-sequence accession="chr6" name="chr6">
</scanned-sequence>
<scanned-sequence accession="chr6" name="chr6">
<matched-element start="27968498" stop="27968513" score="11.0808" pvalue="5.84e-05">
<sequence>TTTTAAAGTTCAGCCC</sequence>
<mem:qvalue>0.414</mem:qvalue>
</matched-element>
</scanned-sequence>
<scanned-sequence accession="chr6" name="chr6">
</scanned-sequence>
<scanned-sequence accession="chr6" name="chr6">
</scanned-sequence>
<scanned-sequence accession="chr6" name="chr6">
</scanned-sequence>
<scanned-sequence accession="chr6" name="chr6">
</scanned-sequence>
<scanned-sequence accession="chr6" name="chr6">
<matched-element start="30189024" stop="30189039" score="15.1717" pvalue="4.56e-06">
<sequence>ACTGAAAGGTCACAGC</sequence>
<mem:qvalue>0.332</mem:qvalue>
</matched-element>
<matched-element start="30189070" stop="30189085" score="11.5657" pvalue="4.51e-05">
<sequence>ATGCAAAGTTCAAGCC</sequence>
<mem:qvalue>0.389</mem:qvalue>
</matched-element>
<matched-element start="30188904" stop="30188889" score="10.697" pvalue="7.12e-05">
<sequence>GTCCAAAGTTCAGGAC</sequence>
<mem:qvalue>0.43</mem:qvalue>
</matched-element>
</scanned-sequence>
<scanned-sequence accession="chr6" name="chr6">
</scanned-sequence>
<scanned-sequence accession="chr6" name="chr6">
<matched-element start="30569868" stop="30569853" score="12.9192" pvalue="2.08e-05">
<sequence>GTTAAAGGGTCATGGG</sequence>
<mem:qvalue>0.365</mem:qvalue>
</matched-element>
</scanned-sequence>
<scanned-sequence accession="chr6" name="chr6">
</scanned-sequence>
<scanned-sequence accession="chr6" name="chr6">
</scanned-sequence>
<scanned-sequence accession="chr6" name="chr6">
</scanned-sequence>
<scanned-sequence accession="chr6" name="chr6">
</scanned-sequence>
<scanned-sequence accession="chr6" name="chr6">
</scanned-sequence>
<scanned-sequence accession="chr6" name="chr6">
</scanned-sequence>
<scanned-sequence accession="chr6" name="chr6">
</scanned-sequence>
<scanned-sequence accession="chr6" name="chr6">
</scanned-sequence>
<scanned-sequence accession="chr6" name="chr6">
</scanned-sequence>
<scanned-sequence accession="chr6" name="chr6">
</scanned-sequence>
<scanned-sequence accession="chr6" name="chr6">
</scanned-sequence>
<scanned-sequence accession="chr6" name="chr6">
</scanned-sequence>
<scanned-sequence accession="chr6" name="chr6">
<matched-element start="31343807" stop="31343822" score="12.4646" pvalue="2.72e-05">
<sequence>CAACAAAGGTCAGTTG</sequence>
<mem:qvalue>0.373</mem:qvalue>
</matched-element>
</scanned-sequence>
<scanned-sequence accession="chr6" name="chr6">
</scanned-sequence>
<scanned-sequence accession="chr6" name="chr6">
</scanned-sequence>
<scanned-sequence accession="chr6" name="chr6">
</scanned-sequence>
<scanned-sequence accession="chr6" name="chr6">
</scanned-sequence>
<scanned-sequence accession="chr6" name="chr6">
</scanned-sequence>
<scanned-sequence accession="chr6" name="chr6">
</scanned-sequence>
<scanned-sequence accession="chr6" name="chr6">
</scanned-sequence>
<scanned-sequence accession="chr6" name="chr6">
</scanned-sequence>
<scanned-sequence accession="chr6" name="chr6">
</scanned-sequence>
<scanned-sequence accession="chr6" name="chr6">
</scanned-sequence>
<scanned-sequence accession="chr6" name="chr6">
</scanned-sequence>
<scanned-sequence accession="chr6" name="chr6">
</scanned-sequence>
<scanned-sequence accession="chr6" name="chr6">
</scanned-sequence>
<scanned-sequence accession="chr6" name="chr6">
</scanned-sequence>
<scanned-sequence accession="chr6" name="chr6">
</scanned-sequence>
<scanned-sequence accession="chr6" name="chr6">
</scanned-sequence>
<scanned-sequence accession="chr6" name="chr6">
</scanned-sequence>
<scanned-sequence accession="chr6" name="chr6">
</scanned-sequence>
<scanned-sequence accession="chr6" name="chr6">
</scanned-sequence>
<scanned-sequence accession="chr6" name="chr6">
<matched-element start="33352621" stop="33352636" score="11.2424" pvalue="5.36e-05">
<sequence>TTTAAGGGGTCATCTA</sequence>
<mem:qvalue>0.407</mem:qvalue>
</matched-element>
</scanned-sequence>
<scanned-sequence accession="chr6" name="chr6">
</scanned-sequence>
<scanned-sequence accession="chr6" name="chr6">
</scanned-sequence>
<scanned-sequence accession="chr6" name="chr6">
</scanned-sequence>
<scanned-sequence accession="chr6" name="chr6">
</scanned-sequence>
<scanned-sequence accession="chr6" name="chr6">
</scanned-sequence>
<scanned-sequence accession="chr6" name="chr6">
</scanned-sequence>
<scanned-sequence accession="chr6" name="chr6">
</scanned-sequence>
<scanned-sequence accession="chr6" name="chr6">
</scanned-sequence>
<scanned-sequence accession="chr6" name="chr6">
</scanned-sequence>
<scanned-sequence accession="chr6" name="chr6">
</scanned-sequence>
<scanned-sequence accession="chr6" name="chr6">
</scanned-sequence>
<scanned-sequence accession="chr6" name="chr6">
</scanned-sequence>
<scanned-sequence accession="chr6" name="chr6">
</scanned-sequence>
<scanned-sequence accession="chr6" name="chr6">
</scanned-sequence>
<scanned-sequence accession="chr6" name="chr6">
<matched-element start="36828858" stop="36828843" score="13.0101" pvalue="1.97e-05">
<sequence>TTTTGAAGGTCACCCT</sequence>
<mem:qvalue>0.361</mem:qvalue>
</matched-element>
</scanned-sequence>
<scanned-sequence accession="chr6" name="chr6">
</scanned-sequence>
<scanned-sequence accession="chr6" name="chr6">
<matched-element start="39891478" stop="39891463" score="11.3333" pvalue="5.11e-05">
<sequence>CCATAAAGTTCACCGC</sequence>
<mem:qvalue>0.404</mem:qvalue>
</matched-element>
</scanned-sequence>
<scanned-sequence accession="chr6" name="chr6">
</scanned-sequence>
<scanned-sequence accession="chr6" name="chr6">
</scanned-sequence>
<scanned-sequence accession="chr6" name="chr6">
</scanned-sequence>
<scanned-sequence accession="chr6" name="chr6">
</scanned-sequence>
<scanned-sequence accession="chr6" name="chr6">
</scanned-sequence>
<scanned-sequence accession="chr6" name="chr6">
</scanned-sequence>
<scanned-sequence accession="chr6" name="chr6">
</scanned-sequence>
<scanned-sequence accession="chr6" name="chr6">
</scanned-sequence>
<scanned-sequence accession="chr6" name="chr6">
<matched-element start="44333465" stop="44333480" score="14.3535" pvalue="8.36e-06">
<sequence>TCCCAGAGGTCATGGT</sequence>
<mem:qvalue>0.332</mem:qvalue>
</matched-element>
</scanned-sequence>
<scanned-sequence accession="chr6" name="chr6">
</scanned-sequence>
<scanned-sequence accession="chr6" name="chr6">
<matched-element start="45996864" stop="45996849" score="11.8485" pvalue="3.86e-05">
<sequence>CTAGAAAGGTCACTGC</sequence>
<mem:qvalue>0.389</mem:qvalue>
</matched-element>
</scanned-sequence>
<scanned-sequence accession="chr6" name="chr6">
</scanned-sequence>
<scanned-sequence accession="chr6" name="chr6">
<matched-element start="47513537" stop="47513522" score="11.8283" pvalue="3.91e-05">
<sequence>TGACAGAGGTCATCAA</sequence>
<mem:qvalue>0.389</mem:qvalue>
</matched-element>
</scanned-sequence>
<scanned-sequence accession="chr6" name="chr6">
</scanned-sequence>
<scanned-sequence accession="chr6" name="chr6">
</scanned-sequence>
<scanned-sequence accession="chr6" name="chr6">
</scanned-sequence>
<scanned-sequence accession="chr6" name="chr6">
</scanned-sequence>
<scanned-sequence accession="chr6" name="chr6">
</scanned-sequence>
<scanned-sequence accession="chr6" name="chr6">
</scanned-sequence>
<scanned-sequence accession="chr6" name="chr6">
</scanned-sequence>
<scanned-sequence accession="chr6" name="chr6">
</scanned-sequence>
<scanned-sequence accession="chr6" name="chr6">
<matched-element start="80416363" stop="80416348" score="14.7677" pvalue="6.24e-06">
<sequence>TTAAAAAGGTCAAGAG</sequence>
<mem:qvalue>0.332</mem:qvalue>
</matched-element>
</scanned-sequence>
<scanned-sequence accession="chr6" name="chr6">
</scanned-sequence>
<scanned-sequence accession="chr6" name="chr6">
</scanned-sequence>
<scanned-sequence accession="chr6" name="chr6">
</scanned-sequence>
<scanned-sequence accession="chr6" name="chr6">
</scanned-sequence>
<scanned-sequence accession="chr6" name="chr6">
</scanned-sequence>
<scanned-sequence accession="chr6" name="chr6">
</scanned-sequence>
<scanned-sequence accession="chr6" name="chr6">
</scanned-sequence>
<scanned-sequence accession="chr6" name="chr6">
</scanned-sequence>
<scanned-sequence accession="chr6" name="chr6">
</scanned-sequence>
<scanned-sequence accession="chr6" name="chr6">
</scanned-sequence>
<scanned-sequence accession="chr6" name="chr6">
<matched-element start="91240150" stop="91240135" score="10.1313" pvalue="9.44e-05">
<sequence>ACTAAAGGTTCATGTA</sequence>
<mem:qvalue>0.452</mem:qvalue>
</matched-element>
</scanned-sequence>
<scanned-sequence accession="chr6" name="chr6">
</scanned-sequence>
<scanned-sequence accession="chr6" name="chr6">
<matched-element start="100123394" stop="100123379" score="10.0303" pvalue="9.93e-05">
<sequence>CTCCAAGGGTCAGCAC</sequence>
<mem:qvalue>0.454</mem:qvalue>
</matched-element>
</scanned-sequence>
<scanned-sequence accession="chr6" name="chr6">
</scanned-sequence>
<scanned-sequence accession="chr6" name="chr6">
</scanned-sequence>
<scanned-sequence accession="chr6" name="chr6">
</scanned-sequence>
<scanned-sequence accession="chr6" name="chr6">
</scanned-sequence>
<scanned-sequence accession="chr6" name="chr6">
</scanned-sequence>
<scanned-sequence accession="chr6" name="chr6">
</scanned-sequence>
<scanned-sequence accession="chr6" name="chr6">
<matched-element start="106664820" stop="106664805" score="12.5556" pvalue="2.58e-05">
<sequence>TGTAAAAGTTCACAAA</sequence>
<mem:qvalue>0.373</mem:qvalue>
</matched-element>
</scanned-sequence>
<scanned-sequence accession="chr6" name="chr6">
</scanned-sequence>
<scanned-sequence accession="chr6" name="chr6">
</scanned-sequence>
<scanned-sequence accession="chr6" name="chr6">
</scanned-sequence>
<scanned-sequence accession="chr6" name="chr6">
</scanned-sequence>
<scanned-sequence accession="chr6" name="chr6">
</scanned-sequence>
<scanned-sequence accession="chr6" name="chr6">
</scanned-sequence>
<scanned-sequence accession="chr6" name="chr6">
<matched-element start="106737094" stop="106737109" score="12.7576" pvalue="2.29e-05">
<sequence>ATGAAAAGGTCAGAAT</sequence>
<mem:qvalue>0.373</mem:qvalue>
</matched-element>
</scanned-sequence>
<scanned-sequence accession="chr6" name="chr6">
<matched-element start="107887609" stop="107887624" score="11.3131" pvalue="5.17e-05">
<sequence>CAGCAAAGGTCGTCAG</sequence>
<mem:qvalue>0.404</mem:qvalue>
</matched-element>
</scanned-sequence>
<scanned-sequence accession="chr6" name="chr6">
</scanned-sequence>
<scanned-sequence accession="chr6" name="chr6">
</scanned-sequence>
<scanned-sequence accession="chr6" name="chr6">
</scanned-sequence>
<scanned-sequence accession="chr6" name="chr6">
</scanned-sequence>
<scanned-sequence accession="chr6" name="chr6">
</scanned-sequence>
<scanned-sequence accession="chr6" name="chr6">
</scanned-sequence>
<scanned-sequence accession="chr6" name="chr6">
</scanned-sequence>
<scanned-sequence accession="chr6" name="chr6">
<matched-element start="131991393" stop="131991378" score="11.404" pvalue="4.92e-05">
<sequence>TCCAGAAGGTCAGCTG</sequence>
<mem:qvalue>0.399</mem:qvalue>
</matched-element>
</scanned-sequence>
<scanned-sequence accession="chr6" name="chr6">
</scanned-sequence>
<scanned-sequence accession="chr6" name="chr6">
<matched-element start="133181489" stop="133181504" score="11.8081" pvalue="3.95e-05">
<sequence>GAGGAAAGTTCACTTT</sequence>
<mem:qvalue>0.389</mem:qvalue>
</matched-element>
<matched-element start="133181365" stop="133181350" score="11.5253" pvalue="4.61e-05">
<sequence>ATGCTAAGGTCAACCA</sequence>
<mem:qvalue>0.389</mem:qvalue>
</matched-element>
</scanned-sequence>
<scanned-sequence accession="chr6" name="chr6">
<matched-element start="133182406" stop="133182391" score="10.8586" pvalue="6.55e-05">
<sequence>TGGTAAAGTTCACTTC</sequence>
<mem:qvalue>0.427</mem:qvalue>
</matched-element>
</scanned-sequence>
<scanned-sequence accession="chr6" name="chr6">
</scanned-sequence>
<scanned-sequence accession="chr6" name="chr6">
<matched-element start="135685889" stop="135685904" score="10.4343" pvalue="8.13e-05">
<sequence>ATGCAAAGGTTACAAA</sequence>
<mem:qvalue>0.452</mem:qvalue>
</matched-element>
</scanned-sequence>
<scanned-sequence accession="chr6" name="chr6">
<matched-element start="135685889" stop="135685904" score="10.4343" pvalue="8.13e-05">
<sequence>ATGCAAAGGTTACAAA</sequence>
<mem:qvalue>0.452</mem:qvalue>
</matched-element>
</scanned-sequence>
<scanned-sequence accession="chr6" name="chr6">
</scanned-sequence>
<scanned-sequence accession="chr6" name="chr6">
</scanned-sequence>
<scanned-sequence accession="chr6" name="chr6">
</scanned-sequence>
<scanned-sequence accession="chr6" name="chr6">
</scanned-sequence>
<scanned-sequence accession="chr6" name="chr6">
</scanned-sequence>
<scanned-sequence accession="chr6" name="chr6">
</scanned-sequence>
<scanned-sequence accession="chr6" name="chr6">
</scanned-sequence>
<scanned-sequence accession="chr6" name="chr6">
</scanned-sequence>
<scanned-sequence accession="chr6" name="chr6">
</scanned-sequence>
<scanned-sequence accession="chr6" name="chr6">
</scanned-sequence>
<scanned-sequence accession="chr6" name="chr6">
</scanned-sequence>
<scanned-sequence accession="chr6" name="chr6">
</scanned-sequence>
<scanned-sequence accession="chr6" name="chr6">
</scanned-sequence>
<scanned-sequence accession="chr6" name="chr6">
</scanned-sequence>
<scanned-sequence accession="chr6" name="chr6">
</scanned-sequence>
<scanned-sequence accession="chr6" name="chr6">
</scanned-sequence>
<scanned-sequence accession="chr6" name="chr6">
</scanned-sequence>
<scanned-sequence accession="chr6" name="chr6">
</scanned-sequence>
<scanned-sequence accession="chr6" name="chr6">
</scanned-sequence>
<scanned-sequence accession="chr6" name="chr6">
</scanned-sequence>
<scanned-sequence accession="chr6" name="chr6">
</scanned-sequence>
<scanned-sequence accession="chr6" name="chr6">
</scanned-sequence>
<scanned-sequence accession="chr6" name="chr6">
</scanned-sequence>
<scanned-sequence accession="chr6" name="chr6">
</scanned-sequence>
<scanned-sequence accession="chr6" name="chr6">
</scanned-sequence>
<scanned-sequence accession="chr7" name="chr7">
</scanned-sequence>
<scanned-sequence accession="chr7" name="chr7">
<matched-element start="999619" stop="999634" score="10.303" pvalue="8.68e-05">
<sequence>GCTGGAAGGTCAGCTT</sequence>
<mem:qvalue>0.452</mem:qvalue>
</matched-element>
</scanned-sequence>
<scanned-sequence accession="chr7" name="chr7">
</scanned-sequence>
<scanned-sequence accession="chr7" name="chr7">
</scanned-sequence>
<scanned-sequence accession="chr7" name="chr7">
</scanned-sequence>
<scanned-sequence accession="chr7" name="chr7">
</scanned-sequence>
<scanned-sequence accession="chr7" name="chr7">
<matched-element start="4648147" stop="4648162" score="12.1212" pvalue="3.32e-05">
<sequence>GGTCAGAGGTCAGCGG</sequence>
<mem:qvalue>0.389</mem:qvalue>
</matched-element>
</scanned-sequence>
<scanned-sequence accession="chr7" name="chr7">
<matched-element start="4689665" stop="4689680" score="10.8283" pvalue="6.66e-05">
<sequence>TTACTGAGGTCACCTT</sequence>
<mem:qvalue>0.428</mem:qvalue>
</matched-element>
<matched-element start="4689757" stop="4689772" score="10.0303" pvalue="9.93e-05">
<sequence>ACTCCAGGGTCACCCC</sequence>
<mem:qvalue>0.454</mem:qvalue>
</matched-element>
</scanned-sequence>
<scanned-sequence accession="chr7" name="chr7">
</scanned-sequence>
<scanned-sequence accession="chr7" name="chr7">
</scanned-sequence>
<scanned-sequence accession="chr7" name="chr7">
</scanned-sequence>
<scanned-sequence accession="chr7" name="chr7">
<matched-element start="5701238" stop="5701253" score="12.9192" pvalue="2.08e-05">
<sequence>ACCCAAAGTTCATATA</sequence>
<mem:qvalue>0.365</mem:qvalue>
</matched-element>
</scanned-sequence>
<scanned-sequence accession="chr7" name="chr7">
</scanned-sequence>
<scanned-sequence accession="chr7" name="chr7">
</scanned-sequence>
<scanned-sequence accession="chr7" name="chr7">
<matched-element start="7974307" stop="7974292" score="10.4242" pvalue="8.17e-05">
<sequence>TAGCAGGGGTCAACAA</sequence>
<mem:qvalue>0.452</mem:qvalue>
</matched-element>
</scanned-sequence>
<scanned-sequence accession="chr7" name="chr7">
</scanned-sequence>
<scanned-sequence accession="chr7" name="chr7">
</scanned-sequence>
<scanned-sequence accession="chr7" name="chr7">
</scanned-sequence>
<scanned-sequence accession="chr7" name="chr7">
</scanned-sequence>
<scanned-sequence accession="chr7" name="chr7">
</scanned-sequence>
<scanned-sequence accession="chr7" name="chr7">
</scanned-sequence>
<scanned-sequence accession="chr7" name="chr7">
</scanned-sequence>
<scanned-sequence accession="chr7" name="chr7">
</scanned-sequence>
<scanned-sequence accession="chr7" name="chr7">
</scanned-sequence>
<scanned-sequence accession="chr7" name="chr7">
<matched-element start="23024668" stop="23024683" score="11.1717" pvalue="5.57e-05">
<sequence>CCTGAGAGGTCATTCA</sequence>
<mem:qvalue>0.407</mem:qvalue>
</matched-element>
</scanned-sequence>
<scanned-sequence accession="chr7" name="chr7">
<matched-element start="23359454" stop="23359469" score="13.596" pvalue="1.37e-05">
<sequence>CCAAAAAGGTCACTGA</sequence>
<mem:qvalue>0.351</mem:qvalue>
</matched-element>
</scanned-sequence>
<scanned-sequence accession="chr7" name="chr7">
<matched-element start="24924318" stop="24924333" score="12.8283" pvalue="2.2e-05">
<sequence>CCTGAGAGGTCAAGAG</sequence>
<mem:qvalue>0.372</mem:qvalue>
</matched-element>
</scanned-sequence>
<scanned-sequence accession="chr7" name="chr7">
</scanned-sequence>
<scanned-sequence accession="chr7" name="chr7">
</scanned-sequence>
<scanned-sequence accession="chr7" name="chr7">
</scanned-sequence>
<scanned-sequence accession="chr7" name="chr7">
</scanned-sequence>
<scanned-sequence accession="chr7" name="chr7">
<matched-element start="26195990" stop="26195975" score="11.0505" pvalue="5.93e-05">
<sequence>TTTTAAAGGTTAACCG</sequence>
<mem:qvalue>0.418</mem:qvalue>
</matched-element>
</scanned-sequence>
<scanned-sequence accession="chr7" name="chr7">
<matched-element start="28487745" stop="28487760" score="14.7778" pvalue="6.19e-06">
<sequence>TTAAAAAGGTCACACA</sequence>
<mem:qvalue>0.332</mem:qvalue>
</matched-element>
</scanned-sequence>
<scanned-sequence accession="chr7" name="chr7">
</scanned-sequence>
<scanned-sequence accession="chr7" name="chr7">
</scanned-sequence>
<scanned-sequence accession="chr7" name="chr7">
</scanned-sequence>
<scanned-sequence accession="chr7" name="chr7">
</scanned-sequence>
<scanned-sequence accession="chr7" name="chr7">
</scanned-sequence>
<scanned-sequence accession="chr7" name="chr7">
</scanned-sequence>
<scanned-sequence accession="chr7" name="chr7">
</scanned-sequence>
<scanned-sequence accession="chr7" name="chr7">
</scanned-sequence>
<scanned-sequence accession="chr7" name="chr7">
</scanned-sequence>
<scanned-sequence accession="chr7" name="chr7">
</scanned-sequence>
<scanned-sequence accession="chr7" name="chr7">
</scanned-sequence>
<scanned-sequence accession="chr7" name="chr7">
</scanned-sequence>
<scanned-sequence accession="chr7" name="chr7">
</scanned-sequence>
<scanned-sequence accession="chr7" name="chr7">
</scanned-sequence>
<scanned-sequence accession="chr7" name="chr7">
</scanned-sequence>
<scanned-sequence accession="chr7" name="chr7">
</scanned-sequence>
<scanned-sequence accession="chr7" name="chr7">
</scanned-sequence>
<scanned-sequence accession="chr7" name="chr7">
<matched-element start="47944725" stop="47944710" score="10.2121" pvalue="9.08e-05">
<sequence>AGGCGAAGGTCACACA</sequence>
<mem:qvalue>0.452</mem:qvalue>
</matched-element>
</scanned-sequence>
<scanned-sequence accession="chr7" name="chr7">
<matched-element start="48116564" stop="48116549" score="10.7879" pvalue="6.79e-05">
<sequence>GTATAGAGTTCACCTG</sequence>
<mem:qvalue>0.428</mem:qvalue>
</matched-element>
</scanned-sequence>
<scanned-sequence accession="chr7" name="chr7">
</scanned-sequence>
<scanned-sequence accession="chr7" name="chr7">
</scanned-sequence>
<scanned-sequence accession="chr7" name="chr7">
</scanned-sequence>
<scanned-sequence accession="chr7" name="chr7">
</scanned-sequence>
<scanned-sequence accession="chr7" name="chr7">
<matched-element start="73270031" stop="73270016" score="11.101" pvalue="5.78e-05">
<sequence>AATCAAAGGACACCTG</sequence>
<mem:qvalue>0.413</mem:qvalue>
</matched-element>
</scanned-sequence>
<scanned-sequence accession="chr7" name="chr7">
</scanned-sequence>
<scanned-sequence accession="chr7" name="chr7">
</scanned-sequence>
<scanned-sequence accession="chr7" name="chr7">
</scanned-sequence>
<scanned-sequence accession="chr7" name="chr7">
</scanned-sequence>
<scanned-sequence accession="chr7" name="chr7">
</scanned-sequence>
<scanned-sequence accession="chr7" name="chr7">
</scanned-sequence>
<scanned-sequence accession="chr7" name="chr7">
</scanned-sequence>
<scanned-sequence accession="chr7" name="chr7">
</scanned-sequence>
<scanned-sequence accession="chr7" name="chr7">
<matched-element start="97599076" stop="97599091" score="11.9091" pvalue="3.74e-05">
<sequence>TACCAAAGTTCAATGT</sequence>
<mem:qvalue>0.389</mem:qvalue>
</matched-element>
</scanned-sequence>
<scanned-sequence accession="chr7" name="chr7">
</scanned-sequence>
<scanned-sequence accession="chr7" name="chr7">
</scanned-sequence>
<scanned-sequence accession="chr7" name="chr7">
</scanned-sequence>
<scanned-sequence accession="chr7" name="chr7">
</scanned-sequence>
<scanned-sequence accession="chr7" name="chr7">
<matched-element start="100515544" stop="100515559" score="13.2929" pvalue="1.66e-05">
<sequence>TCCTAGAGGTCAAGAT</sequence>
<mem:qvalue>0.351</mem:qvalue>
</matched-element>
</scanned-sequence>
<scanned-sequence accession="chr7" name="chr7">
</scanned-sequence>
<scanned-sequence accession="chr7" name="chr7">
</scanned-sequence>
<scanned-sequence accession="chr7" name="chr7">
</scanned-sequence>
<scanned-sequence accession="chr7" name="chr7">
</scanned-sequence>
<scanned-sequence accession="chr7" name="chr7">
</scanned-sequence>
<scanned-sequence accession="chr7" name="chr7">
</scanned-sequence>
<scanned-sequence accession="chr7" name="chr7">
</scanned-sequence>
<scanned-sequence accession="chr7" name="chr7">
</scanned-sequence>
<scanned-sequence accession="chr7" name="chr7">
</scanned-sequence>
<scanned-sequence accession="chr7" name="chr7">
</scanned-sequence>
<scanned-sequence accession="chr7" name="chr7">
</scanned-sequence>
<scanned-sequence accession="chr7" name="chr7">
</scanned-sequence>
<scanned-sequence accession="chr7" name="chr7">
</scanned-sequence>
<scanned-sequence accession="chr7" name="chr7">
</scanned-sequence>
<scanned-sequence accession="chr7" name="chr7">
<matched-element start="114345158" stop="114345143" score="10.303" pvalue="8.68e-05">
<sequence>ATTAAAGGTTCACATT</sequence>
<mem:qvalue>0.452</mem:qvalue>
</matched-element>
</scanned-sequence>
<scanned-sequence accession="chr7" name="chr7">
</scanned-sequence>
<scanned-sequence accession="chr7" name="chr7">
</scanned-sequence>
<scanned-sequence accession="chr7" name="chr7">
</scanned-sequence>
<scanned-sequence accession="chr7" name="chr7">
</scanned-sequence>
<scanned-sequence accession="chr7" name="chr7">
</scanned-sequence>
<scanned-sequence accession="chr7" name="chr7">
</scanned-sequence>
<scanned-sequence accession="chr7" name="chr7">
<matched-element start="130459590" stop="130459605" score="13.1414" pvalue="1.82e-05">
<sequence>GTCAAGAGGTCACAGA</sequence>
<mem:qvalue>0.357</mem:qvalue>
</matched-element>
</scanned-sequence>
<scanned-sequence accession="chr7" name="chr7">
</scanned-sequence>
<scanned-sequence accession="chr7" name="chr7">
</scanned-sequence>
<scanned-sequence accession="chr7" name="chr7">
</scanned-sequence>
<scanned-sequence accession="chr7" name="chr7">
</scanned-sequence>
<scanned-sequence accession="chr7" name="chr7">
</scanned-sequence>
<scanned-sequence accession="chr7" name="chr7">
</scanned-sequence>
<scanned-sequence accession="chr7" name="chr7">
</scanned-sequence>
<scanned-sequence accession="chr7" name="chr7">
</scanned-sequence>
<scanned-sequence accession="chr7" name="chr7">
</scanned-sequence>
<scanned-sequence accession="chr7" name="chr7">
</scanned-sequence>
<scanned-sequence accession="chr7" name="chr7">
</scanned-sequence>
<scanned-sequence accession="chr7" name="chr7">
</scanned-sequence>
<scanned-sequence accession="chr7" name="chr7">
</scanned-sequence>
<scanned-sequence accession="chr7" name="chr7">
</scanned-sequence>
<scanned-sequence accession="chr7" name="chr7">
</scanned-sequence>
<scanned-sequence accession="chr7" name="chr7">
</scanned-sequence>
<scanned-sequence accession="chr7" name="chr7">
</scanned-sequence>
<scanned-sequence accession="chr7" name="chr7">
</scanned-sequence>
<scanned-sequence accession="chr7" name="chr7">
</scanned-sequence>
<scanned-sequence accession="chr7" name="chr7">
</scanned-sequence>
<scanned-sequence accession="chr8" name="chr8">
</scanned-sequence>
<scanned-sequence accession="chr8" name="chr8">
<matched-element start="144179101" stop="144179086" score="10.0909" pvalue="9.63e-05">
<sequence>TGCTCAAGGTCATGTC</sequence>
<mem:qvalue>0.453</mem:qvalue>
</matched-element>
</scanned-sequence>
<scanned-sequence accession="chr8" name="chr8">
</scanned-sequence>
<scanned-sequence accession="chr8" name="chr8">
</scanned-sequence>
<scanned-sequence accession="chr8" name="chr8">
</scanned-sequence>
<scanned-sequence accession="chr8" name="chr8">
</scanned-sequence>
<scanned-sequence accession="chr8" name="chr8">
<matched-element start="10839379" stop="10839364" score="12.4646" pvalue="2.72e-05">
<sequence>TTCGAAAGGTCAGTGG</sequence>
<mem:qvalue>0.373</mem:qvalue>
</matched-element>
</scanned-sequence>
<scanned-sequence accession="chr8" name="chr8">
</scanned-sequence>
<scanned-sequence accession="chr8" name="chr8">
</scanned-sequence>
<scanned-sequence accession="chr8" name="chr8">
</scanned-sequence>
<scanned-sequence accession="chr8" name="chr8">
</scanned-sequence>
<scanned-sequence accession="chr8" name="chr8">
</scanned-sequence>
<scanned-sequence accession="chr8" name="chr8">
</scanned-sequence>
<scanned-sequence accession="chr8" name="chr8">
</scanned-sequence>
<scanned-sequence accession="chr8" name="chr8">
</scanned-sequence>
<scanned-sequence accession="chr8" name="chr8">
</scanned-sequence>
<scanned-sequence accession="chr8" name="chr8">
</scanned-sequence>
<scanned-sequence accession="chr8" name="chr8">
<matched-element start="28252531" stop="28252546" score="10.3232" pvalue="8.59e-05">
<sequence>GCACCAAGGTCATGGC</sequence>
<mem:qvalue>0.452</mem:qvalue>
</matched-element>
</scanned-sequence>
<scanned-sequence accession="chr8" name="chr8">
</scanned-sequence>
<scanned-sequence accession="chr8" name="chr8">
</scanned-sequence>
<scanned-sequence accession="chr8" name="chr8">
</scanned-sequence>
<scanned-sequence accession="chr8" name="chr8">
</scanned-sequence>
<scanned-sequence accession="chr8" name="chr8">
</scanned-sequence>
<scanned-sequence accession="chr8" name="chr8">
</scanned-sequence>
<scanned-sequence accession="chr8" name="chr8">
<matched-element start="33531898" stop="33531913" score="10.7778" pvalue="6.83e-05">
<sequence>GGGCAGAGGTCAGCTC</sequence>
<mem:qvalue>0.428</mem:qvalue>
</matched-element>
</scanned-sequence>
<scanned-sequence accession="chr8" name="chr8">
</scanned-sequence>
<scanned-sequence accession="chr8" name="chr8">
</scanned-sequence>
<scanned-sequence accession="chr8" name="chr8">
</scanned-sequence>
<scanned-sequence accession="chr8" name="chr8">
<matched-element start="42159001" stop="42158986" score="11.1919" pvalue="5.51e-05">
<sequence>GCTGCAAGGTCAAGAT</sequence>
<mem:qvalue>0.407</mem:qvalue>
</matched-element>
</scanned-sequence>
<scanned-sequence accession="chr8" name="chr8">
</scanned-sequence>
<scanned-sequence accession="chr8" name="chr8">
</scanned-sequence>
<scanned-sequence accession="chr8" name="chr8">
</scanned-sequence>
<scanned-sequence accession="chr8" name="chr8">
</scanned-sequence>
<scanned-sequence accession="chr8" name="chr8">
<matched-element start="61984414" stop="61984399" score="14.1515" pvalue="9.57e-06">
<sequence>GATGAAAGGTCAATTA</sequence>
<mem:qvalue>0.343</mem:qvalue>
</matched-element>
</scanned-sequence>
<scanned-sequence accession="chr8" name="chr8">
</scanned-sequence>
<scanned-sequence accession="chr8" name="chr8">
</scanned-sequence>
<scanned-sequence accession="chr8" name="chr8">
</scanned-sequence>
<scanned-sequence accession="chr8" name="chr8">
</scanned-sequence>
<scanned-sequence accession="chr8" name="chr8">
</scanned-sequence>
<scanned-sequence accession="chr8" name="chr8">
</scanned-sequence>
<scanned-sequence accession="chr8" name="chr8">
</scanned-sequence>
<scanned-sequence accession="chr8" name="chr8">
</scanned-sequence>
<scanned-sequence accession="chr8" name="chr8">
<matched-element start="67057151" stop="67057166" score="12.7172" pvalue="2.35e-05">
<sequence>GACTAAAGTTCAACAG</sequence>
<mem:qvalue>0.373</mem:qvalue>
</matched-element>
<matched-element start="67057128" stop="67057113" score="10.2424" pvalue="8.94e-05">
<sequence>CTGAAAGGGTCATTTA</sequence>
<mem:qvalue>0.452</mem:qvalue>
</matched-element>
</scanned-sequence>
<scanned-sequence accession="chr8" name="chr8">
</scanned-sequence>
<scanned-sequence accession="chr8" name="chr8">
</scanned-sequence>
<scanned-sequence accession="chr8" name="chr8">
</scanned-sequence>
<scanned-sequence accession="chr8" name="chr8">
<matched-element start="71021165" stop="71021150" score="14.2929" pvalue="8.71e-06">
<sequence>CCTGAAAGGTCAACGC</sequence>
<mem:qvalue>0.332</mem:qvalue>
</matched-element>
</scanned-sequence>
<scanned-sequence accession="chr8" name="chr8">
</scanned-sequence>
<scanned-sequence accession="chr8" name="chr8">
<matched-element start="72913756" stop="72913771" score="11.3939" pvalue="4.95e-05">
<sequence>TTTTAAGGGTCATTGT</sequence>
<mem:qvalue>0.399</mem:qvalue>
</matched-element>
</scanned-sequence>
<scanned-sequence accession="chr8" name="chr8">
</scanned-sequence>
<scanned-sequence accession="chr8" name="chr8">
</scanned-sequence>
<scanned-sequence accession="chr8" name="chr8">
<matched-element start="81105064" stop="81105049" score="13.5657" pvalue="1.4e-05">
<sequence>GGTCAAAGGTCAGAGG</sequence>
<mem:qvalue>0.351</mem:qvalue>
</matched-element>
</scanned-sequence>
<scanned-sequence accession="chr8" name="chr8">
</scanned-sequence>
<scanned-sequence accession="chr8" name="chr8">
</scanned-sequence>
<scanned-sequence accession="chr8" name="chr8">
</scanned-sequence>
<scanned-sequence accession="chr8" name="chr8">
<matched-element start="96219468" stop="96219453" score="14.7879" pvalue="6.14e-06">
<sequence>CAGCAAAGGTCAAGGA</sequence>
<mem:qvalue>0.332</mem:qvalue>
</matched-element>
</scanned-sequence>
<scanned-sequence accession="chr8" name="chr8">
</scanned-sequence>
<scanned-sequence accession="chr8" name="chr8">
</scanned-sequence>
<scanned-sequence accession="chr8" name="chr8">
<matched-element start="98712793" stop="98712808" score="11.5253" pvalue="4.61e-05">
<sequence>TCAAAAAGTTCAAGAA</sequence>
<mem:qvalue>0.389</mem:qvalue>
</matched-element>
</scanned-sequence>
<scanned-sequence accession="chr8" name="chr8">
</scanned-sequence>
<scanned-sequence accession="chr8" name="chr8">
</scanned-sequence>
<scanned-sequence accession="chr8" name="chr8">
</scanned-sequence>
<scanned-sequence accession="chr8" name="chr8">
</scanned-sequence>
<scanned-sequence accession="chr8" name="chr8">
</scanned-sequence>
<scanned-sequence accession="chr8" name="chr8">
</scanned-sequence>
<scanned-sequence accession="chr8" name="chr8">
<matched-element start="101998446" stop="101998431" score="12.5758" pvalue="2.55e-05">
<sequence>AGGGAAAGGTCAAGAA</sequence>
<mem:qvalue>0.373</mem:qvalue>
</matched-element>
</scanned-sequence>
<scanned-sequence accession="chr8" name="chr8">
</scanned-sequence>
<scanned-sequence accession="chr8" name="chr8">
</scanned-sequence>
<scanned-sequence accession="chr8" name="chr8">
</scanned-sequence>
<scanned-sequence accession="chr8" name="chr8">
</scanned-sequence>
<scanned-sequence accession="chr8" name="chr8">
</scanned-sequence>
<scanned-sequence accession="chr8" name="chr8">
</scanned-sequence>
<scanned-sequence accession="chr8" name="chr8">
</scanned-sequence>
<scanned-sequence accession="chr8" name="chr8">
</scanned-sequence>
<scanned-sequence accession="chr8" name="chr8">
</scanned-sequence>
<scanned-sequence accession="chr8" name="chr8">
</scanned-sequence>
<scanned-sequence accession="chr8" name="chr8">
<matched-element start="105667458" stop="105667473" score="12.596" pvalue="2.52e-05">
<sequence>TGGCAGAGGTCAACCT</sequence>
<mem:qvalue>0.373</mem:qvalue>
</matched-element>
</scanned-sequence>
<scanned-sequence accession="chr8" name="chr8">
</scanned-sequence>
<scanned-sequence accession="chr8" name="chr8">
</scanned-sequence>
<scanned-sequence accession="chr8" name="chr8">
<matched-element start="110415825" stop="110415840" score="11.4343" pvalue="4.84e-05">
<sequence>GCGCAAGGGTCATTTC</sequence>
<mem:qvalue>0.399</mem:qvalue>
</matched-element>
</scanned-sequence>
<scanned-sequence accession="chr8" name="chr8">
</scanned-sequence>
<scanned-sequence accession="chr8" name="chr8">
</scanned-sequence>
<scanned-sequence accession="chr8" name="chr8">
</scanned-sequence>
<scanned-sequence accession="chr8" name="chr8">
</scanned-sequence>
<scanned-sequence accession="chr8" name="chr8">
</scanned-sequence>
<scanned-sequence accession="chr8" name="chr8">
<matched-element start="125003651" stop="125003636" score="10.0707" pvalue="9.73e-05">
<sequence>CAGCTGAGGTCATGTG</sequence>
<mem:qvalue>0.454</mem:qvalue>
</matched-element>
</scanned-sequence>
<scanned-sequence accession="chr8" name="chr8">
<matched-element start="125277466" stop="125277451" score="10.7778" pvalue="6.83e-05">
<sequence>TTATAGAGGTCAATCG</sequence>
<mem:qvalue>0.428</mem:qvalue>
</matched-element>
</scanned-sequence>
<scanned-sequence accession="chr8" name="chr8">
</scanned-sequence>
<scanned-sequence accession="chr8" name="chr8">
</scanned-sequence>
<scanned-sequence accession="chr8" name="chr8">
<matched-element start="125693924" stop="125693909" score="12.6667" pvalue="2.42e-05">
<sequence>CCTGAAAGGTCAGTTT</sequence>
<mem:qvalue>0.373</mem:qvalue>
</matched-element>
</scanned-sequence>
<scanned-sequence accession="chr8" name="chr8">
</scanned-sequence>
<scanned-sequence accession="chr8" name="chr8">
</scanned-sequence>
<scanned-sequence accession="chr8" name="chr8">
</scanned-sequence>
<scanned-sequence accession="chr8" name="chr8">
</scanned-sequence>
<scanned-sequence accession="chr8" name="chr8">
</scanned-sequence>
<scanned-sequence accession="chr8" name="chr8">
</scanned-sequence>
<scanned-sequence accession="chr8" name="chr8">
</scanned-sequence>
<scanned-sequence accession="chr8" name="chr8">
<matched-element start="126519991" stop="126519976" score="15.303" pvalue="4.11e-06">
<sequence>TGCCAAAGGTCATCGA</sequence>
<mem:qvalue>0.332</mem:qvalue>
</matched-element>
</scanned-sequence>
<scanned-sequence accession="chr8" name="chr8">
</scanned-sequence>
<scanned-sequence accession="chr8" name="chr8">
</scanned-sequence>
<scanned-sequence accession="chr8" name="chr8">
</scanned-sequence>
<scanned-sequence accession="chr8" name="chr8">
</scanned-sequence>
<scanned-sequence accession="chr8" name="chr8">
</scanned-sequence>
<scanned-sequence accession="chr8" name="chr8">
</scanned-sequence>
<scanned-sequence accession="chr8" name="chr8">
</scanned-sequence>
<scanned-sequence accession="chr8" name="chr8">
<matched-element start="126780097" stop="126780082" score="11.798" pvalue="3.97e-05">
<sequence>CCCAAAGGGTCAAATG</sequence>
<mem:qvalue>0.389</mem:qvalue>
</matched-element>
</scanned-sequence>
<scanned-sequence accession="chr8" name="chr8">
</scanned-sequence>
<scanned-sequence accession="chr8" name="chr8">
<matched-element start="129303802" stop="129303817" score="11.4545" pvalue="4.79e-05">
<sequence>TACAAAAGTTCAGCTC</sequence>
<mem:qvalue>0.398</mem:qvalue>
</matched-element>
</scanned-sequence>
<scanned-sequence accession="chr8" name="chr8">
</scanned-sequence>
<scanned-sequence accession="chr8" name="chr8">
</scanned-sequence>
<scanned-sequence accession="chr8" name="chr8">
</scanned-sequence>
<scanned-sequence accession="chr8" name="chr8">
</scanned-sequence>
<scanned-sequence accession="chr8" name="chr8">
<matched-element start="131329433" stop="131329418" score="11.8283" pvalue="3.91e-05">
<sequence>TTTTAAAGGGCACCTG</sequence>
<mem:qvalue>0.389</mem:qvalue>
</matched-element>
</scanned-sequence>
<scanned-sequence accession="chr8" name="chr8">
</scanned-sequence>
<scanned-sequence accession="chr8" name="chr8">
</scanned-sequence>
<scanned-sequence accession="chr8" name="chr8">
</scanned-sequence>
<scanned-sequence accession="chr8" name="chr8">
<matched-element start="135681882" stop="135681867" score="13.7677" pvalue="1.23e-05">
<sequence>TCTTAAAGTTCACACA</sequence>
<mem:qvalue>0.351</mem:qvalue>
</matched-element>
</scanned-sequence>
<scanned-sequence accession="chr8" name="chr8">
</scanned-sequence>
<scanned-sequence accession="chr8" name="chr8">
</scanned-sequence>
<scanned-sequence accession="chr8" name="chr8">
<matched-element start="141546561" stop="141546576" score="10.3939" pvalue="8.29e-05">
<sequence>AAATAAAGTTCAAGAA</sequence>
<mem:qvalue>0.452</mem:qvalue>
</matched-element>
</scanned-sequence>
<scanned-sequence accession="chr8" name="chr8">
</scanned-sequence>
<scanned-sequence accession="chr8" name="chr8">
</scanned-sequence>
<scanned-sequence accession="chr8" name="chr8">
</scanned-sequence>
<scanned-sequence accession="chr8" name="chr8">
</scanned-sequence>
<scanned-sequence accession="chr8" name="chr8">
</scanned-sequence>
<scanned-sequence accession="chr8" name="chr8">
</scanned-sequence>
<scanned-sequence accession="chr8" name="chr8">
</scanned-sequence>
<scanned-sequence accession="chr8" name="chr8">
</scanned-sequence>
<scanned-sequence accession="chr8" name="chr8">
</scanned-sequence>
<scanned-sequence accession="chr9" name="chr9">
</scanned-sequence>
<scanned-sequence accession="chr9" name="chr9">
</scanned-sequence>
<scanned-sequence accession="chr9" name="chr9">
</scanned-sequence>
<scanned-sequence accession="chr9" name="chr9">
</scanned-sequence>
<scanned-sequence accession="chr9" name="chr9">
</scanned-sequence>
<scanned-sequence accession="chr9" name="chr9">
</scanned-sequence>
<scanned-sequence accession="chr9" name="chr9">
<matched-element start="17853618" stop="17853603" score="11.5758" pvalue="4.49e-05">
<sequence>TTCACAAGGTCAACCT</sequence>
<mem:qvalue>0.389</mem:qvalue>
</matched-element>
</scanned-sequence>
<scanned-sequence accession="chr9" name="chr9">
<matched-element start="24923046" stop="24923031" score="13.9697" pvalue="1.08e-05">
<sequence>CTTCAAAGTTCAACTG</sequence>
<mem:qvalue>0.343</mem:qvalue>
</matched-element>
<matched-element start="24922972" stop="24922987" score="10.202" pvalue="9.12e-05">
<sequence>TTCTTGAGGTCACATT</sequence>
<mem:qvalue>0.452</mem:qvalue>
</matched-element>
</scanned-sequence>
<scanned-sequence accession="chr9" name="chr9">
</scanned-sequence>
<scanned-sequence accession="chr9" name="chr9">
</scanned-sequence>
<scanned-sequence accession="chr9" name="chr9">
<matched-element start="33294563" stop="33294548" score="10.8384" pvalue="6.62e-05">
<sequence>TCAAAGAGTTCACCAA</sequence>
<mem:qvalue>0.428</mem:qvalue>
</matched-element>
</scanned-sequence>
<scanned-sequence accession="chr9" name="chr9">
</scanned-sequence>
<scanned-sequence accession="chr9" name="chr9">
</scanned-sequence>
<scanned-sequence accession="chr9" name="chr9">
</scanned-sequence>
<scanned-sequence accession="chr9" name="chr9">
</scanned-sequence>
<scanned-sequence accession="chr9" name="chr9">
</scanned-sequence>
<scanned-sequence accession="chr9" name="chr9">
</scanned-sequence>
<scanned-sequence accession="chr9" name="chr9">
</scanned-sequence>
<scanned-sequence accession="chr9" name="chr9">
</scanned-sequence>
<scanned-sequence accession="chr9" name="chr9">
</scanned-sequence>
<scanned-sequence accession="chr9" name="chr9">
</scanned-sequence>
<scanned-sequence accession="chr9" name="chr9">
</scanned-sequence>
<scanned-sequence accession="chr9" name="chr9">
</scanned-sequence>
<scanned-sequence accession="chr9" name="chr9">
<matched-element start="70787890" stop="70787905" score="14.6768" pvalue="6.66e-06">
<sequence>TTGCAAAGGTCAAAAC</sequence>
<mem:qvalue>0.332</mem:qvalue>
</matched-element>
<matched-element start="70787787" stop="70787772" score="10.303" pvalue="8.68e-05">
<sequence>TAGTAAAGGTTATATG</sequence>
<mem:qvalue>0.452</mem:qvalue>
</matched-element>
</scanned-sequence>
<scanned-sequence accession="chr9" name="chr9">
<matched-element start="78277232" stop="78277217" score="10.5859" pvalue="7.53e-05">
<sequence>GCATAAGGGTCAAGAT</sequence>
<mem:qvalue>0.449</mem:qvalue>
</matched-element>
</scanned-sequence>
<scanned-sequence accession="chr9" name="chr9">
</scanned-sequence>
<scanned-sequence accession="chr9" name="chr9">
<matched-element start="84959092" stop="84959107" score="10.899" pvalue="6.42e-05">
<sequence>TTTGAAAGTTCAAACC</sequence>
<mem:qvalue>0.427</mem:qvalue>
</matched-element>
</scanned-sequence>
<scanned-sequence accession="chr9" name="chr9">
</scanned-sequence>
<scanned-sequence accession="chr9" name="chr9">
</scanned-sequence>
<scanned-sequence accession="chr9" name="chr9">
</scanned-sequence>
<scanned-sequence accession="chr9" name="chr9">
</scanned-sequence>
<scanned-sequence accession="chr9" name="chr9">
</scanned-sequence>
<scanned-sequence accession="chr9" name="chr9">
</scanned-sequence>
<scanned-sequence accession="chr9" name="chr9">
</scanned-sequence>
<scanned-sequence accession="chr9" name="chr9">
<matched-element start="91269422" stop="91269437" score="13.0101" pvalue="1.97e-05">
<sequence>TCACAGAGGTCAACCA</sequence>
<mem:qvalue>0.361</mem:qvalue>
</matched-element>
</scanned-sequence>
<scanned-sequence accession="chr9" name="chr9">
</scanned-sequence>
<scanned-sequence accession="chr9" name="chr9">
</scanned-sequence>
<scanned-sequence accession="chr9" name="chr9">
</scanned-sequence>
<scanned-sequence accession="chr9" name="chr9">
<matched-element start="93010356" stop="93010371" score="14.3131" pvalue="8.59e-06">
<sequence>TTGGAAAGGTCAAGAA</sequence>
<mem:qvalue>0.332</mem:qvalue>
</matched-element>
</scanned-sequence>
<scanned-sequence accession="chr9" name="chr9">
</scanned-sequence>
<scanned-sequence accession="chr9" name="chr9">
</scanned-sequence>
<scanned-sequence accession="chr9" name="chr9">
</scanned-sequence>
<scanned-sequence accession="chr9" name="chr9">
</scanned-sequence>
<scanned-sequence accession="chr9" name="chr9">
</scanned-sequence>
<scanned-sequence accession="chr9" name="chr9">
</scanned-sequence>
<scanned-sequence accession="chr9" name="chr9">
</scanned-sequence>
<scanned-sequence accession="chr9" name="chr9">
</scanned-sequence>
<scanned-sequence accession="chr9" name="chr9">
<matched-element start="113787626" stop="113787641" score="13.3333" pvalue="1.62e-05">
<sequence>ACTCACAGGTCACCTG</sequence>
<mem:qvalue>0.351</mem:qvalue>
</matched-element>
</scanned-sequence>
<scanned-sequence accession="chr9" name="chr9">
</scanned-sequence>
<scanned-sequence accession="chr9" name="chr9">
<matched-element start="113814376" stop="113814391" score="11.303" pvalue="5.19e-05">
<sequence>CTTAAGAGGTCAGGCT</sequence>
<mem:qvalue>0.404</mem:qvalue>
</matched-element>
</scanned-sequence>
<scanned-sequence accession="chr9" name="chr9">
<matched-element start="114586023" stop="114586008" score="11.899" pvalue="3.76e-05">
<sequence>AAGCCAAGGTCACTGG</sequence>
<mem:qvalue>0.389</mem:qvalue>
</matched-element>
<matched-element start="114585969" stop="114585954" score="11.1818" pvalue="5.54e-05">
<sequence>TCTCACAGGTCACTCA</sequence>
<mem:qvalue>0.407</mem:qvalue>
</matched-element>
</scanned-sequence>
<scanned-sequence accession="chr9" name="chr9">
</scanned-sequence>
<scanned-sequence accession="chr9" name="chr9">
</scanned-sequence>
<scanned-sequence accession="chr9" name="chr9">
</scanned-sequence>
<scanned-sequence accession="chr9" name="chr9">
</scanned-sequence>
<scanned-sequence accession="chr9" name="chr9">
</scanned-sequence>
<scanned-sequence accession="chr9" name="chr9">
<matched-element start="115384193" stop="115384178" score="11.0808" pvalue="5.84e-05">
<sequence>TGTCAGGGGTCACGCT</sequence>
<mem:qvalue>0.414</mem:qvalue>
</matched-element>
</scanned-sequence>
<scanned-sequence accession="chr9" name="chr9">
</scanned-sequence>
<scanned-sequence accession="chr9" name="chr9">
</scanned-sequence>
<scanned-sequence accession="chr9" name="chr9">
</scanned-sequence>
<scanned-sequence accession="chr9" name="chr9">
</scanned-sequence>
<scanned-sequence accession="chr9" name="chr9">
</scanned-sequence>
<scanned-sequence accession="chr9" name="chr9">
</scanned-sequence>
<scanned-sequence accession="chr9" name="chr9">
</scanned-sequence>
<scanned-sequence accession="chr9" name="chr9">
</scanned-sequence>
<scanned-sequence accession="chr9" name="chr9">
</scanned-sequence>
<scanned-sequence accession="chr9" name="chr9">
<matched-element start="126002485" stop="126002500" score="15.5657" pvalue="3.27e-06">
<sequence>CCCCAAAGGTCATGGA</sequence>
<mem:qvalue>0.318</mem:qvalue>
</matched-element>
</scanned-sequence>
<scanned-sequence accession="chr9" name="chr9">
</scanned-sequence>
<scanned-sequence accession="chr9" name="chr9">
</scanned-sequence>
<scanned-sequence accession="chr9" name="chr9">
</scanned-sequence>
<scanned-sequence accession="chr9" name="chr9">
</scanned-sequence>
<scanned-sequence accession="chr9" name="chr9">
</scanned-sequence>
<scanned-sequence accession="chr9" name="chr9">
</scanned-sequence>
<scanned-sequence accession="chr9" name="chr9">
</scanned-sequence>
<scanned-sequence accession="chr9" name="chr9">
</scanned-sequence>
<scanned-sequence accession="chr9" name="chr9">
</scanned-sequence>
<scanned-sequence accession="chr9" name="chr9">
</scanned-sequence>
<scanned-sequence accession="chr9" name="chr9">
</scanned-sequence>
<scanned-sequence accession="chr9" name="chr9">
</scanned-sequence>
<scanned-sequence accession="chr9" name="chr9">
</scanned-sequence>
<scanned-sequence accession="chr9" name="chr9">
</scanned-sequence>
<scanned-sequence accession="chr9" name="chr9">
</scanned-sequence>
<scanned-sequence accession="chr9" name="chr9">
</scanned-sequence>
<scanned-sequence accession="chr9" name="chr9">
</scanned-sequence>
<scanned-sequence accession="chr9" name="chr9">
</scanned-sequence>
<scanned-sequence accession="chr9" name="chr9">
</scanned-sequence>
<scanned-sequence accession="chr9" name="chr9">
</scanned-sequence>
<scanned-sequence accession="chr9" name="chr9">
</scanned-sequence>
<scanned-sequence accession="chr9" name="chr9">
</scanned-sequence>
<scanned-sequence accession="chr9" name="chr9">
</scanned-sequence>
<scanned-sequence accession="chrX" name="chrX">
</scanned-sequence>
<scanned-sequence accession="chrX" name="chrX">
</scanned-sequence>
<scanned-sequence accession="chrX" name="chrX">
<matched-element start="7043734" stop="7043749" score="15.8081" pvalue="2.61e-06">
<sequence>TCTGAAAGGTCACTGT</sequence>
<mem:qvalue>0.318</mem:qvalue>
</matched-element>
<matched-element start="7043398" stop="7043383" score="10.9495" pvalue="6.25e-05">
<sequence>AAAAGAAGGTCACCAA</sequence>
<mem:qvalue>0.427</mem:qvalue>
</matched-element>
</scanned-sequence>
<scanned-sequence accession="chrX" name="chrX">
</scanned-sequence>
<scanned-sequence accession="chrX" name="chrX">
</scanned-sequence>
<scanned-sequence accession="chrX" name="chrX">
</scanned-sequence>
<scanned-sequence accession="chrX" name="chrX">
<matched-element start="29483615" stop="29483630" score="11.6667" pvalue="4.27e-05">
<sequence>CTTCAAAGTTCATTGT</sequence>
<mem:qvalue>0.389</mem:qvalue>
</matched-element>
</scanned-sequence>
<scanned-sequence accession="chrX" name="chrX">
</scanned-sequence>
<scanned-sequence accession="chrX" name="chrX">
</scanned-sequence>
<scanned-sequence accession="chrX" name="chrX">
</scanned-sequence>
<scanned-sequence accession="chrX" name="chrX">
</scanned-sequence>
<scanned-sequence accession="chrX" name="chrX">
</scanned-sequence>
<scanned-sequence accession="chrX" name="chrX">
<matched-element start="46373438" stop="46373453" score="13.303" pvalue="1.65e-05">
<sequence>TTCAAAAGGTCAGTGG</sequence>
<mem:qvalue>0.351</mem:qvalue>
</matched-element>
</scanned-sequence>
<scanned-sequence accession="chrX" name="chrX">
</scanned-sequence>
<scanned-sequence accession="chrX" name="chrX">
</scanned-sequence>
<scanned-sequence accession="chrX" name="chrX">
</scanned-sequence>
<scanned-sequence accession="chrX" name="chrX">
</scanned-sequence>
<scanned-sequence accession="chrX" name="chrX">
<matched-element start="48679659" stop="48679674" score="14.5354" pvalue="7.36e-06">
<sequence>ATGGAAAGGTCAACGG</sequence>
<mem:qvalue>0.332</mem:qvalue>
</matched-element>
</scanned-sequence>
<scanned-sequence accession="chrX" name="chrX">
</scanned-sequence>
<scanned-sequence accession="chrX" name="chrX">
</scanned-sequence>
<scanned-sequence accession="chrX" name="chrX">
</scanned-sequence>
<scanned-sequence accession="chrX" name="chrX">
</scanned-sequence>
<scanned-sequence accession="chrX" name="chrX">
</scanned-sequence>
<scanned-sequence accession="chrX" name="chrX">
</scanned-sequence>
<scanned-sequence accession="chrX" name="chrX">
</scanned-sequence>
<scanned-sequence accession="chrX" name="chrX">
</scanned-sequence>
<scanned-sequence accession="chrX" name="chrX">
</scanned-sequence>
<scanned-sequence accession="chrX" name="chrX">
</scanned-sequence>
<scanned-sequence accession="chrX" name="chrX">
</scanned-sequence>
<scanned-sequence accession="chrX" name="chrX">
<matched-element start="141893745" stop="141893760" score="13.3333" pvalue="1.62e-05">
<sequence>ACCCAGAGGTCAAGCA</sequence>
<mem:qvalue>0.351</mem:qvalue>
</matched-element>
</scanned-sequence>
<scanned-sequence accession="chrX" name="chrX">
</scanned-sequence>
<scanned-sequence accession="chrX" name="chrX">
</scanned-sequence>
<scanned-sequence accession="chrX" name="chrX">
<matched-element start="153282888" stop="153282903" score="11.303" pvalue="5.19e-05">
<sequence>CTGCTGAGGTCACCTG</sequence>
<mem:qvalue>0.404</mem:qvalue>
</matched-element>
</scanned-sequence>
<scanned-sequence accession="chr10" name="chr10">
</scanned-sequence>
<scanned-sequence accession="chr10" name="chr10">
</scanned-sequence>
<scanned-sequence accession="chr10" name="chr10">
<matched-element start="2980961" stop="2980976" score="10.5657" pvalue="7.61e-05">
<sequence>TGCCAAAGTTCAATAA</sequence>
<mem:qvalue>0.449</mem:qvalue>
</matched-element>
</scanned-sequence>
<scanned-sequence accession="chr10" name="chr10">
</scanned-sequence>
<scanned-sequence accession="chr10" name="chr10">
</scanned-sequence>
<scanned-sequence accession="chr10" name="chr10">
<matched-element start="5944481" stop="5944466" score="10.2424" pvalue="8.94e-05">
<sequence>CCCCCAAGGTCAGCTC</sequence>
<mem:qvalue>0.452</mem:qvalue>
</matched-element>
</scanned-sequence>
<scanned-sequence accession="chr10" name="chr10">
</scanned-sequence>
<scanned-sequence accession="chr10" name="chr10">
</scanned-sequence>
<scanned-sequence accession="chr10" name="chr10">
</scanned-sequence>
<scanned-sequence accession="chr10" name="chr10">
</scanned-sequence>
<scanned-sequence accession="chr10" name="chr10">
</scanned-sequence>
<scanned-sequence accession="chr10" name="chr10">
<matched-element start="11324658" stop="11324673" score="11.3434" pvalue="5.08e-05">
<sequence>AATCGAAGGTCAGCTT</sequence>
<mem:qvalue>0.404</mem:qvalue>
</matched-element>
</scanned-sequence>
<scanned-sequence accession="chr10" name="chr10">
<matched-element start="11327531" stop="11327546" score="11.0606" pvalue="5.9e-05">
<sequence>AAACAAAGTTCAGGTG</sequence>
<mem:qvalue>0.418</mem:qvalue>
</matched-element>
</scanned-sequence>
<scanned-sequence accession="chr10" name="chr10">
</scanned-sequence>
<scanned-sequence accession="chr10" name="chr10">
<matched-element start="11368662" stop="11368647" score="11.6566" pvalue="4.29e-05">
<sequence>CGTCAAGGGTCACACA</sequence>
<mem:qvalue>0.389</mem:qvalue>
</matched-element>
</scanned-sequence>
<scanned-sequence accession="chr10" name="chr10">
</scanned-sequence>
<scanned-sequence accession="chr10" name="chr10">
</scanned-sequence>
<scanned-sequence accession="chr10" name="chr10">
</scanned-sequence>
<scanned-sequence accession="chr10" name="chr10">
</scanned-sequence>
<scanned-sequence accession="chr10" name="chr10">
</scanned-sequence>
<scanned-sequence accession="chr10" name="chr10">
</scanned-sequence>
<scanned-sequence accession="chr10" name="chr10">
<matched-element start="14742089" stop="14742074" score="16.101" pvalue="1.95e-06">
<sequence>TGCTAAAGGTCACCTA</sequence>
<mem:qvalue>0.318</mem:qvalue>
</matched-element>
</scanned-sequence>
<scanned-sequence accession="chr10" name="chr10">
</scanned-sequence>
<scanned-sequence accession="chr10" name="chr10">
</scanned-sequence>
<scanned-sequence accession="chr10" name="chr10">
<matched-element start="26816561" stop="26816576" score="12.2121" pvalue="3.15e-05">
<sequence>AGGGAGAGGTCACGAG</sequence>
<mem:qvalue>0.389</mem:qvalue>
</matched-element>
</scanned-sequence>
<scanned-sequence accession="chr10" name="chr10">
</scanned-sequence>
<scanned-sequence accession="chr10" name="chr10">
</scanned-sequence>
<scanned-sequence accession="chr10" name="chr10">
</scanned-sequence>
<scanned-sequence accession="chr10" name="chr10">
</scanned-sequence>
<scanned-sequence accession="chr10" name="chr10">
</scanned-sequence>
<scanned-sequence accession="chr10" name="chr10">
</scanned-sequence>
<scanned-sequence accession="chr10" name="chr10">
<matched-element start="35791502" stop="35791487" score="11.8687" pvalue="3.82e-05">
<sequence>TCTGAAAGTTCAATCG</sequence>
<mem:qvalue>0.389</mem:qvalue>
</matched-element>
</scanned-sequence>
<scanned-sequence accession="chr10" name="chr10">
</scanned-sequence>
<scanned-sequence accession="chr10" name="chr10">
</scanned-sequence>
<scanned-sequence accession="chr10" name="chr10">
</scanned-sequence>
<scanned-sequence accession="chr10" name="chr10">
</scanned-sequence>
<scanned-sequence accession="chr10" name="chr10">
</scanned-sequence>
<scanned-sequence accession="chr10" name="chr10">
</scanned-sequence>
<scanned-sequence accession="chr10" name="chr10">
</scanned-sequence>
<scanned-sequence accession="chr10" name="chr10">
</scanned-sequence>
<scanned-sequence accession="chr10" name="chr10">
<matched-element start="63326692" stop="63326677" score="11.1212" pvalue="5.72e-05">
<sequence>TGGGAAGGGTCATGTG</sequence>
<mem:qvalue>0.411</mem:qvalue>
</matched-element>
<matched-element start="63326736" stop="63326751" score="10.3838" pvalue="8.34e-05">
<sequence>GCTCCAAGTTCATGAG</sequence>
<mem:qvalue>0.452</mem:qvalue>
</matched-element>
</scanned-sequence>
<scanned-sequence accession="chr10" name="chr10">
</scanned-sequence>
<scanned-sequence accession="chr10" name="chr10">
<matched-element start="64067471" stop="64067486" score="16.4949" pvalue="1.24e-06">
<sequence>TCTTAAAGGTCATGGT</sequence>
<mem:qvalue>0.318</mem:qvalue>
</matched-element>
</scanned-sequence>
<scanned-sequence accession="chr10" name="chr10">
</scanned-sequence>
<scanned-sequence accession="chr10" name="chr10">
<matched-element start="64085390" stop="64085405" score="10.8889" pvalue="6.45e-05">
<sequence>AATTCAAGGTCATTTT</sequence>
<mem:qvalue>0.427</mem:qvalue>
</matched-element>
</scanned-sequence>
<scanned-sequence accession="chr10" name="chr10">
</scanned-sequence>
<scanned-sequence accession="chr10" name="chr10">
</scanned-sequence>
<scanned-sequence accession="chr10" name="chr10">
</scanned-sequence>
<scanned-sequence accession="chr10" name="chr10">
</scanned-sequence>
<scanned-sequence accession="chr10" name="chr10">
<matched-element start="71785499" stop="71785484" score="11.5354" pvalue="4.58e-05">
<sequence>CCCCAAGGGTCACTGC</sequence>
<mem:qvalue>0.389</mem:qvalue>
</matched-element>
</scanned-sequence>
<scanned-sequence accession="chr10" name="chr10">
</scanned-sequence>
<scanned-sequence accession="chr10" name="chr10">
<matched-element start="73603912" stop="73603927" score="10.1515" pvalue="9.35e-05">
<sequence>AGTTCAAGGTCATGTC</sequence>
<mem:qvalue>0.452</mem:qvalue>
</matched-element>
</scanned-sequence>
<scanned-sequence accession="chr10" name="chr10">
</scanned-sequence>
<scanned-sequence accession="chr10" name="chr10">
</scanned-sequence>
<scanned-sequence accession="chr10" name="chr10">
</scanned-sequence>
<scanned-sequence accession="chr10" name="chr10">
</scanned-sequence>
<scanned-sequence accession="chr10" name="chr10">
</scanned-sequence>
<scanned-sequence accession="chr10" name="chr10">
</scanned-sequence>
<scanned-sequence accession="chr10" name="chr10">
<matched-element start="73764837" stop="73764822" score="11.404" pvalue="4.92e-05">
<sequence>AACAGAAGGTCATGAG</sequence>
<mem:qvalue>0.399</mem:qvalue>
</matched-element>
</scanned-sequence>
<scanned-sequence accession="chr10" name="chr10">
</scanned-sequence>
<scanned-sequence accession="chr10" name="chr10">
</scanned-sequence>
<scanned-sequence accession="chr10" name="chr10">
</scanned-sequence>
<scanned-sequence accession="chr10" name="chr10">
</scanned-sequence>
<scanned-sequence accession="chr10" name="chr10">
</scanned-sequence>
<scanned-sequence accession="chr10" name="chr10">
</scanned-sequence>
<scanned-sequence accession="chr10" name="chr10">
</scanned-sequence>
<scanned-sequence accession="chr10" name="chr10">
</scanned-sequence>
<scanned-sequence accession="chr10" name="chr10">
<matched-element start="89860787" stop="89860772" score="14.9899" pvalue="5.27e-06">
<sequence>CATGAAAGGTCACTGG</sequence>
<mem:qvalue>0.332</mem:qvalue>
</matched-element>
</scanned-sequence>
<scanned-sequence accession="chr10" name="chr10">
</scanned-sequence>
<scanned-sequence accession="chr10" name="chr10">
</scanned-sequence>
<scanned-sequence accession="chr10" name="chr10">
</scanned-sequence>
<scanned-sequence accession="chr10" name="chr10">
</scanned-sequence>
<scanned-sequence accession="chr10" name="chr10">
</scanned-sequence>
<scanned-sequence accession="chr10" name="chr10">
</scanned-sequence>
<scanned-sequence accession="chr10" name="chr10">
</scanned-sequence>
<scanned-sequence accession="chr10" name="chr10">
<matched-element start="96986307" stop="96986322" score="15.0505" pvalue="5.03e-06">
<sequence>AATGAAAGGTCATGAA</sequence>
<mem:qvalue>0.332</mem:qvalue>
</matched-element>
</scanned-sequence>
<scanned-sequence accession="chr10" name="chr10">
</scanned-sequence>
<scanned-sequence accession="chr10" name="chr10">
</scanned-sequence>
<scanned-sequence accession="chr10" name="chr10">
</scanned-sequence>
<scanned-sequence accession="chr10" name="chr10">
</scanned-sequence>
<scanned-sequence accession="chr10" name="chr10">
</scanned-sequence>
<scanned-sequence accession="chr10" name="chr10">
</scanned-sequence>
<scanned-sequence accession="chr10" name="chr10">
</scanned-sequence>
<scanned-sequence accession="chr10" name="chr10">
</scanned-sequence>
<scanned-sequence accession="chr10" name="chr10">
</scanned-sequence>
<scanned-sequence accession="chr10" name="chr10">
</scanned-sequence>
<scanned-sequence accession="chr10" name="chr10">
</scanned-sequence>
<scanned-sequence accession="chr10" name="chr10">
</scanned-sequence>
<scanned-sequence accession="chr10" name="chr10">
</scanned-sequence>
<scanned-sequence accession="chr10" name="chr10">
</scanned-sequence>
<scanned-sequence accession="chr10" name="chr10">
<matched-element start="112118232" stop="112118247" score="14.8889" pvalue="5.69e-06">
<sequence>GTTGAAAGGTCAAGAT</sequence>
<mem:qvalue>0.332</mem:qvalue>
</matched-element>
</scanned-sequence>
<scanned-sequence accession="chr10" name="chr10">
</scanned-sequence>
<scanned-sequence accession="chr10" name="chr10">
<matched-element start="112145783" stop="112145798" score="15.596" pvalue="3.18e-06">
<sequence>GGGCAAAGGTCATGTG</sequence>
<mem:qvalue>0.318</mem:qvalue>
</matched-element>
<matched-element start="112145653" stop="112145638" score="10.7778" pvalue="6.83e-05">
<sequence>ACACAGAGGTCAGGCA</sequence>
<mem:qvalue>0.428</mem:qvalue>
</matched-element>
</scanned-sequence>
<scanned-sequence accession="chr10" name="chr10">
</scanned-sequence>
<scanned-sequence accession="chr10" name="chr10">
</scanned-sequence>
<scanned-sequence accession="chr10" name="chr10">
</scanned-sequence>
<scanned-sequence accession="chr10" name="chr10">
<matched-element start="112593025" stop="112593010" score="12.899" pvalue="2.11e-05">
<sequence>AAGGAGAGGTCACAAG</sequence>
<mem:qvalue>0.365</mem:qvalue>
</matched-element>
</scanned-sequence>
<scanned-sequence accession="chr10" name="chr10">
<matched-element start="115732614" stop="115732599" score="13.1515" pvalue="1.81e-05">
<sequence>CCTCCAAGGTCATCTT</sequence>
<mem:qvalue>0.357</mem:qvalue>
</matched-element>
</scanned-sequence>
<scanned-sequence accession="chr10" name="chr10">
</scanned-sequence>
<scanned-sequence accession="chr10" name="chr10">
</scanned-sequence>
<scanned-sequence accession="chr10" name="chr10">
</scanned-sequence>
<scanned-sequence accession="chr10" name="chr10">
</scanned-sequence>
<scanned-sequence accession="chr10" name="chr10">
</scanned-sequence>
<scanned-sequence accession="chr10" name="chr10">
</scanned-sequence>
<scanned-sequence accession="chr10" name="chr10">
</scanned-sequence>
<scanned-sequence accession="chr10" name="chr10">
</scanned-sequence>
<scanned-sequence accession="chr10" name="chr10">
</scanned-sequence>
<scanned-sequence accession="chr10" name="chr10">
<matched-element start="126397998" stop="126397983" score="11.7778" pvalue="4.02e-05">
<sequence>GAGAAGAGTTCACCTT</sequence>
<mem:qvalue>0.389</mem:qvalue>
</matched-element>
</scanned-sequence>
<scanned-sequence accession="chr10" name="chr10">
</scanned-sequence>
<scanned-sequence accession="chr10" name="chr10">
</scanned-sequence>
<scanned-sequence accession="chr11" name="chr11">
</scanned-sequence>
<scanned-sequence accession="chr11" name="chr11">
</scanned-sequence>
<scanned-sequence accession="chr11" name="chr11">
</scanned-sequence>
<scanned-sequence accession="chr11" name="chr11">
</scanned-sequence>
<scanned-sequence accession="chr11" name="chr11">
</scanned-sequence>
<scanned-sequence accession="chr11" name="chr11">
<matched-element start="1832964" stop="1832949" score="14.3232" pvalue="8.54e-06">
<sequence>TCTGAAAGGTCAGGCT</sequence>
<mem:qvalue>0.332</mem:qvalue>
</matched-element>
</scanned-sequence>
<scanned-sequence accession="chr11" name="chr11">
</scanned-sequence>
<scanned-sequence accession="chr11" name="chr11">
</scanned-sequence>
<scanned-sequence accession="chr11" name="chr11">
<matched-element start="7490441" stop="7490426" score="10.0606" pvalue="9.78e-05">
<sequence>CACACAAGGTCATGGC</sequence>
<mem:qvalue>0.454</mem:qvalue>
</matched-element>
</scanned-sequence>
<scanned-sequence accession="chr11" name="chr11">
</scanned-sequence>
<scanned-sequence accession="chr11" name="chr11">
<matched-element start="7520609" stop="7520594" score="10.6465" pvalue="7.3e-05">
<sequence>GACACAAGGTCATGGC</sequence>
<mem:qvalue>0.438</mem:qvalue>
</matched-element>
</scanned-sequence>
<scanned-sequence accession="chr11" name="chr11">
</scanned-sequence>
<scanned-sequence accession="chr11" name="chr11">
</scanned-sequence>
<scanned-sequence accession="chr11" name="chr11">
</scanned-sequence>
<scanned-sequence accession="chr11" name="chr11">
</scanned-sequence>
<scanned-sequence accession="chr11" name="chr11">
</scanned-sequence>
<scanned-sequence accession="chr11" name="chr11">
</scanned-sequence>
<scanned-sequence accession="chr11" name="chr11">
</scanned-sequence>
<scanned-sequence accession="chr11" name="chr11">
</scanned-sequence>
<scanned-sequence accession="chr11" name="chr11">
<matched-element start="33662643" stop="33662628" score="12.8687" pvalue="2.15e-05">
<sequence>GTACAGAGGTCATGAG</sequence>
<mem:qvalue>0.367</mem:qvalue>
</matched-element>
</scanned-sequence>
<scanned-sequence accession="chr11" name="chr11">
</scanned-sequence>
<scanned-sequence accession="chr11" name="chr11">
</scanned-sequence>
<scanned-sequence accession="chr11" name="chr11">
</scanned-sequence>
<scanned-sequence accession="chr11" name="chr11">
</scanned-sequence>
<scanned-sequence accession="chr11" name="chr11">
<matched-element start="34222429" stop="34222414" score="15.7879" pvalue="2.66e-06">
<sequence>TTTCAAAGGTCAGGGG</sequence>
<mem:qvalue>0.318</mem:qvalue>
</matched-element>
<matched-element start="34222293" stop="34222278" score="11.7071" pvalue="4.18e-05">
<sequence>CTCCAGAGGTCAGCAT</sequence>
<mem:qvalue>0.389</mem:qvalue>
</matched-element>
</scanned-sequence>
<scanned-sequence accession="chr11" name="chr11">
<matched-element start="34601813" stop="34601828" score="11.5253" pvalue="4.61e-05">
<sequence>GGCCAAAGTTCACTTC</sequence>
<mem:qvalue>0.389</mem:qvalue>
</matched-element>
</scanned-sequence>
<scanned-sequence accession="chr11" name="chr11">
</scanned-sequence>
<scanned-sequence accession="chr11" name="chr11">
</scanned-sequence>
<scanned-sequence accession="chr11" name="chr11">
</scanned-sequence>
<scanned-sequence accession="chr11" name="chr11">
</scanned-sequence>
<scanned-sequence accession="chr11" name="chr11">
</scanned-sequence>
<scanned-sequence accession="chr11" name="chr11">
</scanned-sequence>
<scanned-sequence accession="chr11" name="chr11">
</scanned-sequence>
<scanned-sequence accession="chr11" name="chr11">
</scanned-sequence>
<scanned-sequence accession="chr11" name="chr11">
</scanned-sequence>
<scanned-sequence accession="chr11" name="chr11">
</scanned-sequence>
<scanned-sequence accession="chr11" name="chr11">
</scanned-sequence>
<scanned-sequence accession="chr11" name="chr11">
</scanned-sequence>
<scanned-sequence accession="chr11" name="chr11">
</scanned-sequence>
<scanned-sequence accession="chr11" name="chr11">
</scanned-sequence>
<scanned-sequence accession="chr11" name="chr11">
<matched-element start="61292780" stop="61292765" score="12.2323" pvalue="3.11e-05">
<sequence>CCCAAGAGGTCAACAC</sequence>
<mem:qvalue>0.389</mem:qvalue>
</matched-element>
</scanned-sequence>
<scanned-sequence accession="chr11" name="chr11">
</scanned-sequence>
<scanned-sequence accession="chr11" name="chr11">
</scanned-sequence>
<scanned-sequence accession="chr11" name="chr11">
</scanned-sequence>
<scanned-sequence accession="chr11" name="chr11">
</scanned-sequence>
<scanned-sequence accession="chr11" name="chr11">
</scanned-sequence>
<scanned-sequence accession="chr11" name="chr11">
</scanned-sequence>
<scanned-sequence accession="chr11" name="chr11">
</scanned-sequence>
<scanned-sequence accession="chr11" name="chr11">
</scanned-sequence>
<scanned-sequence accession="chr11" name="chr11">
</scanned-sequence>
<scanned-sequence accession="chr11" name="chr11">
</scanned-sequence>
<scanned-sequence accession="chr11" name="chr11">
</scanned-sequence>
<scanned-sequence accession="chr11" name="chr11">
</scanned-sequence>
<scanned-sequence accession="chr11" name="chr11">
</scanned-sequence>
<scanned-sequence accession="chr11" name="chr11">
</scanned-sequence>
<scanned-sequence accession="chr11" name="chr11">
</scanned-sequence>
<scanned-sequence accession="chr11" name="chr11">
<matched-element start="63750725" stop="63750710" score="10.8687" pvalue="6.52e-05">
<sequence>GCAGCAAGGTCACCTC</sequence>
<mem:qvalue>0.427</mem:qvalue>
</matched-element>
</scanned-sequence>
<scanned-sequence accession="chr11" name="chr11">
</scanned-sequence>
<scanned-sequence accession="chr11" name="chr11">
<matched-element start="63794248" stop="63794263" score="11.7172" pvalue="4.15e-05">
<sequence>GAGCGAAGGTCACTGG</sequence>
<mem:qvalue>0.389</mem:qvalue>
</matched-element>
</scanned-sequence>
<scanned-sequence accession="chr11" name="chr11">
</scanned-sequence>
<scanned-sequence accession="chr11" name="chr11">
</scanned-sequence>
<scanned-sequence accession="chr11" name="chr11">
</scanned-sequence>
<scanned-sequence accession="chr11" name="chr11">
</scanned-sequence>
<scanned-sequence accession="chr11" name="chr11">
</scanned-sequence>
<scanned-sequence accession="chr11" name="chr11">
<matched-element start="64650970" stop="64650955" score="12.7172" pvalue="2.35e-05">
<sequence>GGTGAAAGGTCAGCAT</sequence>
<mem:qvalue>0.373</mem:qvalue>
</matched-element>
</scanned-sequence>
<scanned-sequence accession="chr11" name="chr11">
</scanned-sequence>
<scanned-sequence accession="chr11" name="chr11">
</scanned-sequence>
<scanned-sequence accession="chr11" name="chr11">
</scanned-sequence>
<scanned-sequence accession="chr11" name="chr11">
</scanned-sequence>
<scanned-sequence accession="chr11" name="chr11">
</scanned-sequence>
<scanned-sequence accession="chr11" name="chr11">
</scanned-sequence>
<scanned-sequence accession="chr11" name="chr11">
</scanned-sequence>
<scanned-sequence accession="chr11" name="chr11">
<matched-element start="65076611" stop="65076596" score="12.6465" pvalue="2.45e-05">
<sequence>TTTCAGGGGTCACATG</sequence>
<mem:qvalue>0.373</mem:qvalue>
</matched-element>
</scanned-sequence>
<scanned-sequence accession="chr11" name="chr11">
</scanned-sequence>
<scanned-sequence accession="chr11" name="chr11">
<matched-element start="65112265" stop="65112280" score="10.4747" pvalue="7.96e-05">
<sequence>TCGTGGAGGTCACGTT</sequence>
<mem:qvalue>0.452</mem:qvalue>
</matched-element>
</scanned-sequence>
<scanned-sequence accession="chr11" name="chr11">
</scanned-sequence>
<scanned-sequence accession="chr11" name="chr11">
</scanned-sequence>
<scanned-sequence accession="chr11" name="chr11">
</scanned-sequence>
<scanned-sequence accession="chr11" name="chr11">
</scanned-sequence>
<scanned-sequence accession="chr11" name="chr11">
</scanned-sequence>
<scanned-sequence accession="chr11" name="chr11">
</scanned-sequence>
<scanned-sequence accession="chr11" name="chr11">
</scanned-sequence>
<scanned-sequence accession="chr11" name="chr11">
<matched-element start="68580562" stop="68580547" score="13.1616" pvalue="1.8e-05">
<sequence>CCCCAGAGGTCACAGC</sequence>
<mem:qvalue>0.357</mem:qvalue>
</matched-element>
</scanned-sequence>
<scanned-sequence accession="chr11" name="chr11">
</scanned-sequence>
<scanned-sequence accession="chr11" name="chr11">
</scanned-sequence>
<scanned-sequence accession="chr11" name="chr11">
</scanned-sequence>
<scanned-sequence accession="chr11" name="chr11">
</scanned-sequence>
<scanned-sequence accession="chr11" name="chr11">
</scanned-sequence>
<scanned-sequence accession="chr11" name="chr11">
<matched-element start="72582589" stop="72582604" score="15.0808" pvalue="4.91e-06">
<sequence>TCTGAGAGGTCACCAT</sequence>
<mem:qvalue>0.332</mem:qvalue>
</matched-element>
</scanned-sequence>
<scanned-sequence accession="chr11" name="chr11">
</scanned-sequence>
<scanned-sequence accession="chr11" name="chr11">
</scanned-sequence>
<scanned-sequence accession="chr11" name="chr11">
</scanned-sequence>
<scanned-sequence accession="chr11" name="chr11">
</scanned-sequence>
<scanned-sequence accession="chr11" name="chr11">
</scanned-sequence>
<scanned-sequence accession="chr11" name="chr11">
</scanned-sequence>
<scanned-sequence accession="chr11" name="chr11">
</scanned-sequence>
<scanned-sequence accession="chr11" name="chr11">
</scanned-sequence>
<scanned-sequence accession="chr11" name="chr11">
</scanned-sequence>
<scanned-sequence accession="chr11" name="chr11">
</scanned-sequence>
<scanned-sequence accession="chr11" name="chr11">
<matched-element start="85336758" stop="85336743" score="10.2121" pvalue="9.08e-05">
<sequence>GGCAAGAGGTCAGCGA</sequence>
<mem:qvalue>0.452</mem:qvalue>
</matched-element>
</scanned-sequence>
<scanned-sequence accession="chr11" name="chr11">
</scanned-sequence>
<scanned-sequence accession="chr11" name="chr11">
</scanned-sequence>
<scanned-sequence accession="chr11" name="chr11">
<matched-element start="86826027" stop="86826012" score="10.1717" pvalue="9.26e-05">
<sequence>AGGCTAAGGTCAAGAA</sequence>
<mem:qvalue>0.452</mem:qvalue>
</matched-element>
<matched-element start="86825999" stop="86825984" score="10.0202" pvalue="9.98e-05">
<sequence>TGACAGAGTTCACATG</sequence>
<mem:qvalue>0.454</mem:qvalue>
</matched-element>
</scanned-sequence>
<scanned-sequence accession="chr11" name="chr11">
<matched-element start="90673044" stop="90673059" score="11.7071" pvalue="4.18e-05">
<sequence>GAAAAAGGGTCACTTG</sequence>
<mem:qvalue>0.389</mem:qvalue>
</matched-element>
</scanned-sequence>
<scanned-sequence accession="chr11" name="chr11">
</scanned-sequence>
<scanned-sequence accession="chr11" name="chr11">
</scanned-sequence>
<scanned-sequence accession="chr11" name="chr11">
<matched-element start="101693089" stop="101693074" score="12.9495" pvalue="2.04e-05">
<sequence>TGGAAAAGGTCAATAT</sequence>
<mem:qvalue>0.364</mem:qvalue>
</matched-element>
</scanned-sequence>
<scanned-sequence accession="chr11" name="chr11">
</scanned-sequence>
<scanned-sequence accession="chr11" name="chr11">
</scanned-sequence>
<scanned-sequence accession="chr11" name="chr11">
</scanned-sequence>
<scanned-sequence accession="chr11" name="chr11">
</scanned-sequence>
<scanned-sequence accession="chr11" name="chr11">
</scanned-sequence>
<scanned-sequence accession="chr11" name="chr11">
</scanned-sequence>
<scanned-sequence accession="chr11" name="chr11">
</scanned-sequence>
<scanned-sequence accession="chr11" name="chr11">
</scanned-sequence>
<scanned-sequence accession="chr11" name="chr11">
</scanned-sequence>
<scanned-sequence accession="chr11" name="chr11">
</scanned-sequence>
<scanned-sequence accession="chr11" name="chr11">
</scanned-sequence>
<scanned-sequence accession="chr11" name="chr11">
</scanned-sequence>
<scanned-sequence accession="chr11" name="chr11">
</scanned-sequence>
<scanned-sequence accession="chr11" name="chr11">
<matched-element start="117786200" stop="117786185" score="10.5657" pvalue="7.61e-05">
<sequence>GAAAAGAGGTCATTTC</sequence>
<mem:qvalue>0.449</mem:qvalue>
</matched-element>
</scanned-sequence>
<scanned-sequence accession="chr11" name="chr11">
</scanned-sequence>
<scanned-sequence accession="chr11" name="chr11">
<matched-element start="118071602" stop="118071617" score="11.9091" pvalue="3.74e-05">
<sequence>AAAAAAAGTTCACCAC</sequence>
<mem:qvalue>0.389</mem:qvalue>
</matched-element>
</scanned-sequence>
<scanned-sequence accession="chr11" name="chr11">
</scanned-sequence>
<scanned-sequence accession="chr11" name="chr11">
</scanned-sequence>
<scanned-sequence accession="chr11" name="chr11">
</scanned-sequence>
<scanned-sequence accession="chr11" name="chr11">
</scanned-sequence>
<scanned-sequence accession="chr11" name="chr11">
</scanned-sequence>
<scanned-sequence accession="chr11" name="chr11">
</scanned-sequence>
<scanned-sequence accession="chr11" name="chr11">
</scanned-sequence>
<scanned-sequence accession="chr11" name="chr11">
</scanned-sequence>
<scanned-sequence accession="chr11" name="chr11">
</scanned-sequence>
<scanned-sequence accession="chr11" name="chr11">
</scanned-sequence>
<scanned-sequence accession="chr11" name="chr11">
</scanned-sequence>
<scanned-sequence accession="chr11" name="chr11">
</scanned-sequence>
<scanned-sequence accession="chr12" name="chr12">
</scanned-sequence>
<scanned-sequence accession="chr12" name="chr12">
</scanned-sequence>
<scanned-sequence accession="chr12" name="chr12">
</scanned-sequence>
<scanned-sequence accession="chr12" name="chr12">
</scanned-sequence>
<scanned-sequence accession="chr12" name="chr12">
</scanned-sequence>
<scanned-sequence accession="chr12" name="chr12">
</scanned-sequence>
<scanned-sequence accession="chr12" name="chr12">
</scanned-sequence>
<scanned-sequence accession="chr12" name="chr12">
</scanned-sequence>
<scanned-sequence accession="chr12" name="chr12">
</scanned-sequence>
<scanned-sequence accession="chr12" name="chr12">
</scanned-sequence>
<scanned-sequence accession="chr12" name="chr12">
</scanned-sequence>
<scanned-sequence accession="chr12" name="chr12">
<matched-element start="6431376" stop="6431391" score="11.6162" pvalue="4.39e-05">
<sequence>GTGCAGAGGTCAGGTC</sequence>
<mem:qvalue>0.389</mem:qvalue>
</matched-element>
</scanned-sequence>
<scanned-sequence accession="chr12" name="chr12">
</scanned-sequence>
<scanned-sequence accession="chr12" name="chr12">
</scanned-sequence>
<scanned-sequence accession="chr12" name="chr12">
</scanned-sequence>
<scanned-sequence accession="chr12" name="chr12">
</scanned-sequence>
<scanned-sequence accession="chr12" name="chr12">
</scanned-sequence>
<scanned-sequence accession="chr12" name="chr12">
</scanned-sequence>
<scanned-sequence accession="chr12" name="chr12">
</scanned-sequence>
<scanned-sequence accession="chr12" name="chr12">
</scanned-sequence>
<scanned-sequence accession="chr12" name="chr12">
</scanned-sequence>
<scanned-sequence accession="chr12" name="chr12">
</scanned-sequence>
<scanned-sequence accession="chr12" name="chr12">
</scanned-sequence>
<scanned-sequence accession="chr12" name="chr12">
</scanned-sequence>
<scanned-sequence accession="chr12" name="chr12">
</scanned-sequence>
<scanned-sequence accession="chr12" name="chr12">
</scanned-sequence>
<scanned-sequence accession="chr12" name="chr12">
</scanned-sequence>
<scanned-sequence accession="chr12" name="chr12">
</scanned-sequence>
<scanned-sequence accession="chr12" name="chr12">
</scanned-sequence>
<scanned-sequence accession="chr12" name="chr12">
</scanned-sequence>
<scanned-sequence accession="chr12" name="chr12">
</scanned-sequence>
<scanned-sequence accession="chr12" name="chr12">
</scanned-sequence>
<scanned-sequence accession="chr12" name="chr12">
</scanned-sequence>
<scanned-sequence accession="chr12" name="chr12">
</scanned-sequence>
<scanned-sequence accession="chr12" name="chr12">
</scanned-sequence>
<scanned-sequence accession="chr12" name="chr12">
</scanned-sequence>
<scanned-sequence accession="chr12" name="chr12">
<matched-element start="15832909" stop="15832924" score="11.697" pvalue="4.2e-05">
<sequence>CCTAAAGGGTCATTTT</sequence>
<mem:qvalue>0.389</mem:qvalue>
</matched-element>
</scanned-sequence>
<scanned-sequence accession="chr12" name="chr12">
</scanned-sequence>
<scanned-sequence accession="chr12" name="chr12">
</scanned-sequence>
<scanned-sequence accession="chr12" name="chr12">
<matched-element start="26343045" stop="26343060" score="10.0202" pvalue="9.98e-05">
<sequence>TCTGTGAGGTCACTGG</sequence>
<mem:qvalue>0.454</mem:qvalue>
</matched-element>
</scanned-sequence>
<scanned-sequence accession="chr12" name="chr12">
<matched-element start="26844089" stop="26844074" score="10.1616" pvalue="9.31e-05">
<sequence>TAGTTAAGGTCAGCTC</sequence>
<mem:qvalue>0.452</mem:qvalue>
</matched-element>
</scanned-sequence>
<scanned-sequence accession="chr12" name="chr12">
</scanned-sequence>
<scanned-sequence accession="chr12" name="chr12">
</scanned-sequence>
<scanned-sequence accession="chr12" name="chr12">
<matched-element start="29196576" stop="29196561" score="16.3434" pvalue="1.49e-06">
<sequence>TACAAAAGGTCACTAG</sequence>
<mem:qvalue>0.318</mem:qvalue>
</matched-element>
</scanned-sequence>
<scanned-sequence accession="chr12" name="chr12">
</scanned-sequence>
<scanned-sequence accession="chr12" name="chr12">
</scanned-sequence>
<scanned-sequence accession="chr12" name="chr12">
</scanned-sequence>
<scanned-sequence accession="chr12" name="chr12">
</scanned-sequence>
<scanned-sequence accession="chr12" name="chr12">
</scanned-sequence>
<scanned-sequence accession="chr12" name="chr12">
</scanned-sequence>
<scanned-sequence accession="chr12" name="chr12">
</scanned-sequence>
<scanned-sequence accession="chr12" name="chr12">
</scanned-sequence>
<scanned-sequence accession="chr12" name="chr12">
</scanned-sequence>
<scanned-sequence accession="chr12" name="chr12">
</scanned-sequence>
<scanned-sequence accession="chr12" name="chr12">
</scanned-sequence>
<scanned-sequence accession="chr12" name="chr12">
</scanned-sequence>
<scanned-sequence accession="chr12" name="chr12">
</scanned-sequence>
<scanned-sequence accession="chr12" name="chr12">
</scanned-sequence>
<scanned-sequence accession="chr12" name="chr12">
</scanned-sequence>
<scanned-sequence accession="chr12" name="chr12">
</scanned-sequence>
<scanned-sequence accession="chr12" name="chr12">
</scanned-sequence>
<scanned-sequence accession="chr12" name="chr12">
</scanned-sequence>
<scanned-sequence accession="chr12" name="chr12">
</scanned-sequence>
<scanned-sequence accession="chr12" name="chr12">
</scanned-sequence>
<scanned-sequence accession="chr12" name="chr12">
</scanned-sequence>
<scanned-sequence accession="chr12" name="chr12">
</scanned-sequence>
<scanned-sequence accession="chr12" name="chr12">
</scanned-sequence>
<scanned-sequence accession="chr12" name="chr12">
</scanned-sequence>
<scanned-sequence accession="chr12" name="chr12">
</scanned-sequence>
<scanned-sequence accession="chr12" name="chr12">
<matched-element start="67488809" stop="67488824" score="15.1818" pvalue="4.53e-06">
<sequence>GGGTAAAGGTCACGGG</sequence>
<mem:qvalue>0.332</mem:qvalue>
</matched-element>
</scanned-sequence>
<scanned-sequence accession="chr12" name="chr12">
</scanned-sequence>
<scanned-sequence accession="chr12" name="chr12">
</scanned-sequence>
<scanned-sequence accession="chr12" name="chr12">
</scanned-sequence>
<scanned-sequence accession="chr12" name="chr12">
<matched-element start="67526802" stop="67526817" score="11.596" pvalue="4.44e-05">
<sequence>AAACAAAGTTCATAAG</sequence>
<mem:qvalue>0.389</mem:qvalue>
</matched-element>
</scanned-sequence>
<scanned-sequence accession="chr12" name="chr12">
</scanned-sequence>
<scanned-sequence accession="chr12" name="chr12">
</scanned-sequence>
<scanned-sequence accession="chr12" name="chr12">
<matched-element start="75061730" stop="75061745" score="11.9091" pvalue="3.74e-05">
<sequence>TCCGAAAGTTCAAGAA</sequence>
<mem:qvalue>0.389</mem:qvalue>
</matched-element>
</scanned-sequence>
<scanned-sequence accession="chr12" name="chr12">
</scanned-sequence>
<scanned-sequence accession="chr12" name="chr12">
</scanned-sequence>
<scanned-sequence accession="chr12" name="chr12">
</scanned-sequence>
<scanned-sequence accession="chr12" name="chr12">
</scanned-sequence>
<scanned-sequence accession="chr12" name="chr12">
</scanned-sequence>
<scanned-sequence accession="chr12" name="chr12">
</scanned-sequence>
<scanned-sequence accession="chr12" name="chr12">
<matched-element start="91281283" stop="91281268" score="10.303" pvalue="8.68e-05">
<sequence>GATTCAAGGTCAGCTC</sequence>
<mem:qvalue>0.452</mem:qvalue>
</matched-element>
</scanned-sequence>
<scanned-sequence accession="chr12" name="chr12">
</scanned-sequence>
<scanned-sequence accession="chr12" name="chr12">
</scanned-sequence>
<scanned-sequence accession="chr12" name="chr12">
</scanned-sequence>
<scanned-sequence accession="chr12" name="chr12">
</scanned-sequence>
<scanned-sequence accession="chr12" name="chr12">
</scanned-sequence>
<scanned-sequence accession="chr12" name="chr12">
</scanned-sequence>
<scanned-sequence accession="chr12" name="chr12">
<matched-element start="91906004" stop="91906019" score="10.1616" pvalue="9.31e-05">
<sequence>TTTCAGAGTTCAGCAA</sequence>
<mem:qvalue>0.452</mem:qvalue>
</matched-element>
</scanned-sequence>
<scanned-sequence accession="chr12" name="chr12">
</scanned-sequence>
<scanned-sequence accession="chr12" name="chr12">
</scanned-sequence>
<scanned-sequence accession="chr12" name="chr12">
</scanned-sequence>
<scanned-sequence accession="chr12" name="chr12">
<matched-element start="92093641" stop="92093656" score="10.3939" pvalue="8.29e-05">
<sequence>TAAAAAAGTTCAGCAT</sequence>
<mem:qvalue>0.452</mem:qvalue>
</matched-element>
</scanned-sequence>
<scanned-sequence accession="chr12" name="chr12">
<matched-element start="92118594" stop="92118609" score="12.4545" pvalue="2.74e-05">
<sequence>CACAAAAGGTCAGTGG</sequence>
<mem:qvalue>0.373</mem:qvalue>
</matched-element>
</scanned-sequence>
<scanned-sequence accession="chr12" name="chr12">
</scanned-sequence>
<scanned-sequence accession="chr12" name="chr12">
</scanned-sequence>
<scanned-sequence accession="chr12" name="chr12">
</scanned-sequence>
<scanned-sequence accession="chr12" name="chr12">
</scanned-sequence>
<scanned-sequence accession="chr12" name="chr12">
</scanned-sequence>
<scanned-sequence accession="chr12" name="chr12">
</scanned-sequence>
<scanned-sequence accession="chr12" name="chr12">
</scanned-sequence>
<scanned-sequence accession="chr12" name="chr12">
</scanned-sequence>
<scanned-sequence accession="chr12" name="chr12">
</scanned-sequence>
<scanned-sequence accession="chr12" name="chr12">
</scanned-sequence>
<scanned-sequence accession="chr12" name="chr12">
</scanned-sequence>
<scanned-sequence accession="chr12" name="chr12">
</scanned-sequence>
<scanned-sequence accession="chr12" name="chr12">
</scanned-sequence>
<scanned-sequence accession="chr12" name="chr12">
<matched-element start="100962074" stop="100962059" score="10.4747" pvalue="7.96e-05">
<sequence>CTTTAAATGTCACCAG</sequence>
<mem:qvalue>0.452</mem:qvalue>
</matched-element>
</scanned-sequence>
<scanned-sequence accession="chr12" name="chr12">
</scanned-sequence>
<scanned-sequence accession="chr12" name="chr12">
</scanned-sequence>
<scanned-sequence accession="chr12" name="chr12">
</scanned-sequence>
<scanned-sequence accession="chr12" name="chr12">
</scanned-sequence>
<scanned-sequence accession="chr12" name="chr12">
</scanned-sequence>
<scanned-sequence accession="chr12" name="chr12">
</scanned-sequence>
<scanned-sequence accession="chr12" name="chr12">
</scanned-sequence>
<scanned-sequence accession="chr12" name="chr12">
<matched-element start="107486035" stop="107486050" score="13.0303" pvalue="1.95e-05">
<sequence>AAAGAAAGGTCATCAC</sequence>
<mem:qvalue>0.361</mem:qvalue>
</matched-element>
</scanned-sequence>
<scanned-sequence accession="chr12" name="chr12">
</scanned-sequence>
<scanned-sequence accession="chr12" name="chr12">
</scanned-sequence>
<scanned-sequence accession="chr12" name="chr12">
</scanned-sequence>
<scanned-sequence accession="chr12" name="chr12">
</scanned-sequence>
<scanned-sequence accession="chr12" name="chr12">
</scanned-sequence>
<scanned-sequence accession="chr12" name="chr12">
</scanned-sequence>
<scanned-sequence accession="chr12" name="chr12">
</scanned-sequence>
<scanned-sequence accession="chr12" name="chr12">
</scanned-sequence>
<scanned-sequence accession="chr12" name="chr12">
</scanned-sequence>
<scanned-sequence accession="chr12" name="chr12">
<matched-element start="109583764" stop="109583779" score="10.3636" pvalue="8.42e-05">
<sequence>ACCATGAGGTCACGGT</sequence>
<mem:qvalue>0.452</mem:qvalue>
</matched-element>
</scanned-sequence>
<scanned-sequence accession="chr12" name="chr12">
</scanned-sequence>
<scanned-sequence accession="chr12" name="chr12">
</scanned-sequence>
<scanned-sequence accession="chr12" name="chr12">
</scanned-sequence>
<scanned-sequence accession="chr12" name="chr12">
</scanned-sequence>
<scanned-sequence accession="chr12" name="chr12">
<matched-element start="112130531" stop="112130546" score="10.5657" pvalue="7.61e-05">
<sequence>ATCAAGAGTTCATCTT</sequence>
<mem:qvalue>0.449</mem:qvalue>
</matched-element>
</scanned-sequence>
<scanned-sequence accession="chr12" name="chr12">
<matched-element start="115481675" stop="115481660" score="17.5354" pvalue="2.69e-07">
<sequence>TCTCAAAGGTCATGAT</sequence>
<mem:qvalue>0.287</mem:qvalue>
</matched-element>
</scanned-sequence>
<scanned-sequence accession="chr12" name="chr12">
</scanned-sequence>
<scanned-sequence accession="chr12" name="chr12">
</scanned-sequence>
<scanned-sequence accession="chr12" name="chr12">
</scanned-sequence>
<scanned-sequence accession="chr12" name="chr12">
</scanned-sequence>
<scanned-sequence accession="chr12" name="chr12">
</scanned-sequence>
<scanned-sequence accession="chr12" name="chr12">
</scanned-sequence>
<scanned-sequence accession="chr12" name="chr12">
</scanned-sequence>
<scanned-sequence accession="chr12" name="chr12">
</scanned-sequence>
<scanned-sequence accession="chr12" name="chr12">
</scanned-sequence>
<scanned-sequence accession="chr12" name="chr12">
</scanned-sequence>
<scanned-sequence accession="chr12" name="chr12">
</scanned-sequence>
<scanned-sequence accession="chr12" name="chr12">
</scanned-sequence>
<scanned-sequence accession="chr12" name="chr12">
</scanned-sequence>
<scanned-sequence accession="chr12" name="chr12">
</scanned-sequence>
<scanned-sequence accession="chr12" name="chr12">
</scanned-sequence>
<scanned-sequence accession="chr12" name="chr12">
<matched-element start="122170645" stop="122170660" score="13.9293" pvalue="1.11e-05">
<sequence>GATTTAAGGTCACCTT</sequence>
<mem:qvalue>0.343</mem:qvalue>
</matched-element>
</scanned-sequence>
<scanned-sequence accession="chr12" name="chr12">
</scanned-sequence>
<scanned-sequence accession="chr12" name="chr12">
</scanned-sequence>
<scanned-sequence accession="chr12" name="chr12">
</scanned-sequence>
<scanned-sequence accession="chr12" name="chr12">
<matched-element start="123961348" stop="123961363" score="12.8889" pvalue="2.12e-05">
<sequence>ATCCAGAGGTCAATTG</sequence>
<mem:qvalue>0.365</mem:qvalue>
</matched-element>
</scanned-sequence>
<scanned-sequence accession="chr12" name="chr12">
</scanned-sequence>
<scanned-sequence accession="chr12" name="chr12">
</scanned-sequence>
<scanned-sequence accession="chr12" name="chr12">
</scanned-sequence>
<scanned-sequence accession="chr12" name="chr12">
</scanned-sequence>
<scanned-sequence accession="chr12" name="chr12">
</scanned-sequence>
<scanned-sequence accession="chr12" name="chr12">
<matched-element start="127881157" stop="127881142" score="12.6061" pvalue="2.51e-05">
<sequence>TCGCAAGGGTCAAATA</sequence>
<mem:qvalue>0.373</mem:qvalue>
</matched-element>
</scanned-sequence>
<scanned-sequence accession="chr12" name="chr12">
</scanned-sequence>
<scanned-sequence accession="chr12" name="chr12">
</scanned-sequence>
<scanned-sequence accession="chr13" name="chr13">
</scanned-sequence>
<scanned-sequence accession="chr13" name="chr13">
</scanned-sequence>
<scanned-sequence accession="chr13" name="chr13">
<matched-element start="21587542" stop="21587557" score="10.6465" pvalue="7.3e-05">
<sequence>GTGAAAAGTTCAGCTC</sequence>
<mem:qvalue>0.438</mem:qvalue>
</matched-element>
</scanned-sequence>
<scanned-sequence accession="chr13" name="chr13">
</scanned-sequence>
<scanned-sequence accession="chr13" name="chr13">
</scanned-sequence>
<scanned-sequence accession="chr13" name="chr13">
</scanned-sequence>
<scanned-sequence accession="chr13" name="chr13">
</scanned-sequence>
<scanned-sequence accession="chr13" name="chr13">
</scanned-sequence>
<scanned-sequence accession="chr13" name="chr13">
</scanned-sequence>
<scanned-sequence accession="chr13" name="chr13">
<matched-element start="33201118" stop="33201133" score="10.0303" pvalue="9.93e-05">
<sequence>GCTGAGAGTTCATGTC</sequence>
<mem:qvalue>0.454</mem:qvalue>
</matched-element>
</scanned-sequence>
<scanned-sequence accession="chr13" name="chr13">
</scanned-sequence>
<scanned-sequence accession="chr13" name="chr13">
</scanned-sequence>
<scanned-sequence accession="chr13" name="chr13">
</scanned-sequence>
<scanned-sequence accession="chr13" name="chr13">
</scanned-sequence>
<scanned-sequence accession="chr13" name="chr13">
</scanned-sequence>
<scanned-sequence accession="chr13" name="chr13">
</scanned-sequence>
<scanned-sequence accession="chr13" name="chr13">
<matched-element start="45849965" stop="45849980" score="11.7576" pvalue="4.06e-05">
<sequence>TGTCTAAGGTCACAGC</sequence>
<mem:qvalue>0.389</mem:qvalue>
</matched-element>
</scanned-sequence>
<scanned-sequence accession="chr13" name="chr13">
<matched-element start="45862111" stop="45862096" score="10.4141" pvalue="8.21e-05">
<sequence>TCTGGAAGTTCACCTT</sequence>
<mem:qvalue>0.452</mem:qvalue>
</matched-element>
</scanned-sequence>
<scanned-sequence accession="chr13" name="chr13">
<matched-element start="46123383" stop="46123398" score="10.7576" pvalue="6.9e-05">
<sequence>CATCAAAGTTCAGAAA</sequence>
<mem:qvalue>0.43</mem:qvalue>
</matched-element>
</scanned-sequence>
<scanned-sequence accession="chr13" name="chr13">
</scanned-sequence>
<scanned-sequence accession="chr13" name="chr13">
<matched-element start="47614828" stop="47614843" score="13.5354" pvalue="1.43e-05">
<sequence>CCTGAAAGGTCATTGA</sequence>
<mem:qvalue>0.351</mem:qvalue>
</matched-element>
<matched-element start="47614759" stop="47614744" score="11.1818" pvalue="5.54e-05">
<sequence>TATCTGAGGTCACTTA</sequence>
<mem:qvalue>0.407</mem:qvalue>
</matched-element>
</scanned-sequence>
<scanned-sequence accession="chr13" name="chr13">
</scanned-sequence>
<scanned-sequence accession="chr13" name="chr13">
<matched-element start="48004292" stop="48004307" score="10.2323" pvalue="8.99e-05">
<sequence>GCAAAAAGTTCATTCT</sequence>
<mem:qvalue>0.452</mem:qvalue>
</matched-element>
</scanned-sequence>
<scanned-sequence accession="chr13" name="chr13">
</scanned-sequence>
<scanned-sequence accession="chr13" name="chr13">
</scanned-sequence>
<scanned-sequence accession="chr13" name="chr13">
</scanned-sequence>
<scanned-sequence accession="chr13" name="chr13">
</scanned-sequence>
<scanned-sequence accession="chr13" name="chr13">
</scanned-sequence>
<scanned-sequence accession="chr13" name="chr13">
</scanned-sequence>
<scanned-sequence accession="chr13" name="chr13">
</scanned-sequence>
<scanned-sequence accession="chr13" name="chr13">
</scanned-sequence>
<scanned-sequence accession="chr13" name="chr13">
</scanned-sequence>
<scanned-sequence accession="chr13" name="chr13">
<matched-element start="76218254" stop="76218239" score="10.1717" pvalue="9.26e-05">
<sequence>CAAAAGAGGTCAATGG</sequence>
<mem:qvalue>0.452</mem:qvalue>
</matched-element>
</scanned-sequence>
<scanned-sequence accession="chr13" name="chr13">
</scanned-sequence>
<scanned-sequence accession="chr13" name="chr13">
<matched-element start="96724897" stop="96724912" score="11.6566" pvalue="4.29e-05">
<sequence>TATGTAAGGTCATTTG</sequence>
<mem:qvalue>0.389</mem:qvalue>
</matched-element>
</scanned-sequence>
<scanned-sequence accession="chr13" name="chr13">
<matched-element start="97939031" stop="97939046" score="13.5152" pvalue="1.44e-05">
<sequence>TGGCAGAGGTCACACG</sequence>
<mem:qvalue>0.351</mem:qvalue>
</matched-element>
</scanned-sequence>
<scanned-sequence accession="chr13" name="chr13">
</scanned-sequence>
<scanned-sequence accession="chr13" name="chr13">
</scanned-sequence>
<scanned-sequence accession="chr13" name="chr13">
</scanned-sequence>
<scanned-sequence accession="chr13" name="chr13">
</scanned-sequence>
<scanned-sequence accession="chr13" name="chr13">
</scanned-sequence>
<scanned-sequence accession="chr13" name="chr13">
</scanned-sequence>
<scanned-sequence accession="chr13" name="chr13">
<matched-element start="109922277" stop="109922262" score="10.5859" pvalue="7.53e-05">
<sequence>CTTCTGAGGTCACCAC</sequence>
<mem:qvalue>0.449</mem:qvalue>
</matched-element>
</scanned-sequence>
<scanned-sequence accession="chr13" name="chr13">
</scanned-sequence>
<scanned-sequence accession="chr13" name="chr13">
</scanned-sequence>
<scanned-sequence accession="chr14" name="chr14">
</scanned-sequence>
<scanned-sequence accession="chr14" name="chr14">
</scanned-sequence>
<scanned-sequence accession="chr14" name="chr14">
</scanned-sequence>
<scanned-sequence accession="chr14" name="chr14">
</scanned-sequence>
<scanned-sequence accession="chr14" name="chr14">
</scanned-sequence>
<scanned-sequence accession="chr14" name="chr14">
</scanned-sequence>
<scanned-sequence accession="chr14" name="chr14">
</scanned-sequence>
<scanned-sequence accession="chr14" name="chr14">
</scanned-sequence>
<scanned-sequence accession="chr14" name="chr14">
</scanned-sequence>
<scanned-sequence accession="chr14" name="chr14">
</scanned-sequence>
<scanned-sequence accession="chr14" name="chr14">
</scanned-sequence>
<scanned-sequence accession="chr14" name="chr14">
</scanned-sequence>
<scanned-sequence accession="chr14" name="chr14">
</scanned-sequence>
<scanned-sequence accession="chr14" name="chr14">
<matched-element start="23700574" stop="23700589" score="13.3434" pvalue="1.61e-05">
<sequence>AGGCAAAGGTCAGGAG</sequence>
<mem:qvalue>0.351</mem:qvalue>
</matched-element>
</scanned-sequence>
<scanned-sequence accession="chr14" name="chr14">
</scanned-sequence>
<scanned-sequence accession="chr14" name="chr14">
</scanned-sequence>
<scanned-sequence accession="chr14" name="chr14">
<matched-element start="34940782" stop="34940797" score="11.697" pvalue="4.2e-05">
<sequence>ACAAAAAGTTCACAAA</sequence>
<mem:qvalue>0.389</mem:qvalue>
</matched-element>
</scanned-sequence>
<scanned-sequence accession="chr14" name="chr14">
</scanned-sequence>
<scanned-sequence accession="chr14" name="chr14">
</scanned-sequence>
<scanned-sequence accession="chr14" name="chr14">
</scanned-sequence>
<scanned-sequence accession="chr14" name="chr14">
</scanned-sequence>
<scanned-sequence accession="chr14" name="chr14">
</scanned-sequence>
<scanned-sequence accession="chr14" name="chr14">
</scanned-sequence>
<scanned-sequence accession="chr14" name="chr14">
</scanned-sequence>
<scanned-sequence accession="chr14" name="chr14">
</scanned-sequence>
<scanned-sequence accession="chr14" name="chr14">
</scanned-sequence>
<scanned-sequence accession="chr14" name="chr14">
</scanned-sequence>
<scanned-sequence accession="chr14" name="chr14">
</scanned-sequence>
<scanned-sequence accession="chr14" name="chr14">
</scanned-sequence>
<scanned-sequence accession="chr14" name="chr14">
</scanned-sequence>
<scanned-sequence accession="chr14" name="chr14">
</scanned-sequence>
<scanned-sequence accession="chr14" name="chr14">
</scanned-sequence>
<scanned-sequence accession="chr14" name="chr14">
</scanned-sequence>
<scanned-sequence accession="chr14" name="chr14">
</scanned-sequence>
<scanned-sequence accession="chr14" name="chr14">
<matched-element start="61198998" stop="61198983" score="10.0404" pvalue="9.88e-05">
<sequence>AGGAGAAGGTCACCGC</sequence>
<mem:qvalue>0.454</mem:qvalue>
</matched-element>
</scanned-sequence>
<scanned-sequence accession="chr14" name="chr14">
</scanned-sequence>
<scanned-sequence accession="chr14" name="chr14">
<matched-element start="63405022" stop="63405037" score="12.5354" pvalue="2.61e-05">
<sequence>GGAAAAAGGTCAAATT</sequence>
<mem:qvalue>0.373</mem:qvalue>
</matched-element>
<matched-element start="63404664" stop="63404679" score="10.1111" pvalue="9.54e-05">
<sequence>TTTGAAAGGTGACCTA</sequence>
<mem:qvalue>0.452</mem:qvalue>
</matched-element>
</scanned-sequence>
<scanned-sequence accession="chr14" name="chr14">
</scanned-sequence>
<scanned-sequence accession="chr14" name="chr14">
</scanned-sequence>
<scanned-sequence accession="chr14" name="chr14">
</scanned-sequence>
<scanned-sequence accession="chr14" name="chr14">
</scanned-sequence>
<scanned-sequence accession="chr14" name="chr14">
</scanned-sequence>
<scanned-sequence accession="chr14" name="chr14">
</scanned-sequence>
<scanned-sequence accession="chr14" name="chr14">
<matched-element start="67747688" stop="67747673" score="10.8788" pvalue="6.48e-05">
<sequence>GGGAAAGGGTCACAAA</sequence>
<mem:qvalue>0.427</mem:qvalue>
</matched-element>
</scanned-sequence>
<scanned-sequence accession="chr14" name="chr14">
</scanned-sequence>
<scanned-sequence accession="chr14" name="chr14">
</scanned-sequence>
<scanned-sequence accession="chr14" name="chr14">
</scanned-sequence>
<scanned-sequence accession="chr14" name="chr14">
</scanned-sequence>
<scanned-sequence accession="chr14" name="chr14">
</scanned-sequence>
<scanned-sequence accession="chr14" name="chr14">
</scanned-sequence>
<scanned-sequence accession="chr14" name="chr14">
</scanned-sequence>
<scanned-sequence accession="chr14" name="chr14">
</scanned-sequence>
<scanned-sequence accession="chr14" name="chr14">
</scanned-sequence>
<scanned-sequence accession="chr14" name="chr14">
<matched-element start="75016809" stop="75016824" score="11.5253" pvalue="4.61e-05">
<sequence>AGTCCAAGGTCACAGT</sequence>
<mem:qvalue>0.389</mem:qvalue>
</matched-element>
</scanned-sequence>
<scanned-sequence accession="chr14" name="chr14">
</scanned-sequence>
<scanned-sequence accession="chr14" name="chr14">
</scanned-sequence>
<scanned-sequence accession="chr14" name="chr14">
</scanned-sequence>
<scanned-sequence accession="chr14" name="chr14">
</scanned-sequence>
<scanned-sequence accession="chr14" name="chr14">
</scanned-sequence>
<scanned-sequence accession="chr14" name="chr14">
</scanned-sequence>
<scanned-sequence accession="chr14" name="chr14">
</scanned-sequence>
<scanned-sequence accession="chr14" name="chr14">
</scanned-sequence>
<scanned-sequence accession="chr14" name="chr14">
</scanned-sequence>
<scanned-sequence accession="chr14" name="chr14">
</scanned-sequence>
<scanned-sequence accession="chr14" name="chr14">
</scanned-sequence>
<scanned-sequence accession="chr14" name="chr14">
</scanned-sequence>
<scanned-sequence accession="chr14" name="chr14">
</scanned-sequence>
<scanned-sequence accession="chr14" name="chr14">
</scanned-sequence>
<scanned-sequence accession="chr14" name="chr14">
<matched-element start="93499491" stop="93499476" score="11.8889" pvalue="3.78e-05">
<sequence>CAGCCAAGGTCAAGTG</sequence>
<mem:qvalue>0.389</mem:qvalue>
</matched-element>
</scanned-sequence>
<scanned-sequence accession="chr14" name="chr14">
<matched-element start="94798520" stop="94798505" score="10.2222" pvalue="9.03e-05">
<sequence>TCATAAATGTCACGTG</sequence>
<mem:qvalue>0.452</mem:qvalue>
</matched-element>
</scanned-sequence>
<scanned-sequence accession="chr14" name="chr14">
</scanned-sequence>
<scanned-sequence accession="chr14" name="chr14">
</scanned-sequence>
<scanned-sequence accession="chr14" name="chr14">
</scanned-sequence>
<scanned-sequence accession="chr14" name="chr14">
</scanned-sequence>
<scanned-sequence accession="chr14" name="chr14">
</scanned-sequence>
<scanned-sequence accession="chr14" name="chr14">
</scanned-sequence>
<scanned-sequence accession="chr14" name="chr14">
<matched-element start="96424448" stop="96424463" score="10.3737" pvalue="8.38e-05">
<sequence>TTGTAGAGGTCAGAGA</sequence>
<mem:qvalue>0.452</mem:qvalue>
</matched-element>
</scanned-sequence>
<scanned-sequence accession="chr14" name="chr14">
</scanned-sequence>
<scanned-sequence accession="chr14" name="chr14">
</scanned-sequence>
<scanned-sequence accession="chr14" name="chr14">
</scanned-sequence>
<scanned-sequence accession="chr14" name="chr14">
<matched-element start="99601843" stop="99601828" score="16.1313" pvalue="1.89e-06">
<sequence>CATTAAAGGTCACAGG</sequence>
<mem:qvalue>0.318</mem:qvalue>
</matched-element>
</scanned-sequence>
<scanned-sequence accession="chr14" name="chr14">
</scanned-sequence>
<scanned-sequence accession="chr14" name="chr14">
</scanned-sequence>
<scanned-sequence accession="chr14" name="chr14">
</scanned-sequence>
<scanned-sequence accession="chr14" name="chr14">
</scanned-sequence>
<scanned-sequence accession="chr14" name="chr14">
</scanned-sequence>
<scanned-sequence accession="chr14" name="chr14">
</scanned-sequence>
<scanned-sequence accession="chr14" name="chr14">
</scanned-sequence>
<scanned-sequence accession="chr14" name="chr14">
</scanned-sequence>
<scanned-sequence accession="chr14" name="chr14">
</scanned-sequence>
<scanned-sequence accession="chr14" name="chr14">
<matched-element start="105238310" stop="105238295" score="10.5152" pvalue="7.8e-05">
<sequence>AGGCAGAGGTCAGCCA</sequence>
<mem:qvalue>0.452</mem:qvalue>
</matched-element>
</scanned-sequence>
<scanned-sequence accession="chr14" name="chr14">
</scanned-sequence>
<scanned-sequence accession="chr14" name="chr14">
</scanned-sequence>
<scanned-sequence accession="chr14" name="chr14">
<matched-element start="105307293" stop="105307278" score="11.6364" pvalue="4.34e-05">
<sequence>CCCCTGAGGTCACGTG</sequence>
<mem:qvalue>0.389</mem:qvalue>
</matched-element>
</scanned-sequence>
<scanned-sequence accession="chr14" name="chr14">
</scanned-sequence>
<scanned-sequence accession="chr14" name="chr14">
</scanned-sequence>
<scanned-sequence accession="chr14" name="chr14">
</scanned-sequence>
<scanned-sequence accession="chr14" name="chr14">
</scanned-sequence>
<scanned-sequence accession="chr14" name="chr14">
<matched-element start="105536933" stop="105536918" score="10.8889" pvalue="6.45e-05">
<sequence>CACCAGGGGTCACCCA</sequence>
<mem:qvalue>0.427</mem:qvalue>
</matched-element>
</scanned-sequence>
<scanned-sequence accession="chr14" name="chr14">
</scanned-sequence>
<scanned-sequence accession="chr14" name="chr14">
</scanned-sequence>
<scanned-sequence accession="chr14" name="chr14">
</scanned-sequence>
<scanned-sequence accession="chr15" name="chr15">
</scanned-sequence>
<scanned-sequence accession="chr15" name="chr15">
<matched-element start="19962680" stop="19962665" score="10.8889" pvalue="6.45e-05">
<sequence>CACCAGGGGTCACCCA</sequence>
<mem:qvalue>0.427</mem:qvalue>
</matched-element>
</scanned-sequence>
<scanned-sequence accession="chr15" name="chr15">
</scanned-sequence>
<scanned-sequence accession="chr15" name="chr15">
</scanned-sequence>
<scanned-sequence accession="chr15" name="chr15">
</scanned-sequence>
<scanned-sequence accession="chr15" name="chr15">
</scanned-sequence>
<scanned-sequence accession="chr15" name="chr15">
</scanned-sequence>
<scanned-sequence accession="chr15" name="chr15">
</scanned-sequence>
<scanned-sequence accession="chr15" name="chr15">
<matched-element start="29342976" stop="29342961" score="12.2121" pvalue="3.15e-05">
<sequence>GCCAAAAGGTCAGTGC</sequence>
<mem:qvalue>0.389</mem:qvalue>
</matched-element>
</scanned-sequence>
<scanned-sequence accession="chr15" name="chr15">
</scanned-sequence>
<scanned-sequence accession="chr15" name="chr15">
</scanned-sequence>
<scanned-sequence accession="chr15" name="chr15">
</scanned-sequence>
<scanned-sequence accession="chr15" name="chr15">
<matched-element start="29408724" stop="29408739" score="10.1717" pvalue="9.26e-05">
<sequence>GCTCAGAGTTCAGCTC</sequence>
<mem:qvalue>0.452</mem:qvalue>
</matched-element>
</scanned-sequence>
<scanned-sequence accession="chr15" name="chr15">
</scanned-sequence>
<scanned-sequence accession="chr15" name="chr15">
<matched-element start="29433092" stop="29433077" score="10.0303" pvalue="9.93e-05">
<sequence>AATCTGAGGTCAGCTG</sequence>
<mem:qvalue>0.454</mem:qvalue>
</matched-element>
</scanned-sequence>
<scanned-sequence accession="chr15" name="chr15">
</scanned-sequence>
<scanned-sequence accession="chr15" name="chr15">
</scanned-sequence>
<scanned-sequence accession="chr15" name="chr15">
</scanned-sequence>
<scanned-sequence accession="chr15" name="chr15">
</scanned-sequence>
<scanned-sequence accession="chr15" name="chr15">
</scanned-sequence>
<scanned-sequence accession="chr15" name="chr15">
</scanned-sequence>
<scanned-sequence accession="chr15" name="chr15">
<matched-element start="38191447" stop="38191462" score="13.0909" pvalue="1.88e-05">
<sequence>TCTCTAAGGTCAAGCA</sequence>
<mem:qvalue>0.361</mem:qvalue>
</matched-element>
</scanned-sequence>
<scanned-sequence accession="chr15" name="chr15">
</scanned-sequence>
<scanned-sequence accession="chr15" name="chr15">
</scanned-sequence>
<scanned-sequence accession="chr15" name="chr15">
<matched-element start="42028612" stop="42028627" score="13.1919" pvalue="1.76e-05">
<sequence>CAGCAAGGGTCACCAA</sequence>
<mem:qvalue>0.357</mem:qvalue>
</matched-element>
</scanned-sequence>
<scanned-sequence accession="chr15" name="chr15">
</scanned-sequence>
<scanned-sequence accession="chr15" name="chr15">
</scanned-sequence>
<scanned-sequence accession="chr15" name="chr15">
<matched-element start="42795867" stop="42795852" score="10.303" pvalue="8.68e-05">
<sequence>TTCTCAAGGTCAAAAA</sequence>
<mem:qvalue>0.452</mem:qvalue>
</matched-element>
</scanned-sequence>
<scanned-sequence accession="chr15" name="chr15">
</scanned-sequence>
<scanned-sequence accession="chr15" name="chr15">
</scanned-sequence>
<scanned-sequence accession="chr15" name="chr15">
</scanned-sequence>
<scanned-sequence accession="chr15" name="chr15">
</scanned-sequence>
<scanned-sequence accession="chr15" name="chr15">
<matched-element start="43279789" stop="43279804" score="11.8889" pvalue="3.78e-05">
<sequence>TCTCAAATGTCACAAG</sequence>
<mem:qvalue>0.389</mem:qvalue>
</matched-element>
</scanned-sequence>
<scanned-sequence accession="chr15" name="chr15">
</scanned-sequence>
<scanned-sequence accession="chr15" name="chr15">
<matched-element start="49308048" stop="49308063" score="12.3434" pvalue="2.92e-05">
<sequence>ATGCAAAGTTCACTGT</sequence>
<mem:qvalue>0.381</mem:qvalue>
</matched-element>
<matched-element start="49308117" stop="49308132" score="10.101" pvalue="9.59e-05">
<sequence>TCTCCAGGGTCACAGA</sequence>
<mem:qvalue>0.452</mem:qvalue>
</matched-element>
</scanned-sequence>
<scanned-sequence accession="chr15" name="chr15">
</scanned-sequence>
<scanned-sequence accession="chr15" name="chr15">
</scanned-sequence>
<scanned-sequence accession="chr15" name="chr15">
</scanned-sequence>
<scanned-sequence accession="chr15" name="chr15">
</scanned-sequence>
<scanned-sequence accession="chr15" name="chr15">
</scanned-sequence>
<scanned-sequence accession="chr15" name="chr15">
</scanned-sequence>
<scanned-sequence accession="chr15" name="chr15">
<matched-element start="61553770" stop="61553755" score="10.1515" pvalue="9.35e-05">
<sequence>TTGGGAAGGTCAACAA</sequence>
<mem:qvalue>0.452</mem:qvalue>
</matched-element>
</scanned-sequence>
<scanned-sequence accession="chr15" name="chr15">
</scanned-sequence>
<scanned-sequence accession="chr15" name="chr15">
</scanned-sequence>
<scanned-sequence accession="chr15" name="chr15">
<matched-element start="61757289" stop="61757304" score="12.0505" pvalue="3.45e-05">
<sequence>TCTGAGAGGTCAGCGA</sequence>
<mem:qvalue>0.389</mem:qvalue>
</matched-element>
</scanned-sequence>
<scanned-sequence accession="chr15" name="chr15">
</scanned-sequence>
<scanned-sequence accession="chr15" name="chr15">
</scanned-sequence>
<scanned-sequence accession="chr15" name="chr15">
</scanned-sequence>
<scanned-sequence accession="chr15" name="chr15">
</scanned-sequence>
<scanned-sequence accession="chr15" name="chr15">
</scanned-sequence>
<scanned-sequence accession="chr15" name="chr15">
</scanned-sequence>
<scanned-sequence accession="chr15" name="chr15">
</scanned-sequence>
<scanned-sequence accession="chr15" name="chr15">
</scanned-sequence>
<scanned-sequence accession="chr15" name="chr15">
</scanned-sequence>
<scanned-sequence accession="chr15" name="chr15">
</scanned-sequence>
<scanned-sequence accession="chr15" name="chr15">
</scanned-sequence>
<scanned-sequence accession="chr15" name="chr15">
</scanned-sequence>
<scanned-sequence accession="chr15" name="chr15">
</scanned-sequence>
<scanned-sequence accession="chr15" name="chr15">
</scanned-sequence>
<scanned-sequence accession="chr15" name="chr15">
<matched-element start="66048577" stop="66048562" score="11.6162" pvalue="4.39e-05">
<sequence>CTCCCAAGGTCATGGG</sequence>
<mem:qvalue>0.389</mem:qvalue>
</matched-element>
</scanned-sequence>
<scanned-sequence accession="chr15" name="chr15">
</scanned-sequence>
<scanned-sequence accession="chr15" name="chr15">
</scanned-sequence>
<scanned-sequence accession="chr15" name="chr15">
</scanned-sequence>
<scanned-sequence accession="chr15" name="chr15">
</scanned-sequence>
<scanned-sequence accession="chr15" name="chr15">
</scanned-sequence>
<scanned-sequence accession="chr15" name="chr15">
</scanned-sequence>
<scanned-sequence accession="chr15" name="chr15">
</scanned-sequence>
<scanned-sequence accession="chr15" name="chr15">
</scanned-sequence>
<scanned-sequence accession="chr15" name="chr15">
</scanned-sequence>
<scanned-sequence accession="chr15" name="chr15">
</scanned-sequence>
<scanned-sequence accession="chr15" name="chr15">
</scanned-sequence>
<scanned-sequence accession="chr15" name="chr15">
</scanned-sequence>
<scanned-sequence accession="chr15" name="chr15">
</scanned-sequence>
<scanned-sequence accession="chr15" name="chr15">
<matched-element start="72879849" stop="72879864" score="15.7273" pvalue="2.82e-06">
<sequence>AACCAAAGGTCATGGA</sequence>
<mem:qvalue>0.318</mem:qvalue>
</matched-element>
</scanned-sequence>
<scanned-sequence accession="chr15" name="chr15">
</scanned-sequence>
<scanned-sequence accession="chr15" name="chr15">
<matched-element start="73122659" stop="73122644" score="13.9293" pvalue="1.11e-05">
<sequence>ACCCAAAGGTCAGGCC</sequence>
<mem:qvalue>0.343</mem:qvalue>
</matched-element>
</scanned-sequence>
<scanned-sequence accession="chr15" name="chr15">
</scanned-sequence>
<scanned-sequence accession="chr15" name="chr15">
</scanned-sequence>
<scanned-sequence accession="chr15" name="chr15">
</scanned-sequence>
<scanned-sequence accession="chr15" name="chr15">
</scanned-sequence>
<scanned-sequence accession="chr15" name="chr15">
</scanned-sequence>
<scanned-sequence accession="chr15" name="chr15">
</scanned-sequence>
<scanned-sequence accession="chr15" name="chr15">
</scanned-sequence>
<scanned-sequence accession="chr15" name="chr15">
<matched-element start="80365925" stop="80365940" score="13.5051" pvalue="1.45e-05">
<sequence>TCTGAAAGTTCAACAG</sequence>
<mem:qvalue>0.351</mem:qvalue>
</matched-element>
</scanned-sequence>
<scanned-sequence accession="chr15" name="chr15">
</scanned-sequence>
<scanned-sequence accession="chr15" name="chr15">
</scanned-sequence>
<scanned-sequence accession="chr15" name="chr15">
<matched-element start="82440790" stop="82440775" score="11.7172" pvalue="4.15e-05">
<sequence>TTTAGAAGGTCATGCA</sequence>
<mem:qvalue>0.389</mem:qvalue>
</matched-element>
</scanned-sequence>
<scanned-sequence accession="chr15" name="chr15">
</scanned-sequence>
<scanned-sequence accession="chr15" name="chr15">
</scanned-sequence>
<scanned-sequence accession="chr15" name="chr15">
</scanned-sequence>
<scanned-sequence accession="chr15" name="chr15">
</scanned-sequence>
<scanned-sequence accession="chr15" name="chr15">
</scanned-sequence>
<scanned-sequence accession="chr15" name="chr15">
</scanned-sequence>
<scanned-sequence accession="chr15" name="chr15">
</scanned-sequence>
<scanned-sequence accession="chr15" name="chr15">
</scanned-sequence>
<scanned-sequence accession="chr15" name="chr15">
</scanned-sequence>
<scanned-sequence accession="chr15" name="chr15">
</scanned-sequence>
<scanned-sequence accession="chr15" name="chr15">
</scanned-sequence>
<scanned-sequence accession="chr15" name="chr15">
</scanned-sequence>
<scanned-sequence accession="chr15" name="chr15">
</scanned-sequence>
<scanned-sequence accession="chr15" name="chr15">
</scanned-sequence>
<scanned-sequence accession="chr15" name="chr15">
</scanned-sequence>
<scanned-sequence accession="chr16" name="chr16">
</scanned-sequence>
<scanned-sequence accession="chr16" name="chr16">
</scanned-sequence>
<scanned-sequence accession="chr16" name="chr16">
</scanned-sequence>
<scanned-sequence accession="chr16" name="chr16">
<matched-element start="1981213" stop="1981228" score="14.4646" pvalue="7.73e-06">
<sequence>CCTCAGAGGTCAACGG</sequence>
<mem:qvalue>0.332</mem:qvalue>
</matched-element>
</scanned-sequence>
<scanned-sequence accession="chr16" name="chr16">
</scanned-sequence>
<scanned-sequence accession="chr16" name="chr16">
</scanned-sequence>
<scanned-sequence accession="chr16" name="chr16">
</scanned-sequence>
<scanned-sequence accession="chr16" name="chr16">
</scanned-sequence>
<scanned-sequence accession="chr16" name="chr16">
</scanned-sequence>
<scanned-sequence accession="chr16" name="chr16">
</scanned-sequence>
<scanned-sequence accession="chr16" name="chr16">
</scanned-sequence>
<scanned-sequence accession="chr16" name="chr16">
</scanned-sequence>
<scanned-sequence accession="chr16" name="chr16">
<matched-element start="8937727" stop="8937712" score="13.1414" pvalue="1.82e-05">
<sequence>GATGAGAGGTCAAGAG</sequence>
<mem:qvalue>0.357</mem:qvalue>
</matched-element>
</scanned-sequence>
<scanned-sequence accession="chr16" name="chr16">
</scanned-sequence>
<scanned-sequence accession="chr16" name="chr16">
</scanned-sequence>
<scanned-sequence accession="chr16" name="chr16">
</scanned-sequence>
<scanned-sequence accession="chr16" name="chr16">
</scanned-sequence>
<scanned-sequence accession="chr16" name="chr16">
</scanned-sequence>
<scanned-sequence accession="chr16" name="chr16">
</scanned-sequence>
<scanned-sequence accession="chr16" name="chr16">
</scanned-sequence>
<scanned-sequence accession="chr16" name="chr16">
</scanned-sequence>
<scanned-sequence accession="chr16" name="chr16">
</scanned-sequence>
<scanned-sequence accession="chr16" name="chr16">
</scanned-sequence>
<scanned-sequence accession="chr16" name="chr16">
</scanned-sequence>
<scanned-sequence accession="chr16" name="chr16">
<matched-element start="11671921" stop="11671906" score="11.1717" pvalue="5.57e-05">
<sequence>GACATGAGGTCACCAG</sequence>
<mem:qvalue>0.407</mem:qvalue>
</matched-element>
</scanned-sequence>
<scanned-sequence accession="chr16" name="chr16">
<matched-element start="11678931" stop="11678916" score="10.101" pvalue="9.59e-05">
<sequence>ACTTCAAGTTCACCTC</sequence>
<mem:qvalue>0.452</mem:qvalue>
</matched-element>
</scanned-sequence>
<scanned-sequence accession="chr16" name="chr16">
</scanned-sequence>
<scanned-sequence accession="chr16" name="chr16">
</scanned-sequence>
<scanned-sequence accession="chr16" name="chr16">
</scanned-sequence>
<scanned-sequence accession="chr16" name="chr16">
</scanned-sequence>
<scanned-sequence accession="chr16" name="chr16">
<matched-element start="11735572" stop="11735587" score="16.4545" pvalue="1.31e-06">
<sequence>TTTCAAAGGTCATAAT</sequence>
<mem:qvalue>0.318</mem:qvalue>
</matched-element>
</scanned-sequence>
<scanned-sequence accession="chr16" name="chr16">
<matched-element start="11743045" stop="11743060" score="13.3232" pvalue="1.63e-05">
<sequence>GCAAAAAGTTCACCCG</sequence>
<mem:qvalue>0.351</mem:qvalue>
</matched-element>
</scanned-sequence>
<scanned-sequence accession="chr16" name="chr16">
</scanned-sequence>
<scanned-sequence accession="chr16" name="chr16">
</scanned-sequence>
<scanned-sequence accession="chr16" name="chr16">
</scanned-sequence>
<scanned-sequence accession="chr16" name="chr16">
</scanned-sequence>
<scanned-sequence accession="chr16" name="chr16">
</scanned-sequence>
<scanned-sequence accession="chr16" name="chr16">
</scanned-sequence>
<scanned-sequence accession="chr16" name="chr16">
</scanned-sequence>
<scanned-sequence accession="chr16" name="chr16">
</scanned-sequence>
<scanned-sequence accession="chr16" name="chr16">
</scanned-sequence>
<scanned-sequence accession="chr16" name="chr16">
</scanned-sequence>
<scanned-sequence accession="chr16" name="chr16">
</scanned-sequence>
<scanned-sequence accession="chr16" name="chr16">
</scanned-sequence>
<scanned-sequence accession="chr16" name="chr16">
</scanned-sequence>
<scanned-sequence accession="chr16" name="chr16">
</scanned-sequence>
<scanned-sequence accession="chr16" name="chr16">
</scanned-sequence>
<scanned-sequence accession="chr16" name="chr16">
</scanned-sequence>
<scanned-sequence accession="chr16" name="chr16">
</scanned-sequence>
<scanned-sequence accession="chr16" name="chr16">
<matched-element start="22217226" stop="22217241" score="10.5354" pvalue="7.72e-05">
<sequence>TCCCAGAGGTTACGTT</sequence>
<mem:qvalue>0.45</mem:qvalue>
</matched-element>
</scanned-sequence>
<scanned-sequence accession="chr16" name="chr16">
</scanned-sequence>
<scanned-sequence accession="chr16" name="chr16">
</scanned-sequence>
<scanned-sequence accession="chr16" name="chr16">
</scanned-sequence>
<scanned-sequence accession="chr16" name="chr16">
</scanned-sequence>
<scanned-sequence accession="chr16" name="chr16">
</scanned-sequence>
<scanned-sequence accession="chr16" name="chr16">
<matched-element start="27320869" stop="27320854" score="17.9394" pvalue="1.18e-07">
<sequence>CACCAAAGGTCACCTG</sequence>
<mem:qvalue>0.252</mem:qvalue>
</matched-element>
</scanned-sequence>
<scanned-sequence accession="chr16" name="chr16">
</scanned-sequence>
<scanned-sequence accession="chr16" name="chr16">
<matched-element start="27369624" stop="27369639" score="13.4848" pvalue="1.47e-05">
<sequence>CCCCAAAGGTCAGACT</sequence>
<mem:qvalue>0.351</mem:qvalue>
</matched-element>
</scanned-sequence>
<scanned-sequence accession="chr16" name="chr16">
</scanned-sequence>
<scanned-sequence accession="chr16" name="chr16">
</scanned-sequence>
<scanned-sequence accession="chr16" name="chr16">
</scanned-sequence>
<scanned-sequence accession="chr16" name="chr16">
</scanned-sequence>
<scanned-sequence accession="chr16" name="chr16">
</scanned-sequence>
<scanned-sequence accession="chr16" name="chr16">
</scanned-sequence>
<scanned-sequence accession="chr16" name="chr16">
</scanned-sequence>
<scanned-sequence accession="chr16" name="chr16">
</scanned-sequence>
<scanned-sequence accession="chr16" name="chr16">
</scanned-sequence>
<scanned-sequence accession="chr16" name="chr16">
</scanned-sequence>
<scanned-sequence accession="chr16" name="chr16">
</scanned-sequence>
<scanned-sequence accession="chr16" name="chr16">
</scanned-sequence>
<scanned-sequence accession="chr16" name="chr16">
</scanned-sequence>
<scanned-sequence accession="chr16" name="chr16">
</scanned-sequence>
<scanned-sequence accession="chr16" name="chr16">
</scanned-sequence>
<scanned-sequence accession="chr16" name="chr16">
<matched-element start="45510575" stop="45510590" score="12.6465" pvalue="2.45e-05">
<sequence>GCTAAAGGGTCAGCTG</sequence>
<mem:qvalue>0.373</mem:qvalue>
</matched-element>
<matched-element start="45510575" stop="45510560" score="10.4343" pvalue="8.13e-05">
<sequence>CCTCTGAGGTCACACA</sequence>
<mem:qvalue>0.452</mem:qvalue>
</matched-element>
</scanned-sequence>
<scanned-sequence accession="chr16" name="chr16">
</scanned-sequence>
<scanned-sequence accession="chr16" name="chr16">
</scanned-sequence>
<scanned-sequence accession="chr16" name="chr16">
</scanned-sequence>
<scanned-sequence accession="chr16" name="chr16">
</scanned-sequence>
<scanned-sequence accession="chr16" name="chr16">
</scanned-sequence>
<scanned-sequence accession="chr16" name="chr16">
</scanned-sequence>
<scanned-sequence accession="chr16" name="chr16">
</scanned-sequence>
<scanned-sequence accession="chr16" name="chr16">
<matched-element start="55596559" stop="55596574" score="12.202" pvalue="3.17e-05">
<sequence>CTTGAAAGTTCATCGG</sequence>
<mem:qvalue>0.389</mem:qvalue>
</matched-element>
</scanned-sequence>
<scanned-sequence accession="chr16" name="chr16">
</scanned-sequence>
<scanned-sequence accession="chr16" name="chr16">
<matched-element start="55663391" stop="55663376" score="15.0303" pvalue="5.11e-06">
<sequence>AGTAAAAGGTCATGTA</sequence>
<mem:qvalue>0.332</mem:qvalue>
</matched-element>
</scanned-sequence>
<scanned-sequence accession="chr16" name="chr16">
</scanned-sequence>
<scanned-sequence accession="chr16" name="chr16">
<matched-element start="56135791" stop="56135776" score="13.2121" pvalue="1.74e-05">
<sequence>TCAGAGAGGTCACCAT</sequence>
<mem:qvalue>0.357</mem:qvalue>
</matched-element>
</scanned-sequence>
<scanned-sequence accession="chr16" name="chr16">
</scanned-sequence>
<scanned-sequence accession="chr16" name="chr16">
</scanned-sequence>
<scanned-sequence accession="chr16" name="chr16">
<matched-element start="66526935" stop="66526950" score="11.1515" pvalue="5.63e-05">
<sequence>AGGCCAAGGTCACAGG</sequence>
<mem:qvalue>0.408</mem:qvalue>
</matched-element>
</scanned-sequence>
<scanned-sequence accession="chr16" name="chr16">
<matched-element start="66666518" stop="66666503" score="16.0101" pvalue="2.14e-06">
<sequence>TTGTAAAGGTCACCCC</sequence>
<mem:qvalue>0.318</mem:qvalue>
</matched-element>
</scanned-sequence>
<scanned-sequence accession="chr16" name="chr16">
</scanned-sequence>
<scanned-sequence accession="chr16" name="chr16">
</scanned-sequence>
<scanned-sequence accession="chr16" name="chr16">
<matched-element start="70408098" stop="70408083" score="15.9192" pvalue="2.34e-06">
<sequence>CTCTAAAGGTCACATG</sequence>
<mem:qvalue>0.318</mem:qvalue>
</matched-element>
</scanned-sequence>
<scanned-sequence accession="chr16" name="chr16">
</scanned-sequence>
<scanned-sequence accession="chr16" name="chr16">
<matched-element start="79267846" stop="79267831" score="11.2929" pvalue="5.22e-05">
<sequence>ACTGAGAGGTCAGGAA</sequence>
<mem:qvalue>0.404</mem:qvalue>
</matched-element>
</scanned-sequence>
<scanned-sequence accession="chr16" name="chr16">
</scanned-sequence>
<scanned-sequence accession="chr16" name="chr16">
</scanned-sequence>
<scanned-sequence accession="chr16" name="chr16">
</scanned-sequence>
<scanned-sequence accession="chr16" name="chr16">
</scanned-sequence>
<scanned-sequence accession="chr16" name="chr16">
</scanned-sequence>
<scanned-sequence accession="chr16" name="chr16">
</scanned-sequence>
<scanned-sequence accession="chr16" name="chr16">
<matched-element start="80674043" stop="80674028" score="12.2424" pvalue="3.1e-05">
<sequence>AACTAAAGTTCAAGTT</sequence>
<mem:qvalue>0.389</mem:qvalue>
</matched-element>
</scanned-sequence>
<scanned-sequence accession="chr16" name="chr16">
</scanned-sequence>
<scanned-sequence accession="chr16" name="chr16">
</scanned-sequence>
<scanned-sequence accession="chr16" name="chr16">
</scanned-sequence>
<scanned-sequence accession="chr16" name="chr16">
</scanned-sequence>
<scanned-sequence accession="chr16" name="chr16">
</scanned-sequence>
<scanned-sequence accession="chr16" name="chr16">
</scanned-sequence>
<scanned-sequence accession="chr16" name="chr16">
</scanned-sequence>
<scanned-sequence accession="chr16" name="chr16">
</scanned-sequence>
<scanned-sequence accession="chr16" name="chr16">
</scanned-sequence>
<scanned-sequence accession="chr16" name="chr16">
<matched-element start="88159131" stop="88159146" score="10.9394" pvalue="6.28e-05">
<sequence>AGCAAGAGGTCATTTT</sequence>
<mem:qvalue>0.427</mem:qvalue>
</matched-element>
</scanned-sequence>
<scanned-sequence accession="chr17" name="chr17">
</scanned-sequence>
<scanned-sequence accession="chr17" name="chr17">
</scanned-sequence>
<scanned-sequence accession="chr17" name="chr17">
</scanned-sequence>
<scanned-sequence accession="chr17" name="chr17">
</scanned-sequence>
<scanned-sequence accession="chr17" name="chr17">
</scanned-sequence>
<scanned-sequence accession="chr17" name="chr17">
</scanned-sequence>
<scanned-sequence accession="chr17" name="chr17">
</scanned-sequence>
<scanned-sequence accession="chr17" name="chr17">
</scanned-sequence>
<scanned-sequence accession="chr17" name="chr17">
<matched-element start="2562075" stop="2562060" score="11.7677" pvalue="4.04e-05">
<sequence>CACCCAAGGTCACAGT</sequence>
<mem:qvalue>0.389</mem:qvalue>
</matched-element>
</scanned-sequence>
<scanned-sequence accession="chr17" name="chr17">
</scanned-sequence>
<scanned-sequence accession="chr17" name="chr17">
<matched-element start="3561018" stop="3561033" score="11.8182" pvalue="3.93e-05">
<sequence>ATCCAAAGTTCAGCGG</sequence>
<mem:qvalue>0.389</mem:qvalue>
</matched-element>
<matched-element start="3561300" stop="3561285" score="11.0404" pvalue="5.96e-05">
<sequence>CTCCAAAGTTCAGATG</sequence>
<mem:qvalue>0.419</mem:qvalue>
</matched-element>
</scanned-sequence>
<scanned-sequence accession="chr17" name="chr17">
</scanned-sequence>
<scanned-sequence accession="chr17" name="chr17">
</scanned-sequence>
<scanned-sequence accession="chr17" name="chr17">
<matched-element start="4246022" stop="4246037" score="10.1414" pvalue="9.4e-05">
<sequence>CCCTAAAGGGCACCAG</sequence>
<mem:qvalue>0.452</mem:qvalue>
</matched-element>
</scanned-sequence>
<scanned-sequence accession="chr17" name="chr17">
</scanned-sequence>
<scanned-sequence accession="chr17" name="chr17">
</scanned-sequence>
<scanned-sequence accession="chr17" name="chr17">
</scanned-sequence>
<scanned-sequence accession="chr17" name="chr17">
<matched-element start="7328246" stop="7328261" score="12.0808" pvalue="3.39e-05">
<sequence>TTCAAAAGGTCGCCCA</sequence>
<mem:qvalue>0.389</mem:qvalue>
</matched-element>
</scanned-sequence>
<scanned-sequence accession="chr17" name="chr17">
</scanned-sequence>
<scanned-sequence accession="chr17" name="chr17">
</scanned-sequence>
<scanned-sequence accession="chr17" name="chr17">
</scanned-sequence>
<scanned-sequence accession="chr17" name="chr17">
</scanned-sequence>
<scanned-sequence accession="chr17" name="chr17">
</scanned-sequence>
<scanned-sequence accession="chr17" name="chr17">
</scanned-sequence>
<scanned-sequence accession="chr17" name="chr17">
</scanned-sequence>
<scanned-sequence accession="chr17" name="chr17">
</scanned-sequence>
<scanned-sequence accession="chr17" name="chr17">
</scanned-sequence>
<scanned-sequence accession="chr17" name="chr17">
</scanned-sequence>
<scanned-sequence accession="chr17" name="chr17">
<matched-element start="16130111" stop="16130096" score="13.6061" pvalue="1.36e-05">
<sequence>GAGCAAAGGTCAGTAG</sequence>
<mem:qvalue>0.351</mem:qvalue>
</matched-element>
<matched-element start="16130242" stop="16130257" score="10.899" pvalue="6.42e-05">
<sequence>TATTAAAGTTCAGAGT</sequence>
<mem:qvalue>0.427</mem:qvalue>
</matched-element>
</scanned-sequence>
<scanned-sequence accession="chr17" name="chr17">
</scanned-sequence>
<scanned-sequence accession="chr17" name="chr17">
</scanned-sequence>
<scanned-sequence accession="chr17" name="chr17">
</scanned-sequence>
<scanned-sequence accession="chr17" name="chr17">
<matched-element start="20543007" stop="20542992" score="13.2525" pvalue="1.7e-05">
<sequence>AGGGAAAGGTCACTGG</sequence>
<mem:qvalue>0.356</mem:qvalue>
</matched-element>
</scanned-sequence>
<scanned-sequence accession="chr17" name="chr17">
</scanned-sequence>
<scanned-sequence accession="chr17" name="chr17">
</scanned-sequence>
<scanned-sequence accession="chr17" name="chr17">
</scanned-sequence>
<scanned-sequence accession="chr17" name="chr17">
</scanned-sequence>
<scanned-sequence accession="chr17" name="chr17">
</scanned-sequence>
<scanned-sequence accession="chr17" name="chr17">
</scanned-sequence>
<scanned-sequence accession="chr17" name="chr17">
</scanned-sequence>
<scanned-sequence accession="chr17" name="chr17">
</scanned-sequence>
<scanned-sequence accession="chr17" name="chr17">
</scanned-sequence>
<scanned-sequence accession="chr17" name="chr17">
</scanned-sequence>
<scanned-sequence accession="chr17" name="chr17">
</scanned-sequence>
<scanned-sequence accession="chr17" name="chr17">
</scanned-sequence>
<scanned-sequence accession="chr17" name="chr17">
</scanned-sequence>
<scanned-sequence accession="chr17" name="chr17">
</scanned-sequence>
<scanned-sequence accession="chr17" name="chr17">
</scanned-sequence>
<scanned-sequence accession="chr17" name="chr17">
<matched-element start="33203640" stop="33203625" score="11.1919" pvalue="5.51e-05">
<sequence>TTGCCAAGGTCATTTA</sequence>
<mem:qvalue>0.407</mem:qvalue>
</matched-element>
<matched-element start="33203200" stop="33203215" score="10.101" pvalue="9.59e-05">
<sequence>TCTCAAAGGACAACAG</sequence>
<mem:qvalue>0.452</mem:qvalue>
</matched-element>
</scanned-sequence>
<scanned-sequence accession="chr17" name="chr17">
<matched-element start="33853774" stop="33853759" score="12.8182" pvalue="2.21e-05">
<sequence>TCTCTAAGGTCAGCAG</sequence>
<mem:qvalue>0.372</mem:qvalue>
</matched-element>
</scanned-sequence>
<scanned-sequence accession="chr17" name="chr17">
<matched-element start="34235097" stop="34235112" score="11.8485" pvalue="3.86e-05">
<sequence>CTCTAGAGGTCACTTC</sequence>
<mem:qvalue>0.389</mem:qvalue>
</matched-element>
</scanned-sequence>
<scanned-sequence accession="chr17" name="chr17">
</scanned-sequence>
<scanned-sequence accession="chr17" name="chr17">
</scanned-sequence>
<scanned-sequence accession="chr17" name="chr17">
</scanned-sequence>
<scanned-sequence accession="chr17" name="chr17">
</scanned-sequence>
<scanned-sequence accession="chr17" name="chr17">
</scanned-sequence>
<scanned-sequence accession="chr17" name="chr17">
</scanned-sequence>
<scanned-sequence accession="chr17" name="chr17">
</scanned-sequence>
<scanned-sequence accession="chr17" name="chr17">
</scanned-sequence>
<scanned-sequence accession="chr17" name="chr17">
</scanned-sequence>
<scanned-sequence accession="chr17" name="chr17">
</scanned-sequence>
<scanned-sequence accession="chr17" name="chr17">
</scanned-sequence>
<scanned-sequence accession="chr17" name="chr17">
</scanned-sequence>
<scanned-sequence accession="chr17" name="chr17">
</scanned-sequence>
<scanned-sequence accession="chr17" name="chr17">
</scanned-sequence>
<scanned-sequence accession="chr17" name="chr17">
</scanned-sequence>
<scanned-sequence accession="chr17" name="chr17">
</scanned-sequence>
<scanned-sequence accession="chr17" name="chr17">
</scanned-sequence>
<scanned-sequence accession="chr17" name="chr17">
</scanned-sequence>
<scanned-sequence accession="chr17" name="chr17">
</scanned-sequence>
<scanned-sequence accession="chr17" name="chr17">
</scanned-sequence>
<scanned-sequence accession="chr17" name="chr17">
</scanned-sequence>
<scanned-sequence accession="chr17" name="chr17">
</scanned-sequence>
<scanned-sequence accession="chr17" name="chr17">
</scanned-sequence>
<scanned-sequence accession="chr17" name="chr17">
<matched-element start="38801022" stop="38801037" score="10.5455" pvalue="7.68e-05">
<sequence>ATCCTGAGGTCACGGT</sequence>
<mem:qvalue>0.45</mem:qvalue>
</matched-element>
<matched-element start="38801073" stop="38801088" score="10.1515" pvalue="9.35e-05">
<sequence>TCCCTAAGTTCACACA</sequence>
<mem:qvalue>0.452</mem:qvalue>
</matched-element>
</scanned-sequence>
<scanned-sequence accession="chr17" name="chr17">
<matched-element start="39781453" stop="39781438" score="14.8788" pvalue="5.74e-06">
<sequence>CCCCAGAGGTCACCAT</sequence>
<mem:qvalue>0.332</mem:qvalue>
</matched-element>
</scanned-sequence>
<scanned-sequence accession="chr17" name="chr17">
<matched-element start="39936545" stop="39936560" score="11.101" pvalue="5.78e-05">
<sequence>AGGGAAAGGTCAGAGG</sequence>
<mem:qvalue>0.413</mem:qvalue>
</matched-element>
</scanned-sequence>
<scanned-sequence accession="chr17" name="chr17">
</scanned-sequence>
<scanned-sequence accession="chr17" name="chr17">
</scanned-sequence>
<scanned-sequence accession="chr17" name="chr17">
</scanned-sequence>
<scanned-sequence accession="chr17" name="chr17">
</scanned-sequence>
<scanned-sequence accession="chr17" name="chr17">
</scanned-sequence>
<scanned-sequence accession="chr17" name="chr17">
</scanned-sequence>
<scanned-sequence accession="chr17" name="chr17">
</scanned-sequence>
<scanned-sequence accession="chr17" name="chr17">
</scanned-sequence>
<scanned-sequence accession="chr17" name="chr17">
<matched-element start="44657666" stop="44657681" score="11.4848" pvalue="4.71e-05">
<sequence>TAACAAGGGTCAAAAG</sequence>
<mem:qvalue>0.396</mem:qvalue>
</matched-element>
</scanned-sequence>
<scanned-sequence accession="chr17" name="chr17">
</scanned-sequence>
<scanned-sequence accession="chr17" name="chr17">
</scanned-sequence>
<scanned-sequence accession="chr17" name="chr17">
</scanned-sequence>
<scanned-sequence accession="chr17" name="chr17">
</scanned-sequence>
<scanned-sequence accession="chr17" name="chr17">
</scanned-sequence>
<scanned-sequence accession="chr17" name="chr17">
</scanned-sequence>
<scanned-sequence accession="chr17" name="chr17">
<matched-element start="52790274" stop="52790259" score="11.1919" pvalue="5.51e-05">
<sequence>TCACTAAGGTCAAAGG</sequence>
<mem:qvalue>0.407</mem:qvalue>
</matched-element>
</scanned-sequence>
<scanned-sequence accession="chr17" name="chr17">
<matched-element start="53282790" stop="53282805" score="11.5455" pvalue="4.56e-05">
<sequence>GATTTGAGGTCACCAG</sequence>
<mem:qvalue>0.389</mem:qvalue>
</matched-element>
</scanned-sequence>
<scanned-sequence accession="chr17" name="chr17">
</scanned-sequence>
<scanned-sequence accession="chr17" name="chr17">
</scanned-sequence>
<scanned-sequence accession="chr17" name="chr17">
</scanned-sequence>
<scanned-sequence accession="chr17" name="chr17">
</scanned-sequence>
<scanned-sequence accession="chr17" name="chr17">
</scanned-sequence>
<scanned-sequence accession="chr17" name="chr17">
</scanned-sequence>
<scanned-sequence accession="chr17" name="chr17">
</scanned-sequence>
<scanned-sequence accession="chr17" name="chr17">
</scanned-sequence>
<scanned-sequence accession="chr17" name="chr17">
</scanned-sequence>
<scanned-sequence accession="chr17" name="chr17">
</scanned-sequence>
<scanned-sequence accession="chr17" name="chr17">
</scanned-sequence>
<scanned-sequence accession="chr17" name="chr17">
<matched-element start="57526204" stop="57526189" score="13.9798" pvalue="1.07e-05">
<sequence>AGGGAAAGGTCATGTG</sequence>
<mem:qvalue>0.343</mem:qvalue>
</matched-element>
</scanned-sequence>
<scanned-sequence accession="chr17" name="chr17">
</scanned-sequence>
<scanned-sequence accession="chr17" name="chr17">
</scanned-sequence>
<scanned-sequence accession="chr17" name="chr17">
</scanned-sequence>
<scanned-sequence accession="chr17" name="chr17">
<matched-element start="59274292" stop="59274307" score="11.8182" pvalue="3.93e-05">
<sequence>GGTCTAAGGTCACTTA</sequence>
<mem:qvalue>0.389</mem:qvalue>
</matched-element>
</scanned-sequence>
<scanned-sequence accession="chr17" name="chr17">
</scanned-sequence>
<scanned-sequence accession="chr17" name="chr17">
</scanned-sequence>
<scanned-sequence accession="chr17" name="chr17">
</scanned-sequence>
<scanned-sequence accession="chr17" name="chr17">
</scanned-sequence>
<scanned-sequence accession="chr17" name="chr17">
</scanned-sequence>
<scanned-sequence accession="chr17" name="chr17">
</scanned-sequence>
<scanned-sequence accession="chr17" name="chr17">
</scanned-sequence>
<scanned-sequence accession="chr17" name="chr17">
<matched-element start="60412718" stop="60412703" score="13.303" pvalue="1.65e-05">
<sequence>CCGTAGAGGTCACAAG</sequence>
<mem:qvalue>0.351</mem:qvalue>
</matched-element>
</scanned-sequence>
<scanned-sequence accession="chr17" name="chr17">
</scanned-sequence>
<scanned-sequence accession="chr17" name="chr17">
</scanned-sequence>
<scanned-sequence accession="chr17" name="chr17">
<matched-element start="63077732" stop="63077717" score="16.3939" pvalue="1.4e-06">
<sequence>CTTAAAAGGTCAACTG</sequence>
<mem:qvalue>0.318</mem:qvalue>
</matched-element>
</scanned-sequence>
<scanned-sequence accession="chr17" name="chr17">
</scanned-sequence>
<scanned-sequence accession="chr17" name="chr17">
</scanned-sequence>
<scanned-sequence accession="chr17" name="chr17">
<matched-element start="63746880" stop="63746895" score="10.7172" pvalue="7.04e-05">
<sequence>GAAAACAGGTCACCTG</sequence>
<mem:qvalue>0.43</mem:qvalue>
</matched-element>
</scanned-sequence>
<scanned-sequence accession="chr17" name="chr17">
<matched-element start="63800089" stop="63800104" score="13.4242" pvalue="1.53e-05">
<sequence>ACCCCAAGGTCACCGT</sequence>
<mem:qvalue>0.351</mem:qvalue>
</matched-element>
</scanned-sequence>
<scanned-sequence accession="chr17" name="chr17">
</scanned-sequence>
<scanned-sequence accession="chr17" name="chr17">
<matched-element start="67930405" stop="67930390" score="11.6667" pvalue="4.27e-05">
<sequence>GAGCAGAGTTCACCCA</sequence>
<mem:qvalue>0.389</mem:qvalue>
</matched-element>
</scanned-sequence>
<scanned-sequence accession="chr17" name="chr17">
</scanned-sequence>
<scanned-sequence accession="chr17" name="chr17">
</scanned-sequence>
<scanned-sequence accession="chr17" name="chr17">
<matched-element start="70803312" stop="70803327" score="10.1313" pvalue="9.44e-05">
<sequence>CCCTCAAGGTCAGGTG</sequence>
<mem:qvalue>0.452</mem:qvalue>
</matched-element>
</scanned-sequence>
<scanned-sequence accession="chr17" name="chr17">
</scanned-sequence>
<scanned-sequence accession="chr17" name="chr17">
</scanned-sequence>
<scanned-sequence accession="chr17" name="chr17">
<matched-element start="71775148" stop="71775163" score="11.8485" pvalue="3.86e-05">
<sequence>TCAAAAAGTTCATGGT</sequence>
<mem:qvalue>0.389</mem:qvalue>
</matched-element>
</scanned-sequence>
<scanned-sequence accession="chr17" name="chr17">
</scanned-sequence>
<scanned-sequence accession="chr17" name="chr17">
<matched-element start="71779402" stop="71779417" score="12.0404" pvalue="3.47e-05">
<sequence>ACCCAAAGTTCAATTA</sequence>
<mem:qvalue>0.389</mem:qvalue>
</matched-element>
<matched-element start="71779176" stop="71779161" score="10.0404" pvalue="9.88e-05">
<sequence>AAGGGAAGGTCACAGA</sequence>
<mem:qvalue>0.454</mem:qvalue>
</matched-element>
</scanned-sequence>
<scanned-sequence accession="chr17" name="chr17">
</scanned-sequence>
<scanned-sequence accession="chr17" name="chr17">
</scanned-sequence>
<scanned-sequence accession="chr17" name="chr17">
</scanned-sequence>
<scanned-sequence accession="chr17" name="chr17">
</scanned-sequence>
<scanned-sequence accession="chr17" name="chr17">
</scanned-sequence>
<scanned-sequence accession="chr17" name="chr17">
</scanned-sequence>
<scanned-sequence accession="chr17" name="chr17">
</scanned-sequence>
<scanned-sequence accession="chr17" name="chr17">
</scanned-sequence>
<scanned-sequence accession="chr17" name="chr17">
</scanned-sequence>
<scanned-sequence accession="chr17" name="chr17">
</scanned-sequence>
<scanned-sequence accession="chr17" name="chr17">
</scanned-sequence>
<scanned-sequence accession="chr17" name="chr17">
</scanned-sequence>
<scanned-sequence accession="chr17" name="chr17">
</scanned-sequence>
<scanned-sequence accession="chr17" name="chr17">
<matched-element start="73635093" stop="73635108" score="11.8283" pvalue="3.91e-05">
<sequence>ACACAGAGGTCACTCC</sequence>
<mem:qvalue>0.389</mem:qvalue>
</matched-element>
<matched-element start="73635007" stop="73634992" score="11.1616" pvalue="5.6e-05">
<sequence>TCTTTGAGGTCACAGG</sequence>
<mem:qvalue>0.407</mem:qvalue>
</matched-element>
</scanned-sequence>
<scanned-sequence accession="chr17" name="chr17">
</scanned-sequence>
<scanned-sequence accession="chr17" name="chr17">
</scanned-sequence>
<scanned-sequence accession="chr17" name="chr17">
</scanned-sequence>
<scanned-sequence accession="chr17" name="chr17">
</scanned-sequence>
<scanned-sequence accession="chr17" name="chr17">
<matched-element start="73652186" stop="73652171" score="12.5253" pvalue="2.63e-05">
<sequence>AGCCAGAGGTCACTGG</sequence>
<mem:qvalue>0.373</mem:qvalue>
</matched-element>
</scanned-sequence>
<scanned-sequence accession="chr17" name="chr17">
</scanned-sequence>
<scanned-sequence accession="chr17" name="chr17">
</scanned-sequence>
<scanned-sequence accession="chr17" name="chr17">
</scanned-sequence>
<scanned-sequence accession="chr17" name="chr17">
</scanned-sequence>
<scanned-sequence accession="chr17" name="chr17">
</scanned-sequence>
<scanned-sequence accession="chr17" name="chr17">
</scanned-sequence>
<scanned-sequence accession="chr17" name="chr17">
</scanned-sequence>
<scanned-sequence accession="chr17" name="chr17">
</scanned-sequence>
<scanned-sequence accession="chr17" name="chr17">
</scanned-sequence>
<scanned-sequence accession="chr17" name="chr17">
</scanned-sequence>
<scanned-sequence accession="chr17" name="chr17">
</scanned-sequence>
<scanned-sequence accession="chr17" name="chr17">
</scanned-sequence>
<scanned-sequence accession="chr17" name="chr17">
</scanned-sequence>
<scanned-sequence accession="chr17" name="chr17">
</scanned-sequence>
<scanned-sequence accession="chr17" name="chr17">
</scanned-sequence>
<scanned-sequence accession="chr17" name="chr17">
<matched-element start="78000946" stop="78000961" score="10.202" pvalue="9.12e-05">
<sequence>GCTGAAAGTTCAGACT</sequence>
<mem:qvalue>0.452</mem:qvalue>
</matched-element>
</scanned-sequence>
<scanned-sequence accession="chr18" name="chr18">
</scanned-sequence>
<scanned-sequence accession="chr18" name="chr18">
</scanned-sequence>
<scanned-sequence accession="chr18" name="chr18">
</scanned-sequence>
<scanned-sequence accession="chr18" name="chr18">
</scanned-sequence>
<scanned-sequence accession="chr18" name="chr18">
</scanned-sequence>
<scanned-sequence accession="chr18" name="chr18">
<matched-element start="7943255" stop="7943240" score="12" pvalue="3.55e-05">
<sequence>CACAAAGGGTCATGAG</sequence>
<mem:qvalue>0.389</mem:qvalue>
</matched-element>
</scanned-sequence>
<scanned-sequence accession="chr18" name="chr18">
<matched-element start="9056862" stop="9056847" score="10.4343" pvalue="8.13e-05">
<sequence>CATTTAAGGTCAAGCC</sequence>
<mem:qvalue>0.452</mem:qvalue>
</matched-element>
</scanned-sequence>
<scanned-sequence accession="chr18" name="chr18">
</scanned-sequence>
<scanned-sequence accession="chr18" name="chr18">
</scanned-sequence>
<scanned-sequence accession="chr18" name="chr18">
</scanned-sequence>
<scanned-sequence accession="chr18" name="chr18">
</scanned-sequence>
<scanned-sequence accession="chr18" name="chr18">
</scanned-sequence>
<scanned-sequence accession="chr18" name="chr18">
</scanned-sequence>
<scanned-sequence accession="chr18" name="chr18">
</scanned-sequence>
<scanned-sequence accession="chr18" name="chr18">
</scanned-sequence>
<scanned-sequence accession="chr18" name="chr18">
<matched-element start="17966507" stop="17966492" score="12.0606" pvalue="3.43e-05">
<sequence>TCATAGAGGTCACAGC</sequence>
<mem:qvalue>0.389</mem:qvalue>
</matched-element>
<matched-element start="17966516" stop="17966501" score="11.1818" pvalue="5.54e-05">
<sequence>GAGGAGAGGTCATAGA</sequence>
<mem:qvalue>0.407</mem:qvalue>
</matched-element>
</scanned-sequence>
<scanned-sequence accession="chr18" name="chr18">
</scanned-sequence>
<scanned-sequence accession="chr18" name="chr18">
</scanned-sequence>
<scanned-sequence accession="chr18" name="chr18">
</scanned-sequence>
<scanned-sequence accession="chr18" name="chr18">
</scanned-sequence>
<scanned-sequence accession="chr18" name="chr18">
</scanned-sequence>
<scanned-sequence accession="chr18" name="chr18">
<matched-element start="19734969" stop="19734984" score="11.7677" pvalue="4.04e-05">
<sequence>CTCCAAAGTTCAAGGA</sequence>
<mem:qvalue>0.389</mem:qvalue>
</matched-element>
<matched-element start="19735203" stop="19735188" score="10.3333" pvalue="8.55e-05">
<sequence>GCACGAAGGTCACTGA</sequence>
<mem:qvalue>0.452</mem:qvalue>
</matched-element>
</scanned-sequence>
<scanned-sequence accession="chr18" name="chr18">
</scanned-sequence>
<scanned-sequence accession="chr18" name="chr18">
</scanned-sequence>
<scanned-sequence accession="chr18" name="chr18">
</scanned-sequence>
<scanned-sequence accession="chr18" name="chr18">
</scanned-sequence>
<scanned-sequence accession="chr18" name="chr18">
<matched-element start="42008038" stop="42008023" score="10.5051" pvalue="7.84e-05">
<sequence>AAGAAAATGTCACCAG</sequence>
<mem:qvalue>0.452</mem:qvalue>
</matched-element>
</scanned-sequence>
<scanned-sequence accession="chr18" name="chr18">
</scanned-sequence>
<scanned-sequence accession="chr18" name="chr18">
</scanned-sequence>
<scanned-sequence accession="chr18" name="chr18">
</scanned-sequence>
<scanned-sequence accession="chr18" name="chr18">
</scanned-sequence>
<scanned-sequence accession="chr18" name="chr18">
</scanned-sequence>
<scanned-sequence accession="chr18" name="chr18">
</scanned-sequence>
<scanned-sequence accession="chr18" name="chr18">
</scanned-sequence>
<scanned-sequence accession="chr18" name="chr18">
</scanned-sequence>
<scanned-sequence accession="chr18" name="chr18">
</scanned-sequence>
<scanned-sequence accession="chr18" name="chr18">
</scanned-sequence>
<scanned-sequence accession="chr18" name="chr18">
</scanned-sequence>
<scanned-sequence accession="chr18" name="chr18">
</scanned-sequence>
<scanned-sequence accession="chr18" name="chr18">
</scanned-sequence>
<scanned-sequence accession="chr18" name="chr18">
<matched-element start="58979355" stop="58979370" score="16.8586" pvalue="7.72e-07">
<sequence>TTGAAAAGGTCACCTC</sequence>
<mem:qvalue>0.318</mem:qvalue>
</matched-element>
<matched-element start="58978972" stop="58978957" score="10.0202" pvalue="9.98e-05">
<sequence>TTTGACAGGTCACTAG</sequence>
<mem:qvalue>0.454</mem:qvalue>
</matched-element>
</scanned-sequence>
<scanned-sequence accession="chr18" name="chr18">
</scanned-sequence>
<scanned-sequence accession="chr18" name="chr18">
<matched-element start="58999404" stop="58999419" score="10.899" pvalue="6.42e-05">
<sequence>TTTTAGAGTTCATCTC</sequence>
<mem:qvalue>0.427</mem:qvalue>
</matched-element>
</scanned-sequence>
<scanned-sequence accession="chr18" name="chr18">
</scanned-sequence>
<scanned-sequence accession="chr18" name="chr18">
</scanned-sequence>
<scanned-sequence accession="chr18" name="chr18">
</scanned-sequence>
<scanned-sequence accession="chr18" name="chr18">
</scanned-sequence>
<scanned-sequence accession="chr18" name="chr18">
</scanned-sequence>
<scanned-sequence accession="chr18" name="chr18">
</scanned-sequence>
<scanned-sequence accession="chr18" name="chr18">
</scanned-sequence>
<scanned-sequence accession="chr19" name="chr19">
</scanned-sequence>
<scanned-sequence accession="chr19" name="chr19">
</scanned-sequence>
<scanned-sequence accession="chr19" name="chr19">
</scanned-sequence>
<scanned-sequence accession="chr19" name="chr19">
</scanned-sequence>
<scanned-sequence accession="chr19" name="chr19">
</scanned-sequence>
<scanned-sequence accession="chr19" name="chr19">
<matched-element start="1334746" stop="1334731" score="15.4343" pvalue="3.68e-06">
<sequence>GCGGAAAGGTCATCGG</sequence>
<mem:qvalue>0.33</mem:qvalue>
</matched-element>
</scanned-sequence>
<scanned-sequence accession="chr19" name="chr19">
</scanned-sequence>
<scanned-sequence accession="chr19" name="chr19">
</scanned-sequence>
<scanned-sequence accession="chr19" name="chr19">
</scanned-sequence>
<scanned-sequence accession="chr19" name="chr19">
<matched-element start="2036323" stop="2036308" score="13.8182" pvalue="1.19e-05">
<sequence>TTCCAAGGGTCACTTG</sequence>
<mem:qvalue>0.351</mem:qvalue>
</matched-element>
</scanned-sequence>
<scanned-sequence accession="chr19" name="chr19">
</scanned-sequence>
<scanned-sequence accession="chr19" name="chr19">
<matched-element start="2379069" stop="2379054" score="13.2222" pvalue="1.73e-05">
<sequence>GGAAAAAGGTCACTGG</sequence>
<mem:qvalue>0.357</mem:qvalue>
</matched-element>
</scanned-sequence>
<scanned-sequence accession="chr19" name="chr19">
</scanned-sequence>
<scanned-sequence accession="chr19" name="chr19">
</scanned-sequence>
<scanned-sequence accession="chr19" name="chr19">
</scanned-sequence>
<scanned-sequence accession="chr19" name="chr19">
<matched-element start="2558981" stop="2558996" score="12.4747" pvalue="2.71e-05">
<sequence>CCAGAAAGTTCACCTG</sequence>
<mem:qvalue>0.373</mem:qvalue>
</matched-element>
</scanned-sequence>
<scanned-sequence accession="chr19" name="chr19">
</scanned-sequence>
<scanned-sequence accession="chr19" name="chr19">
</scanned-sequence>
<scanned-sequence accession="chr19" name="chr19">
</scanned-sequence>
<scanned-sequence accession="chr19" name="chr19">
<matched-element start="2734447" stop="2734432" score="12.3838" pvalue="2.85e-05">
<sequence>TCGCAGAGGTCAGTTG</sequence>
<mem:qvalue>0.376</mem:qvalue>
</matched-element>
</scanned-sequence>
<scanned-sequence accession="chr19" name="chr19">
<matched-element start="3136510" stop="3136495" score="12.9495" pvalue="2.04e-05">
<sequence>CACAAAGGGTCACGGG</sequence>
<mem:qvalue>0.364</mem:qvalue>
</matched-element>
<matched-element start="3136594" stop="3136609" score="11.3333" pvalue="5.11e-05">
<sequence>GTCGCAAGGTCACGTC</sequence>
<mem:qvalue>0.404</mem:qvalue>
</matched-element>
</scanned-sequence>
<scanned-sequence accession="chr19" name="chr19">
<matched-element start="4218769" stop="4218784" score="10.2121" pvalue="9.08e-05">
<sequence>CAGGTAAGGTCACAGA</sequence>
<mem:qvalue>0.452</mem:qvalue>
</matched-element>
</scanned-sequence>
<scanned-sequence accession="chr19" name="chr19">
</scanned-sequence>
<scanned-sequence accession="chr19" name="chr19">
</scanned-sequence>
<scanned-sequence accession="chr19" name="chr19">
</scanned-sequence>
<scanned-sequence accession="chr19" name="chr19">
</scanned-sequence>
<scanned-sequence accession="chr19" name="chr19">
</scanned-sequence>
<scanned-sequence accession="chr19" name="chr19">
</scanned-sequence>
<scanned-sequence accession="chr19" name="chr19">
</scanned-sequence>
<scanned-sequence accession="chr19" name="chr19">
</scanned-sequence>
<scanned-sequence accession="chr19" name="chr19">
</scanned-sequence>
<scanned-sequence accession="chr19" name="chr19">
</scanned-sequence>
<scanned-sequence accession="chr19" name="chr19">
</scanned-sequence>
<scanned-sequence accession="chr19" name="chr19">
</scanned-sequence>
<scanned-sequence accession="chr19" name="chr19">
</scanned-sequence>
<scanned-sequence accession="chr19" name="chr19">
</scanned-sequence>
<scanned-sequence accession="chr19" name="chr19">
</scanned-sequence>
<scanned-sequence accession="chr19" name="chr19">
</scanned-sequence>
<scanned-sequence accession="chr19" name="chr19">
</scanned-sequence>
<scanned-sequence accession="chr19" name="chr19">
<matched-element start="9799356" stop="9799341" score="11.6869" pvalue="4.22e-05">
<sequence>AGTCAGAGGTCAGGCG</sequence>
<mem:qvalue>0.389</mem:qvalue>
</matched-element>
</scanned-sequence>
<scanned-sequence accession="chr19" name="chr19">
</scanned-sequence>
<scanned-sequence accession="chr19" name="chr19">
</scanned-sequence>
<scanned-sequence accession="chr19" name="chr19">
</scanned-sequence>
<scanned-sequence accession="chr19" name="chr19">
</scanned-sequence>
<scanned-sequence accession="chr19" name="chr19">
<matched-element start="10566074" stop="10566059" score="11.8485" pvalue="3.86e-05">
<sequence>TGGCAGAGGTCAGCAG</sequence>
<mem:qvalue>0.389</mem:qvalue>
</matched-element>
</scanned-sequence>
<scanned-sequence accession="chr19" name="chr19">
</scanned-sequence>
<scanned-sequence accession="chr19" name="chr19">
</scanned-sequence>
<scanned-sequence accession="chr19" name="chr19">
</scanned-sequence>
<scanned-sequence accession="chr19" name="chr19">
</scanned-sequence>
<scanned-sequence accession="chr19" name="chr19">
</scanned-sequence>
<scanned-sequence accession="chr19" name="chr19">
<matched-element start="12266621" stop="12266636" score="14.4444" pvalue="7.84e-06">
<sequence>GAACAGAGGTCACCAG</sequence>
<mem:qvalue>0.332</mem:qvalue>
</matched-element>
</scanned-sequence>
<scanned-sequence accession="chr19" name="chr19">
</scanned-sequence>
<scanned-sequence accession="chr19" name="chr19">
</scanned-sequence>
<scanned-sequence accession="chr19" name="chr19">
</scanned-sequence>
<scanned-sequence accession="chr19" name="chr19">
<matched-element start="12764559" stop="12764574" score="10.303" pvalue="8.68e-05">
<sequence>AACAGAAGGTCATGAC</sequence>
<mem:qvalue>0.452</mem:qvalue>
</matched-element>
</scanned-sequence>
<scanned-sequence accession="chr19" name="chr19">
</scanned-sequence>
<scanned-sequence accession="chr19" name="chr19">
</scanned-sequence>
<scanned-sequence accession="chr19" name="chr19">
</scanned-sequence>
<scanned-sequence accession="chr19" name="chr19">
</scanned-sequence>
<scanned-sequence accession="chr19" name="chr19">
</scanned-sequence>
<scanned-sequence accession="chr19" name="chr19">
</scanned-sequence>
<scanned-sequence accession="chr19" name="chr19">
</scanned-sequence>
<scanned-sequence accession="chr19" name="chr19">
</scanned-sequence>
<scanned-sequence accession="chr19" name="chr19">
</scanned-sequence>
<scanned-sequence accession="chr19" name="chr19">
</scanned-sequence>
<scanned-sequence accession="chr19" name="chr19">
</scanned-sequence>
<scanned-sequence accession="chr19" name="chr19">
</scanned-sequence>
<scanned-sequence accession="chr19" name="chr19">
</scanned-sequence>
<scanned-sequence accession="chr19" name="chr19">
</scanned-sequence>
<scanned-sequence accession="chr19" name="chr19">
</scanned-sequence>
<scanned-sequence accession="chr19" name="chr19">
</scanned-sequence>
<scanned-sequence accession="chr19" name="chr19">
</scanned-sequence>
<scanned-sequence accession="chr19" name="chr19">
<matched-element start="16343339" stop="16343354" score="14.4444" pvalue="7.84e-06">
<sequence>GTGAAAAGGTCATTAG</sequence>
<mem:qvalue>0.332</mem:qvalue>
</matched-element>
</scanned-sequence>
<scanned-sequence accession="chr19" name="chr19">
</scanned-sequence>
<scanned-sequence accession="chr19" name="chr19">
</scanned-sequence>
<scanned-sequence accession="chr19" name="chr19">
</scanned-sequence>
<scanned-sequence accession="chr19" name="chr19">
</scanned-sequence>
<scanned-sequence accession="chr19" name="chr19">
</scanned-sequence>
<scanned-sequence accession="chr19" name="chr19">
</scanned-sequence>
<scanned-sequence accession="chr19" name="chr19">
</scanned-sequence>
<scanned-sequence accession="chr19" name="chr19">
<matched-element start="17367129" stop="17367144" score="11" pvalue="6.09e-05">
<sequence>CCTTTAAGGTCATTTT</sequence>
<mem:qvalue>0.424</mem:qvalue>
</matched-element>
</scanned-sequence>
<scanned-sequence accession="chr19" name="chr19">
</scanned-sequence>
<scanned-sequence accession="chr19" name="chr19">
</scanned-sequence>
<scanned-sequence accession="chr19" name="chr19">
</scanned-sequence>
<scanned-sequence accession="chr19" name="chr19">
<matched-element start="17837670" stop="17837655" score="10.7879" pvalue="6.79e-05">
<sequence>AAGGTAAGGTCACATC</sequence>
<mem:qvalue>0.428</mem:qvalue>
</matched-element>
</scanned-sequence>
<scanned-sequence accession="chr19" name="chr19">
</scanned-sequence>
<scanned-sequence accession="chr19" name="chr19">
</scanned-sequence>
<scanned-sequence accession="chr19" name="chr19">
</scanned-sequence>
<scanned-sequence accession="chr19" name="chr19">
</scanned-sequence>
<scanned-sequence accession="chr19" name="chr19">
</scanned-sequence>
<scanned-sequence accession="chr19" name="chr19">
</scanned-sequence>
<scanned-sequence accession="chr19" name="chr19">
</scanned-sequence>
<scanned-sequence accession="chr19" name="chr19">
</scanned-sequence>
<scanned-sequence accession="chr19" name="chr19">
</scanned-sequence>
<scanned-sequence accession="chr19" name="chr19">
</scanned-sequence>
<scanned-sequence accession="chr19" name="chr19">
</scanned-sequence>
<scanned-sequence accession="chr19" name="chr19">
</scanned-sequence>
<scanned-sequence accession="chr19" name="chr19">
</scanned-sequence>
<scanned-sequence accession="chr19" name="chr19">
</scanned-sequence>
<scanned-sequence accession="chr19" name="chr19">
<matched-element start="44584208" stop="44584223" score="13.6263" pvalue="1.35e-05">
<sequence>AACCAAAGTTCATCGG</sequence>
<mem:qvalue>0.351</mem:qvalue>
</matched-element>
</scanned-sequence>
<scanned-sequence accession="chr19" name="chr19">
</scanned-sequence>
<scanned-sequence accession="chr19" name="chr19">
</scanned-sequence>
<scanned-sequence accession="chr19" name="chr19">
</scanned-sequence>
<scanned-sequence accession="chr19" name="chr19">
</scanned-sequence>
<scanned-sequence accession="chr19" name="chr19">
</scanned-sequence>
<scanned-sequence accession="chr19" name="chr19">
</scanned-sequence>
<scanned-sequence accession="chr19" name="chr19">
</scanned-sequence>
<scanned-sequence accession="chr19" name="chr19">
</scanned-sequence>
<scanned-sequence accession="chr19" name="chr19">
</scanned-sequence>
<scanned-sequence accession="chr19" name="chr19">
</scanned-sequence>
<scanned-sequence accession="chr19" name="chr19">
</scanned-sequence>
<scanned-sequence accession="chr19" name="chr19">
</scanned-sequence>
<scanned-sequence accession="chr19" name="chr19">
</scanned-sequence>
<scanned-sequence accession="chr19" name="chr19">
</scanned-sequence>
<scanned-sequence accession="chr19" name="chr19">
</scanned-sequence>
<scanned-sequence accession="chr19" name="chr19">
</scanned-sequence>
<scanned-sequence accession="chr19" name="chr19">
</scanned-sequence>
<scanned-sequence accession="chr19" name="chr19">
</scanned-sequence>
<scanned-sequence accession="chr19" name="chr19">
</scanned-sequence>
<scanned-sequence accession="chr19" name="chr19">
</scanned-sequence>
<scanned-sequence accession="chr19" name="chr19">
</scanned-sequence>
<scanned-sequence accession="chr19" name="chr19">
</scanned-sequence>
<scanned-sequence accession="chr19" name="chr19">
</scanned-sequence>
<scanned-sequence accession="chr19" name="chr19">
</scanned-sequence>
<scanned-sequence accession="chr19" name="chr19">
</scanned-sequence>
<scanned-sequence accession="chr19" name="chr19">
</scanned-sequence>
<scanned-sequence accession="chr19" name="chr19">
</scanned-sequence>
<scanned-sequence accession="chr19" name="chr19">
</scanned-sequence>
<scanned-sequence accession="chr19" name="chr19">
</scanned-sequence>
<scanned-sequence accession="chr19" name="chr19">
</scanned-sequence>
<scanned-sequence accession="chr19" name="chr19">
</scanned-sequence>
<scanned-sequence accession="chr19" name="chr19">
</scanned-sequence>
<scanned-sequence accession="chr19" name="chr19">
</scanned-sequence>
<scanned-sequence accession="chr19" name="chr19">
</scanned-sequence>
<scanned-sequence accession="chr19" name="chr19">
<matched-element start="52153963" stop="52153948" score="14.3232" pvalue="8.54e-06">
<sequence>CTGTAAAGGTCAAATG</sequence>
<mem:qvalue>0.332</mem:qvalue>
</matched-element>
</scanned-sequence>
<scanned-sequence accession="chr19" name="chr19">
</scanned-sequence>
<scanned-sequence accession="chr19" name="chr19">
</scanned-sequence>
<scanned-sequence accession="chr19" name="chr19">
</scanned-sequence>
<scanned-sequence accession="chr19" name="chr19">
</scanned-sequence>
<scanned-sequence accession="chr19" name="chr19">
</scanned-sequence>
<scanned-sequence accession="chr19" name="chr19">
</scanned-sequence>
<scanned-sequence accession="chr19" name="chr19">
<matched-element start="54070693" stop="54070708" score="10.303" pvalue="8.68e-05">
<sequence>CCGAGAAGGTCACTGT</sequence>
<mem:qvalue>0.452</mem:qvalue>
</matched-element>
</scanned-sequence>
<scanned-sequence accession="chr19" name="chr19">
<matched-element start="54157645" stop="54157630" score="12.2828" pvalue="3.02e-05">
<sequence>TGTCTAAGGTCACTGG</sequence>
<mem:qvalue>0.387</mem:qvalue>
</matched-element>
</scanned-sequence>
<scanned-sequence accession="chr19" name="chr19">
</scanned-sequence>
<scanned-sequence accession="chr19" name="chr19">
</scanned-sequence>
<scanned-sequence accession="chr19" name="chr19">
</scanned-sequence>
<scanned-sequence accession="chr19" name="chr19">
</scanned-sequence>
<scanned-sequence accession="chr19" name="chr19">
</scanned-sequence>
<scanned-sequence accession="chr19" name="chr19">
</scanned-sequence>
<scanned-sequence accession="chr19" name="chr19">
</scanned-sequence>
<scanned-sequence accession="chr19" name="chr19">
<matched-element start="55536297" stop="55536282" score="14.2424" pvalue="9.01e-06">
<sequence>TCTTAGAGGTCAAATG</sequence>
<mem:qvalue>0.338</mem:qvalue>
</matched-element>
</scanned-sequence>
<scanned-sequence accession="chr19" name="chr19">
</scanned-sequence>
<scanned-sequence accession="chr19" name="chr19">
</scanned-sequence>
<scanned-sequence accession="chr19" name="chr19">
</scanned-sequence>
<scanned-sequence accession="chr19" name="chr19">
<matched-element start="55991471" stop="55991456" score="12.1616" pvalue="3.24e-05">
<sequence>GCTCAAAGGGCACCCG</sequence>
<mem:qvalue>0.389</mem:qvalue>
</matched-element>
</scanned-sequence>
<scanned-sequence accession="chr19" name="chr19">
</scanned-sequence>
<scanned-sequence accession="chr19" name="chr19">
</scanned-sequence>
<scanned-sequence accession="chr19" name="chr19">
</scanned-sequence>
<scanned-sequence accession="chr19" name="chr19">
</scanned-sequence>
<scanned-sequence accession="chr19" name="chr19">
</scanned-sequence>
<scanned-sequence accession="chr19" name="chr19">
</scanned-sequence>
<scanned-sequence accession="chr19" name="chr19">
</scanned-sequence>
<scanned-sequence accession="chr19" name="chr19">
</scanned-sequence>
<scanned-sequence accession="chr19" name="chr19">
</scanned-sequence>
<scanned-sequence accession="chr19" name="chr19">
</scanned-sequence>
<scanned-sequence accession="chr19" name="chr19">
</scanned-sequence>
<scanned-sequence accession="chr19" name="chr19">
</scanned-sequence>
<scanned-sequence accession="chr19" name="chr19">
</scanned-sequence>
<scanned-sequence accession="chr19" name="chr19">
</scanned-sequence>
<scanned-sequence accession="chr19" name="chr19">
<matched-element start="62885004" stop="62885019" score="12.5859" pvalue="2.54e-05">
<sequence>TCGCAGAGGTCAAAGC</sequence>
<mem:qvalue>0.373</mem:qvalue>
</matched-element>
</scanned-sequence>
<scanned-sequence accession="chr19" name="chr19">
</scanned-sequence>
<scanned-sequence accession="chr19" name="chr19">
<matched-element start="63611494" stop="63611509" score="10.9596" pvalue="6.22e-05">
<sequence>ACTGTGAGGTCACCGG</sequence>
<mem:qvalue>0.427</mem:qvalue>
</matched-element>
</scanned-sequence>
<scanned-sequence accession="chr19" name="chr19">
<matched-element start="63679233" stop="63679248" score="10.2828" pvalue="8.76e-05">
<sequence>GTTCAAAGGGCATGGG</sequence>
<mem:qvalue>0.452</mem:qvalue>
</matched-element>
</scanned-sequence>
<scanned-sequence accession="chr19" name="chr19">
</scanned-sequence>
<scanned-sequence accession="chr20" name="chr20">
</scanned-sequence>
<scanned-sequence accession="chr20" name="chr20">
</scanned-sequence>
<scanned-sequence accession="chr20" name="chr20">
</scanned-sequence>
<scanned-sequence accession="chr20" name="chr20">
</scanned-sequence>
<scanned-sequence accession="chr20" name="chr20">
</scanned-sequence>
<scanned-sequence accession="chr20" name="chr20">
</scanned-sequence>
<scanned-sequence accession="chr20" name="chr20">
<matched-element start="5983960" stop="5983975" score="11.4141" pvalue="4.9e-05">
<sequence>TCTGAGAGTTCATCAG</sequence>
<mem:qvalue>0.399</mem:qvalue>
</matched-element>
</scanned-sequence>
<scanned-sequence accession="chr20" name="chr20">
</scanned-sequence>
<scanned-sequence accession="chr20" name="chr20">
</scanned-sequence>
<scanned-sequence accession="chr20" name="chr20">
</scanned-sequence>
<scanned-sequence accession="chr20" name="chr20">
<matched-element start="22170581" stop="22170596" score="10.0808" pvalue="9.68e-05">
<sequence>AAGAAAGGGTCAATTC</sequence>
<mem:qvalue>0.454</mem:qvalue>
</matched-element>
</scanned-sequence>
<scanned-sequence accession="chr20" name="chr20">
<matched-element start="23262908" stop="23262923" score="10.2727" pvalue="8.81e-05">
<sequence>ATTCTGAGGTCAAGGG</sequence>
<mem:qvalue>0.452</mem:qvalue>
</matched-element>
</scanned-sequence>
<scanned-sequence accession="chr20" name="chr20">
</scanned-sequence>
<scanned-sequence accession="chr20" name="chr20">
</scanned-sequence>
<scanned-sequence accession="chr20" name="chr20">
</scanned-sequence>
<scanned-sequence accession="chr20" name="chr20">
</scanned-sequence>
<scanned-sequence accession="chr20" name="chr20">
</scanned-sequence>
<scanned-sequence accession="chr20" name="chr20">
</scanned-sequence>
<scanned-sequence accession="chr20" name="chr20">
</scanned-sequence>
<scanned-sequence accession="chr20" name="chr20">
<matched-element start="31934939" stop="31934924" score="11.596" pvalue="4.44e-05">
<sequence>GAGCTGAGGTCACCAG</sequence>
<mem:qvalue>0.389</mem:qvalue>
</matched-element>
</scanned-sequence>
<scanned-sequence accession="chr20" name="chr20">
</scanned-sequence>
<scanned-sequence accession="chr20" name="chr20">
</scanned-sequence>
<scanned-sequence accession="chr20" name="chr20">
</scanned-sequence>
<scanned-sequence accession="chr20" name="chr20">
</scanned-sequence>
<scanned-sequence accession="chr20" name="chr20">
<matched-element start="36896591" stop="36896606" score="16.2323" pvalue="1.68e-06">
<sequence>TTTTAAAGGTCATCCA</sequence>
<mem:qvalue>0.318</mem:qvalue>
</matched-element>
<matched-element start="36896486" stop="36896501" score="12.0808" pvalue="3.39e-05">
<sequence>TCTGAAAGTTCATAGA</sequence>
<mem:qvalue>0.389</mem:qvalue>
</matched-element>
</scanned-sequence>
<scanned-sequence accession="chr20" name="chr20">
</scanned-sequence>
<scanned-sequence accession="chr20" name="chr20">
</scanned-sequence>
<scanned-sequence accession="chr20" name="chr20">
<matched-element start="36937737" stop="36937752" score="12.3232" pvalue="2.96e-05">
<sequence>TTCAGAAGGTCACGCT</sequence>
<mem:qvalue>0.383</mem:qvalue>
</matched-element>
</scanned-sequence>
<scanned-sequence accession="chr20" name="chr20">
</scanned-sequence>
<scanned-sequence accession="chr20" name="chr20">
</scanned-sequence>
<scanned-sequence accession="chr20" name="chr20">
</scanned-sequence>
<scanned-sequence accession="chr20" name="chr20">
</scanned-sequence>
<scanned-sequence accession="chr20" name="chr20">
</scanned-sequence>
<scanned-sequence accession="chr20" name="chr20">
</scanned-sequence>
<scanned-sequence accession="chr20" name="chr20">
</scanned-sequence>
<scanned-sequence accession="chr20" name="chr20">
</scanned-sequence>
<scanned-sequence accession="chr20" name="chr20">
<matched-element start="45549809" stop="45549824" score="11.4747" pvalue="4.74e-05">
<sequence>TCTCACAGGTCAACCT</sequence>
<mem:qvalue>0.396</mem:qvalue>
</matched-element>
</scanned-sequence>
<scanned-sequence accession="chr20" name="chr20">
</scanned-sequence>
<scanned-sequence accession="chr20" name="chr20">
<matched-element start="45821006" stop="45820991" score="10.7172" pvalue="7.04e-05">
<sequence>CTTTCAAGGTCACAGC</sequence>
<mem:qvalue>0.43</mem:qvalue>
</matched-element>
</scanned-sequence>
<scanned-sequence accession="chr20" name="chr20">
<matched-element start="45847121" stop="45847136" score="11.3737" pvalue="5e-05">
<sequence>CCCTAAGGGTCAACAA</sequence>
<mem:qvalue>0.402</mem:qvalue>
</matched-element>
</scanned-sequence>
<scanned-sequence accession="chr20" name="chr20">
</scanned-sequence>
<scanned-sequence accession="chr20" name="chr20">
</scanned-sequence>
<scanned-sequence accession="chr20" name="chr20">
<matched-element start="47337892" stop="47337877" score="14.4949" pvalue="7.58e-06">
<sequence>TTGTAAAGGTCAGCAG</sequence>
<mem:qvalue>0.332</mem:qvalue>
</matched-element>
</scanned-sequence>
<scanned-sequence accession="chr20" name="chr20">
<matched-element start="47338232" stop="47338217" score="10.404" pvalue="8.25e-05">
<sequence>ACGTAAGGGTCATTGT</sequence>
<mem:qvalue>0.452</mem:qvalue>
</matched-element>
</scanned-sequence>
<scanned-sequence accession="chr20" name="chr20">
</scanned-sequence>
<scanned-sequence accession="chr20" name="chr20">
</scanned-sequence>
<scanned-sequence accession="chr20" name="chr20">
</scanned-sequence>
<scanned-sequence accession="chr20" name="chr20">
</scanned-sequence>
<scanned-sequence accession="chr20" name="chr20">
</scanned-sequence>
<scanned-sequence accession="chr20" name="chr20">
<matched-element start="47835867" stop="47835882" score="12.303" pvalue="2.99e-05">
<sequence>TTCTAGAGGTCAGCAG</sequence>
<mem:qvalue>0.385</mem:qvalue>
</matched-element>
</scanned-sequence>
<scanned-sequence accession="chr20" name="chr20">
</scanned-sequence>
<scanned-sequence accession="chr20" name="chr20">
<matched-element start="48666785" stop="48666800" score="10.8586" pvalue="6.55e-05">
<sequence>CCCTCAAGGTCAAGGG</sequence>
<mem:qvalue>0.427</mem:qvalue>
</matched-element>
</scanned-sequence>
<scanned-sequence accession="chr20" name="chr20">
</scanned-sequence>
<scanned-sequence accession="chr20" name="chr20">
</scanned-sequence>
<scanned-sequence accession="chr20" name="chr20">
</scanned-sequence>
<scanned-sequence accession="chr20" name="chr20">
</scanned-sequence>
<scanned-sequence accession="chr20" name="chr20">
</scanned-sequence>
<scanned-sequence accession="chr20" name="chr20">
<matched-element start="55184016" stop="55184001" score="16.8586" pvalue="7.72e-07">
<sequence>TCTGAAAGGTCATCAG</sequence>
<mem:qvalue>0.318</mem:qvalue>
</matched-element>
</scanned-sequence>
<scanned-sequence accession="chr20" name="chr20">
</scanned-sequence>
<scanned-sequence accession="chr20" name="chr20">
<matched-element start="57013462" stop="57013447" score="13.6566" pvalue="1.32e-05">
<sequence>ATAGAAAGGTCAACAG</sequence>
<mem:qvalue>0.351</mem:qvalue>
</matched-element>
</scanned-sequence>
<scanned-sequence accession="chr20" name="chr20">
</scanned-sequence>
<scanned-sequence accession="chr20" name="chr20">
<matched-element start="61730065" stop="61730050" score="10.202" pvalue="9.12e-05">
<sequence>CTGGAGAGGTCAGGAG</sequence>
<mem:qvalue>0.452</mem:qvalue>
</matched-element>
</scanned-sequence>
<scanned-sequence accession="chr20" name="chr20">
</scanned-sequence>
<scanned-sequence accession="chr20" name="chr20">
</scanned-sequence>
<scanned-sequence accession="chr20" name="chr20">
</scanned-sequence>
<scanned-sequence accession="chr20" name="chr20">
</scanned-sequence>
<scanned-sequence accession="chr20" name="chr20">
</scanned-sequence>
<scanned-sequence accession="chr21" name="chr21">
</scanned-sequence>
<scanned-sequence accession="chr21" name="chr21">
</scanned-sequence>
<scanned-sequence accession="chr21" name="chr21">
</scanned-sequence>
<scanned-sequence accession="chr21" name="chr21">
<matched-element start="15516386" stop="15516401" score="10.5152" pvalue="7.8e-05">
<sequence>TCAGGAAGGTCACAGG</sequence>
<mem:qvalue>0.452</mem:qvalue>
</matched-element>
<matched-element start="15516454" stop="15516469" score="10.3535" pvalue="8.46e-05">
<sequence>TACCCAAGTTCACAAG</sequence>
<mem:qvalue>0.452</mem:qvalue>
</matched-element>
</scanned-sequence>
<scanned-sequence accession="chr21" name="chr21">
</scanned-sequence>
<scanned-sequence accession="chr21" name="chr21">
</scanned-sequence>
<scanned-sequence accession="chr21" name="chr21">
</scanned-sequence>
<scanned-sequence accession="chr21" name="chr21">
<matched-element start="25866249" stop="25866234" score="10.3636" pvalue="8.42e-05">
<sequence>ACTAGAAGGTCATTCA</sequence>
<mem:qvalue>0.452</mem:qvalue>
</matched-element>
</scanned-sequence>
<scanned-sequence accession="chr21" name="chr21">
</scanned-sequence>
<scanned-sequence accession="chr21" name="chr21">
</scanned-sequence>
<scanned-sequence accession="chr21" name="chr21">
</scanned-sequence>
<scanned-sequence accession="chr21" name="chr21">
</scanned-sequence>
<scanned-sequence accession="chr21" name="chr21">
</scanned-sequence>
<scanned-sequence accession="chr21" name="chr21">
<matched-element start="25880587" stop="25880572" score="11.9798" pvalue="3.59e-05">
<sequence>TCCTAAAGTTCAGCCG</sequence>
<mem:qvalue>0.389</mem:qvalue>
</matched-element>
<matched-element start="25880847" stop="25880832" score="10.1919" pvalue="9.17e-05">
<sequence>ATGTACAGGTCACATG</sequence>
<mem:qvalue>0.452</mem:qvalue>
</matched-element>
</scanned-sequence>
<scanned-sequence accession="chr21" name="chr21">
</scanned-sequence>
<scanned-sequence accession="chr21" name="chr21">
</scanned-sequence>
<scanned-sequence accession="chr21" name="chr21">
</scanned-sequence>
<scanned-sequence accession="chr21" name="chr21">
</scanned-sequence>
<scanned-sequence accession="chr21" name="chr21">
</scanned-sequence>
<scanned-sequence accession="chr21" name="chr21">
</scanned-sequence>
<scanned-sequence accession="chr21" name="chr21">
</scanned-sequence>
<scanned-sequence accession="chr21" name="chr21">
<matched-element start="34271213" stop="34271198" score="10.1111" pvalue="9.54e-05">
<sequence>AATTTAAGTTCATCTG</sequence>
<mem:qvalue>0.452</mem:qvalue>
</matched-element>
</scanned-sequence>
<scanned-sequence accession="chr21" name="chr21">
</scanned-sequence>
<scanned-sequence accession="chr21" name="chr21">
</scanned-sequence>
<scanned-sequence accession="chr21" name="chr21">
<matched-element start="35159857" stop="35159842" score="12.3737" pvalue="2.87e-05">
<sequence>TGTCAGAGTTCACCAG</sequence>
<mem:qvalue>0.376</mem:qvalue>
</matched-element>
</scanned-sequence>
<scanned-sequence accession="chr21" name="chr21">
</scanned-sequence>
<scanned-sequence accession="chr21" name="chr21">
</scanned-sequence>
<scanned-sequence accession="chr21" name="chr21">
<matched-element start="41739748" stop="41739733" score="10.4949" pvalue="7.88e-05">
<sequence>GTGTCAAGGTCATTTG</sequence>
<mem:qvalue>0.452</mem:qvalue>
</matched-element>
</scanned-sequence>
<scanned-sequence accession="chr21" name="chr21">
</scanned-sequence>
<scanned-sequence accession="chr21" name="chr21">
</scanned-sequence>
<scanned-sequence accession="chr21" name="chr21">
</scanned-sequence>
<scanned-sequence accession="chr21" name="chr21">
</scanned-sequence>
<scanned-sequence accession="chr21" name="chr21">
<matched-element start="44451305" stop="44451320" score="10.3131" pvalue="8.63e-05">
<sequence>GTGCAGGGGTCACTTT</sequence>
<mem:qvalue>0.452</mem:qvalue>
</matched-element>
</scanned-sequence>
<scanned-sequence accession="chr21" name="chr21">
</scanned-sequence>
<scanned-sequence accession="chr21" name="chr21">
</scanned-sequence>
<scanned-sequence accession="chr22" name="chr22">
<matched-element start="27525037" stop="27525022" score="10.798" pvalue="6.76e-05">
<sequence>TACTTAAGGTCAAACT</sequence>
<mem:qvalue>0.428</mem:qvalue>
</matched-element>
</scanned-sequence>
<scanned-sequence accession="chr22" name="chr22">
</scanned-sequence>
<scanned-sequence accession="chr22" name="chr22">
</scanned-sequence>
<scanned-sequence accession="chr22" name="chr22">
</scanned-sequence>
<scanned-sequence accession="chr22" name="chr22">
</scanned-sequence>
<scanned-sequence accession="chr22" name="chr22">
</scanned-sequence>
<scanned-sequence accession="chr22" name="chr22">
</scanned-sequence>
<scanned-sequence accession="chr22" name="chr22">
</scanned-sequence>
<scanned-sequence accession="chr22" name="chr22">
</scanned-sequence>
<scanned-sequence accession="chr22" name="chr22">
</scanned-sequence>
<scanned-sequence accession="chr22" name="chr22">
</scanned-sequence>
<scanned-sequence accession="chr22" name="chr22">
</scanned-sequence>
<scanned-sequence accession="chr22" name="chr22">
</scanned-sequence>
<scanned-sequence accession="chr22" name="chr22">
</scanned-sequence>
<scanned-sequence accession="chr22" name="chr22">
</scanned-sequence>
<scanned-sequence accession="chr22" name="chr22">
</scanned-sequence>
<scanned-sequence accession="chr22" name="chr22">
</scanned-sequence>
<scanned-sequence accession="chr22" name="chr22">
</scanned-sequence>
<scanned-sequence accession="chr22" name="chr22">
<matched-element start="27521843" stop="27521828" score="10.2525" pvalue="8.9e-05">
<sequence>GTCCCGAGGTCATCTT</sequence>
<mem:qvalue>0.452</mem:qvalue>
</matched-element>
</scanned-sequence>
<scanned-sequence accession="chr22" name="chr22">
</scanned-sequence>
<scanned-sequence accession="chr22" name="chr22">
</scanned-sequence>
<scanned-sequence accession="chr22" name="chr22">
</scanned-sequence>
<scanned-sequence accession="chr22" name="chr22">
</scanned-sequence>
<scanned-sequence accession="chr22" name="chr22">
</scanned-sequence>
<scanned-sequence accession="chr22" name="chr22">
</scanned-sequence>
<scanned-sequence accession="chr22" name="chr22">
</scanned-sequence>
<scanned-sequence accession="chr22" name="chr22">
</scanned-sequence>
<scanned-sequence accession="chr22" name="chr22">
</scanned-sequence>
<scanned-sequence accession="chr22" name="chr22">
</scanned-sequence>
<scanned-sequence accession="chr22" name="chr22">
</scanned-sequence>
<scanned-sequence accession="chr22" name="chr22">
</scanned-sequence>
<scanned-sequence accession="chr22" name="chr22">
</scanned-sequence>
<scanned-sequence accession="chr22" name="chr22">
<matched-element start="36010476" stop="36010491" score="13.9798" pvalue="1.07e-05">
<sequence>GAGAAAAGGTCATTTC</sequence>
<mem:qvalue>0.343</mem:qvalue>
</matched-element>
</scanned-sequence>
<scanned-sequence accession="chr22" name="chr22">
</scanned-sequence>
<scanned-sequence accession="chr22" name="chr22">
</scanned-sequence>
<scanned-sequence accession="chr22" name="chr22">
</scanned-sequence>
<scanned-sequence accession="chr22" name="chr22">
</scanned-sequence>
<scanned-sequence accession="chr22" name="chr22">
</scanned-sequence>
<scanned-sequence accession="chr22" name="chr22">
</scanned-sequence>
<scanned-sequence accession="chr22" name="chr22">
</scanned-sequence>
<scanned-sequence accession="chr22" name="chr22">
</scanned-sequence>
<scanned-sequence accession="chr22" name="chr22">
</scanned-sequence>
<scanned-sequence accession="chr22" name="chr22">
</scanned-sequence>
<scanned-sequence accession="chr22" name="chr22">
</scanned-sequence>
<scanned-sequence accession="chr22" name="chr22">
</scanned-sequence>
<scanned-sequence accession="chr22" name="chr22">
</scanned-sequence>
<scanned-sequence accession="chr22" name="chr22">
</scanned-sequence>
<scanned-sequence accession="chr22" name="chr22">
</scanned-sequence>
<scanned-sequence accession="chr22" name="chr22">
</scanned-sequence>
<scanned-sequence accession="chr22" name="chr22">
</scanned-sequence>
<scanned-sequence accession="chr22" name="chr22">
</scanned-sequence>
<scanned-sequence accession="chr22" name="chr22">
</scanned-sequence>
<scanned-sequence accession="chr22" name="chr22">
</scanned-sequence>
<scanned-sequence accession="chr22" name="chr22">
<matched-element start="40588175" stop="40588190" score="11.6364" pvalue="4.34e-05">
<sequence>CCATAAAGTTCATGTG</sequence>
<mem:qvalue>0.389</mem:qvalue>
</matched-element>
</scanned-sequence>
<scanned-sequence accession="chr22" name="chr22">
</scanned-sequence>
<scanned-sequence accession="chr22" name="chr22">
</scanned-sequence>
<scanned-sequence accession="chr22" name="chr22">
<matched-element start="41341278" stop="41341293" score="10.1818" pvalue="9.21e-05">
<sequence>GGGTAAAGGTCGCCCT</sequence>
<mem:qvalue>0.452</mem:qvalue>
</matched-element>
</scanned-sequence>
<scanned-sequence accession="chr22" name="chr22">
</scanned-sequence>
<scanned-sequence accession="chr22" name="chr22">
</scanned-sequence>
<scanned-sequence accession="chr22" name="chr22">
</scanned-sequence>
<scanned-sequence accession="chr22" name="chr22">
</scanned-sequence>
<scanned-sequence accession="chr22" name="chr22">
</scanned-sequence>
<scanned-sequence accession="chr22" name="chr22">
<matched-element start="46762864" stop="46762849" score="15.5859" pvalue="3.22e-06">
<sequence>GCCTAAAGGTCAAGGG</sequence>
<mem:qvalue>0.318</mem:qvalue>
</matched-element>
<matched-element start="46762857" stop="46762842" score="12.3737" pvalue="2.87e-05">
<sequence>GGTCAAGGGTCACAGT</sequence>
<mem:qvalue>0.376</mem:qvalue>
</matched-element>
<matched-element start="46762738" stop="46762723" score="10.7475" pvalue="6.94e-05">
<sequence>ACACAGAGGTCAGGGA</sequence>
<mem:qvalue>0.43</mem:qvalue>
</matched-element>
</scanned-sequence>
<scanned-sequence accession="chr22" name="chr22">
</scanned-sequence>
<scanned-sequence accession="chr22" name="chr22">
</scanned-sequence>
<scanned-sequence accession="chr22" name="chr22">
</scanned-sequence>
<scanned-sequence accession="chr22" name="chr22">
</scanned-sequence>
<scanned-sequence accession="chr22" name="chr22">
</scanned-sequence>
<scanned-sequence accession="chr22" name="chr22">
</scanned-sequence>
<scanned-sequence accession="chr22" name="chr22">
</scanned-sequence>
<scanned-sequence accession="chr22" name="chr22">
</scanned-sequence>
<scanned-sequence accession="chr22" name="chr22">
</scanned-sequence>
<scanned-sequence accession="chr22" name="chr22">
</scanned-sequence>
<scanned-sequence accession="chr22" name="chr22">
</scanned-sequence>
<scanned-sequence accession="chr7_random" name="chr7_random">
</scanned-sequence>
<scanned-sequence accession="chr17_random" name="chr17_random">
</scanned-sequence>
<scanned-sequence accession="chr17_random" name="chr17_random">
</scanned-sequence>
</pattern>
</cis-element-search>
