# Supplementary material for: The MEME Suite
Source: Nucleic Acids Res. 2015 May 7;43(Web Server issue):W39–49. doi: 10.1093/nar/gkv416 (PMC4489269; doi:10.1093/nar/gkv416)
Supplement: SUPPLEMENTARY DATA [file supp_gkv416_nar-00283-web-b-2015-File005.zip › case4/meme-chip/fimo_out_7/fimo.gff]

##gff-version 3
chr1	fimo	nucleotide_motif	1701883	1701898	43.8	-	.	Name=UP00048_1;ID=UP00048_1-1-chr1;pvalue=4.2e-05;qvalue=0.389;sequence=TCTTCAAGGTCATATC;
chr1	fimo	nucleotide_motif	12061819	12061834	43.9	-	.	Name=UP00048_1;ID=UP00048_1-1-chr1;pvalue=4.09e-05;qvalue=0.389;sequence=AGTTAAAGTTCACTTT;
chr1	fimo	nucleotide_motif	16713159	16713174	40.0	-	.	Name=UP00048_1;ID=UP00048_1-1-chr1;pvalue=9.93e-05;qvalue=0.454;sequence=CGCCAAGGGTCATATC;
chr1	fimo	nucleotide_motif	31668861	31668876	41.8	-	.	Name=UP00048_1;ID=UP00048_1-1-chr1;pvalue=6.55e-05;qvalue=0.427;sequence=TAGCCGAGGTCACGCT;
chr1	fimo	nucleotide_motif	31668983	31668998	41.7	+	.	Name=UP00048_1;ID=UP00048_1-2-chr1;pvalue=6.69e-05;qvalue=0.428;sequence=CCTGAAAGTTCAATGG;
chr1	fimo	nucleotide_motif	36381741	36381756	49.7	+	.	Name=UP00048_1;ID=UP00048_1-2-chr1;pvalue=1.08e-05;qvalue=0.343;sequence=TCATAAAGGTCATAAA;
chr1	fimo	nucleotide_motif	36381750	36381765	51.2	+	.	Name=UP00048_1;ID=UP00048_1-1-chr1;pvalue=7.52e-06;qvalue=0.332;sequence=TCATAAAGGTCAACCA;
chr1	fimo	nucleotide_motif	38713325	38713340	48.8	-	.	Name=UP00048_1;ID=UP00048_1-1-chr1;pvalue=1.3e-05;qvalue=0.351;sequence=CATAAAAGGTCAGAGG;
chr1	fimo	nucleotide_motif	39229122	39229137	53.5	-	.	Name=UP00048_1;ID=UP00048_1-1-chr1;pvalue=4.49e-06;qvalue=0.332;sequence=TGTTAAAGGTCATCAA;
chr1	fimo	nucleotide_motif	41973760	41973775	40.6	+	.	Name=UP00048_1;ID=UP00048_1-1-chr1;pvalue=8.76e-05;qvalue=0.452;sequence=TCACAGAGGTCAGTGT;
chr1	fimo	nucleotide_motif	76034554	76034569	58.1	+	.	Name=UP00048_1;ID=UP00048_1-1-chr1;pvalue=1.53e-06;qvalue=0.318;sequence=TTCTAAAGGTCACCAC;
chr1	fimo	nucleotide_motif	87344547	87344562	44.0	-	.	Name=UP00048_1;ID=UP00048_1-1-chr1;pvalue=3.95e-05;qvalue=0.389;sequence=TTTAAGAGTTCACAGG;
chr1	fimo	nucleotide_motif	87344779	87344794	40.9	+	.	Name=UP00048_1;ID=UP00048_1-2-chr1;pvalue=8.13e-05;qvalue=0.452;sequence=CCTTAAAGGTTATGGG;
chr1	fimo	nucleotide_motif	87346630	87346645	41.9	-	.	Name=UP00048_1;ID=UP00048_1-1-chr1;pvalue=6.45e-05;qvalue=0.427;sequence=CATAAAAGGTTACAGG;
chr1	fimo	nucleotide_motif	108051149	108051164	44.9	-	.	Name=UP00048_1;ID=UP00048_1-1-chr1;pvalue=3.24e-05;qvalue=0.389;sequence=TCTGAAAGTTCAGCTT;
chr1	fimo	nucleotide_motif	111560407	111560422	43.4	+	.	Name=UP00048_1;ID=UP00048_1-1-chr1;pvalue=4.58e-05;qvalue=0.389;sequence=TCCCCAAGGTCATTAT;
chr1	fimo	nucleotide_motif	111566124	111566139	46.0	+	.	Name=UP00048_1;ID=UP00048_1-1-chr1;pvalue=2.49e-05;qvalue=0.373;sequence=CCCAAGAGGTCACTCT;
chr1	fimo	nucleotide_motif	114156840	114156855	44.1	-	.	Name=UP00048_1;ID=UP00048_1-1-chr1;pvalue=3.84e-05;qvalue=0.389;sequence=GAGGAAGGGTCACAGG;
chr1	fimo	nucleotide_motif	143245785	143245800	43.7	-	.	Name=UP00048_1;ID=UP00048_1-1-chr1;pvalue=4.22e-05;qvalue=0.389;sequence=CATGTAAGGTCATCTT;
chr1	fimo	nucleotide_motif	148801487	148801502	41.5	-	.	Name=UP00048_1;ID=UP00048_1-2-chr1;pvalue=7.04e-05;qvalue=0.43;sequence=CCTGAGAGGTCAGAGG;
chr1	fimo	nucleotide_motif	148801703	148801718	47.2	-	.	Name=UP00048_1;ID=UP00048_1-1-chr1;pvalue=1.9e-05;qvalue=0.361;sequence=TTTCAGAGGTCAGCGA;
chr1	fimo	nucleotide_motif	158860126	158860141	40.6	-	.	Name=UP00048_1;ID=UP00048_1-1-chr1;pvalue=8.72e-05;qvalue=0.452;sequence=TCCAAAAAGTCACCAG;
chr1	fimo	nucleotide_motif	159282718	159282733	45.6	+	.	Name=UP00048_1;ID=UP00048_1-1-chr1;pvalue=2.74e-05;qvalue=0.373;sequence=TTTGAAAGGTTACCTG;
chr1	fimo	nucleotide_motif	172102346	172102361	40.1	-	.	Name=UP00048_1;ID=UP00048_1-1-chr1;pvalue=9.73e-05;qvalue=0.454;sequence=CACCTAAGTTCACATG;
chr1	fimo	nucleotide_motif	177209408	177209423	40.2	-	.	Name=UP00048_1;ID=UP00048_1-1-chr1;pvalue=9.54e-05;qvalue=0.452;sequence=TCTTAGAGTTCAAAGT;
chr1	fimo	nucleotide_motif	179634719	179634734	41.2	+	.	Name=UP00048_1;ID=UP00048_1-1-chr1;pvalue=7.65e-05;qvalue=0.45;sequence=TGTAGAAGGTCACTTC;
chr1	fimo	nucleotide_motif	195123745	195123760	43.6	-	.	Name=UP00048_1;ID=UP00048_1-2-chr1;pvalue=4.34e-05;qvalue=0.389;sequence=TATCAAAGTTCAGAGA;
chr1	fimo	nucleotide_motif	195123766	195123781	45.8	-	.	Name=UP00048_1;ID=UP00048_1-1-chr1;pvalue=2.64e-05;qvalue=0.373;sequence=GCTTTAAGGTCACTTA;
chr1	fimo	nucleotide_motif	201557048	201557063	41.5	+	.	Name=UP00048_1;ID=UP00048_1-1-chr1;pvalue=7.12e-05;qvalue=0.43;sequence=TGGAAGAGGTCATTTC;
chr1	fimo	nucleotide_motif	201597822	201597837	43.4	+	.	Name=UP00048_1;ID=UP00048_1-1-chr1;pvalue=4.56e-05;qvalue=0.389;sequence=TCAAAGGGGTCACCTG;
chr1	fimo	nucleotide_motif	201597864	201597879	40.8	-	.	Name=UP00048_1;ID=UP00048_1-2-chr1;pvalue=8.29e-05;qvalue=0.452;sequence=ATTCTGAGGTCACAGA;
chr1	fimo	nucleotide_motif	210172908	210172923	45.7	+	.	Name=UP00048_1;ID=UP00048_1-1-chr1;pvalue=2.68e-05;qvalue=0.373;sequence=GCCAAGAGGTCATAGA;
chr1	fimo	nucleotide_motif	228391076	228391091	45.8	-	.	Name=UP00048_1;ID=UP00048_1-1-chr1;pvalue=2.61e-05;qvalue=0.373;sequence=AAGCAAGGGTCACAGA;
chr1	fimo	nucleotide_motif	232575844	232575859	42.9	+	.	Name=UP00048_1;ID=UP00048_1-1-chr1;pvalue=5.17e-05;qvalue=0.404;sequence=TCGGAAGGGTCAAAAG;
chr1	fimo	nucleotide_motif	232899483	232899498	45.7	+	.	Name=UP00048_1;ID=UP00048_1-1-chr1;pvalue=2.66e-05;qvalue=0.373;sequence=TGTGAAAGGTCAGATA;
chr1	fimo	nucleotide_motif	232899682	232899697	42.7	+	.	Name=UP00048_1;ID=UP00048_1-2-chr1;pvalue=5.39e-05;qvalue=0.407;sequence=GCTTAGAGTTCAACTT;
chr1	fimo	nucleotide_motif	243175476	243175491	43.1	+	.	Name=UP00048_1;ID=UP00048_1-1-chr1;pvalue=4.92e-05;qvalue=0.399;sequence=AGTTCAAGGTCACGAT;
chr10	fimo	nucleotide_motif	2980961	2980976	41.2	+	.	Name=UP00048_1;ID=UP00048_1-1-chr10;pvalue=7.61e-05;qvalue=0.449;sequence=TGCCAAAGTTCAATAA;
chr10	fimo	nucleotide_motif	5944466	5944481	40.5	-	.	Name=UP00048_1;ID=UP00048_1-1-chr10;pvalue=8.94e-05;qvalue=0.452;sequence=CCCCCAAGGTCAGCTC;
chr10	fimo	nucleotide_motif	11324658	11324673	42.9	+	.	Name=UP00048_1;ID=UP00048_1-1-chr10;pvalue=5.08e-05;qvalue=0.404;sequence=AATCGAAGGTCAGCTT;
chr10	fimo	nucleotide_motif	11327531	11327546	42.3	+	.	Name=UP00048_1;ID=UP00048_1-1-chr10;pvalue=5.9e-05;qvalue=0.418;sequence=AAACAAAGTTCAGGTG;
chr10	fimo	nucleotide_motif	11368647	11368662	43.7	-	.	Name=UP00048_1;ID=UP00048_1-1-chr10;pvalue=4.29e-05;qvalue=0.389;sequence=CGTCAAGGGTCACACA;
chr10	fimo	nucleotide_motif	14742074	14742089	57.1	-	.	Name=UP00048_1;ID=UP00048_1-1-chr10;pvalue=1.95e-06;qvalue=0.318;sequence=TGCTAAAGGTCACCTA;
chr10	fimo	nucleotide_motif	26816561	26816576	45.0	+	.	Name=UP00048_1;ID=UP00048_1-1-chr10;pvalue=3.15e-05;qvalue=0.389;sequence=AGGGAGAGGTCACGAG;
chr10	fimo	nucleotide_motif	35791487	35791502	44.2	-	.	Name=UP00048_1;ID=UP00048_1-1-chr10;pvalue=3.82e-05;qvalue=0.389;sequence=TCTGAAAGTTCAATCG;
chr10	fimo	nucleotide_motif	63326677	63326692	42.4	-	.	Name=UP00048_1;ID=UP00048_1-1-chr10;pvalue=5.72e-05;qvalue=0.411;sequence=TGGGAAGGGTCATGTG;
chr10	fimo	nucleotide_motif	63326736	63326751	40.8	+	.	Name=UP00048_1;ID=UP00048_1-2-chr10;pvalue=8.34e-05;qvalue=0.452;sequence=GCTCCAAGTTCATGAG;
chr10	fimo	nucleotide_motif	64067471	64067486	59.1	+	.	Name=UP00048_1;ID=UP00048_1-1-chr10;pvalue=1.24e-06;qvalue=0.318;sequence=TCTTAAAGGTCATGGT;
chr10	fimo	nucleotide_motif	64085390	64085405	41.9	+	.	Name=UP00048_1;ID=UP00048_1-1-chr10;pvalue=6.45e-05;qvalue=0.427;sequence=AATTCAAGGTCATTTT;
chr10	fimo	nucleotide_motif	71785484	71785499	43.4	-	.	Name=UP00048_1;ID=UP00048_1-1-chr10;pvalue=4.58e-05;qvalue=0.389;sequence=CCCCAAGGGTCACTGC;
chr10	fimo	nucleotide_motif	73603912	73603927	40.3	+	.	Name=UP00048_1;ID=UP00048_1-1-chr10;pvalue=9.35e-05;qvalue=0.452;sequence=AGTTCAAGGTCATGTC;
chr10	fimo	nucleotide_motif	73764822	73764837	43.1	-	.	Name=UP00048_1;ID=UP00048_1-1-chr10;pvalue=4.92e-05;qvalue=0.399;sequence=AACAGAAGGTCATGAG;
chr10	fimo	nucleotide_motif	89860772	89860787	52.8	-	.	Name=UP00048_1;ID=UP00048_1-1-chr10;pvalue=5.27e-06;qvalue=0.332;sequence=CATGAAAGGTCACTGG;
chr10	fimo	nucleotide_motif	96986307	96986322	53.0	+	.	Name=UP00048_1;ID=UP00048_1-1-chr10;pvalue=5.03e-06;qvalue=0.332;sequence=AATGAAAGGTCATGAA;
chr10	fimo	nucleotide_motif	112118232	112118247	52.4	+	.	Name=UP00048_1;ID=UP00048_1-1-chr10;pvalue=5.69e-06;qvalue=0.332;sequence=GTTGAAAGGTCAAGAT;
chr10	fimo	nucleotide_motif	112145638	112145653	41.6	-	.	Name=UP00048_1;ID=UP00048_1-2-chr10;pvalue=6.83e-05;qvalue=0.428;sequence=ACACAGAGGTCAGGCA;
chr10	fimo	nucleotide_motif	112145783	112145798	55.0	+	.	Name=UP00048_1;ID=UP00048_1-1-chr10;pvalue=3.18e-06;qvalue=0.318;sequence=GGGCAAAGGTCATGTG;
chr10	fimo	nucleotide_motif	112593010	112593025	46.7	-	.	Name=UP00048_1;ID=UP00048_1-1-chr10;pvalue=2.11e-05;qvalue=0.365;sequence=AAGGAGAGGTCACAAG;
chr10	fimo	nucleotide_motif	115732599	115732614	47.4	-	.	Name=UP00048_1;ID=UP00048_1-1-chr10;pvalue=1.81e-05;qvalue=0.357;sequence=CCTCCAAGGTCATCTT;
chr10	fimo	nucleotide_motif	126397983	126397998	43.9	-	.	Name=UP00048_1;ID=UP00048_1-1-chr10;pvalue=4.02e-05;qvalue=0.389;sequence=GAGAAGAGTTCACCTT;
chr11	fimo	nucleotide_motif	1832949	1832964	50.7	-	.	Name=UP00048_1;ID=UP00048_1-1-chr11;pvalue=8.54e-06;qvalue=0.332;sequence=TCTGAAAGGTCAGGCT;
chr11	fimo	nucleotide_motif	7490426	7490441	40.1	-	.	Name=UP00048_1;ID=UP00048_1-1-chr11;pvalue=9.78e-05;qvalue=0.454;sequence=CACACAAGGTCATGGC;
chr11	fimo	nucleotide_motif	7520594	7520609	41.4	-	.	Name=UP00048_1;ID=UP00048_1-1-chr11;pvalue=7.3e-05;qvalue=0.438;sequence=GACACAAGGTCATGGC;
chr11	fimo	nucleotide_motif	33662628	33662643	46.7	-	.	Name=UP00048_1;ID=UP00048_1-1-chr11;pvalue=2.15e-05;qvalue=0.367;sequence=GTACAGAGGTCATGAG;
chr11	fimo	nucleotide_motif	34222278	34222293	43.8	-	.	Name=UP00048_1;ID=UP00048_1-2-chr11;pvalue=4.18e-05;qvalue=0.389;sequence=CTCCAGAGGTCAGCAT;
chr11	fimo	nucleotide_motif	34222414	34222429	55.7	-	.	Name=UP00048_1;ID=UP00048_1-1-chr11;pvalue=2.66e-06;qvalue=0.318;sequence=TTTCAAAGGTCAGGGG;
chr11	fimo	nucleotide_motif	34601813	34601828	43.4	+	.	Name=UP00048_1;ID=UP00048_1-1-chr11;pvalue=4.61e-05;qvalue=0.389;sequence=GGCCAAAGTTCACTTC;
chr11	fimo	nucleotide_motif	61292765	61292780	45.1	-	.	Name=UP00048_1;ID=UP00048_1-1-chr11;pvalue=3.11e-05;qvalue=0.389;sequence=CCCAAGAGGTCAACAC;
chr11	fimo	nucleotide_motif	63750710	63750725	41.8	-	.	Name=UP00048_1;ID=UP00048_1-1-chr11;pvalue=6.52e-05;qvalue=0.427;sequence=GCAGCAAGGTCACCTC;
chr11	fimo	nucleotide_motif	63794248	63794263	43.8	+	.	Name=UP00048_1;ID=UP00048_1-1-chr11;pvalue=4.15e-05;qvalue=0.389;sequence=GAGCGAAGGTCACTGG;
chr11	fimo	nucleotide_motif	64650955	64650970	46.3	-	.	Name=UP00048_1;ID=UP00048_1-1-chr11;pvalue=2.35e-05;qvalue=0.373;sequence=GGTGAAAGGTCAGCAT;
chr11	fimo	nucleotide_motif	65076596	65076611	46.1	-	.	Name=UP00048_1;ID=UP00048_1-1-chr11;pvalue=2.45e-05;qvalue=0.373;sequence=TTTCAGGGGTCACATG;
chr11	fimo	nucleotide_motif	65112265	65112280	41.0	+	.	Name=UP00048_1;ID=UP00048_1-1-chr11;pvalue=7.96e-05;qvalue=0.452;sequence=TCGTGGAGGTCACGTT;
chr11	fimo	nucleotide_motif	68580547	68580562	47.4	-	.	Name=UP00048_1;ID=UP00048_1-1-chr11;pvalue=1.8e-05;qvalue=0.357;sequence=CCCCAGAGGTCACAGC;
chr11	fimo	nucleotide_motif	72582589	72582604	53.1	+	.	Name=UP00048_1;ID=UP00048_1-1-chr11;pvalue=4.91e-06;qvalue=0.332;sequence=TCTGAGAGGTCACCAT;
chr11	fimo	nucleotide_motif	85336743	85336758	40.4	-	.	Name=UP00048_1;ID=UP00048_1-1-chr11;pvalue=9.08e-05;qvalue=0.452;sequence=GGCAAGAGGTCAGCGA;
chr11	fimo	nucleotide_motif	86825984	86825999	40.0	-	.	Name=UP00048_1;ID=UP00048_1-2-chr11;pvalue=9.98e-05;qvalue=0.454;sequence=TGACAGAGTTCACATG;
chr11	fimo	nucleotide_motif	86826012	86826027	40.3	-	.	Name=UP00048_1;ID=UP00048_1-1-chr11;pvalue=9.26e-05;qvalue=0.452;sequence=AGGCTAAGGTCAAGAA;
chr11	fimo	nucleotide_motif	90673044	90673059	43.8	+	.	Name=UP00048_1;ID=UP00048_1-1-chr11;pvalue=4.18e-05;qvalue=0.389;sequence=GAAAAAGGGTCACTTG;
chr11	fimo	nucleotide_motif	101693074	101693089	46.9	-	.	Name=UP00048_1;ID=UP00048_1-1-chr11;pvalue=2.04e-05;qvalue=0.364;sequence=TGGAAAAGGTCAATAT;
chr11	fimo	nucleotide_motif	117786185	117786200	41.2	-	.	Name=UP00048_1;ID=UP00048_1-1-chr11;pvalue=7.61e-05;qvalue=0.449;sequence=GAAAAGAGGTCATTTC;
chr11	fimo	nucleotide_motif	118071602	118071617	44.3	+	.	Name=UP00048_1;ID=UP00048_1-1-chr11;pvalue=3.74e-05;qvalue=0.389;sequence=AAAAAAAGTTCACCAC;
chr12	fimo	nucleotide_motif	6431376	6431391	43.6	+	.	Name=UP00048_1;ID=UP00048_1-1-chr12;pvalue=4.39e-05;qvalue=0.389;sequence=GTGCAGAGGTCAGGTC;
chr12	fimo	nucleotide_motif	15832909	15832924	43.8	+	.	Name=UP00048_1;ID=UP00048_1-1-chr12;pvalue=4.2e-05;qvalue=0.389;sequence=CCTAAAGGGTCATTTT;
chr12	fimo	nucleotide_motif	26343045	26343060	40.0	+	.	Name=UP00048_1;ID=UP00048_1-1-chr12;pvalue=9.98e-05;qvalue=0.454;sequence=TCTGTGAGGTCACTGG;
chr12	fimo	nucleotide_motif	26844074	26844089	40.3	-	.	Name=UP00048_1;ID=UP00048_1-1-chr12;pvalue=9.31e-05;qvalue=0.452;sequence=TAGTTAAGGTCAGCTC;
chr12	fimo	nucleotide_motif	29196561	29196576	58.3	-	.	Name=UP00048_1;ID=UP00048_1-1-chr12;pvalue=1.49e-06;qvalue=0.318;sequence=TACAAAAGGTCACTAG;
chr12	fimo	nucleotide_motif	67488809	67488824	53.4	+	.	Name=UP00048_1;ID=UP00048_1-1-chr12;pvalue=4.53e-06;qvalue=0.332;sequence=GGGTAAAGGTCACGGG;
chr12	fimo	nucleotide_motif	67526802	67526817	43.5	+	.	Name=UP00048_1;ID=UP00048_1-1-chr12;pvalue=4.44e-05;qvalue=0.389;sequence=AAACAAAGTTCATAAG;
chr12	fimo	nucleotide_motif	75061730	75061745	44.3	+	.	Name=UP00048_1;ID=UP00048_1-1-chr12;pvalue=3.74e-05;qvalue=0.389;sequence=TCCGAAAGTTCAAGAA;
chr12	fimo	nucleotide_motif	91281268	91281283	40.6	-	.	Name=UP00048_1;ID=UP00048_1-1-chr12;pvalue=8.68e-05;qvalue=0.452;sequence=GATTCAAGGTCAGCTC;
chr12	fimo	nucleotide_motif	91906004	91906019	40.3	+	.	Name=UP00048_1;ID=UP00048_1-1-chr12;pvalue=9.31e-05;qvalue=0.452;sequence=TTTCAGAGTTCAGCAA;
chr12	fimo	nucleotide_motif	92093641	92093656	40.8	+	.	Name=UP00048_1;ID=UP00048_1-1-chr12;pvalue=8.29e-05;qvalue=0.452;sequence=TAAAAAAGTTCAGCAT;
chr12	fimo	nucleotide_motif	92118594	92118609	45.6	+	.	Name=UP00048_1;ID=UP00048_1-1-chr12;pvalue=2.74e-05;qvalue=0.373;sequence=CACAAAAGGTCAGTGG;
chr12	fimo	nucleotide_motif	100962059	100962074	41.0	-	.	Name=UP00048_1;ID=UP00048_1-1-chr12;pvalue=7.96e-05;qvalue=0.452;sequence=CTTTAAATGTCACCAG;
chr12	fimo	nucleotide_motif	107486035	107486050	47.1	+	.	Name=UP00048_1;ID=UP00048_1-1-chr12;pvalue=1.95e-05;qvalue=0.361;sequence=AAAGAAAGGTCATCAC;
chr12	fimo	nucleotide_motif	109583764	109583779	40.7	+	.	Name=UP00048_1;ID=UP00048_1-1-chr12;pvalue=8.42e-05;qvalue=0.452;sequence=ACCATGAGGTCACGGT;
chr12	fimo	nucleotide_motif	112130531	112130546	41.2	+	.	Name=UP00048_1;ID=UP00048_1-1-chr12;pvalue=7.61e-05;qvalue=0.449;sequence=ATCAAGAGTTCATCTT;
chr12	fimo	nucleotide_motif	115481660	115481675	65.7	-	.	Name=UP00048_1;ID=UP00048_1-1-chr12;pvalue=2.69e-07;qvalue=0.287;sequence=TCTCAAAGGTCATGAT;
chr12	fimo	nucleotide_motif	122170645	122170660	49.5	+	.	Name=UP00048_1;ID=UP00048_1-1-chr12;pvalue=1.11e-05;qvalue=0.343;sequence=GATTTAAGGTCACCTT;
chr12	fimo	nucleotide_motif	123961348	123961363	46.7	+	.	Name=UP00048_1;ID=UP00048_1-1-chr12;pvalue=2.12e-05;qvalue=0.365;sequence=ATCCAGAGGTCAATTG;
chr12	fimo	nucleotide_motif	127881142	127881157	46.0	-	.	Name=UP00048_1;ID=UP00048_1-1-chr12;pvalue=2.51e-05;qvalue=0.373;sequence=TCGCAAGGGTCAAATA;
chr13	fimo	nucleotide_motif	21587542	21587557	41.4	+	.	Name=UP00048_1;ID=UP00048_1-1-chr13;pvalue=7.3e-05;qvalue=0.438;sequence=GTGAAAAGTTCAGCTC;
chr13	fimo	nucleotide_motif	33201118	33201133	40.0	+	.	Name=UP00048_1;ID=UP00048_1-1-chr13;pvalue=9.93e-05;qvalue=0.454;sequence=GCTGAGAGTTCATGTC;
chr13	fimo	nucleotide_motif	45849965	45849980	43.9	+	.	Name=UP00048_1;ID=UP00048_1-1-chr13;pvalue=4.06e-05;qvalue=0.389;sequence=TGTCTAAGGTCACAGC;
chr13	fimo	nucleotide_motif	45862096	45862111	40.8	-	.	Name=UP00048_1;ID=UP00048_1-1-chr13;pvalue=8.21e-05;qvalue=0.452;sequence=TCTGGAAGTTCACCTT;
chr13	fimo	nucleotide_motif	46123383	46123398	41.6	+	.	Name=UP00048_1;ID=UP00048_1-1-chr13;pvalue=6.9e-05;qvalue=0.43;sequence=CATCAAAGTTCAGAAA;
chr13	fimo	nucleotide_motif	47614744	47614759	42.6	-	.	Name=UP00048_1;ID=UP00048_1-2-chr13;pvalue=5.54e-05;qvalue=0.407;sequence=TATCTGAGGTCACTTA;
chr13	fimo	nucleotide_motif	47614828	47614843	48.4	+	.	Name=UP00048_1;ID=UP00048_1-1-chr13;pvalue=1.43e-05;qvalue=0.351;sequence=CCTGAAAGGTCATTGA;
chr13	fimo	nucleotide_motif	48004292	48004307	40.5	+	.	Name=UP00048_1;ID=UP00048_1-1-chr13;pvalue=8.99e-05;qvalue=0.452;sequence=GCAAAAAGTTCATTCT;
chr13	fimo	nucleotide_motif	76218239	76218254	40.3	-	.	Name=UP00048_1;ID=UP00048_1-1-chr13;pvalue=9.26e-05;qvalue=0.452;sequence=CAAAAGAGGTCAATGG;
chr13	fimo	nucleotide_motif	96724897	96724912	43.7	+	.	Name=UP00048_1;ID=UP00048_1-1-chr13;pvalue=4.29e-05;qvalue=0.389;sequence=TATGTAAGGTCATTTG;
chr13	fimo	nucleotide_motif	97939031	97939046	48.4	+	.	Name=UP00048_1;ID=UP00048_1-1-chr13;pvalue=1.44e-05;qvalue=0.351;sequence=TGGCAGAGGTCACACG;
chr13	fimo	nucleotide_motif	109922262	109922277	41.2	-	.	Name=UP00048_1;ID=UP00048_1-1-chr13;pvalue=7.53e-05;qvalue=0.449;sequence=CTTCTGAGGTCACCAC;
chr14	fimo	nucleotide_motif	23700574	23700589	47.9	+	.	Name=UP00048_1;ID=UP00048_1-1-chr14;pvalue=1.61e-05;qvalue=0.351;sequence=AGGCAAAGGTCAGGAG;
chr14	fimo	nucleotide_motif	34940782	34940797	43.8	+	.	Name=UP00048_1;ID=UP00048_1-1-chr14;pvalue=4.2e-05;qvalue=0.389;sequence=ACAAAAAGTTCACAAA;
chr14	fimo	nucleotide_motif	61198983	61198998	40.0	-	.	Name=UP00048_1;ID=UP00048_1-1-chr14;pvalue=9.88e-05;qvalue=0.454;sequence=AGGAGAAGGTCACCGC;
chr14	fimo	nucleotide_motif	63404664	63404679	40.2	+	.	Name=UP00048_1;ID=UP00048_1-2-chr14;pvalue=9.54e-05;qvalue=0.452;sequence=TTTGAAAGGTGACCTA;
chr14	fimo	nucleotide_motif	63405022	63405037	45.8	+	.	Name=UP00048_1;ID=UP00048_1-1-chr14;pvalue=2.61e-05;qvalue=0.373;sequence=GGAAAAAGGTCAAATT;
chr14	fimo	nucleotide_motif	67747673	67747688	41.9	-	.	Name=UP00048_1;ID=UP00048_1-1-chr14;pvalue=6.48e-05;qvalue=0.427;sequence=GGGAAAGGGTCACAAA;
chr14	fimo	nucleotide_motif	75016809	75016824	43.4	+	.	Name=UP00048_1;ID=UP00048_1-1-chr14;pvalue=4.61e-05;qvalue=0.389;sequence=AGTCCAAGGTCACAGT;
chr14	fimo	nucleotide_motif	93499476	93499491	44.2	-	.	Name=UP00048_1;ID=UP00048_1-1-chr14;pvalue=3.78e-05;qvalue=0.389;sequence=CAGCCAAGGTCAAGTG;
chr14	fimo	nucleotide_motif	94798505	94798520	40.4	-	.	Name=UP00048_1;ID=UP00048_1-1-chr14;pvalue=9.03e-05;qvalue=0.452;sequence=TCATAAATGTCACGTG;
chr14	fimo	nucleotide_motif	96424448	96424463	40.8	+	.	Name=UP00048_1;ID=UP00048_1-1-chr14;pvalue=8.38e-05;qvalue=0.452;sequence=TTGTAGAGGTCAGAGA;
chr14	fimo	nucleotide_motif	99601828	99601843	57.2	-	.	Name=UP00048_1;ID=UP00048_1-1-chr14;pvalue=1.89e-06;qvalue=0.318;sequence=CATTAAAGGTCACAGG;
chr14	fimo	nucleotide_motif	105238295	105238310	41.1	-	.	Name=UP00048_1;ID=UP00048_1-1-chr14;pvalue=7.8e-05;qvalue=0.452;sequence=AGGCAGAGGTCAGCCA;
chr14	fimo	nucleotide_motif	105307278	105307293	43.6	-	.	Name=UP00048_1;ID=UP00048_1-1-chr14;pvalue=4.34e-05;qvalue=0.389;sequence=CCCCTGAGGTCACGTG;
chr14	fimo	nucleotide_motif	105536918	105536933	41.9	-	.	Name=UP00048_1;ID=UP00048_1-1-chr14;pvalue=6.45e-05;qvalue=0.427;sequence=CACCAGGGGTCACCCA;
chr15	fimo	nucleotide_motif	19962665	19962680	41.9	-	.	Name=UP00048_1;ID=UP00048_1-1-chr15;pvalue=6.45e-05;qvalue=0.427;sequence=CACCAGGGGTCACCCA;
chr15	fimo	nucleotide_motif	29342961	29342976	45.0	-	.	Name=UP00048_1;ID=UP00048_1-1-chr15;pvalue=3.15e-05;qvalue=0.389;sequence=GCCAAAAGGTCAGTGC;
chr15	fimo	nucleotide_motif	29408724	29408739	40.3	+	.	Name=UP00048_1;ID=UP00048_1-1-chr15;pvalue=9.26e-05;qvalue=0.452;sequence=GCTCAGAGTTCAGCTC;
chr15	fimo	nucleotide_motif	29433077	29433092	40.0	-	.	Name=UP00048_1;ID=UP00048_1-1-chr15;pvalue=9.93e-05;qvalue=0.454;sequence=AATCTGAGGTCAGCTG;
chr15	fimo	nucleotide_motif	38191447	38191462	47.2	+	.	Name=UP00048_1;ID=UP00048_1-1-chr15;pvalue=1.88e-05;qvalue=0.361;sequence=TCTCTAAGGTCAAGCA;
chr15	fimo	nucleotide_motif	42028612	42028627	47.5	+	.	Name=UP00048_1;ID=UP00048_1-1-chr15;pvalue=1.76e-05;qvalue=0.357;sequence=CAGCAAGGGTCACCAA;
chr15	fimo	nucleotide_motif	42795852	42795867	40.6	-	.	Name=UP00048_1;ID=UP00048_1-1-chr15;pvalue=8.68e-05;qvalue=0.452;sequence=TTCTCAAGGTCAAAAA;
chr15	fimo	nucleotide_motif	43279789	43279804	44.2	+	.	Name=UP00048_1;ID=UP00048_1-1-chr15;pvalue=3.78e-05;qvalue=0.389;sequence=TCTCAAATGTCACAAG;
chr15	fimo	nucleotide_motif	49308048	49308063	45.3	+	.	Name=UP00048_1;ID=UP00048_1-1-chr15;pvalue=2.92e-05;qvalue=0.381;sequence=ATGCAAAGTTCACTGT;
chr15	fimo	nucleotide_motif	49308117	49308132	40.2	+	.	Name=UP00048_1;ID=UP00048_1-2-chr15;pvalue=9.59e-05;qvalue=0.452;sequence=TCTCCAGGGTCACAGA;
chr15	fimo	nucleotide_motif	61553755	61553770	40.3	-	.	Name=UP00048_1;ID=UP00048_1-1-chr15;pvalue=9.35e-05;qvalue=0.452;sequence=TTGGGAAGGTCAACAA;
chr15	fimo	nucleotide_motif	61757289	61757304	44.6	+	.	Name=UP00048_1;ID=UP00048_1-1-chr15;pvalue=3.45e-05;qvalue=0.389;sequence=TCTGAGAGGTCAGCGA;
chr15	fimo	nucleotide_motif	66048562	66048577	43.6	-	.	Name=UP00048_1;ID=UP00048_1-1-chr15;pvalue=4.39e-05;qvalue=0.389;sequence=CTCCCAAGGTCATGGG;
chr15	fimo	nucleotide_motif	72879849	72879864	55.5	+	.	Name=UP00048_1;ID=UP00048_1-1-chr15;pvalue=2.82e-06;qvalue=0.318;sequence=AACCAAAGGTCATGGA;
chr15	fimo	nucleotide_motif	73122644	73122659	49.5	-	.	Name=UP00048_1;ID=UP00048_1-1-chr15;pvalue=1.11e-05;qvalue=0.343;sequence=ACCCAAAGGTCAGGCC;
chr15	fimo	nucleotide_motif	80365925	80365940	48.4	+	.	Name=UP00048_1;ID=UP00048_1-1-chr15;pvalue=1.45e-05;qvalue=0.351;sequence=TCTGAAAGTTCAACAG;
chr15	fimo	nucleotide_motif	82440775	82440790	43.8	-	.	Name=UP00048_1;ID=UP00048_1-1-chr15;pvalue=4.15e-05;qvalue=0.389;sequence=TTTAGAAGGTCATGCA;
chr16	fimo	nucleotide_motif	1981213	1981228	51.1	+	.	Name=UP00048_1;ID=UP00048_1-1-chr16;pvalue=7.73e-06;qvalue=0.332;sequence=CCTCAGAGGTCAACGG;
chr16	fimo	nucleotide_motif	8937712	8937727	47.4	-	.	Name=UP00048_1;ID=UP00048_1-1-chr16;pvalue=1.82e-05;qvalue=0.357;sequence=GATGAGAGGTCAAGAG;
chr16	fimo	nucleotide_motif	11671906	11671921	42.5	-	.	Name=UP00048_1;ID=UP00048_1-1-chr16;pvalue=5.57e-05;qvalue=0.407;sequence=GACATGAGGTCACCAG;
chr16	fimo	nucleotide_motif	11678916	11678931	40.2	-	.	Name=UP00048_1;ID=UP00048_1-1-chr16;pvalue=9.59e-05;qvalue=0.452;sequence=ACTTCAAGTTCACCTC;
chr16	fimo	nucleotide_motif	11735572	11735587	58.8	+	.	Name=UP00048_1;ID=UP00048_1-1-chr16;pvalue=1.31e-06;qvalue=0.318;sequence=TTTCAAAGGTCATAAT;
chr16	fimo	nucleotide_motif	11743045	11743060	47.9	+	.	Name=UP00048_1;ID=UP00048_1-1-chr16;pvalue=1.63e-05;qvalue=0.351;sequence=GCAAAAAGTTCACCCG;
chr16	fimo	nucleotide_motif	22217226	22217241	41.1	+	.	Name=UP00048_1;ID=UP00048_1-1-chr16;pvalue=7.72e-05;qvalue=0.45;sequence=TCCCAGAGGTTACGTT;
chr16	fimo	nucleotide_motif	27320854	27320869	69.3	-	.	Name=UP00048_1;ID=UP00048_1-1-chr16;pvalue=1.18e-07;qvalue=0.252;sequence=CACCAAAGGTCACCTG;
chr16	fimo	nucleotide_motif	27369624	27369639	48.3	+	.	Name=UP00048_1;ID=UP00048_1-1-chr16;pvalue=1.47e-05;qvalue=0.351;sequence=CCCCAAAGGTCAGACT;
chr16	fimo	nucleotide_motif	45510560	45510575	40.9	-	.	Name=UP00048_1;ID=UP00048_1-2-chr16;pvalue=8.13e-05;qvalue=0.452;sequence=CCTCTGAGGTCACACA;
chr16	fimo	nucleotide_motif	45510575	45510590	46.1	+	.	Name=UP00048_1;ID=UP00048_1-1-chr16;pvalue=2.45e-05;qvalue=0.373;sequence=GCTAAAGGGTCAGCTG;
chr16	fimo	nucleotide_motif	55596559	55596574	45.0	+	.	Name=UP00048_1;ID=UP00048_1-1-chr16;pvalue=3.17e-05;qvalue=0.389;sequence=CTTGAAAGTTCATCGG;
chr16	fimo	nucleotide_motif	55663376	55663391	52.9	-	.	Name=UP00048_1;ID=UP00048_1-1-chr16;pvalue=5.11e-06;qvalue=0.332;sequence=AGTAAAAGGTCATGTA;
chr16	fimo	nucleotide_motif	56135776	56135791	47.6	-	.	Name=UP00048_1;ID=UP00048_1-1-chr16;pvalue=1.74e-05;qvalue=0.357;sequence=TCAGAGAGGTCACCAT;
chr16	fimo	nucleotide_motif	66526935	66526950	42.5	+	.	Name=UP00048_1;ID=UP00048_1-1-chr16;pvalue=5.63e-05;qvalue=0.408;sequence=AGGCCAAGGTCACAGG;
chr16	fimo	nucleotide_motif	66666503	66666518	56.7	-	.	Name=UP00048_1;ID=UP00048_1-1-chr16;pvalue=2.14e-06;qvalue=0.318;sequence=TTGTAAAGGTCACCCC;
chr16	fimo	nucleotide_motif	70408083	70408098	56.3	-	.	Name=UP00048_1;ID=UP00048_1-1-chr16;pvalue=2.34e-06;qvalue=0.318;sequence=CTCTAAAGGTCACATG;
chr16	fimo	nucleotide_motif	79267831	79267846	42.8	-	.	Name=UP00048_1;ID=UP00048_1-1-chr16;pvalue=5.22e-05;qvalue=0.404;sequence=ACTGAGAGGTCAGGAA;
chr16	fimo	nucleotide_motif	80674028	80674043	45.1	-	.	Name=UP00048_1;ID=UP00048_1-1-chr16;pvalue=3.1e-05;qvalue=0.389;sequence=AACTAAAGTTCAAGTT;
chr16	fimo	nucleotide_motif	88159131	88159146	42.0	+	.	Name=UP00048_1;ID=UP00048_1-1-chr16;pvalue=6.28e-05;qvalue=0.427;sequence=AGCAAGAGGTCATTTT;
chr17	fimo	nucleotide_motif	2562060	2562075	43.9	-	.	Name=UP00048_1;ID=UP00048_1-1-chr17;pvalue=4.04e-05;qvalue=0.389;sequence=CACCCAAGGTCACAGT;
chr17	fimo	nucleotide_motif	3561018	3561033	44.0	+	.	Name=UP00048_1;ID=UP00048_1-1-chr17;pvalue=3.93e-05;qvalue=0.389;sequence=ATCCAAAGTTCAGCGG;
chr17	fimo	nucleotide_motif	3561285	3561300	42.2	-	.	Name=UP00048_1;ID=UP00048_1-2-chr17;pvalue=5.96e-05;qvalue=0.419;sequence=CTCCAAAGTTCAGATG;
chr17	fimo	nucleotide_motif	4246022	4246037	40.3	+	.	Name=UP00048_1;ID=UP00048_1-1-chr17;pvalue=9.4e-05;qvalue=0.452;sequence=CCCTAAAGGGCACCAG;
chr17	fimo	nucleotide_motif	7328246	7328261	44.7	+	.	Name=UP00048_1;ID=UP00048_1-1-chr17;pvalue=3.39e-05;qvalue=0.389;sequence=TTCAAAAGGTCGCCCA;
chr17	fimo	nucleotide_motif	16130096	16130111	48.7	-	.	Name=UP00048_1;ID=UP00048_1-1-chr17;pvalue=1.36e-05;qvalue=0.351;sequence=GAGCAAAGGTCAGTAG;
chr17	fimo	nucleotide_motif	16130242	16130257	41.9	+	.	Name=UP00048_1;ID=UP00048_1-2-chr17;pvalue=6.42e-05;qvalue=0.427;sequence=TATTAAAGTTCAGAGT;
chr17	fimo	nucleotide_motif	20542992	20543007	47.7	-	.	Name=UP00048_1;ID=UP00048_1-1-chr17;pvalue=1.7e-05;qvalue=0.356;sequence=AGGGAAAGGTCACTGG;
chr17	fimo	nucleotide_motif	33203200	33203215	40.2	+	.	Name=UP00048_1;ID=UP00048_1-2-chr17;pvalue=9.59e-05;qvalue=0.452;sequence=TCTCAAAGGACAACAG;
chr17	fimo	nucleotide_motif	33203625	33203640	42.6	-	.	Name=UP00048_1;ID=UP00048_1-1-chr17;pvalue=5.51e-05;qvalue=0.407;sequence=TTGCCAAGGTCATTTA;
chr17	fimo	nucleotide_motif	33853759	33853774	46.5	-	.	Name=UP00048_1;ID=UP00048_1-1-chr17;pvalue=2.21e-05;qvalue=0.372;sequence=TCTCTAAGGTCAGCAG;
chr17	fimo	nucleotide_motif	34235097	34235112	44.1	+	.	Name=UP00048_1;ID=UP00048_1-1-chr17;pvalue=3.86e-05;qvalue=0.389;sequence=CTCTAGAGGTCACTTC;
chr17	fimo	nucleotide_motif	38801022	38801037	41.1	+	.	Name=UP00048_1;ID=UP00048_1-1-chr17;pvalue=7.68e-05;qvalue=0.45;sequence=ATCCTGAGGTCACGGT;
chr17	fimo	nucleotide_motif	38801073	38801088	40.3	+	.	Name=UP00048_1;ID=UP00048_1-2-chr17;pvalue=9.35e-05;qvalue=0.452;sequence=TCCCTAAGTTCACACA;
chr17	fimo	nucleotide_motif	39781438	39781453	52.4	-	.	Name=UP00048_1;ID=UP00048_1-1-chr17;pvalue=5.74e-06;qvalue=0.332;sequence=CCCCAGAGGTCACCAT;
chr17	fimo	nucleotide_motif	39936545	39936560	42.4	+	.	Name=UP00048_1;ID=UP00048_1-1-chr17;pvalue=5.78e-05;qvalue=0.413;sequence=AGGGAAAGGTCAGAGG;
chr17	fimo	nucleotide_motif	44657666	44657681	43.3	+	.	Name=UP00048_1;ID=UP00048_1-1-chr17;pvalue=4.71e-05;qvalue=0.396;sequence=TAACAAGGGTCAAAAG;
chr17	fimo	nucleotide_motif	52790259	52790274	42.6	-	.	Name=UP00048_1;ID=UP00048_1-1-chr17;pvalue=5.51e-05;qvalue=0.407;sequence=TCACTAAGGTCAAAGG;
chr17	fimo	nucleotide_motif	53282790	53282805	43.4	+	.	Name=UP00048_1;ID=UP00048_1-1-chr17;pvalue=4.56e-05;qvalue=0.389;sequence=GATTTGAGGTCACCAG;
chr17	fimo	nucleotide_motif	57526189	57526204	49.7	-	.	Name=UP00048_1;ID=UP00048_1-1-chr17;pvalue=1.07e-05;qvalue=0.343;sequence=AGGGAAAGGTCATGTG;
chr17	fimo	nucleotide_motif	59274292	59274307	44.0	+	.	Name=UP00048_1;ID=UP00048_1-1-chr17;pvalue=3.93e-05;qvalue=0.389;sequence=GGTCTAAGGTCACTTA;
chr17	fimo	nucleotide_motif	60412703	60412718	47.8	-	.	Name=UP00048_1;ID=UP00048_1-1-chr17;pvalue=1.65e-05;qvalue=0.351;sequence=CCGTAGAGGTCACAAG;
chr17	fimo	nucleotide_motif	63077717	63077732	58.5	-	.	Name=UP00048_1;ID=UP00048_1-1-chr17;pvalue=1.4e-06;qvalue=0.318;sequence=CTTAAAAGGTCAACTG;
chr17	fimo	nucleotide_motif	63746880	63746895	41.5	+	.	Name=UP00048_1;ID=UP00048_1-1-chr17;pvalue=7.04e-05;qvalue=0.43;sequence=GAAAACAGGTCACCTG;
chr17	fimo	nucleotide_motif	63800089	63800104	48.1	+	.	Name=UP00048_1;ID=UP00048_1-1-chr17;pvalue=1.53e-05;qvalue=0.351;sequence=ACCCCAAGGTCACCGT;
chr17	fimo	nucleotide_motif	67930390	67930405	43.7	-	.	Name=UP00048_1;ID=UP00048_1-1-chr17;pvalue=4.27e-05;qvalue=0.389;sequence=GAGCAGAGTTCACCCA;
chr17	fimo	nucleotide_motif	70803312	70803327	40.2	+	.	Name=UP00048_1;ID=UP00048_1-1-chr17;pvalue=9.44e-05;qvalue=0.452;sequence=CCCTCAAGGTCAGGTG;
chr17	fimo	nucleotide_motif	71775148	71775163	44.1	+	.	Name=UP00048_1;ID=UP00048_1-1-chr17;pvalue=3.86e-05;qvalue=0.389;sequence=TCAAAAAGTTCATGGT;
chr17	fimo	nucleotide_motif	71779161	71779176	40.0	-	.	Name=UP00048_1;ID=UP00048_1-2-chr17;pvalue=9.88e-05;qvalue=0.454;sequence=AAGGGAAGGTCACAGA;
chr17	fimo	nucleotide_motif	71779402	71779417	44.6	+	.	Name=UP00048_1;ID=UP00048_1-1-chr17;pvalue=3.47e-05;qvalue=0.389;sequence=ACCCAAAGTTCAATTA;
chr17	fimo	nucleotide_motif	73634992	73635007	42.5	-	.	Name=UP00048_1;ID=UP00048_1-2-chr17;pvalue=5.6e-05;qvalue=0.407;sequence=TCTTTGAGGTCACAGG;
chr17	fimo	nucleotide_motif	73635093	73635108	44.1	+	.	Name=UP00048_1;ID=UP00048_1-1-chr17;pvalue=3.91e-05;qvalue=0.389;sequence=ACACAGAGGTCACTCC;
chr17	fimo	nucleotide_motif	73652171	73652186	45.8	-	.	Name=UP00048_1;ID=UP00048_1-1-chr17;pvalue=2.63e-05;qvalue=0.373;sequence=AGCCAGAGGTCACTGG;
chr17	fimo	nucleotide_motif	78000946	78000961	40.4	+	.	Name=UP00048_1;ID=UP00048_1-1-chr17;pvalue=9.12e-05;qvalue=0.452;sequence=GCTGAAAGTTCAGACT;
chr18	fimo	nucleotide_motif	7943240	7943255	44.5	-	.	Name=UP00048_1;ID=UP00048_1-1-chr18;pvalue=3.55e-05;qvalue=0.389;sequence=CACAAAGGGTCATGAG;
chr18	fimo	nucleotide_motif	9056847	9056862	40.9	-	.	Name=UP00048_1;ID=UP00048_1-1-chr18;pvalue=8.13e-05;qvalue=0.452;sequence=CATTTAAGGTCAAGCC;
chr18	fimo	nucleotide_motif	17966492	17966507	44.6	-	.	Name=UP00048_1;ID=UP00048_1-1-chr18;pvalue=3.43e-05;qvalue=0.389;sequence=TCATAGAGGTCACAGC;
chr18	fimo	nucleotide_motif	17966501	17966516	42.6	-	.	Name=UP00048_1;ID=UP00048_1-2-chr18;pvalue=5.54e-05;qvalue=0.407;sequence=GAGGAGAGGTCATAGA;
chr18	fimo	nucleotide_motif	19734969	19734984	43.9	+	.	Name=UP00048_1;ID=UP00048_1-1-chr18;pvalue=4.04e-05;qvalue=0.389;sequence=CTCCAAAGTTCAAGGA;
chr18	fimo	nucleotide_motif	19735188	19735203	40.7	-	.	Name=UP00048_1;ID=UP00048_1-2-chr18;pvalue=8.55e-05;qvalue=0.452;sequence=GCACGAAGGTCACTGA;
chr18	fimo	nucleotide_motif	42008023	42008038	41.0	-	.	Name=UP00048_1;ID=UP00048_1-1-chr18;pvalue=7.84e-05;qvalue=0.452;sequence=AAGAAAATGTCACCAG;
chr18	fimo	nucleotide_motif	58978957	58978972	40.0	-	.	Name=UP00048_1;ID=UP00048_1-2-chr18;pvalue=9.98e-05;qvalue=0.454;sequence=TTTGACAGGTCACTAG;
chr18	fimo	nucleotide_motif	58979355	58979370	61.1	+	.	Name=UP00048_1;ID=UP00048_1-1-chr18;pvalue=7.72e-07;qvalue=0.318;sequence=TTGAAAAGGTCACCTC;
chr18	fimo	nucleotide_motif	58999404	58999419	41.9	+	.	Name=UP00048_1;ID=UP00048_1-1-chr18;pvalue=6.42e-05;qvalue=0.427;sequence=TTTTAGAGTTCATCTC;
chr19	fimo	nucleotide_motif	1334731	1334746	54.3	-	.	Name=UP00048_1;ID=UP00048_1-1-chr19;pvalue=3.68e-06;qvalue=0.33;sequence=GCGGAAAGGTCATCGG;
chr19	fimo	nucleotide_motif	2036308	2036323	49.2	-	.	Name=UP00048_1;ID=UP00048_1-1-chr19;pvalue=1.19e-05;qvalue=0.351;sequence=TTCCAAGGGTCACTTG;
chr19	fimo	nucleotide_motif	2379054	2379069	47.6	-	.	Name=UP00048_1;ID=UP00048_1-1-chr19;pvalue=1.73e-05;qvalue=0.357;sequence=GGAAAAAGGTCACTGG;
chr19	fimo	nucleotide_motif	2558981	2558996	45.7	+	.	Name=UP00048_1;ID=UP00048_1-1-chr19;pvalue=2.71e-05;qvalue=0.373;sequence=CCAGAAAGTTCACCTG;
chr19	fimo	nucleotide_motif	2734432	2734447	45.4	-	.	Name=UP00048_1;ID=UP00048_1-1-chr19;pvalue=2.85e-05;qvalue=0.376;sequence=TCGCAGAGGTCAGTTG;
chr19	fimo	nucleotide_motif	3136495	3136510	46.9	-	.	Name=UP00048_1;ID=UP00048_1-1-chr19;pvalue=2.04e-05;qvalue=0.364;sequence=CACAAAGGGTCACGGG;
chr19	fimo	nucleotide_motif	3136594	3136609	42.9	+	.	Name=UP00048_1;ID=UP00048_1-2-chr19;pvalue=5.11e-05;qvalue=0.404;sequence=GTCGCAAGGTCACGTC;
chr19	fimo	nucleotide_motif	4218769	4218784	40.4	+	.	Name=UP00048_1;ID=UP00048_1-1-chr19;pvalue=9.08e-05;qvalue=0.452;sequence=CAGGTAAGGTCACAGA;
chr19	fimo	nucleotide_motif	9799341	9799356	43.7	-	.	Name=UP00048_1;ID=UP00048_1-1-chr19;pvalue=4.22e-05;qvalue=0.389;sequence=AGTCAGAGGTCAGGCG;
chr19	fimo	nucleotide_motif	10566059	10566074	44.1	-	.	Name=UP00048_1;ID=UP00048_1-1-chr19;pvalue=3.86e-05;qvalue=0.389;sequence=TGGCAGAGGTCAGCAG;
chr19	fimo	nucleotide_motif	12266621	12266636	51.0	+	.	Name=UP00048_1;ID=UP00048_1-1-chr19;pvalue=7.84e-06;qvalue=0.332;sequence=GAACAGAGGTCACCAG;
chr19	fimo	nucleotide_motif	12764559	12764574	40.6	+	.	Name=UP00048_1;ID=UP00048_1-1-chr19;pvalue=8.68e-05;qvalue=0.452;sequence=AACAGAAGGTCATGAC;
chr19	fimo	nucleotide_motif	16343339	16343354	51.0	+	.	Name=UP00048_1;ID=UP00048_1-1-chr19;pvalue=7.84e-06;qvalue=0.332;sequence=GTGAAAAGGTCATTAG;
chr19	fimo	nucleotide_motif	17367129	17367144	42.1	+	.	Name=UP00048_1;ID=UP00048_1-1-chr19;pvalue=6.09e-05;qvalue=0.424;sequence=CCTTTAAGGTCATTTT;
chr19	fimo	nucleotide_motif	17837655	17837670	41.7	-	.	Name=UP00048_1;ID=UP00048_1-1-chr19;pvalue=6.79e-05;qvalue=0.428;sequence=AAGGTAAGGTCACATC;
chr19	fimo	nucleotide_motif	44584208	44584223	48.7	+	.	Name=UP00048_1;ID=UP00048_1-1-chr19;pvalue=1.35e-05;qvalue=0.351;sequence=AACCAAAGTTCATCGG;
chr19	fimo	nucleotide_motif	52153948	52153963	50.7	-	.	Name=UP00048_1;ID=UP00048_1-1-chr19;pvalue=8.54e-06;qvalue=0.332;sequence=CTGTAAAGGTCAAATG;
chr19	fimo	nucleotide_motif	54070693	54070708	40.6	+	.	Name=UP00048_1;ID=UP00048_1-1-chr19;pvalue=8.68e-05;qvalue=0.452;sequence=CCGAGAAGGTCACTGT;
chr19	fimo	nucleotide_motif	54157630	54157645	45.2	-	.	Name=UP00048_1;ID=UP00048_1-1-chr19;pvalue=3.02e-05;qvalue=0.387;sequence=TGTCTAAGGTCACTGG;
chr19	fimo	nucleotide_motif	55536282	55536297	50.4	-	.	Name=UP00048_1;ID=UP00048_1-1-chr19;pvalue=9.01e-06;qvalue=0.338;sequence=TCTTAGAGGTCAAATG;
chr19	fimo	nucleotide_motif	55991456	55991471	44.9	-	.	Name=UP00048_1;ID=UP00048_1-1-chr19;pvalue=3.24e-05;qvalue=0.389;sequence=GCTCAAAGGGCACCCG;
chr19	fimo	nucleotide_motif	62885004	62885019	45.9	+	.	Name=UP00048_1;ID=UP00048_1-1-chr19;pvalue=2.54e-05;qvalue=0.373;sequence=TCGCAGAGGTCAAAGC;
chr19	fimo	nucleotide_motif	63611494	63611509	42.1	+	.	Name=UP00048_1;ID=UP00048_1-1-chr19;pvalue=6.22e-05;qvalue=0.427;sequence=ACTGTGAGGTCACCGG;
chr19	fimo	nucleotide_motif	63679233	63679248	40.6	+	.	Name=UP00048_1;ID=UP00048_1-1-chr19;pvalue=8.76e-05;qvalue=0.452;sequence=GTTCAAAGGGCATGGG;
chr2	fimo	nucleotide_motif	9699597	9699612	42.7	+	.	Name=UP00048_1;ID=UP00048_1-1-chr2;pvalue=5.36e-05;qvalue=0.407;sequence=CATCCAAGGTCACTCC;
chr2	fimo	nucleotide_motif	9755734	9755749	40.3	+	.	Name=UP00048_1;ID=UP00048_1-1-chr2;pvalue=9.4e-05;qvalue=0.452;sequence=GCACAGAGTTCACGCC;
chr2	fimo	nucleotide_motif	9838038	9838053	46.4	+	.	Name=UP00048_1;ID=UP00048_1-1-chr2;pvalue=2.27e-05;qvalue=0.373;sequence=ACTGAAAGTTCACTTT;
chr2	fimo	nucleotide_motif	12114944	12114959	41.0	-	.	Name=UP00048_1;ID=UP00048_1-1-chr2;pvalue=8.01e-05;qvalue=0.452;sequence=ATTTCGAGGTCACATG;
chr2	fimo	nucleotide_motif	25048009	25048024	48.4	+	.	Name=UP00048_1;ID=UP00048_1-1-chr2;pvalue=1.43e-05;qvalue=0.351;sequence=ACGGAAAGGTCAAAAA;
chr2	fimo	nucleotide_motif	25498042	25498057	40.5	+	.	Name=UP00048_1;ID=UP00048_1-1-chr2;pvalue=8.85e-05;qvalue=0.452;sequence=TATCCGAGGTCAAAAG;
chr2	fimo	nucleotide_motif	28663554	28663569	44.0	+	.	Name=UP00048_1;ID=UP00048_1-1-chr2;pvalue=3.95e-05;qvalue=0.389;sequence=AACTAAAGTTCATGCA;
chr2	fimo	nucleotide_motif	38015378	38015393	42.2	+	.	Name=UP00048_1;ID=UP00048_1-1-chr2;pvalue=6.06e-05;qvalue=0.424;sequence=CTCTTAAGGTCACTAG;
chr2	fimo	nucleotide_motif	38715461	38715476	43.4	-	.	Name=UP00048_1;ID=UP00048_1-1-chr2;pvalue=4.54e-05;qvalue=0.389;sequence=TGAGAAAGGTCAAACT;
chr2	fimo	nucleotide_motif	38715513	38715528	42.1	+	.	Name=UP00048_1;ID=UP00048_1-2-chr2;pvalue=6.09e-05;qvalue=0.424;sequence=CTGTCAAGGTCACGCA;
chr2	fimo	nucleotide_motif	54650656	54650671	40.5	-	.	Name=UP00048_1;ID=UP00048_1-2-chr2;pvalue=8.81e-05;qvalue=0.452;sequence=CATCAAAAGTCACCAG;
chr2	fimo	nucleotide_motif	54650674	54650689	43.9	+	.	Name=UP00048_1;ID=UP00048_1-1-chr2;pvalue=4.11e-05;qvalue=0.389;sequence=GTTTGAAGGTCACAAT;
chr2	fimo	nucleotide_motif	61097594	61097609	44.8	+	.	Name=UP00048_1;ID=UP00048_1-1-chr2;pvalue=3.28e-05;qvalue=0.389;sequence=TTGAAAAGTTCATCCC;
chr2	fimo	nucleotide_motif	65635618	65635633	43.9	+	.	Name=UP00048_1;ID=UP00048_1-1-chr2;pvalue=4.04e-05;qvalue=0.389;sequence=AAGAAGAGGTCAAGCC;
chr2	fimo	nucleotide_motif	74051831	74051846	40.3	-	.	Name=UP00048_1;ID=UP00048_1-1-chr2;pvalue=9.4e-05;qvalue=0.452;sequence=CATCTGAGGTCAAGTT;
chr2	fimo	nucleotide_motif	98443950	98443965	40.8	-	.	Name=UP00048_1;ID=UP00048_1-1-chr2;pvalue=8.25e-05;qvalue=0.452;sequence=CCCATGAGGTCACGGG;
chr2	fimo	nucleotide_motif	105740125	105740140	42.7	-	.	Name=UP00048_1;ID=UP00048_1-1-chr2;pvalue=5.33e-05;qvalue=0.407;sequence=AAACAGAGGTCAGGAG;
chr2	fimo	nucleotide_motif	111642873	111642888	40.7	+	.	Name=UP00048_1;ID=UP00048_1-1-chr2;pvalue=8.55e-05;qvalue=0.452;sequence=TCAAAGGGGTCACCCA;
chr2	fimo	nucleotide_motif	122798136	122798151	45.0	-	.	Name=UP00048_1;ID=UP00048_1-1-chr2;pvalue=3.15e-05;qvalue=0.389;sequence=CTGAAGAGGTCATCGA;
chr2	fimo	nucleotide_motif	125846206	125846221	41.7	-	.	Name=UP00048_1;ID=UP00048_1-1-chr2;pvalue=6.76e-05;qvalue=0.428;sequence=TTAACAAGGTCACTTT;
chr2	fimo	nucleotide_motif	125872047	125872062	47.0	-	.	Name=UP00048_1;ID=UP00048_1-1-chr2;pvalue=1.98e-05;qvalue=0.361;sequence=CCTGAGAGGTCACTTT;
chr2	fimo	nucleotide_motif	149133254	149133269	40.6	-	.	Name=UP00048_1;ID=UP00048_1-1-chr2;pvalue=8.76e-05;qvalue=0.452;sequence=CCAGAAAGTTCACAGA;
chr2	fimo	nucleotide_motif	156082066	156082081	43.8	-	.	Name=UP00048_1;ID=UP00048_1-1-chr2;pvalue=4.13e-05;qvalue=0.389;sequence=ACGTAAAGTTCACTGA;
chr2	fimo	nucleotide_motif	156965845	156965860	44.0	-	.	Name=UP00048_1;ID=UP00048_1-1-chr2;pvalue=4e-05;qvalue=0.389;sequence=CCTCAAAGTTCAATAA;
chr2	fimo	nucleotide_motif	157821386	157821401	40.0	+	.	Name=UP00048_1;ID=UP00048_1-1-chr2;pvalue=9.93e-05;qvalue=0.454;sequence=GCCCAAATGTCATCTC;
chr2	fimo	nucleotide_motif	158004750	158004765	48.2	+	.	Name=UP00048_1;ID=UP00048_1-1-chr2;pvalue=1.52e-05;qvalue=0.351;sequence=GCTCAAAGTTCAACAC;
chr2	fimo	nucleotide_motif	161268852	161268867	47.1	-	.	Name=UP00048_1;ID=UP00048_1-1-chr2;pvalue=1.93e-05;qvalue=0.361;sequence=CCACAGAGGTCACGGA;
chr2	fimo	nucleotide_motif	179103632	179103647	48.9	-	.	Name=UP00048_1;ID=UP00048_1-1-chr2;pvalue=1.29e-05;qvalue=0.351;sequence=CAAAAGAGGTCACCTG;
chr2	fimo	nucleotide_motif	191243778	191243793	42.0	-	.	Name=UP00048_1;ID=UP00048_1-1-chr2;pvalue=6.35e-05;qvalue=0.427;sequence=CCTCAGAGTTCAACAA;
chr2	fimo	nucleotide_motif	198073073	198073088	45.9	+	.	Name=UP00048_1;ID=UP00048_1-1-chr2;pvalue=2.58e-05;qvalue=0.373;sequence=GCTCAAGGGTCAAATC;
chr2	fimo	nucleotide_motif	201690457	201690472	40.5	-	.	Name=UP00048_1;ID=UP00048_1-1-chr2;pvalue=8.9e-05;qvalue=0.452;sequence=TTTCAAATGTCAACCA;
chr2	fimo	nucleotide_motif	201696891	201696906	41.8	+	.	Name=UP00048_1;ID=UP00048_1-1-chr2;pvalue=6.66e-05;qvalue=0.428;sequence=CCTGAAAGTTCAGGTT;
chr2	fimo	nucleotide_motif	204600357	204600372	51.9	+	.	Name=UP00048_1;ID=UP00048_1-1-chr2;pvalue=6.42e-06;qvalue=0.332;sequence=GCTTAGAGGTCACATT;
chr2	fimo	nucleotide_motif	230830899	230830914	48.8	-	.	Name=UP00048_1;ID=UP00048_1-1-chr2;pvalue=1.3e-05;qvalue=0.351;sequence=CACTAAAGGTCAGCTA;
chr2	fimo	nucleotide_motif	231444146	231444161	40.8	-	.	Name=UP00048_1;ID=UP00048_1-1-chr2;pvalue=8.25e-05;qvalue=0.452;sequence=ATTTAGGGGTCAAGTG;
chr2	fimo	nucleotide_motif	231549798	231549813	46.3	+	.	Name=UP00048_1;ID=UP00048_1-1-chr2;pvalue=2.33e-05;qvalue=0.373;sequence=ATCCAGAGGTCATGCC;
chr2	fimo	nucleotide_motif	232244800	232244815	43.4	+	.	Name=UP00048_1;ID=UP00048_1-1-chr2;pvalue=4.61e-05;qvalue=0.389;sequence=GACCAGAGGTCAGGAC;
chr20	fimo	nucleotide_motif	5983960	5983975	43.1	+	.	Name=UP00048_1;ID=UP00048_1-1-chr20;pvalue=4.9e-05;qvalue=0.399;sequence=TCTGAGAGTTCATCAG;
chr20	fimo	nucleotide_motif	22170581	22170596	40.1	+	.	Name=UP00048_1;ID=UP00048_1-1-chr20;pvalue=9.68e-05;qvalue=0.454;sequence=AAGAAAGGGTCAATTC;
chr20	fimo	nucleotide_motif	23262908	23262923	40.5	+	.	Name=UP00048_1;ID=UP00048_1-1-chr20;pvalue=8.81e-05;qvalue=0.452;sequence=ATTCTGAGGTCAAGGG;
chr20	fimo	nucleotide_motif	31934924	31934939	43.5	-	.	Name=UP00048_1;ID=UP00048_1-1-chr20;pvalue=4.44e-05;qvalue=0.389;sequence=GAGCTGAGGTCACCAG;
chr20	fimo	nucleotide_motif	36896486	36896501	44.7	+	.	Name=UP00048_1;ID=UP00048_1-2-chr20;pvalue=3.39e-05;qvalue=0.389;sequence=TCTGAAAGTTCATAGA;
chr20	fimo	nucleotide_motif	36896591	36896606	57.7	+	.	Name=UP00048_1;ID=UP00048_1-1-chr20;pvalue=1.68e-06;qvalue=0.318;sequence=TTTTAAAGGTCATCCA;
chr20	fimo	nucleotide_motif	36937737	36937752	45.3	+	.	Name=UP00048_1;ID=UP00048_1-1-chr20;pvalue=2.96e-05;qvalue=0.383;sequence=TTCAGAAGGTCACGCT;
chr20	fimo	nucleotide_motif	45549809	45549824	43.2	+	.	Name=UP00048_1;ID=UP00048_1-1-chr20;pvalue=4.74e-05;qvalue=0.396;sequence=TCTCACAGGTCAACCT;
chr20	fimo	nucleotide_motif	45820991	45821006	41.5	-	.	Name=UP00048_1;ID=UP00048_1-1-chr20;pvalue=7.04e-05;qvalue=0.43;sequence=CTTTCAAGGTCACAGC;
chr20	fimo	nucleotide_motif	45847121	45847136	43.0	+	.	Name=UP00048_1;ID=UP00048_1-1-chr20;pvalue=5e-05;qvalue=0.402;sequence=CCCTAAGGGTCAACAA;
chr20	fimo	nucleotide_motif	47337877	47337892	51.2	-	.	Name=UP00048_1;ID=UP00048_1-1-chr20;pvalue=7.58e-06;qvalue=0.332;sequence=TTGTAAAGGTCAGCAG;
chr20	fimo	nucleotide_motif	47338217	47338232	40.8	-	.	Name=UP00048_1;ID=UP00048_1-1-chr20;pvalue=8.25e-05;qvalue=0.452;sequence=ACGTAAGGGTCATTGT;
chr20	fimo	nucleotide_motif	47835867	47835882	45.2	+	.	Name=UP00048_1;ID=UP00048_1-1-chr20;pvalue=2.99e-05;qvalue=0.385;sequence=TTCTAGAGGTCAGCAG;
chr20	fimo	nucleotide_motif	48666785	48666800	41.8	+	.	Name=UP00048_1;ID=UP00048_1-1-chr20;pvalue=6.55e-05;qvalue=0.427;sequence=CCCTCAAGGTCAAGGG;
chr20	fimo	nucleotide_motif	55184001	55184016	61.1	-	.	Name=UP00048_1;ID=UP00048_1-1-chr20;pvalue=7.72e-07;qvalue=0.318;sequence=TCTGAAAGGTCATCAG;
chr20	fimo	nucleotide_motif	57013447	57013462	48.8	-	.	Name=UP00048_1;ID=UP00048_1-1-chr20;pvalue=1.32e-05;qvalue=0.351;sequence=ATAGAAAGGTCAACAG;
chr20	fimo	nucleotide_motif	61730050	61730065	40.4	-	.	Name=UP00048_1;ID=UP00048_1-1-chr20;pvalue=9.12e-05;qvalue=0.452;sequence=CTGGAGAGGTCAGGAG;
chr21	fimo	nucleotide_motif	15516386	15516401	41.1	+	.	Name=UP00048_1;ID=UP00048_1-1-chr21;pvalue=7.8e-05;qvalue=0.452;sequence=TCAGGAAGGTCACAGG;
chr21	fimo	nucleotide_motif	15516454	15516469	40.7	+	.	Name=UP00048_1;ID=UP00048_1-2-chr21;pvalue=8.46e-05;qvalue=0.452;sequence=TACCCAAGTTCACAAG;
chr21	fimo	nucleotide_motif	25866234	25866249	40.7	-	.	Name=UP00048_1;ID=UP00048_1-1-chr21;pvalue=8.42e-05;qvalue=0.452;sequence=ACTAGAAGGTCATTCA;
chr21	fimo	nucleotide_motif	25880572	25880587	44.4	-	.	Name=UP00048_1;ID=UP00048_1-1-chr21;pvalue=3.59e-05;qvalue=0.389;sequence=TCCTAAAGTTCAGCCG;
chr21	fimo	nucleotide_motif	25880832	25880847	40.4	-	.	Name=UP00048_1;ID=UP00048_1-2-chr21;pvalue=9.17e-05;qvalue=0.452;sequence=ATGTACAGGTCACATG;
chr21	fimo	nucleotide_motif	34271198	34271213	40.2	-	.	Name=UP00048_1;ID=UP00048_1-1-chr21;pvalue=9.54e-05;qvalue=0.452;sequence=AATTTAAGTTCATCTG;
chr21	fimo	nucleotide_motif	35159842	35159857	45.4	-	.	Name=UP00048_1;ID=UP00048_1-1-chr21;pvalue=2.87e-05;qvalue=0.376;sequence=TGTCAGAGTTCACCAG;
chr21	fimo	nucleotide_motif	41739733	41739748	41.0	-	.	Name=UP00048_1;ID=UP00048_1-1-chr21;pvalue=7.88e-05;qvalue=0.452;sequence=GTGTCAAGGTCATTTG;
chr21	fimo	nucleotide_motif	44451305	44451320	40.6	+	.	Name=UP00048_1;ID=UP00048_1-1-chr21;pvalue=8.63e-05;qvalue=0.452;sequence=GTGCAGGGGTCACTTT;
chr22	fimo	nucleotide_motif	27521828	27521843	40.5	-	.	Name=UP00048_1;ID=UP00048_1-1-chr22;pvalue=8.9e-05;qvalue=0.452;sequence=GTCCCGAGGTCATCTT;
chr22	fimo	nucleotide_motif	27525022	27525037	41.7	-	.	Name=UP00048_1;ID=UP00048_1-1-chr22;pvalue=6.76e-05;qvalue=0.428;sequence=TACTTAAGGTCAAACT;
chr22	fimo	nucleotide_motif	36010476	36010491	49.7	+	.	Name=UP00048_1;ID=UP00048_1-1-chr22;pvalue=1.07e-05;qvalue=0.343;sequence=GAGAAAAGGTCATTTC;
chr22	fimo	nucleotide_motif	40588175	40588190	43.6	+	.	Name=UP00048_1;ID=UP00048_1-1-chr22;pvalue=4.34e-05;qvalue=0.389;sequence=CCATAAAGTTCATGTG;
chr22	fimo	nucleotide_motif	41341278	41341293	40.3	+	.	Name=UP00048_1;ID=UP00048_1-1-chr22;pvalue=9.21e-05;qvalue=0.452;sequence=GGGTAAAGGTCGCCCT;
chr22	fimo	nucleotide_motif	46762723	46762738	41.6	-	.	Name=UP00048_1;ID=UP00048_1-3-chr22;pvalue=6.94e-05;qvalue=0.43;sequence=ACACAGAGGTCAGGGA;
chr22	fimo	nucleotide_motif	46762842	46762857	45.4	-	.	Name=UP00048_1;ID=UP00048_1-2-chr22;pvalue=2.87e-05;qvalue=0.376;sequence=GGTCAAGGGTCACAGT;
chr22	fimo	nucleotide_motif	46762849	46762864	54.9	-	.	Name=UP00048_1;ID=UP00048_1-1-chr22;pvalue=3.22e-06;qvalue=0.318;sequence=GCCTAAAGGTCAAGGG;
chr3	fimo	nucleotide_motif	4994274	4994289	41.5	+	.	Name=UP00048_1;ID=UP00048_1-2-chr3;pvalue=7.08e-05;qvalue=0.43;sequence=GCGCAGAGGTCAGTGA;
chr3	fimo	nucleotide_motif	4994408	4994423	41.8	+	.	Name=UP00048_1;ID=UP00048_1-1-chr3;pvalue=6.55e-05;qvalue=0.427;sequence=GTGAGAAGGTCACAGA;
chr3	fimo	nucleotide_motif	6277315	6277330	48.6	+	.	Name=UP00048_1;ID=UP00048_1-1-chr3;pvalue=1.38e-05;qvalue=0.351;sequence=AAGCAGAGGTCATCTC;
chr3	fimo	nucleotide_motif	10237487	10237502	42.1	+	.	Name=UP00048_1;ID=UP00048_1-1-chr3;pvalue=6.12e-05;qvalue=0.425;sequence=TGAGAGAGGTCACCAC;
chr3	fimo	nucleotide_motif	13104825	13104840	48.8	-	.	Name=UP00048_1;ID=UP00048_1-1-chr3;pvalue=1.33e-05;qvalue=0.351;sequence=GAGCAGAGGTCAAGCG;
chr3	fimo	nucleotide_motif	13349038	13349053	51.4	-	.	Name=UP00048_1;ID=UP00048_1-1-chr3;pvalue=7.15e-06;qvalue=0.332;sequence=TCTTAAAGGTCAGCCC;
chr3	fimo	nucleotide_motif	14668105	14668120	44.8	-	.	Name=UP00048_1;ID=UP00048_1-2-chr3;pvalue=3.3e-05;qvalue=0.389;sequence=CTGCTAAGGTCATCTT;
chr3	fimo	nucleotide_motif	14668140	14668155	49.3	-	.	Name=UP00048_1;ID=UP00048_1-1-chr3;pvalue=1.18e-05;qvalue=0.351;sequence=TTGGAAAGGTCATAGA;
chr3	fimo	nucleotide_motif	15378081	15378096	49.1	-	.	Name=UP00048_1;ID=UP00048_1-1-chr3;pvalue=1.22e-05;qvalue=0.351;sequence=CTTCAAAGTTCACATA;
chr3	fimo	nucleotide_motif	23670147	23670162	41.9	-	.	Name=UP00048_1;ID=UP00048_1-1-chr3;pvalue=6.48e-05;qvalue=0.427;sequence=GGGAAAAGGTCAGTGA;
chr3	fimo	nucleotide_motif	23874324	23874339	41.2	-	.	Name=UP00048_1;ID=UP00048_1-1-chr3;pvalue=7.61e-05;qvalue=0.449;sequence=TAGCTAAGGTCATTGC;
chr3	fimo	nucleotide_motif	25235063	25235078	43.4	-	.	Name=UP00048_1;ID=UP00048_1-1-chr3;pvalue=4.54e-05;qvalue=0.389;sequence=AAATAGAGGTCATCCA;
chr3	fimo	nucleotide_motif	40977894	40977909	51.2	-	.	Name=UP00048_1;ID=UP00048_1-1-chr3;pvalue=7.58e-06;qvalue=0.332;sequence=TCAGAAAGGTCACAAA;
chr3	fimo	nucleotide_motif	45001000	45001015	45.7	-	.	Name=UP00048_1;ID=UP00048_1-1-chr3;pvalue=2.71e-05;qvalue=0.373;sequence=GCCACAAGGTCACAGG;
chr3	fimo	nucleotide_motif	48909699	48909714	48.2	+	.	Name=UP00048_1;ID=UP00048_1-1-chr3;pvalue=1.5e-05;qvalue=0.351;sequence=GTGCAGAGGTCATCCA;
chr3	fimo	nucleotide_motif	49257220	49257235	43.6	-	.	Name=UP00048_1;ID=UP00048_1-1-chr3;pvalue=4.39e-05;qvalue=0.389;sequence=TCAGAAAGTTCATGTT;
chr3	fimo	nucleotide_motif	53112145	53112160	51.5	-	.	Name=UP00048_1;ID=UP00048_1-1-chr3;pvalue=7e-06;qvalue=0.332;sequence=GAGCAAAGGTCATTAA;
chr3	fimo	nucleotide_motif	53780089	53780104	41.0	+	.	Name=UP00048_1;ID=UP00048_1-1-chr3;pvalue=8.01e-05;qvalue=0.452;sequence=CTGGAAGGGTCACAGA;
chr3	fimo	nucleotide_motif	72308399	72308414	45.5	-	.	Name=UP00048_1;ID=UP00048_1-1-chr3;pvalue=2.8e-05;qvalue=0.376;sequence=TTGCAGAGGTCAGCCT;
chr3	fimo	nucleotide_motif	99724068	99724083	43.2	-	.	Name=UP00048_1;ID=UP00048_1-1-chr3;pvalue=4.74e-05;qvalue=0.396;sequence=CCTTTAAGGTCATTTG;
chr3	fimo	nucleotide_motif	99738195	99738210	41.7	+	.	Name=UP00048_1;ID=UP00048_1-1-chr3;pvalue=6.72e-05;qvalue=0.428;sequence=TACTAGGGGTCACAAG;
chr3	fimo	nucleotide_motif	99758020	99758035	40.3	+	.	Name=UP00048_1;ID=UP00048_1-1-chr3;pvalue=9.35e-05;qvalue=0.452;sequence=ACGCAAAGTTCAGAAC;
chr3	fimo	nucleotide_motif	113554021	113554036	42.5	-	.	Name=UP00048_1;ID=UP00048_1-1-chr3;pvalue=5.57e-05;qvalue=0.407;sequence=TTTTTGAGGTCACCAA;
chr3	fimo	nucleotide_motif	116349182	116349197	48.2	+	.	Name=UP00048_1;ID=UP00048_1-1-chr3;pvalue=1.51e-05;qvalue=0.351;sequence=CTGAAAAGGTCAATCG;
chr3	fimo	nucleotide_motif	123304339	123304354	42.0	+	.	Name=UP00048_1;ID=UP00048_1-1-chr3;pvalue=6.28e-05;qvalue=0.427;sequence=TTAGAGAGGTCACTGA;
chr3	fimo	nucleotide_motif	134774475	134774490	42.7	-	.	Name=UP00048_1;ID=UP00048_1-1-chr3;pvalue=5.36e-05;qvalue=0.407;sequence=TTACCAAGGTCAAGTT;
chr3	fimo	nucleotide_motif	157886305	157886320	49.9	-	.	Name=UP00048_1;ID=UP00048_1-1-chr3;pvalue=1.01e-05;qvalue=0.343;sequence=AAGCAAAGTTCACCCT;
chr3	fimo	nucleotide_motif	158289268	158289283	47.0	-	.	Name=UP00048_1;ID=UP00048_1-1-chr3;pvalue=1.99e-05;qvalue=0.361;sequence=CTTCTAAGGTCACGGA;
chr3	fimo	nucleotide_motif	173307802	173307817	42.6	+	.	Name=UP00048_1;ID=UP00048_1-1-chr3;pvalue=5.45e-05;qvalue=0.407;sequence=AAGAAAAGTTCATAGA;
chr3	fimo	nucleotide_motif	179719779	179719794	42.7	+	.	Name=UP00048_1;ID=UP00048_1-1-chr3;pvalue=5.33e-05;qvalue=0.407;sequence=TTACCAAGGTCAAGAG;
chr3	fimo	nucleotide_motif	181479346	181479361	42.5	+	.	Name=UP00048_1;ID=UP00048_1-1-chr3;pvalue=5.6e-05;qvalue=0.407;sequence=ATACAAAGTTCACTGA;
chr3	fimo	nucleotide_motif	187984152	187984167	41.6	+	.	Name=UP00048_1;ID=UP00048_1-1-chr3;pvalue=6.97e-05;qvalue=0.43;sequence=TAGTGAAGGTCATAGG;
chr3	fimo	nucleotide_motif	196349895	196349910	50.3	-	.	Name=UP00048_1;ID=UP00048_1-1-chr3;pvalue=9.33e-06;qvalue=0.343;sequence=TTTAAAAGTTCACCAC;
chr4	fimo	nucleotide_motif	14467269	14467284	41.1	-	.	Name=UP00048_1;ID=UP00048_1-1-chr4;pvalue=7.72e-05;qvalue=0.45;sequence=CCTTGAAGGTCAAGGA;
chr4	fimo	nucleotide_motif	25694981	25694996	51.3	+	.	Name=UP00048_1;ID=UP00048_1-1-chr4;pvalue=7.47e-06;qvalue=0.332;sequence=CTTAAAAGGTCAAGAC;
chr4	fimo	nucleotide_motif	79779230	79779245	55.0	-	.	Name=UP00048_1;ID=UP00048_1-1-chr4;pvalue=3.13e-06;qvalue=0.318;sequence=TCACAGAGGTCACCTG;
chr4	fimo	nucleotide_motif	88068753	88068768	40.8	-	.	Name=UP00048_1;ID=UP00048_1-2-chr4;pvalue=8.34e-05;qvalue=0.452;sequence=TGGCACAGGTCATCTG;
chr4	fimo	nucleotide_motif	88068934	88068949	54.3	+	.	Name=UP00048_1;ID=UP00048_1-1-chr4;pvalue=3.71e-06;qvalue=0.33;sequence=TTCTAAAGGTCACTAT;
chr4	fimo	nucleotide_motif	106734774	106734789	41.5	-	.	Name=UP00048_1;ID=UP00048_1-1-chr4;pvalue=7.12e-05;qvalue=0.43;sequence=AATCAAAGGTTAAAAG;
chr4	fimo	nucleotide_motif	121207795	121207810	40.5	-	.	Name=UP00048_1;ID=UP00048_1-1-chr4;pvalue=8.9e-05;qvalue=0.452;sequence=CACTAGGGGTCACATG;
chr4	fimo	nucleotide_motif	152885563	152885578	41.0	+	.	Name=UP00048_1;ID=UP00048_1-1-chr4;pvalue=7.84e-05;qvalue=0.452;sequence=TGACAAGGGTCACTAT;
chr4	fimo	nucleotide_motif	185542473	185542488	45.5	-	.	Name=UP00048_1;ID=UP00048_1-1-chr4;pvalue=2.82e-05;qvalue=0.376;sequence=TTTCAGAGTTCACATA;
chr4	fimo	nucleotide_motif	185973704	185973719	49.7	+	.	Name=UP00048_1;ID=UP00048_1-1-chr4;pvalue=1.07e-05;qvalue=0.343;sequence=TCGCAGAGGTCACAGC;
chr5	fimo	nucleotide_motif	5414246	5414261	41.1	-	.	Name=UP00048_1;ID=UP00048_1-3-chr5;pvalue=7.68e-05;qvalue=0.45;sequence=ACCAAGAGTTCACAGT;
chr5	fimo	nucleotide_motif	5414277	5414292	41.7	-	.	Name=UP00048_1;ID=UP00048_1-2-chr5;pvalue=6.79e-05;qvalue=0.428;sequence=GTTCAGAGTTCACTGA;
chr5	fimo	nucleotide_motif	5414352	5414367	50.1	-	.	Name=UP00048_1;ID=UP00048_1-1-chr5;pvalue=9.77e-06;qvalue=0.343;sequence=AACCAGAGGTCAACAG;
chr5	fimo	nucleotide_motif	33886200	33886215	41.9	-	.	Name=UP00048_1;ID=UP00048_1-1-chr5;pvalue=6.45e-05;qvalue=0.427;sequence=TCCCAGAGGTCGCCGT;
chr5	fimo	nucleotide_motif	37774020	37774035	43.9	+	.	Name=UP00048_1;ID=UP00048_1-1-chr5;pvalue=4.09e-05;qvalue=0.389;sequence=TGTCAGAGTTCATCTG;
chr5	fimo	nucleotide_motif	40864421	40864436	52.8	-	.	Name=UP00048_1;ID=UP00048_1-1-chr5;pvalue=5.23e-06;qvalue=0.332;sequence=GCCAAGAGGTCACGAG;
chr5	fimo	nucleotide_motif	43639626	43639641	45.7	-	.	Name=UP00048_1;ID=UP00048_1-1-chr5;pvalue=2.68e-05;qvalue=0.373;sequence=CCTCAAGGGTCAAGCA;
chr5	fimo	nucleotide_motif	55480471	55480486	40.5	+	.	Name=UP00048_1;ID=UP00048_1-1-chr5;pvalue=8.99e-05;qvalue=0.452;sequence=GCTGAGAGGTCAGTAA;
chr5	fimo	nucleotide_motif	78089924	78089939	50.6	-	.	Name=UP00048_1;ID=UP00048_1-1-chr5;pvalue=8.65e-06;qvalue=0.332;sequence=GGTTAAAGGTCATAGG;
chr5	fimo	nucleotide_motif	106759273	106759288	41.6	+	.	Name=UP00048_1;ID=UP00048_1-1-chr5;pvalue=6.97e-05;qvalue=0.43;sequence=GCTTTAAGGTCAGCCA;
chr5	fimo	nucleotide_motif	106934969	106934984	42.5	-	.	Name=UP00048_1;ID=UP00048_1-2-chr5;pvalue=5.66e-05;qvalue=0.408;sequence=AGGAAAAGTTCACAGT;
chr5	fimo	nucleotide_motif	106935123	106935138	48.0	+	.	Name=UP00048_1;ID=UP00048_1-1-chr5;pvalue=1.58e-05;qvalue=0.351;sequence=TACCAAGGGTCATCCT;
chr5	fimo	nucleotide_motif	124068076	124068091	40.5	+	.	Name=UP00048_1;ID=UP00048_1-1-chr5;pvalue=8.99e-05;qvalue=0.452;sequence=CCTTAGAGGTCGCCAG;
chr5	fimo	nucleotide_motif	138995992	138996007	62.7	-	.	Name=UP00048_1;ID=UP00048_1-1-chr5;pvalue=5.3e-07;qvalue=0.318;sequence=TCCTAAAGGTCACCCA;
chr5	fimo	nucleotide_motif	139204991	139205006	44.0	+	.	Name=UP00048_1;ID=UP00048_1-3-chr5;pvalue=3.97e-05;qvalue=0.389;sequence=ACCAAGAGGTCATTCA;
chr5	fimo	nucleotide_motif	139205095	139205110	49.7	+	.	Name=UP00048_1;ID=UP00048_1-1-chr5;pvalue=1.06e-05;qvalue=0.343;sequence=CCAGAAAGGTCACACG;
chr5	fimo	nucleotide_motif	139205129	139205144	49.5	+	.	Name=UP00048_1;ID=UP00048_1-2-chr5;pvalue=1.13e-05;qvalue=0.345;sequence=ACACAAAGGTCAATGG;
chr5	fimo	nucleotide_motif	139205149	139205164	40.2	+	.	Name=UP00048_1;ID=UP00048_1-4-chr5;pvalue=9.59e-05;qvalue=0.452;sequence=CCCAAGAGTTCATATG;
chr5	fimo	nucleotide_motif	141761040	141761055	43.0	+	.	Name=UP00048_1;ID=UP00048_1-1-chr5;pvalue=4.95e-05;qvalue=0.399;sequence=TCTCAGGGGTCATGGA;
chr5	fimo	nucleotide_motif	149764042	149764057	44.0	-	.	Name=UP00048_1;ID=UP00048_1-2-chr5;pvalue=3.97e-05;qvalue=0.389;sequence=GCGCCAAGGTCACAGC;
chr5	fimo	nucleotide_motif	149764165	149764180	45.9	+	.	Name=UP00048_1;ID=UP00048_1-1-chr5;pvalue=2.58e-05;qvalue=0.373;sequence=TGAGAGAGGTCACCTG;
chr6	fimo	nucleotide_motif	237854	237869	45.0	+	.	Name=UP00048_1;ID=UP00048_1-1-chr6;pvalue=3.15e-05;qvalue=0.389;sequence=GCCGAGAGGTCAGCTG;
chr6	fimo	nucleotide_motif	250669	250684	45.5	-	.	Name=UP00048_1;ID=UP00048_1-1-chr6;pvalue=2.84e-05;qvalue=0.376;sequence=CTCTGAAGGTCACCTG;
chr6	fimo	nucleotide_motif	344865	344880	40.8	-	.	Name=UP00048_1;ID=UP00048_1-1-chr6;pvalue=8.34e-05;qvalue=0.452;sequence=TCCCAAAGGGCATCCT;
chr6	fimo	nucleotide_motif	7827918	7827933	43.1	-	.	Name=UP00048_1;ID=UP00048_1-1-chr6;pvalue=4.92e-05;qvalue=0.399;sequence=ATCTTAAGGTCACAGT;
chr6	fimo	nucleotide_motif	7828111	7828126	40.2	+	.	Name=UP00048_1;ID=UP00048_1-2-chr6;pvalue=9.49e-05;qvalue=0.452;sequence=AAGAGAAGGTCAAAGG;
chr6	fimo	nucleotide_motif	7834534	7834549	41.6	+	.	Name=UP00048_1;ID=UP00048_1-1-chr6;pvalue=6.94e-05;qvalue=0.43;sequence=TTTCAAGGTTCATCTC;
chr6	fimo	nucleotide_motif	16581627	16581642	46.4	+	.	Name=UP00048_1;ID=UP00048_1-1-chr6;pvalue=2.31e-05;qvalue=0.373;sequence=GTGAAAAGGTCAGATC;
chr6	fimo	nucleotide_motif	22107013	22107028	42.9	-	.	Name=UP00048_1;ID=UP00048_1-1-chr6;pvalue=5.14e-05;qvalue=0.404;sequence=GACAAAAGTTCAATGG;
chr6	fimo	nucleotide_motif	27208650	27208665	41.5	+	.	Name=UP00048_1;ID=UP00048_1-1-chr6;pvalue=7.01e-05;qvalue=0.43;sequence=CGTCAGAGGTCAGGTC;
chr6	fimo	nucleotide_motif	27215552	27215567	47.2	-	.	Name=UP00048_1;ID=UP00048_1-1-chr6;pvalue=1.91e-05;qvalue=0.361;sequence=GGCCCAAGGTCACCTG;
chr6	fimo	nucleotide_motif	27884491	27884506	42.8	+	.	Name=UP00048_1;ID=UP00048_1-1-chr6;pvalue=5.19e-05;qvalue=0.404;sequence=CTCCAAAGGTTACGTA;
chr6	fimo	nucleotide_motif	27968498	27968513	42.3	+	.	Name=UP00048_1;ID=UP00048_1-1-chr6;pvalue=5.84e-05;qvalue=0.414;sequence=TTTTAAAGTTCAGCCC;
chr6	fimo	nucleotide_motif	30188889	30188904	41.5	-	.	Name=UP00048_1;ID=UP00048_1-3-chr6;pvalue=7.12e-05;qvalue=0.43;sequence=GTCCAAAGTTCAGGAC;
chr6	fimo	nucleotide_motif	30189024	30189039	53.4	+	.	Name=UP00048_1;ID=UP00048_1-1-chr6;pvalue=4.56e-06;qvalue=0.332;sequence=ACTGAAAGGTCACAGC;
chr6	fimo	nucleotide_motif	30189070	30189085	43.4	+	.	Name=UP00048_1;ID=UP00048_1-2-chr6;pvalue=4.51e-05;qvalue=0.389;sequence=ATGCAAAGTTCAAGCC;
chr6	fimo	nucleotide_motif	30569853	30569868	46.8	-	.	Name=UP00048_1;ID=UP00048_1-1-chr6;pvalue=2.08e-05;qvalue=0.365;sequence=GTTAAAGGGTCATGGG;
chr6	fimo	nucleotide_motif	31343807	31343822	45.6	+	.	Name=UP00048_1;ID=UP00048_1-1-chr6;pvalue=2.72e-05;qvalue=0.373;sequence=CAACAAAGGTCAGTTG;
chr6	fimo	nucleotide_motif	33352621	33352636	42.7	+	.	Name=UP00048_1;ID=UP00048_1-1-chr6;pvalue=5.36e-05;qvalue=0.407;sequence=TTTAAGGGGTCATCTA;
chr6	fimo	nucleotide_motif	36828843	36828858	47.0	-	.	Name=UP00048_1;ID=UP00048_1-1-chr6;pvalue=1.97e-05;qvalue=0.361;sequence=TTTTGAAGGTCACCCT;
chr6	fimo	nucleotide_motif	39891463	39891478	42.9	-	.	Name=UP00048_1;ID=UP00048_1-1-chr6;pvalue=5.11e-05;qvalue=0.404;sequence=CCATAAAGTTCACCGC;
chr6	fimo	nucleotide_motif	44333465	44333480	50.8	+	.	Name=UP00048_1;ID=UP00048_1-1-chr6;pvalue=8.36e-06;qvalue=0.332;sequence=TCCCAGAGGTCATGGT;
chr6	fimo	nucleotide_motif	45996849	45996864	44.1	-	.	Name=UP00048_1;ID=UP00048_1-1-chr6;pvalue=3.86e-05;qvalue=0.389;sequence=CTAGAAAGGTCACTGC;
chr6	fimo	nucleotide_motif	47513522	47513537	44.1	-	.	Name=UP00048_1;ID=UP00048_1-1-chr6;pvalue=3.91e-05;qvalue=0.389;sequence=TGACAGAGGTCATCAA;
chr6	fimo	nucleotide_motif	80416348	80416363	52.0	-	.	Name=UP00048_1;ID=UP00048_1-1-chr6;pvalue=6.24e-06;qvalue=0.332;sequence=TTAAAAAGGTCAAGAG;
chr6	fimo	nucleotide_motif	91240135	91240150	40.2	-	.	Name=UP00048_1;ID=UP00048_1-1-chr6;pvalue=9.44e-05;qvalue=0.452;sequence=ACTAAAGGTTCATGTA;
chr6	fimo	nucleotide_motif	100123379	100123394	40.0	-	.	Name=UP00048_1;ID=UP00048_1-1-chr6;pvalue=9.93e-05;qvalue=0.454;sequence=CTCCAAGGGTCAGCAC;
chr6	fimo	nucleotide_motif	106664805	106664820	45.9	-	.	Name=UP00048_1;ID=UP00048_1-1-chr6;pvalue=2.58e-05;qvalue=0.373;sequence=TGTAAAAGTTCACAAA;
chr6	fimo	nucleotide_motif	106737094	106737109	46.4	+	.	Name=UP00048_1;ID=UP00048_1-1-chr6;pvalue=2.29e-05;qvalue=0.373;sequence=ATGAAAAGGTCAGAAT;
chr6	fimo	nucleotide_motif	107887609	107887624	42.9	+	.	Name=UP00048_1;ID=UP00048_1-1-chr6;pvalue=5.17e-05;qvalue=0.404;sequence=CAGCAAAGGTCGTCAG;
chr6	fimo	nucleotide_motif	131991378	131991393	43.1	-	.	Name=UP00048_1;ID=UP00048_1-1-chr6;pvalue=4.92e-05;qvalue=0.399;sequence=TCCAGAAGGTCAGCTG;
chr6	fimo	nucleotide_motif	133181350	133181365	43.4	-	.	Name=UP00048_1;ID=UP00048_1-2-chr6;pvalue=4.61e-05;qvalue=0.389;sequence=ATGCTAAGGTCAACCA;
chr6	fimo	nucleotide_motif	133181489	133181504	44.0	+	.	Name=UP00048_1;ID=UP00048_1-1-chr6;pvalue=3.95e-05;qvalue=0.389;sequence=GAGGAAAGTTCACTTT;
chr6	fimo	nucleotide_motif	133182391	133182406	41.8	-	.	Name=UP00048_1;ID=UP00048_1-1-chr6;pvalue=6.55e-05;qvalue=0.427;sequence=TGGTAAAGTTCACTTC;
chr6	fimo	nucleotide_motif	135685889	135685904	40.9	+	.	Name=UP00048_1;ID=UP00048_1-1-chr6;pvalue=8.13e-05;qvalue=0.452;sequence=ATGCAAAGGTTACAAA;
chr6	fimo	nucleotide_motif	135685889	135685904	40.9	+	.	Name=UP00048_1;ID=UP00048_1-1-chr6;pvalue=8.13e-05;qvalue=0.452;sequence=ATGCAAAGGTTACAAA;
chr7	fimo	nucleotide_motif	999619	999634	40.6	+	.	Name=UP00048_1;ID=UP00048_1-1-chr7;pvalue=8.68e-05;qvalue=0.452;sequence=GCTGGAAGGTCAGCTT;
chr7	fimo	nucleotide_motif	4648147	4648162	44.8	+	.	Name=UP00048_1;ID=UP00048_1-1-chr7;pvalue=3.32e-05;qvalue=0.389;sequence=GGTCAGAGGTCAGCGG;
chr7	fimo	nucleotide_motif	4689665	4689680	41.8	+	.	Name=UP00048_1;ID=UP00048_1-1-chr7;pvalue=6.66e-05;qvalue=0.428;sequence=TTACTGAGGTCACCTT;
chr7	fimo	nucleotide_motif	4689757	4689772	40.0	+	.	Name=UP00048_1;ID=UP00048_1-2-chr7;pvalue=9.93e-05;qvalue=0.454;sequence=ACTCCAGGGTCACCCC;
chr7	fimo	nucleotide_motif	5701238	5701253	46.8	+	.	Name=UP00048_1;ID=UP00048_1-1-chr7;pvalue=2.08e-05;qvalue=0.365;sequence=ACCCAAAGTTCATATA;
chr7	fimo	nucleotide_motif	7974292	7974307	40.9	-	.	Name=UP00048_1;ID=UP00048_1-1-chr7;pvalue=8.17e-05;qvalue=0.452;sequence=TAGCAGGGGTCAACAA;
chr7	fimo	nucleotide_motif	23024668	23024683	42.5	+	.	Name=UP00048_1;ID=UP00048_1-1-chr7;pvalue=5.57e-05;qvalue=0.407;sequence=CCTGAGAGGTCATTCA;
chr7	fimo	nucleotide_motif	23359454	23359469	48.6	+	.	Name=UP00048_1;ID=UP00048_1-1-chr7;pvalue=1.37e-05;qvalue=0.351;sequence=CCAAAAAGGTCACTGA;
chr7	fimo	nucleotide_motif	24924318	24924333	46.6	+	.	Name=UP00048_1;ID=UP00048_1-1-chr7;pvalue=2.2e-05;qvalue=0.372;sequence=CCTGAGAGGTCAAGAG;
chr7	fimo	nucleotide_motif	26195975	26195990	42.3	-	.	Name=UP00048_1;ID=UP00048_1-1-chr7;pvalue=5.93e-05;qvalue=0.418;sequence=TTTTAAAGGTTAACCG;
chr7	fimo	nucleotide_motif	28487745	28487760	52.1	+	.	Name=UP00048_1;ID=UP00048_1-1-chr7;pvalue=6.19e-06;qvalue=0.332;sequence=TTAAAAAGGTCACACA;
chr7	fimo	nucleotide_motif	47944710	47944725	40.4	-	.	Name=UP00048_1;ID=UP00048_1-1-chr7;pvalue=9.08e-05;qvalue=0.452;sequence=AGGCGAAGGTCACACA;
chr7	fimo	nucleotide_motif	48116549	48116564	41.7	-	.	Name=UP00048_1;ID=UP00048_1-1-chr7;pvalue=6.79e-05;qvalue=0.428;sequence=GTATAGAGTTCACCTG;
chr7	fimo	nucleotide_motif	73270016	73270031	42.4	-	.	Name=UP00048_1;ID=UP00048_1-1-chr7;pvalue=5.78e-05;qvalue=0.413;sequence=AATCAAAGGACACCTG;
chr7	fimo	nucleotide_motif	97599076	97599091	44.3	+	.	Name=UP00048_1;ID=UP00048_1-1-chr7;pvalue=3.74e-05;qvalue=0.389;sequence=TACCAAAGTTCAATGT;
chr7	fimo	nucleotide_motif	100515544	100515559	47.8	+	.	Name=UP00048_1;ID=UP00048_1-1-chr7;pvalue=1.66e-05;qvalue=0.351;sequence=TCCTAGAGGTCAAGAT;
chr7	fimo	nucleotide_motif	114345143	114345158	40.6	-	.	Name=UP00048_1;ID=UP00048_1-1-chr7;pvalue=8.68e-05;qvalue=0.452;sequence=ATTAAAGGTTCACATT;
chr7	fimo	nucleotide_motif	130459590	130459605	47.4	+	.	Name=UP00048_1;ID=UP00048_1-1-chr7;pvalue=1.82e-05;qvalue=0.357;sequence=GTCAAGAGGTCACAGA;
chr8	fimo	nucleotide_motif	10839364	10839379	45.6	-	.	Name=UP00048_1;ID=UP00048_1-1-chr8;pvalue=2.72e-05;qvalue=0.373;sequence=TTCGAAAGGTCAGTGG;
chr8	fimo	nucleotide_motif	28252531	28252546	40.7	+	.	Name=UP00048_1;ID=UP00048_1-1-chr8;pvalue=8.59e-05;qvalue=0.452;sequence=GCACCAAGGTCATGGC;
chr8	fimo	nucleotide_motif	33531898	33531913	41.6	+	.	Name=UP00048_1;ID=UP00048_1-1-chr8;pvalue=6.83e-05;qvalue=0.428;sequence=GGGCAGAGGTCAGCTC;
chr8	fimo	nucleotide_motif	42158986	42159001	42.6	-	.	Name=UP00048_1;ID=UP00048_1-1-chr8;pvalue=5.51e-05;qvalue=0.407;sequence=GCTGCAAGGTCAAGAT;
chr8	fimo	nucleotide_motif	61984399	61984414	50.2	-	.	Name=UP00048_1;ID=UP00048_1-1-chr8;pvalue=9.57e-06;qvalue=0.343;sequence=GATGAAAGGTCAATTA;
chr8	fimo	nucleotide_motif	67057113	67057128	40.5	-	.	Name=UP00048_1;ID=UP00048_1-2-chr8;pvalue=8.94e-05;qvalue=0.452;sequence=CTGAAAGGGTCATTTA;
chr8	fimo	nucleotide_motif	67057151	67057166	46.3	+	.	Name=UP00048_1;ID=UP00048_1-1-chr8;pvalue=2.35e-05;qvalue=0.373;sequence=GACTAAAGTTCAACAG;
chr8	fimo	nucleotide_motif	71021150	71021165	50.6	-	.	Name=UP00048_1;ID=UP00048_1-1-chr8;pvalue=8.71e-06;qvalue=0.332;sequence=CCTGAAAGGTCAACGC;
chr8	fimo	nucleotide_motif	72913756	72913771	43.0	+	.	Name=UP00048_1;ID=UP00048_1-1-chr8;pvalue=4.95e-05;qvalue=0.399;sequence=TTTTAAGGGTCATTGT;
chr8	fimo	nucleotide_motif	81105049	81105064	48.5	-	.	Name=UP00048_1;ID=UP00048_1-1-chr8;pvalue=1.4e-05;qvalue=0.351;sequence=GGTCAAAGGTCAGAGG;
chr8	fimo	nucleotide_motif	96219453	96219468	52.1	-	.	Name=UP00048_1;ID=UP00048_1-1-chr8;pvalue=6.14e-06;qvalue=0.332;sequence=CAGCAAAGGTCAAGGA;
chr8	fimo	nucleotide_motif	98712793	98712808	43.4	+	.	Name=UP00048_1;ID=UP00048_1-1-chr8;pvalue=4.61e-05;qvalue=0.389;sequence=TCAAAAAGTTCAAGAA;
chr8	fimo	nucleotide_motif	101998431	101998446	45.9	-	.	Name=UP00048_1;ID=UP00048_1-1-chr8;pvalue=2.55e-05;qvalue=0.373;sequence=AGGGAAAGGTCAAGAA;
chr8	fimo	nucleotide_motif	105667458	105667473	46.0	+	.	Name=UP00048_1;ID=UP00048_1-1-chr8;pvalue=2.52e-05;qvalue=0.373;sequence=TGGCAGAGGTCAACCT;
chr8	fimo	nucleotide_motif	110415825	110415840	43.1	+	.	Name=UP00048_1;ID=UP00048_1-1-chr8;pvalue=4.84e-05;qvalue=0.399;sequence=GCGCAAGGGTCATTTC;
chr8	fimo	nucleotide_motif	125003636	125003651	40.1	-	.	Name=UP00048_1;ID=UP00048_1-1-chr8;pvalue=9.73e-05;qvalue=0.454;sequence=CAGCTGAGGTCATGTG;
chr8	fimo	nucleotide_motif	125277451	125277466	41.6	-	.	Name=UP00048_1;ID=UP00048_1-1-chr8;pvalue=6.83e-05;qvalue=0.428;sequence=TTATAGAGGTCAATCG;
chr8	fimo	nucleotide_motif	125693909	125693924	46.2	-	.	Name=UP00048_1;ID=UP00048_1-1-chr8;pvalue=2.42e-05;qvalue=0.373;sequence=CCTGAAAGGTCAGTTT;
chr8	fimo	nucleotide_motif	126519976	126519991	53.8	-	.	Name=UP00048_1;ID=UP00048_1-1-chr8;pvalue=4.11e-06;qvalue=0.332;sequence=TGCCAAAGGTCATCGA;
chr8	fimo	nucleotide_motif	126780082	126780097	44.0	-	.	Name=UP00048_1;ID=UP00048_1-1-chr8;pvalue=3.97e-05;qvalue=0.389;sequence=CCCAAAGGGTCAAATG;
chr8	fimo	nucleotide_motif	129303802	129303817	43.2	+	.	Name=UP00048_1;ID=UP00048_1-1-chr8;pvalue=4.79e-05;qvalue=0.398;sequence=TACAAAAGTTCAGCTC;
chr8	fimo	nucleotide_motif	131329418	131329433	44.1	-	.	Name=UP00048_1;ID=UP00048_1-1-chr8;pvalue=3.91e-05;qvalue=0.389;sequence=TTTTAAAGGGCACCTG;
chr8	fimo	nucleotide_motif	135681867	135681882	49.1	-	.	Name=UP00048_1;ID=UP00048_1-1-chr8;pvalue=1.23e-05;qvalue=0.351;sequence=TCTTAAAGTTCACACA;
chr8	fimo	nucleotide_motif	141546561	141546576	40.8	+	.	Name=UP00048_1;ID=UP00048_1-1-chr8;pvalue=8.29e-05;qvalue=0.452;sequence=AAATAAAGTTCAAGAA;
chr8	fimo	nucleotide_motif	144179086	144179101	40.2	-	.	Name=UP00048_1;ID=UP00048_1-1-chr8;pvalue=9.63e-05;qvalue=0.453;sequence=TGCTCAAGGTCATGTC;
chr9	fimo	nucleotide_motif	17853603	17853618	43.5	-	.	Name=UP00048_1;ID=UP00048_1-1-chr9;pvalue=4.49e-05;qvalue=0.389;sequence=TTCACAAGGTCAACCT;
chr9	fimo	nucleotide_motif	24922972	24922987	40.4	+	.	Name=UP00048_1;ID=UP00048_1-2-chr9;pvalue=9.12e-05;qvalue=0.452;sequence=TTCTTGAGGTCACATT;
chr9	fimo	nucleotide_motif	24923031	24923046	49.7	-	.	Name=UP00048_1;ID=UP00048_1-1-chr9;pvalue=1.08e-05;qvalue=0.343;sequence=CTTCAAAGTTCAACTG;
chr9	fimo	nucleotide_motif	33294548	33294563	41.8	-	.	Name=UP00048_1;ID=UP00048_1-1-chr9;pvalue=6.62e-05;qvalue=0.428;sequence=TCAAAGAGTTCACCAA;
chr9	fimo	nucleotide_motif	70787772	70787787	40.6	-	.	Name=UP00048_1;ID=UP00048_1-2-chr9;pvalue=8.68e-05;qvalue=0.452;sequence=TAGTAAAGGTTATATG;
chr9	fimo	nucleotide_motif	70787890	70787905	51.8	+	.	Name=UP00048_1;ID=UP00048_1-1-chr9;pvalue=6.66e-06;qvalue=0.332;sequence=TTGCAAAGGTCAAAAC;
chr9	fimo	nucleotide_motif	78277217	78277232	41.2	-	.	Name=UP00048_1;ID=UP00048_1-1-chr9;pvalue=7.53e-05;qvalue=0.449;sequence=GCATAAGGGTCAAGAT;
chr9	fimo	nucleotide_motif	84959092	84959107	41.9	+	.	Name=UP00048_1;ID=UP00048_1-1-chr9;pvalue=6.42e-05;qvalue=0.427;sequence=TTTGAAAGTTCAAACC;
chr9	fimo	nucleotide_motif	91269422	91269437	47.0	+	.	Name=UP00048_1;ID=UP00048_1-1-chr9;pvalue=1.97e-05;qvalue=0.361;sequence=TCACAGAGGTCAACCA;
chr9	fimo	nucleotide_motif	93010356	93010371	50.6	+	.	Name=UP00048_1;ID=UP00048_1-1-chr9;pvalue=8.59e-06;qvalue=0.332;sequence=TTGGAAAGGTCAAGAA;
chr9	fimo	nucleotide_motif	113787626	113787641	47.9	+	.	Name=UP00048_1;ID=UP00048_1-1-chr9;pvalue=1.62e-05;qvalue=0.351;sequence=ACTCACAGGTCACCTG;
chr9	fimo	nucleotide_motif	113814376	113814391	42.8	+	.	Name=UP00048_1;ID=UP00048_1-1-chr9;pvalue=5.19e-05;qvalue=0.404;sequence=CTTAAGAGGTCAGGCT;
chr9	fimo	nucleotide_motif	114585954	114585969	42.6	-	.	Name=UP00048_1;ID=UP00048_1-2-chr9;pvalue=5.54e-05;qvalue=0.407;sequence=TCTCACAGGTCACTCA;
chr9	fimo	nucleotide_motif	114586008	114586023	44.2	-	.	Name=UP00048_1;ID=UP00048_1-1-chr9;pvalue=3.76e-05;qvalue=0.389;sequence=AAGCCAAGGTCACTGG;
chr9	fimo	nucleotide_motif	115384178	115384193	42.3	-	.	Name=UP00048_1;ID=UP00048_1-1-chr9;pvalue=5.84e-05;qvalue=0.414;sequence=TGTCAGGGGTCACGCT;
chr9	fimo	nucleotide_motif	126002485	126002500	54.8	+	.	Name=UP00048_1;ID=UP00048_1-1-chr9;pvalue=3.27e-06;qvalue=0.318;sequence=CCCCAAAGGTCATGGA;
chrX	fimo	nucleotide_motif	7043383	7043398	42.0	-	.	Name=UP00048_1;ID=UP00048_1-2-chrX;pvalue=6.25e-05;qvalue=0.427;sequence=AAAAGAAGGTCACCAA;
chrX	fimo	nucleotide_motif	7043734	7043749	55.8	+	.	Name=UP00048_1;ID=UP00048_1-1-chrX;pvalue=2.61e-06;qvalue=0.318;sequence=TCTGAAAGGTCACTGT;
chrX	fimo	nucleotide_motif	29483615	29483630	43.7	+	.	Name=UP00048_1;ID=UP00048_1-1-chrX;pvalue=4.27e-05;qvalue=0.389;sequence=CTTCAAAGTTCATTGT;
chrX	fimo	nucleotide_motif	46373438	46373453	47.8	+	.	Name=UP00048_1;ID=UP00048_1-1-chrX;pvalue=1.65e-05;qvalue=0.351;sequence=TTCAAAAGGTCAGTGG;
chrX	fimo	nucleotide_motif	48679659	48679674	51.3	+	.	Name=UP00048_1;ID=UP00048_1-1-chrX;pvalue=7.36e-06;qvalue=0.332;sequence=ATGGAAAGGTCAACGG;
chrX	fimo	nucleotide_motif	141893745	141893760	47.9	+	.	Name=UP00048_1;ID=UP00048_1-1-chrX;pvalue=1.62e-05;qvalue=0.351;sequence=ACCCAGAGGTCAAGCA;
chrX	fimo	nucleotide_motif	153282888	153282903	42.8	+	.	Name=UP00048_1;ID=UP00048_1-1-chrX;pvalue=5.19e-05;qvalue=0.404;sequence=CTGCTGAGGTCACCTG;
