# Supplementary material for: The MEME Suite
Source: Nucleic Acids Res. 2015 May 7;43(Web Server issue):W39–49. doi: 10.1093/nar/gkv416 (PMC4489269; doi:10.1093/nar/gkv416)
Supplement: SUPPLEMENTARY DATA [file supp_gkv416_nar-00283-web-b-2015-File005.zip › case4/meme-chip/fimo_out_7/fimo.txt]

#pattern name	sequence name	start	stop	strand	score	p-value	q-value	matched sequence
UP00048_1	chr16	27320854	27320869	-	17.9394	1.18e-07	0.252	CACCAAAGGTCACCTG
UP00048_1	chr12	115481660	115481675	-	17.5354	2.69e-07	0.287	TCTCAAAGGTCATGAT
UP00048_1	chr5	138995992	138996007	-	17.1212	5.3e-07	0.318	TCCTAAAGGTCACCCA
UP00048_1	chr18	58979355	58979370	+	16.8586	7.72e-07	0.318	TTGAAAAGGTCACCTC
UP00048_1	chr20	55184001	55184016	-	16.8586	7.72e-07	0.318	TCTGAAAGGTCATCAG
UP00048_1	chr10	64067471	64067486	+	16.4949	1.24e-06	0.318	TCTTAAAGGTCATGGT
UP00048_1	chr16	11735572	11735587	+	16.4545	1.31e-06	0.318	TTTCAAAGGTCATAAT
UP00048_1	chr17	63077717	63077732	-	16.3939	1.4e-06	0.318	CTTAAAAGGTCAACTG
UP00048_1	chr12	29196561	29196576	-	16.3434	1.49e-06	0.318	TACAAAAGGTCACTAG
UP00048_1	chr1	76034554	76034569	+	16.3232	1.53e-06	0.318	TTCTAAAGGTCACCAC
UP00048_1	chr20	36896591	36896606	+	16.2323	1.68e-06	0.318	TTTTAAAGGTCATCCA
UP00048_1	chr14	99601828	99601843	-	16.1313	1.89e-06	0.318	CATTAAAGGTCACAGG
UP00048_1	chr10	14742074	14742089	-	16.101	1.95e-06	0.318	TGCTAAAGGTCACCTA
UP00048_1	chr16	66666503	66666518	-	16.0101	2.14e-06	0.318	TTGTAAAGGTCACCCC
UP00048_1	chr16	70408083	70408098	-	15.9192	2.34e-06	0.318	CTCTAAAGGTCACATG
UP00048_1	chrX	7043734	7043749	+	15.8081	2.61e-06	0.318	TCTGAAAGGTCACTGT
UP00048_1	chr11	34222414	34222429	-	15.7879	2.66e-06	0.318	TTTCAAAGGTCAGGGG
UP00048_1	chr15	72879849	72879864	+	15.7273	2.82e-06	0.318	AACCAAAGGTCATGGA
UP00048_1	chr4	79779230	79779245	-	15.6162	3.13e-06	0.318	TCACAGAGGTCACCTG
UP00048_1	chr10	112145783	112145798	+	15.596	3.18e-06	0.318	GGGCAAAGGTCATGTG
UP00048_1	chr22	46762849	46762864	-	15.5859	3.22e-06	0.318	GCCTAAAGGTCAAGGG
UP00048_1	chr9	126002485	126002500	+	15.5657	3.27e-06	0.318	CCCCAAAGGTCATGGA
UP00048_1	chr19	1334731	1334746	-	15.4343	3.68e-06	0.33	GCGGAAAGGTCATCGG
UP00048_1	chr4	88068934	88068949	+	15.4242	3.71e-06	0.33	TTCTAAAGGTCACTAT
UP00048_1	chr8	126519976	126519991	-	15.303	4.11e-06	0.332	TGCCAAAGGTCATCGA
UP00048_1	chr1	39229122	39229137	-	15.1919	4.49e-06	0.332	TGTTAAAGGTCATCAA
UP00048_1	chr12	67488809	67488824	+	15.1818	4.53e-06	0.332	GGGTAAAGGTCACGGG
UP00048_1	chr6	30189024	30189039	+	15.1717	4.56e-06	0.332	ACTGAAAGGTCACAGC
UP00048_1	chr11	72582589	72582604	+	15.0808	4.91e-06	0.332	TCTGAGAGGTCACCAT
UP00048_1	chr10	96986307	96986322	+	15.0505	5.03e-06	0.332	AATGAAAGGTCATGAA
UP00048_1	chr16	55663376	55663391	-	15.0303	5.11e-06	0.332	AGTAAAAGGTCATGTA
UP00048_1	chr5	40864421	40864436	-	15	5.23e-06	0.332	GCCAAGAGGTCACGAG
UP00048_1	chr10	89860772	89860787	-	14.9899	5.27e-06	0.332	CATGAAAGGTCACTGG
UP00048_1	chr10	112118232	112118247	+	14.8889	5.69e-06	0.332	GTTGAAAGGTCAAGAT
UP00048_1	chr17	39781438	39781453	-	14.8788	5.74e-06	0.332	CCCCAGAGGTCACCAT
UP00048_1	chr8	96219453	96219468	-	14.7879	6.14e-06	0.332	CAGCAAAGGTCAAGGA
UP00048_1	chr7	28487745	28487760	+	14.7778	6.19e-06	0.332	TTAAAAAGGTCACACA
UP00048_1	chr6	80416348	80416363	-	14.7677	6.24e-06	0.332	TTAAAAAGGTCAAGAG
UP00048_1	chr2	204600357	204600372	+	14.7273	6.42e-06	0.332	GCTTAGAGGTCACATT
UP00048_1	chr9	70787890	70787905	+	14.6768	6.66e-06	0.332	TTGCAAAGGTCAAAAC
UP00048_1	chr3	53112145	53112160	-	14.6061	7e-06	0.332	GAGCAAAGGTCATTAA
UP00048_1	chr3	13349038	13349053	-	14.5758	7.15e-06	0.332	TCTTAAAGGTCAGCCC
UP00048_1	chrX	48679659	48679674	+	14.5354	7.36e-06	0.332	ATGGAAAGGTCAACGG
UP00048_1	chr4	25694981	25694996	+	14.5152	7.47e-06	0.332	CTTAAAAGGTCAAGAC
UP00048_1	chr1	36381750	36381765	+	14.5051	7.52e-06	0.332	TCATAAAGGTCAACCA
UP00048_1	chr3	40977894	40977909	-	14.4949	7.58e-06	0.332	TCAGAAAGGTCACAAA
UP00048_1	chr20	47337877	47337892	-	14.4949	7.58e-06	0.332	TTGTAAAGGTCAGCAG
UP00048_1	chr16	1981213	1981228	+	14.4646	7.73e-06	0.332	CCTCAGAGGTCAACGG
UP00048_1	chr19	12266621	12266636	+	14.4444	7.84e-06	0.332	GAACAGAGGTCACCAG
UP00048_1	chr19	16343339	16343354	+	14.4444	7.84e-06	0.332	GTGAAAAGGTCATTAG
UP00048_1	chr6	44333465	44333480	+	14.3535	8.36e-06	0.332	TCCCAGAGGTCATGGT
UP00048_1	chr11	1832949	1832964	-	14.3232	8.54e-06	0.332	TCTGAAAGGTCAGGCT
UP00048_1	chr19	52153948	52153963	-	14.3232	8.54e-06	0.332	CTGTAAAGGTCAAATG
UP00048_1	chr9	93010356	93010371	+	14.3131	8.59e-06	0.332	TTGGAAAGGTCAAGAA
UP00048_1	chr5	78089924	78089939	-	14.303	8.65e-06	0.332	GGTTAAAGGTCATAGG
UP00048_1	chr8	71021150	71021165	-	14.2929	8.71e-06	0.332	CCTGAAAGGTCAACGC
UP00048_1	chr19	55536282	55536297	-	14.2424	9.01e-06	0.338	TCTTAGAGGTCAAATG
UP00048_1	chr3	196349895	196349910	-	14.1919	9.33e-06	0.343	TTTAAAAGTTCACCAC
UP00048_1	chr8	61984399	61984414	-	14.1515	9.57e-06	0.343	GATGAAAGGTCAATTA
UP00048_1	chr5	5414352	5414367	-	14.1212	9.77e-06	0.343	AACCAGAGGTCAACAG
UP00048_1	chr3	157886305	157886320	-	14.0707	1.01e-05	0.343	AAGCAAAGTTCACCCT
UP00048_1	chr5	139205095	139205110	+	14	1.06e-05	0.343	CCAGAAAGGTCACACG
UP00048_1	chr4	185973704	185973719	+	13.9798	1.07e-05	0.343	TCGCAGAGGTCACAGC
UP00048_1	chr17	57526189	57526204	-	13.9798	1.07e-05	0.343	AGGGAAAGGTCATGTG
UP00048_1	chr22	36010476	36010491	+	13.9798	1.07e-05	0.343	GAGAAAAGGTCATTTC
UP00048_1	chr1	36381741	36381756	+	13.9697	1.08e-05	0.343	TCATAAAGGTCATAAA
UP00048_1	chr9	24923031	24923046	-	13.9697	1.08e-05	0.343	CTTCAAAGTTCAACTG
UP00048_1	chr12	122170645	122170660	+	13.9293	1.11e-05	0.343	GATTTAAGGTCACCTT
UP00048_1	chr15	73122644	73122659	-	13.9293	1.11e-05	0.343	ACCCAAAGGTCAGGCC
UP00048_1	chr5	139205129	139205144	+	13.899	1.13e-05	0.345	ACACAAAGGTCAATGG
UP00048_1	chr3	14668140	14668155	-	13.8384	1.18e-05	0.351	TTGGAAAGGTCATAGA
UP00048_1	chr19	2036308	2036323	-	13.8182	1.19e-05	0.351	TTCCAAGGGTCACTTG
UP00048_1	chr3	15378081	15378096	-	13.7778	1.22e-05	0.351	CTTCAAAGTTCACATA
UP00048_1	chr8	135681867	135681882	-	13.7677	1.23e-05	0.351	TCTTAAAGTTCACACA
UP00048_1	chr2	179103632	179103647	-	13.697	1.29e-05	0.351	CAAAAGAGGTCACCTG
UP00048_1	chr1	38713325	38713340	-	13.6768	1.3e-05	0.351	CATAAAAGGTCAGAGG
UP00048_1	chr2	230830899	230830914	-	13.6768	1.3e-05	0.351	CACTAAAGGTCAGCTA
UP00048_1	chr20	57013447	57013462	-	13.6566	1.32e-05	0.351	ATAGAAAGGTCAACAG
UP00048_1	chr3	13104825	13104840	-	13.6465	1.33e-05	0.351	GAGCAGAGGTCAAGCG
UP00048_1	chr19	44584208	44584223	+	13.6263	1.35e-05	0.351	AACCAAAGTTCATCGG
UP00048_1	chr17	16130096	16130111	-	13.6061	1.36e-05	0.351	GAGCAAAGGTCAGTAG
UP00048_1	chr7	23359454	23359469	+	13.596	1.37e-05	0.351	CCAAAAAGGTCACTGA
UP00048_1	chr3	6277315	6277330	+	13.5859	1.38e-05	0.351	AAGCAGAGGTCATCTC
UP00048_1	chr8	81105049	81105064	-	13.5657	1.4e-05	0.351	GGTCAAAGGTCAGAGG
UP00048_1	chr2	25048009	25048024	+	13.5354	1.43e-05	0.351	ACGGAAAGGTCAAAAA
UP00048_1	chr13	47614828	47614843	+	13.5354	1.43e-05	0.351	CCTGAAAGGTCATTGA
UP00048_1	chr13	97939031	97939046	+	13.5152	1.44e-05	0.351	TGGCAGAGGTCACACG
UP00048_1	chr15	80365925	80365940	+	13.5051	1.45e-05	0.351	TCTGAAAGTTCAACAG
UP00048_1	chr16	27369624	27369639	+	13.4848	1.47e-05	0.351	CCCCAAAGGTCAGACT
UP00048_1	chr3	48909699	48909714	+	13.4545	1.5e-05	0.351	GTGCAGAGGTCATCCA
UP00048_1	chr3	116349182	116349197	+	13.4444	1.51e-05	0.351	CTGAAAAGGTCAATCG
UP00048_1	chr2	158004750	158004765	+	13.4343	1.52e-05	0.351	GCTCAAAGTTCAACAC
UP00048_1	chr17	63800089	63800104	+	13.4242	1.53e-05	0.351	ACCCCAAGGTCACCGT
UP00048_1	chr5	106935123	106935138	+	13.3737	1.58e-05	0.351	TACCAAGGGTCATCCT
UP00048_1	chr14	23700574	23700589	+	13.3434	1.61e-05	0.351	AGGCAAAGGTCAGGAG
UP00048_1	chr9	113787626	113787641	+	13.3333	1.62e-05	0.351	ACTCACAGGTCACCTG
UP00048_1	chrX	141893745	141893760	+	13.3333	1.62e-05	0.351	ACCCAGAGGTCAAGCA
UP00048_1	chr16	11743045	11743060	+	13.3232	1.63e-05	0.351	GCAAAAAGTTCACCCG
UP00048_1	chrX	46373438	46373453	+	13.303	1.65e-05	0.351	TTCAAAAGGTCAGTGG
UP00048_1	chr17	60412703	60412718	-	13.303	1.65e-05	0.351	CCGTAGAGGTCACAAG
UP00048_1	chr7	100515544	100515559	+	13.2929	1.66e-05	0.351	TCCTAGAGGTCAAGAT
UP00048_1	chr17	20542992	20543007	-	13.2525	1.7e-05	0.356	AGGGAAAGGTCACTGG
UP00048_1	chr19	2379054	2379069	-	13.2222	1.73e-05	0.357	GGAAAAAGGTCACTGG
UP00048_1	chr16	56135776	56135791	-	13.2121	1.74e-05	0.357	TCAGAGAGGTCACCAT
UP00048_1	chr15	42028612	42028627	+	13.1919	1.76e-05	0.357	CAGCAAGGGTCACCAA
UP00048_1	chr11	68580547	68580562	-	13.1616	1.8e-05	0.357	CCCCAGAGGTCACAGC
UP00048_1	chr10	115732599	115732614	-	13.1515	1.81e-05	0.357	CCTCCAAGGTCATCTT
UP00048_1	chr7	130459590	130459605	+	13.1414	1.82e-05	0.357	GTCAAGAGGTCACAGA
UP00048_1	chr16	8937712	8937727	-	13.1414	1.82e-05	0.357	GATGAGAGGTCAAGAG
UP00048_1	chr15	38191447	38191462	+	13.0909	1.88e-05	0.361	TCTCTAAGGTCAAGCA
UP00048_1	chr1	148801703	148801718	-	13.0707	1.9e-05	0.361	TTTCAGAGGTCAGCGA
UP00048_1	chr6	27215552	27215567	-	13.0606	1.91e-05	0.361	GGCCCAAGGTCACCTG
UP00048_1	chr2	161268852	161268867	-	13.0404	1.93e-05	0.361	CCACAGAGGTCACGGA
UP00048_1	chr12	107486035	107486050	+	13.0303	1.95e-05	0.361	AAAGAAAGGTCATCAC
UP00048_1	chr6	36828843	36828858	-	13.0101	1.97e-05	0.361	TTTTGAAGGTCACCCT
UP00048_1	chr9	91269422	91269437	+	13.0101	1.97e-05	0.361	TCACAGAGGTCAACCA
UP00048_1	chr2	125872047	125872062	-	13	1.98e-05	0.361	CCTGAGAGGTCACTTT
UP00048_1	chr3	158289268	158289283	-	12.9899	1.99e-05	0.361	CTTCTAAGGTCACGGA
UP00048_1	chr11	101693074	101693089	-	12.9495	2.04e-05	0.364	TGGAAAAGGTCAATAT
UP00048_1	chr19	3136495	3136510	-	12.9495	2.04e-05	0.364	CACAAAGGGTCACGGG
UP00048_1	chr6	30569853	30569868	-	12.9192	2.08e-05	0.365	GTTAAAGGGTCATGGG
UP00048_1	chr7	5701238	5701253	+	12.9192	2.08e-05	0.365	ACCCAAAGTTCATATA
UP00048_1	chr10	112593010	112593025	-	12.899	2.11e-05	0.365	AAGGAGAGGTCACAAG
UP00048_1	chr12	123961348	123961363	+	12.8889	2.12e-05	0.365	ATCCAGAGGTCAATTG
UP00048_1	chr11	33662628	33662643	-	12.8687	2.15e-05	0.367	GTACAGAGGTCATGAG
UP00048_1	chr7	24924318	24924333	+	12.8283	2.2e-05	0.372	CCTGAGAGGTCAAGAG
UP00048_1	chr17	33853759	33853774	-	12.8182	2.21e-05	0.372	TCTCTAAGGTCAGCAG
UP00048_1	chr2	9838038	9838053	+	12.7778	2.27e-05	0.373	ACTGAAAGTTCACTTT
UP00048_1	chr6	106737094	106737109	+	12.7576	2.29e-05	0.373	ATGAAAAGGTCAGAAT
UP00048_1	chr6	16581627	16581642	+	12.7475	2.31e-05	0.373	GTGAAAAGGTCAGATC
UP00048_1	chr2	231549798	231549813	+	12.7273	2.33e-05	0.373	ATCCAGAGGTCATGCC
UP00048_1	chr8	67057151	67057166	+	12.7172	2.35e-05	0.373	GACTAAAGTTCAACAG
UP00048_1	chr11	64650955	64650970	-	12.7172	2.35e-05	0.373	GGTGAAAGGTCAGCAT
UP00048_1	chr8	125693909	125693924	-	12.6667	2.42e-05	0.373	CCTGAAAGGTCAGTTT
UP00048_1	chr11	65076596	65076611	-	12.6465	2.45e-05	0.373	TTTCAGGGGTCACATG
UP00048_1	chr16	45510575	45510590	+	12.6465	2.45e-05	0.373	GCTAAAGGGTCAGCTG
UP00048_1	chr1	111566124	111566139	+	12.6162	2.49e-05	0.373	CCCAAGAGGTCACTCT
UP00048_1	chr12	127881142	127881157	-	12.6061	2.51e-05	0.373	TCGCAAGGGTCAAATA
UP00048_1	chr8	105667458	105667473	+	12.596	2.52e-05	0.373	TGGCAGAGGTCAACCT
UP00048_1	chr19	62885004	62885019	+	12.5859	2.54e-05	0.373	TCGCAGAGGTCAAAGC
UP00048_1	chr8	101998431	101998446	-	12.5758	2.55e-05	0.373	AGGGAAAGGTCAAGAA
UP00048_1	chr2	198073073	198073088	+	12.5556	2.58e-05	0.373	GCTCAAGGGTCAAATC
UP00048_1	chr5	149764165	149764180	+	12.5556	2.58e-05	0.373	TGAGAGAGGTCACCTG
UP00048_1	chr6	106664805	106664820	-	12.5556	2.58e-05	0.373	TGTAAAAGTTCACAAA
UP00048_1	chr1	228391076	228391091	-	12.5354	2.61e-05	0.373	AAGCAAGGGTCACAGA
UP00048_1	chr14	63405022	63405037	+	12.5354	2.61e-05	0.373	GGAAAAAGGTCAAATT
UP00048_1	chr17	73652171	73652186	-	12.5253	2.63e-05	0.373	AGCCAGAGGTCACTGG
UP00048_1	chr1	195123766	195123781	-	12.5152	2.64e-05	0.373	GCTTTAAGGTCACTTA
UP00048_1	chr1	232899483	232899498	+	12.5051	2.66e-05	0.373	TGTGAAAGGTCAGATA
UP00048_1	chr1	210172908	210172923	+	12.4949	2.68e-05	0.373	GCCAAGAGGTCATAGA
UP00048_1	chr5	43639626	43639641	-	12.4949	2.68e-05	0.373	CCTCAAGGGTCAAGCA
UP00048_1	chr3	45001000	45001015	-	12.4747	2.71e-05	0.373	GCCACAAGGTCACAGG
UP00048_1	chr19	2558981	2558996	+	12.4747	2.71e-05	0.373	CCAGAAAGTTCACCTG
UP00048_1	chr6	31343807	31343822	+	12.4646	2.72e-05	0.373	CAACAAAGGTCAGTTG
UP00048_1	chr8	10839364	10839379	-	12.4646	2.72e-05	0.373	TTCGAAAGGTCAGTGG
UP00048_1	chr1	159282718	159282733	+	12.4545	2.74e-05	0.373	TTTGAAAGGTTACCTG
UP00048_1	chr12	92118594	92118609	+	12.4545	2.74e-05	0.373	CACAAAAGGTCAGTGG
UP00048_1	chr3	72308399	72308414	-	12.4141	2.8e-05	0.376	TTGCAGAGGTCAGCCT
UP00048_1	chr4	185542473	185542488	-	12.404	2.82e-05	0.376	TTTCAGAGTTCACATA
UP00048_1	chr6	250669	250684	-	12.3939	2.84e-05	0.376	CTCTGAAGGTCACCTG
UP00048_1	chr19	2734432	2734447	-	12.3838	2.85e-05	0.376	TCGCAGAGGTCAGTTG
UP00048_1	chr21	35159842	35159857	-	12.3737	2.87e-05	0.376	TGTCAGAGTTCACCAG
UP00048_1	chr22	46762842	46762857	-	12.3737	2.87e-05	0.376	GGTCAAGGGTCACAGT
UP00048_1	chr15	49308048	49308063	+	12.3434	2.92e-05	0.381	ATGCAAAGTTCACTGT
UP00048_1	chr20	36937737	36937752	+	12.3232	2.96e-05	0.383	TTCAGAAGGTCACGCT
UP00048_1	chr20	47835867	47835882	+	12.303	2.99e-05	0.385	TTCTAGAGGTCAGCAG
UP00048_1	chr19	54157630	54157645	-	12.2828	3.02e-05	0.387	TGTCTAAGGTCACTGG
UP00048_1	chr16	80674028	80674043	-	12.2424	3.1e-05	0.389	AACTAAAGTTCAAGTT
UP00048_1	chr11	61292765	61292780	-	12.2323	3.11e-05	0.389	CCCAAGAGGTCAACAC
UP00048_1	chr2	122798136	122798151	-	12.2121	3.15e-05	0.389	CTGAAGAGGTCATCGA
UP00048_1	chr6	237854	237869	+	12.2121	3.15e-05	0.389	GCCGAGAGGTCAGCTG
UP00048_1	chr10	26816561	26816576	+	12.2121	3.15e-05	0.389	AGGGAGAGGTCACGAG
UP00048_1	chr15	29342961	29342976	-	12.2121	3.15e-05	0.389	GCCAAAAGGTCAGTGC
UP00048_1	chr16	55596559	55596574	+	12.202	3.17e-05	0.389	CTTGAAAGTTCATCGG
UP00048_1	chr1	108051149	108051164	-	12.1616	3.24e-05	0.389	TCTGAAAGTTCAGCTT
UP00048_1	chr19	55991456	55991471	-	12.1616	3.24e-05	0.389	GCTCAAAGGGCACCCG
UP00048_1	chr2	61097594	61097609	+	12.1414	3.28e-05	0.389	TTGAAAAGTTCATCCC
UP00048_1	chr3	14668105	14668120	-	12.1313	3.3e-05	0.389	CTGCTAAGGTCATCTT
UP00048_1	chr7	4648147	4648162	+	12.1212	3.32e-05	0.389	GGTCAGAGGTCAGCGG
UP00048_1	chr17	7328246	7328261	+	12.0808	3.39e-05	0.389	TTCAAAAGGTCGCCCA
UP00048_1	chr20	36896486	36896501	+	12.0808	3.39e-05	0.389	TCTGAAAGTTCATAGA
UP00048_1	chr18	17966492	17966507	-	12.0606	3.43e-05	0.389	TCATAGAGGTCACAGC
UP00048_1	chr15	61757289	61757304	+	12.0505	3.45e-05	0.389	TCTGAGAGGTCAGCGA
UP00048_1	chr17	71779402	71779417	+	12.0404	3.47e-05	0.389	ACCCAAAGTTCAATTA
UP00048_1	chr18	7943240	7943255	-	12	3.55e-05	0.389	CACAAAGGGTCATGAG
UP00048_1	chr21	25880572	25880587	-	11.9798	3.59e-05	0.389	TCCTAAAGTTCAGCCG
UP00048_1	chr7	97599076	97599091	+	11.9091	3.74e-05	0.389	TACCAAAGTTCAATGT
UP00048_1	chr11	118071602	118071617	+	11.9091	3.74e-05	0.389	AAAAAAAGTTCACCAC
UP00048_1	chr12	75061730	75061745	+	11.9091	3.74e-05	0.389	TCCGAAAGTTCAAGAA
UP00048_1	chr9	114586008	114586023	-	11.899	3.76e-05	0.389	AAGCCAAGGTCACTGG
UP00048_1	chr14	93499476	93499491	-	11.8889	3.78e-05	0.389	CAGCCAAGGTCAAGTG
UP00048_1	chr15	43279789	43279804	+	11.8889	3.78e-05	0.389	TCTCAAATGTCACAAG
UP00048_1	chr10	35791487	35791502	-	11.8687	3.82e-05	0.389	TCTGAAAGTTCAATCG
UP00048_1	chr1	114156840	114156855	-	11.8586	3.84e-05	0.389	GAGGAAGGGTCACAGG
UP00048_1	chr6	45996849	45996864	-	11.8485	3.86e-05	0.389	CTAGAAAGGTCACTGC
UP00048_1	chr17	34235097	34235112	+	11.8485	3.86e-05	0.389	CTCTAGAGGTCACTTC
UP00048_1	chr17	71775148	71775163	+	11.8485	3.86e-05	0.389	TCAAAAAGTTCATGGT
UP00048_1	chr19	10566059	10566074	-	11.8485	3.86e-05	0.389	TGGCAGAGGTCAGCAG
UP00048_1	chr6	47513522	47513537	-	11.8283	3.91e-05	0.389	TGACAGAGGTCATCAA
UP00048_1	chr8	131329418	131329433	-	11.8283	3.91e-05	0.389	TTTTAAAGGGCACCTG
UP00048_1	chr17	73635093	73635108	+	11.8283	3.91e-05	0.389	ACACAGAGGTCACTCC
UP00048_1	chr17	3561018	3561033	+	11.8182	3.93e-05	0.389	ATCCAAAGTTCAGCGG
UP00048_1	chr17	59274292	59274307	+	11.8182	3.93e-05	0.389	GGTCTAAGGTCACTTA
UP00048_1	chr1	87344547	87344562	-	11.8081	3.95e-05	0.389	TTTAAGAGTTCACAGG
UP00048_1	chr2	28663554	28663569	+	11.8081	3.95e-05	0.389	AACTAAAGTTCATGCA
UP00048_1	chr6	133181489	133181504	+	11.8081	3.95e-05	0.389	GAGGAAAGTTCACTTT
UP00048_1	chr5	139204991	139205006	+	11.798	3.97e-05	0.389	ACCAAGAGGTCATTCA
UP00048_1	chr5	149764042	149764057	-	11.798	3.97e-05	0.389	GCGCCAAGGTCACAGC
UP00048_1	chr8	126780082	126780097	-	11.798	3.97e-05	0.389	CCCAAAGGGTCAAATG
UP00048_1	chr2	156965845	156965860	-	11.7879	4e-05	0.389	CCTCAAAGTTCAATAA
UP00048_1	chr10	126397983	126397998	-	11.7778	4.02e-05	0.389	GAGAAGAGTTCACCTT
UP00048_1	chr2	65635618	65635633	+	11.7677	4.04e-05	0.389	AAGAAGAGGTCAAGCC
UP00048_1	chr17	2562060	2562075	-	11.7677	4.04e-05	0.389	CACCCAAGGTCACAGT
UP00048_1	chr18	19734969	19734984	+	11.7677	4.04e-05	0.389	CTCCAAAGTTCAAGGA
UP00048_1	chr13	45849965	45849980	+	11.7576	4.06e-05	0.389	TGTCTAAGGTCACAGC
UP00048_1	chr1	12061819	12061834	-	11.7475	4.09e-05	0.389	AGTTAAAGTTCACTTT
UP00048_1	chr5	37774020	37774035	+	11.7475	4.09e-05	0.389	TGTCAGAGTTCATCTG
UP00048_1	chr2	54650674	54650689	+	11.7374	4.11e-05	0.389	GTTTGAAGGTCACAAT
UP00048_1	chr2	156082066	156082081	-	11.7273	4.13e-05	0.389	ACGTAAAGTTCACTGA
UP00048_1	chr11	63794248	63794263	+	11.7172	4.15e-05	0.389	GAGCGAAGGTCACTGG
UP00048_1	chr15	82440775	82440790	-	11.7172	4.15e-05	0.389	TTTAGAAGGTCATGCA
UP00048_1	chr11	34222278	34222293	-	11.7071	4.18e-05	0.389	CTCCAGAGGTCAGCAT
UP00048_1	chr11	90673044	90673059	+	11.7071	4.18e-05	0.389	GAAAAAGGGTCACTTG
UP00048_1	chr1	1701883	1701898	-	11.697	4.2e-05	0.389	TCTTCAAGGTCATATC
UP00048_1	chr12	15832909	15832924	+	11.697	4.2e-05	0.389	CCTAAAGGGTCATTTT
UP00048_1	chr14	34940782	34940797	+	11.697	4.2e-05	0.389	ACAAAAAGTTCACAAA
UP00048_1	chr1	143245785	143245800	-	11.6869	4.22e-05	0.389	CATGTAAGGTCATCTT
UP00048_1	chr19	9799341	9799356	-	11.6869	4.22e-05	0.389	AGTCAGAGGTCAGGCG
UP00048_1	chrX	29483615	29483630	+	11.6667	4.27e-05	0.389	CTTCAAAGTTCATTGT
UP00048_1	chr17	67930390	67930405	-	11.6667	4.27e-05	0.389	GAGCAGAGTTCACCCA
UP00048_1	chr10	11368647	11368662	-	11.6566	4.29e-05	0.389	CGTCAAGGGTCACACA
UP00048_1	chr13	96724897	96724912	+	11.6566	4.29e-05	0.389	TATGTAAGGTCATTTG
UP00048_1	chr1	195123745	195123760	-	11.6364	4.34e-05	0.389	TATCAAAGTTCAGAGA
UP00048_1	chr14	105307278	105307293	-	11.6364	4.34e-05	0.389	CCCCTGAGGTCACGTG
UP00048_1	chr22	40588175	40588190	+	11.6364	4.34e-05	0.389	CCATAAAGTTCATGTG
UP00048_1	chr3	49257220	49257235	-	11.6162	4.39e-05	0.389	TCAGAAAGTTCATGTT
UP00048_1	chr12	6431376	6431391	+	11.6162	4.39e-05	0.389	GTGCAGAGGTCAGGTC
UP00048_1	chr15	66048562	66048577	-	11.6162	4.39e-05	0.389	CTCCCAAGGTCATGGG
UP00048_1	chr12	67526802	67526817	+	11.596	4.44e-05	0.389	AAACAAAGTTCATAAG
UP00048_1	chr20	31934924	31934939	-	11.596	4.44e-05	0.389	GAGCTGAGGTCACCAG
UP00048_1	chr9	17853603	17853618	-	11.5758	4.49e-05	0.389	TTCACAAGGTCAACCT
UP00048_1	chr6	30189070	30189085	+	11.5657	4.51e-05	0.389	ATGCAAAGTTCAAGCC
UP00048_1	chr2	38715461	38715476	-	11.5556	4.54e-05	0.389	TGAGAAAGGTCAAACT
UP00048_1	chr3	25235063	25235078	-	11.5556	4.54e-05	0.389	AAATAGAGGTCATCCA
UP00048_1	chr1	201597822	201597837	+	11.5455	4.56e-05	0.389	TCAAAGGGGTCACCTG
UP00048_1	chr17	53282790	53282805	+	11.5455	4.56e-05	0.389	GATTTGAGGTCACCAG
UP00048_1	chr1	111560407	111560422	+	11.5354	4.58e-05	0.389	TCCCCAAGGTCATTAT
UP00048_1	chr10	71785484	71785499	-	11.5354	4.58e-05	0.389	CCCCAAGGGTCACTGC
UP00048_1	chr2	232244800	232244815	+	11.5253	4.61e-05	0.389	GACCAGAGGTCAGGAC
UP00048_1	chr6	133181350	133181365	-	11.5253	4.61e-05	0.389	ATGCTAAGGTCAACCA
UP00048_1	chr8	98712793	98712808	+	11.5253	4.61e-05	0.389	TCAAAAAGTTCAAGAA
UP00048_1	chr11	34601813	34601828	+	11.5253	4.61e-05	0.389	GGCCAAAGTTCACTTC
UP00048_1	chr14	75016809	75016824	+	11.5253	4.61e-05	0.389	AGTCCAAGGTCACAGT
UP00048_1	chr17	44657666	44657681	+	11.4848	4.71e-05	0.396	TAACAAGGGTCAAAAG
UP00048_1	chr3	99724068	99724083	-	11.4747	4.74e-05	0.396	CCTTTAAGGTCATTTG
UP00048_1	chr20	45549809	45549824	+	11.4747	4.74e-05	0.396	TCTCACAGGTCAACCT
UP00048_1	chr8	129303802	129303817	+	11.4545	4.79e-05	0.398	TACAAAAGTTCAGCTC
UP00048_1	chr8	110415825	110415840	+	11.4343	4.84e-05	0.399	GCGCAAGGGTCATTTC
UP00048_1	chr20	5983960	5983975	+	11.4141	4.9e-05	0.399	TCTGAGAGTTCATCAG
UP00048_1	chr1	243175476	243175491	+	11.404	4.92e-05	0.399	AGTTCAAGGTCACGAT
UP00048_1	chr6	7827918	7827933	-	11.404	4.92e-05	0.399	ATCTTAAGGTCACAGT
UP00048_1	chr6	131991378	131991393	-	11.404	4.92e-05	0.399	TCCAGAAGGTCAGCTG
UP00048_1	chr10	73764822	73764837	-	11.404	4.92e-05	0.399	AACAGAAGGTCATGAG
UP00048_1	chr5	141761040	141761055	+	11.3939	4.95e-05	0.399	TCTCAGGGGTCATGGA
UP00048_1	chr8	72913756	72913771	+	11.3939	4.95e-05	0.399	TTTTAAGGGTCATTGT
UP00048_1	chr20	45847121	45847136	+	11.3737	5e-05	0.402	CCCTAAGGGTCAACAA
UP00048_1	chr10	11324658	11324673	+	11.3434	5.08e-05	0.404	AATCGAAGGTCAGCTT
UP00048_1	chr6	39891463	39891478	-	11.3333	5.11e-05	0.404	CCATAAAGTTCACCGC
UP00048_1	chr19	3136594	3136609	+	11.3333	5.11e-05	0.404	GTCGCAAGGTCACGTC
UP00048_1	chr6	22107013	22107028	-	11.3232	5.14e-05	0.404	GACAAAAGTTCAATGG
UP00048_1	chr1	232575844	232575859	+	11.3131	5.17e-05	0.404	TCGGAAGGGTCAAAAG
UP00048_1	chr6	107887609	107887624	+	11.3131	5.17e-05	0.404	CAGCAAAGGTCGTCAG
UP00048_1	chr6	27884491	27884506	+	11.303	5.19e-05	0.404	CTCCAAAGGTTACGTA
UP00048_1	chr9	113814376	113814391	+	11.303	5.19e-05	0.404	CTTAAGAGGTCAGGCT
UP00048_1	chrX	153282888	153282903	+	11.303	5.19e-05	0.404	CTGCTGAGGTCACCTG
UP00048_1	chr16	79267831	79267846	-	11.2929	5.22e-05	0.404	ACTGAGAGGTCAGGAA
UP00048_1	chr2	105740125	105740140	-	11.2525	5.33e-05	0.407	AAACAGAGGTCAGGAG
UP00048_1	chr3	179719779	179719794	+	11.2525	5.33e-05	0.407	TTACCAAGGTCAAGAG
UP00048_1	chr2	9699597	9699612	+	11.2424	5.36e-05	0.407	CATCCAAGGTCACTCC
UP00048_1	chr3	134774475	134774490	-	11.2424	5.36e-05	0.407	TTACCAAGGTCAAGTT
UP00048_1	chr6	33352621	33352636	+	11.2424	5.36e-05	0.407	TTTAAGGGGTCATCTA
UP00048_1	chr1	232899682	232899697	+	11.2323	5.39e-05	0.407	GCTTAGAGTTCAACTT
UP00048_1	chr3	173307802	173307817	+	11.2121	5.45e-05	0.407	AAGAAAAGTTCATAGA
UP00048_1	chr8	42158986	42159001	-	11.1919	5.51e-05	0.407	GCTGCAAGGTCAAGAT
UP00048_1	chr17	33203625	33203640	-	11.1919	5.51e-05	0.407	TTGCCAAGGTCATTTA
UP00048_1	chr17	52790259	52790274	-	11.1919	5.51e-05	0.407	TCACTAAGGTCAAAGG
UP00048_1	chr9	114585954	114585969	-	11.1818	5.54e-05	0.407	TCTCACAGGTCACTCA
UP00048_1	chr13	47614744	47614759	-	11.1818	5.54e-05	0.407	TATCTGAGGTCACTTA
UP00048_1	chr18	17966501	17966516	-	11.1818	5.54e-05	0.407	GAGGAGAGGTCATAGA
UP00048_1	chr3	113554021	113554036	-	11.1717	5.57e-05	0.407	TTTTTGAGGTCACCAA
UP00048_1	chr7	23024668	23024683	+	11.1717	5.57e-05	0.407	CCTGAGAGGTCATTCA
UP00048_1	chr16	11671906	11671921	-	11.1717	5.57e-05	0.407	GACATGAGGTCACCAG
UP00048_1	chr3	181479346	181479361	+	11.1616	5.6e-05	0.407	ATACAAAGTTCACTGA
UP00048_1	chr17	73634992	73635007	-	11.1616	5.6e-05	0.407	TCTTTGAGGTCACAGG
UP00048_1	chr16	66526935	66526950	+	11.1515	5.63e-05	0.408	AGGCCAAGGTCACAGG
UP00048_1	chr5	106934969	106934984	-	11.1414	5.66e-05	0.408	AGGAAAAGTTCACAGT
UP00048_1	chr10	63326677	63326692	-	11.1212	5.72e-05	0.411	TGGGAAGGGTCATGTG
UP00048_1	chr7	73270016	73270031	-	11.101	5.78e-05	0.413	AATCAAAGGACACCTG
UP00048_1	chr17	39936545	39936560	+	11.101	5.78e-05	0.413	AGGGAAAGGTCAGAGG
UP00048_1	chr6	27968498	27968513	+	11.0808	5.84e-05	0.414	TTTTAAAGTTCAGCCC
UP00048_1	chr9	115384178	115384193	-	11.0808	5.84e-05	0.414	TGTCAGGGGTCACGCT
UP00048_1	chr10	11327531	11327546	+	11.0606	5.9e-05	0.418	AAACAAAGTTCAGGTG
UP00048_1	chr7	26195975	26195990	-	11.0505	5.93e-05	0.418	TTTTAAAGGTTAACCG
UP00048_1	chr17	3561285	3561300	-	11.0404	5.96e-05	0.419	CTCCAAAGTTCAGATG
UP00048_1	chr2	38015378	38015393	+	11.0101	6.06e-05	0.424	CTCTTAAGGTCACTAG
UP00048_1	chr2	38715513	38715528	+	11	6.09e-05	0.424	CTGTCAAGGTCACGCA
UP00048_1	chr19	17367129	17367144	+	11	6.09e-05	0.424	CCTTTAAGGTCATTTT
UP00048_1	chr3	10237487	10237502	+	10.9899	6.12e-05	0.425	TGAGAGAGGTCACCAC
UP00048_1	chr19	63611494	63611509	+	10.9596	6.22e-05	0.427	ACTGTGAGGTCACCGG
UP00048_1	chrX	7043383	7043398	-	10.9495	6.25e-05	0.427	AAAAGAAGGTCACCAA
UP00048_1	chr3	123304339	123304354	+	10.9394	6.28e-05	0.427	TTAGAGAGGTCACTGA
UP00048_1	chr16	88159131	88159146	+	10.9394	6.28e-05	0.427	AGCAAGAGGTCATTTT
UP00048_1	chr2	191243778	191243793	-	10.9192	6.35e-05	0.427	CCTCAGAGTTCAACAA
UP00048_1	chr9	84959092	84959107	+	10.899	6.42e-05	0.427	TTTGAAAGTTCAAACC
UP00048_1	chr17	16130242	16130257	+	10.899	6.42e-05	0.427	TATTAAAGTTCAGAGT
UP00048_1	chr18	58999404	58999419	+	10.899	6.42e-05	0.427	TTTTAGAGTTCATCTC
UP00048_1	chr1	87346630	87346645	-	10.8889	6.45e-05	0.427	CATAAAAGGTTACAGG
UP00048_1	chr5	33886200	33886215	-	10.8889	6.45e-05	0.427	TCCCAGAGGTCGCCGT
UP00048_1	chr10	64085390	64085405	+	10.8889	6.45e-05	0.427	AATTCAAGGTCATTTT
UP00048_1	chr14	105536918	105536933	-	10.8889	6.45e-05	0.427	CACCAGGGGTCACCCA
UP00048_1	chr15	19962665	19962680	-	10.8889	6.45e-05	0.427	CACCAGGGGTCACCCA
UP00048_1	chr3	23670147	23670162	-	10.8788	6.48e-05	0.427	GGGAAAAGGTCAGTGA
UP00048_1	chr14	67747673	67747688	-	10.8788	6.48e-05	0.427	GGGAAAGGGTCACAAA
UP00048_1	chr11	63750710	63750725	-	10.8687	6.52e-05	0.427	GCAGCAAGGTCACCTC
UP00048_1	chr1	31668861	31668876	-	10.8586	6.55e-05	0.427	TAGCCGAGGTCACGCT
UP00048_1	chr3	4994408	4994423	+	10.8586	6.55e-05	0.427	GTGAGAAGGTCACAGA
UP00048_1	chr6	133182391	133182406	-	10.8586	6.55e-05	0.427	TGGTAAAGTTCACTTC
UP00048_1	chr20	48666785	48666800	+	10.8586	6.55e-05	0.427	CCCTCAAGGTCAAGGG
UP00048_1	chr9	33294548	33294563	-	10.8384	6.62e-05	0.428	TCAAAGAGTTCACCAA
UP00048_1	chr2	201696891	201696906	+	10.8283	6.66e-05	0.428	CCTGAAAGTTCAGGTT
UP00048_1	chr7	4689665	4689680	+	10.8283	6.66e-05	0.428	TTACTGAGGTCACCTT
UP00048_1	chr1	31668983	31668998	+	10.8182	6.69e-05	0.428	CCTGAAAGTTCAATGG
UP00048_1	chr3	99738195	99738210	+	10.8081	6.72e-05	0.428	TACTAGGGGTCACAAG
UP00048_1	chr2	125846206	125846221	-	10.798	6.76e-05	0.428	TTAACAAGGTCACTTT
UP00048_1	chr22	27525022	27525037	-	10.798	6.76e-05	0.428	TACTTAAGGTCAAACT
UP00048_1	chr5	5414277	5414292	-	10.7879	6.79e-05	0.428	GTTCAGAGTTCACTGA
UP00048_1	chr7	48116549	48116564	-	10.7879	6.79e-05	0.428	GTATAGAGTTCACCTG
UP00048_1	chr19	17837655	17837670	-	10.7879	6.79e-05	0.428	AAGGTAAGGTCACATC
UP00048_1	chr8	33531898	33531913	+	10.7778	6.83e-05	0.428	GGGCAGAGGTCAGCTC
UP00048_1	chr8	125277451	125277466	-	10.7778	6.83e-05	0.428	TTATAGAGGTCAATCG
UP00048_1	chr10	112145638	112145653	-	10.7778	6.83e-05	0.428	ACACAGAGGTCAGGCA
UP00048_1	chr13	46123383	46123398	+	10.7576	6.9e-05	0.43	CATCAAAGTTCAGAAA
UP00048_1	chr6	7834534	7834549	+	10.7475	6.94e-05	0.43	TTTCAAGGTTCATCTC
UP00048_1	chr22	46762723	46762738	-	10.7475	6.94e-05	0.43	ACACAGAGGTCAGGGA
UP00048_1	chr3	187984152	187984167	+	10.7374	6.97e-05	0.43	TAGTGAAGGTCATAGG
UP00048_1	chr5	106759273	106759288	+	10.7374	6.97e-05	0.43	GCTTTAAGGTCAGCCA
UP00048_1	chr6	27208650	27208665	+	10.7273	7.01e-05	0.43	CGTCAGAGGTCAGGTC
UP00048_1	chr1	148801487	148801502	-	10.7172	7.04e-05	0.43	CCTGAGAGGTCAGAGG
UP00048_1	chr17	63746880	63746895	+	10.7172	7.04e-05	0.43	GAAAACAGGTCACCTG
UP00048_1	chr20	45820991	45821006	-	10.7172	7.04e-05	0.43	CTTTCAAGGTCACAGC
UP00048_1	chr3	4994274	4994289	+	10.7071	7.08e-05	0.43	GCGCAGAGGTCAGTGA
UP00048_1	chr1	201557048	201557063	+	10.697	7.12e-05	0.43	TGGAAGAGGTCATTTC
UP00048_1	chr4	106734774	106734789	-	10.697	7.12e-05	0.43	AATCAAAGGTTAAAAG
UP00048_1	chr6	30188889	30188904	-	10.697	7.12e-05	0.43	GTCCAAAGTTCAGGAC
UP00048_1	chr11	7520594	7520609	-	10.6465	7.3e-05	0.438	GACACAAGGTCATGGC
UP00048_1	chr13	21587542	21587557	+	10.6465	7.3e-05	0.438	GTGAAAAGTTCAGCTC
UP00048_1	chr9	78277217	78277232	-	10.5859	7.53e-05	0.449	GCATAAGGGTCAAGAT
UP00048_1	chr13	109922262	109922277	-	10.5859	7.53e-05	0.449	CTTCTGAGGTCACCAC
UP00048_1	chr3	23874324	23874339	-	10.5657	7.61e-05	0.449	TAGCTAAGGTCATTGC
UP00048_1	chr10	2980961	2980976	+	10.5657	7.61e-05	0.449	TGCCAAAGTTCAATAA
UP00048_1	chr11	117786185	117786200	-	10.5657	7.61e-05	0.449	GAAAAGAGGTCATTTC
UP00048_1	chr12	112130531	112130546	+	10.5657	7.61e-05	0.449	ATCAAGAGTTCATCTT
UP00048_1	chr1	179634719	179634734	+	10.5556	7.65e-05	0.45	TGTAGAAGGTCACTTC
UP00048_1	chr5	5414246	5414261	-	10.5455	7.68e-05	0.45	ACCAAGAGTTCACAGT
UP00048_1	chr17	38801022	38801037	+	10.5455	7.68e-05	0.45	ATCCTGAGGTCACGGT
UP00048_1	chr4	14467269	14467284	-	10.5354	7.72e-05	0.45	CCTTGAAGGTCAAGGA
UP00048_1	chr16	22217226	22217241	+	10.5354	7.72e-05	0.45	TCCCAGAGGTTACGTT
UP00048_1	chr14	105238295	105238310	-	10.5152	7.8e-05	0.452	AGGCAGAGGTCAGCCA
UP00048_1	chr21	15516386	15516401	+	10.5152	7.8e-05	0.452	TCAGGAAGGTCACAGG
UP00048_1	chr4	152885563	152885578	+	10.5051	7.84e-05	0.452	TGACAAGGGTCACTAT
UP00048_1	chr18	42008023	42008038	-	10.5051	7.84e-05	0.452	AAGAAAATGTCACCAG
UP00048_1	chr21	41739733	41739748	-	10.4949	7.88e-05	0.452	GTGTCAAGGTCATTTG
UP00048_1	chr11	65112265	65112280	+	10.4747	7.96e-05	0.452	TCGTGGAGGTCACGTT
UP00048_1	chr12	100962059	100962074	-	10.4747	7.96e-05	0.452	CTTTAAATGTCACCAG
UP00048_1	chr2	12114944	12114959	-	10.4646	8.01e-05	0.452	ATTTCGAGGTCACATG
UP00048_1	chr3	53780089	53780104	+	10.4646	8.01e-05	0.452	CTGGAAGGGTCACAGA
UP00048_1	chr1	87344779	87344794	+	10.4343	8.13e-05	0.452	CCTTAAAGGTTATGGG
UP00048_1	chr6	135685889	135685904	+	10.4343	8.13e-05	0.452	ATGCAAAGGTTACAAA
UP00048_1	chr6	135685889	135685904	+	10.4343	8.13e-05	0.452	ATGCAAAGGTTACAAA
UP00048_1	chr16	45510560	45510575	-	10.4343	8.13e-05	0.452	CCTCTGAGGTCACACA
UP00048_1	chr18	9056847	9056862	-	10.4343	8.13e-05	0.452	CATTTAAGGTCAAGCC
UP00048_1	chr7	7974292	7974307	-	10.4242	8.17e-05	0.452	TAGCAGGGGTCAACAA
UP00048_1	chr13	45862096	45862111	-	10.4141	8.21e-05	0.452	TCTGGAAGTTCACCTT
UP00048_1	chr2	98443950	98443965	-	10.404	8.25e-05	0.452	CCCATGAGGTCACGGG
UP00048_1	chr2	231444146	231444161	-	10.404	8.25e-05	0.452	ATTTAGGGGTCAAGTG
UP00048_1	chr20	47338217	47338232	-	10.404	8.25e-05	0.452	ACGTAAGGGTCATTGT
UP00048_1	chr1	201597864	201597879	-	10.3939	8.29e-05	0.452	ATTCTGAGGTCACAGA
UP00048_1	chr8	141546561	141546576	+	10.3939	8.29e-05	0.452	AAATAAAGTTCAAGAA
UP00048_1	chr12	92093641	92093656	+	10.3939	8.29e-05	0.452	TAAAAAAGTTCAGCAT
UP00048_1	chr4	88068753	88068768	-	10.3838	8.34e-05	0.452	TGGCACAGGTCATCTG
UP00048_1	chr6	344865	344880	-	10.3838	8.34e-05	0.452	TCCCAAAGGGCATCCT
UP00048_1	chr10	63326736	63326751	+	10.3838	8.34e-05	0.452	GCTCCAAGTTCATGAG
UP00048_1	chr14	96424448	96424463	+	10.3737	8.38e-05	0.452	TTGTAGAGGTCAGAGA
UP00048_1	chr12	109583764	109583779	+	10.3636	8.42e-05	0.452	ACCATGAGGTCACGGT
UP00048_1	chr21	25866234	25866249	-	10.3636	8.42e-05	0.452	ACTAGAAGGTCATTCA
UP00048_1	chr21	15516454	15516469	+	10.3535	8.46e-05	0.452	TACCCAAGTTCACAAG
UP00048_1	chr2	111642873	111642888	+	10.3333	8.55e-05	0.452	TCAAAGGGGTCACCCA
UP00048_1	chr18	19735188	19735203	-	10.3333	8.55e-05	0.452	GCACGAAGGTCACTGA
UP00048_1	chr8	28252531	28252546	+	10.3232	8.59e-05	0.452	GCACCAAGGTCATGGC
UP00048_1	chr21	44451305	44451320	+	10.3131	8.63e-05	0.452	GTGCAGGGGTCACTTT
UP00048_1	chr7	999619	999634	+	10.303	8.68e-05	0.452	GCTGGAAGGTCAGCTT
UP00048_1	chr7	114345143	114345158	-	10.303	8.68e-05	0.452	ATTAAAGGTTCACATT
UP00048_1	chr9	70787772	70787787	-	10.303	8.68e-05	0.452	TAGTAAAGGTTATATG
UP00048_1	chr12	91281268	91281283	-	10.303	8.68e-05	0.452	GATTCAAGGTCAGCTC
UP00048_1	chr15	42795852	42795867	-	10.303	8.68e-05	0.452	TTCTCAAGGTCAAAAA
UP00048_1	chr19	12764559	12764574	+	10.303	8.68e-05	0.452	AACAGAAGGTCATGAC
UP00048_1	chr19	54070693	54070708	+	10.303	8.68e-05	0.452	CCGAGAAGGTCACTGT
UP00048_1	chr1	158860126	158860141	-	10.2929	8.72e-05	0.452	TCCAAAAAGTCACCAG
UP00048_1	chr1	41973760	41973775	+	10.2828	8.76e-05	0.452	TCACAGAGGTCAGTGT
UP00048_1	chr2	149133254	149133269	-	10.2828	8.76e-05	0.452	CCAGAAAGTTCACAGA
UP00048_1	chr19	63679233	63679248	+	10.2828	8.76e-05	0.452	GTTCAAAGGGCATGGG
UP00048_1	chr2	54650656	54650671	-	10.2727	8.81e-05	0.452	CATCAAAAGTCACCAG
UP00048_1	chr20	23262908	23262923	+	10.2727	8.81e-05	0.452	ATTCTGAGGTCAAGGG
UP00048_1	chr2	25498042	25498057	+	10.2626	8.85e-05	0.452	TATCCGAGGTCAAAAG
UP00048_1	chr2	201690457	201690472	-	10.2525	8.9e-05	0.452	TTTCAAATGTCAACCA
UP00048_1	chr4	121207795	121207810	-	10.2525	8.9e-05	0.452	CACTAGGGGTCACATG
UP00048_1	chr22	27521828	27521843	-	10.2525	8.9e-05	0.452	GTCCCGAGGTCATCTT
UP00048_1	chr8	67057113	67057128	-	10.2424	8.94e-05	0.452	CTGAAAGGGTCATTTA
UP00048_1	chr10	5944466	5944481	-	10.2424	8.94e-05	0.452	CCCCCAAGGTCAGCTC
UP00048_1	chr5	55480471	55480486	+	10.2323	8.99e-05	0.452	GCTGAGAGGTCAGTAA
UP00048_1	chr5	124068076	124068091	+	10.2323	8.99e-05	0.452	CCTTAGAGGTCGCCAG
UP00048_1	chr13	48004292	48004307	+	10.2323	8.99e-05	0.452	GCAAAAAGTTCATTCT
UP00048_1	chr14	94798505	94798520	-	10.2222	9.03e-05	0.452	TCATAAATGTCACGTG
UP00048_1	chr7	47944710	47944725	-	10.2121	9.08e-05	0.452	AGGCGAAGGTCACACA
UP00048_1	chr11	85336743	85336758	-	10.2121	9.08e-05	0.452	GGCAAGAGGTCAGCGA
UP00048_1	chr19	4218769	4218784	+	10.2121	9.08e-05	0.452	CAGGTAAGGTCACAGA
UP00048_1	chr9	24922972	24922987	+	10.202	9.12e-05	0.452	TTCTTGAGGTCACATT
UP00048_1	chr17	78000946	78000961	+	10.202	9.12e-05	0.452	GCTGAAAGTTCAGACT
UP00048_1	chr20	61730050	61730065	-	10.202	9.12e-05	0.452	CTGGAGAGGTCAGGAG
UP00048_1	chr21	25880832	25880847	-	10.1919	9.17e-05	0.452	ATGTACAGGTCACATG
UP00048_1	chr22	41341278	41341293	+	10.1818	9.21e-05	0.452	GGGTAAAGGTCGCCCT
UP00048_1	chr11	86826012	86826027	-	10.1717	9.26e-05	0.452	AGGCTAAGGTCAAGAA
UP00048_1	chr13	76218239	76218254	-	10.1717	9.26e-05	0.452	CAAAAGAGGTCAATGG
UP00048_1	chr15	29408724	29408739	+	10.1717	9.26e-05	0.452	GCTCAGAGTTCAGCTC
UP00048_1	chr12	26844074	26844089	-	10.1616	9.31e-05	0.452	TAGTTAAGGTCAGCTC
UP00048_1	chr12	91906004	91906019	+	10.1616	9.31e-05	0.452	TTTCAGAGTTCAGCAA
UP00048_1	chr3	99758020	99758035	+	10.1515	9.35e-05	0.452	ACGCAAAGTTCAGAAC
UP00048_1	chr10	73603912	73603927	+	10.1515	9.35e-05	0.452	AGTTCAAGGTCATGTC
UP00048_1	chr15	61553755	61553770	-	10.1515	9.35e-05	0.452	TTGGGAAGGTCAACAA
UP00048_1	chr17	38801073	38801088	+	10.1515	9.35e-05	0.452	TCCCTAAGTTCACACA
UP00048_1	chr2	9755734	9755749	+	10.1414	9.4e-05	0.452	GCACAGAGTTCACGCC
UP00048_1	chr2	74051831	74051846	-	10.1414	9.4e-05	0.452	CATCTGAGGTCAAGTT
UP00048_1	chr17	4246022	4246037	+	10.1414	9.4e-05	0.452	CCCTAAAGGGCACCAG
UP00048_1	chr6	91240135	91240150	-	10.1313	9.44e-05	0.452	ACTAAAGGTTCATGTA
UP00048_1	chr17	70803312	70803327	+	10.1313	9.44e-05	0.452	CCCTCAAGGTCAGGTG
UP00048_1	chr6	7828111	7828126	+	10.1212	9.49e-05	0.452	AAGAGAAGGTCAAAGG
UP00048_1	chr1	177209408	177209423	-	10.1111	9.54e-05	0.452	TCTTAGAGTTCAAAGT
UP00048_1	chr14	63404664	63404679	+	10.1111	9.54e-05	0.452	TTTGAAAGGTGACCTA
UP00048_1	chr21	34271198	34271213	-	10.1111	9.54e-05	0.452	AATTTAAGTTCATCTG
UP00048_1	chr5	139205149	139205164	+	10.101	9.59e-05	0.452	CCCAAGAGTTCATATG
UP00048_1	chr15	49308117	49308132	+	10.101	9.59e-05	0.452	TCTCCAGGGTCACAGA
UP00048_1	chr16	11678916	11678931	-	10.101	9.59e-05	0.452	ACTTCAAGTTCACCTC
UP00048_1	chr17	33203200	33203215	+	10.101	9.59e-05	0.452	TCTCAAAGGACAACAG
UP00048_1	chr8	144179086	144179101	-	10.0909	9.63e-05	0.453	TGCTCAAGGTCATGTC
UP00048_1	chr20	22170581	22170596	+	10.0808	9.68e-05	0.454	AAGAAAGGGTCAATTC
UP00048_1	chr1	172102346	172102361	-	10.0707	9.73e-05	0.454	CACCTAAGTTCACATG
UP00048_1	chr8	125003636	125003651	-	10.0707	9.73e-05	0.454	CAGCTGAGGTCATGTG
UP00048_1	chr11	7490426	7490441	-	10.0606	9.78e-05	0.454	CACACAAGGTCATGGC
UP00048_1	chr14	61198983	61198998	-	10.0404	9.88e-05	0.454	AGGAGAAGGTCACCGC
UP00048_1	chr17	71779161	71779176	-	10.0404	9.88e-05	0.454	AAGGGAAGGTCACAGA
UP00048_1	chr1	16713159	16713174	-	10.0303	9.93e-05	0.454	CGCCAAGGGTCATATC
UP00048_1	chr2	157821386	157821401	+	10.0303	9.93e-05	0.454	GCCCAAATGTCATCTC
UP00048_1	chr6	100123379	100123394	-	10.0303	9.93e-05	0.454	CTCCAAGGGTCAGCAC
UP00048_1	chr7	4689757	4689772	+	10.0303	9.93e-05	0.454	ACTCCAGGGTCACCCC
UP00048_1	chr13	33201118	33201133	+	10.0303	9.93e-05	0.454	GCTGAGAGTTCATGTC
UP00048_1	chr15	29433077	29433092	-	10.0303	9.93e-05	0.454	AATCTGAGGTCAGCTG
UP00048_1	chr11	86825984	86825999	-	10.0202	9.98e-05	0.454	TGACAGAGTTCACATG
UP00048_1	chr12	26343045	26343060	+	10.0202	9.98e-05	0.454	TCTGTGAGGTCACTGG
UP00048_1	chr18	58978957	58978972	-	10.0202	9.98e-05	0.454	TTTGACAGGTCACTAG
