# Supplementary material for: The MEME Suite
Source: Nucleic Acids Res. 2015 May 7;43(Web Server issue):W39–49. doi: 10.1093/nar/gkv416 (PMC4489269; doi:10.1093/nar/gkv416)
Supplement: SUPPLEMENTARY DATA [file supp_gkv416_nar-00283-web-b-2015-File005.zip › case4/meme-chip/fimo_out_8/fimo.gff]

##gff-version 3
chr1	fimo	nucleotide_motif	1700279	1700293	48.1	+	.	Name=UP00018_1;ID=UP00018_1-1-chr1;pvalue=1.56e-05;qvalue=0.734;sequence=GGAACCGAAACTTAG;
chr1	fimo	nucleotide_motif	21492753	21492767	42.8	+	.	Name=UP00018_1;ID=UP00018_1-1-chr1;pvalue=5.21e-05;qvalue=0.734;sequence=GGTAGTGAAACTGAA;
chr1	fimo	nucleotide_motif	28374399	28374413	45.4	+	.	Name=UP00018_1;ID=UP00018_1-1-chr1;pvalue=2.87e-05;qvalue=0.734;sequence=GAGATCGAAACCCCG;
chr1	fimo	nucleotide_motif	30992956	30992970	52.8	-	.	Name=UP00018_1;ID=UP00018_1-1-chr1;pvalue=5.18e-06;qvalue=0.711;sequence=AGAACTGAAACCAAA;
chr1	fimo	nucleotide_motif	42045365	42045379	41.8	-	.	Name=UP00018_1;ID=UP00018_1-1-chr1;pvalue=6.54e-05;qvalue=0.745;sequence=AGTTTTGAAACCTGT;
chr1	fimo	nucleotide_motif	42045368	42045382	40.5	+	.	Name=UP00018_1;ID=UP00018_1-2-chr1;pvalue=8.99e-05;qvalue=0.752;sequence=GGTTTCAAAACTAAA;
chr1	fimo	nucleotide_motif	59207044	59207058	41.3	-	.	Name=UP00018_1;ID=UP00018_1-1-chr1;pvalue=7.33e-05;qvalue=0.745;sequence=AGACTTGAAACTGAA;
chr1	fimo	nucleotide_motif	66520747	66520761	41.2	+	.	Name=UP00018_1;ID=UP00018_1-1-chr1;pvalue=7.65e-05;qvalue=0.745;sequence=AGTAGTGAAACTGAG;
chr1	fimo	nucleotide_motif	67998425	67998439	44.6	+	.	Name=UP00018_1;ID=UP00018_1-1-chr1;pvalue=3.48e-05;qvalue=0.734;sequence=ATTACTGAAACCAAG;
chr1	fimo	nucleotide_motif	85101278	85101292	42.2	+	.	Name=UP00018_1;ID=UP00018_1-1-chr1;pvalue=6.04e-05;qvalue=0.745;sequence=TTCTACGAAACCACA;
chr1	fimo	nucleotide_motif	101473838	101473852	45.9	+	.	Name=UP00018_1;ID=UP00018_1-1-chr1;pvalue=2.54e-05;qvalue=0.734;sequence=CCAATTGAAACTGCA;
chr1	fimo	nucleotide_motif	101645943	101645957	40.4	-	.	Name=UP00018_1;ID=UP00018_1-1-chr1;pvalue=9.08e-05;qvalue=0.753;sequence=TGAACTGAAACCTAC;
chr1	fimo	nucleotide_motif	110378569	110378583	44.7	+	.	Name=UP00018_1;ID=UP00018_1-1-chr1;pvalue=3.39e-05;qvalue=0.734;sequence=TAAACTGAAACTGAA;
chr1	fimo	nucleotide_motif	110682818	110682832	42.0	-	.	Name=UP00018_1;ID=UP00018_1-1-chr1;pvalue=6.28e-05;qvalue=0.745;sequence=GAGTTCGAAACTTCT;
chr1	fimo	nucleotide_motif	118000607	118000621	42.6	-	.	Name=UP00018_1;ID=UP00018_1-1-chr1;pvalue=5.46e-05;qvalue=0.734;sequence=GCTTCCGAAACCGCC;
chr1	fimo	nucleotide_motif	148806696	148806710	41.0	-	.	Name=UP00018_1;ID=UP00018_1-1-chr1;pvalue=7.88e-05;qvalue=0.745;sequence=AAAAACAAAACCAAA;
chr1	fimo	nucleotide_motif	148806909	148806923	40.3	+	.	Name=UP00018_1;ID=UP00018_1-2-chr1;pvalue=9.24e-05;qvalue=0.758;sequence=AGCAGTGAAACCGAA;
chr1	fimo	nucleotide_motif	154213109	154213123	43.0	-	.	Name=UP00018_1;ID=UP00018_1-1-chr1;pvalue=5.01e-05;qvalue=0.734;sequence=TTTTTTGAAACCGCA;
chr1	fimo	nucleotide_motif	154462722	154462736	41.5	+	.	Name=UP00018_1;ID=UP00018_1-1-chr1;pvalue=7e-05;qvalue=0.745;sequence=AGTTTTGAAACTCAG;
chr1	fimo	nucleotide_motif	172097871	172097885	41.0	-	.	Name=UP00018_1;ID=UP00018_1-1-chr1;pvalue=7.96e-05;qvalue=0.745;sequence=ATGAATGAAACTGCA;
chr1	fimo	nucleotide_motif	181706195	181706209	40.8	-	.	Name=UP00018_1;ID=UP00018_1-1-chr1;pvalue=8.22e-05;qvalue=0.745;sequence=GGAAACGAAAGTACA;
chr1	fimo	nucleotide_motif	190812422	190812436	46.2	-	.	Name=UP00018_1;ID=UP00018_1-1-chr1;pvalue=2.37e-05;qvalue=0.734;sequence=CAAACTGAAACTGTA;
chr1	fimo	nucleotide_motif	201525925	201525939	44.8	-	.	Name=UP00018_1;ID=UP00018_1-1-chr1;pvalue=3.34e-05;qvalue=0.734;sequence=CCTATTGAAACTCAA;
chr1	fimo	nucleotide_motif	228326248	228326262	42.0	+	.	Name=UP00018_1;ID=UP00018_1-1-chr1;pvalue=6.23e-05;qvalue=0.745;sequence=GATACAGAAACCAAA;
chr1	fimo	nucleotide_motif	233214212	233214226	41.7	+	.	Name=UP00018_1;ID=UP00018_1-1-chr1;pvalue=6.79e-05;qvalue=0.745;sequence=AATGTTGAAACCAGA;
chr10	fimo	nucleotide_motif	14742001	14742015	40.7	+	.	Name=UP00018_1;ID=UP00018_1-1-chr10;pvalue=8.46e-05;qvalue=0.746;sequence=GGAAATGAAACTTGA;
chr10	fimo	nucleotide_motif	64067287	64067301	42.5	-	.	Name=UP00018_1;ID=UP00018_1-1-chr10;pvalue=5.65e-05;qvalue=0.74;sequence=GCAACTGAAACTAAA;
chr10	fimo	nucleotide_motif	64083246	64083260	43.9	+	.	Name=UP00018_1;ID=UP00018_1-1-chr10;pvalue=4.04e-05;qvalue=0.734;sequence=ATGAACGAAACCTAG;
chr10	fimo	nucleotide_motif	64085381	64085395	41.2	-	.	Name=UP00018_1;ID=UP00018_1-1-chr10;pvalue=7.65e-05;qvalue=0.745;sequence=TGAATTGAAACTCCT;
chr10	fimo	nucleotide_motif	69761722	69761736	40.6	+	.	Name=UP00018_1;ID=UP00018_1-1-chr10;pvalue=8.65e-05;qvalue=0.747;sequence=CCATGCGAAACCGAC;
chr10	fimo	nucleotide_motif	96986157	96986171	43.7	-	.	Name=UP00018_1;ID=UP00018_1-1-chr10;pvalue=4.28e-05;qvalue=0.734;sequence=AGAACTGAAACTGTT;
chr10	fimo	nucleotide_motif	112106457	112106471	43.9	-	.	Name=UP00018_1;ID=UP00018_1-1-chr10;pvalue=4.04e-05;qvalue=0.734;sequence=CGAAACGAAACAAAG;
chr10	fimo	nucleotide_motif	121454137	121454151	43.7	+	.	Name=UP00018_1;ID=UP00018_1-1-chr10;pvalue=4.23e-05;qvalue=0.734;sequence=GTTTTCGAAACCTCC;
chr11	fimo	nucleotide_motif	1832961	1832975	40.1	+	.	Name=UP00018_1;ID=UP00018_1-1-chr11;pvalue=9.81e-05;qvalue=0.771;sequence=CAGAATGAAACTGAG;
chr11	fimo	nucleotide_motif	8660719	8660733	48.9	+	.	Name=UP00018_1;ID=UP00018_1-1-chr11;pvalue=1.29e-05;qvalue=0.734;sequence=CTCACCGAAACCGTA;
chr11	fimo	nucleotide_motif	34083355	34083369	46.2	+	.	Name=UP00018_1;ID=UP00018_1-1-chr11;pvalue=2.37e-05;qvalue=0.734;sequence=CCAAGCGAAACCAAT;
chr11	fimo	nucleotide_motif	63794231	63794245	43.2	-	.	Name=UP00018_1;ID=UP00018_1-1-chr11;pvalue=4.81e-05;qvalue=0.734;sequence=CATCCCGAAACTCCA;
chr11	fimo	nucleotide_motif	64375390	64375404	55.7	+	.	Name=UP00018_1;ID=UP00018_1-1-chr11;pvalue=2.67e-06;qvalue=0.638;sequence=AGAACCGAAACCAGG;
chr11	fimo	nucleotide_motif	64641744	64641758	40.8	+	.	Name=UP00018_1;ID=UP00018_1-1-chr11;pvalue=8.34e-05;qvalue=0.746;sequence=TAGTTCGAAACTTCC;
chr11	fimo	nucleotide_motif	65661840	65661854	43.6	-	.	Name=UP00018_1;ID=UP00018_1-1-chr11;pvalue=4.39e-05;qvalue=0.734;sequence=GCAACTGAAACCAAA;
chr11	fimo	nucleotide_motif	67790706	67790720	47.2	+	.	Name=UP00018_1;ID=UP00018_1-1-chr11;pvalue=1.88e-05;qvalue=0.734;sequence=AGAACTGAAACTGGA;
chr11	fimo	nucleotide_motif	68580454	68580468	40.0	+	.	Name=UP00018_1;ID=UP00018_1-1-chr11;pvalue=9.91e-05;qvalue=0.771;sequence=GGAACTGAAACTGGC;
chr11	fimo	nucleotide_motif	71822924	71822938	43.6	-	.	Name=UP00018_1;ID=UP00018_1-1-chr11;pvalue=4.35e-05;qvalue=0.734;sequence=CGCTTCGATACCAAA;
chr11	fimo	nucleotide_motif	72541789	72541803	48.0	-	.	Name=UP00018_1;ID=UP00018_1-1-chr11;pvalue=1.57e-05;qvalue=0.734;sequence=AGAATTGAAACCTGA;
chr11	fimo	nucleotide_motif	75624175	75624189	41.1	+	.	Name=UP00018_1;ID=UP00018_1-1-chr11;pvalue=7.76e-05;qvalue=0.745;sequence=CAAAGCGAAACGAAA;
chr11	fimo	nucleotide_motif	82450570	82450584	44.4	-	.	Name=UP00018_1;ID=UP00018_1-2-chr11;pvalue=3.63e-05;qvalue=0.734;sequence=TAATTCGAAACCTTT;
chr11	fimo	nucleotide_motif	82450819	82450833	46.0	-	.	Name=UP00018_1;ID=UP00018_1-1-chr11;pvalue=2.48e-05;qvalue=0.734;sequence=CTTTCTGAAACCAAA;
chr11	fimo	nucleotide_motif	103305426	103305440	47.1	+	.	Name=UP00018_1;ID=UP00018_1-1-chr11;pvalue=1.94e-05;qvalue=0.734;sequence=CTATTTGAAACCAAA;
chr11	fimo	nucleotide_motif	124446047	124446061	44.9	-	.	Name=UP00018_1;ID=UP00018_1-1-chr11;pvalue=3.22e-05;qvalue=0.734;sequence=TATTTCGAAACCTTG;
chr11	fimo	nucleotide_motif	131733030	131733044	50.0	-	.	Name=UP00018_1;ID=UP00018_1-1-chr11;pvalue=9.91e-06;qvalue=0.734;sequence=CATCTCGAAACTGAA;
chr11	fimo	nucleotide_motif	131733165	131733179	40.5	-	.	Name=UP00018_1;ID=UP00018_1-2-chr11;pvalue=8.99e-05;qvalue=0.752;sequence=CCTACCGAAACAATT;
chr12	fimo	nucleotide_motif	1534011	1534025	41.2	+	.	Name=UP00018_1;ID=UP00018_1-1-chr12;pvalue=7.58e-05;qvalue=0.745;sequence=ATAACTGAAACCATC;
chr12	fimo	nucleotide_motif	9692967	9692981	68.0	+	.	Name=UP00018_1;ID=UP00018_1-1-chr12;pvalue=1.57e-07;qvalue=0.338;sequence=AGAACCGAAACTAAA;
chr12	fimo	nucleotide_motif	22588766	22588780	42.3	+	.	Name=UP00018_1;ID=UP00018_1-1-chr12;pvalue=5.92e-05;qvalue=0.745;sequence=CGGGGCGAAACTAAA;
chr12	fimo	nucleotide_motif	31941088	31941102	40.5	-	.	Name=UP00018_1;ID=UP00018_1-1-chr12;pvalue=8.95e-05;qvalue=0.752;sequence=ACTACAGAAACCACA;
chr12	fimo	nucleotide_motif	46493175	46493189	40.0	+	.	Name=UP00018_1;ID=UP00018_1-1-chr12;pvalue=9.91e-05;qvalue=0.771;sequence=CTAACCGAAACAAGG;
chr12	fimo	nucleotide_motif	67487868	67487882	42.6	-	.	Name=UP00018_1;ID=UP00018_1-1-chr12;pvalue=5.54e-05;qvalue=0.734;sequence=CAAAAAGAAACCAAA;
chr12	fimo	nucleotide_motif	67488985	67488999	59.0	+	.	Name=UP00018_1;ID=UP00018_1-1-chr12;pvalue=1.25e-06;qvalue=0.638;sequence=CGTTCCGAAACTGCA;
chr12	fimo	nucleotide_motif	91389646	91389660	41.0	-	.	Name=UP00018_1;ID=UP00018_1-1-chr12;pvalue=8e-05;qvalue=0.745;sequence=TGTAATGAAACTGTT;
chr12	fimo	nucleotide_motif	98251296	98251310	42.8	-	.	Name=UP00018_1;ID=UP00018_1-1-chr12;pvalue=5.26e-05;qvalue=0.734;sequence=AGTAATGAAACTGTG;
chr12	fimo	nucleotide_motif	107486109	107486123	41.0	+	.	Name=UP00018_1;ID=UP00018_1-1-chr12;pvalue=7.84e-05;qvalue=0.745;sequence=GGTACTGAAACCTTT;
chr12	fimo	nucleotide_motif	107486776	107486790	40.2	+	.	Name=UP00018_1;ID=UP00018_1-1-chr12;pvalue=9.6e-05;qvalue=0.767;sequence=CAAATTGAAACAAGA;
chr12	fimo	nucleotide_motif	120951603	120951617	44.8	-	.	Name=UP00018_1;ID=UP00018_1-1-chr12;pvalue=3.32e-05;qvalue=0.734;sequence=CCAGCCGAAACCACA;
chr12	fimo	nucleotide_motif	123972009	123972023	44.4	-	.	Name=UP00018_1;ID=UP00018_1-1-chr12;pvalue=3.65e-05;qvalue=0.734;sequence=ATGACTGAAACCACA;
chr13	fimo	nucleotide_motif	33014792	33014806	40.3	-	.	Name=UP00018_1;ID=UP00018_1-1-chr13;pvalue=9.42e-05;qvalue=0.765;sequence=AGAACCGGAACCGAA;
chr13	fimo	nucleotide_motif	35518932	35518946	42.0	+	.	Name=UP00018_1;ID=UP00018_1-1-chr13;pvalue=6.32e-05;qvalue=0.745;sequence=AAATTTGAAACTCCA;
chr13	fimo	nucleotide_motif	46123431	46123445	40.0	-	.	Name=UP00018_1;ID=UP00018_1-2-chr13;pvalue=9.95e-05;qvalue=0.772;sequence=AAAAACAAAACTAAA;
chr13	fimo	nucleotide_motif	46123443	46123457	40.8	-	.	Name=UP00018_1;ID=UP00018_1-1-chr13;pvalue=8.22e-05;qvalue=0.745;sequence=TAAATCAAAACTAAA;
chr13	fimo	nucleotide_motif	48004006	48004020	42.1	+	.	Name=UP00018_1;ID=UP00018_1-1-chr13;pvalue=6.13e-05;qvalue=0.745;sequence=AGTCACGAAACTGAC;
chr13	fimo	nucleotide_motif	49837959	49837973	41.7	-	.	Name=UP00018_1;ID=UP00018_1-1-chr13;pvalue=6.79e-05;qvalue=0.745;sequence=GTTAACGAAACTCTG;
chr13	fimo	nucleotide_motif	97939124	97939138	51.9	+	.	Name=UP00018_1;ID=UP00018_1-1-chr13;pvalue=6.48e-06;qvalue=0.711;sequence=GAATTCGAAACTGCA;
chr14	fimo	nucleotide_motif	23700277	23700291	42.3	+	.	Name=UP00018_1;ID=UP00018_1-1-chr14;pvalue=5.92e-05;qvalue=0.745;sequence=AGAACTGAAACTTAG;
chr14	fimo	nucleotide_motif	61198369	61198383	45.5	+	.	Name=UP00018_1;ID=UP00018_1-1-chr14;pvalue=2.78e-05;qvalue=0.734;sequence=GAAAATGAAACCAAA;
chr14	fimo	nucleotide_motif	61198369	61198383	45.5	+	.	Name=UP00018_1;ID=UP00018_1-1-chr14;pvalue=2.78e-05;qvalue=0.734;sequence=GAAAATGAAACCAAA;
chr14	fimo	nucleotide_motif	61287572	61287586	44.1	+	.	Name=UP00018_1;ID=UP00018_1-1-chr14;pvalue=3.9e-05;qvalue=0.734;sequence=GGATGCGAAACCCAA;
chr14	fimo	nucleotide_motif	80495693	80495707	48.0	-	.	Name=UP00018_1;ID=UP00018_1-1-chr14;pvalue=1.57e-05;qvalue=0.734;sequence=CATAATGAAACTGAA;
chr14	fimo	nucleotide_motif	81010308	81010322	41.3	+	.	Name=UP00018_1;ID=UP00018_1-2-chr14;pvalue=7.41e-05;qvalue=0.745;sequence=AAAACAGAAACTGAA;
chr14	fimo	nucleotide_motif	81010314	81010328	41.5	+	.	Name=UP00018_1;ID=UP00018_1-1-chr14;pvalue=7.1e-05;qvalue=0.745;sequence=GAAACTGAAACTTCA;
chr14	fimo	nucleotide_motif	105399308	105399322	53.7	-	.	Name=UP00018_1;ID=UP00018_1-1-chr14;pvalue=4.22e-06;qvalue=0.698;sequence=CTGACCGAAACTGAA;
chr15	fimo	nucleotide_motif	39196132	39196146	47.1	+	.	Name=UP00018_1;ID=UP00018_1-1-chr15;pvalue=1.93e-05;qvalue=0.734;sequence=TCAATCGAAACCGCC;
chr15	fimo	nucleotide_motif	43534475	43534489	55.6	-	.	Name=UP00018_1;ID=UP00018_1-1-chr15;pvalue=2.77e-06;qvalue=0.638;sequence=AGAAACGAAACCCCA;
chr15	fimo	nucleotide_motif	57059255	57059269	48.1	-	.	Name=UP00018_1;ID=UP00018_1-1-chr15;pvalue=1.55e-05;qvalue=0.734;sequence=AGAAATGAAACCAGA;
chr15	fimo	nucleotide_motif	57623308	57623322	47.9	+	.	Name=UP00018_1;ID=UP00018_1-1-chr15;pvalue=1.61e-05;qvalue=0.734;sequence=AGAATTGAAACTGAT;
chr15	fimo	nucleotide_motif	62236838	62236852	42.8	+	.	Name=UP00018_1;ID=UP00018_1-1-chr15;pvalue=5.26e-05;qvalue=0.734;sequence=AACACCGAAACCCTT;
chr15	fimo	nucleotide_motif	63384244	63384258	40.9	-	.	Name=UP00018_1;ID=UP00018_1-1-chr15;pvalue=8.15e-05;qvalue=0.745;sequence=AGAACCGAAAACTTA;
chr15	fimo	nucleotide_motif	65180736	65180750	40.1	+	.	Name=UP00018_1;ID=UP00018_1-1-chr15;pvalue=9.81e-05;qvalue=0.771;sequence=GTAAATGAAACTGTA;
chr15	fimo	nucleotide_motif	72476917	72476931	42.8	+	.	Name=UP00018_1;ID=UP00018_1-1-chr15;pvalue=5.23e-05;qvalue=0.734;sequence=AGAACTGAAACTGGG;
chr15	fimo	nucleotide_motif	88506336	88506350	41.8	+	.	Name=UP00018_1;ID=UP00018_1-1-chr15;pvalue=6.57e-05;qvalue=0.745;sequence=GGAAATGAAACTTCA;
chr16	fimo	nucleotide_motif	11679867	11679881	53.9	-	.	Name=UP00018_1;ID=UP00018_1-1-chr16;pvalue=4.03e-06;qvalue=0.698;sequence=AAAACCGAAACTTCA;
chr16	fimo	nucleotide_motif	11679906	11679920	40.7	-	.	Name=UP00018_1;ID=UP00018_1-2-chr16;pvalue=8.5e-05;qvalue=0.746;sequence=AGAAGTGAAACTGAT;
chr16	fimo	nucleotide_motif	18720342	18720356	43.7	+	.	Name=UP00018_1;ID=UP00018_1-1-chr16;pvalue=4.21e-05;qvalue=0.734;sequence=CCAACCGAAACCCGC;
chr16	fimo	nucleotide_motif	20793471	20793485	46.7	-	.	Name=UP00018_1;ID=UP00018_1-1-chr16;pvalue=2.12e-05;qvalue=0.734;sequence=GGAATTGAAACCAAG;
chr16	fimo	nucleotide_motif	31099215	31099229	41.6	-	.	Name=UP00018_1;ID=UP00018_1-1-chr16;pvalue=6.83e-05;qvalue=0.745;sequence=AGGAGCGAAACAAAA;
chr16	fimo	nucleotide_motif	51690772	51690786	40.9	-	.	Name=UP00018_1;ID=UP00018_1-1-chr16;pvalue=8.07e-05;qvalue=0.745;sequence=CTAAAAGAAACCAAA;
chr16	fimo	nucleotide_motif	55297213	55297227	40.9	-	.	Name=UP00018_1;ID=UP00018_1-1-chr16;pvalue=8.11e-05;qvalue=0.745;sequence=AAAAAAGAAACTAAA;
chr16	fimo	nucleotide_motif	68938494	68938508	40.7	+	.	Name=UP00018_1;ID=UP00018_1-1-chr16;pvalue=8.5e-05;qvalue=0.746;sequence=CCAAGCGAAACCTCC;
chr16	fimo	nucleotide_motif	80402079	80402093	43.4	+	.	Name=UP00018_1;ID=UP00018_1-1-chr16;pvalue=4.57e-05;qvalue=0.734;sequence=AGCAGCGAAACTGAT;
chr17	fimo	nucleotide_motif	1573233	1573247	42.7	-	.	Name=UP00018_1;ID=UP00018_1-1-chr17;pvalue=5.34e-05;qvalue=0.734;sequence=GGAATAGAAACCAGA;
chr17	fimo	nucleotide_motif	2116724	2116738	43.1	+	.	Name=UP00018_1;ID=UP00018_1-1-chr17;pvalue=4.84e-05;qvalue=0.734;sequence=CATATTGAAACAAAA;
chr17	fimo	nucleotide_motif	4246406	4246420	45.5	-	.	Name=UP00018_1;ID=UP00018_1-1-chr17;pvalue=2.81e-05;qvalue=0.734;sequence=ATGACCGAAACTGGT;
chr17	fimo	nucleotide_motif	20542851	20542865	42.9	+	.	Name=UP00018_1;ID=UP00018_1-1-chr17;pvalue=5.06e-05;qvalue=0.734;sequence=GAAATAGAAACCAAA;
chr17	fimo	nucleotide_motif	23409253	23409267	47.3	-	.	Name=UP00018_1;ID=UP00018_1-1-chr17;pvalue=1.85e-05;qvalue=0.734;sequence=CATTACGAAACTATG;
chr17	fimo	nucleotide_motif	25715073	25715087	44.8	-	.	Name=UP00018_1;ID=UP00018_1-1-chr17;pvalue=3.34e-05;qvalue=0.734;sequence=AAGTTTGAAACCACA;
chr17	fimo	nucleotide_motif	30724122	30724136	45.5	-	.	Name=UP00018_1;ID=UP00018_1-1-chr17;pvalue=2.81e-05;qvalue=0.734;sequence=AATATAGAAACTAAA;
chr17	fimo	nucleotide_motif	30929717	30929731	41.8	+	.	Name=UP00018_1;ID=UP00018_1-1-chr17;pvalue=6.66e-05;qvalue=0.745;sequence=GGAAATGAAACCACC;
chr17	fimo	nucleotide_motif	34871268	34871282	41.0	-	.	Name=UP00018_1;ID=UP00018_1-1-chr17;pvalue=8e-05;qvalue=0.745;sequence=TAAACCGAAACGGCA;
chr17	fimo	nucleotide_motif	38800747	38800761	45.0	+	.	Name=UP00018_1;ID=UP00018_1-1-chr17;pvalue=3.12e-05;qvalue=0.734;sequence=CATAATGAAACCAAC;
chr17	fimo	nucleotide_motif	54091754	54091768	46.7	+	.	Name=UP00018_1;ID=UP00018_1-1-chr17;pvalue=2.12e-05;qvalue=0.734;sequence=CGCTTCGAAACTACC;
chr17	fimo	nucleotide_motif	59924398	59924412	40.1	-	.	Name=UP00018_1;ID=UP00018_1-1-chr17;pvalue=9.77e-05;qvalue=0.771;sequence=TAAATAGAAACTGCA;
chr17	fimo	nucleotide_motif	67930067	67930081	48.4	+	.	Name=UP00018_1;ID=UP00018_1-1-chr17;pvalue=1.43e-05;qvalue=0.734;sequence=AATAATGAAACTAAA;
chr17	fimo	nucleotide_motif	72615090	72615104	41.1	-	.	Name=UP00018_1;ID=UP00018_1-1-chr17;pvalue=7.69e-05;qvalue=0.745;sequence=TAGTTTGAAACTACA;
chr17	fimo	nucleotide_motif	73652306	73652320	40.1	+	.	Name=UP00018_1;ID=UP00018_1-1-chr17;pvalue=9.81e-05;qvalue=0.771;sequence=GAAACCGAAAACAGA;
chr17	fimo	nucleotide_motif	73653226	73653240	41.4	-	.	Name=UP00018_1;ID=UP00018_1-1-chr17;pvalue=7.3e-05;qvalue=0.745;sequence=CAGAATGAAACCCCA;
chr17	fimo	nucleotide_motif	77091414	77091428	44.6	-	.	Name=UP00018_1;ID=UP00018_1-1-chr17;pvalue=3.47e-05;qvalue=0.734;sequence=CAAATCGAAAGTGCA;
chr17_random	fimo	nucleotide_motif	86099	86113	42.6	-	.	Name=UP00018_1;ID=UP00018_1-1-chr17_random;pvalue=5.49e-05;qvalue=0.734;sequence=CTTTATGAAACTACA;
chr18	fimo	nucleotide_motif	3576825	3576839	46.5	-	.	Name=UP00018_1;ID=UP00018_1-1-chr18;pvalue=2.21e-05;qvalue=0.734;sequence=AGAACTGAAACCAAC;
chr18	fimo	nucleotide_motif	22256962	22256976	43.6	-	.	Name=UP00018_1;ID=UP00018_1-1-chr18;pvalue=4.37e-05;qvalue=0.734;sequence=GACAACGAAACCAAC;
chr18	fimo	nucleotide_motif	58324637	58324651	55.9	-	.	Name=UP00018_1;ID=UP00018_1-1-chr18;pvalue=2.54e-06;qvalue=0.638;sequence=TGAAACGAAACTGAA;
chr18	fimo	nucleotide_motif	58324667	58324681	46.6	-	.	Name=UP00018_1;ID=UP00018_1-2-chr18;pvalue=2.17e-05;qvalue=0.734;sequence=AGAACTGAAACTTAA;
chr18	fimo	nucleotide_motif	58977364	58977378	40.4	-	.	Name=UP00018_1;ID=UP00018_1-1-chr18;pvalue=9.03e-05;qvalue=0.752;sequence=CATCTTGAAACTAGA;
chr19	fimo	nucleotide_motif	1602459	1602473	43.0	+	.	Name=UP00018_1;ID=UP00018_1-1-chr19;pvalue=4.96e-05;qvalue=0.734;sequence=GACTACGAAACCGCA;
chr19	fimo	nucleotide_motif	2429912	2429926	47.9	+	.	Name=UP00018_1;ID=UP00018_1-1-chr19;pvalue=1.63e-05;qvalue=0.734;sequence=TAAACCGAAACTGCG;
chr19	fimo	nucleotide_motif	2561872	2561886	44.3	-	.	Name=UP00018_1;ID=UP00018_1-1-chr19;pvalue=3.74e-05;qvalue=0.734;sequence=CCGACTGAAACCAAA;
chr19	fimo	nucleotide_motif	9799451	9799465	47.2	+	.	Name=UP00018_1;ID=UP00018_1-1-chr19;pvalue=1.9e-05;qvalue=0.734;sequence=GACACCGAAACCGTA;
chr19	fimo	nucleotide_motif	10625771	10625785	42.4	+	.	Name=UP00018_1;ID=UP00018_1-1-chr19;pvalue=5.79e-05;qvalue=0.745;sequence=CCTATCGAAAGCGGA;
chr19	fimo	nucleotide_motif	12754595	12754609	46.1	+	.	Name=UP00018_1;ID=UP00018_1-1-chr19;pvalue=2.47e-05;qvalue=0.734;sequence=CGATCCGAAACTTGT;
chr19	fimo	nucleotide_motif	16050726	16050740	48.5	-	.	Name=UP00018_1;ID=UP00018_1-1-chr19;pvalue=1.42e-05;qvalue=0.734;sequence=CTAAACGAAACCAGC;
chr19	fimo	nucleotide_motif	16090573	16090587	52.0	+	.	Name=UP00018_1;ID=UP00018_1-1-chr19;pvalue=6.25e-06;qvalue=0.711;sequence=CAGACCGAAACCCCA;
chr19	fimo	nucleotide_motif	16339233	16339247	64.7	+	.	Name=UP00018_1;ID=UP00018_1-1-chr19;pvalue=3.4e-07;qvalue=0.365;sequence=TGTACCGAAACCACA;
chr19	fimo	nucleotide_motif	16604104	16604118	41.0	+	.	Name=UP00018_1;ID=UP00018_1-1-chr19;pvalue=7.92e-05;qvalue=0.745;sequence=AAAAGTGAAACCAAT;
chr19	fimo	nucleotide_motif	17495125	17495139	40.6	+	.	Name=UP00018_1;ID=UP00018_1-2-chr19;pvalue=8.65e-05;qvalue=0.747;sequence=GGAATTGAAACCTGC;
chr19	fimo	nucleotide_motif	17495167	17495181	46.9	+	.	Name=UP00018_1;ID=UP00018_1-1-chr19;pvalue=2.02e-05;qvalue=0.734;sequence=GGAGCCGAAACCACA;
chr19	fimo	nucleotide_motif	38463351	38463365	44.0	+	.	Name=UP00018_1;ID=UP00018_1-1-chr19;pvalue=4e-05;qvalue=0.734;sequence=CAAACTGAAACTCCA;
chr19	fimo	nucleotide_motif	50270511	50270525	40.2	+	.	Name=UP00018_1;ID=UP00018_1-1-chr19;pvalue=9.6e-05;qvalue=0.767;sequence=AGAAGTGAAACCAGG;
chr19	fimo	nucleotide_motif	51913562	51913576	48.0	-	.	Name=UP00018_1;ID=UP00018_1-1-chr19;pvalue=1.58e-05;qvalue=0.734;sequence=AGAATCGATACTGTA;
chr19	fimo	nucleotide_motif	60588891	60588905	45.9	-	.	Name=UP00018_1;ID=UP00018_1-1-chr19;pvalue=2.54e-05;qvalue=0.734;sequence=GTTTTCGAAACTCTA;
chr2	fimo	nucleotide_motif	8361348	8361362	40.7	-	.	Name=UP00018_1;ID=UP00018_1-1-chr2;pvalue=8.42e-05;qvalue=0.746;sequence=GGAACAGAAACCAGA;
chr2	fimo	nucleotide_motif	9755694	9755708	46.5	-	.	Name=UP00018_1;ID=UP00018_1-1-chr2;pvalue=2.21e-05;qvalue=0.734;sequence=AATATTGAAACCAGG;
chr2	fimo	nucleotide_motif	11888026	11888040	40.6	-	.	Name=UP00018_1;ID=UP00018_1-1-chr2;pvalue=8.74e-05;qvalue=0.748;sequence=CAAAGTGAAACTTAA;
chr2	fimo	nucleotide_motif	12786105	12786119	42.2	-	.	Name=UP00018_1;ID=UP00018_1-1-chr2;pvalue=5.95e-05;qvalue=0.745;sequence=TGAACTGAAACTGAG;
chr2	fimo	nucleotide_motif	33554763	33554777	56.9	+	.	Name=UP00018_1;ID=UP00018_1-1-chr2;pvalue=2.03e-06;qvalue=0.638;sequence=GAAAACGAAACCAAA;
chr2	fimo	nucleotide_motif	33556999	33557013	43.0	-	.	Name=UP00018_1;ID=UP00018_1-1-chr2;pvalue=5.03e-05;qvalue=0.734;sequence=AAATCTGAAACTATA;
chr2	fimo	nucleotide_motif	33575990	33576004	41.0	-	.	Name=UP00018_1;ID=UP00018_1-1-chr2;pvalue=7.84e-05;qvalue=0.745;sequence=GTAACTGAAACCAAG;
chr2	fimo	nucleotide_motif	38015408	38015422	50.2	-	.	Name=UP00018_1;ID=UP00018_1-1-chr2;pvalue=9.46e-06;qvalue=0.734;sequence=AAAATTGAAACTGAA;
chr2	fimo	nucleotide_motif	44812277	44812291	44.8	+	.	Name=UP00018_1;ID=UP00018_1-1-chr2;pvalue=3.3e-05;qvalue=0.734;sequence=CAGATTGAAACCCCA;
chr2	fimo	nucleotide_motif	54650598	54650612	41.4	+	.	Name=UP00018_1;ID=UP00018_1-1-chr2;pvalue=7.2e-05;qvalue=0.745;sequence=CCAACTGAAACCATT;
chr2	fimo	nucleotide_motif	64998735	64998749	43.5	-	.	Name=UP00018_1;ID=UP00018_1-1-chr2;pvalue=4.41e-05;qvalue=0.734;sequence=AAATCCGAAACTTCC;
chr2	fimo	nucleotide_motif	70167494	70167508	46.1	-	.	Name=UP00018_1;ID=UP00018_1-1-chr2;pvalue=2.43e-05;qvalue=0.734;sequence=AAGACCGAAACCCAC;
chr2	fimo	nucleotide_motif	74051861	74051875	41.6	-	.	Name=UP00018_1;ID=UP00018_1-1-chr2;pvalue=6.97e-05;qvalue=0.745;sequence=GGCACTGAAACTGAA;
chr2	fimo	nucleotide_motif	74553465	74553479	43.0	-	.	Name=UP00018_1;ID=UP00018_1-1-chr2;pvalue=4.96e-05;qvalue=0.734;sequence=TGTGCCGAAACCACC;
chr2	fimo	nucleotide_motif	98443724	98443738	41.5	+	.	Name=UP00018_1;ID=UP00018_1-1-chr2;pvalue=7.1e-05;qvalue=0.745;sequence=AGAAATGAAACCCAG;
chr2	fimo	nucleotide_motif	98453948	98453962	41.0	-	.	Name=UP00018_1;ID=UP00018_1-1-chr2;pvalue=7.92e-05;qvalue=0.745;sequence=GTTTCTGAAACTACA;
chr2	fimo	nucleotide_motif	134757020	134757034	41.4	+	.	Name=UP00018_1;ID=UP00018_1-1-chr2;pvalue=7.2e-05;qvalue=0.745;sequence=AAAACCAAAACCGAA;
chr2	fimo	nucleotide_motif	156082276	156082290	43.6	-	.	Name=UP00018_1;ID=UP00018_1-1-chr2;pvalue=4.35e-05;qvalue=0.734;sequence=GCTACTGAAACTAAA;
chr2	fimo	nucleotide_motif	157826125	157826139	43.0	-	.	Name=UP00018_1;ID=UP00018_1-1-chr2;pvalue=5.01e-05;qvalue=0.734;sequence=AGTATAGAAACTAAG;
chr2	fimo	nucleotide_motif	177572542	177572556	41.5	+	.	Name=UP00018_1;ID=UP00018_1-1-chr2;pvalue=7.13e-05;qvalue=0.745;sequence=CTAACAGAAACCACA;
chr2	fimo	nucleotide_motif	179103579	179103593	45.0	+	.	Name=UP00018_1;ID=UP00018_1-1-chr2;pvalue=3.14e-05;qvalue=0.734;sequence=AATAATGAAACTGGA;
chr2	fimo	nucleotide_motif	201796654	201796668	43.5	-	.	Name=UP00018_1;ID=UP00018_1-1-chr2;pvalue=4.48e-05;qvalue=0.734;sequence=AAAACTGAAACCCTA;
chr2	fimo	nucleotide_motif	213588914	213588928	46.9	+	.	Name=UP00018_1;ID=UP00018_1-1-chr2;pvalue=2.03e-05;qvalue=0.734;sequence=CAAAACGAAACCTGG;
chr2	fimo	nucleotide_motif	218979533	218979547	42.9	+	.	Name=UP00018_1;ID=UP00018_1-1-chr2;pvalue=5.11e-05;qvalue=0.734;sequence=CTTTGCGAAACCGCG;
chr2	fimo	nucleotide_motif	231498620	231498634	40.9	+	.	Name=UP00018_1;ID=UP00018_1-1-chr2;pvalue=8.07e-05;qvalue=0.745;sequence=GGATTTGAAACTGCT;
chr20	fimo	nucleotide_motif	3749676	3749690	44.3	-	.	Name=UP00018_1;ID=UP00018_1-1-chr20;pvalue=3.72e-05;qvalue=0.734;sequence=AAAATAGAAACTAAA;
chr20	fimo	nucleotide_motif	45549639	45549653	42.6	-	.	Name=UP00018_1;ID=UP00018_1-2-chr20;pvalue=5.54e-05;qvalue=0.734;sequence=AGAAAAGAAACTAAA;
chr20	fimo	nucleotide_motif	45549674	45549688	43.0	-	.	Name=UP00018_1;ID=UP00018_1-1-chr20;pvalue=5.03e-05;qvalue=0.734;sequence=AGAACAGAAACTGAA;
chr20	fimo	nucleotide_motif	47339269	47339283	42.4	-	.	Name=UP00018_1;ID=UP00018_1-1-chr20;pvalue=5.79e-05;qvalue=0.745;sequence=CCAAATGAAACTGCA;
chr20	fimo	nucleotide_motif	62053335	62053349	40.1	+	.	Name=UP00018_1;ID=UP00018_1-1-chr20;pvalue=9.86e-05;qvalue=0.771;sequence=AAATCTGAAACTCCA;
chr21	fimo	nucleotide_motif	15500916	15500930	42.2	-	.	Name=UP00018_1;ID=UP00018_1-2-chr21;pvalue=6.04e-05;qvalue=0.745;sequence=CAAATCAAAACTGCA;
chr21	fimo	nucleotide_motif	15500935	15500949	42.3	-	.	Name=UP00018_1;ID=UP00018_1-1-chr21;pvalue=5.9e-05;qvalue=0.745;sequence=CTAATTGAAACTGTG;
chr21	fimo	nucleotide_motif	33836810	33836824	46.9	+	.	Name=UP00018_1;ID=UP00018_1-1-chr21;pvalue=2.02e-05;qvalue=0.734;sequence=CCTGTCGAAACTGAA;
chr21	fimo	nucleotide_motif	41719918	41719932	50.9	-	.	Name=UP00018_1;ID=UP00018_1-1-chr21;pvalue=8.02e-06;qvalue=0.734;sequence=AGAAACGAAACCTAG;
chr22	fimo	nucleotide_motif	16119083	16119097	46.5	-	.	Name=UP00018_1;ID=UP00018_1-1-chr22;pvalue=2.23e-05;qvalue=0.734;sequence=GGTTCTGAAACCAAA;
chr22	fimo	nucleotide_motif	16141337	16141351	41.4	-	.	Name=UP00018_1;ID=UP00018_1-1-chr22;pvalue=7.3e-05;qvalue=0.745;sequence=GAAAATGAAACCAAG;
chr22	fimo	nucleotide_motif	39677619	39677633	43.2	-	.	Name=UP00018_1;ID=UP00018_1-1-chr22;pvalue=4.79e-05;qvalue=0.734;sequence=CACAGCGAAACCAAC;
chr3	fimo	nucleotide_motif	9413461	9413475	43.8	-	.	Name=UP00018_1;ID=UP00018_1-1-chr3;pvalue=4.15e-05;qvalue=0.734;sequence=ATGAGCGAAACCACT;
chr3	fimo	nucleotide_motif	10209821	10209835	42.7	+	.	Name=UP00018_1;ID=UP00018_1-1-chr3;pvalue=5.4e-05;qvalue=0.734;sequence=CATTCCGAAAACAAA;
chr3	fimo	nucleotide_motif	13107978	13107992	40.4	+	.	Name=UP00018_1;ID=UP00018_1-1-chr3;pvalue=9.16e-05;qvalue=0.757;sequence=CCTACTGAAACCCAT;
chr3	fimo	nucleotide_motif	23670234	23670248	44.8	-	.	Name=UP00018_1;ID=UP00018_1-1-chr3;pvalue=3.28e-05;qvalue=0.734;sequence=GAAACTGAAACTGAA;
chr3	fimo	nucleotide_motif	45570227	45570241	43.6	-	.	Name=UP00018_1;ID=UP00018_1-1-chr3;pvalue=4.37e-05;qvalue=0.734;sequence=CAATTCGAAAACAAA;
chr3	fimo	nucleotide_motif	48489496	48489510	42.7	-	.	Name=UP00018_1;ID=UP00018_1-1-chr3;pvalue=5.37e-05;qvalue=0.734;sequence=GAAATTGAAACTGAG;
chr3	fimo	nucleotide_motif	113662178	113662192	43.5	+	.	Name=UP00018_1;ID=UP00018_1-1-chr3;pvalue=4.46e-05;qvalue=0.734;sequence=ATTTTTGAAACTGTA;
chr3	fimo	nucleotide_motif	153533330	153533344	46.4	-	.	Name=UP00018_1;ID=UP00018_1-1-chr3;pvalue=2.26e-05;qvalue=0.734;sequence=AATACTGAAACCAAG;
chr3	fimo	nucleotide_motif	158289298	158289312	41.0	-	.	Name=UP00018_1;ID=UP00018_1-1-chr3;pvalue=7.92e-05;qvalue=0.745;sequence=AAAAACGATACCGCT;
chr3	fimo	nucleotide_motif	170496573	170496587	41.8	+	.	Name=UP00018_1;ID=UP00018_1-1-chr3;pvalue=6.66e-05;qvalue=0.745;sequence=GGAAATGAAACCTGA;
chr3	fimo	nucleotide_motif	178559044	178559058	45.0	-	.	Name=UP00018_1;ID=UP00018_1-1-chr3;pvalue=3.12e-05;qvalue=0.734;sequence=AATTTTGAAACTGGA;
chr3	fimo	nucleotide_motif	188201286	188201300	41.0	-	.	Name=UP00018_1;ID=UP00018_1-1-chr3;pvalue=7.96e-05;qvalue=0.745;sequence=AGAAGTGAAACCTTA;
chr3	fimo	nucleotide_motif	196746250	196746264	42.6	-	.	Name=UP00018_1;ID=UP00018_1-1-chr3;pvalue=5.46e-05;qvalue=0.734;sequence=AAAACTGAAACCAGC;
chr4	fimo	nucleotide_motif	1684562	1684576	43.6	-	.	Name=UP00018_1;ID=UP00018_1-1-chr4;pvalue=4.35e-05;qvalue=0.734;sequence=GCAACCGAAACTAGC;
chr4	fimo	nucleotide_motif	2668053	2668067	51.8	+	.	Name=UP00018_1;ID=UP00018_1-1-chr4;pvalue=6.53e-06;qvalue=0.711;sequence=AGCTCCGAAACCAAA;
chr4	fimo	nucleotide_motif	39906842	39906856	41.4	-	.	Name=UP00018_1;ID=UP00018_1-1-chr4;pvalue=7.26e-05;qvalue=0.745;sequence=CCACACGAAACCAGA;
chr4	fimo	nucleotide_motif	39906980	39906994	41.3	+	.	Name=UP00018_1;ID=UP00018_1-2-chr4;pvalue=7.48e-05;qvalue=0.745;sequence=GGTAACGATACCAGT;
chr4	fimo	nucleotide_motif	40002371	40002385	41.2	+	.	Name=UP00018_1;ID=UP00018_1-2-chr4;pvalue=7.55e-05;qvalue=0.745;sequence=AAGTGCGAAACCATT;
chr4	fimo	nucleotide_motif	40002395	40002409	47.1	-	.	Name=UP00018_1;ID=UP00018_1-1-chr4;pvalue=1.94e-05;qvalue=0.734;sequence=CAGACCGAAACTGTC;
chr4	fimo	nucleotide_motif	54309376	54309390	40.5	+	.	Name=UP00018_1;ID=UP00018_1-1-chr4;pvalue=8.9e-05;qvalue=0.752;sequence=GGAACTGAAACTGGG;
chr4	fimo	nucleotide_motif	77441720	77441734	40.9	-	.	Name=UP00018_1;ID=UP00018_1-1-chr4;pvalue=8.04e-05;qvalue=0.745;sequence=CTAACTGAAACTGTT;
chr4	fimo	nucleotide_motif	78294458	78294472	43.4	-	.	Name=UP00018_1;ID=UP00018_1-1-chr4;pvalue=4.6e-05;qvalue=0.734;sequence=GAGACTGAAACTAAA;
chr4	fimo	nucleotide_motif	79779039	79779053	42.1	-	.	Name=UP00018_1;ID=UP00018_1-1-chr4;pvalue=6.17e-05;qvalue=0.745;sequence=GGAAATGAAACTCAA;
chr4	fimo	nucleotide_motif	111131664	111131678	41.9	-	.	Name=UP00018_1;ID=UP00018_1-1-chr4;pvalue=6.47e-05;qvalue=0.745;sequence=AGAAGTGAAACCTCA;
chr4	fimo	nucleotide_motif	147239883	147239897	43.7	-	.	Name=UP00018_1;ID=UP00018_1-1-chr4;pvalue=4.3e-05;qvalue=0.734;sequence=AGAAAAGAAACCAAA;
chr4	fimo	nucleotide_motif	147239928	147239942	41.3	-	.	Name=UP00018_1;ID=UP00018_1-2-chr4;pvalue=7.48e-05;qvalue=0.745;sequence=TAATTTGAAACCAAG;
chr4	fimo	nucleotide_motif	160318010	160318024	45.2	+	.	Name=UP00018_1;ID=UP00018_1-1-chr4;pvalue=3.02e-05;qvalue=0.734;sequence=AGTACTGAAACTATG;
chr4	fimo	nucleotide_motif	182481371	182481385	45.4	+	.	Name=UP00018_1;ID=UP00018_1-1-chr4;pvalue=2.88e-05;qvalue=0.734;sequence=AGAAATGAAACCTCA;
chr4	fimo	nucleotide_motif	185426245	185426259	56.4	+	.	Name=UP00018_1;ID=UP00018_1-1-chr4;pvalue=2.26e-06;qvalue=0.638;sequence=CATAGCGAAACCGAA;
chr4	fimo	nucleotide_motif	185426251	185426265	51.8	+	.	Name=UP00018_1;ID=UP00018_1-2-chr4;pvalue=6.61e-06;qvalue=0.711;sequence=GAAACCGAAACCTCA;
chr4	fimo	nucleotide_motif	185632674	185632688	45.1	+	.	Name=UP00018_1;ID=UP00018_1-1-chr4;pvalue=3.07e-05;qvalue=0.734;sequence=CAGATCGAAAGCAAA;
chr5	fimo	nucleotide_motif	1369178	1369192	46.1	+	.	Name=UP00018_1;ID=UP00018_1-1-chr5;pvalue=2.47e-05;qvalue=0.734;sequence=GATACTGAAACTGAA;
chr5	fimo	nucleotide_motif	32567375	32567389	45.8	-	.	Name=UP00018_1;ID=UP00018_1-1-chr5;pvalue=2.65e-05;qvalue=0.734;sequence=AGTTCTGAAACTAGA;
chr5	fimo	nucleotide_motif	32622290	32622304	43.7	-	.	Name=UP00018_1;ID=UP00018_1-1-chr5;pvalue=4.28e-05;qvalue=0.734;sequence=GATACTGAAACCACT;
chr5	fimo	nucleotide_motif	55474604	55474618	45.0	+	.	Name=UP00018_1;ID=UP00018_1-1-chr5;pvalue=3.12e-05;qvalue=0.734;sequence=CTGACTGAAACCACA;
chr5	fimo	nucleotide_motif	60661802	60661816	41.3	+	.	Name=UP00018_1;ID=UP00018_1-1-chr5;pvalue=7.33e-05;qvalue=0.745;sequence=AGAAATGAAACCCCT;
chr5	fimo	nucleotide_motif	86448887	86448901	43.3	+	.	Name=UP00018_1;ID=UP00018_1-1-chr5;pvalue=4.65e-05;qvalue=0.734;sequence=GGAACTGAAACCATT;
chr5	fimo	nucleotide_motif	95245463	95245477	42.1	+	.	Name=UP00018_1;ID=UP00018_1-1-chr5;pvalue=6.17e-05;qvalue=0.745;sequence=AATACTGAAACCCCT;
chr5	fimo	nucleotide_motif	96296559	96296573	44.0	-	.	Name=UP00018_1;ID=UP00018_1-1-chr5;pvalue=3.94e-05;qvalue=0.734;sequence=GAAACCGAAACTCCC;
chr5	fimo	nucleotide_motif	96529337	96529351	42.5	-	.	Name=UP00018_1;ID=UP00018_1-1-chr5;pvalue=5.59e-05;qvalue=0.737;sequence=AATATTGAAACAAAA;
chr5	fimo	nucleotide_motif	98391144	98391158	43.3	+	.	Name=UP00018_1;ID=UP00018_1-1-chr5;pvalue=4.65e-05;qvalue=0.734;sequence=AAAACTGAAACTCCA;
chr5	fimo	nucleotide_motif	123774459	123774473	43.3	+	.	Name=UP00018_1;ID=UP00018_1-1-chr5;pvalue=4.67e-05;qvalue=0.734;sequence=CATATCAAAACTGCA;
chr5	fimo	nucleotide_motif	131830042	131830056	42.8	+	.	Name=UP00018_1;ID=UP00018_1-1-chr5;pvalue=5.21e-05;qvalue=0.734;sequence=AAAACTGAAACCGCC;
chr5	fimo	nucleotide_motif	132608048	132608062	51.1	+	.	Name=UP00018_1;ID=UP00018_1-1-chr5;pvalue=7.72e-06;qvalue=0.734;sequence=AGTAACGAAACCCAC;
chr5	fimo	nucleotide_motif	138748841	138748855	51.8	+	.	Name=UP00018_1;ID=UP00018_1-1-chr5;pvalue=6.61e-06;qvalue=0.711;sequence=ACAAACGAAACTGAA;
chr5	fimo	nucleotide_motif	138937061	138937075	42.9	+	.	Name=UP00018_1;ID=UP00018_1-1-chr5;pvalue=5.13e-05;qvalue=0.734;sequence=AGTACTGAAACTTAC;
chr5	fimo	nucleotide_motif	139205238	139205252	45.3	+	.	Name=UP00018_1;ID=UP00018_1-1-chr5;pvalue=2.92e-05;qvalue=0.734;sequence=AACTACGAAACCAGA;
chr5	fimo	nucleotide_motif	156862332	156862346	47.7	+	.	Name=UP00018_1;ID=UP00018_1-1-chr5;pvalue=1.71e-05;qvalue=0.734;sequence=AGTTTTGAAACCAAT;
chr5	fimo	nucleotide_motif	158208397	158208411	51.0	-	.	Name=UP00018_1;ID=UP00018_1-1-chr5;pvalue=7.84e-06;qvalue=0.734;sequence=AATATCGAAACCCTC;
chr5	fimo	nucleotide_motif	180595007	180595021	42.3	+	.	Name=UP00018_1;ID=UP00018_1-1-chr5;pvalue=5.9e-05;qvalue=0.745;sequence=ATGATTGAAACCACG;
chr6	fimo	nucleotide_motif	174404	174418	41.4	+	.	Name=UP00018_1;ID=UP00018_1-1-chr6;pvalue=7.2e-05;qvalue=0.745;sequence=CAAATTGAAACTCCC;
chr6	fimo	nucleotide_motif	2736695	2736709	41.2	-	.	Name=UP00018_1;ID=UP00018_1-1-chr6;pvalue=7.58e-05;qvalue=0.745;sequence=AATACTGAAACTCAG;
chr6	fimo	nucleotide_motif	7825573	7825587	44.9	+	.	Name=UP00018_1;ID=UP00018_1-1-chr6;pvalue=3.22e-05;qvalue=0.734;sequence=TAACTCGAAACCAGA;
chr6	fimo	nucleotide_motif	12119329	12119343	44.1	-	.	Name=UP00018_1;ID=UP00018_1-1-chr6;pvalue=3.84e-05;qvalue=0.734;sequence=TGAACTGAAACCACT;
chr6	fimo	nucleotide_motif	16529481	16529495	45.3	+	.	Name=UP00018_1;ID=UP00018_1-1-chr6;pvalue=2.93e-05;qvalue=0.734;sequence=CAAACTGAAACCAAC;
chr6	fimo	nucleotide_motif	21696131	21696145	42.6	+	.	Name=UP00018_1;ID=UP00018_1-1-chr6;pvalue=5.46e-05;qvalue=0.734;sequence=AGACCCGAAACCGCC;
chr6	fimo	nucleotide_motif	22106984	22106998	40.2	+	.	Name=UP00018_1;ID=UP00018_1-1-chr6;pvalue=9.51e-05;qvalue=0.766;sequence=AGAGCTGAAACTGAA;
chr6	fimo	nucleotide_motif	26070976	26070990	40.8	-	.	Name=UP00018_1;ID=UP00018_1-1-chr6;pvalue=8.22e-05;qvalue=0.745;sequence=AGAAGTGAAACTACT;
chr6	fimo	nucleotide_motif	26303773	26303787	45.8	+	.	Name=UP00018_1;ID=UP00018_1-1-chr6;pvalue=2.61e-05;qvalue=0.734;sequence=ATGTCCGAAACTGTA;
chr6	fimo	nucleotide_motif	26313354	26313368	42.0	-	.	Name=UP00018_1;ID=UP00018_1-1-chr6;pvalue=6.35e-05;qvalue=0.745;sequence=TATGCCGAAACCCCA;
chr6	fimo	nucleotide_motif	26349040	26349054	55.1	-	.	Name=UP00018_1;ID=UP00018_1-1-chr6;pvalue=3.09e-06;qvalue=0.638;sequence=CAAAACGAAACCCAA;
chr6	fimo	nucleotide_motif	26379075	26379089	40.2	-	.	Name=UP00018_1;ID=UP00018_1-1-chr6;pvalue=9.47e-05;qvalue=0.765;sequence=ATCTTTGAAACTAAA;
chr6	fimo	nucleotide_motif	26382170	26382184	42.9	-	.	Name=UP00018_1;ID=UP00018_1-1-chr6;pvalue=5.08e-05;qvalue=0.734;sequence=AAAAACGAAAACAAA;
chr6	fimo	nucleotide_motif	26382182	26382196	40.9	-	.	Name=UP00018_1;ID=UP00018_1-2-chr6;pvalue=8.18e-05;qvalue=0.745;sequence=TAAAGTGAAACTAAA;
chr6	fimo	nucleotide_motif	27883916	27883930	40.6	-	.	Name=UP00018_1;ID=UP00018_1-1-chr6;pvalue=8.62e-05;qvalue=0.747;sequence=TGAAGTGAAACTAGA;
chr6	fimo	nucleotide_motif	27914205	27914219	46.0	-	.	Name=UP00018_1;ID=UP00018_1-1-chr6;pvalue=2.53e-05;qvalue=0.734;sequence=TAAAGCGAAACTGTA;
chr6	fimo	nucleotide_motif	41782069	41782083	43.1	-	.	Name=UP00018_1;ID=UP00018_1-1-chr6;pvalue=4.91e-05;qvalue=0.734;sequence=CAGATCGAAAGCAGA;
chr6	fimo	nucleotide_motif	74287182	74287196	40.4	+	.	Name=UP00018_1;ID=UP00018_1-1-chr6;pvalue=9.2e-05;qvalue=0.758;sequence=CTTATCGAAAGCAGC;
chr6	fimo	nucleotide_motif	86444743	86444757	45.5	-	.	Name=UP00018_1;ID=UP00018_1-1-chr6;pvalue=2.79e-05;qvalue=0.734;sequence=TGTATTGAAACTGAG;
chr6	fimo	nucleotide_motif	91240443	91240457	42.6	-	.	Name=UP00018_1;ID=UP00018_1-1-chr6;pvalue=5.51e-05;qvalue=0.734;sequence=CAAAATGAAACTCCA;
chr6	fimo	nucleotide_motif	91240472	91240486	40.5	-	.	Name=UP00018_1;ID=UP00018_1-2-chr6;pvalue=8.82e-05;qvalue=0.752;sequence=CATTTTGAAACTTAC;
chr6	fimo	nucleotide_motif	106312514	106312528	41.2	+	.	Name=UP00018_1;ID=UP00018_1-1-chr6;pvalue=7.62e-05;qvalue=0.745;sequence=GAAGCCGAAACCAAC;
chr6	fimo	nucleotide_motif	106669276	106669290	41.5	-	.	Name=UP00018_1;ID=UP00018_1-1-chr6;pvalue=7.06e-05;qvalue=0.745;sequence=CACAATGAAACTGAA;
chr6	fimo	nucleotide_motif	106722147	106722161	44.1	+	.	Name=UP00018_1;ID=UP00018_1-1-chr6;pvalue=3.84e-05;qvalue=0.734;sequence=AGAAATGAAACCAGT;
chr6	fimo	nucleotide_motif	114059198	114059212	40.8	-	.	Name=UP00018_1;ID=UP00018_1-1-chr6;pvalue=8.3e-05;qvalue=0.746;sequence=TGATCTGAAACCTCA;
chr6	fimo	nucleotide_motif	143310616	143310630	43.9	-	.	Name=UP00018_1;ID=UP00018_1-1-chr6;pvalue=4.1e-05;qvalue=0.734;sequence=AAATTTGAAACTGGA;
chr6	fimo	nucleotide_motif	155714577	155714591	40.5	-	.	Name=UP00018_1;ID=UP00018_1-1-chr6;pvalue=8.86e-05;qvalue=0.752;sequence=AAAATTGAAACAGAA;
chr7	fimo	nucleotide_motif	25974814	25974828	44.3	+	.	Name=UP00018_1;ID=UP00018_1-1-chr7;pvalue=3.74e-05;qvalue=0.734;sequence=CAAAGTGAAACCACA;
chr7	fimo	nucleotide_motif	26195757	26195771	43.8	+	.	Name=UP00018_1;ID=UP00018_1-1-chr7;pvalue=4.12e-05;qvalue=0.734;sequence=ATTATCAAAACCAAA;
chr7	fimo	nucleotide_motif	92280967	92280981	41.6	+	.	Name=UP00018_1;ID=UP00018_1-1-chr7;pvalue=6.86e-05;qvalue=0.745;sequence=TGTATTGAAACTTCC;
chr7	fimo	nucleotide_motif	100515473	100515487	44.7	-	.	Name=UP00018_1;ID=UP00018_1-1-chr7;pvalue=3.38e-05;qvalue=0.734;sequence=AAAACTGAAACTAAT;
chr7	fimo	nucleotide_motif	100515479	100515493	40.7	-	.	Name=UP00018_1;ID=UP00018_1-2-chr7;pvalue=8.46e-05;qvalue=0.746;sequence=AGAAACAAAACTGAA;
chr7	fimo	nucleotide_motif	101421163	101421177	43.1	-	.	Name=UP00018_1;ID=UP00018_1-1-chr7;pvalue=4.91e-05;qvalue=0.734;sequence=AGAAGTGAAACTAGA;
chr7	fimo	nucleotide_motif	101854119	101854133	40.8	+	.	Name=UP00018_1;ID=UP00018_1-2-chr7;pvalue=8.3e-05;qvalue=0.746;sequence=CATTTTGAAACCTGT;
chr7	fimo	nucleotide_motif	101854159	101854173	43.1	-	.	Name=UP00018_1;ID=UP00018_1-1-chr7;pvalue=4.93e-05;qvalue=0.734;sequence=AAAACCGAAACACAA;
chr7	fimo	nucleotide_motif	120706189	120706203	42.8	+	.	Name=UP00018_1;ID=UP00018_1-1-chr7;pvalue=5.29e-05;qvalue=0.734;sequence=AATACTGAAACCTAG;
chr7	fimo	nucleotide_motif	129903815	129903829	46.0	+	.	Name=UP00018_1;ID=UP00018_1-1-chr7;pvalue=2.5e-05;qvalue=0.734;sequence=AATTCTGAAACTAAA;
chr7	fimo	nucleotide_motif	135301204	135301218	54.8	+	.	Name=UP00018_1;ID=UP00018_1-1-chr7;pvalue=3.27e-06;qvalue=0.638;sequence=TGTAACGAAACTGTA;
chr7	fimo	nucleotide_motif	135311790	135311804	40.8	-	.	Name=UP00018_1;ID=UP00018_1-2-chr7;pvalue=8.22e-05;qvalue=0.745;sequence=AATTCTGAAACTGAG;
chr7	fimo	nucleotide_motif	135311814	135311828	44.1	-	.	Name=UP00018_1;ID=UP00018_1-1-chr7;pvalue=3.86e-05;qvalue=0.734;sequence=AGTACCGAAAATAGA;
chr8	fimo	nucleotide_motif	98712713	98712727	47.6	-	.	Name=UP00018_1;ID=UP00018_1-1-chr8;pvalue=1.75e-05;qvalue=0.734;sequence=AAAACTGAAACTGAA;
chr8	fimo	nucleotide_motif	126233394	126233408	60.3	-	.	Name=UP00018_1;ID=UP00018_1-1-chr8;pvalue=9.34e-07;qvalue=0.638;sequence=AATAACGAAACCAGA;
chr8	fimo	nucleotide_motif	126519814	126519828	45.6	-	.	Name=UP00018_1;ID=UP00018_1-1-chr8;pvalue=2.73e-05;qvalue=0.734;sequence=ATTTACGAAACCAGG;
chr8	fimo	nucleotide_motif	126689527	126689541	43.6	-	.	Name=UP00018_1;ID=UP00018_1-1-chr8;pvalue=4.37e-05;qvalue=0.734;sequence=CATTCTGAAACCCAA;
chr8	fimo	nucleotide_motif	126718919	126718933	40.3	-	.	Name=UP00018_1;ID=UP00018_1-1-chr8;pvalue=9.38e-05;qvalue=0.765;sequence=CTAATAGAAACCAAG;
chr8	fimo	nucleotide_motif	128291460	128291474	41.4	+	.	Name=UP00018_1;ID=UP00018_1-1-chr8;pvalue=7.26e-05;qvalue=0.745;sequence=AAAACAGAAACCAGA;
chr8	fimo	nucleotide_motif	141547034	141547048	41.8	-	.	Name=UP00018_1;ID=UP00018_1-1-chr8;pvalue=6.57e-05;qvalue=0.745;sequence=CGCATCAAAACCAAA;
chr8	fimo	nucleotide_motif	144179326	144179340	41.8	-	.	Name=UP00018_1;ID=UP00018_1-2-chr8;pvalue=6.66e-05;qvalue=0.745;sequence=GAAACTGAAACTCAA;
chr8	fimo	nucleotide_motif	144179332	144179346	44.8	-	.	Name=UP00018_1;ID=UP00018_1-1-chr8;pvalue=3.28e-05;qvalue=0.734;sequence=GAAACTGAAACTGAA;
chr9	fimo	nucleotide_motif	6402965	6402979	45.0	+	.	Name=UP00018_1;ID=UP00018_1-1-chr9;pvalue=3.19e-05;qvalue=0.734;sequence=TCTTCCGAAACCCAA;
chr9	fimo	nucleotide_motif	24922949	24922963	40.6	-	.	Name=UP00018_1;ID=UP00018_1-1-chr9;pvalue=8.69e-05;qvalue=0.747;sequence=GAAACTGAAACTATT;
chr9	fimo	nucleotide_motif	36984066	36984080	52.7	+	.	Name=UP00018_1;ID=UP00018_1-1-chr9;pvalue=5.38e-06;qvalue=0.711;sequence=GGAACCGAAACCTGA;
chr9	fimo	nucleotide_motif	86499110	86499124	40.6	+	.	Name=UP00018_1;ID=UP00018_1-1-chr9;pvalue=8.69e-05;qvalue=0.747;sequence=CAAAAAGAAACTGAA;
chr9	fimo	nucleotide_motif	131841924	131841938	40.2	-	.	Name=UP00018_1;ID=UP00018_1-1-chr9;pvalue=9.47e-05;qvalue=0.765;sequence=CTTTTAGAAACTACA;
