# Supplementary material for: The MEME Suite
Source: Nucleic Acids Res. 2015 May 7;43(Web Server issue):W39–49. doi: 10.1093/nar/gkv416 (PMC4489269; doi:10.1093/nar/gkv416)
Supplement: SUPPLEMENTARY DATA [file supp_gkv416_nar-00283-web-b-2015-File005.zip › case4/meme-chip/fimo_out_8/fimo.txt]

#pattern name	sequence name	start	stop	strand	score	p-value	q-value	matched sequence
UP00018_1	chr12	9692967	9692981	+	17.5909	1.57e-07	0.338	AGAACCGAAACTAAA
UP00018_1	chr19	16339233	16339247	+	17.1273	3.4e-07	0.365	TGTACCGAAACCACA
UP00018_1	chr8	126233394	126233408	-	16.4091	9.34e-07	0.638	AATAACGAAACCAGA
UP00018_1	chr12	67488985	67488999	+	16.1727	1.25e-06	0.638	CGTTCCGAAACTGCA
UP00018_1	chr2	33554763	33554777	+	15.7545	2.03e-06	0.638	GAAAACGAAACCAAA
UP00018_1	chr4	185426245	185426259	+	15.6636	2.26e-06	0.638	CATAGCGAAACCGAA
UP00018_1	chr18	58324637	58324651	-	15.5636	2.54e-06	0.638	TGAAACGAAACTGAA
UP00018_1	chr11	64375390	64375404	+	15.5091	2.67e-06	0.638	AGAACCGAAACCAGG
UP00018_1	chr15	43534475	43534489	-	15.4727	2.77e-06	0.638	AGAAACGAAACCCCA
UP00018_1	chr6	26349040	26349054	-	15.3545	3.09e-06	0.638	CAAAACGAAACCCAA
UP00018_1	chr7	135301204	135301218	+	15.3091	3.27e-06	0.638	TGTAACGAAACTGTA
UP00018_1	chr16	11679867	11679881	-	15.0909	4.03e-06	0.698	AAAACCGAAACTTCA
UP00018_1	chr14	105399308	105399322	-	15.0455	4.22e-06	0.698	CTGACCGAAACTGAA
UP00018_1	chr1	30992956	30992970	-	14.8273	5.18e-06	0.711	AGAACTGAAACCAAA
UP00018_1	chr9	36984066	36984080	+	14.7818	5.38e-06	0.711	GGAACCGAAACCTGA
UP00018_1	chr19	16090573	16090587	+	14.6091	6.25e-06	0.711	CAGACCGAAACCCCA
UP00018_1	chr13	97939124	97939138	+	14.5727	6.48e-06	0.711	GAATTCGAAACTGCA
UP00018_1	chr4	2668053	2668067	+	14.5636	6.53e-06	0.711	AGCTCCGAAACCAAA
UP00018_1	chr4	185426251	185426265	+	14.5455	6.61e-06	0.711	GAAACCGAAACCTCA
UP00018_1	chr5	138748841	138748855	+	14.5455	6.61e-06	0.711	ACAAACGAAACTGAA
UP00018_1	chr5	132608048	132608062	+	14.3545	7.72e-06	0.734	AGTAACGAAACCCAC
UP00018_1	chr5	158208397	158208411	-	14.3364	7.84e-06	0.734	AATATCGAAACCCTC
UP00018_1	chr21	41719918	41719932	-	14.3091	8.02e-06	0.734	AGAAACGAAACCTAG
UP00018_1	chr2	38015408	38015422	-	14.1091	9.46e-06	0.734	AAAATTGAAACTGAA
UP00018_1	chr11	131733030	131733044	-	14.0455	9.91e-06	0.734	CATCTCGAAACTGAA
UP00018_1	chr11	8660719	8660733	+	13.6909	1.29e-05	0.734	CTCACCGAAACCGTA
UP00018_1	chr19	16050726	16050740	-	13.5636	1.42e-05	0.734	CTAAACGAAACCAGC
UP00018_1	chr17	67930067	67930081	+	13.5545	1.43e-05	0.734	AATAATGAAACTAAA
UP00018_1	chr15	57059255	57059269	-	13.4364	1.55e-05	0.734	AGAAATGAAACCAGA
UP00018_1	chr1	1700279	1700293	+	13.4273	1.56e-05	0.734	GGAACCGAAACTTAG
UP00018_1	chr11	72541789	72541803	-	13.4182	1.57e-05	0.734	AGAATTGAAACCTGA
UP00018_1	chr14	80495693	80495707	-	13.4182	1.57e-05	0.734	CATAATGAAACTGAA
UP00018_1	chr19	51913562	51913576	-	13.4091	1.58e-05	0.734	AGAATCGATACTGTA
UP00018_1	chr15	57623308	57623322	+	13.3818	1.61e-05	0.734	AGAATTGAAACTGAT
UP00018_1	chr19	2429912	2429926	+	13.3636	1.63e-05	0.734	TAAACCGAAACTGCG
UP00018_1	chr5	156862332	156862346	+	13.2909	1.71e-05	0.734	AGTTTTGAAACCAAT
UP00018_1	chr8	98712713	98712727	-	13.2545	1.75e-05	0.734	AAAACTGAAACTGAA
UP00018_1	chr17	23409253	23409267	-	13.1727	1.85e-05	0.734	CATTACGAAACTATG
UP00018_1	chr11	67790706	67790720	+	13.1545	1.88e-05	0.734	AGAACTGAAACTGGA
UP00018_1	chr19	9799451	9799465	+	13.1364	1.9e-05	0.734	GACACCGAAACCGTA
UP00018_1	chr15	39196132	39196146	+	13.1091	1.93e-05	0.734	TCAATCGAAACCGCC
UP00018_1	chr4	40002395	40002409	-	13.1	1.94e-05	0.734	CAGACCGAAACTGTC
UP00018_1	chr11	103305426	103305440	+	13.1	1.94e-05	0.734	CTATTTGAAACCAAA
UP00018_1	chr19	17495167	17495181	+	13.0455	2.02e-05	0.734	GGAGCCGAAACCACA
UP00018_1	chr21	33836810	33836824	+	13.0455	2.02e-05	0.734	CCTGTCGAAACTGAA
UP00018_1	chr2	213588914	213588928	+	13.0364	2.03e-05	0.734	CAAAACGAAACCTGG
UP00018_1	chr16	20793471	20793485	-	12.9636	2.12e-05	0.734	GGAATTGAAACCAAG
UP00018_1	chr17	54091754	54091768	+	12.9636	2.12e-05	0.734	CGCTTCGAAACTACC
UP00018_1	chr18	58324667	58324681	-	12.9273	2.17e-05	0.734	AGAACTGAAACTTAA
UP00018_1	chr2	9755694	9755708	-	12.9	2.21e-05	0.734	AATATTGAAACCAGG
UP00018_1	chr18	3576825	3576839	-	12.9	2.21e-05	0.734	AGAACTGAAACCAAC
UP00018_1	chr22	16119083	16119097	-	12.8818	2.23e-05	0.734	GGTTCTGAAACCAAA
UP00018_1	chr3	153533330	153533344	-	12.8636	2.26e-05	0.734	AATACTGAAACCAAG
UP00018_1	chr1	190812422	190812436	-	12.7909	2.37e-05	0.734	CAAACTGAAACTGTA
UP00018_1	chr11	34083355	34083369	+	12.7909	2.37e-05	0.734	CCAAGCGAAACCAAT
UP00018_1	chr2	70167494	70167508	-	12.7545	2.43e-05	0.734	AAGACCGAAACCCAC
UP00018_1	chr5	1369178	1369192	+	12.7273	2.47e-05	0.734	GATACTGAAACTGAA
UP00018_1	chr19	12754595	12754609	+	12.7273	2.47e-05	0.734	CGATCCGAAACTTGT
UP00018_1	chr11	82450819	82450833	-	12.7182	2.48e-05	0.734	CTTTCTGAAACCAAA
UP00018_1	chr7	129903815	129903829	+	12.7091	2.5e-05	0.734	AATTCTGAAACTAAA
UP00018_1	chr6	27914205	27914219	-	12.6909	2.53e-05	0.734	TAAAGCGAAACTGTA
UP00018_1	chr1	101473838	101473852	+	12.6818	2.54e-05	0.734	CCAATTGAAACTGCA
UP00018_1	chr19	60588891	60588905	-	12.6818	2.54e-05	0.734	GTTTTCGAAACTCTA
UP00018_1	chr6	26303773	26303787	+	12.6364	2.61e-05	0.734	ATGTCCGAAACTGTA
UP00018_1	chr5	32567375	32567389	-	12.6091	2.65e-05	0.734	AGTTCTGAAACTAGA
UP00018_1	chr8	126519814	126519828	-	12.5636	2.73e-05	0.734	ATTTACGAAACCAGG
UP00018_1	chr14	61198369	61198383	+	12.5364	2.78e-05	0.734	GAAAATGAAACCAAA
UP00018_1	chr14	61198369	61198383	+	12.5364	2.78e-05	0.734	GAAAATGAAACCAAA
UP00018_1	chr6	86444743	86444757	-	12.5273	2.79e-05	0.734	TGTATTGAAACTGAG
UP00018_1	chr17	4246406	4246420	-	12.5182	2.81e-05	0.734	ATGACCGAAACTGGT
UP00018_1	chr17	30724122	30724136	-	12.5182	2.81e-05	0.734	AATATAGAAACTAAA
UP00018_1	chr1	28374399	28374413	+	12.4818	2.87e-05	0.734	GAGATCGAAACCCCG
UP00018_1	chr4	182481371	182481385	+	12.4727	2.88e-05	0.734	AGAAATGAAACCTCA
UP00018_1	chr5	139205238	139205252	+	12.4545	2.92e-05	0.734	AACTACGAAACCAGA
UP00018_1	chr6	16529481	16529495	+	12.4455	2.93e-05	0.734	CAAACTGAAACCAAC
UP00018_1	chr4	160318010	160318024	+	12.4	3.02e-05	0.734	AGTACTGAAACTATG
UP00018_1	chr4	185632674	185632688	+	12.3727	3.07e-05	0.734	CAGATCGAAAGCAAA
UP00018_1	chr3	178559044	178559058	-	12.3455	3.12e-05	0.734	AATTTTGAAACTGGA
UP00018_1	chr5	55474604	55474618	+	12.3455	3.12e-05	0.734	CTGACTGAAACCACA
UP00018_1	chr17	38800747	38800761	+	12.3455	3.12e-05	0.734	CATAATGAAACCAAC
UP00018_1	chr2	179103579	179103593	+	12.3364	3.14e-05	0.734	AATAATGAAACTGGA
UP00018_1	chr9	6402965	6402979	+	12.3091	3.19e-05	0.734	TCTTCCGAAACCCAA
UP00018_1	chr6	7825573	7825587	+	12.2909	3.22e-05	0.734	TAACTCGAAACCAGA
UP00018_1	chr11	124446047	124446061	-	12.2909	3.22e-05	0.734	TATTTCGAAACCTTG
UP00018_1	chr3	23670234	23670248	-	12.2545	3.28e-05	0.734	GAAACTGAAACTGAA
UP00018_1	chr8	144179332	144179346	-	12.2545	3.28e-05	0.734	GAAACTGAAACTGAA
UP00018_1	chr2	44812277	44812291	+	12.2455	3.3e-05	0.734	CAGATTGAAACCCCA
UP00018_1	chr12	120951603	120951617	-	12.2364	3.32e-05	0.734	CCAGCCGAAACCACA
UP00018_1	chr1	201525925	201525939	-	12.2273	3.34e-05	0.734	CCTATTGAAACTCAA
UP00018_1	chr17	25715073	25715087	-	12.2273	3.34e-05	0.734	AAGTTTGAAACCACA
UP00018_1	chr7	100515473	100515487	-	12.2091	3.38e-05	0.734	AAAACTGAAACTAAT
UP00018_1	chr1	110378569	110378583	+	12.2	3.39e-05	0.734	TAAACTGAAACTGAA
UP00018_1	chr17	77091414	77091428	-	12.1636	3.47e-05	0.734	CAAATCGAAAGTGCA
UP00018_1	chr1	67998425	67998439	+	12.1545	3.48e-05	0.734	ATTACTGAAACCAAG
UP00018_1	chr11	82450570	82450584	-	12.0909	3.63e-05	0.734	TAATTCGAAACCTTT
UP00018_1	chr12	123972009	123972023	-	12.0818	3.65e-05	0.734	ATGACTGAAACCACA
UP00018_1	chr20	3749676	3749690	-	12.0455	3.72e-05	0.734	AAAATAGAAACTAAA
UP00018_1	chr7	25974814	25974828	+	12.0364	3.74e-05	0.734	CAAAGTGAAACCACA
UP00018_1	chr19	2561872	2561886	-	12.0364	3.74e-05	0.734	CCGACTGAAACCAAA
UP00018_1	chr6	12119329	12119343	-	11.9909	3.84e-05	0.734	TGAACTGAAACCACT
UP00018_1	chr6	106722147	106722161	+	11.9909	3.84e-05	0.734	AGAAATGAAACCAGT
UP00018_1	chr7	135311814	135311828	-	11.9818	3.86e-05	0.734	AGTACCGAAAATAGA
UP00018_1	chr14	61287572	61287586	+	11.9636	3.9e-05	0.734	GGATGCGAAACCCAA
UP00018_1	chr5	96296559	96296573	-	11.9455	3.94e-05	0.734	GAAACCGAAACTCCC
UP00018_1	chr19	38463351	38463365	+	11.9182	4e-05	0.734	CAAACTGAAACTCCA
UP00018_1	chr10	64083246	64083260	+	11.9	4.04e-05	0.734	ATGAACGAAACCTAG
UP00018_1	chr10	112106457	112106471	-	11.9	4.04e-05	0.734	CGAAACGAAACAAAG
UP00018_1	chr6	143310616	143310630	-	11.8727	4.1e-05	0.734	AAATTTGAAACTGGA
UP00018_1	chr7	26195757	26195771	+	11.8636	4.12e-05	0.734	ATTATCAAAACCAAA
UP00018_1	chr3	9413461	9413475	-	11.8545	4.15e-05	0.734	ATGAGCGAAACCACT
UP00018_1	chr16	18720342	18720356	+	11.8273	4.21e-05	0.734	CCAACCGAAACCCGC
UP00018_1	chr10	121454137	121454151	+	11.8182	4.23e-05	0.734	GTTTTCGAAACCTCC
UP00018_1	chr5	32622290	32622304	-	11.8	4.28e-05	0.734	GATACTGAAACCACT
UP00018_1	chr10	96986157	96986171	-	11.8	4.28e-05	0.734	AGAACTGAAACTGTT
UP00018_1	chr4	147239883	147239897	-	11.7909	4.3e-05	0.734	AGAAAAGAAACCAAA
UP00018_1	chr2	156082276	156082290	-	11.7727	4.35e-05	0.734	GCTACTGAAACTAAA
UP00018_1	chr4	1684562	1684576	-	11.7727	4.35e-05	0.734	GCAACCGAAACTAGC
UP00018_1	chr11	71822924	71822938	-	11.7727	4.35e-05	0.734	CGCTTCGATACCAAA
UP00018_1	chr3	45570227	45570241	-	11.7636	4.37e-05	0.734	CAATTCGAAAACAAA
UP00018_1	chr8	126689527	126689541	-	11.7636	4.37e-05	0.734	CATTCTGAAACCCAA
UP00018_1	chr18	22256962	22256976	-	11.7636	4.37e-05	0.734	GACAACGAAACCAAC
UP00018_1	chr11	65661840	65661854	-	11.7545	4.39e-05	0.734	GCAACTGAAACCAAA
UP00018_1	chr2	64998735	64998749	-	11.7455	4.41e-05	0.734	AAATCCGAAACTTCC
UP00018_1	chr3	113662178	113662192	+	11.7273	4.46e-05	0.734	ATTTTTGAAACTGTA
UP00018_1	chr2	201796654	201796668	-	11.7182	4.48e-05	0.734	AAAACTGAAACCCTA
UP00018_1	chr16	80402079	80402093	+	11.6818	4.57e-05	0.734	AGCAGCGAAACTGAT
UP00018_1	chr4	78294458	78294472	-	11.6727	4.6e-05	0.734	GAGACTGAAACTAAA
UP00018_1	chr5	86448887	86448901	+	11.6545	4.65e-05	0.734	GGAACTGAAACCATT
UP00018_1	chr5	98391144	98391158	+	11.6545	4.65e-05	0.734	AAAACTGAAACTCCA
UP00018_1	chr5	123774459	123774473	+	11.6455	4.67e-05	0.734	CATATCAAAACTGCA
UP00018_1	chr22	39677619	39677633	-	11.6	4.79e-05	0.734	CACAGCGAAACCAAC
UP00018_1	chr11	63794231	63794245	-	11.5909	4.81e-05	0.734	CATCCCGAAACTCCA
UP00018_1	chr17	2116724	2116738	+	11.5818	4.84e-05	0.734	CATATTGAAACAAAA
UP00018_1	chr6	41782069	41782083	-	11.5545	4.91e-05	0.734	CAGATCGAAAGCAGA
UP00018_1	chr7	101421163	101421177	-	11.5545	4.91e-05	0.734	AGAAGTGAAACTAGA
UP00018_1	chr7	101854159	101854173	-	11.5455	4.93e-05	0.734	AAAACCGAAACACAA
UP00018_1	chr2	74553465	74553479	-	11.5364	4.96e-05	0.734	TGTGCCGAAACCACC
UP00018_1	chr19	1602459	1602473	+	11.5364	4.96e-05	0.734	GACTACGAAACCGCA
UP00018_1	chr1	154213109	154213123	-	11.5182	5.01e-05	0.734	TTTTTTGAAACCGCA
UP00018_1	chr2	157826125	157826139	-	11.5182	5.01e-05	0.734	AGTATAGAAACTAAG
UP00018_1	chr2	33556999	33557013	-	11.5091	5.03e-05	0.734	AAATCTGAAACTATA
UP00018_1	chr20	45549674	45549688	-	11.5091	5.03e-05	0.734	AGAACAGAAACTGAA
UP00018_1	chr17	20542851	20542865	+	11.5	5.06e-05	0.734	GAAATAGAAACCAAA
UP00018_1	chr6	26382170	26382184	-	11.4909	5.08e-05	0.734	AAAAACGAAAACAAA
UP00018_1	chr2	218979533	218979547	+	11.4818	5.11e-05	0.734	CTTTGCGAAACCGCG
UP00018_1	chr5	138937061	138937075	+	11.4727	5.13e-05	0.734	AGTACTGAAACTTAC
UP00018_1	chr1	21492753	21492767	+	11.4455	5.21e-05	0.734	GGTAGTGAAACTGAA
UP00018_1	chr5	131830042	131830056	+	11.4455	5.21e-05	0.734	AAAACTGAAACCGCC
UP00018_1	chr15	72476917	72476931	+	11.4364	5.23e-05	0.734	AGAACTGAAACTGGG
UP00018_1	chr12	98251296	98251310	-	11.4273	5.26e-05	0.734	AGTAATGAAACTGTG
UP00018_1	chr15	62236838	62236852	+	11.4273	5.26e-05	0.734	AACACCGAAACCCTT
UP00018_1	chr7	120706189	120706203	+	11.4182	5.29e-05	0.734	AATACTGAAACCTAG
UP00018_1	chr17	1573233	1573247	-	11.4	5.34e-05	0.734	GGAATAGAAACCAGA
UP00018_1	chr3	48489496	48489510	-	11.3909	5.37e-05	0.734	GAAATTGAAACTGAG
UP00018_1	chr3	10209821	10209835	+	11.3818	5.4e-05	0.734	CATTCCGAAAACAAA
UP00018_1	chr1	118000607	118000621	-	11.3636	5.46e-05	0.734	GCTTCCGAAACCGCC
UP00018_1	chr3	196746250	196746264	-	11.3636	5.46e-05	0.734	AAAACTGAAACCAGC
UP00018_1	chr6	21696131	21696145	+	11.3636	5.46e-05	0.734	AGACCCGAAACCGCC
UP00018_1	chr17_random	86099	86113	-	11.3545	5.49e-05	0.734	CTTTATGAAACTACA
UP00018_1	chr6	91240443	91240457	-	11.3455	5.51e-05	0.734	CAAAATGAAACTCCA
UP00018_1	chr12	67487868	67487882	-	11.3364	5.54e-05	0.734	CAAAAAGAAACCAAA
UP00018_1	chr20	45549639	45549653	-	11.3364	5.54e-05	0.734	AGAAAAGAAACTAAA
UP00018_1	chr5	96529337	96529351	-	11.3182	5.59e-05	0.737	AATATTGAAACAAAA
UP00018_1	chr10	64067287	64067301	-	11.3	5.65e-05	0.74	GCAACTGAAACTAAA
UP00018_1	chr19	10625771	10625785	+	11.2545	5.79e-05	0.745	CCTATCGAAAGCGGA
UP00018_1	chr20	47339269	47339283	-	11.2545	5.79e-05	0.745	CCAAATGAAACTGCA
UP00018_1	chr5	180595007	180595021	+	11.2182	5.9e-05	0.745	ATGATTGAAACCACG
UP00018_1	chr21	15500935	15500949	-	11.2182	5.9e-05	0.745	CTAATTGAAACTGTG
UP00018_1	chr12	22588766	22588780	+	11.2091	5.92e-05	0.745	CGGGGCGAAACTAAA
UP00018_1	chr14	23700277	23700291	+	11.2091	5.92e-05	0.745	AGAACTGAAACTTAG
UP00018_1	chr2	12786105	12786119	-	11.2	5.95e-05	0.745	TGAACTGAAACTGAG
UP00018_1	chr1	85101278	85101292	+	11.1727	6.04e-05	0.745	TTCTACGAAACCACA
UP00018_1	chr21	15500916	15500930	-	11.1727	6.04e-05	0.745	CAAATCAAAACTGCA
UP00018_1	chr13	48004006	48004020	+	11.1455	6.13e-05	0.745	AGTCACGAAACTGAC
UP00018_1	chr4	79779039	79779053	-	11.1364	6.17e-05	0.745	GGAAATGAAACTCAA
UP00018_1	chr5	95245463	95245477	+	11.1364	6.17e-05	0.745	AATACTGAAACCCCT
UP00018_1	chr1	228326248	228326262	+	11.1182	6.23e-05	0.745	GATACAGAAACCAAA
UP00018_1	chr1	110682818	110682832	-	11.1	6.28e-05	0.745	GAGTTCGAAACTTCT
UP00018_1	chr13	35518932	35518946	+	11.0909	6.32e-05	0.745	AAATTTGAAACTCCA
UP00018_1	chr6	26313354	26313368	-	11.0818	6.35e-05	0.745	TATGCCGAAACCCCA
UP00018_1	chr4	111131664	111131678	-	11.0455	6.47e-05	0.745	AGAAGTGAAACCTCA
UP00018_1	chr1	42045365	42045379	-	11.0273	6.54e-05	0.745	AGTTTTGAAACCTGT
UP00018_1	chr8	141547034	141547048	-	11.0182	6.57e-05	0.745	CGCATCAAAACCAAA
UP00018_1	chr15	88506336	88506350	+	11.0182	6.57e-05	0.745	GGAAATGAAACTTCA
UP00018_1	chr3	170496573	170496587	+	10.9909	6.66e-05	0.745	GGAAATGAAACCTGA
UP00018_1	chr8	144179326	144179340	-	10.9909	6.66e-05	0.745	GAAACTGAAACTCAA
UP00018_1	chr17	30929717	30929731	+	10.9909	6.66e-05	0.745	GGAAATGAAACCACC
UP00018_1	chr1	233214212	233214226	+	10.9545	6.79e-05	0.745	AATGTTGAAACCAGA
UP00018_1	chr13	49837959	49837973	-	10.9545	6.79e-05	0.745	GTTAACGAAACTCTG
UP00018_1	chr16	31099215	31099229	-	10.9455	6.83e-05	0.745	AGGAGCGAAACAAAA
UP00018_1	chr7	92280967	92280981	+	10.9364	6.86e-05	0.745	TGTATTGAAACTTCC
UP00018_1	chr2	74051861	74051875	-	10.9091	6.97e-05	0.745	GGCACTGAAACTGAA
UP00018_1	chr1	154462722	154462736	+	10.9	7e-05	0.745	AGTTTTGAAACTCAG
UP00018_1	chr6	106669276	106669290	-	10.8818	7.06e-05	0.745	CACAATGAAACTGAA
UP00018_1	chr2	98443724	98443738	+	10.8727	7.1e-05	0.745	AGAAATGAAACCCAG
UP00018_1	chr14	81010314	81010328	+	10.8727	7.1e-05	0.745	GAAACTGAAACTTCA
UP00018_1	chr2	177572542	177572556	+	10.8636	7.13e-05	0.745	CTAACAGAAACCACA
UP00018_1	chr2	54650598	54650612	+	10.8455	7.2e-05	0.745	CCAACTGAAACCATT
UP00018_1	chr2	134757020	134757034	+	10.8455	7.2e-05	0.745	AAAACCAAAACCGAA
UP00018_1	chr6	174404	174418	+	10.8455	7.2e-05	0.745	CAAATTGAAACTCCC
UP00018_1	chr4	39906842	39906856	-	10.8273	7.26e-05	0.745	CCACACGAAACCAGA
UP00018_1	chr8	128291460	128291474	+	10.8273	7.26e-05	0.745	AAAACAGAAACCAGA
UP00018_1	chr17	73653226	73653240	-	10.8182	7.3e-05	0.745	CAGAATGAAACCCCA
UP00018_1	chr22	16141337	16141351	-	10.8182	7.3e-05	0.745	GAAAATGAAACCAAG
UP00018_1	chr1	59207044	59207058	-	10.8091	7.33e-05	0.745	AGACTTGAAACTGAA
UP00018_1	chr5	60661802	60661816	+	10.8091	7.33e-05	0.745	AGAAATGAAACCCCT
UP00018_1	chr14	81010308	81010322	+	10.7909	7.41e-05	0.745	AAAACAGAAACTGAA
UP00018_1	chr4	39906980	39906994	+	10.7727	7.48e-05	0.745	GGTAACGATACCAGT
UP00018_1	chr4	147239928	147239942	-	10.7727	7.48e-05	0.745	TAATTTGAAACCAAG
UP00018_1	chr4	40002371	40002385	+	10.7545	7.55e-05	0.745	AAGTGCGAAACCATT
UP00018_1	chr6	2736695	2736709	-	10.7455	7.58e-05	0.745	AATACTGAAACTCAG
UP00018_1	chr12	1534011	1534025	+	10.7455	7.58e-05	0.745	ATAACTGAAACCATC
UP00018_1	chr6	106312514	106312528	+	10.7364	7.62e-05	0.745	GAAGCCGAAACCAAC
UP00018_1	chr1	66520747	66520761	+	10.7273	7.65e-05	0.745	AGTAGTGAAACTGAG
UP00018_1	chr10	64085381	64085395	-	10.7273	7.65e-05	0.745	TGAATTGAAACTCCT
UP00018_1	chr17	72615090	72615104	-	10.7182	7.69e-05	0.745	TAGTTTGAAACTACA
UP00018_1	chr11	75624175	75624189	+	10.7	7.76e-05	0.745	CAAAGCGAAACGAAA
UP00018_1	chr2	33575990	33576004	-	10.6818	7.84e-05	0.745	GTAACTGAAACCAAG
UP00018_1	chr12	107486109	107486123	+	10.6818	7.84e-05	0.745	GGTACTGAAACCTTT
UP00018_1	chr1	148806696	148806710	-	10.6727	7.88e-05	0.745	AAAAACAAAACCAAA
UP00018_1	chr2	98453948	98453962	-	10.6636	7.92e-05	0.745	GTTTCTGAAACTACA
UP00018_1	chr3	158289298	158289312	-	10.6636	7.92e-05	0.745	AAAAACGATACCGCT
UP00018_1	chr19	16604104	16604118	+	10.6636	7.92e-05	0.745	AAAAGTGAAACCAAT
UP00018_1	chr1	172097871	172097885	-	10.6545	7.96e-05	0.745	ATGAATGAAACTGCA
UP00018_1	chr3	188201286	188201300	-	10.6545	7.96e-05	0.745	AGAAGTGAAACCTTA
UP00018_1	chr12	91389646	91389660	-	10.6455	8e-05	0.745	TGTAATGAAACTGTT
UP00018_1	chr17	34871268	34871282	-	10.6455	8e-05	0.745	TAAACCGAAACGGCA
UP00018_1	chr4	77441720	77441734	-	10.6364	8.04e-05	0.745	CTAACTGAAACTGTT
UP00018_1	chr2	231498620	231498634	+	10.6273	8.07e-05	0.745	GGATTTGAAACTGCT
UP00018_1	chr16	51690772	51690786	-	10.6273	8.07e-05	0.745	CTAAAAGAAACCAAA
UP00018_1	chr16	55297213	55297227	-	10.6182	8.11e-05	0.745	AAAAAAGAAACTAAA
UP00018_1	chr15	63384244	63384258	-	10.6091	8.15e-05	0.745	AGAACCGAAAACTTA
UP00018_1	chr6	26382182	26382196	-	10.6	8.18e-05	0.745	TAAAGTGAAACTAAA
UP00018_1	chr1	181706195	181706209	-	10.5909	8.22e-05	0.745	GGAAACGAAAGTACA
UP00018_1	chr6	26070976	26070990	-	10.5909	8.22e-05	0.745	AGAAGTGAAACTACT
UP00018_1	chr7	135311790	135311804	-	10.5909	8.22e-05	0.745	AATTCTGAAACTGAG
UP00018_1	chr13	46123443	46123457	-	10.5909	8.22e-05	0.745	TAAATCAAAACTAAA
UP00018_1	chr6	114059198	114059212	-	10.5727	8.3e-05	0.746	TGATCTGAAACCTCA
UP00018_1	chr7	101854119	101854133	+	10.5727	8.3e-05	0.746	CATTTTGAAACCTGT
UP00018_1	chr11	64641744	64641758	+	10.5636	8.34e-05	0.746	TAGTTCGAAACTTCC
UP00018_1	chr2	8361348	8361362	-	10.5455	8.42e-05	0.746	GGAACAGAAACCAGA
UP00018_1	chr7	100515479	100515493	-	10.5364	8.46e-05	0.746	AGAAACAAAACTGAA
UP00018_1	chr10	14742001	14742015	+	10.5364	8.46e-05	0.746	GGAAATGAAACTTGA
UP00018_1	chr16	11679906	11679920	-	10.5273	8.5e-05	0.746	AGAAGTGAAACTGAT
UP00018_1	chr16	68938494	68938508	+	10.5273	8.5e-05	0.746	CCAAGCGAAACCTCC
UP00018_1	chr6	27883916	27883930	-	10.5	8.62e-05	0.747	TGAAGTGAAACTAGA
UP00018_1	chr10	69761722	69761736	+	10.4909	8.65e-05	0.747	CCATGCGAAACCGAC
UP00018_1	chr19	17495125	17495139	+	10.4909	8.65e-05	0.747	GGAATTGAAACCTGC
UP00018_1	chr9	24922949	24922963	-	10.4818	8.69e-05	0.747	GAAACTGAAACTATT
UP00018_1	chr9	86499110	86499124	+	10.4818	8.69e-05	0.747	CAAAAAGAAACTGAA
UP00018_1	chr2	11888026	11888040	-	10.4727	8.74e-05	0.748	CAAAGTGAAACTTAA
UP00018_1	chr6	91240472	91240486	-	10.4545	8.82e-05	0.752	CATTTTGAAACTTAC
UP00018_1	chr6	155714577	155714591	-	10.4455	8.86e-05	0.752	AAAATTGAAACAGAA
UP00018_1	chr4	54309376	54309390	+	10.4364	8.9e-05	0.752	GGAACTGAAACTGGG
UP00018_1	chr12	31941088	31941102	-	10.4273	8.95e-05	0.752	ACTACAGAAACCACA
UP00018_1	chr1	42045368	42045382	+	10.4182	8.99e-05	0.752	GGTTTCAAAACTAAA
UP00018_1	chr11	131733165	131733179	-	10.4182	8.99e-05	0.752	CCTACCGAAACAATT
UP00018_1	chr18	58977364	58977378	-	10.4091	9.03e-05	0.752	CATCTTGAAACTAGA
UP00018_1	chr1	101645943	101645957	-	10.4	9.08e-05	0.753	TGAACTGAAACCTAC
UP00018_1	chr3	13107978	13107992	+	10.3818	9.16e-05	0.757	CCTACTGAAACCCAT
UP00018_1	chr6	74287182	74287196	+	10.3727	9.2e-05	0.758	CTTATCGAAAGCAGC
UP00018_1	chr1	148806909	148806923	+	10.3636	9.24e-05	0.758	AGCAGTGAAACCGAA
UP00018_1	chr8	126718919	126718933	-	10.3364	9.38e-05	0.765	CTAATAGAAACCAAG
UP00018_1	chr13	33014792	33014806	-	10.3273	9.42e-05	0.765	AGAACCGGAACCGAA
UP00018_1	chr6	26379075	26379089	-	10.3182	9.47e-05	0.765	ATCTTTGAAACTAAA
UP00018_1	chr9	131841924	131841938	-	10.3182	9.47e-05	0.765	CTTTTAGAAACTACA
UP00018_1	chr6	22106984	22106998	+	10.3091	9.51e-05	0.766	AGAGCTGAAACTGAA
UP00018_1	chr12	107486776	107486790	+	10.2909	9.6e-05	0.767	CAAATTGAAACAAGA
UP00018_1	chr19	50270511	50270525	+	10.2909	9.6e-05	0.767	AGAAGTGAAACCAGG
UP00018_1	chr17	59924398	59924412	-	10.2545	9.77e-05	0.771	TAAATAGAAACTGCA
UP00018_1	chr11	1832961	1832975	+	10.2455	9.81e-05	0.771	CAGAATGAAACTGAG
UP00018_1	chr15	65180736	65180750	+	10.2455	9.81e-05	0.771	GTAAATGAAACTGTA
UP00018_1	chr17	73652306	73652320	+	10.2455	9.81e-05	0.771	GAAACCGAAAACAGA
UP00018_1	chr20	62053335	62053349	+	10.2364	9.86e-05	0.771	AAATCTGAAACTCCA
UP00018_1	chr11	68580454	68580468	+	10.2273	9.91e-05	0.771	GGAACTGAAACTGGC
UP00018_1	chr12	46493175	46493189	+	10.2273	9.91e-05	0.771	CTAACCGAAACAAGG
UP00018_1	chr13	46123431	46123445	-	10.2182	9.95e-05	0.772	AAAAACAAAACTAAA
