# Supplementary material for: The MEME Suite
Source: Nucleic Acids Res. 2015 May 7;43(Web Server issue):W39–49. doi: 10.1093/nar/gkv416 (PMC4489269; doi:10.1093/nar/gkv416)
Supplement: SUPPLEMENTARY DATA [file supp_gkv416_nar-00283-web-b-2015-File005.zip › case4/meme-chip/fimo_out_9/fimo.xml]

<?xml version="1.0" encoding="UTF-8" standalone="no"?>
<?xml-stylesheet type="text/xsl" href="fimo-to-html.xsl"?>
<!-- Begin document body -->
<fimo version="4.10.0" release="Wed May 21 10:35:36 2014 +1000">
  xmlns:xsi="http://www.w3.org/2001/XMLSchema-instance"
  xsi:schemaLocation=  xmlns:fimo="http://noble.gs.washington.edu/schema/fimo"
>
<command-line>/ebi/sw/MEME/VM-cluster410/meme-versions/4.10.0/bin/fimo --parse-genomic-coord --verbosity 1 --oc fimo_out_9 --bgfile ./background --motif CMCAGM dreme_out/dreme.xml ./Supplementary_Table_1.500bp.fa</command-line>
<settings>
<setting name="output directory">fimo_out_9</setting>
<setting name="MEME file name">dreme_out/dreme.xml</setting>
<setting name="sequence file name">./Supplementary_Table_1.500bp.fa</setting>
<setting name="background file name">./background</setting>
<setting name="allow clobber">true</setting>
<setting name="compute q-values">true</setting>
<setting name="parse genomic coord.">true</setting>
<setting name="text only">false</setting>
<setting name="scan both strands">true</setting>
<setting name="max sequence length">250000000</setting>
<setting name="output threshold">0.0001</setting>
<setting name="threshold type">p-value</setting>
<setting name="max stored scores">100000</setting>
<setting name="pseudocount">0.1</setting>
<setting name="verbosity">1</setting>
<setting name="selected motif">CMCAGM</setting>
</settings>
<sequence-data num-sequences="2776" num-residues="1388000" />
<alphabet>nucleotide</alphabet>
<motif name="GGAARY" width="6" best-possible-match="GGAAGT"/>
<motif name="AVTGAAA" width="7" best-possible-match="ACTGAAA"/>
<motif name="RCAGCTGY" width="8" best-possible-match="GCAGCTGC"/>
<motif name="AKAAAH" width="6" best-possible-match="AGAAAA"/>
<motif name="RAGKTCA" width="7" best-possible-match="GAGGTCA"/>
<motif name="CMCAGM" width="6" best-possible-match="CCCAGC"/>
<motif name="CCCCRCCC" width="8" best-possible-match="CCCCGCCC"/>
<motif name="AAATR" width="5" best-possible-match="AAATG"/>
<motif name="GAAASCA" width="7" best-possible-match="GAAAGCA"/>
<motif name="CCGSCTCC" width="8" best-possible-match="CCGCCTCC"/>
<motif name="CCWCCTGC" width="8" best-possible-match="CCACCTGC"/>
<background source="./background">
<value letter="A">0.241</value>
<value letter="C">0.259</value>
<value letter="G">0.259</value>
<value letter="T">0.241</value>
</background>
<cisml-file>cisml.xml</cisml-file>
</fimo>
