# Supplementary material for: The MEME Suite
Source: Nucleic Acids Res. 2015 May 7;43(Web Server issue):W39–49. doi: 10.1093/nar/gkv416 (PMC4489269; doi:10.1093/nar/gkv416)
Supplement: SUPPLEMENTARY DATA [file supp_gkv416_nar-00283-web-b-2015-File005.zip › case4/meme-chip/meme_out/meme.txt]

********************************************************************************
MEME - Motif discovery tool
********************************************************************************
MEME version 4.10.0 (Release date: Wed May 21 10:35:36 2014 +1000)

For further information on how to interpret these results or to get
a copy of the MEME software please access http://meme.nbcr.net.

This file may be used as input to the MAST algorithm for searching
sequence databases for matches to groups of motifs.  MAST is available
for interactive use and downloading at http://meme.nbcr.net.
********************************************************************************


********************************************************************************
REFERENCE
********************************************************************************
If you use this program in your research, please cite:

Timothy L. Bailey and Charles Elkan,
"Fitting a mixture model by expectation maximization to discover
motifs in biopolymers", Proceedings of the Second International
Conference on Intelligent Systems for Molecular Biology, pp. 28-36,
AAAI Press, Menlo Park, California, 1994.
********************************************************************************


********************************************************************************
TRAINING SET
********************************************************************************
DATAFILE= ./seqs-sampled
ALPHABET= ACGT
Sequence name            Weight Length  Sequence name            Weight Length  
-------------            ------ ------  -------------            ------ ------  
chr1:110751656-110751756 1.0000    100  chr8:129395251-129395351 1.0000    100  
chr17:63799647-63799747  1.0000    100  chr6:33057970-33058070   1.0000    100  
chr11:62177115-62177215  1.0000    100  chr1:12034614-12034714   1.0000    100  
chr3:72296011-72296111   1.0000    100  chr22:40194657-40194757  1.0000    100  
chr16:2672175-2672275    1.0000    100  chr6:138312715-138312815 1.0000    100  
chr6:91240050-91240150   1.0000    100  chr11:64942954-64943054  1.0000    100  
chr2:178125562-178125662 1.0000    100  chr1:171448731-171448831 1.0000    100  
chr20:47338928-47339028  1.0000    100  chr2:232599798-232599898 1.0000    100  
chr11:82450554-82450654  1.0000    100  chr3:198153593-198153693 1.0000    100  
chr17:34870919-34871019  1.0000    100  chr2:204600037-204600137 1.0000    100  
chr12:67487613-67487713  1.0000    100  chr3:187989287-187989387 1.0000    100  
chr1:28398697-28398797   1.0000    100  chr11:65075967-65076067  1.0000    100  
chr19:60802821-60802921  1.0000    100  chr6:45996539-45996639   1.0000    100  
chr19:12917327-12917427  1.0000    100  chr11:122431215-12243131 1.0000    100  
chr7:97600398-97600498   1.0000    100  chr19:17186927-17187027  1.0000    100  
chr14:92240296-92240396  1.0000    100  chr4:78294184-78294284   1.0000    100  
chr21:25872716-25872816  1.0000    100  chr1:40495975-40496075   1.0000    100  
chr2:101206730-101206830 1.0000    100  chr19:9799253-9799353    1.0000    100  
chr2:149132998-149133098 1.0000    100  chr16:10739575-10739675  1.0000    100  
chr6:24829083-24829183   1.0000    100  chr12:121914617-12191471 1.0000    100  
chr8:96219080-96219180   1.0000    100  chr10:6429752-6429852    1.0000    100  
chr6:30569664-30569764   1.0000    100  chr8:124238557-124238657 1.0000    100  
chr13:47509792-47509892  1.0000    100  chr14:105306517-10530661 1.0000    100  
chr16:56135621-56135721  1.0000    100  chr17:40581431-40581531  1.0000    100  
chr6:31728381-31728481   1.0000    100  chr22:35945034-35945134  1.0000    100  
chr14:60169192-60169292  1.0000    100  chr3:13031679-13031779   1.0000    100  
chr19:4293677-4293777    1.0000    100  chr14:96842889-96842989  1.0000    100  
chr7:44071784-44071884   1.0000    100  chr11:64650748-64650848  1.0000    100  
chr9:127043329-127043429 1.0000    100  chr5:180169625-180169725 1.0000    100  
chr20:22170205-22170305  1.0000    100  chr5:134011641-134011741 1.0000    100  
chr11:2378037-2378137    1.0000    100  chr12:123961001-12396110 1.0000    100  
chr11:67790502-67790602  1.0000    100  chr10:64061946-64062046  1.0000    100  
chr3:199168319-199168419 1.0000    100  chr2:60919922-60920022   1.0000    100  
chr6:7834148-7834248     1.0000    100  chr15:29294774-29294874  1.0000    100  
chr16:22215751-22215851  1.0000    100  chr14:23629494-23629594  1.0000    100  
chr12:46493011-46493111  1.0000    100  chr7:47944260-47944360   1.0000    100  
chr10:73667444-73667544  1.0000    100  chr11:61487519-61487619  1.0000    100  
chr13:48916032-48916132  1.0000    100  chr20:13175991-13176091  1.0000    100  
chr3:196740452-196740552 1.0000    100  chr12:6642433-6642533    1.0000    100  
chr2:54650290-54650390   1.0000    100  chr11:72541753-72541853  1.0000    100  
chr5:180582701-180582801 1.0000    100  chr20:51631897-51631997  1.0000    100  
chr4:186018178-186018278 1.0000    100  chr17:35164083-35164183  1.0000    100  
chr6:107887333-107887433 1.0000    100  chr11:124445792-12444589 1.0000    100  
chr20:39073853-39073953  1.0000    100  chr1:40278091-40278191   1.0000    100  
chr19:41310436-41310536  1.0000    100  chr1:35418999-35419099   1.0000    100  
chr5:96297135-96297235   1.0000    100  chr10:3807754-3807854    1.0000    100  
chr19:48959303-48959403  1.0000    100  chr6:99980006-99980106   1.0000    100  
chr17:63745615-63745715  1.0000    100  chr6:34732576-34732676   1.0000    100  
chr19:63722774-63722874  1.0000    100  chr12:9692828-9692928    1.0000    100  
chr22:38248791-38248891  1.0000    100  chr7:139113646-139113746 1.0000    100  
chr4:7824110-7824210     1.0000    100  chr11:58740780-58740880  1.0000    100  
chr21:25868797-25868897  1.0000    100  chr13:45319577-45319677  1.0000    100  
chr11:73644462-73644562  1.0000    100  chr22:35255030-35255130  1.0000    100  
chr7:5533722-5533822     1.0000    100  chr22:49316065-49316165  1.0000    100  
chr13:45849668-45849768  1.0000    100  chr17:53282344-53282444  1.0000    100  
chr13:98882457-98882557  1.0000    100  chr2:96171972-96172072   1.0000    100  
chr3:187990668-187990768 1.0000    100  chr4:119420977-119421077 1.0000    100  
chr2:231233446-231233546 1.0000    100  chr17_random:85622-86121 1.0000    100  
chr18:58978878-58978978  1.0000    100  chr12:111997455-11199755 1.0000    100  
chr2:47390999-47391099   1.0000    100  chr18:11149848-11149948  1.0000    100  
chr6:27913992-27914092   1.0000    100  chr15:38013190-38013290  1.0000    100  
chr7:11618803-11618903   1.0000    100  chr22:49314838-49314938  1.0000    100  
chr3:49731746-49731846   1.0000    100  chr5:180595007-180595107 1.0000    100  
chr19:44592410-44592510  1.0000    100  chr15:62746851-62746951  1.0000    100  
chr19:13071766-13071866  1.0000    100  chr8:142197332-142197432 1.0000    100  
chr6:12119157-12119257   1.0000    100  chr1:28776458-28776558   1.0000    100  
chr11:127844237-12784433 1.0000    100  chr11:59334612-59334712  1.0000    100  
chr22:35586929-35587029  1.0000    100  chr15:29432695-29432795  1.0000    100  
chr16:31098838-31098938  1.0000    100  chr1:154977487-154977587 1.0000    100  
chr5:149763823-149763923 1.0000    100  chr10:64085169-64085269  1.0000    100  
chr10:3817334-3817434    1.0000    100  chr2:230989235-230989335 1.0000    100  
chr10:73761385-73761485  1.0000    100  chr19:1602221-1602321    1.0000    100  
chr8:101519243-101519343 1.0000    100  chr15:19962417-19962517  1.0000    100  
chr5:90714045-90714145   1.0000    100  chr8:126519811-126519911 1.0000    100  
chr9:99213802-99213902   1.0000    100  chr6:33646686-33646786   1.0000    100  
chr15:72483290-72483390  1.0000    100  chr6:30933229-30933329   1.0000    100  
chr14:88966835-88966935  1.0000    100  chr12:107553631-10755373 1.0000    100  
chr1:67998297-67998397   1.0000    100  chr2:177797105-177797205 1.0000    100  
chr5:124067600-124067700 1.0000    100  chr7:44802475-44802575   1.0000    100  
chr20:29681542-29681642  1.0000    100  chr11:63747954-63748054  1.0000    100  
chr6:32253294-32253394   1.0000    100  chr13:52089318-52089418  1.0000    100  
chr3:40977656-40977756   1.0000    100  chr4:657924-658024       1.0000    100  
chr12:103423215-10342331 1.0000    100  chr11:34761534-34761634  1.0000    100  
chr12:91474644-91474744  1.0000    100  chr6:33237111-33237211   1.0000    100  
chr8:67056746-67056846   1.0000    100  chr17:35277048-35277148  1.0000    100  
chr7:73269805-73269905   1.0000    100  chr17:39780970-39781070  1.0000    100  
chr9:131841537-131841637 1.0000    100  chr15:73126370-73126470  1.0000    100  
chr6:30801286-30801386   1.0000    100  chr16:51690370-51690470  1.0000    100  
chr1:101609257-101609357 1.0000    100  chr16:17226218-17226318  1.0000    100  
chr7:101853843-101853943 1.0000    100  chr2:232244435-232244535 1.0000    100  
chr12:26843836-26843936  1.0000    100  chr1:9925769-9925869     1.0000    100  
chr2:156965506-156965606 1.0000    100  chr6:28733785-28733885   1.0000    100  
chr1:101473686-101473786 1.0000    100  chr18:58973700-58973800  1.0000    100  
chr8:125693649-125693749 1.0000    100  chr17:30723966-30724066  1.0000    100  
chr7:73281294-73281394   1.0000    100  chr11:62365404-62365504  1.0000    100  
chr11:10786778-10786878  1.0000    100  chr5:145542238-145542338 1.0000    100  
chr11:110735149-11073524 1.0000    100  chrX:70760368-70760468   1.0000    100  
chr19:48950059-48950159  1.0000    100  chr6:7842863-7842963     1.0000    100  
chr17:4784119-4784219    1.0000    100  chr7:133767935-133768035 1.0000    100  
chr6:26313317-26313417   1.0000    100  chr7:25592601-25592701   1.0000    100  
chr17:8070488-8070588    1.0000    100  chr14:105836107-10583620 1.0000    100  
chr12:91384599-91384699  1.0000    100  chr16:11966351-11966451  1.0000    100  
chr3:179722679-179722779 1.0000    100  chr9:131791069-131791169 1.0000    100  
chr2:64998274-64998374   1.0000    100  chr6:143166331-143166431 1.0000    100  
chr3:120553771-120553871 1.0000    100  chr16:20793330-20793430  1.0000    100  
chr1:76218222-76218322   1.0000    100  chr11:116972957-11697305 1.0000    100  
chr1:51198297-51198397   1.0000    100  chr10:69957089-69957189  1.0000    100  
chr17:43081756-43081856  1.0000    100  chr11:117786175-11778627 1.0000    100  
chr11:110721447-11072154 1.0000    100  chr19:60462229-60462329  1.0000    100  
chr9:115212355-115212455 1.0000    100  chr17:38114100-38114200  1.0000    100  
chr14:23700272-23700372  1.0000    100  chr7:154720600-154720700 1.0000    100  
chr20:61829045-61829145  1.0000    100  chr19:17391491-17391591  1.0000    100  
chr6:86440660-86440760   1.0000    100  chr1:158859892-158859992 1.0000    100  
chr2:42182680-42182780   1.0000    100  chr1:159282537-159282637 1.0000    100  
chr2:177837714-177837814 1.0000    100  chr11:122437977-12243807 1.0000    100  
chr3:13348588-13348688   1.0000    100  chr19:6541941-6542041    1.0000    100  
chr3:45705367-45705467   1.0000    100  chr18:59135272-59135372  1.0000    100  
chr9:135204739-135204839 1.0000    100  chr9:134847724-134847824 1.0000    100  
chr12:67524401-67524501  1.0000    100  chr2:227409132-227409232 1.0000    100  
chr1:28705588-28705688   1.0000    100  chr14:105536733-10553683 1.0000    100  
chr8:103611666-103611766 1.0000    100  chr1:1700195-1700295     1.0000    100  
chr6:80380975-80381075   1.0000    100  chr2:33557730-33557830   1.0000    100  
chr17:58155863-58155963  1.0000    100  chr2:65013179-65013279   1.0000    100  
chr22:21600830-21600930  1.0000    100  chr4:185542340-185542440 1.0000    100  
chr17:71775825-71775925  1.0000    100  chr6:119805533-119805633 1.0000    100  
chr7:134505900-134506000 1.0000    100  chr8:103945419-103945519 1.0000    100  
chr10:301019-301119      1.0000    100  chr1:66613035-66613135   1.0000    100  
chr1:108051072-108051172 1.0000    100  chr1:84744859-84744959   1.0000    100  
chr21:42157484-42157584  1.0000    100  chr19:54695130-54695230  1.0000    100  
chr7:154722308-154722408 1.0000    100  chr11:82548611-82548711  1.0000    100  
chr17:59451459-59451559  1.0000    100  chr22:38045259-38045359  1.0000    100  
chr19:16090425-16090525  1.0000    100  chr1:25748721-25748821   1.0000    100  
chr11:75624124-75624224  1.0000    100  chr2:231549594-231549694 1.0000    100  
chr20:47835764-47835864  1.0000    100  chr12:122134112-12213421 1.0000    100  
chr15:65180475-65180575  1.0000    100  chr1:228325813-228325913 1.0000    100  
chr8:42158713-42158813   1.0000    100  chr10:97508078-97508178  1.0000    100  
chr12:27297124-27297224  1.0000    100  chr1:111945133-111945233 1.0000    100  
chr19:19127229-19127329  1.0000    100  chr2:73365327-73365427   1.0000    100  
chr2:152740255-152740355 1.0000    100  chr14:34943515-34943615  1.0000    100  
chr12:37455481-37455581  1.0000    100  chr7:134504350-134504450 1.0000    100  
chr14:99601795-99601895  1.0000    100  chr16:11743955-11744055  1.0000    100  
chr9:129581380-129581480 1.0000    100  chr3:116348845-116348945 1.0000    100  
chrX:41095872-41095972   1.0000    100  chr16:11742780-11742880  1.0000    100  
chr4:186301063-186301163 1.0000    100  chr6:131990904-131991004 1.0000    100  
chr2:73860596-73860696   1.0000    100  chr9:24922762-24922862   1.0000    100  
chr3:73104782-73104882   1.0000    100  chr15:55210405-55210505  1.0000    100  
chr6:33045759-33045859   1.0000    100  chr19:52679348-52679448  1.0000    100  
chr2:233673295-233673395 1.0000    100  chr10:104143977-10414407 1.0000    100  
chrX:54087565-54087665   1.0000    100  chr17:71774827-71774927  1.0000    100  
chr17:44624903-44625003  1.0000    100  chr16:14287025-14287125  1.0000    100  
chr1:27825103-27825203   1.0000    100  chr1:12039112-12039212   1.0000    100  
chr11:439954-440054      1.0000    100  chr4:39924048-39924148   1.0000    100  
chr9:125939534-125939634 1.0000    100  chr1:158849569-158849669 1.0000    100  
chr1:148801334-148801434 1.0000    100  chr6:26163473-26163573   1.0000    100  
chr12:6431301-6431401    1.0000    100  chr1:190816320-190816420 1.0000    100  
chr11:65112227-65112327  1.0000    100  chr1:66520618-66520718   1.0000    100  
chr19:17904337-17904437  1.0000    100  chr11:62146003-62146103  1.0000    100  
chr15:42798743-42798843  1.0000    100  chr12:111326412-11132651 1.0000    100  
chr6:170705085-170705185 1.0000    100  chr5:138925116-138925216 1.0000    100  
chr6:106696393-106696493 1.0000    100  chr14:64840288-64840388  1.0000    100  
chr11:59979498-59979598  1.0000    100  chr1:165898724-165898824 1.0000    100  
chr7:12217322-12217422   1.0000    100  chr12:120951312-12095141 1.0000    100  
chr19:44594420-44594520  1.0000    100  chr3:72308190-72308290   1.0000    100  
chr6:26381948-26382048   1.0000    100  chr19:747827-747927      1.0000    100  
chr16:22217075-22217175  1.0000    100  chr1:41973503-41973603   1.0000    100  
chr15:62466734-62466834  1.0000    100  chr1:158910816-158910916 1.0000    100  
chr2:9713787-9713887     1.0000    100  chr4:79002562-79002662   1.0000    100  
chr17:38800601-38800701  1.0000    100  chr4:154628519-154628619 1.0000    100  
chr12:29196243-29196343  1.0000    100  chr18:3237597-3237697    1.0000    100  
chr7:86683913-86684013   1.0000    100  chr15:29295748-29295848  1.0000    100  
chr11:110727064-11072716 1.0000    100  chr10:11324384-11324484  1.0000    100  
chr12:6938404-6938504    1.0000    100  chr11:34601511-34601611  1.0000    100  
chr7:154733172-154733272 1.0000    100  chr16:88158765-88158865  1.0000    100  
chr20:51889375-51889475  1.0000    100  chr4:147239580-147239680 1.0000    100  
chr7:26195703-26195803   1.0000    100  chr14:22108921-22109021  1.0000    100  
chr17:77090946-77091046  1.0000    100  chr2:231443724-231443824 1.0000    100  
chr7:101735507-101735607 1.0000    100  chr2:3600487-3600587     1.0000    100  
chr17:44650441-44650541  1.0000    100  chr2:64995584-64995684   1.0000    100  
chr16:30269295-30269395  1.0000    100  chr2:98447575-98447675   1.0000    100  
chr21:34269962-34270062  1.0000    100  chr15:91183797-91183897  1.0000    100  
chr8:135801588-135801688 1.0000    100  chr17:73637514-73637614  1.0000    100  
chr16:14358517-14358617  1.0000    100  chr21:44387955-44388055  1.0000    100  
chr7:86686677-86686777   1.0000    100  chr1:247134676-247134776 1.0000    100  
chr22:27526532-27526632  1.0000    100  chr19:13126758-13126858  1.0000    100  
chr14:102306173-10230627 1.0000    100  chr19:4218533-4218633    1.0000    100  
chr16:86542352-86542452  1.0000    100  chr1:21489638-21489738   1.0000    100  
chr4:2758900-2759000     1.0000    100  chr3:125986094-125986194 1.0000    100  
chr9:86498939-86499039   1.0000    100  chr1:154462648-154462748 1.0000    100  
chr4:84361914-84362014   1.0000    100  chr15:36533423-36533523  1.0000    100  
chr2:161268794-161268894 1.0000    100  chr5:141760826-141760926 1.0000    100  
chr9:96061096-96061196   1.0000    100  chr2:65635291-65635391   1.0000    100  
chr14:102880801-10288090 1.0000    100  chr4:55127399-55127499   1.0000    100  
chr18:3583705-3583805    1.0000    100  chr1:195123530-195123630 1.0000    100  
chr18:58976903-58977003  1.0000    100  chr6:100123042-100123142 1.0000    100  
chr8:134563673-134563773 1.0000    100  chr3:9413228-9413328     1.0000    100  
chr5:139907770-139907870 1.0000    100  chr10:13839254-13839354  1.0000    100  
chr3:134649946-134650046 1.0000    100  chr22:27524819-27524919  1.0000    100  
chr5:131844698-131844798 1.0000    100  chr6:36103185-36103285   1.0000    100  
chr21:25874497-25874597  1.0000    100  chr14:34942620-34942720  1.0000    100  
chr8:125688670-125688770 1.0000    100  chr9:5548191-5548291     1.0000    100  
chr12:8692464-8692564    1.0000    100  chr19:62884720-62884820  1.0000    100  
chr1:202742091-202742191 1.0000    100  chr1:203523875-203523975 1.0000    100  
chr1:148806533-148806633 1.0000    100  chr2:191537059-191537159 1.0000    100  
chr18:58324258-58324358  1.0000    100  chr7:141084285-141084385 1.0000    100  
chr13:20648473-20648573  1.0000    100  chr19:38463137-38463237  1.0000    100  
chr3:23933277-23933377   1.0000    100  chr15:68059144-68059244  1.0000    100  
chr6:26139559-26139659   1.0000    100  chr3:113553800-113553900 1.0000    100  
chr1:111936863-111936963 1.0000    100  chr2:111642724-111642824 1.0000    100  
chr5:90712549-90712649   1.0000    100  chr12:67521650-67521750  1.0000    100  
chr2:125871843-125871943 1.0000    100  chr12:27265865-27265965  1.0000    100  
chr17:16129955-16130055  1.0000    100  chr22:21603977-21604077  1.0000    100  
chr9:111946091-111946191 1.0000    100  chr14:101412537-10141263 1.0000    100  
chr21:15516191-15516291  1.0000    100  chr10:85888841-85888941  1.0000    100  
chr3:134692491-134692591 1.0000    100  chr10:24715753-24715853  1.0000    100  
chr3:10240327-10240427   1.0000    100  chr8:29247015-29247115   1.0000    100  
chr5:72986036-72986136   1.0000    100  chr10:96985976-96986076  1.0000    100  
chr19:2427297-2427397    1.0000    100  chr19:8292126-8292226    1.0000    100  
chr10:95452140-95452240  1.0000    100  chr6:36760804-36760904   1.0000    100  
chr7:24924068-24924168   1.0000    100  chr11:62404964-62405064  1.0000    100  
chr2:201830972-201831072 1.0000    100  chr22:40588064-40588164  1.0000    100  
chr10:13805478-13805578  1.0000    100  chr15:64577230-64577330  1.0000    100  
chr14:80495511-80495611  1.0000    100  chr16:27370498-27370598  1.0000    100  
chrX:151750048-151750148 1.0000    100  chr22:41993517-41993617  1.0000    100  
chr12:91090462-91090562  1.0000    100  chr2:231557377-231557477 1.0000    100  
chr17:8227030-8227130    1.0000    100  chr11:601861-601961      1.0000    100  
chr12:107486126-10748622 1.0000    100  chr14:94798108-94798208  1.0000    100  
chr6:27886296-27886396   1.0000    100  chr6:26070725-26070825   1.0000    100  
chr3:116347530-116347630 1.0000    100  chr14:106240600-10624070 1.0000    100  
chr16:55536555-55536655  1.0000    100  chr11:8660530-8660630    1.0000    100  
chr2:177797942-177798042 1.0000    100  chr10:89912631-89912731  1.0000    100  
chr2:191593356-191593456 1.0000    100  chr11:127847101-12784720 1.0000    100  
chr1:51739424-51739524   1.0000    100  chr22:40588659-40588759  1.0000    100  
chr17:16287439-16287539  1.0000    100  chr10:90010103-90010203  1.0000    100  
chr4:185505319-185505419 1.0000    100  chr3:113763277-113763377 1.0000    100  
chr1:228844636-228844736 1.0000    100  chr1:27521060-27521160   1.0000    100  
chr19:6469125-6469225    1.0000    100  chr6:16612125-16612225   1.0000    100  
chr6:26304799-26304899   1.0000    100  chr9:17853289-17853389   1.0000    100  
chr17:33203170-33203270  1.0000    100  chr2:25047829-25047929   1.0000    100  
chr9:113814350-113814450 1.0000    100  chr4:39876106-39876206   1.0000    100  
chr20:51702185-51702285  1.0000    100  chr6:31239466-31239566   1.0000    100  
chr20:5689302-5689402    1.0000    100  chr14:22088941-22089041  1.0000    100  
chr2:201691713-201691813 1.0000    100  chr5:138753279-138753379 1.0000    100  
chr11:110752156-11075225 1.0000    100  chr1:32488142-32488242   1.0000    100  
chr1:39228979-39229079   1.0000    100  chr6:204913-205013       1.0000    100  
chr12:14325067-14325167  1.0000    100  chr1:117976349-117976449 1.0000    100  
chr2:191586448-191586548 1.0000    100  chr5:55009473-55009573   1.0000    100  
chr8:11386787-11386887   1.0000    100  chr19:16310625-16310725  1.0000    100  
chr17:59273844-59273944  1.0000    100  chr1:224917151-224917251 1.0000    100  
chr5:180548298-180548398 1.0000    100  chr14:38724187-38724287  1.0000    100  
chr19:2378593-2378693    1.0000    100  chr19:16343291-16343391  1.0000    100  
chr2:27157532-27157632   1.0000    100  chr1:147490114-147490214 1.0000    100  
chr8:22517850-22517950   1.0000    100  chr14:64838767-64838867  1.0000    100  
chr1:79699023-79699123   1.0000    100  chr10:71785038-71785138  1.0000    100  
chr1:101645918-101646018 1.0000    100  chr7:41990890-41990990   1.0000    100  
chr1:204458194-204458294 1.0000    100  chr1:234228712-234228812 1.0000    100  
chr2:37735444-37735544   1.0000    100  chr12:55014102-55014202  1.0000    100  
chr9:130458794-130458894 1.0000    100  chr8:33490248-33490348   1.0000    100  
chr17:73636755-73636855  1.0000    100  chr11:33665710-33665810  1.0000    100  
chr18:17966424-17966524  1.0000    100  chr2:191532674-191532774 1.0000    100  
chr17:25714838-25714938  1.0000    100  chr17:30414838-30414938  1.0000    100  
chr8:67020998-67021098   1.0000    100  chr20:55183805-55183905  1.0000    100  
chr5:133996203-133996303 1.0000    100  chr16:80422779-80422879  1.0000    100  
chr11:64375306-64375406  1.0000    100  chr16:29914586-29914686  1.0000    100  
chr3:45612592-45612692   1.0000    100  chr6:143169882-143169982 1.0000    100  
chr16:30274113-30274213  1.0000    100  chr4:186012824-186012924 1.0000    100  
chr1:36326785-36326885   1.0000    100  chr17:35274653-35274753  1.0000    100  
chr4:140354600-140354700 1.0000    100  chr1:67924577-67924677   1.0000    100  
chr7:138675591-138675691 1.0000    100  chr10:73703422-73703522  1.0000    100  
chr10:11327258-11327358  1.0000    100  chr2:191453386-191453486 1.0000    100  
chr1:176816942-176817042 1.0000    100  chr6:30584831-30584931   1.0000    100  
chr16:19474030-19474130  1.0000    100  chr10:112523798-11252389 1.0000    100  
chr19:12765125-12765225  1.0000    100  chr3:157874516-157874616 1.0000    100  
chr11:110747042-11074714 1.0000    100  chr7:44052637-44052737   1.0000    100  
chr17:8737140-8737240    1.0000    100  chr11:110726290-11072639 1.0000    100  
chr12:9694558-9694658    1.0000    100  chr17:45584303-45584403  1.0000    100  
chr16:30569167-30569267  1.0000    100  chr6:111018770-111018870 1.0000    100  
chr5:40442903-40443003   1.0000    100  chr11:120943010-12094311 1.0000    100  
chr10:11319611-11319711  1.0000    100  chr16:11743192-11743292  1.0000    100  
chr19:17837338-17837438  1.0000    100  chr2:213588620-213588720 1.0000    100  
chr20:61952607-61952707  1.0000    100  chr2:125872797-125872897 1.0000    100  
chr22:46770767-46770867  1.0000    100  chr1:3806838-3806938     1.0000    100  
chr12:92013057-92013157  1.0000    100  chr19:60846264-60846364  1.0000    100  
chr16:84494151-84494251  1.0000    100  chr4:2934781-2934881     1.0000    100  
chr1:148812071-148812171 1.0000    100  chr22:16118884-16118984  1.0000    100  
chr7:126128221-126128321 1.0000    100  chr3:53118143-53118243   1.0000    100  
chr12:14814343-14814443  1.0000    100  chr11:76017060-76017160  1.0000    100  
chr16:23253181-23253281  1.0000    100  chr10:5944255-5944355    1.0000    100  
chr4:185632638-185632738 1.0000    100  chr12:91457161-91457261  1.0000    100  
chr2:10140326-10140426   1.0000    100  chr2:20270179-20270279   1.0000    100  
chr3:151297969-151298069 1.0000    100  chr6:27968440-27968540   1.0000    100  
chrX:48679213-48679313   1.0000    100  chr5:60661328-60661428   1.0000    100  
chr8:41600056-41600156   1.0000    100  chr17:60401716-60401816  1.0000    100  
chr13:98883006-98883106  1.0000    100  chr7:22357345-22357445   1.0000    100  
chr17:67929971-67930071  1.0000    100  chr1:41966894-41966994   1.0000    100  
chr1:67925348-67925448   1.0000    100  chr17:27693047-27693147  1.0000    100  
chr12:47810250-47810350  1.0000    100  chr11:63793808-63793908  1.0000    100  
chr2:231498914-231499014 1.0000    100  chr4:14467061-14467161   1.0000    100  
chr18:59755196-59755296  1.0000    100  chr10:122355645-12235574 1.0000    100  
chr6:138154986-138155086 1.0000    100  chr6:45906226-45906326   1.0000    100  
chr6:111911786-111911886 1.0000    100  chr15:42790737-42790837  1.0000    100  
********************************************************************************

********************************************************************************
COMMAND LINE SUMMARY
********************************************************************************
This information can also be useful in the event you wish to report a
problem with the MEME software.

command: meme ./seqs-sampled -oc meme_out -dna -mod zoops -nmotifs 3 -minw 6 -maxw 30 -bfile ./background -time 5078 -revcomp -nostatus 

model:  mod=         zoops    nmotifs=         3    evt=           inf
object function=  E-value of product of p-values
width:  minw=            6    maxw=           30    minic=        0.00
width:  wg=             11    ws=              1    endgaps=       yes
nsites: minsites=        2    maxsites=      600    wnsites=       0.8
theta:  prob=            1    spmap=         uni    spfuzz=        0.5
global: substring=     yes    branching=      no    wbranch=        no
em:     prior=   dirichlet    b=            0.01    maxiter=        50
        distance=    1e-05
data:   n=           60000    N=             600
strands: + -
sample: seed=            0    seqfrac=         1
Letter frequencies in dataset:
A 0.240 C 0.260 G 0.260 T 0.240 
Background letter frequencies (from ./background):
A 0.241 C 0.259 G 0.259 T 0.241 
********************************************************************************


********************************************************************************
MOTIF  1 MEME	width =  15  sites =  50  llr = 540  E-value = 1.8e-012
********************************************************************************
--------------------------------------------------------------------------------
	Motif 1 Description
--------------------------------------------------------------------------------
Simplified        A  7:1::93429::1:6
pos.-specific     C  ::::8:53::::19:
probability       G  3a7:212:81a52:2
matrix            T  ::29:::3:::5611

         bits    2.1                
                 1.8                
                 1.6  *        *    
                 1.4  * * *   **  * 
Relative         1.2  * ***   **  * 
Entropy          1.0  * ***  ***  * 
(15.6 bits)      0.8 ******  **** * 
                 0.6 ******  **** **
                 0.4 ******* *******
                 0.2 ***************
                 0.0 ---------------

Multilevel           AGGTCACAGAGGTCA
consensus            G T   ATA  T  G
sequence                    C       
                                    
--------------------------------------------------------------------------------

--------------------------------------------------------------------------------
	Motif 1 sites sorted by position p-value
--------------------------------------------------------------------------------
Sequence name            Strand  Start   P-value                 Site    
-------------            ------  ----- ---------            ---------------
chr1:41973503-41973603       +     55  1.85e-09 GGCTGAGCTC AGGTCACAGAGGTCA GTGTCACCCA
chr3:113553800-113553900     -     17  5.06e-08 ACCATTTTTG AGGTCACCAAGTTCA AAACCTTTGT
chr21:15516191-15516291      +      2  8.95e-08          A AGGTCACAGGGGTCA AGCTGATTAC
chr10:24715753-24715853      +     11  1.06e-07 GTTTCATAGC AGGTCAATAAGTTCA TGGTCAGGCT
chr19:4218533-4218633        +     43  3.47e-07 ACCCCAGGTA AGGTCACAGAGTTCC CAGAGCCGGG
chr1:101609257-101609357     -     17  3.86e-07 TGACTCAGAG AGGTGACAGAGGCCA CATGAATGAG
chr1:148801334-148801434     +     56  4.32e-07 TTCCTTCCTC TGGTCACTGAGGTCA TTATGGGGTC
chr7:25592601-25592701       -     56  4.32e-07 GAAAAGAGGA AGTTCAAAGAGGACA GAGCTTGAGG
chr3:40977656-40977756       -     43  4.98e-07 AAACTCAGTG AGTTCAGAAAGGTCA CAAAGGGAAC
chr19:62884720-62884820      +     82  6.34e-07 TCAGAATACA AGTTCGCAGAGGTCA AAGC      
chr18:3583705-3583805        +     81  6.34e-07 AGGCAGGGAG GGGTCAGAGAGTTCG TCATT     
chr12:27297124-27297224      -     82  8.12e-07       TCTA AGTTCAAAGGGTTCA AATCCAACAG
chr5:72986036-72986136       -     61  1.01e-06 TGGATGAAAG AGATGACTGAGTTCA TTCTGGCAGC
chr2:73365327-73365427       -     23  1.41e-06 ATCTGACCCG AGGTCGCCGAGTGCA CGACCCAGGC
chr8:42158713-42158813       +     60  1.73e-06 GCTGGGAGGG AGGACACCGAGTTCA TCTTGACCTT
chr21:34269962-34270062      +     67  1.93e-06 GAACAAATTC TGGTCACAGAGGCCA GAGTAGACTA
chr5:40442903-40443003       -     59  2.13e-06 ATGACCAGAG AGGTCAGCAAGGTTA TAGCCATATG
chr9:134847724-134847824     +     25  2.13e-06 GCCAAAAGGA AGTTCACCGGGTGCA TTTGGCCCCT
chr17:38114100-38114200      +     28  2.13e-06 AAGTGGCACA GGGTCAACAAGTGCA GCTGGAGGTG
chr11:116972957-11697305     -     68  2.13e-06 CTAGCAAGTA AGGTGACTGAGGCCG TTCTGGCGCT
chr2:73860596-73860696       +     66  2.36e-06 CCAGTAGCAC AGGTCAATAAGGGCG TGTATGCACC
chr16:14358517-14358617      +     69  2.89e-06 CTGATTATGA AAGTCACCAAGTTCA CCTCTCACCT
chr6:80380975-80381075       +     35  2.89e-06 TATGTTTTGT GGGTCACGGAGGCCA GTGGCCACAG
chr1:40278091-40278191       -     81  2.89e-06      CGTGG GGGTCAGTGAGGGCG CGGTGGGTCA
chr6:111018770-111018870     -     37  3.87e-06 XXXXXACGCA GGGTCAATGAGTACT GCTGGTCCCT
chr16:17226218-17226318      -     56  4.24e-06 GTGGCTTACG AGGTCACACAGGACA AAATGTCTAA
chrX:151750048-151750148     +     11  5.11e-06 CCGGGCCTGG AGTTCAGTGGGTGCA GCCTGCTTGC
chr16:11743192-11743292      +     16  5.59e-06 NNTAATCGTT AGATCAATGAGTGCG GGAATTCTAA
chr22:41993517-41993617      -      7  5.59e-06 CCTCTGGGAG AGGGCAGAGAGGGCA TGCCAC    
chr1:195123530-195123630     -     11  5.59e-06 TAAATATCAA AGTTCAGAGAGTTTT GCAAAATGCT
chr5:55009473-55009573       +     33  6.13e-06 AAACCACAAA AGGTGAACAAGGTTA CTGGNNNNNN
chr10:89912631-89912731      +      6  6.13e-06      ACAGG GGGTCAATGGGTTCT CATCATGTCT
chr14:94798108-94798208      +     34  6.13e-06 CCTGCGCTGG GGTTCACTGAGTTTT TGGCCTGGCT
chr3:151297969-151298069     -     50  6.68e-06 TAAAGCCTTT AGTTCACTGAGGCTG TGGTTTACTC
chr8:142197332-142197432     +     37  6.68e-06 GGGGAGTTAG AGTTGACTGAGTTTG GCCAGATGGT
chr21:42157484-42157584      -     70  7.32e-06 TGTCAGAGGG AGGCGAGAGAGGTCA CAGCGGTTCC
chr7:154720600-154720700     -     77  7.96e-06  GGAAGAAGG GGGTCATCAAGTTCA CTCAGAAGAG
chr11:120943010-12094311     +      5  9.49e-06       GTAA GGGTCAAAGAGGCCC TTCAGTCCTC
chr4:14467061-14467161       -      4  1.03e-05 CAACCCTTGA AGGTCAAGGAGTACT ATC       
chr16:30569167-30569267      +      3  1.03e-05         AC GGTTCAACGAGGACT AAGACATCTG
chr2:149132998-149133098     -     52  1.12e-05 AAACCCAGAA AGTTCACAGACTCCA TTAAGTCTAT
chr4:186012824-186012924     -     37  1.22e-05 CTAATTCACT GGGTCCCTGAGGTCG TTGCGGGCTT
chr5:138925116-138925216     +     42  1.22e-05 CTAAGAAACC AGATCACAGAGCTTA TTAAAATTGT
chr2:231233446-231233546     +     20  1.22e-05 AATGAACAGC AGGTGGCCGGGGTCA AACACCAAGT
chr3:13031679-13031779       +     47  1.22e-05 AGTGAGAAAC GGGTCACAGAATACA GCTCTGAGAA
chr2:233673295-233673395     -     54  1.32e-05 AGAGAGCTCT GGGTGAGCGAGCTCA ACCGGGGGTG
chr20:51889375-51889475      +     16  1.43e-05 GAAAGTGAGG AAGCCACTGAGGTCA TGACTGCAGG
chr17:59451459-59451559      +     12  2.29e-05 ATTGGTGACA AGGTGACAAGGTGCG CGTGTCACAG
chr5:149763823-149763923     -     24  2.48e-05 CAATCCAGTG AGGGCGCCAAGGTCA CAGCTGCTGC
chr20:51631897-51631997      -     70  4.41e-05 AGTCCAGCAA CGATCAACGAGGTCG TCCAGGTGCA
--------------------------------------------------------------------------------

--------------------------------------------------------------------------------
	Motif 1 block diagrams
--------------------------------------------------------------------------------
SEQUENCE NAME            POSITION P-VALUE  MOTIF DIAGRAM
-------------            ----------------  -------------
chr1:41973503-41973603            1.8e-09  54_[+1]_31
chr3:113553800-113553900          5.1e-08  16_[-1]_69
chr21:15516191-15516291             9e-08  1_[+1]_84
chr10:24715753-24715853           1.1e-07  10_[+1]_75
chr19:4218533-4218633             3.5e-07  42_[+1]_43
chr1:101609257-101609357          3.9e-07  16_[-1]_69
chr1:148801334-148801434          4.3e-07  55_[+1]_30
chr7:25592601-25592701            4.3e-07  55_[-1]_30
chr3:40977656-40977756              5e-07  42_[-1]_43
chr19:62884720-62884820           6.3e-07  81_[+1]_4
chr18:3583705-3583805             6.3e-07  80_[+1]_5
chr12:27297124-27297224           8.1e-07  81_[-1]_4
chr5:72986036-72986136              1e-06  60_[-1]_25
chr2:73365327-73365427            1.4e-06  22_[-1]_63
chr8:42158713-42158813            1.7e-06  59_[+1]_26
chr21:34269962-34270062           1.9e-06  66_[+1]_19
chr5:40442903-40443003            2.1e-06  58_[-1]_27
chr9:134847724-134847824          2.1e-06  24_[+1]_61
chr17:38114100-38114200           2.1e-06  27_[+1]_58
chr11:116972957-11697305          2.1e-06  67_[-1]_18
chr2:73860596-73860696            2.4e-06  65_[+1]_20
chr16:14358517-14358617           2.9e-06  68_[+1]_17
chr6:80380975-80381075            2.9e-06  34_[+1]_51
chr1:40278091-40278191            2.9e-06  80_[-1]_5
chr6:111018770-111018870          3.9e-06  36_[-1]_49
chr16:17226218-17226318           4.2e-06  55_[-1]_30
chrX:151750048-151750148          5.1e-06  10_[+1]_75
chr16:11743192-11743292           5.6e-06  15_[+1]_70
chr22:41993517-41993617           5.6e-06  6_[-1]_79
chr1:195123530-195123630          5.6e-06  10_[-1]_75
chr5:55009473-55009573            6.1e-06  32_[+1]_53
chr10:89912631-89912731           6.1e-06  5_[+1]_80
chr14:94798108-94798208           6.1e-06  33_[+1]_52
chr3:151297969-151298069          6.7e-06  49_[-1]_36
chr8:142197332-142197432          6.7e-06  36_[+1]_49
chr21:42157484-42157584           7.3e-06  69_[-1]_16
chr7:154720600-154720700            8e-06  76_[-1]_9
chr11:120943010-12094311          9.5e-06  4_[+1]_81
chr4:14467061-14467161              1e-05  3_[-1]_82
chr16:30569167-30569267             1e-05  2_[+1]_83
chr2:149132998-149133098          1.1e-05  51_[-1]_34
chr4:186012824-186012924          1.2e-05  36_[-1]_49
chr5:138925116-138925216          1.2e-05  41_[+1]_44
chr2:231233446-231233546          1.2e-05  19_[+1]_66
chr3:13031679-13031779            1.2e-05  46_[+1]_39
chr2:233673295-233673395          1.3e-05  53_[-1]_32
chr20:51889375-51889475           1.4e-05  15_[+1]_70
chr17:59451459-59451559           2.3e-05  11_[+1]_74
chr5:149763823-149763923          2.5e-05  23_[-1]_62
chr20:51631897-51631997           4.4e-05  69_[-1]_16
--------------------------------------------------------------------------------

--------------------------------------------------------------------------------
	Motif 1 in BLOCKS format
--------------------------------------------------------------------------------
BL   MOTIF 1 width=15 seqs=50
chr1:41973503-41973603   (   55) AGGTCACAGAGGTCA  1 
chr3:113553800-113553900 (   17) AGGTCACCAAGTTCA  1 
chr21:15516191-15516291  (    2) AGGTCACAGGGGTCA  1 
chr10:24715753-24715853  (   11) AGGTCAATAAGTTCA  1 
chr19:4218533-4218633    (   43) AGGTCACAGAGTTCC  1 
chr1:101609257-101609357 (   17) AGGTGACAGAGGCCA  1 
chr1:148801334-148801434 (   56) TGGTCACTGAGGTCA  1 
chr7:25592601-25592701   (   56) AGTTCAAAGAGGACA  1 
chr3:40977656-40977756   (   43) AGTTCAGAAAGGTCA  1 
chr19:62884720-62884820  (   82) AGTTCGCAGAGGTCA  1 
chr18:3583705-3583805    (   81) GGGTCAGAGAGTTCG  1 
chr12:27297124-27297224  (   82) AGTTCAAAGGGTTCA  1 
chr5:72986036-72986136   (   61) AGATGACTGAGTTCA  1 
chr2:73365327-73365427   (   23) AGGTCGCCGAGTGCA  1 
chr8:42158713-42158813   (   60) AGGACACCGAGTTCA  1 
chr21:34269962-34270062  (   67) TGGTCACAGAGGCCA  1 
chr5:40442903-40443003   (   59) AGGTCAGCAAGGTTA  1 
chr9:134847724-134847824 (   25) AGTTCACCGGGTGCA  1 
chr17:38114100-38114200  (   28) GGGTCAACAAGTGCA  1 
chr11:116972957-11697305 (   68) AGGTGACTGAGGCCG  1 
chr2:73860596-73860696   (   66) AGGTCAATAAGGGCG  1 
chr16:14358517-14358617  (   69) AAGTCACCAAGTTCA  1 
chr6:80380975-80381075   (   35) GGGTCACGGAGGCCA  1 
chr1:40278091-40278191   (   81) GGGTCAGTGAGGGCG  1 
chr6:111018770-111018870 (   37) GGGTCAATGAGTACT  1 
chr16:17226218-17226318  (   56) AGGTCACACAGGACA  1 
chrX:151750048-151750148 (   11) AGTTCAGTGGGTGCA  1 
chr16:11743192-11743292  (   16) AGATCAATGAGTGCG  1 
chr22:41993517-41993617  (    7) AGGGCAGAGAGGGCA  1 
chr1:195123530-195123630 (   11) AGTTCAGAGAGTTTT  1 
chr5:55009473-55009573   (   33) AGGTGAACAAGGTTA  1 
chr10:89912631-89912731  (    6) GGGTCAATGGGTTCT  1 
chr14:94798108-94798208  (   34) GGTTCACTGAGTTTT  1 
chr3:151297969-151298069 (   50) AGTTCACTGAGGCTG  1 
chr8:142197332-142197432 (   37) AGTTGACTGAGTTTG  1 
chr21:42157484-42157584  (   70) AGGCGAGAGAGGTCA  1 
chr7:154720600-154720700 (   77) GGGTCATCAAGTTCA  1 
chr11:120943010-12094311 (    5) GGGTCAAAGAGGCCC  1 
chr4:14467061-14467161   (    4) AGGTCAAGGAGTACT  1 
chr16:30569167-30569267  (    3) GGTTCAACGAGGACT  1 
chr2:149132998-149133098 (   52) AGTTCACAGACTCCA  1 
chr4:186012824-186012924 (   37) GGGTCCCTGAGGTCG  1 
chr5:138925116-138925216 (   42) AGATCACAGAGCTTA  1 
chr2:231233446-231233546 (   20) AGGTGGCCGGGGTCA  1 
chr3:13031679-13031779   (   47) GGGTCACAGAATACA  1 
chr2:233673295-233673395 (   54) GGGTGAGCGAGCTCA  1 
chr20:51889375-51889475  (   16) AAGCCACTGAGGTCA  1 
chr17:59451459-59451559  (   12) AGGTGACAAGGTGCG  1 
chr5:149763823-149763923 (   24) AGGGCGCCAAGGTCA  1 
chr20:51631897-51631997  (   70) CGATCAACGAGGTCG  1 
//

--------------------------------------------------------------------------------

--------------------------------------------------------------------------------
	Motif 1 position-specific scoring matrix
--------------------------------------------------------------------------------
log-odds matrix: alength= 4 w= 15 n= 51600 bayes= 11.619 E= 1.8e-012 
   150   -369      0   -259 
  -259  -1229    189  -1229 
  -159  -1229    139      0 
  -359   -270   -270    190 
 -1229    166    -53  -1229 
   190   -369   -170  -1229 
    11    106    -53   -359 
    66     11   -270     32 
   -13   -369    155  -1229 
   184  -1229    -89  -1229 
  -359   -369    189  -1229 
 -1229   -270     95     93 
  -100    -89    -53    122 
 -1229    173  -1229    -78 
   141   -270    -38   -100 
--------------------------------------------------------------------------------

--------------------------------------------------------------------------------
	Motif 1 position-specific probability matrix
--------------------------------------------------------------------------------
letter-probability matrix: alength= 4 w= 15 nsites= 50 E= 1.8e-012 
 0.680000  0.020000  0.260000  0.040000 
 0.040000  0.000000  0.960000  0.000000 
 0.080000  0.000000  0.680000  0.240000 
 0.020000  0.040000  0.040000  0.900000 
 0.000000  0.820000  0.180000  0.000000 
 0.900000  0.020000  0.080000  0.000000 
 0.260000  0.540000  0.180000  0.020000 
 0.380000  0.280000  0.040000  0.300000 
 0.220000  0.020000  0.760000  0.000000 
 0.860000  0.000000  0.140000  0.000000 
 0.020000  0.020000  0.960000  0.000000 
 0.000000  0.040000  0.500000  0.460000 
 0.120000  0.140000  0.180000  0.560000 
 0.000000  0.860000  0.000000  0.140000 
 0.640000  0.040000  0.200000  0.120000 
--------------------------------------------------------------------------------

--------------------------------------------------------------------------------
	Motif 1 regular expression
--------------------------------------------------------------------------------
[AG]G[GT]TCA[CA][ATC][GA]AG[GT]TC[AG]
--------------------------------------------------------------------------------


Time 434.42 secs.

********************************************************************************


********************************************************************************
MOTIF  2 MEME	width =  21  sites =  22  llr = 301  E-value = 1.9e+002
********************************************************************************
--------------------------------------------------------------------------------
	Motif 2 Description
--------------------------------------------------------------------------------
Simplified        A  7564768:665313::157a7
pos.-specific     C  ::1::::21:::1:::1:::3
probability       G  :223::2::1532:::::1::
matrix            T  23:333:732:466a9751::

         bits    2.1                    * 
                 1.8               *    * 
                 1.6               *    * 
                 1.4       *       **   * 
Relative         1.2     * *       **   * 
Entropy          1.0 *   * **      **   **
(19.7 bits)      0.8 *   ***** *   *******
                 0.6 **  *******  ********
                 0.4 *********************
                 0.2 *********************
                 0.0 ---------------------

Multilevel           AAAAAAATAAGTTTTTTTAAA
consensus            TTGGTT CT AAGA   A  C
sequence                T       G         
                                          
--------------------------------------------------------------------------------

--------------------------------------------------------------------------------
	Motif 2 sites sorted by position p-value
--------------------------------------------------------------------------------
Sequence name            Strand  Start   P-value                    Site       
-------------            ------  ----- ---------            ---------------------
chr16:11742780-11742880      -     19  7.67e-10 GACAGTGAAC AAGTAAATATAATTTTTTAAA GCTTCAGTGC
chr14:22108921-22109021      +     79  1.23e-09 CAATGACTGG AAAGAAACTAGGTTTTTTAAC A         
chr20:47338928-47339028      +     51  3.83e-09 TACCTGCATA AAGAAAATAAAATCTTTTAAA TCAAAATGCT
chr8:125688670-125688770     +     16  4.70e-08 ATGGTTTCTG ATCTAAACAGAGTTTTTAAAA AAGGAATTGA
chr6:27913992-27914092       -     47  6.42e-08 ACTTTGTCCA ATCAAAATAAGTGTTTTTCAA AACCGCAATC
chr16:84494151-84494251      +     44  7.85e-08 ATTTACTTAA AAATTAATCCAGTTTTTTAAA AGCAAACATT
chr2:230989235-230989335     +      7  7.85e-08     AGTAAT GAGGAAATCAGATTTTTTAAA CAGGAGCAGG
chr5:134011641-134011741     -     52  1.28e-07 GTTTCAGATG TAAATTATAAGGGGTTTTAAA AAGAGGTGGT
chr1:66520618-66520718       -      8  1.55e-07 CAAAGCATCA TAAGAAGCAAATTATTCAAAA TGGGACT   
chr12:55014102-55014202      -     11  1.70e-07 TATAGAAAGC ATAAAAGTTTGGTTTTCAAAC CTAGACGTAA
chr8:142197332-142197432     -     61  2.04e-07 CTGGAATCTT ATAATTAGAAGAGATTTAAAA CCATCTGGCC
chr1:228325813-228325913     +     59  2.23e-07 TGGAAAGGAA AAATATATATTTTATTTAGAA GGCAACAGGT
chr8:103611666-103611766     -     33  2.90e-07 CAATTCACAA AAGAAAATTAAACATATAAAA AGGACTTGAC
chr2:10140326-10140426       +     34  3.76e-07 TTTGGAAGCT ATTGATATAAGTTTTTAAGAA AACAAATCTC
chr1:108051072-108051172     +     62  4.82e-07 TTTGAAAACT AAAATGGTAAATTATTTTTAA AATCTAGAAT
chr18:59135272-59135372      +     24  4.82e-07 CTCTGAGTGG TGAAAAACAAAAGATTCTAAC ATTCTAGCAA
chr17:30723966-30724066      -     33  4.82e-07 CTCAGGTTTC AGAGTTATTGGTATTTTAAAC TTGAGAAACT
chr11:67790502-67790602      +     80  5.23e-07 GCTGGGCTTT TGATAAATATGAGTATTTAAA           
chr6:33057970-33058070       +     55  6.15e-07 GAGATGGTAA TAAAAAATTAGGTTTGTGAAC CACCTGCTAC
chr11:122431215-12243131     +     17  8.41e-07 GGGTTTAAAC ATCTTTACTGGTTTTTTAAAC TACTAGCCCA
chr12:9692828-9692928        -     50  9.08e-07 TCAGAAGAAC AGAGAAATAAAGCATTATTAC TGATCAAATT
chr11:61487519-61487619      +     58  1.88e-06 CTGTTCAGCA AAGGATGTTAATATTTAAGAA TCTTGTCTTG
--------------------------------------------------------------------------------

--------------------------------------------------------------------------------
	Motif 2 block diagrams
--------------------------------------------------------------------------------
SEQUENCE NAME            POSITION P-VALUE  MOTIF DIAGRAM
-------------            ----------------  -------------
chr16:11742780-11742880           7.7e-10  18_[-2]_61
chr14:22108921-22109021           1.2e-09  78_[+2]_1
chr20:47338928-47339028           3.8e-09  50_[+2]_29
chr8:125688670-125688770          4.7e-08  15_[+2]_64
chr6:27913992-27914092            6.4e-08  46_[-2]_33
chr16:84494151-84494251           7.8e-08  43_[+2]_36
chr2:230989235-230989335          7.8e-08  6_[+2]_73
chr5:134011641-134011741          1.3e-07  51_[-2]_28
chr1:66520618-66520718            1.5e-07  7_[-2]_72
chr12:55014102-55014202           1.7e-07  10_[-2]_69
chr8:142197332-142197432            2e-07  60_[-2]_19
chr1:228325813-228325913          2.2e-07  58_[+2]_21
chr8:103611666-103611766          2.9e-07  32_[-2]_47
chr2:10140326-10140426            3.8e-07  33_[+2]_46
chr1:108051072-108051172          4.8e-07  61_[+2]_18
chr18:59135272-59135372           4.8e-07  23_[+2]_56
chr17:30723966-30724066           4.8e-07  32_[-2]_47
chr11:67790502-67790602           5.2e-07  79_[+2]
chr6:33057970-33058070            6.1e-07  54_[+2]_25
chr11:122431215-12243131          8.4e-07  16_[+2]_63
chr12:9692828-9692928             9.1e-07  49_[-2]_30
chr11:61487519-61487619           1.9e-06  57_[+2]_22
--------------------------------------------------------------------------------

--------------------------------------------------------------------------------
	Motif 2 in BLOCKS format
--------------------------------------------------------------------------------
BL   MOTIF 2 width=21 seqs=22
chr16:11742780-11742880  (   19) AAGTAAATATAATTTTTTAAA  1 
chr14:22108921-22109021  (   79) AAAGAAACTAGGTTTTTTAAC  1 
chr20:47338928-47339028  (   51) AAGAAAATAAAATCTTTTAAA  1 
chr8:125688670-125688770 (   16) ATCTAAACAGAGTTTTTAAAA  1 
chr6:27913992-27914092   (   47) ATCAAAATAAGTGTTTTTCAA  1 
chr16:84494151-84494251  (   44) AAATTAATCCAGTTTTTTAAA  1 
chr2:230989235-230989335 (    7) GAGGAAATCAGATTTTTTAAA  1 
chr5:134011641-134011741 (   52) TAAATTATAAGGGGTTTTAAA  1 
chr1:66520618-66520718   (    8) TAAGAAGCAAATTATTCAAAA  1 
chr12:55014102-55014202  (   11) ATAAAAGTTTGGTTTTCAAAC  1 
chr8:142197332-142197432 (   61) ATAATTAGAAGAGATTTAAAA  1 
chr1:228325813-228325913 (   59) AAATATATATTTTATTTAGAA  1 
chr8:103611666-103611766 (   33) AAGAAAATTAAACATATAAAA  1 
chr2:10140326-10140426   (   34) ATTGATATAAGTTTTTAAGAA  1 
chr1:108051072-108051172 (   62) AAAATGGTAAATTATTTTTAA  1 
chr18:59135272-59135372  (   24) TGAAAAACAAAAGATTCTAAC  1 
chr17:30723966-30724066  (   33) AGAGTTATTGGTATTTTAAAC  1 
chr11:67790502-67790602  (   80) TGATAAATATGAGTATTTAAA  1 
chr6:33057970-33058070   (   55) TAAAAAATTAGGTTTGTGAAC  1 
chr11:122431215-12243131 (   17) ATCTTTACTGGTTTTTTAAAC  1 
chr12:9692828-9692928    (   50) AGAGAAATAAAGCATTATTAC  1 
chr11:61487519-61487619  (   58) AAGGATGTTAATATTTAAGAA  1 
//

--------------------------------------------------------------------------------

--------------------------------------------------------------------------------
	Motif 2 position-specific scoring matrix
--------------------------------------------------------------------------------
log-odds matrix: alength= 4 w= 21 n= 48000 bayes= 12.9656 E= 1.9e+002 
   160  -1110   -251     -8 
   118  -1110    -51     18 
   130    -93    -19   -240 
    77  -1110     29     18 
   160  -1110  -1110     18 
   140  -1110   -251     40 
   177  -1110    -51  -1110 
 -1110    -19   -251    160 
   130   -151  -1110     40 
   140   -251    -93    -40 
    92  -1110     95   -240 
    40  -1110     29     60 
  -140   -151    -19    130 
    40   -251   -251    130 
  -240  -1110  -1110    199 
  -240  -1110   -251    192 
   -82    -93  -1110    160 
    92  -1110   -251    105 
   160   -251    -93   -140 
   205  -1110  -1110  -1110 
   150     29  -1110  -1110 
--------------------------------------------------------------------------------

--------------------------------------------------------------------------------
	Motif 2 position-specific probability matrix
--------------------------------------------------------------------------------
letter-probability matrix: alength= 4 w= 21 nsites= 22 E= 1.9e+002 
 0.727273  0.000000  0.045455  0.227273 
 0.545455  0.000000  0.181818  0.272727 
 0.590909  0.136364  0.227273  0.045455 
 0.409091  0.000000  0.318182  0.272727 
 0.727273  0.000000  0.000000  0.272727 
 0.636364  0.000000  0.045455  0.318182 
 0.818182  0.000000  0.181818  0.000000 
 0.000000  0.227273  0.045455  0.727273 
 0.590909  0.090909  0.000000  0.318182 
 0.636364  0.045455  0.136364  0.181818 
 0.454545  0.000000  0.500000  0.045455 
 0.318182  0.000000  0.318182  0.363636 
 0.090909  0.090909  0.227273  0.590909 
 0.318182  0.045455  0.045455  0.590909 
 0.045455  0.000000  0.000000  0.954545 
 0.045455  0.000000  0.045455  0.909091 
 0.136364  0.136364  0.000000  0.727273 
 0.454545  0.000000  0.045455  0.500000 
 0.727273  0.045455  0.136364  0.090909 
 1.000000  0.000000  0.000000  0.000000 
 0.681818  0.318182  0.000000  0.000000 
--------------------------------------------------------------------------------

--------------------------------------------------------------------------------
	Motif 2 regular expression
--------------------------------------------------------------------------------
[AT][AT][AG][AGT][AT][AT]A[TC][AT]A[GA][TAG][TG][TA]TTT[TA]AA[AC]
--------------------------------------------------------------------------------


Time 820.04 secs.

********************************************************************************


********************************************************************************
MOTIF  3 MEME	width =  11  sites =  58  llr = 549  E-value = 2.2e+002
********************************************************************************
--------------------------------------------------------------------------------
	Motif 3 Description
--------------------------------------------------------------------------------
Simplified        A  :1426::::34
pos.-specific     C  :3:3:::::7:
probability       G  ::::13:::::
matrix            T  a66437aaa:6

         bits    2.1 *     * *  
                 1.8 *     ***  
                 1.6 *     ***  
                 1.4 *     ***  
Relative         1.2 *     ***  
Entropy          1.0 * *  ***** 
(13.7 bits)      0.8 ***  ******
                 0.6 *** *******
                 0.4 ***********
                 0.2 ***********
                 0.0 -----------

Multilevel           TTTTATTTTCT
consensus             CACTG   AA
sequence                A       
                                
--------------------------------------------------------------------------------

--------------------------------------------------------------------------------
	Motif 3 sites sorted by position p-value
--------------------------------------------------------------------------------
Sequence name            Strand  Start   P-value               Site  
-------------            ------  ----- ---------            -----------
chr10:97508078-97508178      +     86  6.98e-07 TCCCTTCCAA TTATATTTTCT GTAT      
chr10:11324384-11324484      +     36  1.24e-06 GTACTCTCAT TTTCATTTTCA TGAGTCACAG
chr11:110721447-11072154     -     72  1.74e-06 TGACTACTAT TTTTATTTTAT CAAGCCTTAG
chr10:73761385-73761485      +     15  1.74e-06 CCTGGAGCAG TTTTTTTTTCT CTGGACCTGG
chr11:82450554-82450654      +      7  1.74e-06     TGAAGC TTATATTTTCA ATCAGAAGGC
chr6:27886296-27886396       +     53  4.25e-06 GGATGGTGCT TCTAATTTTCT GCTAACCTGT
chr6:26381948-26382048       +     34  4.25e-06 TTGTTTTCGT TTTTAGTTTCA CTTTATCATC
chr4:78294184-78294284       +     74  4.25e-06 TGTGAGCACC TTTTAGTTTCA GTCTCACATG
chr1:190816320-190816420     +     29  4.98e-06 CACCTGTGCT TTATATTTTAT TCAATAATCA
chr2:37735444-37735544       +     23  6.20e-06 GGGATGCTTT TCATATTTTCA GTCTGTTTAA
chr17:44624903-44625003      -     42  6.20e-06 CATCAACACA TTTATTTTTCT GCCCGACTCT
chr17:25714838-25714938      +     52  7.51e-06 TTCAAACTTG TCACATTTTCT TCTCACCTTG
chrX:41095872-41095972       -     49  7.51e-06 TATTGGTCCG TTTTGTTTTCT CCCATAATAA
chr4:84361914-84362014       +     13  8.19e-06 AGTTAGATTT TTATATTTTAA GACATATTGG
chr9:131841537-131841637     -     85  9.96e-06      CTTTT TTACTTTTTCT TTAACCCCTC
chr3:151297969-151298069     -     31  1.13e-05 TGTGGTTTAC TCACATTTTCA CATCTGCTAC
chr14:34943515-34943615      -     88  1.13e-05         GT TCTCTTTTTCT GGTCTGACTG
chr16:20793330-20793430      +     14  1.13e-05 TAAGAAAGTG TTTAAGTTTCA AAGACTGACA
chr6:12119157-12119257       +     72  1.13e-05 GTTAATGAGT TTTAAGTTTCA CAATGACTTT
chr19:16343291-16343391      -     82  1.26e-05   AAACAGAT TTTTTTTTTAA GTGCAGGAAA
chr9:24922762-24922862       -     84  1.26e-05     CACTTA TTAATTTTTCT TCAAAGTTCA
chr14:88966835-88966935      +     84  1.26e-05 AAAATGGTTT TCTCAGTTTCT TGCACA    
chr20:39073853-39073953      -      1  1.26e-05 ACCACTGTGG TTTTTTTTTAA           
chr3:134649946-134650046     -     20  1.45e-05 TCCTACCTCT TCATAGTTTCT TGATAGAGAG
chr1:28705588-28705688       +     66  1.45e-05 TTTCTCAATT TTTCTTTTTAT TTGATCGCAC
chr5:180595007-180595107     +     78  1.45e-05 TTGGGTATAA TCTATTTTTCT AGGAGCCTCT
chr7:24924068-24924168       +     32  1.62e-05 TACTCTTTGT TTACAGTTTCA TGTACAGACC
chr5:90712549-90712649       +     58  1.62e-05 GTGCAGGGCA TTTAGTTTTCT TTACCACGAA
chr12:67524401-67524501      +     17  1.62e-05 TAATTGCCTG TTTAGTTTTCT GCCTCATCTT
chr10:11319611-11319711      -      6  1.80e-05 CAGTATTCTC TCATATTTTAA GAGAA     
chr2:191532674-191532774     +     15  1.80e-05 CTTCATGAAG TTAAATTTTAA TCAGTGCTTT
chr11:65112227-65112327      +     69  1.80e-05 CAGAGAGGCC TCTCAGTTTCA GCTTGAGTCA
chr1:158849569-158849669     -     44  1.80e-05 AGCTGAAGAG TTTATTTTTAT GTGTCCAATA
chr16:31098838-31098938      +     73  1.80e-05 CAGCTGGGCT TTTCGTTTTCA GTGGGACCGG
chr14:106240600-10624070     -      7  2.04e-05 AAGTACATAC TCTAATTTTAA GATAAA    
chr2:213588620-213588720     +     50  2.23e-05 GCAGTTTTGC TCTAAGTTTCA CCCTGAATTT
chr2:125871843-125871943     +     48  2.23e-05 ATTGTTTCAA TTTCTGTTTCA TGCTTTTCAG
chr12:67487613-67487713      +     55  2.23e-05 CAGCTGTTAA TTTTGGTTTCT TTTTGGTAAC
chr6:26139559-26139659       -     80  2.63e-05 AAATGTAAAG TCACTTTTTCA TCAGTCTTAA
chr6:30801286-30801386       +     66  3.06e-05 GACCCTCACA TCATTGTTTCT GGTACCCAAA
chr2:191586448-191586548     -     14  3.53e-05 TTTCCATCAG TCACGTTTTCT TCTTTTCGCA
chr6:26070725-26070825       +     64  3.53e-05 TAGTTTCACT TCTCAGTTTAA TCCGGTCTGA
chr1:228325813-228325913     +     31  3.53e-05 CTTAAGTCTT TTTTACTTTCT ACGATTATGG
chr20:55183805-55183905      -     43  3.73e-05 AAACCCCCTG TATCATTTTCA CTACTCAAAG
chr3:13031679-13031779       -     68  3.99e-05 GTCAGAGTTT TCACTGTTTCT CAGAGCTGTA
chr10:89912631-89912731      +     47  4.26e-05 AGCTTCAAGA TAACATTTTCT TGCTGAATTG
chr2:201830972-201831072     -     61  4.26e-05 AAGAAGTTTC TTTTACTTTCA ATAACCACCC
chr4:2758900-2759000         +     74  4.26e-05 TGCCTGACAC TCTCGTTTTAT GTAGAAAATT
chr19:52679348-52679448      -      9  4.45e-05 XAGGGCAATA TTAAGTTTTAT GATGATGA  
chr7:41990890-41990990       -     12  5.01e-05 TAAGCCCTTA TTCTATTTTCT ATGAAGGCCA
chr1:108051072-108051172     -     35  5.58e-05 CAAATAATTC TAATAGTTTCT TTCTACTCTT
chr6:31728381-31728481       +     58  6.17e-05 GCCACATTCA TCTATGTTTAA ATCTTGGCAG
chr11:82548611-82548711      +     71  6.62e-05 GGGCAATTGG TTTTATTATAT ATGATGGCAT
chr13:45849668-45849768      -     46  6.62e-05 CTCTCAATGC TTTGATTTTAT AACCTGGCAA
chr6:30569664-30569764       -     60  6.62e-05 CAAACACAGC TTTTATTTTAC TTCAAAGTTT
chr1:28398697-28398797       -     10  6.62e-05 GGGGCAGTGA TTATCTTTTCT AGCCAAGCA 
chr15:62746851-62746951      -     42  7.05e-05 CTATGAGCTT TTTTAGTATCT ATTTACTCCT
chr16:17226218-17226318      +     85  1.51e-04 AGCCACCAAT TCTTATTTTNN NNNNN     
--------------------------------------------------------------------------------

--------------------------------------------------------------------------------
	Motif 3 block diagrams
--------------------------------------------------------------------------------
SEQUENCE NAME            POSITION P-VALUE  MOTIF DIAGRAM
-------------            ----------------  -------------
chr10:97508078-97508178             7e-07  85_[+3]_4
chr10:11324384-11324484           1.2e-06  35_[+3]_54
chr11:110721447-11072154          1.7e-06  71_[-3]_18
chr10:73761385-73761485           1.7e-06  14_[+3]_75
chr11:82450554-82450654           1.7e-06  6_[+3]_83
chr6:27886296-27886396            4.3e-06  52_[+3]_37
chr6:26381948-26382048            4.3e-06  33_[+3]_56
chr4:78294184-78294284            4.3e-06  73_[+3]_16
chr1:190816320-190816420            5e-06  28_[+3]_61
chr2:37735444-37735544            6.2e-06  22_[+3]_67
chr17:44624903-44625003           6.2e-06  41_[-3]_48
chr17:25714838-25714938           7.5e-06  51_[+3]_38
chrX:41095872-41095972            7.5e-06  48_[-3]_41
chr4:84361914-84362014            8.2e-06  12_[+3]_77
chr9:131841537-131841637            1e-05  84_[-3]_5
chr3:151297969-151298069          1.1e-05  30_[-3]_59
chr14:34943515-34943615           1.1e-05  87_[-3]_2
chr16:20793330-20793430           1.1e-05  13_[+3]_76
chr6:12119157-12119257            1.1e-05  71_[+3]_18
chr19:16343291-16343391           1.3e-05  81_[-3]_8
chr9:24922762-24922862            1.3e-05  83_[-3]_6
chr14:88966835-88966935           1.3e-05  83_[+3]_6
chr20:39073853-39073953           1.3e-05  [-3]_89
chr3:134649946-134650046          1.5e-05  19_[-3]_70
chr1:28705588-28705688            1.5e-05  65_[+3]_24
chr5:180595007-180595107          1.5e-05  77_[+3]_12
chr7:24924068-24924168            1.6e-05  31_[+3]_58
chr5:90712549-90712649            1.6e-05  57_[+3]_32
chr12:67524401-67524501           1.6e-05  16_[+3]_73
chr10:11319611-11319711           1.8e-05  5_[-3]_84
chr2:191532674-191532774          1.8e-05  14_[+3]_75
chr11:65112227-65112327           1.8e-05  68_[+3]_21
chr1:158849569-158849669          1.8e-05  43_[-3]_46
chr16:31098838-31098938           1.8e-05  72_[+3]_17
chr14:106240600-10624070            2e-05  6_[-3]_83
chr2:213588620-213588720          2.2e-05  49_[+3]_40
chr2:125871843-125871943          2.2e-05  47_[+3]_42
chr12:67487613-67487713           2.2e-05  54_[+3]_35
chr6:26139559-26139659            2.6e-05  79_[-3]_10
chr6:30801286-30801386            3.1e-05  65_[+3]_24
chr2:191586448-191586548          3.5e-05  13_[-3]_76
chr6:26070725-26070825            3.5e-05  63_[+3]_26
chr1:228325813-228325913          3.5e-05  30_[+3]_59
chr20:55183805-55183905           3.7e-05  42_[-3]_47
chr3:13031679-13031779              4e-05  67_[-3]_22
chr10:89912631-89912731           4.3e-05  46_[+3]_43
chr2:201830972-201831072          4.3e-05  60_[-3]_29
chr4:2758900-2759000              4.3e-05  73_[+3]_16
chr19:52679348-52679448           4.4e-05  8_[-3]_81
chr7:41990890-41990990              5e-05  11_[-3]_78
chr1:108051072-108051172          5.6e-05  34_[-3]_55
chr6:31728381-31728481            6.2e-05  57_[+3]_32
chr11:82548611-82548711           6.6e-05  70_[+3]_19
chr13:45849668-45849768           6.6e-05  45_[-3]_44
chr6:30569664-30569764            6.6e-05  59_[-3]_30
chr1:28398697-28398797            6.6e-05  9_[-3]_80
chr15:62746851-62746951             7e-05  41_[-3]_48
chr16:17226218-17226318           0.00015  84_[+3]_5
--------------------------------------------------------------------------------

--------------------------------------------------------------------------------
	Motif 3 in BLOCKS format
--------------------------------------------------------------------------------
BL   MOTIF 3 width=11 seqs=58
chr10:97508078-97508178  (   86) TTATATTTTCT  1 
chr10:11324384-11324484  (   36) TTTCATTTTCA  1 
chr11:110721447-11072154 (   72) TTTTATTTTAT  1 
chr10:73761385-73761485  (   15) TTTTTTTTTCT  1 
chr11:82450554-82450654  (    7) TTATATTTTCA  1 
chr6:27886296-27886396   (   53) TCTAATTTTCT  1 
chr6:26381948-26382048   (   34) TTTTAGTTTCA  1 
chr4:78294184-78294284   (   74) TTTTAGTTTCA  1 
chr1:190816320-190816420 (   29) TTATATTTTAT  1 
chr2:37735444-37735544   (   23) TCATATTTTCA  1 
chr17:44624903-44625003  (   42) TTTATTTTTCT  1 
chr17:25714838-25714938  (   52) TCACATTTTCT  1 
chrX:41095872-41095972   (   49) TTTTGTTTTCT  1 
chr4:84361914-84362014   (   13) TTATATTTTAA  1 
chr9:131841537-131841637 (   85) TTACTTTTTCT  1 
chr3:151297969-151298069 (   31) TCACATTTTCA  1 
chr14:34943515-34943615  (   88) TCTCTTTTTCT  1 
chr16:20793330-20793430  (   14) TTTAAGTTTCA  1 
chr6:12119157-12119257   (   72) TTTAAGTTTCA  1 
chr19:16343291-16343391  (   82) TTTTTTTTTAA  1 
chr9:24922762-24922862   (   84) TTAATTTTTCT  1 
chr14:88966835-88966935  (   84) TCTCAGTTTCT  1 
chr20:39073853-39073953  (    1) TTTTTTTTTAA  1 
chr3:134649946-134650046 (   20) TCATAGTTTCT  1 
chr1:28705588-28705688   (   66) TTTCTTTTTAT  1 
chr5:180595007-180595107 (   78) TCTATTTTTCT  1 
chr7:24924068-24924168   (   32) TTACAGTTTCA  1 
chr5:90712549-90712649   (   58) TTTAGTTTTCT  1 
chr12:67524401-67524501  (   17) TTTAGTTTTCT  1 
chr10:11319611-11319711  (    6) TCATATTTTAA  1 
chr2:191532674-191532774 (   15) TTAAATTTTAA  1 
chr11:65112227-65112327  (   69) TCTCAGTTTCA  1 
chr1:158849569-158849669 (   44) TTTATTTTTAT  1 
chr16:31098838-31098938  (   73) TTTCGTTTTCA  1 
chr14:106240600-10624070 (    7) TCTAATTTTAA  1 
chr2:213588620-213588720 (   50) TCTAAGTTTCA  1 
chr2:125871843-125871943 (   48) TTTCTGTTTCA  1 
chr12:67487613-67487713  (   55) TTTTGGTTTCT  1 
chr6:26139559-26139659   (   80) TCACTTTTTCA  1 
chr6:30801286-30801386   (   66) TCATTGTTTCT  1 
chr2:191586448-191586548 (   14) TCACGTTTTCT  1 
chr6:26070725-26070825   (   64) TCTCAGTTTAA  1 
chr1:228325813-228325913 (   31) TTTTACTTTCT  1 
chr20:55183805-55183905  (   43) TATCATTTTCA  1 
chr3:13031679-13031779   (   68) TCACTGTTTCT  1 
chr10:89912631-89912731  (   47) TAACATTTTCT  1 
chr2:201830972-201831072 (   61) TTTTACTTTCA  1 
chr4:2758900-2759000     (   74) TCTCGTTTTAT  1 
chr19:52679348-52679448  (    9) TTAAGTTTTAT  1 
chr7:41990890-41990990   (   12) TTCTATTTTCT  1 
chr1:108051072-108051172 (   35) TAATAGTTTCT  1 
chr6:31728381-31728481   (   58) TCTATGTTTAA  1 
chr11:82548611-82548711  (   71) TTTTATTATAT  1 
chr13:45849668-45849768  (   46) TTTGATTTTAT  1 
chr6:30569664-30569764   (   60) TTTTATTTTAC  1 
chr1:28398697-28398797   (   10) TTATCTTTTCT  1 
chr15:62746851-62746951  (   42) TTTTAGTATCT  1 
chr16:17226218-17226318  (   85) TCTTATTTTXX  1 
//

--------------------------------------------------------------------------------

--------------------------------------------------------------------------------
	Motif 3 position-specific scoring matrix
--------------------------------------------------------------------------------
log-odds matrix: alength= 4 w= 11 n= 54000 bayes= 10.5024 E= 2.2e+002 
 -1250  -1250  -1250    206 
  -222     41  -1250    133 
    59   -391  -1250    137 
     0     26   -391     84 
   128   -391    -91     10 
 -1250   -291     18    148 
 -1250  -1250  -1250    206 
  -280  -1250  -1250    200 
 -1250  -1250  -1250    206 
    31    142   -584   -584 
    80   -358   -584    121 
--------------------------------------------------------------------------------

--------------------------------------------------------------------------------
	Motif 3 position-specific probability matrix
--------------------------------------------------------------------------------
letter-probability matrix: alength= 4 w= 11 nsites= 58 E= 2.2e+002 
 0.000000  0.000000  0.000000  1.000000 
 0.051724  0.344828  0.000000  0.603448 
 0.362069  0.017241  0.000000  0.620690 
 0.241379  0.310345  0.017241  0.431034 
 0.586207  0.017241  0.137931  0.258621 
 0.000000  0.034483  0.293103  0.672414 
 0.000000  0.000000  0.000000  1.000000 
 0.034483  0.000000  0.000000  0.965517 
 0.000000  0.000000  0.000000  1.000000 
 0.297252  0.694128  0.004472  0.004148 
 0.417941  0.021714  0.004472  0.555872 
--------------------------------------------------------------------------------

--------------------------------------------------------------------------------
	Motif 3 regular expression
--------------------------------------------------------------------------------
T[TC][TA][TCA][AT][TG]TTT[CA][TA]
--------------------------------------------------------------------------------


Time 1201.87 secs.

********************************************************************************


********************************************************************************
SUMMARY OF MOTIFS
********************************************************************************

--------------------------------------------------------------------------------
	Combined block diagrams: non-overlapping sites with p-value < 0.0001
--------------------------------------------------------------------------------
SEQUENCE NAME            COMBINED P-VALUE  MOTIF DIAGRAM
-------------            ----------------  -------------
chr1:110751656-110751756         6.14e-01  100
chr8:129395251-129395351         1.71e-01  100
chr17:63799647-63799747          9.58e-01  100
chr6:33057970-33058070           1.09e-04  54_[+2(6.15e-07)]_25
chr11:62177115-62177215          5.89e-01  100
chr1:12034614-12034714           7.99e-01  100
chr3:72296011-72296111           9.98e-01  100
chr22:40194657-40194757          3.66e-01  100
chr16:2672175-2672275            7.53e-01  100
chr6:138312715-138312815         3.39e-01  100
chr6:91240050-91240150           1.99e-02  100
chr11:64942954-64943054          8.77e-01  100
chr2:178125562-178125662         4.26e-01  100
chr1:171448731-171448831         1.99e-02  100
chr20:47338928-47339028          6.19e-09  50_[+2(3.83e-09)]_29
chr2:232599798-232599898         1.55e-01  43_[+3(8.80e-05)]_46
chr11:82450554-82450654          1.87e-04  6_[+3(1.74e-06)]_47_[+3(2.82e-05)]_\
    25
chr3:198153593-198153693         9.90e-01  100
chr17:34870919-34871019          6.00e-01  100
chr2:204600037-204600137         4.45e-01  100
chr12:67487613-67487713          6.31e-03  54_[+3(2.23e-05)]_35
chr3:187989287-187989387         1.02e-01  100
chr1:28398697-28398797           3.47e-02  9_[-3(6.62e-05)]_80
chr11:65075967-65076067          9.54e-01  100
chr19:60802821-60802921          1.27e-02  27_[-3(6.62e-05)]_62
chr6:45996539-45996639           4.54e-02  100
chr19:12917327-12917427          9.79e-01  100
chr11:122431215-12243131         1.96e-03  16_[+2(8.41e-07)]_63
chr7:97600398-97600498           1.12e-01  100
chr19:17186927-17187027          9.45e-01  100
chr14:92240296-92240396          2.46e-01  100
chr4:78294184-78294284           1.52e-03  73_[+3(4.25e-06)]_16
chr21:25872716-25872816          3.70e-02  43_[-2(9.98e-05)]_36
chr1:40495975-40496075           7.50e-01  100
chr2:101206730-101206830         9.23e-01  100
chr19:9799253-9799353            9.07e-01  100
chr2:149132998-149133098         5.69e-04  51_[-1(1.12e-05)]_34
chr16:10739575-10739675          1.05e-01  100
chr6:24829083-24829183           4.25e-01  100
chr12:121914617-12191471         9.81e-01  100
chr8:96219080-96219180           5.76e-02  13_[+3(7.05e-05)]_76
chr10:6429752-6429852            6.34e-03  57_[-2(5.49e-05)]_22
chr6:30569664-30569764           2.57e-03  59_[-3(6.62e-05)]_7_[-2(2.44e-05)]_\
    2
chr8:124238557-124238657         3.04e-01  100
chr13:47509792-47509892          8.79e-01  100
chr14:105306517-10530661         8.73e-01  100
chr16:56135621-56135721          9.13e-01  100
chr17:40581431-40581531          1.00e+00  100
chr6:31728381-31728481           1.14e-01  57_[+3(6.17e-05)]_32
chr22:35945034-35945134          1.00e+00  100
chr14:60169192-60169292          2.06e-01  100
chr3:13031679-13031779           7.70e-04  46_[+1(1.22e-05)]_6_[-3(3.99e-05)]_\
    22
chr19:4293677-4293777            8.11e-01  100
chr14:96842889-96842989          9.90e-01  100
chr7:44071784-44071884           2.66e-01  100
chr11:64650748-64650848          1.67e-02  77_[+1(3.33e-05)]_8
chr9:127043329-127043429         7.44e-01  100
chr5:180169625-180169725         4.96e-01  100
chr20:22170205-22170305          1.71e-02  100
chr5:134011641-134011741         9.92e-05  51_[-2(1.28e-07)]_28
chr11:2378037-2378137            3.61e-01  100
chr12:123961001-12396110         9.46e-02  42_[-2(4.49e-05)]_37
chr11:67790502-67790602          1.53e-04  79_[+2(5.23e-07)]
chr10:64061946-64062046          7.03e-01  100
chr3:199168319-199168419         3.98e-02  100
chr2:60919922-60920022           1.00e+00  100
chr6:7834148-7834248             8.61e-01  100
chr15:29294774-29294874          4.47e-01  100
chr16:22215751-22215851          1.00e+00  100
chr14:23629494-23629594          2.97e-01  100
chr12:46493011-46493111          8.21e-01  100
chr7:47944260-47944360           7.27e-01  100
chr10:73667444-73667544          6.34e-01  100
chr11:61487519-61487619          1.87e-03  57_[+2(1.88e-06)]_22
chr13:48916032-48916132          6.43e-01  100
chr20:13175991-13176091          1.43e-01  100
chr3:196740452-196740552         9.66e-02  100
chr12:6642433-6642533            2.00e-01  100
chr2:54650290-54650390           3.03e-01  100
chr11:72541753-72541853          9.86e-01  100
chr5:180582701-180582801         9.07e-01  100
chr20:51631897-51631997          1.11e-01  69_[-1(4.41e-05)]_16
chr4:186018178-186018278         2.02e-02  9_[+1(6.20e-05)]_76
chr17:35164083-35164183          8.68e-01  100
chr6:107887333-107887433         9.24e-01  100
chr11:124445792-12444589         2.73e-01  100
chr20:39073853-39073953          2.13e-02  [-3(1.26e-05)]_89
chr1:40278091-40278191           1.87e-02  80_[-1(2.89e-06)]_5
chr19:41310436-41310536          5.98e-01  100
chr1:35418999-35419099           2.41e-01  100
chr5:96297135-96297235           7.73e-01  100
chr10:3807754-3807854            7.24e-01  100
chr19:48959303-48959403          1.26e-01  100
chr6:99980006-99980106           1.41e-01  100
chr17:63745615-63745715          9.35e-01  100
chr6:34732576-34732676           7.92e-02  100
chr19:63722774-63722874          9.48e-01  100
chr12:9692828-9692928            9.07e-05  35_[-3(3.06e-05)]_3_[-2(9.08e-07)]_\
    30
chr22:38248791-38248891          2.87e-01  100
chr7:139113646-139113746         4.13e-01  100
chr4:7824110-7824210             4.75e-01  100
chr11:58740780-58740880          6.77e-01  100
chr21:25868797-25868897          6.15e-01  100
chr13:45319577-45319677          6.77e-01  100
chr11:73644462-73644562          6.74e-04  36_[+1(7.08e-05)]_6_[-2(8.34e-05)]_\
    22
chr22:35255030-35255130          7.50e-01  100
chr7:5533722-5533822             2.37e-01  100
chr22:49316065-49316165          8.06e-01  100
chr13:45849668-45849768          2.86e-02  45_[-3(6.62e-05)]_44
chr17:53282344-53282444          7.50e-01  100
chr13:98882457-98882557          8.80e-01  100
chr2:96171972-96172072           9.99e-01  100
chr3:187990668-187990768         1.02e-02  73_[-1(3.83e-05)]_12
chr4:119420977-119421077         2.10e-01  100
chr2:231233446-231233546         5.94e-03  19_[+1(1.22e-05)]_66
chr17_random:85622-86121         7.87e-01  100
chr18:58978878-58978978          7.01e-01  100
chr12:111997455-11199755         8.84e-01  100
chr2:47390999-47391099           7.94e-01  100
chr18:11149848-11149948          3.63e-01  100
chr6:27913992-27914092           2.13e-05  46_[-2(6.42e-08)]_33
chr15:38013190-38013290          7.57e-02  100
chr7:11618803-11618903           2.43e-01  100
chr22:49314838-49314938          9.35e-01  100
chr3:49731746-49731846           8.57e-01  100
chr5:180595007-180595107         1.80e-03  77_[+3(1.45e-05)]_12
chr19:44592410-44592510          4.77e-01  100
chr15:62746851-62746951          4.91e-03  33_[+2(4.87e-05)]_46
chr19:13071766-13071866          5.89e-01  100
chr8:142197332-142197432         2.50e-07  36_[+1(6.68e-06)]_9_[-2(2.04e-07)]_\
    19
chr6:12119157-12119257           4.12e-04  38_[-2(8.97e-05)]_12_[+3(1.13e-05)]_\
    18
chr1:28776458-28776558           6.45e-01  100
chr11:127844237-12784433         4.11e-01  100
chr11:59334612-59334712          4.93e-01  100
chr22:35586929-35587029          9.76e-01  100
chr15:29432695-29432795          9.24e-01  100
chr16:31098838-31098938          4.22e-02  72_[+3(1.80e-05)]_17
chr1:154977487-154977587         9.98e-01  100
chr5:149763823-149763923         6.74e-02  23_[-1(2.48e-05)]_62
chr10:64085169-64085269          2.80e-01  100
chr10:3817334-3817434            9.95e-01  100
chr2:230989235-230989335         7.45e-05  6_[+2(7.85e-08)]_73
chr10:73761385-73761485          8.47e-03  14_[+3(1.74e-06)]_75
chr19:1602221-1602321            4.55e-01  100
chr8:101519243-101519343         6.64e-01  100
chr15:19962417-19962517          7.01e-01  100
chr5:90714045-90714145           3.07e-02  100
chr8:126519811-126519911         2.58e-01  100
chr9:99213802-99213902           7.91e-01  100
chr6:33646686-33646786           7.07e-01  100
chr15:72483290-72483390          3.89e-01  100
chr6:30933229-30933329           1.53e-01  79_[-1(7.55e-05)]_6
chr14:88966835-88966935          1.39e-02  83_[+3(1.26e-05)]_6
chr12:107553631-10755373         8.10e-01  100
chr1:67998297-67998397           7.80e-01  100
chr2:177797105-177797205         3.96e-01  100
chr5:124067600-124067700         5.30e-02  100
chr7:44802475-44802575           8.19e-01  100
chr20:29681542-29681642          1.00e+00  100
chr11:63747954-63748054          9.23e-01  100
chr6:32253294-32253394           1.33e-01  100
chr13:52089318-52089418          3.74e-01  100
chr3:40977656-40977756           9.22e-05  42_[-1(4.98e-07)]_43
chr4:657924-658024               8.23e-01  100
chr12:103423215-10342331         1.00e+00  100
chr11:34761534-34761634          4.92e-03  38_[-1(8.57e-05)]_47
chr12:91474644-91474744          6.12e-01  100
chr6:33237111-33237211           9.56e-01  100
chr8:67056746-67056846           1.12e-01  100
chr17:35277048-35277148          4.54e-02  100
chr7:73269805-73269905           8.47e-01  100
chr17:39780970-39781070          7.60e-01  100
chr9:131841537-131841637         2.84e-03  84_[-3(9.96e-06)]_5
chr15:73126370-73126470          4.55e-01  100
chr6:30801286-30801386           3.17e-03  65_[+3(3.06e-05)]_24
chr16:51690370-51690470          9.76e-01  100
chr1:101609257-101609357         3.34e-04  16_[-1(3.86e-07)]_69
chr16:17226218-17226318          6.00e-04  55_[-1(4.24e-06)]_30
chr7:101853843-101853943         2.74e-02  78_[-2(6.93e-05)]_1
chr2:232244435-232244535         6.31e-01  100
chr12:26843836-26843936          6.29e-01  100
chr1:9925769-9925869             7.52e-01  100
chr2:156965506-156965606         8.80e-02  100
chr6:28733785-28733885           1.00e+00  100
chr1:101473686-101473786         1.66e-01  100
chr18:58973700-58973800          4.67e-01  100
chr8:125693649-125693749         2.19e-01  100
chr17:30723966-30724066          1.39e-03  32_[-2(4.82e-07)]_47
chr7:73281294-73281394           6.30e-01  100
chr11:62365404-62365504          8.68e-01  100
chr11:10786778-10786878          9.40e-01  100
chr5:145542238-145542338         4.37e-01  100
chr11:110735149-11073524         9.99e-01  100
chrX:70760368-70760468           4.08e-02  100
chr19:48950059-48950159          3.07e-01  100
chr6:7842863-7842963             1.64e-01  100
chr17:4784119-4784219            1.72e-01  100
chr7:133767935-133768035         3.38e-01  100
chr6:26313317-26313417           9.40e-01  100
chr7:25592601-25592701           8.47e-05  55_[-1(4.32e-07)]_30
chr17:8070488-8070588            1.01e-01  100
chr14:105836107-10583620         2.81e-01  100
chr12:91384599-91384699          6.48e-01  100
chr16:11966351-11966451          1.15e-01  100
chr3:179722679-179722779         9.84e-02  100
chr9:131791069-131791169         3.22e-02  100
chr2:64998274-64998374           1.95e-01  100
chr6:143166331-143166431         4.62e-01  100
chr3:120553771-120553871         2.08e-01  100
chr16:20793330-20793430          1.33e-02  13_[+3(1.13e-05)]_76
chr1:76218222-76218322           7.71e-01  100
chr11:116972957-11697305         9.31e-03  67_[-1(2.13e-06)]_18
chr1:51198297-51198397           2.99e-01  100
chr10:69957089-69957189          4.98e-01  100
chr17:43081756-43081856          4.51e-01  100
chr11:117786175-11778627         1.56e-02  100
chr11:110721447-11072154         1.47e-03  71_[-3(1.74e-06)]_18
chr19:60462229-60462329          9.76e-01  100
chr9:115212355-115212455         8.16e-01  100
chr17:38114100-38114200          8.96e-03  27_[+1(2.13e-06)]_58
chr14:23700272-23700372          7.81e-01  100
chr7:154720600-154720700         8.77e-03  76_[-1(7.96e-06)]_9
chr20:61829045-61829145          1.00e+00  100
chr19:17391491-17391591          7.86e-01  100
chr6:86440660-86440760           8.49e-01  100
chr1:158859892-158859992         3.11e-03  29_[-1(6.20e-05)]_56
chr2:42182680-42182780           5.98e-01  100
chr1:159282537-159282637         2.79e-01  100
chr2:177837714-177837814         7.23e-01  100
chr11:122437977-12243807         8.13e-01  100
chr3:13348588-13348688           1.46e-01  100
chr19:6541941-6542041            9.86e-01  100
chr3:45705367-45705467           8.86e-01  100
chr18:59135272-59135372          2.31e-05  23_[+2(4.82e-07)]_56
chr9:135204739-135204839         9.21e-01  100
chr9:134847724-134847824         1.46e-02  24_[+1(2.13e-06)]_61
chr12:67524401-67524501          6.59e-03  16_[+3(1.62e-05)]_73
chr2:227409132-227409232         8.72e-02  100
chr1:28705588-28705688           9.69e-05  65_[+3(1.45e-05)]_24
chr14:105536733-10553683         4.78e-01  100
chr8:103611666-103611766         1.13e-06  32_[-2(2.90e-07)]_47
chr1:1700195-1700295             1.83e-01  77_[-1(7.08e-05)]_8
chr6:80380975-80381075           1.15e-03  34_[+1(2.89e-06)]_51
chr2:33557730-33557830           1.91e-01  100
chr17:58155863-58155963          9.82e-01  100
chr2:65013179-65013279           7.65e-01  100
chr22:21600830-21600930          1.00e+00  100
chr4:185542340-185542440         3.29e-01  100
chr17:71775825-71775925          7.76e-01  100
chr6:119805533-119805633         6.43e-02  100
chr7:134505900-134506000         7.32e-01  100
chr8:103945419-103945519         5.26e-01  100
chr10:301019-301119              1.00e+00  100
chr1:66613035-66613135           5.01e-01  100
chr1:108051072-108051172         3.56e-05  34_[-3(5.58e-05)]_16_[+2(4.82e-07)]_\
    18
chr1:84744859-84744959           5.02e-02  100
chr21:42157484-42157584          2.67e-02  69_[-1(7.32e-06)]_16
chr19:54695130-54695230          7.31e-01  100
chr7:154722308-154722408         6.93e-01  100
chr11:82548611-82548711          6.19e-02  70_[+3(6.62e-05)]_19
chr17:59451459-59451559          4.68e-02  11_[+1(2.29e-05)]_74
chr22:38045259-38045359          5.91e-01  100
chr19:16090425-16090525          3.40e-01  100
chr1:25748721-25748821           4.16e-01  100
chr11:75624124-75624224          3.83e-01  100
chr2:231549594-231549694         9.60e-01  100
chr20:47835764-47835864          9.74e-01  100
chr12:122134112-12213421         1.27e-02  82_[-1(8.06e-05)]_3
chr15:65180475-65180575          7.21e-03  100
chr1:228325813-228325913         5.58e-06  30_[+3(3.53e-05)]_17_[+2(2.23e-07)]_\
    21
chr8:42158713-42158813           9.73e-03  59_[+1(1.73e-06)]_26
chr10:97508078-97508178          2.21e-03  85_[+3(6.98e-07)]_4
chr12:27297124-27297224          2.32e-04  81_[-1(8.12e-07)]_4
chr1:111945133-111945233         2.31e-01  100
chr19:19127229-19127329          7.81e-01  100
chr2:73365327-73365427           1.07e-02  22_[-1(1.41e-06)]_63
chr2:152740255-152740355         9.10e-01  100
chr14:34943515-34943615          1.84e-02  87_[-3(1.13e-05)]_2
chr12:37455481-37455581          3.79e-03  33_[+1(5.07e-05)]_52
chr7:134504350-134504450         6.42e-01  100
chr14:99601795-99601895          4.58e-02  100
chr16:11743955-11744055          9.34e-01  100
chr9:129581380-129581480         5.59e-01  100
chr3:116348845-116348945         1.00e+00  100
chrX:41095872-41095972           7.87e-04  48_[-3(7.51e-06)]_41
chr16:11742780-11742880          5.94e-09  18_[-2(7.67e-10)]_23_[+1(4.73e-05)]_\
    23
chr4:186301063-186301163         4.39e-01  100
chr6:131990904-131991004         9.27e-01  100
chr2:73860596-73860696           6.82e-03  65_[+1(2.36e-06)]_20
chr9:24922762-24922862           1.20e-02  83_[-3(1.26e-05)]_6
chr3:73104782-73104882           8.97e-01  100
chr15:55210405-55210505          1.97e-01  100
chr6:33045759-33045859           8.00e-01  100
chr19:52679348-52679448          1.28e-02  8_[-3(4.45e-05)]_81
chr2:233673295-233673395         4.80e-02  53_[-1(1.32e-05)]_32
chr10:104143977-10414407         6.42e-01  100
chrX:54087565-54087665           9.24e-01  100
chr17:71774827-71774927          2.39e-01  100
chr17:44624903-44625003          1.27e-02  41_[-3(6.20e-06)]_48
chr16:14287025-14287125          9.95e-01  100
chr1:27825103-27825203           1.37e-01  100
chr1:12039112-12039212           6.85e-01  100
chr11:439954-440054              6.43e-01  100
chr4:39924048-39924148           1.20e-01  100
chr9:125939534-125939634         5.36e-01  100
chr1:158849569-158849669         1.46e-02  43_[-3(1.80e-05)]_46
chr1:148801334-148801434         2.70e-04  55_[+1(4.32e-07)]_30
chr6:26163473-26163573           6.42e-01  100
chr12:6431301-6431401            1.01e-01  11_[-3(5.27e-05)]_28_[-3(3.53e-05)]_\
    39
chr1:190816320-190816420         2.78e-03  28_[+3(4.98e-06)]_61
chr11:65112227-65112327          1.34e-02  68_[+3(1.80e-05)]_21
chr1:66520618-66520718           2.98e-04  7_[-2(1.55e-07)]_72
chr19:17904337-17904437          6.10e-01  100
chr11:62146003-62146103          9.89e-01  100
chr15:42798743-42798843          4.45e-01  100
chr12:111326412-11132651         1.00e+00  100
chr6:170705085-170705185         8.80e-01  100
chr5:138925116-138925216         8.34e-05  41_[+1(1.22e-05)]_44
chr6:106696393-106696493         1.09e-01  77_[+1(3.83e-05)]_8
chr14:64840288-64840388          4.81e-01  100
chr11:59979498-59979598          2.36e-01  100
chr1:165898724-165898824         1.09e-01  100
chr7:12217322-12217422           8.80e-01  100
chr12:120951312-12095141         4.29e-01  100
chr19:44594420-44594520          6.97e-02  100
chr3:72308190-72308290           9.90e-01  100
chr6:26381948-26382048           1.05e-03  33_[+3(4.25e-06)]_56
chr19:747827-747927              7.22e-01  100
chr16:22217075-22217175          1.00e+00  100
chr1:41973503-41973603           1.79e-05  54_[+1(1.85e-09)]_31
chr15:62466734-62466834          6.61e-01  100
chr1:158910816-158910916         9.96e-01  100
chr2:9713787-9713887             1.04e-01  100
chr4:79002562-79002662           8.00e-01  100
chr17:38800601-38800701          1.00e+00  100
chr4:154628519-154628619         3.63e-01  100
chr12:29196243-29196343          1.84e-02  30_[-2(6.42e-05)]_49
chr18:3237597-3237697            9.08e-01  100
chr7:86683913-86684013           8.04e-01  100
chr15:29295748-29295848          6.48e-01  100
chr11:110727064-11072716         6.40e-01  100
chr10:11324384-11324484          3.83e-03  35_[+3(1.24e-06)]_54
chr12:6938404-6938504            8.97e-01  100
chr11:34601511-34601611          9.66e-02  100
chr7:154733172-154733272         7.78e-01  100
chr16:88158765-88158865          4.89e-01  100
chr20:51889375-51889475          6.93e-03  15_[+1(1.43e-05)]_70
chr4:147239580-147239680         1.00e+00  100
chr7:26195703-26195803           3.59e-02  100
chr14:22108921-22109021          8.75e-06  78_[+2(1.23e-09)]_1
chr17:77090946-77091046          2.55e-01  100
chr2:231443724-231443824         5.27e-01  100
chr7:101735507-101735607         9.91e-01  100
chr2:3600487-3600587             5.46e-01  100
chr17:44650441-44650541          4.21e-01  100
chr2:64995584-64995684           1.00e+00  100
chr16:30269295-30269395          9.20e-01  100
chr2:98447575-98447675           1.77e-01  100
chr21:34269962-34270062          1.28e-03  66_[+1(1.93e-06)]_19
chr15:91183797-91183897          8.84e-01  100
chr8:135801588-135801688         3.18e-01  100
chr17:73637514-73637614          1.54e-01  100
chr16:14358517-14358617          9.73e-04  68_[+1(2.89e-06)]_17
chr21:44387955-44388055          6.64e-01  100
chr7:86686677-86686777           4.37e-01  100
chr1:247134676-247134776         8.01e-01  100
chr22:27526532-27526632          8.44e-01  100
chr19:13126758-13126858          5.11e-01  100
chr14:102306173-10230627         4.31e-01  100
chr19:4218533-4218633            3.42e-03  42_[+1(3.47e-07)]_43
chr16:86542352-86542452          9.42e-01  100
chr1:21489638-21489738           3.21e-01  100
chr4:2758900-2759000             2.42e-02  73_[+3(4.26e-05)]_16
chr3:125986094-125986194         3.12e-01  100
chr9:86498939-86499039           5.56e-02  100
chr1:154462648-154462748         4.08e-01  100
chr4:84361914-84362014           9.94e-04  12_[+3(8.19e-06)]_77
chr15:36533423-36533523          9.79e-01  100
chr2:161268794-161268894         9.05e-01  100
chr5:141760826-141760926         3.44e-01  100
chr9:96061096-96061196           9.58e-01  100
chr2:65635291-65635391           8.52e-01  100
chr14:102880801-10288090         1.00e+00  100
chr4:55127399-55127499           3.08e-02  4_[-1(2.13e-05)]_81
chr18:3583705-3583805            2.38e-03  80_[+1(6.34e-07)]_5
chr1:195123530-195123630         3.25e-03  10_[-1(5.59e-06)]_75
chr18:58976903-58977003          6.99e-01  100
chr6:100123042-100123142         6.79e-01  100
chr8:134563673-134563773         9.61e-01  100
chr3:9413228-9413328             9.75e-01  100
chr5:139907770-139907870         5.47e-01  100
chr10:13839254-13839354          3.14e-01  100
chr3:134649946-134650046         9.41e-03  19_[-3(1.45e-05)]_70
chr22:27524819-27524919          2.64e-01  100
chr5:131844698-131844798         9.64e-01  100
chr6:36103185-36103285           6.46e-01  100
chr21:25874497-25874597          1.00e+00  100
chr14:34942620-34942720          6.28e-01  100
chr8:125688670-125688770         1.65e-05  15_[+2(4.70e-08)]_64
chr9:5548191-5548291             6.94e-01  100
chr12:8692464-8692564            1.85e-01  100
chr19:62884720-62884820          2.34e-03  81_[+1(6.34e-07)]_4
chr1:202742091-202742191         2.75e-01  100
chr1:203523875-203523975         2.49e-01  100
chr1:148806533-148806633         5.09e-02  100
chr2:191537059-191537159         7.59e-01  100
chr18:58324258-58324358          1.11e-01  100
chr7:141084285-141084385         9.44e-01  100
chr13:20648473-20648573          7.82e-01  100
chr19:38463137-38463237          1.34e-01  100
chr3:23933277-23933377           3.82e-01  100
chr15:68059144-68059244          1.00e+00  100
chr6:26139559-26139659           4.40e-02  79_[-3(2.63e-05)]_10
chr3:113553800-113553900         1.31e-08  16_[-1(5.06e-08)]_69
chr1:111936863-111936963         2.60e-01  100
chr2:111642724-111642824         5.03e-01  100
chr5:90712549-90712649           4.58e-03  57_[+3(1.62e-05)]_32
chr12:67521650-67521750          3.23e-01  100
chr2:125871843-125871943         2.24e-02  47_[+3(2.23e-05)]_42
chr12:27265865-27265965          6.66e-02  100
chr17:16129955-16130055          5.55e-01  100
chr22:21603977-21604077          3.95e-02  33_[-3(4.26e-05)]_56
chr9:111946091-111946191         2.53e-01  100
chr14:101412537-10141263         3.04e-01  100
chr21:15516191-15516291          1.31e-04  1_[+1(8.95e-08)]_84
chr10:85888841-85888941          7.18e-01  100
chr3:134692491-134692591         5.79e-01  100
chr10:24715753-24715853          1.02e-03  10_[+1(1.06e-07)]_75
chr3:10240327-10240427           1.52e-01  100
chr8:29247015-29247115           7.25e-01  100
chr5:72986036-72986136           5.39e-03  60_[-1(1.01e-06)]_25
chr10:96985976-96986076          3.76e-01  100
chr19:2427297-2427397            5.35e-01  100
chr19:8292126-8292226            9.95e-01  100
chr10:95452140-95452240          7.35e-01  100
chr6:36760804-36760904           1.00e+00  100
chr7:24924068-24924168           1.97e-03  31_[+3(1.62e-05)]_58
chr11:62404964-62405064          4.22e-01  100
chr2:201830972-201831072         3.33e-02  60_[-3(4.26e-05)]_29
chr22:40588064-40588164          2.33e-02  63_[+2(7.75e-05)]_16
chr10:13805478-13805578          2.71e-02  100
chr15:64577230-64577330          6.10e-01  100
chr14:80495511-80495611          5.93e-02  55_[+2(4.31e-05)]_24
chr16:27370498-27370598          1.03e-01  100
chrX:151750048-151750148         2.85e-02  10_[+1(5.11e-06)]_75
chr22:41993517-41993617          2.73e-02  6_[-1(5.59e-06)]_79
chr12:91090462-91090562          1.16e-01  100
chr2:231557377-231557477         3.67e-01  100
chr17:8227030-8227130            2.94e-02  100
chr11:601861-601961              4.34e-02  100
chr12:107486126-10748622         8.47e-01  100
chr14:94798108-94798208          5.94e-03  33_[+1(6.13e-06)]_52
chr6:27886296-27886396           5.07e-03  52_[+3(4.25e-06)]_37
chr6:26070725-26070825           2.33e-02  63_[+3(3.53e-05)]_26
chr3:116347530-116347630         6.01e-01  100
chr14:106240600-10624070         3.99e-04  6_[-3(2.04e-05)]_21_[+3(6.20e-06)]_\
    4_[+2(3.80e-05)]_26
chr16:55536555-55536655          4.19e-01  100
chr11:8660530-8660630            3.87e-01  100
chr2:177797942-177798042         2.47e-02  100
chr10:89912631-89912731          3.18e-04  5_[+1(6.13e-06)]_26_[+3(4.26e-05)]_\
    43
chr2:191593356-191593456         9.80e-01  100
chr11:127847101-12784720         2.06e-01  100
chr1:51739424-51739524           9.63e-01  100
chr22:40588659-40588759          2.00e-02  51_[-1(1.43e-05)]_34
chr17:16287439-16287539          6.47e-01  100
chr10:90010103-90010203          6.12e-02  100
chr4:185505319-185505419         2.83e-01  100
chr3:113763277-113763377         8.81e-01  100
chr1:228844636-228844736         9.98e-01  100
chr1:27521060-27521160           8.65e-01  100
chr19:6469125-6469225            8.16e-02  100
chr6:16612125-16612225           8.04e-01  100
chr6:26304799-26304899           3.26e-01  100
chr9:17853289-17853389           1.31e-01  100
chr17:33203170-33203270          1.00e+00  100
chr2:25047829-25047929           9.49e-01  100
chr9:113814350-113814450         5.07e-02  100
chr4:39876106-39876206           1.64e-01  100
chr20:51702185-51702285          1.58e-02  74_[-1(6.20e-05)]_11
chr6:31239466-31239566           5.60e-02  100
chr20:5689302-5689402            1.13e-01  78_[+1(5.80e-05)]_7
chr14:22088941-22089041          3.86e-01  100
chr2:201691713-201691813         7.06e-01  100
chr5:138753279-138753379         9.95e-01  100
chr11:110752156-11075225         6.39e-01  100
chr1:32488142-32488242           9.94e-01  100
chr1:39228979-39229079           3.54e-01  100
chr6:204913-205013               8.01e-01  100
chr12:14325067-14325167          5.64e-01  100
chr1:117976349-117976449         3.54e-01  100
chr2:191586448-191586548         2.78e-02  13_[-3(3.53e-05)]_76
chr5:55009473-55009573           4.31e-03  32_[+1(6.13e-06)]_53
chr8:11386787-11386887           6.10e-01  100
chr19:16310625-16310725          5.20e-01  100
chr17:59273844-59273944          1.91e-01  18_[-1(7.55e-05)]_67
chr1:224917151-224917251         9.00e-01  100
chr5:180548298-180548398         7.11e-01  100
chr14:38724187-38724287          2.86e-01  100
chr19:2378593-2378693            8.00e-01  100
chr19:16343291-16343391          2.28e-02  81_[-3(1.26e-05)]_8
chr2:27157532-27157632           7.76e-01  100
chr1:147490114-147490214         3.92e-01  100
chr8:22517850-22517950           6.51e-01  100
chr14:64838767-64838867          7.50e-01  100
chr1:79699023-79699123           8.08e-03  36_[+3(2.82e-05)]_53
chr10:71785038-71785138          8.87e-01  100
chr1:101645918-101646018         1.70e-02  70_[+3(8.39e-05)]_19
chr7:41990890-41990990           3.78e-03  11_[-3(5.01e-05)]_41_[-3(6.17e-05)]_\
    26
chr1:204458194-204458294         8.73e-01  100
chr1:234228712-234228812         6.28e-01  100
chr2:37735444-37735544           3.71e-03  22_[+3(6.20e-06)]_67
chr12:55014102-55014202          1.23e-05  10_[-2(1.70e-07)]_69
chr9:130458794-130458894         1.10e-01  100
chr8:33490248-33490348           6.72e-01  100
chr17:73636755-73636855          1.00e+00  100
chr11:33665710-33665810          7.06e-01  100
chr18:17966424-17966524          5.80e-02  100
chr2:191532674-191532774         5.73e-03  14_[+3(1.80e-05)]_75
chr17:25714838-25714938          9.94e-04  51_[+3(7.51e-06)]_38
chr17:30414838-30414938          1.03e-01  100
chr8:67020998-67021098           9.64e-01  100
chr20:55183805-55183905          1.34e-02  42_[-3(3.73e-05)]_47
chr5:133996203-133996303         7.62e-01  100
chr16:80422779-80422879          3.14e-01  100
chr11:64375306-64375406          9.85e-01  100
chr16:29914586-29914686          5.78e-01  100
chr3:45612592-45612692           7.22e-01  100
chr6:143169882-143169982         5.83e-02  100
chr16:30274113-30274213          8.60e-01  100
chr4:186012824-186012924         3.42e-02  36_[-1(1.22e-05)]_49
chr1:36326785-36326885           1.60e-01  100
chr17:35274653-35274753          1.00e+00  100
chr4:140354600-140354700         1.00e+00  100
chr1:67924577-67924677           5.44e-01  100
chr7:138675591-138675691         2.64e-01  100
chr10:73703422-73703522          9.53e-01  100
chr10:11327258-11327358          7.41e-01  100
chr2:191453386-191453486         7.48e-01  100
chr1:176816942-176817042         9.09e-01  100
chr6:30584831-30584931           6.72e-02  100
chr16:19474030-19474130          8.59e-01  100
chr10:112523798-11252389         5.38e-01  100
chr19:12765125-12765225          9.56e-01  100
chr3:157874516-157874616         9.33e-01  100
chr11:110747042-11074714         5.65e-02  100
chr7:44052637-44052737           9.55e-01  100
chr17:8737140-8737240            3.13e-01  100
chr11:110726290-11072639         2.76e-02  61_[+2(5.94e-05)]_18
chr12:9694558-9694658            4.53e-01  100
chr17:45584303-45584403          6.22e-01  100
chr16:30569167-30569267          3.89e-02  2_[+1(1.03e-05)]_83
chr6:111018770-111018870         1.69e-02  36_[-1(3.87e-06)]_49
chr5:40442903-40443003           3.12e-04  24_[+3(8.39e-05)]_23_[-1(2.13e-06)]_\
    27
chr11:120943010-12094311         5.54e-04  4_[+1(9.49e-06)]_56_[+3(2.82e-05)]_\
    14
chr10:11319611-11319711          6.43e-02  5_[-3(1.80e-05)]_84
chr16:11743192-11743292          9.16e-03  15_[+1(5.59e-06)]_70
chr19:17837338-17837438          9.66e-01  100
chr2:213588620-213588720         6.38e-02  49_[+3(2.23e-05)]_40
chr20:61952607-61952707          6.77e-01  100
chr2:125872797-125872897         1.00e+00  100
chr22:46770767-46770867          8.72e-01  100
chr1:3806838-3806938             4.69e-01  100
chr12:92013057-92013157          5.96e-01  100
chr19:60846264-60846364          9.68e-01  100
chr16:84494151-84494251          1.05e-05  43_[+2(7.85e-08)]_36
chr4:2934781-2934881             7.57e-01  100
chr1:148812071-148812171         6.81e-01  100
chr22:16118884-16118984          3.65e-01  100
chr7:126128221-126128321         3.61e-02  100
chr3:53118143-53118243           6.13e-01  100
chr12:14814343-14814443          8.70e-01  100
chr11:76017060-76017160          3.15e-01  100
chr16:23253181-23253281          7.10e-01  100
chr10:5944255-5944355            7.02e-02  100
chr4:185632638-185632738         2.52e-01  100
chr12:91457161-91457261          5.73e-02  18_[-1(8.57e-05)]_67
chr2:10140326-10140426           1.98e-04  33_[+2(3.76e-07)]_46
chr2:20270179-20270279           9.93e-01  100
chr3:151297969-151298069         1.44e-05  30_[-3(1.13e-05)]_8_[-1(6.68e-06)]_\
    36
chr6:27968440-27968540           7.57e-01  100
chrX:48679213-48679313           3.50e-01  100
chr5:60661328-60661428           1.00e+00  100
chr8:41600056-41600156           7.89e-02  100
chr17:60401716-60401816          7.31e-01  100
chr13:98883006-98883106          4.23e-01  100
chr7:22357345-22357445           1.37e-02  18_[-1(9.14e-05)]_67
chr17:67929971-67930071          1.28e-01  100
chr1:41966894-41966994           8.96e-01  100
chr1:67925348-67925448           2.86e-01  100
chr17:27693047-27693147          9.34e-01  100
chr12:47810250-47810350          9.98e-01  100
chr11:63793808-63793908          6.01e-01  100
chr2:231498914-231499014         8.18e-01  100
chr4:14467061-14467161           2.84e-02  3_[-1(1.03e-05)]_82
chr18:59755196-59755296          5.13e-01  100
chr10:122355645-12235574         1.15e-02  100
chr6:138154986-138155086         1.07e-01  100
chr6:45906226-45906326           6.52e-01  100
chr6:111911786-111911886         4.01e-01  100
chr15:42790737-42790837          5.57e-01  100
--------------------------------------------------------------------------------

********************************************************************************


********************************************************************************
Stopped because nmotifs = 3 reached.
********************************************************************************

CPU: b03b32

********************************************************************************
