# Supplementary material for: The MEME Suite
Source: Nucleic Acids Res. 2015 May 7;43(Web Server issue):W39–49. doi: 10.1093/nar/gkv416 (PMC4489269; doi:10.1093/nar/gkv416)
Supplement: SUPPLEMENTARY DATA [file supp_gkv416_nar-00283-web-b-2015-File005.zip › case4/meme-chip/meme_out/meme.xml]

<?xml version='1.0' encoding='UTF-8' standalone='yes'?>
<!-- Document definition -->
<!DOCTYPE MEME[
<!ELEMENT MEME (
  training_set,
  model, 
  motifs, 
  scanned_sites_summary?
)>
<!ATTLIST MEME 
  version CDATA #REQUIRED
  release CDATA #REQUIRED
>
<!-- Training-set elements -->
<!ELEMENT training_set (alphabet, ambigs, sequence*, letter_frequencies)>
<!ATTLIST training_set datafile CDATA #REQUIRED length CDATA #REQUIRED>
<!ELEMENT alphabet (letter*)>
<!ATTLIST alphabet id (amino-acid|nucleotide) #REQUIRED
                   length CDATA #REQUIRED>
<!ELEMENT ambigs (letter*)>
<!ELEMENT letter EMPTY>
<!ATTLIST letter id ID #REQUIRED>
<!ATTLIST letter symbol CDATA #REQUIRED>
<!ELEMENT sequence EMPTY>
<!ATTLIST sequence id ID #REQUIRED
                   name CDATA #REQUIRED
                   length CDATA #REQUIRED
                   weight CDATA #REQUIRED
>
<!ELEMENT letter_frequencies (alphabet_array)>

<!-- Model elements -->
<!ELEMENT model (
  command_line,
  host,
  type,
  nmotifs,
  evalue_threshold,
  object_function,
  min_width,
  max_width,
  minic,
  wg,
  ws,
  endgaps,
  minsites,
  maxsites,
  wnsites,
  prob,
  spmap,
  spfuzz,
  prior,
  beta,
  maxiter,
  distance,
  num_sequences,
  num_positions,
  seed,
  seqfrac,
  strands,
  priors_file,
  reason_for_stopping,
  background_frequencies
)>
<!ELEMENT command_line (#PCDATA)*>
<!ELEMENT host (#PCDATA)*>
<!ELEMENT type (#PCDATA)*>
<!ELEMENT nmotifs (#PCDATA)*>
<!ELEMENT evalue_threshold (#PCDATA)*>
<!ELEMENT object_function (#PCDATA)*>
<!ELEMENT min_width (#PCDATA)*>
<!ELEMENT max_width (#PCDATA)*>
<!ELEMENT minic (#PCDATA)*>
<!ELEMENT wg (#PCDATA)*>
<!ELEMENT ws (#PCDATA)*>
<!ELEMENT endgaps (#PCDATA)*>
<!ELEMENT minsites (#PCDATA)*>
<!ELEMENT maxsites (#PCDATA)*>
<!ELEMENT wnsites (#PCDATA)*>
<!ELEMENT prob (#PCDATA)*>
<!ELEMENT spmap (#PCDATA)*>
<!ELEMENT spfuzz (#PCDATA)*>
<!ELEMENT prior (#PCDATA)*>
<!ELEMENT beta (#PCDATA)*>
<!ELEMENT maxiter (#PCDATA)*>
<!ELEMENT distance (#PCDATA)*>
<!ELEMENT num_sequences (#PCDATA)*>
<!ELEMENT num_positions (#PCDATA)*>
<!ELEMENT seed (#PCDATA)*>
<!ELEMENT seqfrac (#PCDATA)*>
<!ELEMENT strands (#PCDATA)*>
<!ELEMENT priors_file (#PCDATA)*>
<!ELEMENT reason_for_stopping (#PCDATA)*>
<!ELEMENT background_frequencies (alphabet_array)>
<!ATTLIST background_frequencies source CDATA #REQUIRED>

<!-- Motif elements -->
<!ELEMENT motifs (motif*)>
<!ELEMENT motif (scores, probabilities, regular_expression?, contributing_sites)>
<!ATTLIST motif id ID #REQUIRED
                name CDATA #REQUIRED
                width CDATA #REQUIRED
                sites CDATA #REQUIRED
                llr CDATA #REQUIRED
                ic CDATA #REQUIRED
                re CDATA #REQUIRED
                bayes_threshold CDATA #REQUIRED
                e_value CDATA #REQUIRED
                elapsed_time CDATA #REQUIRED
                url CDATA ""
>
<!ELEMENT scores (alphabet_matrix)>
<!ELEMENT probabilities (alphabet_matrix)>
<!ELEMENT regular_expression (#PCDATA)*>

<!-- Contributing site elements -->
<!-- Contributing sites are motif occurences found during the motif discovery phase -->
<!ELEMENT contributing_sites (contributing_site*)>
<!ELEMENT contributing_site (left_flank, site, right_flank)>
<!ATTLIST contributing_site sequence_id IDREF #REQUIRED
                          position CDATA #REQUIRED
                          strand (plus|minus|none) 'none'
                          pvalue CDATA #REQUIRED
>
<!-- The left_flank contains the sequence for 10 bases to the left of the motif start -->
<!ELEMENT left_flank (#PCDATA)>
<!-- The site contains the sequence for the motif instance -->
<!ELEMENT site (letter_ref*)>
<!-- The right_flank contains the sequence for 10 bases to the right of the motif end -->
<!ELEMENT right_flank (#PCDATA)>

<!-- Scanned site elements -->
<!-- Scanned sites are motif occurences found during the sequence scan phase -->
<!ELEMENT scanned_sites_summary (scanned_sites*)>
<!ATTLIST scanned_sites_summary p_thresh CDATA #REQUIRED>
<!ELEMENT scanned_sites (scanned_site*)>
<!ATTLIST scanned_sites sequence_id IDREF #REQUIRED
                        pvalue CDATA #REQUIRED
                        num_sites CDATA #REQUIRED>
<!ELEMENT scanned_site EMPTY>
<!ATTLIST scanned_site  motif_id IDREF #REQUIRED
                        strand (plus|minus|none) 'none'
                        position CDATA #REQUIRED
                        pvalue CDATA #REQUIRED>

<!-- Utility elements -->
<!-- A reference to a letter in the alphabet -->
<!ELEMENT letter_ref EMPTY>
<!ATTLIST letter_ref letter_id IDREF #REQUIRED>
<!-- A alphabet-array contains one floating point value for each letter in an alphabet -->
<!ELEMENT alphabet_array (value*)>
<!ELEMENT value (#PCDATA)>
<!ATTLIST value letter_id IDREF #REQUIRED>

<!-- A alphabet_matrix contains one alphabet_array for each position in a motif -->
<!ELEMENT alphabet_matrix (alphabet_array*)>

]>
<!-- Begin document body -->
<MEME version="4.10.0" release="Wed May 21 10:35:36 2014 +1000">
<training_set datafile="./seqs-sampled" length="600">
<alphabet id="nucleotide" length="4">
<letter id="letter_A" symbol="A"/>
<letter id="letter_C" symbol="C"/>
<letter id="letter_G" symbol="G"/>
<letter id="letter_T" symbol="T"/>
</alphabet>
<ambigs>
<letter id="letter_B" symbol="B"/>
<letter id="letter_D" symbol="D"/>
<letter id="letter_H" symbol="H"/>
<letter id="letter_K" symbol="K"/>
<letter id="letter_M" symbol="M"/>
<letter id="letter_N" symbol="N"/>
<letter id="letter_R" symbol="R"/>
<letter id="letter_S" symbol="S"/>
<letter id="letter_U" symbol="U"/>
<letter id="letter_V" symbol="V"/>
<letter id="letter_W" symbol="W"/>
<letter id="letter_Y" symbol="Y"/>
<letter id="letter_star" symbol="*"/>
<letter id="letter_-" symbol="-"/>
<letter id="letter_X" symbol="X"/>
</ambigs>
<sequence id="sequence_0" name="chr1:110751656-110751756" length="100" weight="1.000000" />
<sequence id="sequence_1" name="chr8:129395251-129395351" length="100" weight="1.000000" />
<sequence id="sequence_2" name="chr17:63799647-63799747" length="100" weight="1.000000" />
<sequence id="sequence_3" name="chr6:33057970-33058070" length="100" weight="1.000000" />
<sequence id="sequence_4" name="chr11:62177115-62177215" length="100" weight="1.000000" />
<sequence id="sequence_5" name="chr1:12034614-12034714" length="100" weight="1.000000" />
<sequence id="sequence_6" name="chr3:72296011-72296111" length="100" weight="1.000000" />
<sequence id="sequence_7" name="chr22:40194657-40194757" length="100" weight="1.000000" />
<sequence id="sequence_8" name="chr16:2672175-2672275" length="100" weight="1.000000" />
<sequence id="sequence_9" name="chr6:138312715-138312815" length="100" weight="1.000000" />
<sequence id="sequence_10" name="chr6:91240050-91240150" length="100" weight="1.000000" />
<sequence id="sequence_11" name="chr11:64942954-64943054" length="100" weight="1.000000" />
<sequence id="sequence_12" name="chr2:178125562-178125662" length="100" weight="1.000000" />
<sequence id="sequence_13" name="chr1:171448731-171448831" length="100" weight="1.000000" />
<sequence id="sequence_14" name="chr20:47338928-47339028" length="100" weight="1.000000" />
<sequence id="sequence_15" name="chr2:232599798-232599898" length="100" weight="1.000000" />
<sequence id="sequence_16" name="chr11:82450554-82450654" length="100" weight="1.000000" />
<sequence id="sequence_17" name="chr3:198153593-198153693" length="100" weight="1.000000" />
<sequence id="sequence_18" name="chr17:34870919-34871019" length="100" weight="1.000000" />
<sequence id="sequence_19" name="chr2:204600037-204600137" length="100" weight="1.000000" />
<sequence id="sequence_20" name="chr12:67487613-67487713" length="100" weight="1.000000" />
<sequence id="sequence_21" name="chr3:187989287-187989387" length="100" weight="1.000000" />
<sequence id="sequence_22" name="chr1:28398697-28398797" length="100" weight="1.000000" />
<sequence id="sequence_23" name="chr11:65075967-65076067" length="100" weight="1.000000" />
<sequence id="sequence_24" name="chr19:60802821-60802921" length="100" weight="1.000000" />
<sequence id="sequence_25" name="chr6:45996539-45996639" length="100" weight="1.000000" />
<sequence id="sequence_26" name="chr19:12917327-12917427" length="100" weight="1.000000" />
<sequence id="sequence_27" name="chr11:122431215-122431315" length="100" weight="1.000000" />
<sequence id="sequence_28" name="chr7:97600398-97600498" length="100" weight="1.000000" />
<sequence id="sequence_29" name="chr19:17186927-17187027" length="100" weight="1.000000" />
<sequence id="sequence_30" name="chr14:92240296-92240396" length="100" weight="1.000000" />
<sequence id="sequence_31" name="chr4:78294184-78294284" length="100" weight="1.000000" />
<sequence id="sequence_32" name="chr21:25872716-25872816" length="100" weight="1.000000" />
<sequence id="sequence_33" name="chr1:40495975-40496075" length="100" weight="1.000000" />
<sequence id="sequence_34" name="chr2:101206730-101206830" length="100" weight="1.000000" />
<sequence id="sequence_35" name="chr19:9799253-9799353" length="100" weight="1.000000" />
<sequence id="sequence_36" name="chr2:149132998-149133098" length="100" weight="1.000000" />
<sequence id="sequence_37" name="chr16:10739575-10739675" length="100" weight="1.000000" />
<sequence id="sequence_38" name="chr6:24829083-24829183" length="100" weight="1.000000" />
<sequence id="sequence_39" name="chr12:121914617-121914717" length="100" weight="1.000000" />
<sequence id="sequence_40" name="chr8:96219080-96219180" length="100" weight="1.000000" />
<sequence id="sequence_41" name="chr10:6429752-6429852" length="100" weight="1.000000" />
<sequence id="sequence_42" name="chr6:30569664-30569764" length="100" weight="1.000000" />
<sequence id="sequence_43" name="chr8:124238557-124238657" length="100" weight="1.000000" />
<sequence id="sequence_44" name="chr13:47509792-47509892" length="100" weight="1.000000" />
<sequence id="sequence_45" name="chr14:105306517-105306617" length="100" weight="1.000000" />
<sequence id="sequence_46" name="chr16:56135621-56135721" length="100" weight="1.000000" />
<sequence id="sequence_47" name="chr17:40581431-40581531" length="100" weight="1.000000" />
<sequence id="sequence_48" name="chr6:31728381-31728481" length="100" weight="1.000000" />
<sequence id="sequence_49" name="chr22:35945034-35945134" length="100" weight="1.000000" />
<sequence id="sequence_50" name="chr14:60169192-60169292" length="100" weight="1.000000" />
<sequence id="sequence_51" name="chr3:13031679-13031779" length="100" weight="1.000000" />
<sequence id="sequence_52" name="chr19:4293677-4293777" length="100" weight="1.000000" />
<sequence id="sequence_53" name="chr14:96842889-96842989" length="100" weight="1.000000" />
<sequence id="sequence_54" name="chr7:44071784-44071884" length="100" weight="1.000000" />
<sequence id="sequence_55" name="chr11:64650748-64650848" length="100" weight="1.000000" />
<sequence id="sequence_56" name="chr9:127043329-127043429" length="100" weight="1.000000" />
<sequence id="sequence_57" name="chr5:180169625-180169725" length="100" weight="1.000000" />
<sequence id="sequence_58" name="chr20:22170205-22170305" length="100" weight="1.000000" />
<sequence id="sequence_59" name="chr5:134011641-134011741" length="100" weight="1.000000" />
<sequence id="sequence_60" name="chr11:2378037-2378137" length="100" weight="1.000000" />
<sequence id="sequence_61" name="chr12:123961001-123961101" length="100" weight="1.000000" />
<sequence id="sequence_62" name="chr11:67790502-67790602" length="100" weight="1.000000" />
<sequence id="sequence_63" name="chr10:64061946-64062046" length="100" weight="1.000000" />
<sequence id="sequence_64" name="chr3:199168319-199168419" length="100" weight="1.000000" />
<sequence id="sequence_65" name="chr2:60919922-60920022" length="100" weight="1.000000" />
<sequence id="sequence_66" name="chr6:7834148-7834248" length="100" weight="1.000000" />
<sequence id="sequence_67" name="chr15:29294774-29294874" length="100" weight="1.000000" />
<sequence id="sequence_68" name="chr16:22215751-22215851" length="100" weight="1.000000" />
<sequence id="sequence_69" name="chr14:23629494-23629594" length="100" weight="1.000000" />
<sequence id="sequence_70" name="chr12:46493011-46493111" length="100" weight="1.000000" />
<sequence id="sequence_71" name="chr7:47944260-47944360" length="100" weight="1.000000" />
<sequence id="sequence_72" name="chr10:73667444-73667544" length="100" weight="1.000000" />
<sequence id="sequence_73" name="chr11:61487519-61487619" length="100" weight="1.000000" />
<sequence id="sequence_74" name="chr13:48916032-48916132" length="100" weight="1.000000" />
<sequence id="sequence_75" name="chr20:13175991-13176091" length="100" weight="1.000000" />
<sequence id="sequence_76" name="chr3:196740452-196740552" length="100" weight="1.000000" />
<sequence id="sequence_77" name="chr12:6642433-6642533" length="100" weight="1.000000" />
<sequence id="sequence_78" name="chr2:54650290-54650390" length="100" weight="1.000000" />
<sequence id="sequence_79" name="chr11:72541753-72541853" length="100" weight="1.000000" />
<sequence id="sequence_80" name="chr5:180582701-180582801" length="100" weight="1.000000" />
<sequence id="sequence_81" name="chr20:51631897-51631997" length="100" weight="1.000000" />
<sequence id="sequence_82" name="chr4:186018178-186018278" length="100" weight="1.000000" />
<sequence id="sequence_83" name="chr17:35164083-35164183" length="100" weight="1.000000" />
<sequence id="sequence_84" name="chr6:107887333-107887433" length="100" weight="1.000000" />
<sequence id="sequence_85" name="chr11:124445792-124445892" length="100" weight="1.000000" />
<sequence id="sequence_86" name="chr20:39073853-39073953" length="100" weight="1.000000" />
<sequence id="sequence_87" name="chr1:40278091-40278191" length="100" weight="1.000000" />
<sequence id="sequence_88" name="chr19:41310436-41310536" length="100" weight="1.000000" />
<sequence id="sequence_89" name="chr1:35418999-35419099" length="100" weight="1.000000" />
<sequence id="sequence_90" name="chr5:96297135-96297235" length="100" weight="1.000000" />
<sequence id="sequence_91" name="chr10:3807754-3807854" length="100" weight="1.000000" />
<sequence id="sequence_92" name="chr19:48959303-48959403" length="100" weight="1.000000" />
<sequence id="sequence_93" name="chr6:99980006-99980106" length="100" weight="1.000000" />
<sequence id="sequence_94" name="chr17:63745615-63745715" length="100" weight="1.000000" />
<sequence id="sequence_95" name="chr6:34732576-34732676" length="100" weight="1.000000" />
<sequence id="sequence_96" name="chr19:63722774-63722874" length="100" weight="1.000000" />
<sequence id="sequence_97" name="chr12:9692828-9692928" length="100" weight="1.000000" />
<sequence id="sequence_98" name="chr22:38248791-38248891" length="100" weight="1.000000" />
<sequence id="sequence_99" name="chr7:139113646-139113746" length="100" weight="1.000000" />
<sequence id="sequence_100" name="chr4:7824110-7824210" length="100" weight="1.000000" />
<sequence id="sequence_101" name="chr11:58740780-58740880" length="100" weight="1.000000" />
<sequence id="sequence_102" name="chr21:25868797-25868897" length="100" weight="1.000000" />
<sequence id="sequence_103" name="chr13:45319577-45319677" length="100" weight="1.000000" />
<sequence id="sequence_104" name="chr11:73644462-73644562" length="100" weight="1.000000" />
<sequence id="sequence_105" name="chr22:35255030-35255130" length="100" weight="1.000000" />
<sequence id="sequence_106" name="chr7:5533722-5533822" length="100" weight="1.000000" />
<sequence id="sequence_107" name="chr22:49316065-49316165" length="100" weight="1.000000" />
<sequence id="sequence_108" name="chr13:45849668-45849768" length="100" weight="1.000000" />
<sequence id="sequence_109" name="chr17:53282344-53282444" length="100" weight="1.000000" />
<sequence id="sequence_110" name="chr13:98882457-98882557" length="100" weight="1.000000" />
<sequence id="sequence_111" name="chr2:96171972-96172072" length="100" weight="1.000000" />
<sequence id="sequence_112" name="chr3:187990668-187990768" length="100" weight="1.000000" />
<sequence id="sequence_113" name="chr4:119420977-119421077" length="100" weight="1.000000" />
<sequence id="sequence_114" name="chr2:231233446-231233546" length="100" weight="1.000000" />
<sequence id="sequence_115" name="chr17_random:85622-86121" length="100" weight="1.000000" />
<sequence id="sequence_116" name="chr18:58978878-58978978" length="100" weight="1.000000" />
<sequence id="sequence_117" name="chr12:111997455-111997555" length="100" weight="1.000000" />
<sequence id="sequence_118" name="chr2:47390999-47391099" length="100" weight="1.000000" />
<sequence id="sequence_119" name="chr18:11149848-11149948" length="100" weight="1.000000" />
<sequence id="sequence_120" name="chr6:27913992-27914092" length="100" weight="1.000000" />
<sequence id="sequence_121" name="chr15:38013190-38013290" length="100" weight="1.000000" />
<sequence id="sequence_122" name="chr7:11618803-11618903" length="100" weight="1.000000" />
<sequence id="sequence_123" name="chr22:49314838-49314938" length="100" weight="1.000000" />
<sequence id="sequence_124" name="chr3:49731746-49731846" length="100" weight="1.000000" />
<sequence id="sequence_125" name="chr5:180595007-180595107" length="100" weight="1.000000" />
<sequence id="sequence_126" name="chr19:44592410-44592510" length="100" weight="1.000000" />
<sequence id="sequence_127" name="chr15:62746851-62746951" length="100" weight="1.000000" />
<sequence id="sequence_128" name="chr19:13071766-13071866" length="100" weight="1.000000" />
<sequence id="sequence_129" name="chr8:142197332-142197432" length="100" weight="1.000000" />
<sequence id="sequence_130" name="chr6:12119157-12119257" length="100" weight="1.000000" />
<sequence id="sequence_131" name="chr1:28776458-28776558" length="100" weight="1.000000" />
<sequence id="sequence_132" name="chr11:127844237-127844337" length="100" weight="1.000000" />
<sequence id="sequence_133" name="chr11:59334612-59334712" length="100" weight="1.000000" />
<sequence id="sequence_134" name="chr22:35586929-35587029" length="100" weight="1.000000" />
<sequence id="sequence_135" name="chr15:29432695-29432795" length="100" weight="1.000000" />
<sequence id="sequence_136" name="chr16:31098838-31098938" length="100" weight="1.000000" />
<sequence id="sequence_137" name="chr1:154977487-154977587" length="100" weight="1.000000" />
<sequence id="sequence_138" name="chr5:149763823-149763923" length="100" weight="1.000000" />
<sequence id="sequence_139" name="chr10:64085169-64085269" length="100" weight="1.000000" />
<sequence id="sequence_140" name="chr10:3817334-3817434" length="100" weight="1.000000" />
<sequence id="sequence_141" name="chr2:230989235-230989335" length="100" weight="1.000000" />
<sequence id="sequence_142" name="chr10:73761385-73761485" length="100" weight="1.000000" />
<sequence id="sequence_143" name="chr19:1602221-1602321" length="100" weight="1.000000" />
<sequence id="sequence_144" name="chr8:101519243-101519343" length="100" weight="1.000000" />
<sequence id="sequence_145" name="chr15:19962417-19962517" length="100" weight="1.000000" />
<sequence id="sequence_146" name="chr5:90714045-90714145" length="100" weight="1.000000" />
<sequence id="sequence_147" name="chr8:126519811-126519911" length="100" weight="1.000000" />
<sequence id="sequence_148" name="chr9:99213802-99213902" length="100" weight="1.000000" />
<sequence id="sequence_149" name="chr6:33646686-33646786" length="100" weight="1.000000" />
<sequence id="sequence_150" name="chr15:72483290-72483390" length="100" weight="1.000000" />
<sequence id="sequence_151" name="chr6:30933229-30933329" length="100" weight="1.000000" />
<sequence id="sequence_152" name="chr14:88966835-88966935" length="100" weight="1.000000" />
<sequence id="sequence_153" name="chr12:107553631-107553731" length="100" weight="1.000000" />
<sequence id="sequence_154" name="chr1:67998297-67998397" length="100" weight="1.000000" />
<sequence id="sequence_155" name="chr2:177797105-177797205" length="100" weight="1.000000" />
<sequence id="sequence_156" name="chr5:124067600-124067700" length="100" weight="1.000000" />
<sequence id="sequence_157" name="chr7:44802475-44802575" length="100" weight="1.000000" />
<sequence id="sequence_158" name="chr20:29681542-29681642" length="100" weight="1.000000" />
<sequence id="sequence_159" name="chr11:63747954-63748054" length="100" weight="1.000000" />
<sequence id="sequence_160" name="chr6:32253294-32253394" length="100" weight="1.000000" />
<sequence id="sequence_161" name="chr13:52089318-52089418" length="100" weight="1.000000" />
<sequence id="sequence_162" name="chr3:40977656-40977756" length="100" weight="1.000000" />
<sequence id="sequence_163" name="chr4:657924-658024" length="100" weight="1.000000" />
<sequence id="sequence_164" name="chr12:103423215-103423315" length="100" weight="1.000000" />
<sequence id="sequence_165" name="chr11:34761534-34761634" length="100" weight="1.000000" />
<sequence id="sequence_166" name="chr12:91474644-91474744" length="100" weight="1.000000" />
<sequence id="sequence_167" name="chr6:33237111-33237211" length="100" weight="1.000000" />
<sequence id="sequence_168" name="chr8:67056746-67056846" length="100" weight="1.000000" />
<sequence id="sequence_169" name="chr17:35277048-35277148" length="100" weight="1.000000" />
<sequence id="sequence_170" name="chr7:73269805-73269905" length="100" weight="1.000000" />
<sequence id="sequence_171" name="chr17:39780970-39781070" length="100" weight="1.000000" />
<sequence id="sequence_172" name="chr9:131841537-131841637" length="100" weight="1.000000" />
<sequence id="sequence_173" name="chr15:73126370-73126470" length="100" weight="1.000000" />
<sequence id="sequence_174" name="chr6:30801286-30801386" length="100" weight="1.000000" />
<sequence id="sequence_175" name="chr16:51690370-51690470" length="100" weight="1.000000" />
<sequence id="sequence_176" name="chr1:101609257-101609357" length="100" weight="1.000000" />
<sequence id="sequence_177" name="chr16:17226218-17226318" length="100" weight="1.000000" />
<sequence id="sequence_178" name="chr7:101853843-101853943" length="100" weight="1.000000" />
<sequence id="sequence_179" name="chr2:232244435-232244535" length="100" weight="1.000000" />
<sequence id="sequence_180" name="chr12:26843836-26843936" length="100" weight="1.000000" />
<sequence id="sequence_181" name="chr1:9925769-9925869" length="100" weight="1.000000" />
<sequence id="sequence_182" name="chr2:156965506-156965606" length="100" weight="1.000000" />
<sequence id="sequence_183" name="chr6:28733785-28733885" length="100" weight="1.000000" />
<sequence id="sequence_184" name="chr1:101473686-101473786" length="100" weight="1.000000" />
<sequence id="sequence_185" name="chr18:58973700-58973800" length="100" weight="1.000000" />
<sequence id="sequence_186" name="chr8:125693649-125693749" length="100" weight="1.000000" />
<sequence id="sequence_187" name="chr17:30723966-30724066" length="100" weight="1.000000" />
<sequence id="sequence_188" name="chr7:73281294-73281394" length="100" weight="1.000000" />
<sequence id="sequence_189" name="chr11:62365404-62365504" length="100" weight="1.000000" />
<sequence id="sequence_190" name="chr11:10786778-10786878" length="100" weight="1.000000" />
<sequence id="sequence_191" name="chr5:145542238-145542338" length="100" weight="1.000000" />
<sequence id="sequence_192" name="chr11:110735149-110735249" length="100" weight="1.000000" />
<sequence id="sequence_193" name="chrX:70760368-70760468" length="100" weight="1.000000" />
<sequence id="sequence_194" name="chr19:48950059-48950159" length="100" weight="1.000000" />
<sequence id="sequence_195" name="chr6:7842863-7842963" length="100" weight="1.000000" />
<sequence id="sequence_196" name="chr17:4784119-4784219" length="100" weight="1.000000" />
<sequence id="sequence_197" name="chr7:133767935-133768035" length="100" weight="1.000000" />
<sequence id="sequence_198" name="chr6:26313317-26313417" length="100" weight="1.000000" />
<sequence id="sequence_199" name="chr7:25592601-25592701" length="100" weight="1.000000" />
<sequence id="sequence_200" name="chr17:8070488-8070588" length="100" weight="1.000000" />
<sequence id="sequence_201" name="chr14:105836107-105836207" length="100" weight="1.000000" />
<sequence id="sequence_202" name="chr12:91384599-91384699" length="100" weight="1.000000" />
<sequence id="sequence_203" name="chr16:11966351-11966451" length="100" weight="1.000000" />
<sequence id="sequence_204" name="chr3:179722679-179722779" length="100" weight="1.000000" />
<sequence id="sequence_205" name="chr9:131791069-131791169" length="100" weight="1.000000" />
<sequence id="sequence_206" name="chr2:64998274-64998374" length="100" weight="1.000000" />
<sequence id="sequence_207" name="chr6:143166331-143166431" length="100" weight="1.000000" />
<sequence id="sequence_208" name="chr3:120553771-120553871" length="100" weight="1.000000" />
<sequence id="sequence_209" name="chr16:20793330-20793430" length="100" weight="1.000000" />
<sequence id="sequence_210" name="chr1:76218222-76218322" length="100" weight="1.000000" />
<sequence id="sequence_211" name="chr11:116972957-116973057" length="100" weight="1.000000" />
<sequence id="sequence_212" name="chr1:51198297-51198397" length="100" weight="1.000000" />
<sequence id="sequence_213" name="chr10:69957089-69957189" length="100" weight="1.000000" />
<sequence id="sequence_214" name="chr17:43081756-43081856" length="100" weight="1.000000" />
<sequence id="sequence_215" name="chr11:117786175-117786275" length="100" weight="1.000000" />
<sequence id="sequence_216" name="chr11:110721447-110721547" length="100" weight="1.000000" />
<sequence id="sequence_217" name="chr19:60462229-60462329" length="100" weight="1.000000" />
<sequence id="sequence_218" name="chr9:115212355-115212455" length="100" weight="1.000000" />
<sequence id="sequence_219" name="chr17:38114100-38114200" length="100" weight="1.000000" />
<sequence id="sequence_220" name="chr14:23700272-23700372" length="100" weight="1.000000" />
<sequence id="sequence_221" name="chr7:154720600-154720700" length="100" weight="1.000000" />
<sequence id="sequence_222" name="chr20:61829045-61829145" length="100" weight="1.000000" />
<sequence id="sequence_223" name="chr19:17391491-17391591" length="100" weight="1.000000" />
<sequence id="sequence_224" name="chr6:86440660-86440760" length="100" weight="1.000000" />
<sequence id="sequence_225" name="chr1:158859892-158859992" length="100" weight="1.000000" />
<sequence id="sequence_226" name="chr2:42182680-42182780" length="100" weight="1.000000" />
<sequence id="sequence_227" name="chr1:159282537-159282637" length="100" weight="1.000000" />
<sequence id="sequence_228" name="chr2:177837714-177837814" length="100" weight="1.000000" />
<sequence id="sequence_229" name="chr11:122437977-122438077" length="100" weight="1.000000" />
<sequence id="sequence_230" name="chr3:13348588-13348688" length="100" weight="1.000000" />
<sequence id="sequence_231" name="chr19:6541941-6542041" length="100" weight="1.000000" />
<sequence id="sequence_232" name="chr3:45705367-45705467" length="100" weight="1.000000" />
<sequence id="sequence_233" name="chr18:59135272-59135372" length="100" weight="1.000000" />
<sequence id="sequence_234" name="chr9:135204739-135204839" length="100" weight="1.000000" />
<sequence id="sequence_235" name="chr9:134847724-134847824" length="100" weight="1.000000" />
<sequence id="sequence_236" name="chr12:67524401-67524501" length="100" weight="1.000000" />
<sequence id="sequence_237" name="chr2:227409132-227409232" length="100" weight="1.000000" />
<sequence id="sequence_238" name="chr1:28705588-28705688" length="100" weight="1.000000" />
<sequence id="sequence_239" name="chr14:105536733-105536833" length="100" weight="1.000000" />
<sequence id="sequence_240" name="chr8:103611666-103611766" length="100" weight="1.000000" />
<sequence id="sequence_241" name="chr1:1700195-1700295" length="100" weight="1.000000" />
<sequence id="sequence_242" name="chr6:80380975-80381075" length="100" weight="1.000000" />
<sequence id="sequence_243" name="chr2:33557730-33557830" length="100" weight="1.000000" />
<sequence id="sequence_244" name="chr17:58155863-58155963" length="100" weight="1.000000" />
<sequence id="sequence_245" name="chr2:65013179-65013279" length="100" weight="1.000000" />
<sequence id="sequence_246" name="chr22:21600830-21600930" length="100" weight="1.000000" />
<sequence id="sequence_247" name="chr4:185542340-185542440" length="100" weight="1.000000" />
<sequence id="sequence_248" name="chr17:71775825-71775925" length="100" weight="1.000000" />
<sequence id="sequence_249" name="chr6:119805533-119805633" length="100" weight="1.000000" />
<sequence id="sequence_250" name="chr7:134505900-134506000" length="100" weight="1.000000" />
<sequence id="sequence_251" name="chr8:103945419-103945519" length="100" weight="1.000000" />
<sequence id="sequence_252" name="chr10:301019-301119" length="100" weight="1.000000" />
<sequence id="sequence_253" name="chr1:66613035-66613135" length="100" weight="1.000000" />
<sequence id="sequence_254" name="chr1:108051072-108051172" length="100" weight="1.000000" />
<sequence id="sequence_255" name="chr1:84744859-84744959" length="100" weight="1.000000" />
<sequence id="sequence_256" name="chr21:42157484-42157584" length="100" weight="1.000000" />
<sequence id="sequence_257" name="chr19:54695130-54695230" length="100" weight="1.000000" />
<sequence id="sequence_258" name="chr7:154722308-154722408" length="100" weight="1.000000" />
<sequence id="sequence_259" name="chr11:82548611-82548711" length="100" weight="1.000000" />
<sequence id="sequence_260" name="chr17:59451459-59451559" length="100" weight="1.000000" />
<sequence id="sequence_261" name="chr22:38045259-38045359" length="100" weight="1.000000" />
<sequence id="sequence_262" name="chr19:16090425-16090525" length="100" weight="1.000000" />
<sequence id="sequence_263" name="chr1:25748721-25748821" length="100" weight="1.000000" />
<sequence id="sequence_264" name="chr11:75624124-75624224" length="100" weight="1.000000" />
<sequence id="sequence_265" name="chr2:231549594-231549694" length="100" weight="1.000000" />
<sequence id="sequence_266" name="chr20:47835764-47835864" length="100" weight="1.000000" />
<sequence id="sequence_267" name="chr12:122134112-122134212" length="100" weight="1.000000" />
<sequence id="sequence_268" name="chr15:65180475-65180575" length="100" weight="1.000000" />
<sequence id="sequence_269" name="chr1:228325813-228325913" length="100" weight="1.000000" />
<sequence id="sequence_270" name="chr8:42158713-42158813" length="100" weight="1.000000" />
<sequence id="sequence_271" name="chr10:97508078-97508178" length="100" weight="1.000000" />
<sequence id="sequence_272" name="chr12:27297124-27297224" length="100" weight="1.000000" />
<sequence id="sequence_273" name="chr1:111945133-111945233" length="100" weight="1.000000" />
<sequence id="sequence_274" name="chr19:19127229-19127329" length="100" weight="1.000000" />
<sequence id="sequence_275" name="chr2:73365327-73365427" length="100" weight="1.000000" />
<sequence id="sequence_276" name="chr2:152740255-152740355" length="100" weight="1.000000" />
<sequence id="sequence_277" name="chr14:34943515-34943615" length="100" weight="1.000000" />
<sequence id="sequence_278" name="chr12:37455481-37455581" length="100" weight="1.000000" />
<sequence id="sequence_279" name="chr7:134504350-134504450" length="100" weight="1.000000" />
<sequence id="sequence_280" name="chr14:99601795-99601895" length="100" weight="1.000000" />
<sequence id="sequence_281" name="chr16:11743955-11744055" length="100" weight="1.000000" />
<sequence id="sequence_282" name="chr9:129581380-129581480" length="100" weight="1.000000" />
<sequence id="sequence_283" name="chr3:116348845-116348945" length="100" weight="1.000000" />
<sequence id="sequence_284" name="chrX:41095872-41095972" length="100" weight="1.000000" />
<sequence id="sequence_285" name="chr16:11742780-11742880" length="100" weight="1.000000" />
<sequence id="sequence_286" name="chr4:186301063-186301163" length="100" weight="1.000000" />
<sequence id="sequence_287" name="chr6:131990904-131991004" length="100" weight="1.000000" />
<sequence id="sequence_288" name="chr2:73860596-73860696" length="100" weight="1.000000" />
<sequence id="sequence_289" name="chr9:24922762-24922862" length="100" weight="1.000000" />
<sequence id="sequence_290" name="chr3:73104782-73104882" length="100" weight="1.000000" />
<sequence id="sequence_291" name="chr15:55210405-55210505" length="100" weight="1.000000" />
<sequence id="sequence_292" name="chr6:33045759-33045859" length="100" weight="1.000000" />
<sequence id="sequence_293" name="chr19:52679348-52679448" length="100" weight="1.000000" />
<sequence id="sequence_294" name="chr2:233673295-233673395" length="100" weight="1.000000" />
<sequence id="sequence_295" name="chr10:104143977-104144077" length="100" weight="1.000000" />
<sequence id="sequence_296" name="chrX:54087565-54087665" length="100" weight="1.000000" />
<sequence id="sequence_297" name="chr17:71774827-71774927" length="100" weight="1.000000" />
<sequence id="sequence_298" name="chr17:44624903-44625003" length="100" weight="1.000000" />
<sequence id="sequence_299" name="chr16:14287025-14287125" length="100" weight="1.000000" />
<sequence id="sequence_300" name="chr1:27825103-27825203" length="100" weight="1.000000" />
<sequence id="sequence_301" name="chr1:12039112-12039212" length="100" weight="1.000000" />
<sequence id="sequence_302" name="chr11:439954-440054" length="100" weight="1.000000" />
<sequence id="sequence_303" name="chr4:39924048-39924148" length="100" weight="1.000000" />
<sequence id="sequence_304" name="chr9:125939534-125939634" length="100" weight="1.000000" />
<sequence id="sequence_305" name="chr1:158849569-158849669" length="100" weight="1.000000" />
<sequence id="sequence_306" name="chr1:148801334-148801434" length="100" weight="1.000000" />
<sequence id="sequence_307" name="chr6:26163473-26163573" length="100" weight="1.000000" />
<sequence id="sequence_308" name="chr12:6431301-6431401" length="100" weight="1.000000" />
<sequence id="sequence_309" name="chr1:190816320-190816420" length="100" weight="1.000000" />
<sequence id="sequence_310" name="chr11:65112227-65112327" length="100" weight="1.000000" />
<sequence id="sequence_311" name="chr1:66520618-66520718" length="100" weight="1.000000" />
<sequence id="sequence_312" name="chr19:17904337-17904437" length="100" weight="1.000000" />
<sequence id="sequence_313" name="chr11:62146003-62146103" length="100" weight="1.000000" />
<sequence id="sequence_314" name="chr15:42798743-42798843" length="100" weight="1.000000" />
<sequence id="sequence_315" name="chr12:111326412-111326512" length="100" weight="1.000000" />
<sequence id="sequence_316" name="chr6:170705085-170705185" length="100" weight="1.000000" />
<sequence id="sequence_317" name="chr5:138925116-138925216" length="100" weight="1.000000" />
<sequence id="sequence_318" name="chr6:106696393-106696493" length="100" weight="1.000000" />
<sequence id="sequence_319" name="chr14:64840288-64840388" length="100" weight="1.000000" />
<sequence id="sequence_320" name="chr11:59979498-59979598" length="100" weight="1.000000" />
<sequence id="sequence_321" name="chr1:165898724-165898824" length="100" weight="1.000000" />
<sequence id="sequence_322" name="chr7:12217322-12217422" length="100" weight="1.000000" />
<sequence id="sequence_323" name="chr12:120951312-120951412" length="100" weight="1.000000" />
<sequence id="sequence_324" name="chr19:44594420-44594520" length="100" weight="1.000000" />
<sequence id="sequence_325" name="chr3:72308190-72308290" length="100" weight="1.000000" />
<sequence id="sequence_326" name="chr6:26381948-26382048" length="100" weight="1.000000" />
<sequence id="sequence_327" name="chr19:747827-747927" length="100" weight="1.000000" />
<sequence id="sequence_328" name="chr16:22217075-22217175" length="100" weight="1.000000" />
<sequence id="sequence_329" name="chr1:41973503-41973603" length="100" weight="1.000000" />
<sequence id="sequence_330" name="chr15:62466734-62466834" length="100" weight="1.000000" />
<sequence id="sequence_331" name="chr1:158910816-158910916" length="100" weight="1.000000" />
<sequence id="sequence_332" name="chr2:9713787-9713887" length="100" weight="1.000000" />
<sequence id="sequence_333" name="chr4:79002562-79002662" length="100" weight="1.000000" />
<sequence id="sequence_334" name="chr17:38800601-38800701" length="100" weight="1.000000" />
<sequence id="sequence_335" name="chr4:154628519-154628619" length="100" weight="1.000000" />
<sequence id="sequence_336" name="chr12:29196243-29196343" length="100" weight="1.000000" />
<sequence id="sequence_337" name="chr18:3237597-3237697" length="100" weight="1.000000" />
<sequence id="sequence_338" name="chr7:86683913-86684013" length="100" weight="1.000000" />
<sequence id="sequence_339" name="chr15:29295748-29295848" length="100" weight="1.000000" />
<sequence id="sequence_340" name="chr11:110727064-110727164" length="100" weight="1.000000" />
<sequence id="sequence_341" name="chr10:11324384-11324484" length="100" weight="1.000000" />
<sequence id="sequence_342" name="chr12:6938404-6938504" length="100" weight="1.000000" />
<sequence id="sequence_343" name="chr11:34601511-34601611" length="100" weight="1.000000" />
<sequence id="sequence_344" name="chr7:154733172-154733272" length="100" weight="1.000000" />
<sequence id="sequence_345" name="chr16:88158765-88158865" length="100" weight="1.000000" />
<sequence id="sequence_346" name="chr20:51889375-51889475" length="100" weight="1.000000" />
<sequence id="sequence_347" name="chr4:147239580-147239680" length="100" weight="1.000000" />
<sequence id="sequence_348" name="chr7:26195703-26195803" length="100" weight="1.000000" />
<sequence id="sequence_349" name="chr14:22108921-22109021" length="100" weight="1.000000" />
<sequence id="sequence_350" name="chr17:77090946-77091046" length="100" weight="1.000000" />
<sequence id="sequence_351" name="chr2:231443724-231443824" length="100" weight="1.000000" />
<sequence id="sequence_352" name="chr7:101735507-101735607" length="100" weight="1.000000" />
<sequence id="sequence_353" name="chr2:3600487-3600587" length="100" weight="1.000000" />
<sequence id="sequence_354" name="chr17:44650441-44650541" length="100" weight="1.000000" />
<sequence id="sequence_355" name="chr2:64995584-64995684" length="100" weight="1.000000" />
<sequence id="sequence_356" name="chr16:30269295-30269395" length="100" weight="1.000000" />
<sequence id="sequence_357" name="chr2:98447575-98447675" length="100" weight="1.000000" />
<sequence id="sequence_358" name="chr21:34269962-34270062" length="100" weight="1.000000" />
<sequence id="sequence_359" name="chr15:91183797-91183897" length="100" weight="1.000000" />
<sequence id="sequence_360" name="chr8:135801588-135801688" length="100" weight="1.000000" />
<sequence id="sequence_361" name="chr17:73637514-73637614" length="100" weight="1.000000" />
<sequence id="sequence_362" name="chr16:14358517-14358617" length="100" weight="1.000000" />
<sequence id="sequence_363" name="chr21:44387955-44388055" length="100" weight="1.000000" />
<sequence id="sequence_364" name="chr7:86686677-86686777" length="100" weight="1.000000" />
<sequence id="sequence_365" name="chr1:247134676-247134776" length="100" weight="1.000000" />
<sequence id="sequence_366" name="chr22:27526532-27526632" length="100" weight="1.000000" />
<sequence id="sequence_367" name="chr19:13126758-13126858" length="100" weight="1.000000" />
<sequence id="sequence_368" name="chr14:102306173-102306273" length="100" weight="1.000000" />
<sequence id="sequence_369" name="chr19:4218533-4218633" length="100" weight="1.000000" />
<sequence id="sequence_370" name="chr16:86542352-86542452" length="100" weight="1.000000" />
<sequence id="sequence_371" name="chr1:21489638-21489738" length="100" weight="1.000000" />
<sequence id="sequence_372" name="chr4:2758900-2759000" length="100" weight="1.000000" />
<sequence id="sequence_373" name="chr3:125986094-125986194" length="100" weight="1.000000" />
<sequence id="sequence_374" name="chr9:86498939-86499039" length="100" weight="1.000000" />
<sequence id="sequence_375" name="chr1:154462648-154462748" length="100" weight="1.000000" />
<sequence id="sequence_376" name="chr4:84361914-84362014" length="100" weight="1.000000" />
<sequence id="sequence_377" name="chr15:36533423-36533523" length="100" weight="1.000000" />
<sequence id="sequence_378" name="chr2:161268794-161268894" length="100" weight="1.000000" />
<sequence id="sequence_379" name="chr5:141760826-141760926" length="100" weight="1.000000" />
<sequence id="sequence_380" name="chr9:96061096-96061196" length="100" weight="1.000000" />
<sequence id="sequence_381" name="chr2:65635291-65635391" length="100" weight="1.000000" />
<sequence id="sequence_382" name="chr14:102880801-102880901" length="100" weight="1.000000" />
<sequence id="sequence_383" name="chr4:55127399-55127499" length="100" weight="1.000000" />
<sequence id="sequence_384" name="chr18:3583705-3583805" length="100" weight="1.000000" />
<sequence id="sequence_385" name="chr1:195123530-195123630" length="100" weight="1.000000" />
<sequence id="sequence_386" name="chr18:58976903-58977003" length="100" weight="1.000000" />
<sequence id="sequence_387" name="chr6:100123042-100123142" length="100" weight="1.000000" />
<sequence id="sequence_388" name="chr8:134563673-134563773" length="100" weight="1.000000" />
<sequence id="sequence_389" name="chr3:9413228-9413328" length="100" weight="1.000000" />
<sequence id="sequence_390" name="chr5:139907770-139907870" length="100" weight="1.000000" />
<sequence id="sequence_391" name="chr10:13839254-13839354" length="100" weight="1.000000" />
<sequence id="sequence_392" name="chr3:134649946-134650046" length="100" weight="1.000000" />
<sequence id="sequence_393" name="chr22:27524819-27524919" length="100" weight="1.000000" />
<sequence id="sequence_394" name="chr5:131844698-131844798" length="100" weight="1.000000" />
<sequence id="sequence_395" name="chr6:36103185-36103285" length="100" weight="1.000000" />
<sequence id="sequence_396" name="chr21:25874497-25874597" length="100" weight="1.000000" />
<sequence id="sequence_397" name="chr14:34942620-34942720" length="100" weight="1.000000" />
<sequence id="sequence_398" name="chr8:125688670-125688770" length="100" weight="1.000000" />
<sequence id="sequence_399" name="chr9:5548191-5548291" length="100" weight="1.000000" />
<sequence id="sequence_400" name="chr12:8692464-8692564" length="100" weight="1.000000" />
<sequence id="sequence_401" name="chr19:62884720-62884820" length="100" weight="1.000000" />
<sequence id="sequence_402" name="chr1:202742091-202742191" length="100" weight="1.000000" />
<sequence id="sequence_403" name="chr1:203523875-203523975" length="100" weight="1.000000" />
<sequence id="sequence_404" name="chr1:148806533-148806633" length="100" weight="1.000000" />
<sequence id="sequence_405" name="chr2:191537059-191537159" length="100" weight="1.000000" />
<sequence id="sequence_406" name="chr18:58324258-58324358" length="100" weight="1.000000" />
<sequence id="sequence_407" name="chr7:141084285-141084385" length="100" weight="1.000000" />
<sequence id="sequence_408" name="chr13:20648473-20648573" length="100" weight="1.000000" />
<sequence id="sequence_409" name="chr19:38463137-38463237" length="100" weight="1.000000" />
<sequence id="sequence_410" name="chr3:23933277-23933377" length="100" weight="1.000000" />
<sequence id="sequence_411" name="chr15:68059144-68059244" length="100" weight="1.000000" />
<sequence id="sequence_412" name="chr6:26139559-26139659" length="100" weight="1.000000" />
<sequence id="sequence_413" name="chr3:113553800-113553900" length="100" weight="1.000000" />
<sequence id="sequence_414" name="chr1:111936863-111936963" length="100" weight="1.000000" />
<sequence id="sequence_415" name="chr2:111642724-111642824" length="100" weight="1.000000" />
<sequence id="sequence_416" name="chr5:90712549-90712649" length="100" weight="1.000000" />
<sequence id="sequence_417" name="chr12:67521650-67521750" length="100" weight="1.000000" />
<sequence id="sequence_418" name="chr2:125871843-125871943" length="100" weight="1.000000" />
<sequence id="sequence_419" name="chr12:27265865-27265965" length="100" weight="1.000000" />
<sequence id="sequence_420" name="chr17:16129955-16130055" length="100" weight="1.000000" />
<sequence id="sequence_421" name="chr22:21603977-21604077" length="100" weight="1.000000" />
<sequence id="sequence_422" name="chr9:111946091-111946191" length="100" weight="1.000000" />
<sequence id="sequence_423" name="chr14:101412537-101412637" length="100" weight="1.000000" />
<sequence id="sequence_424" name="chr21:15516191-15516291" length="100" weight="1.000000" />
<sequence id="sequence_425" name="chr10:85888841-85888941" length="100" weight="1.000000" />
<sequence id="sequence_426" name="chr3:134692491-134692591" length="100" weight="1.000000" />
<sequence id="sequence_427" name="chr10:24715753-24715853" length="100" weight="1.000000" />
<sequence id="sequence_428" name="chr3:10240327-10240427" length="100" weight="1.000000" />
<sequence id="sequence_429" name="chr8:29247015-29247115" length="100" weight="1.000000" />
<sequence id="sequence_430" name="chr5:72986036-72986136" length="100" weight="1.000000" />
<sequence id="sequence_431" name="chr10:96985976-96986076" length="100" weight="1.000000" />
<sequence id="sequence_432" name="chr19:2427297-2427397" length="100" weight="1.000000" />
<sequence id="sequence_433" name="chr19:8292126-8292226" length="100" weight="1.000000" />
<sequence id="sequence_434" name="chr10:95452140-95452240" length="100" weight="1.000000" />
<sequence id="sequence_435" name="chr6:36760804-36760904" length="100" weight="1.000000" />
<sequence id="sequence_436" name="chr7:24924068-24924168" length="100" weight="1.000000" />
<sequence id="sequence_437" name="chr11:62404964-62405064" length="100" weight="1.000000" />
<sequence id="sequence_438" name="chr2:201830972-201831072" length="100" weight="1.000000" />
<sequence id="sequence_439" name="chr22:40588064-40588164" length="100" weight="1.000000" />
<sequence id="sequence_440" name="chr10:13805478-13805578" length="100" weight="1.000000" />
<sequence id="sequence_441" name="chr15:64577230-64577330" length="100" weight="1.000000" />
<sequence id="sequence_442" name="chr14:80495511-80495611" length="100" weight="1.000000" />
<sequence id="sequence_443" name="chr16:27370498-27370598" length="100" weight="1.000000" />
<sequence id="sequence_444" name="chrX:151750048-151750148" length="100" weight="1.000000" />
<sequence id="sequence_445" name="chr22:41993517-41993617" length="100" weight="1.000000" />
<sequence id="sequence_446" name="chr12:91090462-91090562" length="100" weight="1.000000" />
<sequence id="sequence_447" name="chr2:231557377-231557477" length="100" weight="1.000000" />
<sequence id="sequence_448" name="chr17:8227030-8227130" length="100" weight="1.000000" />
<sequence id="sequence_449" name="chr11:601861-601961" length="100" weight="1.000000" />
<sequence id="sequence_450" name="chr12:107486126-107486226" length="100" weight="1.000000" />
<sequence id="sequence_451" name="chr14:94798108-94798208" length="100" weight="1.000000" />
<sequence id="sequence_452" name="chr6:27886296-27886396" length="100" weight="1.000000" />
<sequence id="sequence_453" name="chr6:26070725-26070825" length="100" weight="1.000000" />
<sequence id="sequence_454" name="chr3:116347530-116347630" length="100" weight="1.000000" />
<sequence id="sequence_455" name="chr14:106240600-106240700" length="100" weight="1.000000" />
<sequence id="sequence_456" name="chr16:55536555-55536655" length="100" weight="1.000000" />
<sequence id="sequence_457" name="chr11:8660530-8660630" length="100" weight="1.000000" />
<sequence id="sequence_458" name="chr2:177797942-177798042" length="100" weight="1.000000" />
<sequence id="sequence_459" name="chr10:89912631-89912731" length="100" weight="1.000000" />
<sequence id="sequence_460" name="chr2:191593356-191593456" length="100" weight="1.000000" />
<sequence id="sequence_461" name="chr11:127847101-127847201" length="100" weight="1.000000" />
<sequence id="sequence_462" name="chr1:51739424-51739524" length="100" weight="1.000000" />
<sequence id="sequence_463" name="chr22:40588659-40588759" length="100" weight="1.000000" />
<sequence id="sequence_464" name="chr17:16287439-16287539" length="100" weight="1.000000" />
<sequence id="sequence_465" name="chr10:90010103-90010203" length="100" weight="1.000000" />
<sequence id="sequence_466" name="chr4:185505319-185505419" length="100" weight="1.000000" />
<sequence id="sequence_467" name="chr3:113763277-113763377" length="100" weight="1.000000" />
<sequence id="sequence_468" name="chr1:228844636-228844736" length="100" weight="1.000000" />
<sequence id="sequence_469" name="chr1:27521060-27521160" length="100" weight="1.000000" />
<sequence id="sequence_470" name="chr19:6469125-6469225" length="100" weight="1.000000" />
<sequence id="sequence_471" name="chr6:16612125-16612225" length="100" weight="1.000000" />
<sequence id="sequence_472" name="chr6:26304799-26304899" length="100" weight="1.000000" />
<sequence id="sequence_473" name="chr9:17853289-17853389" length="100" weight="1.000000" />
<sequence id="sequence_474" name="chr17:33203170-33203270" length="100" weight="1.000000" />
<sequence id="sequence_475" name="chr2:25047829-25047929" length="100" weight="1.000000" />
<sequence id="sequence_476" name="chr9:113814350-113814450" length="100" weight="1.000000" />
<sequence id="sequence_477" name="chr4:39876106-39876206" length="100" weight="1.000000" />
<sequence id="sequence_478" name="chr20:51702185-51702285" length="100" weight="1.000000" />
<sequence id="sequence_479" name="chr6:31239466-31239566" length="100" weight="1.000000" />
<sequence id="sequence_480" name="chr20:5689302-5689402" length="100" weight="1.000000" />
<sequence id="sequence_481" name="chr14:22088941-22089041" length="100" weight="1.000000" />
<sequence id="sequence_482" name="chr2:201691713-201691813" length="100" weight="1.000000" />
<sequence id="sequence_483" name="chr5:138753279-138753379" length="100" weight="1.000000" />
<sequence id="sequence_484" name="chr11:110752156-110752256" length="100" weight="1.000000" />
<sequence id="sequence_485" name="chr1:32488142-32488242" length="100" weight="1.000000" />
<sequence id="sequence_486" name="chr1:39228979-39229079" length="100" weight="1.000000" />
<sequence id="sequence_487" name="chr6:204913-205013" length="100" weight="1.000000" />
<sequence id="sequence_488" name="chr12:14325067-14325167" length="100" weight="1.000000" />
<sequence id="sequence_489" name="chr1:117976349-117976449" length="100" weight="1.000000" />
<sequence id="sequence_490" name="chr2:191586448-191586548" length="100" weight="1.000000" />
<sequence id="sequence_491" name="chr5:55009473-55009573" length="100" weight="1.000000" />
<sequence id="sequence_492" name="chr8:11386787-11386887" length="100" weight="1.000000" />
<sequence id="sequence_493" name="chr19:16310625-16310725" length="100" weight="1.000000" />
<sequence id="sequence_494" name="chr17:59273844-59273944" length="100" weight="1.000000" />
<sequence id="sequence_495" name="chr1:224917151-224917251" length="100" weight="1.000000" />
<sequence id="sequence_496" name="chr5:180548298-180548398" length="100" weight="1.000000" />
<sequence id="sequence_497" name="chr14:38724187-38724287" length="100" weight="1.000000" />
<sequence id="sequence_498" name="chr19:2378593-2378693" length="100" weight="1.000000" />
<sequence id="sequence_499" name="chr19:16343291-16343391" length="100" weight="1.000000" />
<sequence id="sequence_500" name="chr2:27157532-27157632" length="100" weight="1.000000" />
<sequence id="sequence_501" name="chr1:147490114-147490214" length="100" weight="1.000000" />
<sequence id="sequence_502" name="chr8:22517850-22517950" length="100" weight="1.000000" />
<sequence id="sequence_503" name="chr14:64838767-64838867" length="100" weight="1.000000" />
<sequence id="sequence_504" name="chr1:79699023-79699123" length="100" weight="1.000000" />
<sequence id="sequence_505" name="chr10:71785038-71785138" length="100" weight="1.000000" />
<sequence id="sequence_506" name="chr1:101645918-101646018" length="100" weight="1.000000" />
<sequence id="sequence_507" name="chr7:41990890-41990990" length="100" weight="1.000000" />
<sequence id="sequence_508" name="chr1:204458194-204458294" length="100" weight="1.000000" />
<sequence id="sequence_509" name="chr1:234228712-234228812" length="100" weight="1.000000" />
<sequence id="sequence_510" name="chr2:37735444-37735544" length="100" weight="1.000000" />
<sequence id="sequence_511" name="chr12:55014102-55014202" length="100" weight="1.000000" />
<sequence id="sequence_512" name="chr9:130458794-130458894" length="100" weight="1.000000" />
<sequence id="sequence_513" name="chr8:33490248-33490348" length="100" weight="1.000000" />
<sequence id="sequence_514" name="chr17:73636755-73636855" length="100" weight="1.000000" />
<sequence id="sequence_515" name="chr11:33665710-33665810" length="100" weight="1.000000" />
<sequence id="sequence_516" name="chr18:17966424-17966524" length="100" weight="1.000000" />
<sequence id="sequence_517" name="chr2:191532674-191532774" length="100" weight="1.000000" />
<sequence id="sequence_518" name="chr17:25714838-25714938" length="100" weight="1.000000" />
<sequence id="sequence_519" name="chr17:30414838-30414938" length="100" weight="1.000000" />
<sequence id="sequence_520" name="chr8:67020998-67021098" length="100" weight="1.000000" />
<sequence id="sequence_521" name="chr20:55183805-55183905" length="100" weight="1.000000" />
<sequence id="sequence_522" name="chr5:133996203-133996303" length="100" weight="1.000000" />
<sequence id="sequence_523" name="chr16:80422779-80422879" length="100" weight="1.000000" />
<sequence id="sequence_524" name="chr11:64375306-64375406" length="100" weight="1.000000" />
<sequence id="sequence_525" name="chr16:29914586-29914686" length="100" weight="1.000000" />
<sequence id="sequence_526" name="chr3:45612592-45612692" length="100" weight="1.000000" />
<sequence id="sequence_527" name="chr6:143169882-143169982" length="100" weight="1.000000" />
<sequence id="sequence_528" name="chr16:30274113-30274213" length="100" weight="1.000000" />
<sequence id="sequence_529" name="chr4:186012824-186012924" length="100" weight="1.000000" />
<sequence id="sequence_530" name="chr1:36326785-36326885" length="100" weight="1.000000" />
<sequence id="sequence_531" name="chr17:35274653-35274753" length="100" weight="1.000000" />
<sequence id="sequence_532" name="chr4:140354600-140354700" length="100" weight="1.000000" />
<sequence id="sequence_533" name="chr1:67924577-67924677" length="100" weight="1.000000" />
<sequence id="sequence_534" name="chr7:138675591-138675691" length="100" weight="1.000000" />
<sequence id="sequence_535" name="chr10:73703422-73703522" length="100" weight="1.000000" />
<sequence id="sequence_536" name="chr10:11327258-11327358" length="100" weight="1.000000" />
<sequence id="sequence_537" name="chr2:191453386-191453486" length="100" weight="1.000000" />
<sequence id="sequence_538" name="chr1:176816942-176817042" length="100" weight="1.000000" />
<sequence id="sequence_539" name="chr6:30584831-30584931" length="100" weight="1.000000" />
<sequence id="sequence_540" name="chr16:19474030-19474130" length="100" weight="1.000000" />
<sequence id="sequence_541" name="chr10:112523798-112523898" length="100" weight="1.000000" />
<sequence id="sequence_542" name="chr19:12765125-12765225" length="100" weight="1.000000" />
<sequence id="sequence_543" name="chr3:157874516-157874616" length="100" weight="1.000000" />
<sequence id="sequence_544" name="chr11:110747042-110747142" length="100" weight="1.000000" />
<sequence id="sequence_545" name="chr7:44052637-44052737" length="100" weight="1.000000" />
<sequence id="sequence_546" name="chr17:8737140-8737240" length="100" weight="1.000000" />
<sequence id="sequence_547" name="chr11:110726290-110726390" length="100" weight="1.000000" />
<sequence id="sequence_548" name="chr12:9694558-9694658" length="100" weight="1.000000" />
<sequence id="sequence_549" name="chr17:45584303-45584403" length="100" weight="1.000000" />
<sequence id="sequence_550" name="chr16:30569167-30569267" length="100" weight="1.000000" />
<sequence id="sequence_551" name="chr6:111018770-111018870" length="100" weight="1.000000" />
<sequence id="sequence_552" name="chr5:40442903-40443003" length="100" weight="1.000000" />
<sequence id="sequence_553" name="chr11:120943010-120943110" length="100" weight="1.000000" />
<sequence id="sequence_554" name="chr10:11319611-11319711" length="100" weight="1.000000" />
<sequence id="sequence_555" name="chr16:11743192-11743292" length="100" weight="1.000000" />
<sequence id="sequence_556" name="chr19:17837338-17837438" length="100" weight="1.000000" />
<sequence id="sequence_557" name="chr2:213588620-213588720" length="100" weight="1.000000" />
<sequence id="sequence_558" name="chr20:61952607-61952707" length="100" weight="1.000000" />
<sequence id="sequence_559" name="chr2:125872797-125872897" length="100" weight="1.000000" />
<sequence id="sequence_560" name="chr22:46770767-46770867" length="100" weight="1.000000" />
<sequence id="sequence_561" name="chr1:3806838-3806938" length="100" weight="1.000000" />
<sequence id="sequence_562" name="chr12:92013057-92013157" length="100" weight="1.000000" />
<sequence id="sequence_563" name="chr19:60846264-60846364" length="100" weight="1.000000" />
<sequence id="sequence_564" name="chr16:84494151-84494251" length="100" weight="1.000000" />
<sequence id="sequence_565" name="chr4:2934781-2934881" length="100" weight="1.000000" />
<sequence id="sequence_566" name="chr1:148812071-148812171" length="100" weight="1.000000" />
<sequence id="sequence_567" name="chr22:16118884-16118984" length="100" weight="1.000000" />
<sequence id="sequence_568" name="chr7:126128221-126128321" length="100" weight="1.000000" />
<sequence id="sequence_569" name="chr3:53118143-53118243" length="100" weight="1.000000" />
<sequence id="sequence_570" name="chr12:14814343-14814443" length="100" weight="1.000000" />
<sequence id="sequence_571" name="chr11:76017060-76017160" length="100" weight="1.000000" />
<sequence id="sequence_572" name="chr16:23253181-23253281" length="100" weight="1.000000" />
<sequence id="sequence_573" name="chr10:5944255-5944355" length="100" weight="1.000000" />
<sequence id="sequence_574" name="chr4:185632638-185632738" length="100" weight="1.000000" />
<sequence id="sequence_575" name="chr12:91457161-91457261" length="100" weight="1.000000" />
<sequence id="sequence_576" name="chr2:10140326-10140426" length="100" weight="1.000000" />
<sequence id="sequence_577" name="chr2:20270179-20270279" length="100" weight="1.000000" />
<sequence id="sequence_578" name="chr3:151297969-151298069" length="100" weight="1.000000" />
<sequence id="sequence_579" name="chr6:27968440-27968540" length="100" weight="1.000000" />
<sequence id="sequence_580" name="chrX:48679213-48679313" length="100" weight="1.000000" />
<sequence id="sequence_581" name="chr5:60661328-60661428" length="100" weight="1.000000" />
<sequence id="sequence_582" name="chr8:41600056-41600156" length="100" weight="1.000000" />
<sequence id="sequence_583" name="chr17:60401716-60401816" length="100" weight="1.000000" />
<sequence id="sequence_584" name="chr13:98883006-98883106" length="100" weight="1.000000" />
<sequence id="sequence_585" name="chr7:22357345-22357445" length="100" weight="1.000000" />
<sequence id="sequence_586" name="chr17:67929971-67930071" length="100" weight="1.000000" />
<sequence id="sequence_587" name="chr1:41966894-41966994" length="100" weight="1.000000" />
<sequence id="sequence_588" name="chr1:67925348-67925448" length="100" weight="1.000000" />
<sequence id="sequence_589" name="chr17:27693047-27693147" length="100" weight="1.000000" />
<sequence id="sequence_590" name="chr12:47810250-47810350" length="100" weight="1.000000" />
<sequence id="sequence_591" name="chr11:63793808-63793908" length="100" weight="1.000000" />
<sequence id="sequence_592" name="chr2:231498914-231499014" length="100" weight="1.000000" />
<sequence id="sequence_593" name="chr4:14467061-14467161" length="100" weight="1.000000" />
<sequence id="sequence_594" name="chr18:59755196-59755296" length="100" weight="1.000000" />
<sequence id="sequence_595" name="chr10:122355645-122355745" length="100" weight="1.000000" />
<sequence id="sequence_596" name="chr6:138154986-138155086" length="100" weight="1.000000" />
<sequence id="sequence_597" name="chr6:45906226-45906326" length="100" weight="1.000000" />
<sequence id="sequence_598" name="chr6:111911786-111911886" length="100" weight="1.000000" />
<sequence id="sequence_599" name="chr15:42790737-42790837" length="100" weight="1.000000" />
<letter_frequencies>
<alphabet_array>
<value letter_id="letter_A">0.240</value>
<value letter_id="letter_C">0.260</value>
<value letter_id="letter_G">0.260</value>
<value letter_id="letter_T">0.240</value>
</alphabet_array>
</letter_frequencies>
</training_set>
<model>
<command_line>meme ./seqs-sampled -oc meme_out -dna -mod zoops -nmotifs 3 -minw 6 -maxw 30 -bfile ./background -time 5078 -revcomp -nostatus </command_line>
<host>b03b32</host>
<type>zoops</type>
<nmotifs>3</nmotifs>
<evalue_threshold>inf</evalue_threshold>
<object_function>E-value of product of p-values</object_function>
<min_width>6</min_width>
<max_width>30</max_width>
<minic>    0.00</minic>
<wg>11</wg>
<ws>1</ws>
<endgaps>yes</endgaps>
<minsites>2</minsites>
<maxsites>600</maxsites>
<wnsites>0.8</wnsites>
<prob>1</prob>
<spmap>uni</spmap>
<spfuzz>0.5</spfuzz>
<prior>dirichlet</prior>
<beta>0.01</beta>
<maxiter>50</maxiter>
<distance>1e-05</distance>
<num_sequences>600</num_sequences>
<num_positions>60000</num_positions>
<seed>0</seed>
<seqfrac>       1</seqfrac>
<strands>both</strands>
<priors_file></priors_file>
<reason_for_stopping>Stopped because nmotifs = 3 reached.</reason_for_stopping>
<background_frequencies source="./background">
<alphabet_array>
<value letter_id="letter_A">0.241</value>
<value letter_id="letter_C">0.259</value>
<value letter_id="letter_G">0.259</value>
<value letter_id="letter_T">0.241</value>
</alphabet_array>
</background_frequencies>
</model>
<motifs>
<motif id="motif_1" name="1" width="15" sites="50" ic="15.6" re="15.6" llr="540" e_value="1.8e-012" bayes_threshold="11.619" elapsed_time="434.419149">
<scores>
<alphabet_matrix>
<alphabet_array>
<value letter_id="letter_A">150</value>
<value letter_id="letter_C">-369</value>
<value letter_id="letter_G">0</value>
<value letter_id="letter_T">-259</value>
</alphabet_array>
<alphabet_array>
<value letter_id="letter_A">-259</value>
<value letter_id="letter_C">-1229</value>
<value letter_id="letter_G">189</value>
<value letter_id="letter_T">-1229</value>
</alphabet_array>
<alphabet_array>
<value letter_id="letter_A">-159</value>
<value letter_id="letter_C">-1229</value>
<value letter_id="letter_G">139</value>
<value letter_id="letter_T">0</value>
</alphabet_array>
<alphabet_array>
<value letter_id="letter_A">-359</value>
<value letter_id="letter_C">-270</value>
<value letter_id="letter_G">-270</value>
<value letter_id="letter_T">190</value>
</alphabet_array>
<alphabet_array>
<value letter_id="letter_A">-1229</value>
<value letter_id="letter_C">166</value>
<value letter_id="letter_G">-53</value>
<value letter_id="letter_T">-1229</value>
</alphabet_array>
<alphabet_array>
<value letter_id="letter_A">190</value>
<value letter_id="letter_C">-369</value>
<value letter_id="letter_G">-170</value>
<value letter_id="letter_T">-1229</value>
</alphabet_array>
<alphabet_array>
<value letter_id="letter_A">11</value>
<value letter_id="letter_C">106</value>
<value letter_id="letter_G">-53</value>
<value letter_id="letter_T">-359</value>
</alphabet_array>
<alphabet_array>
<value letter_id="letter_A">66</value>
<value letter_id="letter_C">11</value>
<value letter_id="letter_G">-270</value>
<value letter_id="letter_T">32</value>
</alphabet_array>
<alphabet_array>
<value letter_id="letter_A">-13</value>
<value letter_id="letter_C">-369</value>
<value letter_id="letter_G">155</value>
<value letter_id="letter_T">-1229</value>
</alphabet_array>
<alphabet_array>
<value letter_id="letter_A">184</value>
<value letter_id="letter_C">-1229</value>
<value letter_id="letter_G">-89</value>
<value letter_id="letter_T">-1229</value>
</alphabet_array>
<alphabet_array>
<value letter_id="letter_A">-359</value>
<value letter_id="letter_C">-369</value>
<value letter_id="letter_G">189</value>
<value letter_id="letter_T">-1229</value>
</alphabet_array>
<alphabet_array>
<value letter_id="letter_A">-1229</value>
<value letter_id="letter_C">-270</value>
<value letter_id="letter_G">95</value>
<value letter_id="letter_T">93</value>
</alphabet_array>
<alphabet_array>
<value letter_id="letter_A">-100</value>
<value letter_id="letter_C">-89</value>
<value letter_id="letter_G">-53</value>
<value letter_id="letter_T">122</value>
</alphabet_array>
<alphabet_array>
<value letter_id="letter_A">-1229</value>
<value letter_id="letter_C">173</value>
<value letter_id="letter_G">-1229</value>
<value letter_id="letter_T">-78</value>
</alphabet_array>
<alphabet_array>
<value letter_id="letter_A">141</value>
<value letter_id="letter_C">-270</value>
<value letter_id="letter_G">-38</value>
<value letter_id="letter_T">-100</value>
</alphabet_array>
</alphabet_matrix>
</scores>
<probabilities>
<alphabet_matrix>
<alphabet_array>
<value letter_id="letter_A">0.680000</value>
<value letter_id="letter_C">0.020000</value>
<value letter_id="letter_G">0.260000</value>
<value letter_id="letter_T">0.040000</value>
</alphabet_array>
<alphabet_array>
<value letter_id="letter_A">0.040000</value>
<value letter_id="letter_C">0.000000</value>
<value letter_id="letter_G">0.960000</value>
<value letter_id="letter_T">0.000000</value>
</alphabet_array>
<alphabet_array>
<value letter_id="letter_A">0.080000</value>
<value letter_id="letter_C">0.000000</value>
<value letter_id="letter_G">0.680000</value>
<value letter_id="letter_T">0.240000</value>
</alphabet_array>
<alphabet_array>
<value letter_id="letter_A">0.020000</value>
<value letter_id="letter_C">0.040000</value>
<value letter_id="letter_G">0.040000</value>
<value letter_id="letter_T">0.900000</value>
</alphabet_array>
<alphabet_array>
<value letter_id="letter_A">0.000000</value>
<value letter_id="letter_C">0.820000</value>
<value letter_id="letter_G">0.180000</value>
<value letter_id="letter_T">0.000000</value>
</alphabet_array>
<alphabet_array>
<value letter_id="letter_A">0.900000</value>
<value letter_id="letter_C">0.020000</value>
<value letter_id="letter_G">0.080000</value>
<value letter_id="letter_T">0.000000</value>
</alphabet_array>
<alphabet_array>
<value letter_id="letter_A">0.260000</value>
<value letter_id="letter_C">0.540000</value>
<value letter_id="letter_G">0.180000</value>
<value letter_id="letter_T">0.020000</value>
</alphabet_array>
<alphabet_array>
<value letter_id="letter_A">0.380000</value>
<value letter_id="letter_C">0.280000</value>
<value letter_id="letter_G">0.040000</value>
<value letter_id="letter_T">0.300000</value>
</alphabet_array>
<alphabet_array>
<value letter_id="letter_A">0.220000</value>
<value letter_id="letter_C">0.020000</value>
<value letter_id="letter_G">0.760000</value>
<value letter_id="letter_T">0.000000</value>
</alphabet_array>
<alphabet_array>
<value letter_id="letter_A">0.860000</value>
<value letter_id="letter_C">0.000000</value>
<value letter_id="letter_G">0.140000</value>
<value letter_id="letter_T">0.000000</value>
</alphabet_array>
<alphabet_array>
<value letter_id="letter_A">0.020000</value>
<value letter_id="letter_C">0.020000</value>
<value letter_id="letter_G">0.960000</value>
<value letter_id="letter_T">0.000000</value>
</alphabet_array>
<alphabet_array>
<value letter_id="letter_A">0.000000</value>
<value letter_id="letter_C">0.040000</value>
<value letter_id="letter_G">0.500000</value>
<value letter_id="letter_T">0.460000</value>
</alphabet_array>
<alphabet_array>
<value letter_id="letter_A">0.120000</value>
<value letter_id="letter_C">0.140000</value>
<value letter_id="letter_G">0.180000</value>
<value letter_id="letter_T">0.560000</value>
</alphabet_array>
<alphabet_array>
<value letter_id="letter_A">0.000000</value>
<value letter_id="letter_C">0.860000</value>
<value letter_id="letter_G">0.000000</value>
<value letter_id="letter_T">0.140000</value>
</alphabet_array>
<alphabet_array>
<value letter_id="letter_A">0.640000</value>
<value letter_id="letter_C">0.040000</value>
<value letter_id="letter_G">0.200000</value>
<value letter_id="letter_T">0.120000</value>
</alphabet_array>
</alphabet_matrix>
</probabilities>
<regular_expression>
[AG]G[GT]TCA[CA][ATC][GA]AG[GT]TC[AG]
</regular_expression>
<contributing_sites>
<contributing_site sequence_id="sequence_329" position="54" strand="plus" pvalue="1.85e-09" >
<left_flank>GGCTGAGCTC</left_flank>
<site>
<letter_ref letter_id="letter_A"/>
<letter_ref letter_id="letter_G"/>
<letter_ref letter_id="letter_G"/>
<letter_ref letter_id="letter_T"/>
<letter_ref letter_id="letter_C"/>
<letter_ref letter_id="letter_A"/>
<letter_ref letter_id="letter_C"/>
<letter_ref letter_id="letter_A"/>
<letter_ref letter_id="letter_G"/>
<letter_ref letter_id="letter_A"/>
<letter_ref letter_id="letter_G"/>
<letter_ref letter_id="letter_G"/>
<letter_ref letter_id="letter_T"/>
<letter_ref letter_id="letter_C"/>
<letter_ref letter_id="letter_A"/>
</site>
<right_flank>GTGTCACCCA</right_flank>
</contributing_site>
<contributing_site sequence_id="sequence_413" position="16" strand="minus" pvalue="5.06e-08" >
<left_flank>ACCATTTTTG</left_flank>
<site>
<letter_ref letter_id="letter_A"/>
<letter_ref letter_id="letter_G"/>
<letter_ref letter_id="letter_G"/>
<letter_ref letter_id="letter_T"/>
<letter_ref letter_id="letter_C"/>
<letter_ref letter_id="letter_A"/>
<letter_ref letter_id="letter_C"/>
<letter_ref letter_id="letter_C"/>
<letter_ref letter_id="letter_A"/>
<letter_ref letter_id="letter_A"/>
<letter_ref letter_id="letter_G"/>
<letter_ref letter_id="letter_T"/>
<letter_ref letter_id="letter_T"/>
<letter_ref letter_id="letter_C"/>
<letter_ref letter_id="letter_A"/>
</site>
<right_flank>AAACCTTTGT</right_flank>
</contributing_site>
<contributing_site sequence_id="sequence_424" position="1" strand="plus" pvalue="8.95e-08" >
<left_flank>A</left_flank>
<site>
<letter_ref letter_id="letter_A"/>
<letter_ref letter_id="letter_G"/>
<letter_ref letter_id="letter_G"/>
<letter_ref letter_id="letter_T"/>
<letter_ref letter_id="letter_C"/>
<letter_ref letter_id="letter_A"/>
<letter_ref letter_id="letter_C"/>
<letter_ref letter_id="letter_A"/>
<letter_ref letter_id="letter_G"/>
<letter_ref letter_id="letter_G"/>
<letter_ref letter_id="letter_G"/>
<letter_ref letter_id="letter_G"/>
<letter_ref letter_id="letter_T"/>
<letter_ref letter_id="letter_C"/>
<letter_ref letter_id="letter_A"/>
</site>
<right_flank>AGCTGATTAC</right_flank>
</contributing_site>
<contributing_site sequence_id="sequence_427" position="10" strand="plus" pvalue="1.06e-07" >
<left_flank>GTTTCATAGC</left_flank>
<site>
<letter_ref letter_id="letter_A"/>
<letter_ref letter_id="letter_G"/>
<letter_ref letter_id="letter_G"/>
<letter_ref letter_id="letter_T"/>
<letter_ref letter_id="letter_C"/>
<letter_ref letter_id="letter_A"/>
<letter_ref letter_id="letter_A"/>
<letter_ref letter_id="letter_T"/>
<letter_ref letter_id="letter_A"/>
<letter_ref letter_id="letter_A"/>
<letter_ref letter_id="letter_G"/>
<letter_ref letter_id="letter_T"/>
<letter_ref letter_id="letter_T"/>
<letter_ref letter_id="letter_C"/>
<letter_ref letter_id="letter_A"/>
</site>
<right_flank>TGGTCAGGCT</right_flank>
</contributing_site>
<contributing_site sequence_id="sequence_369" position="42" strand="plus" pvalue="3.47e-07" >
<left_flank>ACCCCAGGTA</left_flank>
<site>
<letter_ref letter_id="letter_A"/>
<letter_ref letter_id="letter_G"/>
<letter_ref letter_id="letter_G"/>
<letter_ref letter_id="letter_T"/>
<letter_ref letter_id="letter_C"/>
<letter_ref letter_id="letter_A"/>
<letter_ref letter_id="letter_C"/>
<letter_ref letter_id="letter_A"/>
<letter_ref letter_id="letter_G"/>
<letter_ref letter_id="letter_A"/>
<letter_ref letter_id="letter_G"/>
<letter_ref letter_id="letter_T"/>
<letter_ref letter_id="letter_T"/>
<letter_ref letter_id="letter_C"/>
<letter_ref letter_id="letter_C"/>
</site>
<right_flank>CAGAGCCGGG</right_flank>
</contributing_site>
<contributing_site sequence_id="sequence_176" position="16" strand="minus" pvalue="3.86e-07" >
<left_flank>TGACTCAGAG</left_flank>
<site>
<letter_ref letter_id="letter_A"/>
<letter_ref letter_id="letter_G"/>
<letter_ref letter_id="letter_G"/>
<letter_ref letter_id="letter_T"/>
<letter_ref letter_id="letter_G"/>
<letter_ref letter_id="letter_A"/>
<letter_ref letter_id="letter_C"/>
<letter_ref letter_id="letter_A"/>
<letter_ref letter_id="letter_G"/>
<letter_ref letter_id="letter_A"/>
<letter_ref letter_id="letter_G"/>
<letter_ref letter_id="letter_G"/>
<letter_ref letter_id="letter_C"/>
<letter_ref letter_id="letter_C"/>
<letter_ref letter_id="letter_A"/>
</site>
<right_flank>CATGAATGAG</right_flank>
</contributing_site>
<contributing_site sequence_id="sequence_306" position="55" strand="plus" pvalue="4.32e-07" >
<left_flank>TTCCTTCCTC</left_flank>
<site>
<letter_ref letter_id="letter_T"/>
<letter_ref letter_id="letter_G"/>
<letter_ref letter_id="letter_G"/>
<letter_ref letter_id="letter_T"/>
<letter_ref letter_id="letter_C"/>
<letter_ref letter_id="letter_A"/>
<letter_ref letter_id="letter_C"/>
<letter_ref letter_id="letter_T"/>
<letter_ref letter_id="letter_G"/>
<letter_ref letter_id="letter_A"/>
<letter_ref letter_id="letter_G"/>
<letter_ref letter_id="letter_G"/>
<letter_ref letter_id="letter_T"/>
<letter_ref letter_id="letter_C"/>
<letter_ref letter_id="letter_A"/>
</site>
<right_flank>TTATGGGGTC</right_flank>
</contributing_site>
<contributing_site sequence_id="sequence_199" position="55" strand="minus" pvalue="4.32e-07" >
<left_flank>GAAAAGAGGA</left_flank>
<site>
<letter_ref letter_id="letter_A"/>
<letter_ref letter_id="letter_G"/>
<letter_ref letter_id="letter_T"/>
<letter_ref letter_id="letter_T"/>
<letter_ref letter_id="letter_C"/>
<letter_ref letter_id="letter_A"/>
<letter_ref letter_id="letter_A"/>
<letter_ref letter_id="letter_A"/>
<letter_ref letter_id="letter_G"/>
<letter_ref letter_id="letter_A"/>
<letter_ref letter_id="letter_G"/>
<letter_ref letter_id="letter_G"/>
<letter_ref letter_id="letter_A"/>
<letter_ref letter_id="letter_C"/>
<letter_ref letter_id="letter_A"/>
</site>
<right_flank>GAGCTTGAGG</right_flank>
</contributing_site>
<contributing_site sequence_id="sequence_162" position="42" strand="minus" pvalue="4.98e-07" >
<left_flank>AAACTCAGTG</left_flank>
<site>
<letter_ref letter_id="letter_A"/>
<letter_ref letter_id="letter_G"/>
<letter_ref letter_id="letter_T"/>
<letter_ref letter_id="letter_T"/>
<letter_ref letter_id="letter_C"/>
<letter_ref letter_id="letter_A"/>
<letter_ref letter_id="letter_G"/>
<letter_ref letter_id="letter_A"/>
<letter_ref letter_id="letter_A"/>
<letter_ref letter_id="letter_A"/>
<letter_ref letter_id="letter_G"/>
<letter_ref letter_id="letter_G"/>
<letter_ref letter_id="letter_T"/>
<letter_ref letter_id="letter_C"/>
<letter_ref letter_id="letter_A"/>
</site>
<right_flank>CAAAGGGAAC</right_flank>
</contributing_site>
<contributing_site sequence_id="sequence_401" position="81" strand="plus" pvalue="6.34e-07" >
<left_flank>TCAGAATACA</left_flank>
<site>
<letter_ref letter_id="letter_A"/>
<letter_ref letter_id="letter_G"/>
<letter_ref letter_id="letter_T"/>
<letter_ref letter_id="letter_T"/>
<letter_ref letter_id="letter_C"/>
<letter_ref letter_id="letter_G"/>
<letter_ref letter_id="letter_C"/>
<letter_ref letter_id="letter_A"/>
<letter_ref letter_id="letter_G"/>
<letter_ref letter_id="letter_A"/>
<letter_ref letter_id="letter_G"/>
<letter_ref letter_id="letter_G"/>
<letter_ref letter_id="letter_T"/>
<letter_ref letter_id="letter_C"/>
<letter_ref letter_id="letter_A"/>
</site>
<right_flank>AAGC</right_flank>
</contributing_site>
<contributing_site sequence_id="sequence_384" position="80" strand="plus" pvalue="6.34e-07" >
<left_flank>AGGCAGGGAG</left_flank>
<site>
<letter_ref letter_id="letter_G"/>
<letter_ref letter_id="letter_G"/>
<letter_ref letter_id="letter_G"/>
<letter_ref letter_id="letter_T"/>
<letter_ref letter_id="letter_C"/>
<letter_ref letter_id="letter_A"/>
<letter_ref letter_id="letter_G"/>
<letter_ref letter_id="letter_A"/>
<letter_ref letter_id="letter_G"/>
<letter_ref letter_id="letter_A"/>
<letter_ref letter_id="letter_G"/>
<letter_ref letter_id="letter_T"/>
<letter_ref letter_id="letter_T"/>
<letter_ref letter_id="letter_C"/>
<letter_ref letter_id="letter_G"/>
</site>
<right_flank>TCATT</right_flank>
</contributing_site>
<contributing_site sequence_id="sequence_272" position="81" strand="minus" pvalue="8.12e-07" >
<left_flank>TCTA</left_flank>
<site>
<letter_ref letter_id="letter_A"/>
<letter_ref letter_id="letter_G"/>
<letter_ref letter_id="letter_T"/>
<letter_ref letter_id="letter_T"/>
<letter_ref letter_id="letter_C"/>
<letter_ref letter_id="letter_A"/>
<letter_ref letter_id="letter_A"/>
<letter_ref letter_id="letter_A"/>
<letter_ref letter_id="letter_G"/>
<letter_ref letter_id="letter_G"/>
<letter_ref letter_id="letter_G"/>
<letter_ref letter_id="letter_T"/>
<letter_ref letter_id="letter_T"/>
<letter_ref letter_id="letter_C"/>
<letter_ref letter_id="letter_A"/>
</site>
<right_flank>AATCCAACAG</right_flank>
</contributing_site>
<contributing_site sequence_id="sequence_430" position="60" strand="minus" pvalue="1.01e-06" >
<left_flank>TGGATGAAAG</left_flank>
<site>
<letter_ref letter_id="letter_A"/>
<letter_ref letter_id="letter_G"/>
<letter_ref letter_id="letter_A"/>
<letter_ref letter_id="letter_T"/>
<letter_ref letter_id="letter_G"/>
<letter_ref letter_id="letter_A"/>
<letter_ref letter_id="letter_C"/>
<letter_ref letter_id="letter_T"/>
<letter_ref letter_id="letter_G"/>
<letter_ref letter_id="letter_A"/>
<letter_ref letter_id="letter_G"/>
<letter_ref letter_id="letter_T"/>
<letter_ref letter_id="letter_T"/>
<letter_ref letter_id="letter_C"/>
<letter_ref letter_id="letter_A"/>
</site>
<right_flank>TTCTGGCAGC</right_flank>
</contributing_site>
<contributing_site sequence_id="sequence_275" position="22" strand="minus" pvalue="1.41e-06" >
<left_flank>ATCTGACCCG</left_flank>
<site>
<letter_ref letter_id="letter_A"/>
<letter_ref letter_id="letter_G"/>
<letter_ref letter_id="letter_G"/>
<letter_ref letter_id="letter_T"/>
<letter_ref letter_id="letter_C"/>
<letter_ref letter_id="letter_G"/>
<letter_ref letter_id="letter_C"/>
<letter_ref letter_id="letter_C"/>
<letter_ref letter_id="letter_G"/>
<letter_ref letter_id="letter_A"/>
<letter_ref letter_id="letter_G"/>
<letter_ref letter_id="letter_T"/>
<letter_ref letter_id="letter_G"/>
<letter_ref letter_id="letter_C"/>
<letter_ref letter_id="letter_A"/>
</site>
<right_flank>CGACCCAGGC</right_flank>
</contributing_site>
<contributing_site sequence_id="sequence_270" position="59" strand="plus" pvalue="1.73e-06" >
<left_flank>GCTGGGAGGG</left_flank>
<site>
<letter_ref letter_id="letter_A"/>
<letter_ref letter_id="letter_G"/>
<letter_ref letter_id="letter_G"/>
<letter_ref letter_id="letter_A"/>
<letter_ref letter_id="letter_C"/>
<letter_ref letter_id="letter_A"/>
<letter_ref letter_id="letter_C"/>
<letter_ref letter_id="letter_C"/>
<letter_ref letter_id="letter_G"/>
<letter_ref letter_id="letter_A"/>
<letter_ref letter_id="letter_G"/>
<letter_ref letter_id="letter_T"/>
<letter_ref letter_id="letter_T"/>
<letter_ref letter_id="letter_C"/>
<letter_ref letter_id="letter_A"/>
</site>
<right_flank>TCTTGACCTT</right_flank>
</contributing_site>
<contributing_site sequence_id="sequence_358" position="66" strand="plus" pvalue="1.93e-06" >
<left_flank>GAACAAATTC</left_flank>
<site>
<letter_ref letter_id="letter_T"/>
<letter_ref letter_id="letter_G"/>
<letter_ref letter_id="letter_G"/>
<letter_ref letter_id="letter_T"/>
<letter_ref letter_id="letter_C"/>
<letter_ref letter_id="letter_A"/>
<letter_ref letter_id="letter_C"/>
<letter_ref letter_id="letter_A"/>
<letter_ref letter_id="letter_G"/>
<letter_ref letter_id="letter_A"/>
<letter_ref letter_id="letter_G"/>
<letter_ref letter_id="letter_G"/>
<letter_ref letter_id="letter_C"/>
<letter_ref letter_id="letter_C"/>
<letter_ref letter_id="letter_A"/>
</site>
<right_flank>GAGTAGACTA</right_flank>
</contributing_site>
<contributing_site sequence_id="sequence_552" position="58" strand="minus" pvalue="2.13e-06" >
<left_flank>ATGACCAGAG</left_flank>
<site>
<letter_ref letter_id="letter_A"/>
<letter_ref letter_id="letter_G"/>
<letter_ref letter_id="letter_G"/>
<letter_ref letter_id="letter_T"/>
<letter_ref letter_id="letter_C"/>
<letter_ref letter_id="letter_A"/>
<letter_ref letter_id="letter_G"/>
<letter_ref letter_id="letter_C"/>
<letter_ref letter_id="letter_A"/>
<letter_ref letter_id="letter_A"/>
<letter_ref letter_id="letter_G"/>
<letter_ref letter_id="letter_G"/>
<letter_ref letter_id="letter_T"/>
<letter_ref letter_id="letter_T"/>
<letter_ref letter_id="letter_A"/>
</site>
<right_flank>TAGCCATATG</right_flank>
</contributing_site>
<contributing_site sequence_id="sequence_235" position="24" strand="plus" pvalue="2.13e-06" >
<left_flank>GCCAAAAGGA</left_flank>
<site>
<letter_ref letter_id="letter_A"/>
<letter_ref letter_id="letter_G"/>
<letter_ref letter_id="letter_T"/>
<letter_ref letter_id="letter_T"/>
<letter_ref letter_id="letter_C"/>
<letter_ref letter_id="letter_A"/>
<letter_ref letter_id="letter_C"/>
<letter_ref letter_id="letter_C"/>
<letter_ref letter_id="letter_G"/>
<letter_ref letter_id="letter_G"/>
<letter_ref letter_id="letter_G"/>
<letter_ref letter_id="letter_T"/>
<letter_ref letter_id="letter_G"/>
<letter_ref letter_id="letter_C"/>
<letter_ref letter_id="letter_A"/>
</site>
<right_flank>TTTGGCCCCT</right_flank>
</contributing_site>
<contributing_site sequence_id="sequence_219" position="27" strand="plus" pvalue="2.13e-06" >
<left_flank>AAGTGGCACA</left_flank>
<site>
<letter_ref letter_id="letter_G"/>
<letter_ref letter_id="letter_G"/>
<letter_ref letter_id="letter_G"/>
<letter_ref letter_id="letter_T"/>
<letter_ref letter_id="letter_C"/>
<letter_ref letter_id="letter_A"/>
<letter_ref letter_id="letter_A"/>
<letter_ref letter_id="letter_C"/>
<letter_ref letter_id="letter_A"/>
<letter_ref letter_id="letter_A"/>
<letter_ref letter_id="letter_G"/>
<letter_ref letter_id="letter_T"/>
<letter_ref letter_id="letter_G"/>
<letter_ref letter_id="letter_C"/>
<letter_ref letter_id="letter_A"/>
</site>
<right_flank>GCTGGAGGTG</right_flank>
</contributing_site>
<contributing_site sequence_id="sequence_211" position="67" strand="minus" pvalue="2.13e-06" >
<left_flank>CTAGCAAGTA</left_flank>
<site>
<letter_ref letter_id="letter_A"/>
<letter_ref letter_id="letter_G"/>
<letter_ref letter_id="letter_G"/>
<letter_ref letter_id="letter_T"/>
<letter_ref letter_id="letter_G"/>
<letter_ref letter_id="letter_A"/>
<letter_ref letter_id="letter_C"/>
<letter_ref letter_id="letter_T"/>
<letter_ref letter_id="letter_G"/>
<letter_ref letter_id="letter_A"/>
<letter_ref letter_id="letter_G"/>
<letter_ref letter_id="letter_G"/>
<letter_ref letter_id="letter_C"/>
<letter_ref letter_id="letter_C"/>
<letter_ref letter_id="letter_G"/>
</site>
<right_flank>TTCTGGCGCT</right_flank>
</contributing_site>
<contributing_site sequence_id="sequence_288" position="65" strand="plus" pvalue="2.36e-06" >
<left_flank>CCAGTAGCAC</left_flank>
<site>
<letter_ref letter_id="letter_A"/>
<letter_ref letter_id="letter_G"/>
<letter_ref letter_id="letter_G"/>
<letter_ref letter_id="letter_T"/>
<letter_ref letter_id="letter_C"/>
<letter_ref letter_id="letter_A"/>
<letter_ref letter_id="letter_A"/>
<letter_ref letter_id="letter_T"/>
<letter_ref letter_id="letter_A"/>
<letter_ref letter_id="letter_A"/>
<letter_ref letter_id="letter_G"/>
<letter_ref letter_id="letter_G"/>
<letter_ref letter_id="letter_G"/>
<letter_ref letter_id="letter_C"/>
<letter_ref letter_id="letter_G"/>
</site>
<right_flank>TGTATGCACC</right_flank>
</contributing_site>
<contributing_site sequence_id="sequence_362" position="68" strand="plus" pvalue="2.89e-06" >
<left_flank>CTGATTATGA</left_flank>
<site>
<letter_ref letter_id="letter_A"/>
<letter_ref letter_id="letter_A"/>
<letter_ref letter_id="letter_G"/>
<letter_ref letter_id="letter_T"/>
<letter_ref letter_id="letter_C"/>
<letter_ref letter_id="letter_A"/>
<letter_ref letter_id="letter_C"/>
<letter_ref letter_id="letter_C"/>
<letter_ref letter_id="letter_A"/>
<letter_ref letter_id="letter_A"/>
<letter_ref letter_id="letter_G"/>
<letter_ref letter_id="letter_T"/>
<letter_ref letter_id="letter_T"/>
<letter_ref letter_id="letter_C"/>
<letter_ref letter_id="letter_A"/>
</site>
<right_flank>CCTCTCACCT</right_flank>
</contributing_site>
<contributing_site sequence_id="sequence_242" position="34" strand="plus" pvalue="2.89e-06" >
<left_flank>TATGTTTTGT</left_flank>
<site>
<letter_ref letter_id="letter_G"/>
<letter_ref letter_id="letter_G"/>
<letter_ref letter_id="letter_G"/>
<letter_ref letter_id="letter_T"/>
<letter_ref letter_id="letter_C"/>
<letter_ref letter_id="letter_A"/>
<letter_ref letter_id="letter_C"/>
<letter_ref letter_id="letter_G"/>
<letter_ref letter_id="letter_G"/>
<letter_ref letter_id="letter_A"/>
<letter_ref letter_id="letter_G"/>
<letter_ref letter_id="letter_G"/>
<letter_ref letter_id="letter_C"/>
<letter_ref letter_id="letter_C"/>
<letter_ref letter_id="letter_A"/>
</site>
<right_flank>GTGGCCACAG</right_flank>
</contributing_site>
<contributing_site sequence_id="sequence_87" position="80" strand="minus" pvalue="2.89e-06" >
<left_flank>CGTGG</left_flank>
<site>
<letter_ref letter_id="letter_G"/>
<letter_ref letter_id="letter_G"/>
<letter_ref letter_id="letter_G"/>
<letter_ref letter_id="letter_T"/>
<letter_ref letter_id="letter_C"/>
<letter_ref letter_id="letter_A"/>
<letter_ref letter_id="letter_G"/>
<letter_ref letter_id="letter_T"/>
<letter_ref letter_id="letter_G"/>
<letter_ref letter_id="letter_A"/>
<letter_ref letter_id="letter_G"/>
<letter_ref letter_id="letter_G"/>
<letter_ref letter_id="letter_G"/>
<letter_ref letter_id="letter_C"/>
<letter_ref letter_id="letter_G"/>
</site>
<right_flank>CGGTGGGTCA</right_flank>
</contributing_site>
<contributing_site sequence_id="sequence_551" position="36" strand="minus" pvalue="3.87e-06" >
<left_flank>XXXXXACGCA</left_flank>
<site>
<letter_ref letter_id="letter_G"/>
<letter_ref letter_id="letter_G"/>
<letter_ref letter_id="letter_G"/>
<letter_ref letter_id="letter_T"/>
<letter_ref letter_id="letter_C"/>
<letter_ref letter_id="letter_A"/>
<letter_ref letter_id="letter_A"/>
<letter_ref letter_id="letter_T"/>
<letter_ref letter_id="letter_G"/>
<letter_ref letter_id="letter_A"/>
<letter_ref letter_id="letter_G"/>
<letter_ref letter_id="letter_T"/>
<letter_ref letter_id="letter_A"/>
<letter_ref letter_id="letter_C"/>
<letter_ref letter_id="letter_T"/>
</site>
<right_flank>GCTGGTCCCT</right_flank>
</contributing_site>
<contributing_site sequence_id="sequence_177" position="55" strand="minus" pvalue="4.24e-06" >
<left_flank>GTGGCTTACG</left_flank>
<site>
<letter_ref letter_id="letter_A"/>
<letter_ref letter_id="letter_G"/>
<letter_ref letter_id="letter_G"/>
<letter_ref letter_id="letter_T"/>
<letter_ref letter_id="letter_C"/>
<letter_ref letter_id="letter_A"/>
<letter_ref letter_id="letter_C"/>
<letter_ref letter_id="letter_A"/>
<letter_ref letter_id="letter_C"/>
<letter_ref letter_id="letter_A"/>
<letter_ref letter_id="letter_G"/>
<letter_ref letter_id="letter_G"/>
<letter_ref letter_id="letter_A"/>
<letter_ref letter_id="letter_C"/>
<letter_ref letter_id="letter_A"/>
</site>
<right_flank>AAATGTCTAA</right_flank>
</contributing_site>
<contributing_site sequence_id="sequence_444" position="10" strand="plus" pvalue="5.11e-06" >
<left_flank>CCGGGCCTGG</left_flank>
<site>
<letter_ref letter_id="letter_A"/>
<letter_ref letter_id="letter_G"/>
<letter_ref letter_id="letter_T"/>
<letter_ref letter_id="letter_T"/>
<letter_ref letter_id="letter_C"/>
<letter_ref letter_id="letter_A"/>
<letter_ref letter_id="letter_G"/>
<letter_ref letter_id="letter_T"/>
<letter_ref letter_id="letter_G"/>
<letter_ref letter_id="letter_G"/>
<letter_ref letter_id="letter_G"/>
<letter_ref letter_id="letter_T"/>
<letter_ref letter_id="letter_G"/>
<letter_ref letter_id="letter_C"/>
<letter_ref letter_id="letter_A"/>
</site>
<right_flank>GCCTGCTTGC</right_flank>
</contributing_site>
<contributing_site sequence_id="sequence_555" position="15" strand="plus" pvalue="5.59e-06" >
<left_flank>NNTAATCGTT</left_flank>
<site>
<letter_ref letter_id="letter_A"/>
<letter_ref letter_id="letter_G"/>
<letter_ref letter_id="letter_A"/>
<letter_ref letter_id="letter_T"/>
<letter_ref letter_id="letter_C"/>
<letter_ref letter_id="letter_A"/>
<letter_ref letter_id="letter_A"/>
<letter_ref letter_id="letter_T"/>
<letter_ref letter_id="letter_G"/>
<letter_ref letter_id="letter_A"/>
<letter_ref letter_id="letter_G"/>
<letter_ref letter_id="letter_T"/>
<letter_ref letter_id="letter_G"/>
<letter_ref letter_id="letter_C"/>
<letter_ref letter_id="letter_G"/>
</site>
<right_flank>GGAATTCTAA</right_flank>
</contributing_site>
<contributing_site sequence_id="sequence_445" position="6" strand="minus" pvalue="5.59e-06" >
<left_flank>CCTCTGGGAG</left_flank>
<site>
<letter_ref letter_id="letter_A"/>
<letter_ref letter_id="letter_G"/>
<letter_ref letter_id="letter_G"/>
<letter_ref letter_id="letter_G"/>
<letter_ref letter_id="letter_C"/>
<letter_ref letter_id="letter_A"/>
<letter_ref letter_id="letter_G"/>
<letter_ref letter_id="letter_A"/>
<letter_ref letter_id="letter_G"/>
<letter_ref letter_id="letter_A"/>
<letter_ref letter_id="letter_G"/>
<letter_ref letter_id="letter_G"/>
<letter_ref letter_id="letter_G"/>
<letter_ref letter_id="letter_C"/>
<letter_ref letter_id="letter_A"/>
</site>
<right_flank>TGCCAC</right_flank>
</contributing_site>
<contributing_site sequence_id="sequence_385" position="10" strand="minus" pvalue="5.59e-06" >
<left_flank>TAAATATCAA</left_flank>
<site>
<letter_ref letter_id="letter_A"/>
<letter_ref letter_id="letter_G"/>
<letter_ref letter_id="letter_T"/>
<letter_ref letter_id="letter_T"/>
<letter_ref letter_id="letter_C"/>
<letter_ref letter_id="letter_A"/>
<letter_ref letter_id="letter_G"/>
<letter_ref letter_id="letter_A"/>
<letter_ref letter_id="letter_G"/>
<letter_ref letter_id="letter_A"/>
<letter_ref letter_id="letter_G"/>
<letter_ref letter_id="letter_T"/>
<letter_ref letter_id="letter_T"/>
<letter_ref letter_id="letter_T"/>
<letter_ref letter_id="letter_T"/>
</site>
<right_flank>GCAAAATGCT</right_flank>
</contributing_site>
<contributing_site sequence_id="sequence_491" position="32" strand="plus" pvalue="6.13e-06" >
<left_flank>AAACCACAAA</left_flank>
<site>
<letter_ref letter_id="letter_A"/>
<letter_ref letter_id="letter_G"/>
<letter_ref letter_id="letter_G"/>
<letter_ref letter_id="letter_T"/>
<letter_ref letter_id="letter_G"/>
<letter_ref letter_id="letter_A"/>
<letter_ref letter_id="letter_A"/>
<letter_ref letter_id="letter_C"/>
<letter_ref letter_id="letter_A"/>
<letter_ref letter_id="letter_A"/>
<letter_ref letter_id="letter_G"/>
<letter_ref letter_id="letter_G"/>
<letter_ref letter_id="letter_T"/>
<letter_ref letter_id="letter_T"/>
<letter_ref letter_id="letter_A"/>
</site>
<right_flank>CTGGNNNNNN</right_flank>
</contributing_site>
<contributing_site sequence_id="sequence_459" position="5" strand="plus" pvalue="6.13e-06" >
<left_flank>ACAGG</left_flank>
<site>
<letter_ref letter_id="letter_G"/>
<letter_ref letter_id="letter_G"/>
<letter_ref letter_id="letter_G"/>
<letter_ref letter_id="letter_T"/>
<letter_ref letter_id="letter_C"/>
<letter_ref letter_id="letter_A"/>
<letter_ref letter_id="letter_A"/>
<letter_ref letter_id="letter_T"/>
<letter_ref letter_id="letter_G"/>
<letter_ref letter_id="letter_G"/>
<letter_ref letter_id="letter_G"/>
<letter_ref letter_id="letter_T"/>
<letter_ref letter_id="letter_T"/>
<letter_ref letter_id="letter_C"/>
<letter_ref letter_id="letter_T"/>
</site>
<right_flank>CATCATGTCT</right_flank>
</contributing_site>
<contributing_site sequence_id="sequence_451" position="33" strand="plus" pvalue="6.13e-06" >
<left_flank>CCTGCGCTGG</left_flank>
<site>
<letter_ref letter_id="letter_G"/>
<letter_ref letter_id="letter_G"/>
<letter_ref letter_id="letter_T"/>
<letter_ref letter_id="letter_T"/>
<letter_ref letter_id="letter_C"/>
<letter_ref letter_id="letter_A"/>
<letter_ref letter_id="letter_C"/>
<letter_ref letter_id="letter_T"/>
<letter_ref letter_id="letter_G"/>
<letter_ref letter_id="letter_A"/>
<letter_ref letter_id="letter_G"/>
<letter_ref letter_id="letter_T"/>
<letter_ref letter_id="letter_T"/>
<letter_ref letter_id="letter_T"/>
<letter_ref letter_id="letter_T"/>
</site>
<right_flank>TGGCCTGGCT</right_flank>
</contributing_site>
<contributing_site sequence_id="sequence_578" position="49" strand="minus" pvalue="6.68e-06" >
<left_flank>TAAAGCCTTT</left_flank>
<site>
<letter_ref letter_id="letter_A"/>
<letter_ref letter_id="letter_G"/>
<letter_ref letter_id="letter_T"/>
<letter_ref letter_id="letter_T"/>
<letter_ref letter_id="letter_C"/>
<letter_ref letter_id="letter_A"/>
<letter_ref letter_id="letter_C"/>
<letter_ref letter_id="letter_T"/>
<letter_ref letter_id="letter_G"/>
<letter_ref letter_id="letter_A"/>
<letter_ref letter_id="letter_G"/>
<letter_ref letter_id="letter_G"/>
<letter_ref letter_id="letter_C"/>
<letter_ref letter_id="letter_T"/>
<letter_ref letter_id="letter_G"/>
</site>
<right_flank>TGGTTTACTC</right_flank>
</contributing_site>
<contributing_site sequence_id="sequence_129" position="36" strand="plus" pvalue="6.68e-06" >
<left_flank>GGGGAGTTAG</left_flank>
<site>
<letter_ref letter_id="letter_A"/>
<letter_ref letter_id="letter_G"/>
<letter_ref letter_id="letter_T"/>
<letter_ref letter_id="letter_T"/>
<letter_ref letter_id="letter_G"/>
<letter_ref letter_id="letter_A"/>
<letter_ref letter_id="letter_C"/>
<letter_ref letter_id="letter_T"/>
<letter_ref letter_id="letter_G"/>
<letter_ref letter_id="letter_A"/>
<letter_ref letter_id="letter_G"/>
<letter_ref letter_id="letter_T"/>
<letter_ref letter_id="letter_T"/>
<letter_ref letter_id="letter_T"/>
<letter_ref letter_id="letter_G"/>
</site>
<right_flank>GCCAGATGGT</right_flank>
</contributing_site>
<contributing_site sequence_id="sequence_256" position="69" strand="minus" pvalue="7.32e-06" >
<left_flank>TGTCAGAGGG</left_flank>
<site>
<letter_ref letter_id="letter_A"/>
<letter_ref letter_id="letter_G"/>
<letter_ref letter_id="letter_G"/>
<letter_ref letter_id="letter_C"/>
<letter_ref letter_id="letter_G"/>
<letter_ref letter_id="letter_A"/>
<letter_ref letter_id="letter_G"/>
<letter_ref letter_id="letter_A"/>
<letter_ref letter_id="letter_G"/>
<letter_ref letter_id="letter_A"/>
<letter_ref letter_id="letter_G"/>
<letter_ref letter_id="letter_G"/>
<letter_ref letter_id="letter_T"/>
<letter_ref letter_id="letter_C"/>
<letter_ref letter_id="letter_A"/>
</site>
<right_flank>CAGCGGTTCC</right_flank>
</contributing_site>
<contributing_site sequence_id="sequence_221" position="76" strand="minus" pvalue="7.96e-06" >
<left_flank>GGAAGAAGG</left_flank>
<site>
<letter_ref letter_id="letter_G"/>
<letter_ref letter_id="letter_G"/>
<letter_ref letter_id="letter_G"/>
<letter_ref letter_id="letter_T"/>
<letter_ref letter_id="letter_C"/>
<letter_ref letter_id="letter_A"/>
<letter_ref letter_id="letter_T"/>
<letter_ref letter_id="letter_C"/>
<letter_ref letter_id="letter_A"/>
<letter_ref letter_id="letter_A"/>
<letter_ref letter_id="letter_G"/>
<letter_ref letter_id="letter_T"/>
<letter_ref letter_id="letter_T"/>
<letter_ref letter_id="letter_C"/>
<letter_ref letter_id="letter_A"/>
</site>
<right_flank>CTCAGAAGAG</right_flank>
</contributing_site>
<contributing_site sequence_id="sequence_553" position="4" strand="plus" pvalue="9.49e-06" >
<left_flank>GTAA</left_flank>
<site>
<letter_ref letter_id="letter_G"/>
<letter_ref letter_id="letter_G"/>
<letter_ref letter_id="letter_G"/>
<letter_ref letter_id="letter_T"/>
<letter_ref letter_id="letter_C"/>
<letter_ref letter_id="letter_A"/>
<letter_ref letter_id="letter_A"/>
<letter_ref letter_id="letter_A"/>
<letter_ref letter_id="letter_G"/>
<letter_ref letter_id="letter_A"/>
<letter_ref letter_id="letter_G"/>
<letter_ref letter_id="letter_G"/>
<letter_ref letter_id="letter_C"/>
<letter_ref letter_id="letter_C"/>
<letter_ref letter_id="letter_C"/>
</site>
<right_flank>TTCAGTCCTC</right_flank>
</contributing_site>
<contributing_site sequence_id="sequence_593" position="3" strand="minus" pvalue="1.03e-05" >
<left_flank>CAACCCTTGA</left_flank>
<site>
<letter_ref letter_id="letter_A"/>
<letter_ref letter_id="letter_G"/>
<letter_ref letter_id="letter_G"/>
<letter_ref letter_id="letter_T"/>
<letter_ref letter_id="letter_C"/>
<letter_ref letter_id="letter_A"/>
<letter_ref letter_id="letter_A"/>
<letter_ref letter_id="letter_G"/>
<letter_ref letter_id="letter_G"/>
<letter_ref letter_id="letter_A"/>
<letter_ref letter_id="letter_G"/>
<letter_ref letter_id="letter_T"/>
<letter_ref letter_id="letter_A"/>
<letter_ref letter_id="letter_C"/>
<letter_ref letter_id="letter_T"/>
</site>
<right_flank>ATC</right_flank>
</contributing_site>
<contributing_site sequence_id="sequence_550" position="2" strand="plus" pvalue="1.03e-05" >
<left_flank>AC</left_flank>
<site>
<letter_ref letter_id="letter_G"/>
<letter_ref letter_id="letter_G"/>
<letter_ref letter_id="letter_T"/>
<letter_ref letter_id="letter_T"/>
<letter_ref letter_id="letter_C"/>
<letter_ref letter_id="letter_A"/>
<letter_ref letter_id="letter_A"/>
<letter_ref letter_id="letter_C"/>
<letter_ref letter_id="letter_G"/>
<letter_ref letter_id="letter_A"/>
<letter_ref letter_id="letter_G"/>
<letter_ref letter_id="letter_G"/>
<letter_ref letter_id="letter_A"/>
<letter_ref letter_id="letter_C"/>
<letter_ref letter_id="letter_T"/>
</site>
<right_flank>AAGACATCTG</right_flank>
</contributing_site>
<contributing_site sequence_id="sequence_36" position="51" strand="minus" pvalue="1.12e-05" >
<left_flank>AAACCCAGAA</left_flank>
<site>
<letter_ref letter_id="letter_A"/>
<letter_ref letter_id="letter_G"/>
<letter_ref letter_id="letter_T"/>
<letter_ref letter_id="letter_T"/>
<letter_ref letter_id="letter_C"/>
<letter_ref letter_id="letter_A"/>
<letter_ref letter_id="letter_C"/>
<letter_ref letter_id="letter_A"/>
<letter_ref letter_id="letter_G"/>
<letter_ref letter_id="letter_A"/>
<letter_ref letter_id="letter_C"/>
<letter_ref letter_id="letter_T"/>
<letter_ref letter_id="letter_C"/>
<letter_ref letter_id="letter_C"/>
<letter_ref letter_id="letter_A"/>
</site>
<right_flank>TTAAGTCTAT</right_flank>
</contributing_site>
<contributing_site sequence_id="sequence_529" position="36" strand="minus" pvalue="1.22e-05" >
<left_flank>CTAATTCACT</left_flank>
<site>
<letter_ref letter_id="letter_G"/>
<letter_ref letter_id="letter_G"/>
<letter_ref letter_id="letter_G"/>
<letter_ref letter_id="letter_T"/>
<letter_ref letter_id="letter_C"/>
<letter_ref letter_id="letter_C"/>
<letter_ref letter_id="letter_C"/>
<letter_ref letter_id="letter_T"/>
<letter_ref letter_id="letter_G"/>
<letter_ref letter_id="letter_A"/>
<letter_ref letter_id="letter_G"/>
<letter_ref letter_id="letter_G"/>
<letter_ref letter_id="letter_T"/>
<letter_ref letter_id="letter_C"/>
<letter_ref letter_id="letter_G"/>
</site>
<right_flank>TTGCGGGCTT</right_flank>
</contributing_site>
<contributing_site sequence_id="sequence_317" position="41" strand="plus" pvalue="1.22e-05" >
<left_flank>CTAAGAAACC</left_flank>
<site>
<letter_ref letter_id="letter_A"/>
<letter_ref letter_id="letter_G"/>
<letter_ref letter_id="letter_A"/>
<letter_ref letter_id="letter_T"/>
<letter_ref letter_id="letter_C"/>
<letter_ref letter_id="letter_A"/>
<letter_ref letter_id="letter_C"/>
<letter_ref letter_id="letter_A"/>
<letter_ref letter_id="letter_G"/>
<letter_ref letter_id="letter_A"/>
<letter_ref letter_id="letter_G"/>
<letter_ref letter_id="letter_C"/>
<letter_ref letter_id="letter_T"/>
<letter_ref letter_id="letter_T"/>
<letter_ref letter_id="letter_A"/>
</site>
<right_flank>TTAAAATTGT</right_flank>
</contributing_site>
<contributing_site sequence_id="sequence_114" position="19" strand="plus" pvalue="1.22e-05" >
<left_flank>AATGAACAGC</left_flank>
<site>
<letter_ref letter_id="letter_A"/>
<letter_ref letter_id="letter_G"/>
<letter_ref letter_id="letter_G"/>
<letter_ref letter_id="letter_T"/>
<letter_ref letter_id="letter_G"/>
<letter_ref letter_id="letter_G"/>
<letter_ref letter_id="letter_C"/>
<letter_ref letter_id="letter_C"/>
<letter_ref letter_id="letter_G"/>
<letter_ref letter_id="letter_G"/>
<letter_ref letter_id="letter_G"/>
<letter_ref letter_id="letter_G"/>
<letter_ref letter_id="letter_T"/>
<letter_ref letter_id="letter_C"/>
<letter_ref letter_id="letter_A"/>
</site>
<right_flank>AACACCAAGT</right_flank>
</contributing_site>
<contributing_site sequence_id="sequence_51" position="46" strand="plus" pvalue="1.22e-05" >
<left_flank>AGTGAGAAAC</left_flank>
<site>
<letter_ref letter_id="letter_G"/>
<letter_ref letter_id="letter_G"/>
<letter_ref letter_id="letter_G"/>
<letter_ref letter_id="letter_T"/>
<letter_ref letter_id="letter_C"/>
<letter_ref letter_id="letter_A"/>
<letter_ref letter_id="letter_C"/>
<letter_ref letter_id="letter_A"/>
<letter_ref letter_id="letter_G"/>
<letter_ref letter_id="letter_A"/>
<letter_ref letter_id="letter_A"/>
<letter_ref letter_id="letter_T"/>
<letter_ref letter_id="letter_A"/>
<letter_ref letter_id="letter_C"/>
<letter_ref letter_id="letter_A"/>
</site>
<right_flank>GCTCTGAGAA</right_flank>
</contributing_site>
<contributing_site sequence_id="sequence_294" position="53" strand="minus" pvalue="1.32e-05" >
<left_flank>AGAGAGCTCT</left_flank>
<site>
<letter_ref letter_id="letter_G"/>
<letter_ref letter_id="letter_G"/>
<letter_ref letter_id="letter_G"/>
<letter_ref letter_id="letter_T"/>
<letter_ref letter_id="letter_G"/>
<letter_ref letter_id="letter_A"/>
<letter_ref letter_id="letter_G"/>
<letter_ref letter_id="letter_C"/>
<letter_ref letter_id="letter_G"/>
<letter_ref letter_id="letter_A"/>
<letter_ref letter_id="letter_G"/>
<letter_ref letter_id="letter_C"/>
<letter_ref letter_id="letter_T"/>
<letter_ref letter_id="letter_C"/>
<letter_ref letter_id="letter_A"/>
</site>
<right_flank>ACCGGGGGTG</right_flank>
</contributing_site>
<contributing_site sequence_id="sequence_346" position="15" strand="plus" pvalue="1.43e-05" >
<left_flank>GAAAGTGAGG</left_flank>
<site>
<letter_ref letter_id="letter_A"/>
<letter_ref letter_id="letter_A"/>
<letter_ref letter_id="letter_G"/>
<letter_ref letter_id="letter_C"/>
<letter_ref letter_id="letter_C"/>
<letter_ref letter_id="letter_A"/>
<letter_ref letter_id="letter_C"/>
<letter_ref letter_id="letter_T"/>
<letter_ref letter_id="letter_G"/>
<letter_ref letter_id="letter_A"/>
<letter_ref letter_id="letter_G"/>
<letter_ref letter_id="letter_G"/>
<letter_ref letter_id="letter_T"/>
<letter_ref letter_id="letter_C"/>
<letter_ref letter_id="letter_A"/>
</site>
<right_flank>TGACTGCAGG</right_flank>
</contributing_site>
<contributing_site sequence_id="sequence_260" position="11" strand="plus" pvalue="2.29e-05" >
<left_flank>ATTGGTGACA</left_flank>
<site>
<letter_ref letter_id="letter_A"/>
<letter_ref letter_id="letter_G"/>
<letter_ref letter_id="letter_G"/>
<letter_ref letter_id="letter_T"/>
<letter_ref letter_id="letter_G"/>
<letter_ref letter_id="letter_A"/>
<letter_ref letter_id="letter_C"/>
<letter_ref letter_id="letter_A"/>
<letter_ref letter_id="letter_A"/>
<letter_ref letter_id="letter_G"/>
<letter_ref letter_id="letter_G"/>
<letter_ref letter_id="letter_T"/>
<letter_ref letter_id="letter_G"/>
<letter_ref letter_id="letter_C"/>
<letter_ref letter_id="letter_G"/>
</site>
<right_flank>CGTGTCACAG</right_flank>
</contributing_site>
<contributing_site sequence_id="sequence_138" position="23" strand="minus" pvalue="2.48e-05" >
<left_flank>CAATCCAGTG</left_flank>
<site>
<letter_ref letter_id="letter_A"/>
<letter_ref letter_id="letter_G"/>
<letter_ref letter_id="letter_G"/>
<letter_ref letter_id="letter_G"/>
<letter_ref letter_id="letter_C"/>
<letter_ref letter_id="letter_G"/>
<letter_ref letter_id="letter_C"/>
<letter_ref letter_id="letter_C"/>
<letter_ref letter_id="letter_A"/>
<letter_ref letter_id="letter_A"/>
<letter_ref letter_id="letter_G"/>
<letter_ref letter_id="letter_G"/>
<letter_ref letter_id="letter_T"/>
<letter_ref letter_id="letter_C"/>
<letter_ref letter_id="letter_A"/>
</site>
<right_flank>CAGCTGCTGC</right_flank>
</contributing_site>
<contributing_site sequence_id="sequence_81" position="69" strand="minus" pvalue="4.41e-05" >
<left_flank>AGTCCAGCAA</left_flank>
<site>
<letter_ref letter_id="letter_C"/>
<letter_ref letter_id="letter_G"/>
<letter_ref letter_id="letter_A"/>
<letter_ref letter_id="letter_T"/>
<letter_ref letter_id="letter_C"/>
<letter_ref letter_id="letter_A"/>
<letter_ref letter_id="letter_A"/>
<letter_ref letter_id="letter_C"/>
<letter_ref letter_id="letter_G"/>
<letter_ref letter_id="letter_A"/>
<letter_ref letter_id="letter_G"/>
<letter_ref letter_id="letter_G"/>
<letter_ref letter_id="letter_T"/>
<letter_ref letter_id="letter_C"/>
<letter_ref letter_id="letter_G"/>
</site>
<right_flank>TCCAGGTGCA</right_flank>
</contributing_site>
</contributing_sites>
</motif>
<motif id="motif_2" name="2" width="21" sites="22" ic="19.0" re="19.7" llr="301" e_value="1.9e+002" bayes_threshold="12.9656" elapsed_time="820.043249">
<scores>
<alphabet_matrix>
<alphabet_array>
<value letter_id="letter_A">160</value>
<value letter_id="letter_C">-1110</value>
<value letter_id="letter_G">-251</value>
<value letter_id="letter_T">-8</value>
</alphabet_array>
<alphabet_array>
<value letter_id="letter_A">118</value>
<value letter_id="letter_C">-1110</value>
<value letter_id="letter_G">-51</value>
<value letter_id="letter_T">18</value>
</alphabet_array>
<alphabet_array>
<value letter_id="letter_A">130</value>
<value letter_id="letter_C">-93</value>
<value letter_id="letter_G">-19</value>
<value letter_id="letter_T">-240</value>
</alphabet_array>
<alphabet_array>
<value letter_id="letter_A">77</value>
<value letter_id="letter_C">-1110</value>
<value letter_id="letter_G">29</value>
<value letter_id="letter_T">18</value>
</alphabet_array>
<alphabet_array>
<value letter_id="letter_A">160</value>
<value letter_id="letter_C">-1110</value>
<value letter_id="letter_G">-1110</value>
<value letter_id="letter_T">18</value>
</alphabet_array>
<alphabet_array>
<value letter_id="letter_A">140</value>
<value letter_id="letter_C">-1110</value>
<value letter_id="letter_G">-251</value>
<value letter_id="letter_T">40</value>
</alphabet_array>
<alphabet_array>
<value letter_id="letter_A">177</value>
<value letter_id="letter_C">-1110</value>
<value letter_id="letter_G">-51</value>
<value letter_id="letter_T">-1110</value>
</alphabet_array>
<alphabet_array>
<value letter_id="letter_A">-1110</value>
<value letter_id="letter_C">-19</value>
<value letter_id="letter_G">-251</value>
<value letter_id="letter_T">160</value>
</alphabet_array>
<alphabet_array>
<value letter_id="letter_A">130</value>
<value letter_id="letter_C">-151</value>
<value letter_id="letter_G">-1110</value>
<value letter_id="letter_T">40</value>
</alphabet_array>
<alphabet_array>
<value letter_id="letter_A">140</value>
<value letter_id="letter_C">-251</value>
<value letter_id="letter_G">-93</value>
<value letter_id="letter_T">-40</value>
</alphabet_array>
<alphabet_array>
<value letter_id="letter_A">92</value>
<value letter_id="letter_C">-1110</value>
<value letter_id="letter_G">95</value>
<value letter_id="letter_T">-240</value>
</alphabet_array>
<alphabet_array>
<value letter_id="letter_A">40</value>
<value letter_id="letter_C">-1110</value>
<value letter_id="letter_G">29</value>
<value letter_id="letter_T">60</value>
</alphabet_array>
<alphabet_array>
<value letter_id="letter_A">-140</value>
<value letter_id="letter_C">-151</value>
<value letter_id="letter_G">-19</value>
<value letter_id="letter_T">130</value>
</alphabet_array>
<alphabet_array>
<value letter_id="letter_A">40</value>
<value letter_id="letter_C">-251</value>
<value letter_id="letter_G">-251</value>
<value letter_id="letter_T">130</value>
</alphabet_array>
<alphabet_array>
<value letter_id="letter_A">-240</value>
<value letter_id="letter_C">-1110</value>
<value letter_id="letter_G">-1110</value>
<value letter_id="letter_T">199</value>
</alphabet_array>
<alphabet_array>
<value letter_id="letter_A">-240</value>
<value letter_id="letter_C">-1110</value>
<value letter_id="letter_G">-251</value>
<value letter_id="letter_T">192</value>
</alphabet_array>
<alphabet_array>
<value letter_id="letter_A">-82</value>
<value letter_id="letter_C">-93</value>
<value letter_id="letter_G">-1110</value>
<value letter_id="letter_T">160</value>
</alphabet_array>
<alphabet_array>
<value letter_id="letter_A">92</value>
<value letter_id="letter_C">-1110</value>
<value letter_id="letter_G">-251</value>
<value letter_id="letter_T">105</value>
</alphabet_array>
<alphabet_array>
<value letter_id="letter_A">160</value>
<value letter_id="letter_C">-251</value>
<value letter_id="letter_G">-93</value>
<value letter_id="letter_T">-140</value>
</alphabet_array>
<alphabet_array>
<value letter_id="letter_A">205</value>
<value letter_id="letter_C">-1110</value>
<value letter_id="letter_G">-1110</value>
<value letter_id="letter_T">-1110</value>
</alphabet_array>
<alphabet_array>
<value letter_id="letter_A">150</value>
<value letter_id="letter_C">29</value>
<value letter_id="letter_G">-1110</value>
<value letter_id="letter_T">-1110</value>
</alphabet_array>
</alphabet_matrix>
</scores>
<probabilities>
<alphabet_matrix>
<alphabet_array>
<value letter_id="letter_A">0.727273</value>
<value letter_id="letter_C">0.000000</value>
<value letter_id="letter_G">0.045455</value>
<value letter_id="letter_T">0.227273</value>
</alphabet_array>
<alphabet_array>
<value letter_id="letter_A">0.545455</value>
<value letter_id="letter_C">0.000000</value>
<value letter_id="letter_G">0.181818</value>
<value letter_id="letter_T">0.272727</value>
</alphabet_array>
<alphabet_array>
<value letter_id="letter_A">0.590909</value>
<value letter_id="letter_C">0.136364</value>
<value letter_id="letter_G">0.227273</value>
<value letter_id="letter_T">0.045455</value>
</alphabet_array>
<alphabet_array>
<value letter_id="letter_A">0.409091</value>
<value letter_id="letter_C">0.000000</value>
<value letter_id="letter_G">0.318182</value>
<value letter_id="letter_T">0.272727</value>
</alphabet_array>
<alphabet_array>
<value letter_id="letter_A">0.727273</value>
<value letter_id="letter_C">0.000000</value>
<value letter_id="letter_G">0.000000</value>
<value letter_id="letter_T">0.272727</value>
</alphabet_array>
<alphabet_array>
<value letter_id="letter_A">0.636364</value>
<value letter_id="letter_C">0.000000</value>
<value letter_id="letter_G">0.045455</value>
<value letter_id="letter_T">0.318182</value>
</alphabet_array>
<alphabet_array>
<value letter_id="letter_A">0.818182</value>
<value letter_id="letter_C">0.000000</value>
<value letter_id="letter_G">0.181818</value>
<value letter_id="letter_T">0.000000</value>
</alphabet_array>
<alphabet_array>
<value letter_id="letter_A">0.000000</value>
<value letter_id="letter_C">0.227273</value>
<value letter_id="letter_G">0.045455</value>
<value letter_id="letter_T">0.727273</value>
</alphabet_array>
<alphabet_array>
<value letter_id="letter_A">0.590909</value>
<value letter_id="letter_C">0.090909</value>
<value letter_id="letter_G">0.000000</value>
<value letter_id="letter_T">0.318182</value>
</alphabet_array>
<alphabet_array>
<value letter_id="letter_A">0.636364</value>
<value letter_id="letter_C">0.045455</value>
<value letter_id="letter_G">0.136364</value>
<value letter_id="letter_T">0.181818</value>
</alphabet_array>
<alphabet_array>
<value letter_id="letter_A">0.454545</value>
<value letter_id="letter_C">0.000000</value>
<value letter_id="letter_G">0.500000</value>
<value letter_id="letter_T">0.045455</value>
</alphabet_array>
<alphabet_array>
<value letter_id="letter_A">0.318182</value>
<value letter_id="letter_C">0.000000</value>
<value letter_id="letter_G">0.318182</value>
<value letter_id="letter_T">0.363636</value>
</alphabet_array>
<alphabet_array>
<value letter_id="letter_A">0.090909</value>
<value letter_id="letter_C">0.090909</value>
<value letter_id="letter_G">0.227273</value>
<value letter_id="letter_T">0.590909</value>
</alphabet_array>
<alphabet_array>
<value letter_id="letter_A">0.318182</value>
<value letter_id="letter_C">0.045455</value>
<value letter_id="letter_G">0.045455</value>
<value letter_id="letter_T">0.590909</value>
</alphabet_array>
<alphabet_array>
<value letter_id="letter_A">0.045455</value>
<value letter_id="letter_C">0.000000</value>
<value letter_id="letter_G">0.000000</value>
<value letter_id="letter_T">0.954545</value>
</alphabet_array>
<alphabet_array>
<value letter_id="letter_A">0.045455</value>
<value letter_id="letter_C">0.000000</value>
<value letter_id="letter_G">0.045455</value>
<value letter_id="letter_T">0.909091</value>
</alphabet_array>
<alphabet_array>
<value letter_id="letter_A">0.136364</value>
<value letter_id="letter_C">0.136364</value>
<value letter_id="letter_G">0.000000</value>
<value letter_id="letter_T">0.727273</value>
</alphabet_array>
<alphabet_array>
<value letter_id="letter_A">0.454545</value>
<value letter_id="letter_C">0.000000</value>
<value letter_id="letter_G">0.045455</value>
<value letter_id="letter_T">0.500000</value>
</alphabet_array>
<alphabet_array>
<value letter_id="letter_A">0.727273</value>
<value letter_id="letter_C">0.045455</value>
<value letter_id="letter_G">0.136364</value>
<value letter_id="letter_T">0.090909</value>
</alphabet_array>
<alphabet_array>
<value letter_id="letter_A">1.000000</value>
<value letter_id="letter_C">0.000000</value>
<value letter_id="letter_G">0.000000</value>
<value letter_id="letter_T">0.000000</value>
</alphabet_array>
<alphabet_array>
<value letter_id="letter_A">0.681818</value>
<value letter_id="letter_C">0.318182</value>
<value letter_id="letter_G">0.000000</value>
<value letter_id="letter_T">0.000000</value>
</alphabet_array>
</alphabet_matrix>
</probabilities>
<regular_expression>
[AT][AT][AG][AGT][AT][AT]A[TC][AT]A[GA][TAG][TG][TA]TTT[TA]AA[AC]
</regular_expression>
<contributing_sites>
<contributing_site sequence_id="sequence_285" position="18" strand="minus" pvalue="7.67e-10" >
<left_flank>GACAGTGAAC</left_flank>
<site>
<letter_ref letter_id="letter_A"/>
<letter_ref letter_id="letter_A"/>
<letter_ref letter_id="letter_G"/>
<letter_ref letter_id="letter_T"/>
<letter_ref letter_id="letter_A"/>
<letter_ref letter_id="letter_A"/>
<letter_ref letter_id="letter_A"/>
<letter_ref letter_id="letter_T"/>
<letter_ref letter_id="letter_A"/>
<letter_ref letter_id="letter_T"/>
<letter_ref letter_id="letter_A"/>
<letter_ref letter_id="letter_A"/>
<letter_ref letter_id="letter_T"/>
<letter_ref letter_id="letter_T"/>
<letter_ref letter_id="letter_T"/>
<letter_ref letter_id="letter_T"/>
<letter_ref letter_id="letter_T"/>
<letter_ref letter_id="letter_T"/>
<letter_ref letter_id="letter_A"/>
<letter_ref letter_id="letter_A"/>
<letter_ref letter_id="letter_A"/>
</site>
<right_flank>GCTTCAGTGC</right_flank>
</contributing_site>
<contributing_site sequence_id="sequence_349" position="78" strand="plus" pvalue="1.23e-09" >
<left_flank>CAATGACTGG</left_flank>
<site>
<letter_ref letter_id="letter_A"/>
<letter_ref letter_id="letter_A"/>
<letter_ref letter_id="letter_A"/>
<letter_ref letter_id="letter_G"/>
<letter_ref letter_id="letter_A"/>
<letter_ref letter_id="letter_A"/>
<letter_ref letter_id="letter_A"/>
<letter_ref letter_id="letter_C"/>
<letter_ref letter_id="letter_T"/>
<letter_ref letter_id="letter_A"/>
<letter_ref letter_id="letter_G"/>
<letter_ref letter_id="letter_G"/>
<letter_ref letter_id="letter_T"/>
<letter_ref letter_id="letter_T"/>
<letter_ref letter_id="letter_T"/>
<letter_ref letter_id="letter_T"/>
<letter_ref letter_id="letter_T"/>
<letter_ref letter_id="letter_T"/>
<letter_ref letter_id="letter_A"/>
<letter_ref letter_id="letter_A"/>
<letter_ref letter_id="letter_C"/>
</site>
<right_flank>A</right_flank>
</contributing_site>
<contributing_site sequence_id="sequence_14" position="50" strand="plus" pvalue="3.83e-09" >
<left_flank>TACCTGCATA</left_flank>
<site>
<letter_ref letter_id="letter_A"/>
<letter_ref letter_id="letter_A"/>
<letter_ref letter_id="letter_G"/>
<letter_ref letter_id="letter_A"/>
<letter_ref letter_id="letter_A"/>
<letter_ref letter_id="letter_A"/>
<letter_ref letter_id="letter_A"/>
<letter_ref letter_id="letter_T"/>
<letter_ref letter_id="letter_A"/>
<letter_ref letter_id="letter_A"/>
<letter_ref letter_id="letter_A"/>
<letter_ref letter_id="letter_A"/>
<letter_ref letter_id="letter_T"/>
<letter_ref letter_id="letter_C"/>
<letter_ref letter_id="letter_T"/>
<letter_ref letter_id="letter_T"/>
<letter_ref letter_id="letter_T"/>
<letter_ref letter_id="letter_T"/>
<letter_ref letter_id="letter_A"/>
<letter_ref letter_id="letter_A"/>
<letter_ref letter_id="letter_A"/>
</site>
<right_flank>TCAAAATGCT</right_flank>
</contributing_site>
<contributing_site sequence_id="sequence_398" position="15" strand="plus" pvalue="4.70e-08" >
<left_flank>ATGGTTTCTG</left_flank>
<site>
<letter_ref letter_id="letter_A"/>
<letter_ref letter_id="letter_T"/>
<letter_ref letter_id="letter_C"/>
<letter_ref letter_id="letter_T"/>
<letter_ref letter_id="letter_A"/>
<letter_ref letter_id="letter_A"/>
<letter_ref letter_id="letter_A"/>
<letter_ref letter_id="letter_C"/>
<letter_ref letter_id="letter_A"/>
<letter_ref letter_id="letter_G"/>
<letter_ref letter_id="letter_A"/>
<letter_ref letter_id="letter_G"/>
<letter_ref letter_id="letter_T"/>
<letter_ref letter_id="letter_T"/>
<letter_ref letter_id="letter_T"/>
<letter_ref letter_id="letter_T"/>
<letter_ref letter_id="letter_T"/>
<letter_ref letter_id="letter_A"/>
<letter_ref letter_id="letter_A"/>
<letter_ref letter_id="letter_A"/>
<letter_ref letter_id="letter_A"/>
</site>
<right_flank>AAGGAATTGA</right_flank>
</contributing_site>
<contributing_site sequence_id="sequence_120" position="46" strand="minus" pvalue="6.42e-08" >
<left_flank>ACTTTGTCCA</left_flank>
<site>
<letter_ref letter_id="letter_A"/>
<letter_ref letter_id="letter_T"/>
<letter_ref letter_id="letter_C"/>
<letter_ref letter_id="letter_A"/>
<letter_ref letter_id="letter_A"/>
<letter_ref letter_id="letter_A"/>
<letter_ref letter_id="letter_A"/>
<letter_ref letter_id="letter_T"/>
<letter_ref letter_id="letter_A"/>
<letter_ref letter_id="letter_A"/>
<letter_ref letter_id="letter_G"/>
<letter_ref letter_id="letter_T"/>
<letter_ref letter_id="letter_G"/>
<letter_ref letter_id="letter_T"/>
<letter_ref letter_id="letter_T"/>
<letter_ref letter_id="letter_T"/>
<letter_ref letter_id="letter_T"/>
<letter_ref letter_id="letter_T"/>
<letter_ref letter_id="letter_C"/>
<letter_ref letter_id="letter_A"/>
<letter_ref letter_id="letter_A"/>
</site>
<right_flank>AACCGCAATC</right_flank>
</contributing_site>
<contributing_site sequence_id="sequence_564" position="43" strand="plus" pvalue="7.85e-08" >
<left_flank>ATTTACTTAA</left_flank>
<site>
<letter_ref letter_id="letter_A"/>
<letter_ref letter_id="letter_A"/>
<letter_ref letter_id="letter_A"/>
<letter_ref letter_id="letter_T"/>
<letter_ref letter_id="letter_T"/>
<letter_ref letter_id="letter_A"/>
<letter_ref letter_id="letter_A"/>
<letter_ref letter_id="letter_T"/>
<letter_ref letter_id="letter_C"/>
<letter_ref letter_id="letter_C"/>
<letter_ref letter_id="letter_A"/>
<letter_ref letter_id="letter_G"/>
<letter_ref letter_id="letter_T"/>
<letter_ref letter_id="letter_T"/>
<letter_ref letter_id="letter_T"/>
<letter_ref letter_id="letter_T"/>
<letter_ref letter_id="letter_T"/>
<letter_ref letter_id="letter_T"/>
<letter_ref letter_id="letter_A"/>
<letter_ref letter_id="letter_A"/>
<letter_ref letter_id="letter_A"/>
</site>
<right_flank>AGCAAACATT</right_flank>
</contributing_site>
<contributing_site sequence_id="sequence_141" position="6" strand="plus" pvalue="7.85e-08" >
<left_flank>AGTAAT</left_flank>
<site>
<letter_ref letter_id="letter_G"/>
<letter_ref letter_id="letter_A"/>
<letter_ref letter_id="letter_G"/>
<letter_ref letter_id="letter_G"/>
<letter_ref letter_id="letter_A"/>
<letter_ref letter_id="letter_A"/>
<letter_ref letter_id="letter_A"/>
<letter_ref letter_id="letter_T"/>
<letter_ref letter_id="letter_C"/>
<letter_ref letter_id="letter_A"/>
<letter_ref letter_id="letter_G"/>
<letter_ref letter_id="letter_A"/>
<letter_ref letter_id="letter_T"/>
<letter_ref letter_id="letter_T"/>
<letter_ref letter_id="letter_T"/>
<letter_ref letter_id="letter_T"/>
<letter_ref letter_id="letter_T"/>
<letter_ref letter_id="letter_T"/>
<letter_ref letter_id="letter_A"/>
<letter_ref letter_id="letter_A"/>
<letter_ref letter_id="letter_A"/>
</site>
<right_flank>CAGGAGCAGG</right_flank>
</contributing_site>
<contributing_site sequence_id="sequence_59" position="51" strand="minus" pvalue="1.28e-07" >
<left_flank>GTTTCAGATG</left_flank>
<site>
<letter_ref letter_id="letter_T"/>
<letter_ref letter_id="letter_A"/>
<letter_ref letter_id="letter_A"/>
<letter_ref letter_id="letter_A"/>
<letter_ref letter_id="letter_T"/>
<letter_ref letter_id="letter_T"/>
<letter_ref letter_id="letter_A"/>
<letter_ref letter_id="letter_T"/>
<letter_ref letter_id="letter_A"/>
<letter_ref letter_id="letter_A"/>
<letter_ref letter_id="letter_G"/>
<letter_ref letter_id="letter_G"/>
<letter_ref letter_id="letter_G"/>
<letter_ref letter_id="letter_G"/>
<letter_ref letter_id="letter_T"/>
<letter_ref letter_id="letter_T"/>
<letter_ref letter_id="letter_T"/>
<letter_ref letter_id="letter_T"/>
<letter_ref letter_id="letter_A"/>
<letter_ref letter_id="letter_A"/>
<letter_ref letter_id="letter_A"/>
</site>
<right_flank>AAGAGGTGGT</right_flank>
</contributing_site>
<contributing_site sequence_id="sequence_311" position="7" strand="minus" pvalue="1.55e-07" >
<left_flank>CAAAGCATCA</left_flank>
<site>
<letter_ref letter_id="letter_T"/>
<letter_ref letter_id="letter_A"/>
<letter_ref letter_id="letter_A"/>
<letter_ref letter_id="letter_G"/>
<letter_ref letter_id="letter_A"/>
<letter_ref letter_id="letter_A"/>
<letter_ref letter_id="letter_G"/>
<letter_ref letter_id="letter_C"/>
<letter_ref letter_id="letter_A"/>
<letter_ref letter_id="letter_A"/>
<letter_ref letter_id="letter_A"/>
<letter_ref letter_id="letter_T"/>
<letter_ref letter_id="letter_T"/>
<letter_ref letter_id="letter_A"/>
<letter_ref letter_id="letter_T"/>
<letter_ref letter_id="letter_T"/>
<letter_ref letter_id="letter_C"/>
<letter_ref letter_id="letter_A"/>
<letter_ref letter_id="letter_A"/>
<letter_ref letter_id="letter_A"/>
<letter_ref letter_id="letter_A"/>
</site>
<right_flank>TGGGACT</right_flank>
</contributing_site>
<contributing_site sequence_id="sequence_511" position="10" strand="minus" pvalue="1.70e-07" >
<left_flank>TATAGAAAGC</left_flank>
<site>
<letter_ref letter_id="letter_A"/>
<letter_ref letter_id="letter_T"/>
<letter_ref letter_id="letter_A"/>
<letter_ref letter_id="letter_A"/>
<letter_ref letter_id="letter_A"/>
<letter_ref letter_id="letter_A"/>
<letter_ref letter_id="letter_G"/>
<letter_ref letter_id="letter_T"/>
<letter_ref letter_id="letter_T"/>
<letter_ref letter_id="letter_T"/>
<letter_ref letter_id="letter_G"/>
<letter_ref letter_id="letter_G"/>
<letter_ref letter_id="letter_T"/>
<letter_ref letter_id="letter_T"/>
<letter_ref letter_id="letter_T"/>
<letter_ref letter_id="letter_T"/>
<letter_ref letter_id="letter_C"/>
<letter_ref letter_id="letter_A"/>
<letter_ref letter_id="letter_A"/>
<letter_ref letter_id="letter_A"/>
<letter_ref letter_id="letter_C"/>
</site>
<right_flank>CTAGACGTAA</right_flank>
</contributing_site>
<contributing_site sequence_id="sequence_129" position="60" strand="minus" pvalue="2.04e-07" >
<left_flank>CTGGAATCTT</left_flank>
<site>
<letter_ref letter_id="letter_A"/>
<letter_ref letter_id="letter_T"/>
<letter_ref letter_id="letter_A"/>
<letter_ref letter_id="letter_A"/>
<letter_ref letter_id="letter_T"/>
<letter_ref letter_id="letter_T"/>
<letter_ref letter_id="letter_A"/>
<letter_ref letter_id="letter_G"/>
<letter_ref letter_id="letter_A"/>
<letter_ref letter_id="letter_A"/>
<letter_ref letter_id="letter_G"/>
<letter_ref letter_id="letter_A"/>
<letter_ref letter_id="letter_G"/>
<letter_ref letter_id="letter_A"/>
<letter_ref letter_id="letter_T"/>
<letter_ref letter_id="letter_T"/>
<letter_ref letter_id="letter_T"/>
<letter_ref letter_id="letter_A"/>
<letter_ref letter_id="letter_A"/>
<letter_ref letter_id="letter_A"/>
<letter_ref letter_id="letter_A"/>
</site>
<right_flank>CCATCTGGCC</right_flank>
</contributing_site>
<contributing_site sequence_id="sequence_269" position="58" strand="plus" pvalue="2.23e-07" >
<left_flank>TGGAAAGGAA</left_flank>
<site>
<letter_ref letter_id="letter_A"/>
<letter_ref letter_id="letter_A"/>
<letter_ref letter_id="letter_A"/>
<letter_ref letter_id="letter_T"/>
<letter_ref letter_id="letter_A"/>
<letter_ref letter_id="letter_T"/>
<letter_ref letter_id="letter_A"/>
<letter_ref letter_id="letter_T"/>
<letter_ref letter_id="letter_A"/>
<letter_ref letter_id="letter_T"/>
<letter_ref letter_id="letter_T"/>
<letter_ref letter_id="letter_T"/>
<letter_ref letter_id="letter_T"/>
<letter_ref letter_id="letter_A"/>
<letter_ref letter_id="letter_T"/>
<letter_ref letter_id="letter_T"/>
<letter_ref letter_id="letter_T"/>
<letter_ref letter_id="letter_A"/>
<letter_ref letter_id="letter_G"/>
<letter_ref letter_id="letter_A"/>
<letter_ref letter_id="letter_A"/>
</site>
<right_flank>GGCAACAGGT</right_flank>
</contributing_site>
<contributing_site sequence_id="sequence_240" position="32" strand="minus" pvalue="2.90e-07" >
<left_flank>CAATTCACAA</left_flank>
<site>
<letter_ref letter_id="letter_A"/>
<letter_ref letter_id="letter_A"/>
<letter_ref letter_id="letter_G"/>
<letter_ref letter_id="letter_A"/>
<letter_ref letter_id="letter_A"/>
<letter_ref letter_id="letter_A"/>
<letter_ref letter_id="letter_A"/>
<letter_ref letter_id="letter_T"/>
<letter_ref letter_id="letter_T"/>
<letter_ref letter_id="letter_A"/>
<letter_ref letter_id="letter_A"/>
<letter_ref letter_id="letter_A"/>
<letter_ref letter_id="letter_C"/>
<letter_ref letter_id="letter_A"/>
<letter_ref letter_id="letter_T"/>
<letter_ref letter_id="letter_A"/>
<letter_ref letter_id="letter_T"/>
<letter_ref letter_id="letter_A"/>
<letter_ref letter_id="letter_A"/>
<letter_ref letter_id="letter_A"/>
<letter_ref letter_id="letter_A"/>
</site>
<right_flank>AGGACTTGAC</right_flank>
</contributing_site>
<contributing_site sequence_id="sequence_576" position="33" strand="plus" pvalue="3.76e-07" >
<left_flank>TTTGGAAGCT</left_flank>
<site>
<letter_ref letter_id="letter_A"/>
<letter_ref letter_id="letter_T"/>
<letter_ref letter_id="letter_T"/>
<letter_ref letter_id="letter_G"/>
<letter_ref letter_id="letter_A"/>
<letter_ref letter_id="letter_T"/>
<letter_ref letter_id="letter_A"/>
<letter_ref letter_id="letter_T"/>
<letter_ref letter_id="letter_A"/>
<letter_ref letter_id="letter_A"/>
<letter_ref letter_id="letter_G"/>
<letter_ref letter_id="letter_T"/>
<letter_ref letter_id="letter_T"/>
<letter_ref letter_id="letter_T"/>
<letter_ref letter_id="letter_T"/>
<letter_ref letter_id="letter_T"/>
<letter_ref letter_id="letter_A"/>
<letter_ref letter_id="letter_A"/>
<letter_ref letter_id="letter_G"/>
<letter_ref letter_id="letter_A"/>
<letter_ref letter_id="letter_A"/>
</site>
<right_flank>AACAAATCTC</right_flank>
</contributing_site>
<contributing_site sequence_id="sequence_254" position="61" strand="plus" pvalue="4.82e-07" >
<left_flank>TTTGAAAACT</left_flank>
<site>
<letter_ref letter_id="letter_A"/>
<letter_ref letter_id="letter_A"/>
<letter_ref letter_id="letter_A"/>
<letter_ref letter_id="letter_A"/>
<letter_ref letter_id="letter_T"/>
<letter_ref letter_id="letter_G"/>
<letter_ref letter_id="letter_G"/>
<letter_ref letter_id="letter_T"/>
<letter_ref letter_id="letter_A"/>
<letter_ref letter_id="letter_A"/>
<letter_ref letter_id="letter_A"/>
<letter_ref letter_id="letter_T"/>
<letter_ref letter_id="letter_T"/>
<letter_ref letter_id="letter_A"/>
<letter_ref letter_id="letter_T"/>
<letter_ref letter_id="letter_T"/>
<letter_ref letter_id="letter_T"/>
<letter_ref letter_id="letter_T"/>
<letter_ref letter_id="letter_T"/>
<letter_ref letter_id="letter_A"/>
<letter_ref letter_id="letter_A"/>
</site>
<right_flank>AATCTAGAAT</right_flank>
</contributing_site>
<contributing_site sequence_id="sequence_233" position="23" strand="plus" pvalue="4.82e-07" >
<left_flank>CTCTGAGTGG</left_flank>
<site>
<letter_ref letter_id="letter_T"/>
<letter_ref letter_id="letter_G"/>
<letter_ref letter_id="letter_A"/>
<letter_ref letter_id="letter_A"/>
<letter_ref letter_id="letter_A"/>
<letter_ref letter_id="letter_A"/>
<letter_ref letter_id="letter_A"/>
<letter_ref letter_id="letter_C"/>
<letter_ref letter_id="letter_A"/>
<letter_ref letter_id="letter_A"/>
<letter_ref letter_id="letter_A"/>
<letter_ref letter_id="letter_A"/>
<letter_ref letter_id="letter_G"/>
<letter_ref letter_id="letter_A"/>
<letter_ref letter_id="letter_T"/>
<letter_ref letter_id="letter_T"/>
<letter_ref letter_id="letter_C"/>
<letter_ref letter_id="letter_T"/>
<letter_ref letter_id="letter_A"/>
<letter_ref letter_id="letter_A"/>
<letter_ref letter_id="letter_C"/>
</site>
<right_flank>ATTCTAGCAA</right_flank>
</contributing_site>
<contributing_site sequence_id="sequence_187" position="32" strand="minus" pvalue="4.82e-07" >
<left_flank>CTCAGGTTTC</left_flank>
<site>
<letter_ref letter_id="letter_A"/>
<letter_ref letter_id="letter_G"/>
<letter_ref letter_id="letter_A"/>
<letter_ref letter_id="letter_G"/>
<letter_ref letter_id="letter_T"/>
<letter_ref letter_id="letter_T"/>
<letter_ref letter_id="letter_A"/>
<letter_ref letter_id="letter_T"/>
<letter_ref letter_id="letter_T"/>
<letter_ref letter_id="letter_G"/>
<letter_ref letter_id="letter_G"/>
<letter_ref letter_id="letter_T"/>
<letter_ref letter_id="letter_A"/>
<letter_ref letter_id="letter_T"/>
<letter_ref letter_id="letter_T"/>
<letter_ref letter_id="letter_T"/>
<letter_ref letter_id="letter_T"/>
<letter_ref letter_id="letter_A"/>
<letter_ref letter_id="letter_A"/>
<letter_ref letter_id="letter_A"/>
<letter_ref letter_id="letter_C"/>
</site>
<right_flank>TTGAGAAACT</right_flank>
</contributing_site>
<contributing_site sequence_id="sequence_62" position="79" strand="plus" pvalue="5.23e-07" >
<left_flank>GCTGGGCTTT</left_flank>
<site>
<letter_ref letter_id="letter_T"/>
<letter_ref letter_id="letter_G"/>
<letter_ref letter_id="letter_A"/>
<letter_ref letter_id="letter_T"/>
<letter_ref letter_id="letter_A"/>
<letter_ref letter_id="letter_A"/>
<letter_ref letter_id="letter_A"/>
<letter_ref letter_id="letter_T"/>
<letter_ref letter_id="letter_A"/>
<letter_ref letter_id="letter_T"/>
<letter_ref letter_id="letter_G"/>
<letter_ref letter_id="letter_A"/>
<letter_ref letter_id="letter_G"/>
<letter_ref letter_id="letter_T"/>
<letter_ref letter_id="letter_A"/>
<letter_ref letter_id="letter_T"/>
<letter_ref letter_id="letter_T"/>
<letter_ref letter_id="letter_T"/>
<letter_ref letter_id="letter_A"/>
<letter_ref letter_id="letter_A"/>
<letter_ref letter_id="letter_A"/>
</site>
<right_flank></right_flank>
</contributing_site>
<contributing_site sequence_id="sequence_3" position="54" strand="plus" pvalue="6.15e-07" >
<left_flank>GAGATGGTAA</left_flank>
<site>
<letter_ref letter_id="letter_T"/>
<letter_ref letter_id="letter_A"/>
<letter_ref letter_id="letter_A"/>
<letter_ref letter_id="letter_A"/>
<letter_ref letter_id="letter_A"/>
<letter_ref letter_id="letter_A"/>
<letter_ref letter_id="letter_A"/>
<letter_ref letter_id="letter_T"/>
<letter_ref letter_id="letter_T"/>
<letter_ref letter_id="letter_A"/>
<letter_ref letter_id="letter_G"/>
<letter_ref letter_id="letter_G"/>
<letter_ref letter_id="letter_T"/>
<letter_ref letter_id="letter_T"/>
<letter_ref letter_id="letter_T"/>
<letter_ref letter_id="letter_G"/>
<letter_ref letter_id="letter_T"/>
<letter_ref letter_id="letter_G"/>
<letter_ref letter_id="letter_A"/>
<letter_ref letter_id="letter_A"/>
<letter_ref letter_id="letter_C"/>
</site>
<right_flank>CACCTGCTAC</right_flank>
</contributing_site>
<contributing_site sequence_id="sequence_27" position="16" strand="plus" pvalue="8.41e-07" >
<left_flank>GGGTTTAAAC</left_flank>
<site>
<letter_ref letter_id="letter_A"/>
<letter_ref letter_id="letter_T"/>
<letter_ref letter_id="letter_C"/>
<letter_ref letter_id="letter_T"/>
<letter_ref letter_id="letter_T"/>
<letter_ref letter_id="letter_T"/>
<letter_ref letter_id="letter_A"/>
<letter_ref letter_id="letter_C"/>
<letter_ref letter_id="letter_T"/>
<letter_ref letter_id="letter_G"/>
<letter_ref letter_id="letter_G"/>
<letter_ref letter_id="letter_T"/>
<letter_ref letter_id="letter_T"/>
<letter_ref letter_id="letter_T"/>
<letter_ref letter_id="letter_T"/>
<letter_ref letter_id="letter_T"/>
<letter_ref letter_id="letter_T"/>
<letter_ref letter_id="letter_A"/>
<letter_ref letter_id="letter_A"/>
<letter_ref letter_id="letter_A"/>
<letter_ref letter_id="letter_C"/>
</site>
<right_flank>TACTAGCCCA</right_flank>
</contributing_site>
<contributing_site sequence_id="sequence_97" position="49" strand="minus" pvalue="9.08e-07" >
<left_flank>TCAGAAGAAC</left_flank>
<site>
<letter_ref letter_id="letter_A"/>
<letter_ref letter_id="letter_G"/>
<letter_ref letter_id="letter_A"/>
<letter_ref letter_id="letter_G"/>
<letter_ref letter_id="letter_A"/>
<letter_ref letter_id="letter_A"/>
<letter_ref letter_id="letter_A"/>
<letter_ref letter_id="letter_T"/>
<letter_ref letter_id="letter_A"/>
<letter_ref letter_id="letter_A"/>
<letter_ref letter_id="letter_A"/>
<letter_ref letter_id="letter_G"/>
<letter_ref letter_id="letter_C"/>
<letter_ref letter_id="letter_A"/>
<letter_ref letter_id="letter_T"/>
<letter_ref letter_id="letter_T"/>
<letter_ref letter_id="letter_A"/>
<letter_ref letter_id="letter_T"/>
<letter_ref letter_id="letter_T"/>
<letter_ref letter_id="letter_A"/>
<letter_ref letter_id="letter_C"/>
</site>
<right_flank>TGATCAAATT</right_flank>
</contributing_site>
<contributing_site sequence_id="sequence_73" position="57" strand="plus" pvalue="1.88e-06" >
<left_flank>CTGTTCAGCA</left_flank>
<site>
<letter_ref letter_id="letter_A"/>
<letter_ref letter_id="letter_A"/>
<letter_ref letter_id="letter_G"/>
<letter_ref letter_id="letter_G"/>
<letter_ref letter_id="letter_A"/>
<letter_ref letter_id="letter_T"/>
<letter_ref letter_id="letter_G"/>
<letter_ref letter_id="letter_T"/>
<letter_ref letter_id="letter_T"/>
<letter_ref letter_id="letter_A"/>
<letter_ref letter_id="letter_A"/>
<letter_ref letter_id="letter_T"/>
<letter_ref letter_id="letter_A"/>
<letter_ref letter_id="letter_T"/>
<letter_ref letter_id="letter_T"/>
<letter_ref letter_id="letter_T"/>
<letter_ref letter_id="letter_A"/>
<letter_ref letter_id="letter_A"/>
<letter_ref letter_id="letter_G"/>
<letter_ref letter_id="letter_A"/>
<letter_ref letter_id="letter_A"/>
</site>
<right_flank>TCTTGTCTTG</right_flank>
</contributing_site>
</contributing_sites>
</motif>
<motif id="motif_3" name="3" width="11" sites="58" ic="13.3" re="13.7" llr="549" e_value="2.2e+002" bayes_threshold="10.5024" elapsed_time="1201.867112">
<scores>
<alphabet_matrix>
<alphabet_array>
<value letter_id="letter_A">-1250</value>
<value letter_id="letter_C">-1250</value>
<value letter_id="letter_G">-1250</value>
<value letter_id="letter_T">206</value>
</alphabet_array>
<alphabet_array>
<value letter_id="letter_A">-222</value>
<value letter_id="letter_C">41</value>
<value letter_id="letter_G">-1250</value>
<value letter_id="letter_T">133</value>
</alphabet_array>
<alphabet_array>
<value letter_id="letter_A">59</value>
<value letter_id="letter_C">-391</value>
<value letter_id="letter_G">-1250</value>
<value letter_id="letter_T">137</value>
</alphabet_array>
<alphabet_array>
<value letter_id="letter_A">0</value>
<value letter_id="letter_C">26</value>
<value letter_id="letter_G">-391</value>
<value letter_id="letter_T">84</value>
</alphabet_array>
<alphabet_array>
<value letter_id="letter_A">128</value>
<value letter_id="letter_C">-391</value>
<value letter_id="letter_G">-91</value>
<value letter_id="letter_T">10</value>
</alphabet_array>
<alphabet_array>
<value letter_id="letter_A">-1250</value>
<value letter_id="letter_C">-291</value>
<value letter_id="letter_G">18</value>
<value letter_id="letter_T">148</value>
</alphabet_array>
<alphabet_array>
<value letter_id="letter_A">-1250</value>
<value letter_id="letter_C">-1250</value>
<value letter_id="letter_G">-1250</value>
<value letter_id="letter_T">206</value>
</alphabet_array>
<alphabet_array>
<value letter_id="letter_A">-280</value>
<value letter_id="letter_C">-1250</value>
<value letter_id="letter_G">-1250</value>
<value letter_id="letter_T">200</value>
</alphabet_array>
<alphabet_array>
<value letter_id="letter_A">-1250</value>
<value letter_id="letter_C">-1250</value>
<value letter_id="letter_G">-1250</value>
<value letter_id="letter_T">206</value>
</alphabet_array>
<alphabet_array>
<value letter_id="letter_A">31</value>
<value letter_id="letter_C">142</value>
<value letter_id="letter_G">-584</value>
<value letter_id="letter_T">-584</value>
</alphabet_array>
<alphabet_array>
<value letter_id="letter_A">80</value>
<value letter_id="letter_C">-358</value>
<value letter_id="letter_G">-584</value>
<value letter_id="letter_T">121</value>
</alphabet_array>
</alphabet_matrix>
</scores>
<probabilities>
<alphabet_matrix>
<alphabet_array>
<value letter_id="letter_A">0.000000</value>
<value letter_id="letter_C">0.000000</value>
<value letter_id="letter_G">0.000000</value>
<value letter_id="letter_T">1.000000</value>
</alphabet_array>
<alphabet_array>
<value letter_id="letter_A">0.051724</value>
<value letter_id="letter_C">0.344828</value>
<value letter_id="letter_G">0.000000</value>
<value letter_id="letter_T">0.603448</value>
</alphabet_array>
<alphabet_array>
<value letter_id="letter_A">0.362069</value>
<value letter_id="letter_C">0.017241</value>
<value letter_id="letter_G">0.000000</value>
<value letter_id="letter_T">0.620690</value>
</alphabet_array>
<alphabet_array>
<value letter_id="letter_A">0.241379</value>
<value letter_id="letter_C">0.310345</value>
<value letter_id="letter_G">0.017241</value>
<value letter_id="letter_T">0.431034</value>
</alphabet_array>
<alphabet_array>
<value letter_id="letter_A">0.586207</value>
<value letter_id="letter_C">0.017241</value>
<value letter_id="letter_G">0.137931</value>
<value letter_id="letter_T">0.258621</value>
</alphabet_array>
<alphabet_array>
<value letter_id="letter_A">0.000000</value>
<value letter_id="letter_C">0.034483</value>
<value letter_id="letter_G">0.293103</value>
<value letter_id="letter_T">0.672414</value>
</alphabet_array>
<alphabet_array>
<value letter_id="letter_A">0.000000</value>
<value letter_id="letter_C">0.000000</value>
<value letter_id="letter_G">0.000000</value>
<value letter_id="letter_T">1.000000</value>
</alphabet_array>
<alphabet_array>
<value letter_id="letter_A">0.034483</value>
<value letter_id="letter_C">0.000000</value>
<value letter_id="letter_G">0.000000</value>
<value letter_id="letter_T">0.965517</value>
</alphabet_array>
<alphabet_array>
<value letter_id="letter_A">0.000000</value>
<value letter_id="letter_C">0.000000</value>
<value letter_id="letter_G">0.000000</value>
<value letter_id="letter_T">1.000000</value>
</alphabet_array>
<alphabet_array>
<value letter_id="letter_A">0.297252</value>
<value letter_id="letter_C">0.694128</value>
<value letter_id="letter_G">0.004472</value>
<value letter_id="letter_T">0.004148</value>
</alphabet_array>
<alphabet_array>
<value letter_id="letter_A">0.417941</value>
<value letter_id="letter_C">0.021714</value>
<value letter_id="letter_G">0.004472</value>
<value letter_id="letter_T">0.555872</value>
</alphabet_array>
</alphabet_matrix>
</probabilities>
<regular_expression>
T[TC][TA][TCA][AT][TG]TTT[CA][TA]
</regular_expression>
<contributing_sites>
<contributing_site sequence_id="sequence_271" position="85" strand="plus" pvalue="6.98e-07" >
<left_flank>TCCCTTCCAA</left_flank>
<site>
<letter_ref letter_id="letter_T"/>
<letter_ref letter_id="letter_T"/>
<letter_ref letter_id="letter_A"/>
<letter_ref letter_id="letter_T"/>
<letter_ref letter_id="letter_A"/>
<letter_ref letter_id="letter_T"/>
<letter_ref letter_id="letter_T"/>
<letter_ref letter_id="letter_T"/>
<letter_ref letter_id="letter_T"/>
<letter_ref letter_id="letter_C"/>
<letter_ref letter_id="letter_T"/>
</site>
<right_flank>GTAT</right_flank>
</contributing_site>
<contributing_site sequence_id="sequence_341" position="35" strand="plus" pvalue="1.24e-06" >
<left_flank>GTACTCTCAT</left_flank>
<site>
<letter_ref letter_id="letter_T"/>
<letter_ref letter_id="letter_T"/>
<letter_ref letter_id="letter_T"/>
<letter_ref letter_id="letter_C"/>
<letter_ref letter_id="letter_A"/>
<letter_ref letter_id="letter_T"/>
<letter_ref letter_id="letter_T"/>
<letter_ref letter_id="letter_T"/>
<letter_ref letter_id="letter_T"/>
<letter_ref letter_id="letter_C"/>
<letter_ref letter_id="letter_A"/>
</site>
<right_flank>TGAGTCACAG</right_flank>
</contributing_site>
<contributing_site sequence_id="sequence_216" position="71" strand="minus" pvalue="1.74e-06" >
<left_flank>TGACTACTAT</left_flank>
<site>
<letter_ref letter_id="letter_T"/>
<letter_ref letter_id="letter_T"/>
<letter_ref letter_id="letter_T"/>
<letter_ref letter_id="letter_T"/>
<letter_ref letter_id="letter_A"/>
<letter_ref letter_id="letter_T"/>
<letter_ref letter_id="letter_T"/>
<letter_ref letter_id="letter_T"/>
<letter_ref letter_id="letter_T"/>
<letter_ref letter_id="letter_A"/>
<letter_ref letter_id="letter_T"/>
</site>
<right_flank>CAAGCCTTAG</right_flank>
</contributing_site>
<contributing_site sequence_id="sequence_142" position="14" strand="plus" pvalue="1.74e-06" >
<left_flank>CCTGGAGCAG</left_flank>
<site>
<letter_ref letter_id="letter_T"/>
<letter_ref letter_id="letter_T"/>
<letter_ref letter_id="letter_T"/>
<letter_ref letter_id="letter_T"/>
<letter_ref letter_id="letter_T"/>
<letter_ref letter_id="letter_T"/>
<letter_ref letter_id="letter_T"/>
<letter_ref letter_id="letter_T"/>
<letter_ref letter_id="letter_T"/>
<letter_ref letter_id="letter_C"/>
<letter_ref letter_id="letter_T"/>
</site>
<right_flank>CTGGACCTGG</right_flank>
</contributing_site>
<contributing_site sequence_id="sequence_16" position="6" strand="plus" pvalue="1.74e-06" >
<left_flank>TGAAGC</left_flank>
<site>
<letter_ref letter_id="letter_T"/>
<letter_ref letter_id="letter_T"/>
<letter_ref letter_id="letter_A"/>
<letter_ref letter_id="letter_T"/>
<letter_ref letter_id="letter_A"/>
<letter_ref letter_id="letter_T"/>
<letter_ref letter_id="letter_T"/>
<letter_ref letter_id="letter_T"/>
<letter_ref letter_id="letter_T"/>
<letter_ref letter_id="letter_C"/>
<letter_ref letter_id="letter_A"/>
</site>
<right_flank>ATCAGAAGGC</right_flank>
</contributing_site>
<contributing_site sequence_id="sequence_452" position="52" strand="plus" pvalue="4.25e-06" >
<left_flank>GGATGGTGCT</left_flank>
<site>
<letter_ref letter_id="letter_T"/>
<letter_ref letter_id="letter_C"/>
<letter_ref letter_id="letter_T"/>
<letter_ref letter_id="letter_A"/>
<letter_ref letter_id="letter_A"/>
<letter_ref letter_id="letter_T"/>
<letter_ref letter_id="letter_T"/>
<letter_ref letter_id="letter_T"/>
<letter_ref letter_id="letter_T"/>
<letter_ref letter_id="letter_C"/>
<letter_ref letter_id="letter_T"/>
</site>
<right_flank>GCTAACCTGT</right_flank>
</contributing_site>
<contributing_site sequence_id="sequence_326" position="33" strand="plus" pvalue="4.25e-06" >
<left_flank>TTGTTTTCGT</left_flank>
<site>
<letter_ref letter_id="letter_T"/>
<letter_ref letter_id="letter_T"/>
<letter_ref letter_id="letter_T"/>
<letter_ref letter_id="letter_T"/>
<letter_ref letter_id="letter_A"/>
<letter_ref letter_id="letter_G"/>
<letter_ref letter_id="letter_T"/>
<letter_ref letter_id="letter_T"/>
<letter_ref letter_id="letter_T"/>
<letter_ref letter_id="letter_C"/>
<letter_ref letter_id="letter_A"/>
</site>
<right_flank>CTTTATCATC</right_flank>
</contributing_site>
<contributing_site sequence_id="sequence_31" position="73" strand="plus" pvalue="4.25e-06" >
<left_flank>TGTGAGCACC</left_flank>
<site>
<letter_ref letter_id="letter_T"/>
<letter_ref letter_id="letter_T"/>
<letter_ref letter_id="letter_T"/>
<letter_ref letter_id="letter_T"/>
<letter_ref letter_id="letter_A"/>
<letter_ref letter_id="letter_G"/>
<letter_ref letter_id="letter_T"/>
<letter_ref letter_id="letter_T"/>
<letter_ref letter_id="letter_T"/>
<letter_ref letter_id="letter_C"/>
<letter_ref letter_id="letter_A"/>
</site>
<right_flank>GTCTCACATG</right_flank>
</contributing_site>
<contributing_site sequence_id="sequence_309" position="28" strand="plus" pvalue="4.98e-06" >
<left_flank>CACCTGTGCT</left_flank>
<site>
<letter_ref letter_id="letter_T"/>
<letter_ref letter_id="letter_T"/>
<letter_ref letter_id="letter_A"/>
<letter_ref letter_id="letter_T"/>
<letter_ref letter_id="letter_A"/>
<letter_ref letter_id="letter_T"/>
<letter_ref letter_id="letter_T"/>
<letter_ref letter_id="letter_T"/>
<letter_ref letter_id="letter_T"/>
<letter_ref letter_id="letter_A"/>
<letter_ref letter_id="letter_T"/>
</site>
<right_flank>TCAATAATCA</right_flank>
</contributing_site>
<contributing_site sequence_id="sequence_510" position="22" strand="plus" pvalue="6.20e-06" >
<left_flank>GGGATGCTTT</left_flank>
<site>
<letter_ref letter_id="letter_T"/>
<letter_ref letter_id="letter_C"/>
<letter_ref letter_id="letter_A"/>
<letter_ref letter_id="letter_T"/>
<letter_ref letter_id="letter_A"/>
<letter_ref letter_id="letter_T"/>
<letter_ref letter_id="letter_T"/>
<letter_ref letter_id="letter_T"/>
<letter_ref letter_id="letter_T"/>
<letter_ref letter_id="letter_C"/>
<letter_ref letter_id="letter_A"/>
</site>
<right_flank>GTCTGTTTAA</right_flank>
</contributing_site>
<contributing_site sequence_id="sequence_298" position="41" strand="minus" pvalue="6.20e-06" >
<left_flank>CATCAACACA</left_flank>
<site>
<letter_ref letter_id="letter_T"/>
<letter_ref letter_id="letter_T"/>
<letter_ref letter_id="letter_T"/>
<letter_ref letter_id="letter_A"/>
<letter_ref letter_id="letter_T"/>
<letter_ref letter_id="letter_T"/>
<letter_ref letter_id="letter_T"/>
<letter_ref letter_id="letter_T"/>
<letter_ref letter_id="letter_T"/>
<letter_ref letter_id="letter_C"/>
<letter_ref letter_id="letter_T"/>
</site>
<right_flank>GCCCGACTCT</right_flank>
</contributing_site>
<contributing_site sequence_id="sequence_518" position="51" strand="plus" pvalue="7.51e-06" >
<left_flank>TTCAAACTTG</left_flank>
<site>
<letter_ref letter_id="letter_T"/>
<letter_ref letter_id="letter_C"/>
<letter_ref letter_id="letter_A"/>
<letter_ref letter_id="letter_C"/>
<letter_ref letter_id="letter_A"/>
<letter_ref letter_id="letter_T"/>
<letter_ref letter_id="letter_T"/>
<letter_ref letter_id="letter_T"/>
<letter_ref letter_id="letter_T"/>
<letter_ref letter_id="letter_C"/>
<letter_ref letter_id="letter_T"/>
</site>
<right_flank>TCTCACCTTG</right_flank>
</contributing_site>
<contributing_site sequence_id="sequence_284" position="48" strand="minus" pvalue="7.51e-06" >
<left_flank>TATTGGTCCG</left_flank>
<site>
<letter_ref letter_id="letter_T"/>
<letter_ref letter_id="letter_T"/>
<letter_ref letter_id="letter_T"/>
<letter_ref letter_id="letter_T"/>
<letter_ref letter_id="letter_G"/>
<letter_ref letter_id="letter_T"/>
<letter_ref letter_id="letter_T"/>
<letter_ref letter_id="letter_T"/>
<letter_ref letter_id="letter_T"/>
<letter_ref letter_id="letter_C"/>
<letter_ref letter_id="letter_T"/>
</site>
<right_flank>CCCATAATAA</right_flank>
</contributing_site>
<contributing_site sequence_id="sequence_376" position="12" strand="plus" pvalue="8.19e-06" >
<left_flank>AGTTAGATTT</left_flank>
<site>
<letter_ref letter_id="letter_T"/>
<letter_ref letter_id="letter_T"/>
<letter_ref letter_id="letter_A"/>
<letter_ref letter_id="letter_T"/>
<letter_ref letter_id="letter_A"/>
<letter_ref letter_id="letter_T"/>
<letter_ref letter_id="letter_T"/>
<letter_ref letter_id="letter_T"/>
<letter_ref letter_id="letter_T"/>
<letter_ref letter_id="letter_A"/>
<letter_ref letter_id="letter_A"/>
</site>
<right_flank>GACATATTGG</right_flank>
</contributing_site>
<contributing_site sequence_id="sequence_172" position="84" strand="minus" pvalue="9.96e-06" >
<left_flank>CTTTT</left_flank>
<site>
<letter_ref letter_id="letter_T"/>
<letter_ref letter_id="letter_T"/>
<letter_ref letter_id="letter_A"/>
<letter_ref letter_id="letter_C"/>
<letter_ref letter_id="letter_T"/>
<letter_ref letter_id="letter_T"/>
<letter_ref letter_id="letter_T"/>
<letter_ref letter_id="letter_T"/>
<letter_ref letter_id="letter_T"/>
<letter_ref letter_id="letter_C"/>
<letter_ref letter_id="letter_T"/>
</site>
<right_flank>TTAACCCCTC</right_flank>
</contributing_site>
<contributing_site sequence_id="sequence_578" position="30" strand="minus" pvalue="1.13e-05" >
<left_flank>TGTGGTTTAC</left_flank>
<site>
<letter_ref letter_id="letter_T"/>
<letter_ref letter_id="letter_C"/>
<letter_ref letter_id="letter_A"/>
<letter_ref letter_id="letter_C"/>
<letter_ref letter_id="letter_A"/>
<letter_ref letter_id="letter_T"/>
<letter_ref letter_id="letter_T"/>
<letter_ref letter_id="letter_T"/>
<letter_ref letter_id="letter_T"/>
<letter_ref letter_id="letter_C"/>
<letter_ref letter_id="letter_A"/>
</site>
<right_flank>CATCTGCTAC</right_flank>
</contributing_site>
<contributing_site sequence_id="sequence_277" position="87" strand="minus" pvalue="1.13e-05" >
<left_flank>GT</left_flank>
<site>
<letter_ref letter_id="letter_T"/>
<letter_ref letter_id="letter_C"/>
<letter_ref letter_id="letter_T"/>
<letter_ref letter_id="letter_C"/>
<letter_ref letter_id="letter_T"/>
<letter_ref letter_id="letter_T"/>
<letter_ref letter_id="letter_T"/>
<letter_ref letter_id="letter_T"/>
<letter_ref letter_id="letter_T"/>
<letter_ref letter_id="letter_C"/>
<letter_ref letter_id="letter_T"/>
</site>
<right_flank>GGTCTGACTG</right_flank>
</contributing_site>
<contributing_site sequence_id="sequence_209" position="13" strand="plus" pvalue="1.13e-05" >
<left_flank>TAAGAAAGTG</left_flank>
<site>
<letter_ref letter_id="letter_T"/>
<letter_ref letter_id="letter_T"/>
<letter_ref letter_id="letter_T"/>
<letter_ref letter_id="letter_A"/>
<letter_ref letter_id="letter_A"/>
<letter_ref letter_id="letter_G"/>
<letter_ref letter_id="letter_T"/>
<letter_ref letter_id="letter_T"/>
<letter_ref letter_id="letter_T"/>
<letter_ref letter_id="letter_C"/>
<letter_ref letter_id="letter_A"/>
</site>
<right_flank>AAGACTGACA</right_flank>
</contributing_site>
<contributing_site sequence_id="sequence_130" position="71" strand="plus" pvalue="1.13e-05" >
<left_flank>GTTAATGAGT</left_flank>
<site>
<letter_ref letter_id="letter_T"/>
<letter_ref letter_id="letter_T"/>
<letter_ref letter_id="letter_T"/>
<letter_ref letter_id="letter_A"/>
<letter_ref letter_id="letter_A"/>
<letter_ref letter_id="letter_G"/>
<letter_ref letter_id="letter_T"/>
<letter_ref letter_id="letter_T"/>
<letter_ref letter_id="letter_T"/>
<letter_ref letter_id="letter_C"/>
<letter_ref letter_id="letter_A"/>
</site>
<right_flank>CAATGACTTT</right_flank>
</contributing_site>
<contributing_site sequence_id="sequence_499" position="81" strand="minus" pvalue="1.26e-05" >
<left_flank>AAACAGAT</left_flank>
<site>
<letter_ref letter_id="letter_T"/>
<letter_ref letter_id="letter_T"/>
<letter_ref letter_id="letter_T"/>
<letter_ref letter_id="letter_T"/>
<letter_ref letter_id="letter_T"/>
<letter_ref letter_id="letter_T"/>
<letter_ref letter_id="letter_T"/>
<letter_ref letter_id="letter_T"/>
<letter_ref letter_id="letter_T"/>
<letter_ref letter_id="letter_A"/>
<letter_ref letter_id="letter_A"/>
</site>
<right_flank>GTGCAGGAAA</right_flank>
</contributing_site>
<contributing_site sequence_id="sequence_289" position="83" strand="minus" pvalue="1.26e-05" >
<left_flank>CACTTA</left_flank>
<site>
<letter_ref letter_id="letter_T"/>
<letter_ref letter_id="letter_T"/>
<letter_ref letter_id="letter_A"/>
<letter_ref letter_id="letter_A"/>
<letter_ref letter_id="letter_T"/>
<letter_ref letter_id="letter_T"/>
<letter_ref letter_id="letter_T"/>
<letter_ref letter_id="letter_T"/>
<letter_ref letter_id="letter_T"/>
<letter_ref letter_id="letter_C"/>
<letter_ref letter_id="letter_T"/>
</site>
<right_flank>TCAAAGTTCA</right_flank>
</contributing_site>
<contributing_site sequence_id="sequence_152" position="83" strand="plus" pvalue="1.26e-05" >
<left_flank>AAAATGGTTT</left_flank>
<site>
<letter_ref letter_id="letter_T"/>
<letter_ref letter_id="letter_C"/>
<letter_ref letter_id="letter_T"/>
<letter_ref letter_id="letter_C"/>
<letter_ref letter_id="letter_A"/>
<letter_ref letter_id="letter_G"/>
<letter_ref letter_id="letter_T"/>
<letter_ref letter_id="letter_T"/>
<letter_ref letter_id="letter_T"/>
<letter_ref letter_id="letter_C"/>
<letter_ref letter_id="letter_T"/>
</site>
<right_flank>TGCACA</right_flank>
</contributing_site>
<contributing_site sequence_id="sequence_86" position="0" strand="minus" pvalue="1.26e-05" >
<left_flank>ACCACTGTGG</left_flank>
<site>
<letter_ref letter_id="letter_T"/>
<letter_ref letter_id="letter_T"/>
<letter_ref letter_id="letter_T"/>
<letter_ref letter_id="letter_T"/>
<letter_ref letter_id="letter_T"/>
<letter_ref letter_id="letter_T"/>
<letter_ref letter_id="letter_T"/>
<letter_ref letter_id="letter_T"/>
<letter_ref letter_id="letter_T"/>
<letter_ref letter_id="letter_A"/>
<letter_ref letter_id="letter_A"/>
</site>
<right_flank></right_flank>
</contributing_site>
<contributing_site sequence_id="sequence_392" position="19" strand="minus" pvalue="1.45e-05" >
<left_flank>TCCTACCTCT</left_flank>
<site>
<letter_ref letter_id="letter_T"/>
<letter_ref letter_id="letter_C"/>
<letter_ref letter_id="letter_A"/>
<letter_ref letter_id="letter_T"/>
<letter_ref letter_id="letter_A"/>
<letter_ref letter_id="letter_G"/>
<letter_ref letter_id="letter_T"/>
<letter_ref letter_id="letter_T"/>
<letter_ref letter_id="letter_T"/>
<letter_ref letter_id="letter_C"/>
<letter_ref letter_id="letter_T"/>
</site>
<right_flank>TGATAGAGAG</right_flank>
</contributing_site>
<contributing_site sequence_id="sequence_238" position="65" strand="plus" pvalue="1.45e-05" >
<left_flank>TTTCTCAATT</left_flank>
<site>
<letter_ref letter_id="letter_T"/>
<letter_ref letter_id="letter_T"/>
<letter_ref letter_id="letter_T"/>
<letter_ref letter_id="letter_C"/>
<letter_ref letter_id="letter_T"/>
<letter_ref letter_id="letter_T"/>
<letter_ref letter_id="letter_T"/>
<letter_ref letter_id="letter_T"/>
<letter_ref letter_id="letter_T"/>
<letter_ref letter_id="letter_A"/>
<letter_ref letter_id="letter_T"/>
</site>
<right_flank>TTGATCGCAC</right_flank>
</contributing_site>
<contributing_site sequence_id="sequence_125" position="77" strand="plus" pvalue="1.45e-05" >
<left_flank>TTGGGTATAA</left_flank>
<site>
<letter_ref letter_id="letter_T"/>
<letter_ref letter_id="letter_C"/>
<letter_ref letter_id="letter_T"/>
<letter_ref letter_id="letter_A"/>
<letter_ref letter_id="letter_T"/>
<letter_ref letter_id="letter_T"/>
<letter_ref letter_id="letter_T"/>
<letter_ref letter_id="letter_T"/>
<letter_ref letter_id="letter_T"/>
<letter_ref letter_id="letter_C"/>
<letter_ref letter_id="letter_T"/>
</site>
<right_flank>AGGAGCCTCT</right_flank>
</contributing_site>
<contributing_site sequence_id="sequence_436" position="31" strand="plus" pvalue="1.62e-05" >
<left_flank>TACTCTTTGT</left_flank>
<site>
<letter_ref letter_id="letter_T"/>
<letter_ref letter_id="letter_T"/>
<letter_ref letter_id="letter_A"/>
<letter_ref letter_id="letter_C"/>
<letter_ref letter_id="letter_A"/>
<letter_ref letter_id="letter_G"/>
<letter_ref letter_id="letter_T"/>
<letter_ref letter_id="letter_T"/>
<letter_ref letter_id="letter_T"/>
<letter_ref letter_id="letter_C"/>
<letter_ref letter_id="letter_A"/>
</site>
<right_flank>TGTACAGACC</right_flank>
</contributing_site>
<contributing_site sequence_id="sequence_416" position="57" strand="plus" pvalue="1.62e-05" >
<left_flank>GTGCAGGGCA</left_flank>
<site>
<letter_ref letter_id="letter_T"/>
<letter_ref letter_id="letter_T"/>
<letter_ref letter_id="letter_T"/>
<letter_ref letter_id="letter_A"/>
<letter_ref letter_id="letter_G"/>
<letter_ref letter_id="letter_T"/>
<letter_ref letter_id="letter_T"/>
<letter_ref letter_id="letter_T"/>
<letter_ref letter_id="letter_T"/>
<letter_ref letter_id="letter_C"/>
<letter_ref letter_id="letter_T"/>
</site>
<right_flank>TTACCACGAA</right_flank>
</contributing_site>
<contributing_site sequence_id="sequence_236" position="16" strand="plus" pvalue="1.62e-05" >
<left_flank>TAATTGCCTG</left_flank>
<site>
<letter_ref letter_id="letter_T"/>
<letter_ref letter_id="letter_T"/>
<letter_ref letter_id="letter_T"/>
<letter_ref letter_id="letter_A"/>
<letter_ref letter_id="letter_G"/>
<letter_ref letter_id="letter_T"/>
<letter_ref letter_id="letter_T"/>
<letter_ref letter_id="letter_T"/>
<letter_ref letter_id="letter_T"/>
<letter_ref letter_id="letter_C"/>
<letter_ref letter_id="letter_T"/>
</site>
<right_flank>GCCTCATCTT</right_flank>
</contributing_site>
<contributing_site sequence_id="sequence_554" position="5" strand="minus" pvalue="1.80e-05" >
<left_flank>CAGTATTCTC</left_flank>
<site>
<letter_ref letter_id="letter_T"/>
<letter_ref letter_id="letter_C"/>
<letter_ref letter_id="letter_A"/>
<letter_ref letter_id="letter_T"/>
<letter_ref letter_id="letter_A"/>
<letter_ref letter_id="letter_T"/>
<letter_ref letter_id="letter_T"/>
<letter_ref letter_id="letter_T"/>
<letter_ref letter_id="letter_T"/>
<letter_ref letter_id="letter_A"/>
<letter_ref letter_id="letter_A"/>
</site>
<right_flank>GAGAA</right_flank>
</contributing_site>
<contributing_site sequence_id="sequence_517" position="14" strand="plus" pvalue="1.80e-05" >
<left_flank>CTTCATGAAG</left_flank>
<site>
<letter_ref letter_id="letter_T"/>
<letter_ref letter_id="letter_T"/>
<letter_ref letter_id="letter_A"/>
<letter_ref letter_id="letter_A"/>
<letter_ref letter_id="letter_A"/>
<letter_ref letter_id="letter_T"/>
<letter_ref letter_id="letter_T"/>
<letter_ref letter_id="letter_T"/>
<letter_ref letter_id="letter_T"/>
<letter_ref letter_id="letter_A"/>
<letter_ref letter_id="letter_A"/>
</site>
<right_flank>TCAGTGCTTT</right_flank>
</contributing_site>
<contributing_site sequence_id="sequence_310" position="68" strand="plus" pvalue="1.80e-05" >
<left_flank>CAGAGAGGCC</left_flank>
<site>
<letter_ref letter_id="letter_T"/>
<letter_ref letter_id="letter_C"/>
<letter_ref letter_id="letter_T"/>
<letter_ref letter_id="letter_C"/>
<letter_ref letter_id="letter_A"/>
<letter_ref letter_id="letter_G"/>
<letter_ref letter_id="letter_T"/>
<letter_ref letter_id="letter_T"/>
<letter_ref letter_id="letter_T"/>
<letter_ref letter_id="letter_C"/>
<letter_ref letter_id="letter_A"/>
</site>
<right_flank>GCTTGAGTCA</right_flank>
</contributing_site>
<contributing_site sequence_id="sequence_305" position="43" strand="minus" pvalue="1.80e-05" >
<left_flank>AGCTGAAGAG</left_flank>
<site>
<letter_ref letter_id="letter_T"/>
<letter_ref letter_id="letter_T"/>
<letter_ref letter_id="letter_T"/>
<letter_ref letter_id="letter_A"/>
<letter_ref letter_id="letter_T"/>
<letter_ref letter_id="letter_T"/>
<letter_ref letter_id="letter_T"/>
<letter_ref letter_id="letter_T"/>
<letter_ref letter_id="letter_T"/>
<letter_ref letter_id="letter_A"/>
<letter_ref letter_id="letter_T"/>
</site>
<right_flank>GTGTCCAATA</right_flank>
</contributing_site>
<contributing_site sequence_id="sequence_136" position="72" strand="plus" pvalue="1.80e-05" >
<left_flank>CAGCTGGGCT</left_flank>
<site>
<letter_ref letter_id="letter_T"/>
<letter_ref letter_id="letter_T"/>
<letter_ref letter_id="letter_T"/>
<letter_ref letter_id="letter_C"/>
<letter_ref letter_id="letter_G"/>
<letter_ref letter_id="letter_T"/>
<letter_ref letter_id="letter_T"/>
<letter_ref letter_id="letter_T"/>
<letter_ref letter_id="letter_T"/>
<letter_ref letter_id="letter_C"/>
<letter_ref letter_id="letter_A"/>
</site>
<right_flank>GTGGGACCGG</right_flank>
</contributing_site>
<contributing_site sequence_id="sequence_455" position="6" strand="minus" pvalue="2.04e-05" >
<left_flank>AAGTACATAC</left_flank>
<site>
<letter_ref letter_id="letter_T"/>
<letter_ref letter_id="letter_C"/>
<letter_ref letter_id="letter_T"/>
<letter_ref letter_id="letter_A"/>
<letter_ref letter_id="letter_A"/>
<letter_ref letter_id="letter_T"/>
<letter_ref letter_id="letter_T"/>
<letter_ref letter_id="letter_T"/>
<letter_ref letter_id="letter_T"/>
<letter_ref letter_id="letter_A"/>
<letter_ref letter_id="letter_A"/>
</site>
<right_flank>GATAAA</right_flank>
</contributing_site>
<contributing_site sequence_id="sequence_557" position="49" strand="plus" pvalue="2.23e-05" >
<left_flank>GCAGTTTTGC</left_flank>
<site>
<letter_ref letter_id="letter_T"/>
<letter_ref letter_id="letter_C"/>
<letter_ref letter_id="letter_T"/>
<letter_ref letter_id="letter_A"/>
<letter_ref letter_id="letter_A"/>
<letter_ref letter_id="letter_G"/>
<letter_ref letter_id="letter_T"/>
<letter_ref letter_id="letter_T"/>
<letter_ref letter_id="letter_T"/>
<letter_ref letter_id="letter_C"/>
<letter_ref letter_id="letter_A"/>
</site>
<right_flank>CCCTGAATTT</right_flank>
</contributing_site>
<contributing_site sequence_id="sequence_418" position="47" strand="plus" pvalue="2.23e-05" >
<left_flank>ATTGTTTCAA</left_flank>
<site>
<letter_ref letter_id="letter_T"/>
<letter_ref letter_id="letter_T"/>
<letter_ref letter_id="letter_T"/>
<letter_ref letter_id="letter_C"/>
<letter_ref letter_id="letter_T"/>
<letter_ref letter_id="letter_G"/>
<letter_ref letter_id="letter_T"/>
<letter_ref letter_id="letter_T"/>
<letter_ref letter_id="letter_T"/>
<letter_ref letter_id="letter_C"/>
<letter_ref letter_id="letter_A"/>
</site>
<right_flank>TGCTTTTCAG</right_flank>
</contributing_site>
<contributing_site sequence_id="sequence_20" position="54" strand="plus" pvalue="2.23e-05" >
<left_flank>CAGCTGTTAA</left_flank>
<site>
<letter_ref letter_id="letter_T"/>
<letter_ref letter_id="letter_T"/>
<letter_ref letter_id="letter_T"/>
<letter_ref letter_id="letter_T"/>
<letter_ref letter_id="letter_G"/>
<letter_ref letter_id="letter_G"/>
<letter_ref letter_id="letter_T"/>
<letter_ref letter_id="letter_T"/>
<letter_ref letter_id="letter_T"/>
<letter_ref letter_id="letter_C"/>
<letter_ref letter_id="letter_T"/>
</site>
<right_flank>TTTTGGTAAC</right_flank>
</contributing_site>
<contributing_site sequence_id="sequence_412" position="79" strand="minus" pvalue="2.63e-05" >
<left_flank>AAATGTAAAG</left_flank>
<site>
<letter_ref letter_id="letter_T"/>
<letter_ref letter_id="letter_C"/>
<letter_ref letter_id="letter_A"/>
<letter_ref letter_id="letter_C"/>
<letter_ref letter_id="letter_T"/>
<letter_ref letter_id="letter_T"/>
<letter_ref letter_id="letter_T"/>
<letter_ref letter_id="letter_T"/>
<letter_ref letter_id="letter_T"/>
<letter_ref letter_id="letter_C"/>
<letter_ref letter_id="letter_A"/>
</site>
<right_flank>TCAGTCTTAA</right_flank>
</contributing_site>
<contributing_site sequence_id="sequence_174" position="65" strand="plus" pvalue="3.06e-05" >
<left_flank>GACCCTCACA</left_flank>
<site>
<letter_ref letter_id="letter_T"/>
<letter_ref letter_id="letter_C"/>
<letter_ref letter_id="letter_A"/>
<letter_ref letter_id="letter_T"/>
<letter_ref letter_id="letter_T"/>
<letter_ref letter_id="letter_G"/>
<letter_ref letter_id="letter_T"/>
<letter_ref letter_id="letter_T"/>
<letter_ref letter_id="letter_T"/>
<letter_ref letter_id="letter_C"/>
<letter_ref letter_id="letter_T"/>
</site>
<right_flank>GGTACCCAAA</right_flank>
</contributing_site>
<contributing_site sequence_id="sequence_490" position="13" strand="minus" pvalue="3.53e-05" >
<left_flank>TTTCCATCAG</left_flank>
<site>
<letter_ref letter_id="letter_T"/>
<letter_ref letter_id="letter_C"/>
<letter_ref letter_id="letter_A"/>
<letter_ref letter_id="letter_C"/>
<letter_ref letter_id="letter_G"/>
<letter_ref letter_id="letter_T"/>
<letter_ref letter_id="letter_T"/>
<letter_ref letter_id="letter_T"/>
<letter_ref letter_id="letter_T"/>
<letter_ref letter_id="letter_C"/>
<letter_ref letter_id="letter_T"/>
</site>
<right_flank>TCTTTTCGCA</right_flank>
</contributing_site>
<contributing_site sequence_id="sequence_453" position="63" strand="plus" pvalue="3.53e-05" >
<left_flank>TAGTTTCACT</left_flank>
<site>
<letter_ref letter_id="letter_T"/>
<letter_ref letter_id="letter_C"/>
<letter_ref letter_id="letter_T"/>
<letter_ref letter_id="letter_C"/>
<letter_ref letter_id="letter_A"/>
<letter_ref letter_id="letter_G"/>
<letter_ref letter_id="letter_T"/>
<letter_ref letter_id="letter_T"/>
<letter_ref letter_id="letter_T"/>
<letter_ref letter_id="letter_A"/>
<letter_ref letter_id="letter_A"/>
</site>
<right_flank>TCCGGTCTGA</right_flank>
</contributing_site>
<contributing_site sequence_id="sequence_269" position="30" strand="plus" pvalue="3.53e-05" >
<left_flank>CTTAAGTCTT</left_flank>
<site>
<letter_ref letter_id="letter_T"/>
<letter_ref letter_id="letter_T"/>
<letter_ref letter_id="letter_T"/>
<letter_ref letter_id="letter_T"/>
<letter_ref letter_id="letter_A"/>
<letter_ref letter_id="letter_C"/>
<letter_ref letter_id="letter_T"/>
<letter_ref letter_id="letter_T"/>
<letter_ref letter_id="letter_T"/>
<letter_ref letter_id="letter_C"/>
<letter_ref letter_id="letter_T"/>
</site>
<right_flank>ACGATTATGG</right_flank>
</contributing_site>
<contributing_site sequence_id="sequence_521" position="42" strand="minus" pvalue="3.73e-05" >
<left_flank>AAACCCCCTG</left_flank>
<site>
<letter_ref letter_id="letter_T"/>
<letter_ref letter_id="letter_A"/>
<letter_ref letter_id="letter_T"/>
<letter_ref letter_id="letter_C"/>
<letter_ref letter_id="letter_A"/>
<letter_ref letter_id="letter_T"/>
<letter_ref letter_id="letter_T"/>
<letter_ref letter_id="letter_T"/>
<letter_ref letter_id="letter_T"/>
<letter_ref letter_id="letter_C"/>
<letter_ref letter_id="letter_A"/>
</site>
<right_flank>CTACTCAAAG</right_flank>
</contributing_site>
<contributing_site sequence_id="sequence_51" position="67" strand="minus" pvalue="3.99e-05" >
<left_flank>GTCAGAGTTT</left_flank>
<site>
<letter_ref letter_id="letter_T"/>
<letter_ref letter_id="letter_C"/>
<letter_ref letter_id="letter_A"/>
<letter_ref letter_id="letter_C"/>
<letter_ref letter_id="letter_T"/>
<letter_ref letter_id="letter_G"/>
<letter_ref letter_id="letter_T"/>
<letter_ref letter_id="letter_T"/>
<letter_ref letter_id="letter_T"/>
<letter_ref letter_id="letter_C"/>
<letter_ref letter_id="letter_T"/>
</site>
<right_flank>CAGAGCTGTA</right_flank>
</contributing_site>
<contributing_site sequence_id="sequence_459" position="46" strand="plus" pvalue="4.26e-05" >
<left_flank>AGCTTCAAGA</left_flank>
<site>
<letter_ref letter_id="letter_T"/>
<letter_ref letter_id="letter_A"/>
<letter_ref letter_id="letter_A"/>
<letter_ref letter_id="letter_C"/>
<letter_ref letter_id="letter_A"/>
<letter_ref letter_id="letter_T"/>
<letter_ref letter_id="letter_T"/>
<letter_ref letter_id="letter_T"/>
<letter_ref letter_id="letter_T"/>
<letter_ref letter_id="letter_C"/>
<letter_ref letter_id="letter_T"/>
</site>
<right_flank>TGCTGAATTG</right_flank>
</contributing_site>
<contributing_site sequence_id="sequence_438" position="60" strand="minus" pvalue="4.26e-05" >
<left_flank>AAGAAGTTTC</left_flank>
<site>
<letter_ref letter_id="letter_T"/>
<letter_ref letter_id="letter_T"/>
<letter_ref letter_id="letter_T"/>
<letter_ref letter_id="letter_T"/>
<letter_ref letter_id="letter_A"/>
<letter_ref letter_id="letter_C"/>
<letter_ref letter_id="letter_T"/>
<letter_ref letter_id="letter_T"/>
<letter_ref letter_id="letter_T"/>
<letter_ref letter_id="letter_C"/>
<letter_ref letter_id="letter_A"/>
</site>
<right_flank>ATAACCACCC</right_flank>
</contributing_site>
<contributing_site sequence_id="sequence_372" position="73" strand="plus" pvalue="4.26e-05" >
<left_flank>TGCCTGACAC</left_flank>
<site>
<letter_ref letter_id="letter_T"/>
<letter_ref letter_id="letter_C"/>
<letter_ref letter_id="letter_T"/>
<letter_ref letter_id="letter_C"/>
<letter_ref letter_id="letter_G"/>
<letter_ref letter_id="letter_T"/>
<letter_ref letter_id="letter_T"/>
<letter_ref letter_id="letter_T"/>
<letter_ref letter_id="letter_T"/>
<letter_ref letter_id="letter_A"/>
<letter_ref letter_id="letter_T"/>
</site>
<right_flank>GTAGAAAATT</right_flank>
</contributing_site>
<contributing_site sequence_id="sequence_293" position="8" strand="minus" pvalue="4.45e-05" >
<left_flank>XAGGGCAATA</left_flank>
<site>
<letter_ref letter_id="letter_T"/>
<letter_ref letter_id="letter_T"/>
<letter_ref letter_id="letter_A"/>
<letter_ref letter_id="letter_A"/>
<letter_ref letter_id="letter_G"/>
<letter_ref letter_id="letter_T"/>
<letter_ref letter_id="letter_T"/>
<letter_ref letter_id="letter_T"/>
<letter_ref letter_id="letter_T"/>
<letter_ref letter_id="letter_A"/>
<letter_ref letter_id="letter_T"/>
</site>
<right_flank>GATGATGA</right_flank>
</contributing_site>
<contributing_site sequence_id="sequence_507" position="11" strand="minus" pvalue="5.01e-05" >
<left_flank>TAAGCCCTTA</left_flank>
<site>
<letter_ref letter_id="letter_T"/>
<letter_ref letter_id="letter_T"/>
<letter_ref letter_id="letter_C"/>
<letter_ref letter_id="letter_T"/>
<letter_ref letter_id="letter_A"/>
<letter_ref letter_id="letter_T"/>
<letter_ref letter_id="letter_T"/>
<letter_ref letter_id="letter_T"/>
<letter_ref letter_id="letter_T"/>
<letter_ref letter_id="letter_C"/>
<letter_ref letter_id="letter_T"/>
</site>
<right_flank>ATGAAGGCCA</right_flank>
</contributing_site>
<contributing_site sequence_id="sequence_254" position="34" strand="minus" pvalue="5.58e-05" >
<left_flank>CAAATAATTC</left_flank>
<site>
<letter_ref letter_id="letter_T"/>
<letter_ref letter_id="letter_A"/>
<letter_ref letter_id="letter_A"/>
<letter_ref letter_id="letter_T"/>
<letter_ref letter_id="letter_A"/>
<letter_ref letter_id="letter_G"/>
<letter_ref letter_id="letter_T"/>
<letter_ref letter_id="letter_T"/>
<letter_ref letter_id="letter_T"/>
<letter_ref letter_id="letter_C"/>
<letter_ref letter_id="letter_T"/>
</site>
<right_flank>TTCTACTCTT</right_flank>
</contributing_site>
<contributing_site sequence_id="sequence_48" position="57" strand="plus" pvalue="6.17e-05" >
<left_flank>GCCACATTCA</left_flank>
<site>
<letter_ref letter_id="letter_T"/>
<letter_ref letter_id="letter_C"/>
<letter_ref letter_id="letter_T"/>
<letter_ref letter_id="letter_A"/>
<letter_ref letter_id="letter_T"/>
<letter_ref letter_id="letter_G"/>
<letter_ref letter_id="letter_T"/>
<letter_ref letter_id="letter_T"/>
<letter_ref letter_id="letter_T"/>
<letter_ref letter_id="letter_A"/>
<letter_ref letter_id="letter_A"/>
</site>
<right_flank>ATCTTGGCAG</right_flank>
</contributing_site>
<contributing_site sequence_id="sequence_259" position="70" strand="plus" pvalue="6.62e-05" >
<left_flank>GGGCAATTGG</left_flank>
<site>
<letter_ref letter_id="letter_T"/>
<letter_ref letter_id="letter_T"/>
<letter_ref letter_id="letter_T"/>
<letter_ref letter_id="letter_T"/>
<letter_ref letter_id="letter_A"/>
<letter_ref letter_id="letter_T"/>
<letter_ref letter_id="letter_T"/>
<letter_ref letter_id="letter_A"/>
<letter_ref letter_id="letter_T"/>
<letter_ref letter_id="letter_A"/>
<letter_ref letter_id="letter_T"/>
</site>
<right_flank>ATGATGGCAT</right_flank>
</contributing_site>
<contributing_site sequence_id="sequence_108" position="45" strand="minus" pvalue="6.62e-05" >
<left_flank>CTCTCAATGC</left_flank>
<site>
<letter_ref letter_id="letter_T"/>
<letter_ref letter_id="letter_T"/>
<letter_ref letter_id="letter_T"/>
<letter_ref letter_id="letter_G"/>
<letter_ref letter_id="letter_A"/>
<letter_ref letter_id="letter_T"/>
<letter_ref letter_id="letter_T"/>
<letter_ref letter_id="letter_T"/>
<letter_ref letter_id="letter_T"/>
<letter_ref letter_id="letter_A"/>
<letter_ref letter_id="letter_T"/>
</site>
<right_flank>AACCTGGCAA</right_flank>
</contributing_site>
<contributing_site sequence_id="sequence_42" position="59" strand="minus" pvalue="6.62e-05" >
<left_flank>CAAACACAGC</left_flank>
<site>
<letter_ref letter_id="letter_T"/>
<letter_ref letter_id="letter_T"/>
<letter_ref letter_id="letter_T"/>
<letter_ref letter_id="letter_T"/>
<letter_ref letter_id="letter_A"/>
<letter_ref letter_id="letter_T"/>
<letter_ref letter_id="letter_T"/>
<letter_ref letter_id="letter_T"/>
<letter_ref letter_id="letter_T"/>
<letter_ref letter_id="letter_A"/>
<letter_ref letter_id="letter_C"/>
</site>
<right_flank>TTCAAAGTTT</right_flank>
</contributing_site>
<contributing_site sequence_id="sequence_22" position="9" strand="minus" pvalue="6.62e-05" >
<left_flank>GGGGCAGTGA</left_flank>
<site>
<letter_ref letter_id="letter_T"/>
<letter_ref letter_id="letter_T"/>
<letter_ref letter_id="letter_A"/>
<letter_ref letter_id="letter_T"/>
<letter_ref letter_id="letter_C"/>
<letter_ref letter_id="letter_T"/>
<letter_ref letter_id="letter_T"/>
<letter_ref letter_id="letter_T"/>
<letter_ref letter_id="letter_T"/>
<letter_ref letter_id="letter_C"/>
<letter_ref letter_id="letter_T"/>
</site>
<right_flank>AGCCAAGCA</right_flank>
</contributing_site>
<contributing_site sequence_id="sequence_127" position="41" strand="minus" pvalue="7.05e-05" >
<left_flank>CTATGAGCTT</left_flank>
<site>
<letter_ref letter_id="letter_T"/>
<letter_ref letter_id="letter_T"/>
<letter_ref letter_id="letter_T"/>
<letter_ref letter_id="letter_T"/>
<letter_ref letter_id="letter_A"/>
<letter_ref letter_id="letter_G"/>
<letter_ref letter_id="letter_T"/>
<letter_ref letter_id="letter_A"/>
<letter_ref letter_id="letter_T"/>
<letter_ref letter_id="letter_C"/>
<letter_ref letter_id="letter_T"/>
</site>
<right_flank>ATTTACTCCT</right_flank>
</contributing_site>
<contributing_site sequence_id="sequence_177" position="84" strand="plus" pvalue="1.51e-04" >
<left_flank>AGCCACCAAT</left_flank>
<site>
<letter_ref letter_id="letter_T"/>
<letter_ref letter_id="letter_C"/>
<letter_ref letter_id="letter_T"/>
<letter_ref letter_id="letter_T"/>
<letter_ref letter_id="letter_A"/>
<letter_ref letter_id="letter_T"/>
<letter_ref letter_id="letter_T"/>
<letter_ref letter_id="letter_T"/>
<letter_ref letter_id="letter_T"/>
<letter_ref letter_id="letter_N"/>
<letter_ref letter_id="letter_N"/>
</site>
<right_flank>NNNNN</right_flank>
</contributing_site>
</contributing_sites>
</motif>
</motifs>
<scanned_sites_summary p_thresh="0.0001">
<scanned_sites sequence_id="sequence_0" pvalue="6.14e-01" num_sites="0"></scanned_sites>
<scanned_sites sequence_id="sequence_1" pvalue="1.71e-01" num_sites="0"></scanned_sites>
<scanned_sites sequence_id="sequence_2" pvalue="9.58e-01" num_sites="0"></scanned_sites>
<scanned_sites sequence_id="sequence_3" pvalue="1.09e-04" num_sites="1"><scanned_site motif_id="motif_2" strand="plus" position="54" pvalue="6.15e-07"/>
</scanned_sites>
<scanned_sites sequence_id="sequence_4" pvalue="5.89e-01" num_sites="0"></scanned_sites>
<scanned_sites sequence_id="sequence_5" pvalue="7.99e-01" num_sites="0"></scanned_sites>
<scanned_sites sequence_id="sequence_6" pvalue="9.98e-01" num_sites="0"></scanned_sites>
<scanned_sites sequence_id="sequence_7" pvalue="3.66e-01" num_sites="0"></scanned_sites>
<scanned_sites sequence_id="sequence_8" pvalue="7.53e-01" num_sites="0"></scanned_sites>
<scanned_sites sequence_id="sequence_9" pvalue="3.39e-01" num_sites="0"></scanned_sites>
<scanned_sites sequence_id="sequence_10" pvalue="1.99e-02" num_sites="0"></scanned_sites>
<scanned_sites sequence_id="sequence_11" pvalue="8.77e-01" num_sites="0"></scanned_sites>
<scanned_sites sequence_id="sequence_12" pvalue="4.26e-01" num_sites="0"></scanned_sites>
<scanned_sites sequence_id="sequence_13" pvalue="1.99e-02" num_sites="0"></scanned_sites>
<scanned_sites sequence_id="sequence_14" pvalue="6.19e-09" num_sites="1"><scanned_site motif_id="motif_2" strand="plus" position="50" pvalue="3.83e-09"/>
</scanned_sites>
<scanned_sites sequence_id="sequence_15" pvalue="1.55e-01" num_sites="1"><scanned_site motif_id="motif_3" strand="plus" position="43" pvalue="8.80e-05"/>
</scanned_sites>
<scanned_sites sequence_id="sequence_16" pvalue="1.87e-04" num_sites="2"><scanned_site motif_id="motif_3" strand="plus" position="6" pvalue="1.74e-06"/>
<scanned_site motif_id="motif_3" strand="plus" position="64" pvalue="2.82e-05"/>
</scanned_sites>
<scanned_sites sequence_id="sequence_17" pvalue="9.90e-01" num_sites="0"></scanned_sites>
<scanned_sites sequence_id="sequence_18" pvalue="6.00e-01" num_sites="0"></scanned_sites>
<scanned_sites sequence_id="sequence_19" pvalue="4.45e-01" num_sites="0"></scanned_sites>
<scanned_sites sequence_id="sequence_20" pvalue="6.31e-03" num_sites="1"><scanned_site motif_id="motif_3" strand="plus" position="54" pvalue="2.23e-05"/>
</scanned_sites>
<scanned_sites sequence_id="sequence_21" pvalue="1.02e-01" num_sites="0"></scanned_sites>
<scanned_sites sequence_id="sequence_22" pvalue="3.47e-02" num_sites="1"><scanned_site motif_id="motif_3" strand="minus" position="9" pvalue="6.62e-05"/>
</scanned_sites>
<scanned_sites sequence_id="sequence_23" pvalue="9.54e-01" num_sites="0"></scanned_sites>
<scanned_sites sequence_id="sequence_24" pvalue="1.27e-02" num_sites="1"><scanned_site motif_id="motif_3" strand="minus" position="27" pvalue="6.62e-05"/>
</scanned_sites>
<scanned_sites sequence_id="sequence_25" pvalue="4.54e-02" num_sites="0"></scanned_sites>
<scanned_sites sequence_id="sequence_26" pvalue="9.79e-01" num_sites="0"></scanned_sites>
<scanned_sites sequence_id="sequence_27" pvalue="1.96e-03" num_sites="1"><scanned_site motif_id="motif_2" strand="plus" position="16" pvalue="8.41e-07"/>
</scanned_sites>
<scanned_sites sequence_id="sequence_28" pvalue="1.12e-01" num_sites="0"></scanned_sites>
<scanned_sites sequence_id="sequence_29" pvalue="9.45e-01" num_sites="0"></scanned_sites>
<scanned_sites sequence_id="sequence_30" pvalue="2.46e-01" num_sites="0"></scanned_sites>
<scanned_sites sequence_id="sequence_31" pvalue="1.52e-03" num_sites="1"><scanned_site motif_id="motif_3" strand="plus" position="73" pvalue="4.25e-06"/>
</scanned_sites>
<scanned_sites sequence_id="sequence_32" pvalue="3.70e-02" num_sites="1"><scanned_site motif_id="motif_2" strand="minus" position="43" pvalue="9.98e-05"/>
</scanned_sites>
<scanned_sites sequence_id="sequence_33" pvalue="7.50e-01" num_sites="0"></scanned_sites>
<scanned_sites sequence_id="sequence_34" pvalue="9.23e-01" num_sites="0"></scanned_sites>
<scanned_sites sequence_id="sequence_35" pvalue="9.07e-01" num_sites="0"></scanned_sites>
<scanned_sites sequence_id="sequence_36" pvalue="5.69e-04" num_sites="1"><scanned_site motif_id="motif_1" strand="minus" position="51" pvalue="1.12e-05"/>
</scanned_sites>
<scanned_sites sequence_id="sequence_37" pvalue="1.05e-01" num_sites="0"></scanned_sites>
<scanned_sites sequence_id="sequence_38" pvalue="4.25e-01" num_sites="0"></scanned_sites>
<scanned_sites sequence_id="sequence_39" pvalue="9.81e-01" num_sites="0"></scanned_sites>
<scanned_sites sequence_id="sequence_40" pvalue="5.76e-02" num_sites="1"><scanned_site motif_id="motif_3" strand="plus" position="13" pvalue="7.05e-05"/>
</scanned_sites>
<scanned_sites sequence_id="sequence_41" pvalue="6.34e-03" num_sites="1"><scanned_site motif_id="motif_2" strand="minus" position="57" pvalue="5.49e-05"/>
</scanned_sites>
<scanned_sites sequence_id="sequence_42" pvalue="2.57e-03" num_sites="2"><scanned_site motif_id="motif_3" strand="minus" position="59" pvalue="6.62e-05"/>
<scanned_site motif_id="motif_2" strand="minus" position="77" pvalue="2.44e-05"/>
</scanned_sites>
<scanned_sites sequence_id="sequence_43" pvalue="3.04e-01" num_sites="0"></scanned_sites>
<scanned_sites sequence_id="sequence_44" pvalue="8.79e-01" num_sites="0"></scanned_sites>
<scanned_sites sequence_id="sequence_45" pvalue="8.73e-01" num_sites="0"></scanned_sites>
<scanned_sites sequence_id="sequence_46" pvalue="9.13e-01" num_sites="0"></scanned_sites>
<scanned_sites sequence_id="sequence_47" pvalue="1.00e+00" num_sites="0"></scanned_sites>
<scanned_sites sequence_id="sequence_48" pvalue="1.14e-01" num_sites="1"><scanned_site motif_id="motif_3" strand="plus" position="57" pvalue="6.17e-05"/>
</scanned_sites>
<scanned_sites sequence_id="sequence_49" pvalue="1.00e+00" num_sites="0"></scanned_sites>
<scanned_sites sequence_id="sequence_50" pvalue="2.06e-01" num_sites="0"></scanned_sites>
<scanned_sites sequence_id="sequence_51" pvalue="7.70e-04" num_sites="2"><scanned_site motif_id="motif_1" strand="plus" position="46" pvalue="1.22e-05"/>
<scanned_site motif_id="motif_3" strand="minus" position="67" pvalue="3.99e-05"/>
</scanned_sites>
<scanned_sites sequence_id="sequence_52" pvalue="8.11e-01" num_sites="0"></scanned_sites>
<scanned_sites sequence_id="sequence_53" pvalue="9.90e-01" num_sites="0"></scanned_sites>
<scanned_sites sequence_id="sequence_54" pvalue="2.66e-01" num_sites="0"></scanned_sites>
<scanned_sites sequence_id="sequence_55" pvalue="1.67e-02" num_sites="1"><scanned_site motif_id="motif_1" strand="plus" position="77" pvalue="3.33e-05"/>
</scanned_sites>
<scanned_sites sequence_id="sequence_56" pvalue="7.44e-01" num_sites="0"></scanned_sites>
<scanned_sites sequence_id="sequence_57" pvalue="4.96e-01" num_sites="0"></scanned_sites>
<scanned_sites sequence_id="sequence_58" pvalue="1.71e-02" num_sites="0"></scanned_sites>
<scanned_sites sequence_id="sequence_59" pvalue="9.92e-05" num_sites="1"><scanned_site motif_id="motif_2" strand="minus" position="51" pvalue="1.28e-07"/>
</scanned_sites>
<scanned_sites sequence_id="sequence_60" pvalue="3.61e-01" num_sites="0"></scanned_sites>
<scanned_sites sequence_id="sequence_61" pvalue="9.46e-02" num_sites="1"><scanned_site motif_id="motif_2" strand="minus" position="42" pvalue="4.49e-05"/>
</scanned_sites>
<scanned_sites sequence_id="sequence_62" pvalue="1.53e-04" num_sites="1"><scanned_site motif_id="motif_2" strand="plus" position="79" pvalue="5.23e-07"/>
</scanned_sites>
<scanned_sites sequence_id="sequence_63" pvalue="7.03e-01" num_sites="0"></scanned_sites>
<scanned_sites sequence_id="sequence_64" pvalue="3.98e-02" num_sites="0"></scanned_sites>
<scanned_sites sequence_id="sequence_65" pvalue="1.00e+00" num_sites="0"></scanned_sites>
<scanned_sites sequence_id="sequence_66" pvalue="8.61e-01" num_sites="0"></scanned_sites>
<scanned_sites sequence_id="sequence_67" pvalue="4.47e-01" num_sites="0"></scanned_sites>
<scanned_sites sequence_id="sequence_68" pvalue="1.00e+00" num_sites="0"></scanned_sites>
<scanned_sites sequence_id="sequence_69" pvalue="2.97e-01" num_sites="0"></scanned_sites>
<scanned_sites sequence_id="sequence_70" pvalue="8.21e-01" num_sites="0"></scanned_sites>
<scanned_sites sequence_id="sequence_71" pvalue="7.27e-01" num_sites="0"></scanned_sites>
<scanned_sites sequence_id="sequence_72" pvalue="6.34e-01" num_sites="0"></scanned_sites>
<scanned_sites sequence_id="sequence_73" pvalue="1.87e-03" num_sites="1"><scanned_site motif_id="motif_2" strand="plus" position="57" pvalue="1.88e-06"/>
</scanned_sites>
<scanned_sites sequence_id="sequence_74" pvalue="6.43e-01" num_sites="0"></scanned_sites>
<scanned_sites sequence_id="sequence_75" pvalue="1.43e-01" num_sites="0"></scanned_sites>
<scanned_sites sequence_id="sequence_76" pvalue="9.66e-02" num_sites="0"></scanned_sites>
<scanned_sites sequence_id="sequence_77" pvalue="2.00e-01" num_sites="0"></scanned_sites>
<scanned_sites sequence_id="sequence_78" pvalue="3.03e-01" num_sites="0"></scanned_sites>
<scanned_sites sequence_id="sequence_79" pvalue="9.86e-01" num_sites="0"></scanned_sites>
<scanned_sites sequence_id="sequence_80" pvalue="9.07e-01" num_sites="0"></scanned_sites>
<scanned_sites sequence_id="sequence_81" pvalue="1.11e-01" num_sites="1"><scanned_site motif_id="motif_1" strand="minus" position="69" pvalue="4.41e-05"/>
</scanned_sites>
<scanned_sites sequence_id="sequence_82" pvalue="2.02e-02" num_sites="1"><scanned_site motif_id="motif_1" strand="plus" position="9" pvalue="6.20e-05"/>
</scanned_sites>
<scanned_sites sequence_id="sequence_83" pvalue="8.68e-01" num_sites="0"></scanned_sites>
<scanned_sites sequence_id="sequence_84" pvalue="9.24e-01" num_sites="0"></scanned_sites>
<scanned_sites sequence_id="sequence_85" pvalue="2.73e-01" num_sites="0"></scanned_sites>
<scanned_sites sequence_id="sequence_86" pvalue="2.13e-02" num_sites="1"><scanned_site motif_id="motif_3" strand="minus" position="0" pvalue="1.26e-05"/>
</scanned_sites>
<scanned_sites sequence_id="sequence_87" pvalue="1.87e-02" num_sites="1"><scanned_site motif_id="motif_1" strand="minus" position="80" pvalue="2.89e-06"/>
</scanned_sites>
<scanned_sites sequence_id="sequence_88" pvalue="5.98e-01" num_sites="0"></scanned_sites>
<scanned_sites sequence_id="sequence_89" pvalue="2.41e-01" num_sites="0"></scanned_sites>
<scanned_sites sequence_id="sequence_90" pvalue="7.73e-01" num_sites="0"></scanned_sites>
<scanned_sites sequence_id="sequence_91" pvalue="7.24e-01" num_sites="0"></scanned_sites>
<scanned_sites sequence_id="sequence_92" pvalue="1.26e-01" num_sites="0"></scanned_sites>
<scanned_sites sequence_id="sequence_93" pvalue="1.41e-01" num_sites="0"></scanned_sites>
<scanned_sites sequence_id="sequence_94" pvalue="9.35e-01" num_sites="0"></scanned_sites>
<scanned_sites sequence_id="sequence_95" pvalue="7.92e-02" num_sites="0"></scanned_sites>
<scanned_sites sequence_id="sequence_96" pvalue="9.48e-01" num_sites="0"></scanned_sites>
<scanned_sites sequence_id="sequence_97" pvalue="9.07e-05" num_sites="2"><scanned_site motif_id="motif_3" strand="minus" position="35" pvalue="3.06e-05"/>
<scanned_site motif_id="motif_2" strand="minus" position="49" pvalue="9.08e-07"/>
</scanned_sites>
<scanned_sites sequence_id="sequence_98" pvalue="2.87e-01" num_sites="0"></scanned_sites>
<scanned_sites sequence_id="sequence_99" pvalue="4.13e-01" num_sites="0"></scanned_sites>
<scanned_sites sequence_id="sequence_100" pvalue="4.75e-01" num_sites="0"></scanned_sites>
<scanned_sites sequence_id="sequence_101" pvalue="6.77e-01" num_sites="0"></scanned_sites>
<scanned_sites sequence_id="sequence_102" pvalue="6.15e-01" num_sites="0"></scanned_sites>
<scanned_sites sequence_id="sequence_103" pvalue="6.77e-01" num_sites="0"></scanned_sites>
<scanned_sites sequence_id="sequence_104" pvalue="6.74e-04" num_sites="2"><scanned_site motif_id="motif_1" strand="plus" position="36" pvalue="7.08e-05"/>
<scanned_site motif_id="motif_2" strand="minus" position="57" pvalue="8.34e-05"/>
</scanned_sites>
<scanned_sites sequence_id="sequence_105" pvalue="7.50e-01" num_sites="0"></scanned_sites>
<scanned_sites sequence_id="sequence_106" pvalue="2.37e-01" num_sites="0"></scanned_sites>
<scanned_sites sequence_id="sequence_107" pvalue="8.06e-01" num_sites="0"></scanned_sites>
<scanned_sites sequence_id="sequence_108" pvalue="2.86e-02" num_sites="1"><scanned_site motif_id="motif_3" strand="minus" position="45" pvalue="6.62e-05"/>
</scanned_sites>
<scanned_sites sequence_id="sequence_109" pvalue="7.50e-01" num_sites="0"></scanned_sites>
<scanned_sites sequence_id="sequence_110" pvalue="8.80e-01" num_sites="0"></scanned_sites>
<scanned_sites sequence_id="sequence_111" pvalue="9.99e-01" num_sites="0"></scanned_sites>
<scanned_sites sequence_id="sequence_112" pvalue="1.02e-02" num_sites="1"><scanned_site motif_id="motif_1" strand="minus" position="73" pvalue="3.83e-05"/>
</scanned_sites>
<scanned_sites sequence_id="sequence_113" pvalue="2.10e-01" num_sites="0"></scanned_sites>
<scanned_sites sequence_id="sequence_114" pvalue="5.94e-03" num_sites="1"><scanned_site motif_id="motif_1" strand="plus" position="19" pvalue="1.22e-05"/>
</scanned_sites>
<scanned_sites sequence_id="sequence_115" pvalue="7.87e-01" num_sites="0"></scanned_sites>
<scanned_sites sequence_id="sequence_116" pvalue="7.01e-01" num_sites="0"></scanned_sites>
<scanned_sites sequence_id="sequence_117" pvalue="8.84e-01" num_sites="0"></scanned_sites>
<scanned_sites sequence_id="sequence_118" pvalue="7.94e-01" num_sites="0"></scanned_sites>
<scanned_sites sequence_id="sequence_119" pvalue="3.63e-01" num_sites="0"></scanned_sites>
<scanned_sites sequence_id="sequence_120" pvalue="2.13e-05" num_sites="1"><scanned_site motif_id="motif_2" strand="minus" position="46" pvalue="6.42e-08"/>
</scanned_sites>
<scanned_sites sequence_id="sequence_121" pvalue="7.57e-02" num_sites="0"></scanned_sites>
<scanned_sites sequence_id="sequence_122" pvalue="2.43e-01" num_sites="0"></scanned_sites>
<scanned_sites sequence_id="sequence_123" pvalue="9.35e-01" num_sites="0"></scanned_sites>
<scanned_sites sequence_id="sequence_124" pvalue="8.57e-01" num_sites="0"></scanned_sites>
<scanned_sites sequence_id="sequence_125" pvalue="1.80e-03" num_sites="1"><scanned_site motif_id="motif_3" strand="plus" position="77" pvalue="1.45e-05"/>
</scanned_sites>
<scanned_sites sequence_id="sequence_126" pvalue="4.77e-01" num_sites="0"></scanned_sites>
<scanned_sites sequence_id="sequence_127" pvalue="4.91e-03" num_sites="1"><scanned_site motif_id="motif_2" strand="plus" position="33" pvalue="4.87e-05"/>
</scanned_sites>
<scanned_sites sequence_id="sequence_128" pvalue="5.89e-01" num_sites="0"></scanned_sites>
<scanned_sites sequence_id="sequence_129" pvalue="2.50e-07" num_sites="2"><scanned_site motif_id="motif_1" strand="plus" position="36" pvalue="6.68e-06"/>
<scanned_site motif_id="motif_2" strand="minus" position="60" pvalue="2.04e-07"/>
</scanned_sites>
<scanned_sites sequence_id="sequence_130" pvalue="4.12e-04" num_sites="2"><scanned_site motif_id="motif_2" strand="minus" position="38" pvalue="8.97e-05"/>
<scanned_site motif_id="motif_3" strand="plus" position="71" pvalue="1.13e-05"/>
</scanned_sites>
<scanned_sites sequence_id="sequence_131" pvalue="6.45e-01" num_sites="0"></scanned_sites>
<scanned_sites sequence_id="sequence_132" pvalue="4.11e-01" num_sites="0"></scanned_sites>
<scanned_sites sequence_id="sequence_133" pvalue="4.93e-01" num_sites="0"></scanned_sites>
<scanned_sites sequence_id="sequence_134" pvalue="9.76e-01" num_sites="0"></scanned_sites>
<scanned_sites sequence_id="sequence_135" pvalue="9.24e-01" num_sites="0"></scanned_sites>
<scanned_sites sequence_id="sequence_136" pvalue="4.22e-02" num_sites="1"><scanned_site motif_id="motif_3" strand="plus" position="72" pvalue="1.80e-05"/>
</scanned_sites>
<scanned_sites sequence_id="sequence_137" pvalue="9.98e-01" num_sites="0"></scanned_sites>
<scanned_sites sequence_id="sequence_138" pvalue="6.74e-02" num_sites="1"><scanned_site motif_id="motif_1" strand="minus" position="23" pvalue="2.48e-05"/>
</scanned_sites>
<scanned_sites sequence_id="sequence_139" pvalue="2.80e-01" num_sites="0"></scanned_sites>
<scanned_sites sequence_id="sequence_140" pvalue="9.95e-01" num_sites="0"></scanned_sites>
<scanned_sites sequence_id="sequence_141" pvalue="7.45e-05" num_sites="1"><scanned_site motif_id="motif_2" strand="plus" position="6" pvalue="7.85e-08"/>
</scanned_sites>
<scanned_sites sequence_id="sequence_142" pvalue="8.47e-03" num_sites="1"><scanned_site motif_id="motif_3" strand="plus" position="14" pvalue="1.74e-06"/>
</scanned_sites>
<scanned_sites sequence_id="sequence_143" pvalue="4.55e-01" num_sites="0"></scanned_sites>
<scanned_sites sequence_id="sequence_144" pvalue="6.64e-01" num_sites="0"></scanned_sites>
<scanned_sites sequence_id="sequence_145" pvalue="7.01e-01" num_sites="0"></scanned_sites>
<scanned_sites sequence_id="sequence_146" pvalue="3.07e-02" num_sites="0"></scanned_sites>
<scanned_sites sequence_id="sequence_147" pvalue="2.58e-01" num_sites="0"></scanned_sites>
<scanned_sites sequence_id="sequence_148" pvalue="7.91e-01" num_sites="0"></scanned_sites>
<scanned_sites sequence_id="sequence_149" pvalue="7.07e-01" num_sites="0"></scanned_sites>
<scanned_sites sequence_id="sequence_150" pvalue="3.89e-01" num_sites="0"></scanned_sites>
<scanned_sites sequence_id="sequence_151" pvalue="1.53e-01" num_sites="1"><scanned_site motif_id="motif_1" strand="minus" position="79" pvalue="7.55e-05"/>
</scanned_sites>
<scanned_sites sequence_id="sequence_152" pvalue="1.39e-02" num_sites="1"><scanned_site motif_id="motif_3" strand="plus" position="83" pvalue="1.26e-05"/>
</scanned_sites>
<scanned_sites sequence_id="sequence_153" pvalue="8.10e-01" num_sites="0"></scanned_sites>
<scanned_sites sequence_id="sequence_154" pvalue="7.80e-01" num_sites="0"></scanned_sites>
<scanned_sites sequence_id="sequence_155" pvalue="3.96e-01" num_sites="0"></scanned_sites>
<scanned_sites sequence_id="sequence_156" pvalue="5.30e-02" num_sites="0"></scanned_sites>
<scanned_sites sequence_id="sequence_157" pvalue="8.19e-01" num_sites="0"></scanned_sites>
<scanned_sites sequence_id="sequence_158" pvalue="1.00e+00" num_sites="0"></scanned_sites>
<scanned_sites sequence_id="sequence_159" pvalue="9.23e-01" num_sites="0"></scanned_sites>
<scanned_sites sequence_id="sequence_160" pvalue="1.33e-01" num_sites="0"></scanned_sites>
<scanned_sites sequence_id="sequence_161" pvalue="3.74e-01" num_sites="0"></scanned_sites>
<scanned_sites sequence_id="sequence_162" pvalue="9.22e-05" num_sites="1"><scanned_site motif_id="motif_1" strand="minus" position="42" pvalue="4.98e-07"/>
</scanned_sites>
<scanned_sites sequence_id="sequence_163" pvalue="8.23e-01" num_sites="0"></scanned_sites>
<scanned_sites sequence_id="sequence_164" pvalue="1.00e+00" num_sites="0"></scanned_sites>
<scanned_sites sequence_id="sequence_165" pvalue="4.92e-03" num_sites="1"><scanned_site motif_id="motif_1" strand="minus" position="38" pvalue="8.57e-05"/>
</scanned_sites>
<scanned_sites sequence_id="sequence_166" pvalue="6.12e-01" num_sites="0"></scanned_sites>
<scanned_sites sequence_id="sequence_167" pvalue="9.56e-01" num_sites="0"></scanned_sites>
<scanned_sites sequence_id="sequence_168" pvalue="1.12e-01" num_sites="0"></scanned_sites>
<scanned_sites sequence_id="sequence_169" pvalue="4.54e-02" num_sites="0"></scanned_sites>
<scanned_sites sequence_id="sequence_170" pvalue="8.47e-01" num_sites="0"></scanned_sites>
<scanned_sites sequence_id="sequence_171" pvalue="7.60e-01" num_sites="0"></scanned_sites>
<scanned_sites sequence_id="sequence_172" pvalue="2.84e-03" num_sites="1"><scanned_site motif_id="motif_3" strand="minus" position="84" pvalue="9.96e-06"/>
</scanned_sites>
<scanned_sites sequence_id="sequence_173" pvalue="4.55e-01" num_sites="0"></scanned_sites>
<scanned_sites sequence_id="sequence_174" pvalue="3.17e-03" num_sites="1"><scanned_site motif_id="motif_3" strand="plus" position="65" pvalue="3.06e-05"/>
</scanned_sites>
<scanned_sites sequence_id="sequence_175" pvalue="9.76e-01" num_sites="0"></scanned_sites>
<scanned_sites sequence_id="sequence_176" pvalue="3.34e-04" num_sites="1"><scanned_site motif_id="motif_1" strand="minus" position="16" pvalue="3.86e-07"/>
</scanned_sites>
<scanned_sites sequence_id="sequence_177" pvalue="6.00e-04" num_sites="1"><scanned_site motif_id="motif_1" strand="minus" position="55" pvalue="4.24e-06"/>
</scanned_sites>
<scanned_sites sequence_id="sequence_178" pvalue="2.74e-02" num_sites="1"><scanned_site motif_id="motif_2" strand="minus" position="78" pvalue="6.93e-05"/>
</scanned_sites>
<scanned_sites sequence_id="sequence_179" pvalue="6.31e-01" num_sites="0"></scanned_sites>
<scanned_sites sequence_id="sequence_180" pvalue="6.29e-01" num_sites="0"></scanned_sites>
<scanned_sites sequence_id="sequence_181" pvalue="7.52e-01" num_sites="0"></scanned_sites>
<scanned_sites sequence_id="sequence_182" pvalue="8.80e-02" num_sites="0"></scanned_sites>
<scanned_sites sequence_id="sequence_183" pvalue="1.00e+00" num_sites="0"></scanned_sites>
<scanned_sites sequence_id="sequence_184" pvalue="1.66e-01" num_sites="0"></scanned_sites>
<scanned_sites sequence_id="sequence_185" pvalue="4.67e-01" num_sites="0"></scanned_sites>
<scanned_sites sequence_id="sequence_186" pvalue="2.19e-01" num_sites="0"></scanned_sites>
<scanned_sites sequence_id="sequence_187" pvalue="1.39e-03" num_sites="1"><scanned_site motif_id="motif_2" strand="minus" position="32" pvalue="4.82e-07"/>
</scanned_sites>
<scanned_sites sequence_id="sequence_188" pvalue="6.30e-01" num_sites="0"></scanned_sites>
<scanned_sites sequence_id="sequence_189" pvalue="8.68e-01" num_sites="0"></scanned_sites>
<scanned_sites sequence_id="sequence_190" pvalue="9.40e-01" num_sites="0"></scanned_sites>
<scanned_sites sequence_id="sequence_191" pvalue="4.37e-01" num_sites="0"></scanned_sites>
<scanned_sites sequence_id="sequence_192" pvalue="9.99e-01" num_sites="0"></scanned_sites>
<scanned_sites sequence_id="sequence_193" pvalue="4.08e-02" num_sites="0"></scanned_sites>
<scanned_sites sequence_id="sequence_194" pvalue="3.07e-01" num_sites="0"></scanned_sites>
<scanned_sites sequence_id="sequence_195" pvalue="1.64e-01" num_sites="0"></scanned_sites>
<scanned_sites sequence_id="sequence_196" pvalue="1.72e-01" num_sites="0"></scanned_sites>
<scanned_sites sequence_id="sequence_197" pvalue="3.38e-01" num_sites="0"></scanned_sites>
<scanned_sites sequence_id="sequence_198" pvalue="9.40e-01" num_sites="0"></scanned_sites>
<scanned_sites sequence_id="sequence_199" pvalue="8.47e-05" num_sites="1"><scanned_site motif_id="motif_1" strand="minus" position="55" pvalue="4.32e-07"/>
</scanned_sites>
<scanned_sites sequence_id="sequence_200" pvalue="1.01e-01" num_sites="0"></scanned_sites>
<scanned_sites sequence_id="sequence_201" pvalue="2.81e-01" num_sites="0"></scanned_sites>
<scanned_sites sequence_id="sequence_202" pvalue="6.48e-01" num_sites="0"></scanned_sites>
<scanned_sites sequence_id="sequence_203" pvalue="1.15e-01" num_sites="0"></scanned_sites>
<scanned_sites sequence_id="sequence_204" pvalue="9.84e-02" num_sites="0"></scanned_sites>
<scanned_sites sequence_id="sequence_205" pvalue="3.22e-02" num_sites="0"></scanned_sites>
<scanned_sites sequence_id="sequence_206" pvalue="1.95e-01" num_sites="0"></scanned_sites>
<scanned_sites sequence_id="sequence_207" pvalue="4.62e-01" num_sites="0"></scanned_sites>
<scanned_sites sequence_id="sequence_208" pvalue="2.08e-01" num_sites="0"></scanned_sites>
<scanned_sites sequence_id="sequence_209" pvalue="1.33e-02" num_sites="1"><scanned_site motif_id="motif_3" strand="plus" position="13" pvalue="1.13e-05"/>
</scanned_sites>
<scanned_sites sequence_id="sequence_210" pvalue="7.71e-01" num_sites="0"></scanned_sites>
<scanned_sites sequence_id="sequence_211" pvalue="9.31e-03" num_sites="1"><scanned_site motif_id="motif_1" strand="minus" position="67" pvalue="2.13e-06"/>
</scanned_sites>
<scanned_sites sequence_id="sequence_212" pvalue="2.99e-01" num_sites="0"></scanned_sites>
<scanned_sites sequence_id="sequence_213" pvalue="4.98e-01" num_sites="0"></scanned_sites>
<scanned_sites sequence_id="sequence_214" pvalue="4.51e-01" num_sites="0"></scanned_sites>
<scanned_sites sequence_id="sequence_215" pvalue="1.56e-02" num_sites="0"></scanned_sites>
<scanned_sites sequence_id="sequence_216" pvalue="1.47e-03" num_sites="1"><scanned_site motif_id="motif_3" strand="minus" position="71" pvalue="1.74e-06"/>
</scanned_sites>
<scanned_sites sequence_id="sequence_217" pvalue="9.76e-01" num_sites="0"></scanned_sites>
<scanned_sites sequence_id="sequence_218" pvalue="8.16e-01" num_sites="0"></scanned_sites>
<scanned_sites sequence_id="sequence_219" pvalue="8.96e-03" num_sites="1"><scanned_site motif_id="motif_1" strand="plus" position="27" pvalue="2.13e-06"/>
</scanned_sites>
<scanned_sites sequence_id="sequence_220" pvalue="7.81e-01" num_sites="0"></scanned_sites>
<scanned_sites sequence_id="sequence_221" pvalue="8.77e-03" num_sites="1"><scanned_site motif_id="motif_1" strand="minus" position="76" pvalue="7.96e-06"/>
</scanned_sites>
<scanned_sites sequence_id="sequence_222" pvalue="1.00e+00" num_sites="0"></scanned_sites>
<scanned_sites sequence_id="sequence_223" pvalue="7.86e-01" num_sites="0"></scanned_sites>
<scanned_sites sequence_id="sequence_224" pvalue="8.49e-01" num_sites="0"></scanned_sites>
<scanned_sites sequence_id="sequence_225" pvalue="3.11e-03" num_sites="1"><scanned_site motif_id="motif_1" strand="minus" position="29" pvalue="6.20e-05"/>
</scanned_sites>
<scanned_sites sequence_id="sequence_226" pvalue="5.98e-01" num_sites="0"></scanned_sites>
<scanned_sites sequence_id="sequence_227" pvalue="2.79e-01" num_sites="0"></scanned_sites>
<scanned_sites sequence_id="sequence_228" pvalue="7.23e-01" num_sites="0"></scanned_sites>
<scanned_sites sequence_id="sequence_229" pvalue="8.13e-01" num_sites="0"></scanned_sites>
<scanned_sites sequence_id="sequence_230" pvalue="1.46e-01" num_sites="0"></scanned_sites>
<scanned_sites sequence_id="sequence_231" pvalue="9.86e-01" num_sites="0"></scanned_sites>
<scanned_sites sequence_id="sequence_232" pvalue="8.86e-01" num_sites="0"></scanned_sites>
<scanned_sites sequence_id="sequence_233" pvalue="2.31e-05" num_sites="1"><scanned_site motif_id="motif_2" strand="plus" position="23" pvalue="4.82e-07"/>
</scanned_sites>
<scanned_sites sequence_id="sequence_234" pvalue="9.21e-01" num_sites="0"></scanned_sites>
<scanned_sites sequence_id="sequence_235" pvalue="1.46e-02" num_sites="1"><scanned_site motif_id="motif_1" strand="plus" position="24" pvalue="2.13e-06"/>
</scanned_sites>
<scanned_sites sequence_id="sequence_236" pvalue="6.59e-03" num_sites="1"><scanned_site motif_id="motif_3" strand="plus" position="16" pvalue="1.62e-05"/>
</scanned_sites>
<scanned_sites sequence_id="sequence_237" pvalue="8.72e-02" num_sites="0"></scanned_sites>
<scanned_sites sequence_id="sequence_238" pvalue="9.69e-05" num_sites="1"><scanned_site motif_id="motif_3" strand="plus" position="65" pvalue="1.45e-05"/>
</scanned_sites>
<scanned_sites sequence_id="sequence_239" pvalue="4.78e-01" num_sites="0"></scanned_sites>
<scanned_sites sequence_id="sequence_240" pvalue="1.13e-06" num_sites="1"><scanned_site motif_id="motif_2" strand="minus" position="32" pvalue="2.90e-07"/>
</scanned_sites>
<scanned_sites sequence_id="sequence_241" pvalue="1.83e-01" num_sites="1"><scanned_site motif_id="motif_1" strand="minus" position="77" pvalue="7.08e-05"/>
</scanned_sites>
<scanned_sites sequence_id="sequence_242" pvalue="1.15e-03" num_sites="1"><scanned_site motif_id="motif_1" strand="plus" position="34" pvalue="2.89e-06"/>
</scanned_sites>
<scanned_sites sequence_id="sequence_243" pvalue="1.91e-01" num_sites="0"></scanned_sites>
<scanned_sites sequence_id="sequence_244" pvalue="9.82e-01" num_sites="0"></scanned_sites>
<scanned_sites sequence_id="sequence_245" pvalue="7.65e-01" num_sites="0"></scanned_sites>
<scanned_sites sequence_id="sequence_246" pvalue="1.00e+00" num_sites="0"></scanned_sites>
<scanned_sites sequence_id="sequence_247" pvalue="3.29e-01" num_sites="0"></scanned_sites>
<scanned_sites sequence_id="sequence_248" pvalue="7.76e-01" num_sites="0"></scanned_sites>
<scanned_sites sequence_id="sequence_249" pvalue="6.43e-02" num_sites="0"></scanned_sites>
<scanned_sites sequence_id="sequence_250" pvalue="7.32e-01" num_sites="0"></scanned_sites>
<scanned_sites sequence_id="sequence_251" pvalue="5.26e-01" num_sites="0"></scanned_sites>
<scanned_sites sequence_id="sequence_252" pvalue="1.00e+00" num_sites="0"></scanned_sites>
<scanned_sites sequence_id="sequence_253" pvalue="5.01e-01" num_sites="0"></scanned_sites>
<scanned_sites sequence_id="sequence_254" pvalue="3.56e-05" num_sites="2"><scanned_site motif_id="motif_3" strand="minus" position="34" pvalue="5.58e-05"/>
<scanned_site motif_id="motif_2" strand="plus" position="61" pvalue="4.82e-07"/>
</scanned_sites>
<scanned_sites sequence_id="sequence_255" pvalue="5.02e-02" num_sites="0"></scanned_sites>
<scanned_sites sequence_id="sequence_256" pvalue="2.67e-02" num_sites="1"><scanned_site motif_id="motif_1" strand="minus" position="69" pvalue="7.32e-06"/>
</scanned_sites>
<scanned_sites sequence_id="sequence_257" pvalue="7.31e-01" num_sites="0"></scanned_sites>
<scanned_sites sequence_id="sequence_258" pvalue="6.93e-01" num_sites="0"></scanned_sites>
<scanned_sites sequence_id="sequence_259" pvalue="6.19e-02" num_sites="1"><scanned_site motif_id="motif_3" strand="plus" position="70" pvalue="6.62e-05"/>
</scanned_sites>
<scanned_sites sequence_id="sequence_260" pvalue="4.68e-02" num_sites="1"><scanned_site motif_id="motif_1" strand="plus" position="11" pvalue="2.29e-05"/>
</scanned_sites>
<scanned_sites sequence_id="sequence_261" pvalue="5.91e-01" num_sites="0"></scanned_sites>
<scanned_sites sequence_id="sequence_262" pvalue="3.40e-01" num_sites="0"></scanned_sites>
<scanned_sites sequence_id="sequence_263" pvalue="4.16e-01" num_sites="0"></scanned_sites>
<scanned_sites sequence_id="sequence_264" pvalue="3.83e-01" num_sites="0"></scanned_sites>
<scanned_sites sequence_id="sequence_265" pvalue="9.60e-01" num_sites="0"></scanned_sites>
<scanned_sites sequence_id="sequence_266" pvalue="9.74e-01" num_sites="0"></scanned_sites>
<scanned_sites sequence_id="sequence_267" pvalue="1.27e-02" num_sites="1"><scanned_site motif_id="motif_1" strand="minus" position="82" pvalue="8.06e-05"/>
</scanned_sites>
<scanned_sites sequence_id="sequence_268" pvalue="7.21e-03" num_sites="0"></scanned_sites>
<scanned_sites sequence_id="sequence_269" pvalue="5.58e-06" num_sites="2"><scanned_site motif_id="motif_3" strand="plus" position="30" pvalue="3.53e-05"/>
<scanned_site motif_id="motif_2" strand="plus" position="58" pvalue="2.23e-07"/>
</scanned_sites>
<scanned_sites sequence_id="sequence_270" pvalue="9.73e-03" num_sites="1"><scanned_site motif_id="motif_1" strand="plus" position="59" pvalue="1.73e-06"/>
</scanned_sites>
<scanned_sites sequence_id="sequence_271" pvalue="2.21e-03" num_sites="1"><scanned_site motif_id="motif_3" strand="plus" position="85" pvalue="6.98e-07"/>
</scanned_sites>
<scanned_sites sequence_id="sequence_272" pvalue="2.32e-04" num_sites="1"><scanned_site motif_id="motif_1" strand="minus" position="81" pvalue="8.12e-07"/>
</scanned_sites>
<scanned_sites sequence_id="sequence_273" pvalue="2.31e-01" num_sites="0"></scanned_sites>
<scanned_sites sequence_id="sequence_274" pvalue="7.81e-01" num_sites="0"></scanned_sites>
<scanned_sites sequence_id="sequence_275" pvalue="1.07e-02" num_sites="1"><scanned_site motif_id="motif_1" strand="minus" position="22" pvalue="1.41e-06"/>
</scanned_sites>
<scanned_sites sequence_id="sequence_276" pvalue="9.10e-01" num_sites="0"></scanned_sites>
<scanned_sites sequence_id="sequence_277" pvalue="1.84e-02" num_sites="1"><scanned_site motif_id="motif_3" strand="minus" position="87" pvalue="1.13e-05"/>
</scanned_sites>
<scanned_sites sequence_id="sequence_278" pvalue="3.79e-03" num_sites="1"><scanned_site motif_id="motif_1" strand="plus" position="33" pvalue="5.07e-05"/>
</scanned_sites>
<scanned_sites sequence_id="sequence_279" pvalue="6.42e-01" num_sites="0"></scanned_sites>
<scanned_sites sequence_id="sequence_280" pvalue="4.58e-02" num_sites="0"></scanned_sites>
<scanned_sites sequence_id="sequence_281" pvalue="9.34e-01" num_sites="0"></scanned_sites>
<scanned_sites sequence_id="sequence_282" pvalue="5.59e-01" num_sites="0"></scanned_sites>
<scanned_sites sequence_id="sequence_283" pvalue="1.00e+00" num_sites="0"></scanned_sites>
<scanned_sites sequence_id="sequence_284" pvalue="7.87e-04" num_sites="1"><scanned_site motif_id="motif_3" strand="minus" position="48" pvalue="7.51e-06"/>
</scanned_sites>
<scanned_sites sequence_id="sequence_285" pvalue="5.94e-09" num_sites="2"><scanned_site motif_id="motif_2" strand="minus" position="18" pvalue="7.67e-10"/>
<scanned_site motif_id="motif_1" strand="plus" position="62" pvalue="4.73e-05"/>
</scanned_sites>
<scanned_sites sequence_id="sequence_286" pvalue="4.39e-01" num_sites="0"></scanned_sites>
<scanned_sites sequence_id="sequence_287" pvalue="9.27e-01" num_sites="0"></scanned_sites>
<scanned_sites sequence_id="sequence_288" pvalue="6.82e-03" num_sites="1"><scanned_site motif_id="motif_1" strand="plus" position="65" pvalue="2.36e-06"/>
</scanned_sites>
<scanned_sites sequence_id="sequence_289" pvalue="1.20e-02" num_sites="1"><scanned_site motif_id="motif_3" strand="minus" position="83" pvalue="1.26e-05"/>
</scanned_sites>
<scanned_sites sequence_id="sequence_290" pvalue="8.97e-01" num_sites="0"></scanned_sites>
<scanned_sites sequence_id="sequence_291" pvalue="1.97e-01" num_sites="0"></scanned_sites>
<scanned_sites sequence_id="sequence_292" pvalue="8.00e-01" num_sites="0"></scanned_sites>
<scanned_sites sequence_id="sequence_293" pvalue="1.28e-02" num_sites="1"><scanned_site motif_id="motif_3" strand="minus" position="8" pvalue="4.45e-05"/>
</scanned_sites>
<scanned_sites sequence_id="sequence_294" pvalue="4.80e-02" num_sites="1"><scanned_site motif_id="motif_1" strand="minus" position="53" pvalue="1.32e-05"/>
</scanned_sites>
<scanned_sites sequence_id="sequence_295" pvalue="6.42e-01" num_sites="0"></scanned_sites>
<scanned_sites sequence_id="sequence_296" pvalue="9.24e-01" num_sites="0"></scanned_sites>
<scanned_sites sequence_id="sequence_297" pvalue="2.39e-01" num_sites="0"></scanned_sites>
<scanned_sites sequence_id="sequence_298" pvalue="1.27e-02" num_sites="1"><scanned_site motif_id="motif_3" strand="minus" position="41" pvalue="6.20e-06"/>
</scanned_sites>
<scanned_sites sequence_id="sequence_299" pvalue="9.95e-01" num_sites="0"></scanned_sites>
<scanned_sites sequence_id="sequence_300" pvalue="1.37e-01" num_sites="0"></scanned_sites>
<scanned_sites sequence_id="sequence_301" pvalue="6.85e-01" num_sites="0"></scanned_sites>
<scanned_sites sequence_id="sequence_302" pvalue="6.43e-01" num_sites="0"></scanned_sites>
<scanned_sites sequence_id="sequence_303" pvalue="1.20e-01" num_sites="0"></scanned_sites>
<scanned_sites sequence_id="sequence_304" pvalue="5.36e-01" num_sites="0"></scanned_sites>
<scanned_sites sequence_id="sequence_305" pvalue="1.46e-02" num_sites="1"><scanned_site motif_id="motif_3" strand="minus" position="43" pvalue="1.80e-05"/>
</scanned_sites>
<scanned_sites sequence_id="sequence_306" pvalue="2.70e-04" num_sites="1"><scanned_site motif_id="motif_1" strand="plus" position="55" pvalue="4.32e-07"/>
</scanned_sites>
<scanned_sites sequence_id="sequence_307" pvalue="6.42e-01" num_sites="0"></scanned_sites>
<scanned_sites sequence_id="sequence_308" pvalue="1.01e-01" num_sites="2"><scanned_site motif_id="motif_3" strand="minus" position="11" pvalue="5.27e-05"/>
<scanned_site motif_id="motif_3" strand="minus" position="50" pvalue="3.53e-05"/>
</scanned_sites>
<scanned_sites sequence_id="sequence_309" pvalue="2.78e-03" num_sites="1"><scanned_site motif_id="motif_3" strand="plus" position="28" pvalue="4.98e-06"/>
</scanned_sites>
<scanned_sites sequence_id="sequence_310" pvalue="1.34e-02" num_sites="1"><scanned_site motif_id="motif_3" strand="plus" position="68" pvalue="1.80e-05"/>
</scanned_sites>
<scanned_sites sequence_id="sequence_311" pvalue="2.98e-04" num_sites="1"><scanned_site motif_id="motif_2" strand="minus" position="7" pvalue="1.55e-07"/>
</scanned_sites>
<scanned_sites sequence_id="sequence_312" pvalue="6.10e-01" num_sites="0"></scanned_sites>
<scanned_sites sequence_id="sequence_313" pvalue="9.89e-01" num_sites="0"></scanned_sites>
<scanned_sites sequence_id="sequence_314" pvalue="4.45e-01" num_sites="0"></scanned_sites>
<scanned_sites sequence_id="sequence_315" pvalue="1.00e+00" num_sites="0"></scanned_sites>
<scanned_sites sequence_id="sequence_316" pvalue="8.80e-01" num_sites="0"></scanned_sites>
<scanned_sites sequence_id="sequence_317" pvalue="8.34e-05" num_sites="1"><scanned_site motif_id="motif_1" strand="plus" position="41" pvalue="1.22e-05"/>
</scanned_sites>
<scanned_sites sequence_id="sequence_318" pvalue="1.09e-01" num_sites="1"><scanned_site motif_id="motif_1" strand="plus" position="77" pvalue="3.83e-05"/>
</scanned_sites>
<scanned_sites sequence_id="sequence_319" pvalue="4.81e-01" num_sites="0"></scanned_sites>
<scanned_sites sequence_id="sequence_320" pvalue="2.36e-01" num_sites="0"></scanned_sites>
<scanned_sites sequence_id="sequence_321" pvalue="1.09e-01" num_sites="0"></scanned_sites>
<scanned_sites sequence_id="sequence_322" pvalue="8.80e-01" num_sites="0"></scanned_sites>
<scanned_sites sequence_id="sequence_323" pvalue="4.29e-01" num_sites="0"></scanned_sites>
<scanned_sites sequence_id="sequence_324" pvalue="6.97e-02" num_sites="0"></scanned_sites>
<scanned_sites sequence_id="sequence_325" pvalue="9.90e-01" num_sites="0"></scanned_sites>
<scanned_sites sequence_id="sequence_326" pvalue="1.05e-03" num_sites="1"><scanned_site motif_id="motif_3" strand="plus" position="33" pvalue="4.25e-06"/>
</scanned_sites>
<scanned_sites sequence_id="sequence_327" pvalue="7.22e-01" num_sites="0"></scanned_sites>
<scanned_sites sequence_id="sequence_328" pvalue="1.00e+00" num_sites="0"></scanned_sites>
<scanned_sites sequence_id="sequence_329" pvalue="1.79e-05" num_sites="1"><scanned_site motif_id="motif_1" strand="plus" position="54" pvalue="1.85e-09"/>
</scanned_sites>
<scanned_sites sequence_id="sequence_330" pvalue="6.61e-01" num_sites="0"></scanned_sites>
<scanned_sites sequence_id="sequence_331" pvalue="9.96e-01" num_sites="0"></scanned_sites>
<scanned_sites sequence_id="sequence_332" pvalue="1.04e-01" num_sites="0"></scanned_sites>
<scanned_sites sequence_id="sequence_333" pvalue="8.00e-01" num_sites="0"></scanned_sites>
<scanned_sites sequence_id="sequence_334" pvalue="1.00e+00" num_sites="0"></scanned_sites>
<scanned_sites sequence_id="sequence_335" pvalue="3.63e-01" num_sites="0"></scanned_sites>
<scanned_sites sequence_id="sequence_336" pvalue="1.84e-02" num_sites="1"><scanned_site motif_id="motif_2" strand="minus" position="30" pvalue="6.42e-05"/>
</scanned_sites>
<scanned_sites sequence_id="sequence_337" pvalue="9.08e-01" num_sites="0"></scanned_sites>
<scanned_sites sequence_id="sequence_338" pvalue="8.04e-01" num_sites="0"></scanned_sites>
<scanned_sites sequence_id="sequence_339" pvalue="6.48e-01" num_sites="0"></scanned_sites>
<scanned_sites sequence_id="sequence_340" pvalue="6.40e-01" num_sites="0"></scanned_sites>
<scanned_sites sequence_id="sequence_341" pvalue="3.83e-03" num_sites="1"><scanned_site motif_id="motif_3" strand="plus" position="35" pvalue="1.24e-06"/>
</scanned_sites>
<scanned_sites sequence_id="sequence_342" pvalue="8.97e-01" num_sites="0"></scanned_sites>
<scanned_sites sequence_id="sequence_343" pvalue="9.66e-02" num_sites="0"></scanned_sites>
<scanned_sites sequence_id="sequence_344" pvalue="7.78e-01" num_sites="0"></scanned_sites>
<scanned_sites sequence_id="sequence_345" pvalue="4.89e-01" num_sites="0"></scanned_sites>
<scanned_sites sequence_id="sequence_346" pvalue="6.93e-03" num_sites="1"><scanned_site motif_id="motif_1" strand="plus" position="15" pvalue="1.43e-05"/>
</scanned_sites>
<scanned_sites sequence_id="sequence_347" pvalue="1.00e+00" num_sites="0"></scanned_sites>
<scanned_sites sequence_id="sequence_348" pvalue="3.59e-02" num_sites="0"></scanned_sites>
<scanned_sites sequence_id="sequence_349" pvalue="8.75e-06" num_sites="1"><scanned_site motif_id="motif_2" strand="plus" position="78" pvalue="1.23e-09"/>
</scanned_sites>
<scanned_sites sequence_id="sequence_350" pvalue="2.55e-01" num_sites="0"></scanned_sites>
<scanned_sites sequence_id="sequence_351" pvalue="5.27e-01" num_sites="0"></scanned_sites>
<scanned_sites sequence_id="sequence_352" pvalue="9.91e-01" num_sites="0"></scanned_sites>
<scanned_sites sequence_id="sequence_353" pvalue="5.46e-01" num_sites="0"></scanned_sites>
<scanned_sites sequence_id="sequence_354" pvalue="4.21e-01" num_sites="0"></scanned_sites>
<scanned_sites sequence_id="sequence_355" pvalue="1.00e+00" num_sites="0"></scanned_sites>
<scanned_sites sequence_id="sequence_356" pvalue="9.20e-01" num_sites="0"></scanned_sites>
<scanned_sites sequence_id="sequence_357" pvalue="1.77e-01" num_sites="0"></scanned_sites>
<scanned_sites sequence_id="sequence_358" pvalue="1.28e-03" num_sites="1"><scanned_site motif_id="motif_1" strand="plus" position="66" pvalue="1.93e-06"/>
</scanned_sites>
<scanned_sites sequence_id="sequence_359" pvalue="8.84e-01" num_sites="0"></scanned_sites>
<scanned_sites sequence_id="sequence_360" pvalue="3.18e-01" num_sites="0"></scanned_sites>
<scanned_sites sequence_id="sequence_361" pvalue="1.54e-01" num_sites="0"></scanned_sites>
<scanned_sites sequence_id="sequence_362" pvalue="9.73e-04" num_sites="1"><scanned_site motif_id="motif_1" strand="plus" position="68" pvalue="2.89e-06"/>
</scanned_sites>
<scanned_sites sequence_id="sequence_363" pvalue="6.64e-01" num_sites="0"></scanned_sites>
<scanned_sites sequence_id="sequence_364" pvalue="4.37e-01" num_sites="0"></scanned_sites>
<scanned_sites sequence_id="sequence_365" pvalue="8.01e-01" num_sites="0"></scanned_sites>
<scanned_sites sequence_id="sequence_366" pvalue="8.44e-01" num_sites="0"></scanned_sites>
<scanned_sites sequence_id="sequence_367" pvalue="5.11e-01" num_sites="0"></scanned_sites>
<scanned_sites sequence_id="sequence_368" pvalue="4.31e-01" num_sites="0"></scanned_sites>
<scanned_sites sequence_id="sequence_369" pvalue="3.42e-03" num_sites="1"><scanned_site motif_id="motif_1" strand="plus" position="42" pvalue="3.47e-07"/>
</scanned_sites>
<scanned_sites sequence_id="sequence_370" pvalue="9.42e-01" num_sites="0"></scanned_sites>
<scanned_sites sequence_id="sequence_371" pvalue="3.21e-01" num_sites="0"></scanned_sites>
<scanned_sites sequence_id="sequence_372" pvalue="2.42e-02" num_sites="1"><scanned_site motif_id="motif_3" strand="plus" position="73" pvalue="4.26e-05"/>
</scanned_sites>
<scanned_sites sequence_id="sequence_373" pvalue="3.12e-01" num_sites="0"></scanned_sites>
<scanned_sites sequence_id="sequence_374" pvalue="5.56e-02" num_sites="0"></scanned_sites>
<scanned_sites sequence_id="sequence_375" pvalue="4.08e-01" num_sites="0"></scanned_sites>
<scanned_sites sequence_id="sequence_376" pvalue="9.94e-04" num_sites="1"><scanned_site motif_id="motif_3" strand="plus" position="12" pvalue="8.19e-06"/>
</scanned_sites>
<scanned_sites sequence_id="sequence_377" pvalue="9.79e-01" num_sites="0"></scanned_sites>
<scanned_sites sequence_id="sequence_378" pvalue="9.05e-01" num_sites="0"></scanned_sites>
<scanned_sites sequence_id="sequence_379" pvalue="3.44e-01" num_sites="0"></scanned_sites>
<scanned_sites sequence_id="sequence_380" pvalue="9.58e-01" num_sites="0"></scanned_sites>
<scanned_sites sequence_id="sequence_381" pvalue="8.52e-01" num_sites="0"></scanned_sites>
<scanned_sites sequence_id="sequence_382" pvalue="1.00e+00" num_sites="0"></scanned_sites>
<scanned_sites sequence_id="sequence_383" pvalue="3.08e-02" num_sites="1"><scanned_site motif_id="motif_1" strand="minus" position="4" pvalue="2.13e-05"/>
</scanned_sites>
<scanned_sites sequence_id="sequence_384" pvalue="2.38e-03" num_sites="1"><scanned_site motif_id="motif_1" strand="plus" position="80" pvalue="6.34e-07"/>
</scanned_sites>
<scanned_sites sequence_id="sequence_385" pvalue="3.25e-03" num_sites="1"><scanned_site motif_id="motif_1" strand="minus" position="10" pvalue="5.59e-06"/>
</scanned_sites>
<scanned_sites sequence_id="sequence_386" pvalue="6.99e-01" num_sites="0"></scanned_sites>
<scanned_sites sequence_id="sequence_387" pvalue="6.79e-01" num_sites="0"></scanned_sites>
<scanned_sites sequence_id="sequence_388" pvalue="9.61e-01" num_sites="0"></scanned_sites>
<scanned_sites sequence_id="sequence_389" pvalue="9.75e-01" num_sites="0"></scanned_sites>
<scanned_sites sequence_id="sequence_390" pvalue="5.47e-01" num_sites="0"></scanned_sites>
<scanned_sites sequence_id="sequence_391" pvalue="3.14e-01" num_sites="0"></scanned_sites>
<scanned_sites sequence_id="sequence_392" pvalue="9.41e-03" num_sites="1"><scanned_site motif_id="motif_3" strand="minus" position="19" pvalue="1.45e-05"/>
</scanned_sites>
<scanned_sites sequence_id="sequence_393" pvalue="2.64e-01" num_sites="0"></scanned_sites>
<scanned_sites sequence_id="sequence_394" pvalue="9.64e-01" num_sites="0"></scanned_sites>
<scanned_sites sequence_id="sequence_395" pvalue="6.46e-01" num_sites="0"></scanned_sites>
<scanned_sites sequence_id="sequence_396" pvalue="1.00e+00" num_sites="0"></scanned_sites>
<scanned_sites sequence_id="sequence_397" pvalue="6.28e-01" num_sites="0"></scanned_sites>
<scanned_sites sequence_id="sequence_398" pvalue="1.65e-05" num_sites="1"><scanned_site motif_id="motif_2" strand="plus" position="15" pvalue="4.70e-08"/>
</scanned_sites>
<scanned_sites sequence_id="sequence_399" pvalue="6.94e-01" num_sites="0"></scanned_sites>
<scanned_sites sequence_id="sequence_400" pvalue="1.85e-01" num_sites="0"></scanned_sites>
<scanned_sites sequence_id="sequence_401" pvalue="2.34e-03" num_sites="1"><scanned_site motif_id="motif_1" strand="plus" position="81" pvalue="6.34e-07"/>
</scanned_sites>
<scanned_sites sequence_id="sequence_402" pvalue="2.75e-01" num_sites="0"></scanned_sites>
<scanned_sites sequence_id="sequence_403" pvalue="2.49e-01" num_sites="0"></scanned_sites>
<scanned_sites sequence_id="sequence_404" pvalue="5.09e-02" num_sites="0"></scanned_sites>
<scanned_sites sequence_id="sequence_405" pvalue="7.59e-01" num_sites="0"></scanned_sites>
<scanned_sites sequence_id="sequence_406" pvalue="1.11e-01" num_sites="0"></scanned_sites>
<scanned_sites sequence_id="sequence_407" pvalue="9.44e-01" num_sites="0"></scanned_sites>
<scanned_sites sequence_id="sequence_408" pvalue="7.82e-01" num_sites="0"></scanned_sites>
<scanned_sites sequence_id="sequence_409" pvalue="1.34e-01" num_sites="0"></scanned_sites>
<scanned_sites sequence_id="sequence_410" pvalue="3.82e-01" num_sites="0"></scanned_sites>
<scanned_sites sequence_id="sequence_411" pvalue="1.00e+00" num_sites="0"></scanned_sites>
<scanned_sites sequence_id="sequence_412" pvalue="4.40e-02" num_sites="1"><scanned_site motif_id="motif_3" strand="minus" position="79" pvalue="2.63e-05"/>
</scanned_sites>
<scanned_sites sequence_id="sequence_413" pvalue="1.31e-08" num_sites="1"><scanned_site motif_id="motif_1" strand="minus" position="16" pvalue="5.06e-08"/>
</scanned_sites>
<scanned_sites sequence_id="sequence_414" pvalue="2.60e-01" num_sites="0"></scanned_sites>
<scanned_sites sequence_id="sequence_415" pvalue="5.03e-01" num_sites="0"></scanned_sites>
<scanned_sites sequence_id="sequence_416" pvalue="4.58e-03" num_sites="1"><scanned_site motif_id="motif_3" strand="plus" position="57" pvalue="1.62e-05"/>
</scanned_sites>
<scanned_sites sequence_id="sequence_417" pvalue="3.23e-01" num_sites="0"></scanned_sites>
<scanned_sites sequence_id="sequence_418" pvalue="2.24e-02" num_sites="1"><scanned_site motif_id="motif_3" strand="plus" position="47" pvalue="2.23e-05"/>
</scanned_sites>
<scanned_sites sequence_id="sequence_419" pvalue="6.66e-02" num_sites="0"></scanned_sites>
<scanned_sites sequence_id="sequence_420" pvalue="5.55e-01" num_sites="0"></scanned_sites>
<scanned_sites sequence_id="sequence_421" pvalue="3.95e-02" num_sites="1"><scanned_site motif_id="motif_3" strand="minus" position="33" pvalue="4.26e-05"/>
</scanned_sites>
<scanned_sites sequence_id="sequence_422" pvalue="2.53e-01" num_sites="0"></scanned_sites>
<scanned_sites sequence_id="sequence_423" pvalue="3.04e-01" num_sites="0"></scanned_sites>
<scanned_sites sequence_id="sequence_424" pvalue="1.31e-04" num_sites="1"><scanned_site motif_id="motif_1" strand="plus" position="1" pvalue="8.95e-08"/>
</scanned_sites>
<scanned_sites sequence_id="sequence_425" pvalue="7.18e-01" num_sites="0"></scanned_sites>
<scanned_sites sequence_id="sequence_426" pvalue="5.79e-01" num_sites="0"></scanned_sites>
<scanned_sites sequence_id="sequence_427" pvalue="1.02e-03" num_sites="1"><scanned_site motif_id="motif_1" strand="plus" position="10" pvalue="1.06e-07"/>
</scanned_sites>
<scanned_sites sequence_id="sequence_428" pvalue="1.52e-01" num_sites="0"></scanned_sites>
<scanned_sites sequence_id="sequence_429" pvalue="7.25e-01" num_sites="0"></scanned_sites>
<scanned_sites sequence_id="sequence_430" pvalue="5.39e-03" num_sites="1"><scanned_site motif_id="motif_1" strand="minus" position="60" pvalue="1.01e-06"/>
</scanned_sites>
<scanned_sites sequence_id="sequence_431" pvalue="3.76e-01" num_sites="0"></scanned_sites>
<scanned_sites sequence_id="sequence_432" pvalue="5.35e-01" num_sites="0"></scanned_sites>
<scanned_sites sequence_id="sequence_433" pvalue="9.95e-01" num_sites="0"></scanned_sites>
<scanned_sites sequence_id="sequence_434" pvalue="7.35e-01" num_sites="0"></scanned_sites>
<scanned_sites sequence_id="sequence_435" pvalue="1.00e+00" num_sites="0"></scanned_sites>
<scanned_sites sequence_id="sequence_436" pvalue="1.97e-03" num_sites="1"><scanned_site motif_id="motif_3" strand="plus" position="31" pvalue="1.62e-05"/>
</scanned_sites>
<scanned_sites sequence_id="sequence_437" pvalue="4.22e-01" num_sites="0"></scanned_sites>
<scanned_sites sequence_id="sequence_438" pvalue="3.33e-02" num_sites="1"><scanned_site motif_id="motif_3" strand="minus" position="60" pvalue="4.26e-05"/>
</scanned_sites>
<scanned_sites sequence_id="sequence_439" pvalue="2.33e-02" num_sites="1"><scanned_site motif_id="motif_2" strand="plus" position="63" pvalue="7.75e-05"/>
</scanned_sites>
<scanned_sites sequence_id="sequence_440" pvalue="2.71e-02" num_sites="0"></scanned_sites>
<scanned_sites sequence_id="sequence_441" pvalue="6.10e-01" num_sites="0"></scanned_sites>
<scanned_sites sequence_id="sequence_442" pvalue="5.93e-02" num_sites="1"><scanned_site motif_id="motif_2" strand="plus" position="55" pvalue="4.31e-05"/>
</scanned_sites>
<scanned_sites sequence_id="sequence_443" pvalue="1.03e-01" num_sites="0"></scanned_sites>
<scanned_sites sequence_id="sequence_444" pvalue="2.85e-02" num_sites="1"><scanned_site motif_id="motif_1" strand="plus" position="10" pvalue="5.11e-06"/>
</scanned_sites>
<scanned_sites sequence_id="sequence_445" pvalue="2.73e-02" num_sites="1"><scanned_site motif_id="motif_1" strand="minus" position="6" pvalue="5.59e-06"/>
</scanned_sites>
<scanned_sites sequence_id="sequence_446" pvalue="1.16e-01" num_sites="0"></scanned_sites>
<scanned_sites sequence_id="sequence_447" pvalue="3.67e-01" num_sites="0"></scanned_sites>
<scanned_sites sequence_id="sequence_448" pvalue="2.94e-02" num_sites="0"></scanned_sites>
<scanned_sites sequence_id="sequence_449" pvalue="4.34e-02" num_sites="0"></scanned_sites>
<scanned_sites sequence_id="sequence_450" pvalue="8.47e-01" num_sites="0"></scanned_sites>
<scanned_sites sequence_id="sequence_451" pvalue="5.94e-03" num_sites="1"><scanned_site motif_id="motif_1" strand="plus" position="33" pvalue="6.13e-06"/>
</scanned_sites>
<scanned_sites sequence_id="sequence_452" pvalue="5.07e-03" num_sites="1"><scanned_site motif_id="motif_3" strand="plus" position="52" pvalue="4.25e-06"/>
</scanned_sites>
<scanned_sites sequence_id="sequence_453" pvalue="2.33e-02" num_sites="1"><scanned_site motif_id="motif_3" strand="plus" position="63" pvalue="3.53e-05"/>
</scanned_sites>
<scanned_sites sequence_id="sequence_454" pvalue="6.01e-01" num_sites="0"></scanned_sites>
<scanned_sites sequence_id="sequence_455" pvalue="3.99e-04" num_sites="3"><scanned_site motif_id="motif_3" strand="minus" position="6" pvalue="2.04e-05"/>
<scanned_site motif_id="motif_3" strand="plus" position="38" pvalue="6.20e-06"/>
<scanned_site motif_id="motif_2" strand="plus" position="53" pvalue="3.80e-05"/>
</scanned_sites>
<scanned_sites sequence_id="sequence_456" pvalue="4.19e-01" num_sites="0"></scanned_sites>
<scanned_sites sequence_id="sequence_457" pvalue="3.87e-01" num_sites="0"></scanned_sites>
<scanned_sites sequence_id="sequence_458" pvalue="2.47e-02" num_sites="0"></scanned_sites>
<scanned_sites sequence_id="sequence_459" pvalue="3.18e-04" num_sites="2"><scanned_site motif_id="motif_1" strand="plus" position="5" pvalue="6.13e-06"/>
<scanned_site motif_id="motif_3" strand="plus" position="46" pvalue="4.26e-05"/>
</scanned_sites>
<scanned_sites sequence_id="sequence_460" pvalue="9.80e-01" num_sites="0"></scanned_sites>
<scanned_sites sequence_id="sequence_461" pvalue="2.06e-01" num_sites="0"></scanned_sites>
<scanned_sites sequence_id="sequence_462" pvalue="9.63e-01" num_sites="0"></scanned_sites>
<scanned_sites sequence_id="sequence_463" pvalue="2.00e-02" num_sites="1"><scanned_site motif_id="motif_1" strand="minus" position="51" pvalue="1.43e-05"/>
</scanned_sites>
<scanned_sites sequence_id="sequence_464" pvalue="6.47e-01" num_sites="0"></scanned_sites>
<scanned_sites sequence_id="sequence_465" pvalue="6.12e-02" num_sites="0"></scanned_sites>
<scanned_sites sequence_id="sequence_466" pvalue="2.83e-01" num_sites="0"></scanned_sites>
<scanned_sites sequence_id="sequence_467" pvalue="8.81e-01" num_sites="0"></scanned_sites>
<scanned_sites sequence_id="sequence_468" pvalue="9.98e-01" num_sites="0"></scanned_sites>
<scanned_sites sequence_id="sequence_469" pvalue="8.65e-01" num_sites="0"></scanned_sites>
<scanned_sites sequence_id="sequence_470" pvalue="8.16e-02" num_sites="0"></scanned_sites>
<scanned_sites sequence_id="sequence_471" pvalue="8.04e-01" num_sites="0"></scanned_sites>
<scanned_sites sequence_id="sequence_472" pvalue="3.26e-01" num_sites="0"></scanned_sites>
<scanned_sites sequence_id="sequence_473" pvalue="1.31e-01" num_sites="0"></scanned_sites>
<scanned_sites sequence_id="sequence_474" pvalue="1.00e+00" num_sites="0"></scanned_sites>
<scanned_sites sequence_id="sequence_475" pvalue="9.49e-01" num_sites="0"></scanned_sites>
<scanned_sites sequence_id="sequence_476" pvalue="5.07e-02" num_sites="0"></scanned_sites>
<scanned_sites sequence_id="sequence_477" pvalue="1.64e-01" num_sites="0"></scanned_sites>
<scanned_sites sequence_id="sequence_478" pvalue="1.58e-02" num_sites="1"><scanned_site motif_id="motif_1" strand="minus" position="74" pvalue="6.20e-05"/>
</scanned_sites>
<scanned_sites sequence_id="sequence_479" pvalue="5.60e-02" num_sites="0"></scanned_sites>
<scanned_sites sequence_id="sequence_480" pvalue="1.13e-01" num_sites="1"><scanned_site motif_id="motif_1" strand="plus" position="78" pvalue="5.80e-05"/>
</scanned_sites>
<scanned_sites sequence_id="sequence_481" pvalue="3.86e-01" num_sites="0"></scanned_sites>
<scanned_sites sequence_id="sequence_482" pvalue="7.06e-01" num_sites="0"></scanned_sites>
<scanned_sites sequence_id="sequence_483" pvalue="9.95e-01" num_sites="0"></scanned_sites>
<scanned_sites sequence_id="sequence_484" pvalue="6.39e-01" num_sites="0"></scanned_sites>
<scanned_sites sequence_id="sequence_485" pvalue="9.94e-01" num_sites="0"></scanned_sites>
<scanned_sites sequence_id="sequence_486" pvalue="3.54e-01" num_sites="0"></scanned_sites>
<scanned_sites sequence_id="sequence_487" pvalue="8.01e-01" num_sites="0"></scanned_sites>
<scanned_sites sequence_id="sequence_488" pvalue="5.64e-01" num_sites="0"></scanned_sites>
<scanned_sites sequence_id="sequence_489" pvalue="3.54e-01" num_sites="0"></scanned_sites>
<scanned_sites sequence_id="sequence_490" pvalue="2.78e-02" num_sites="1"><scanned_site motif_id="motif_3" strand="minus" position="13" pvalue="3.53e-05"/>
</scanned_sites>
<scanned_sites sequence_id="sequence_491" pvalue="4.31e-03" num_sites="1"><scanned_site motif_id="motif_1" strand="plus" position="32" pvalue="6.13e-06"/>
</scanned_sites>
<scanned_sites sequence_id="sequence_492" pvalue="6.10e-01" num_sites="0"></scanned_sites>
<scanned_sites sequence_id="sequence_493" pvalue="5.20e-01" num_sites="0"></scanned_sites>
<scanned_sites sequence_id="sequence_494" pvalue="1.91e-01" num_sites="1"><scanned_site motif_id="motif_1" strand="minus" position="18" pvalue="7.55e-05"/>
</scanned_sites>
<scanned_sites sequence_id="sequence_495" pvalue="9.00e-01" num_sites="0"></scanned_sites>
<scanned_sites sequence_id="sequence_496" pvalue="7.11e-01" num_sites="0"></scanned_sites>
<scanned_sites sequence_id="sequence_497" pvalue="2.86e-01" num_sites="0"></scanned_sites>
<scanned_sites sequence_id="sequence_498" pvalue="8.00e-01" num_sites="0"></scanned_sites>
<scanned_sites sequence_id="sequence_499" pvalue="2.28e-02" num_sites="1"><scanned_site motif_id="motif_3" strand="minus" position="81" pvalue="1.26e-05"/>
</scanned_sites>
<scanned_sites sequence_id="sequence_500" pvalue="7.76e-01" num_sites="0"></scanned_sites>
<scanned_sites sequence_id="sequence_501" pvalue="3.92e-01" num_sites="0"></scanned_sites>
<scanned_sites sequence_id="sequence_502" pvalue="6.51e-01" num_sites="0"></scanned_sites>
<scanned_sites sequence_id="sequence_503" pvalue="7.50e-01" num_sites="0"></scanned_sites>
<scanned_sites sequence_id="sequence_504" pvalue="8.08e-03" num_sites="1"><scanned_site motif_id="motif_3" strand="plus" position="36" pvalue="2.82e-05"/>
</scanned_sites>
<scanned_sites sequence_id="sequence_505" pvalue="8.87e-01" num_sites="0"></scanned_sites>
<scanned_sites sequence_id="sequence_506" pvalue="1.70e-02" num_sites="1"><scanned_site motif_id="motif_3" strand="plus" position="70" pvalue="8.39e-05"/>
</scanned_sites>
<scanned_sites sequence_id="sequence_507" pvalue="3.78e-03" num_sites="2"><scanned_site motif_id="motif_3" strand="minus" position="11" pvalue="5.01e-05"/>
<scanned_site motif_id="motif_3" strand="minus" position="63" pvalue="6.17e-05"/>
</scanned_sites>
<scanned_sites sequence_id="sequence_508" pvalue="8.73e-01" num_sites="0"></scanned_sites>
<scanned_sites sequence_id="sequence_509" pvalue="6.28e-01" num_sites="0"></scanned_sites>
<scanned_sites sequence_id="sequence_510" pvalue="3.71e-03" num_sites="1"><scanned_site motif_id="motif_3" strand="plus" position="22" pvalue="6.20e-06"/>
</scanned_sites>
<scanned_sites sequence_id="sequence_511" pvalue="1.23e-05" num_sites="1"><scanned_site motif_id="motif_2" strand="minus" position="10" pvalue="1.70e-07"/>
</scanned_sites>
<scanned_sites sequence_id="sequence_512" pvalue="1.10e-01" num_sites="0"></scanned_sites>
<scanned_sites sequence_id="sequence_513" pvalue="6.72e-01" num_sites="0"></scanned_sites>
<scanned_sites sequence_id="sequence_514" pvalue="1.00e+00" num_sites="0"></scanned_sites>
<scanned_sites sequence_id="sequence_515" pvalue="7.06e-01" num_sites="0"></scanned_sites>
<scanned_sites sequence_id="sequence_516" pvalue="5.80e-02" num_sites="0"></scanned_sites>
<scanned_sites sequence_id="sequence_517" pvalue="5.73e-03" num_sites="1"><scanned_site motif_id="motif_3" strand="plus" position="14" pvalue="1.80e-05"/>
</scanned_sites>
<scanned_sites sequence_id="sequence_518" pvalue="9.94e-04" num_sites="1"><scanned_site motif_id="motif_3" strand="plus" position="51" pvalue="7.51e-06"/>
</scanned_sites>
<scanned_sites sequence_id="sequence_519" pvalue="1.03e-01" num_sites="0"></scanned_sites>
<scanned_sites sequence_id="sequence_520" pvalue="9.64e-01" num_sites="0"></scanned_sites>
<scanned_sites sequence_id="sequence_521" pvalue="1.34e-02" num_sites="1"><scanned_site motif_id="motif_3" strand="minus" position="42" pvalue="3.73e-05"/>
</scanned_sites>
<scanned_sites sequence_id="sequence_522" pvalue="7.62e-01" num_sites="0"></scanned_sites>
<scanned_sites sequence_id="sequence_523" pvalue="3.14e-01" num_sites="0"></scanned_sites>
<scanned_sites sequence_id="sequence_524" pvalue="9.85e-01" num_sites="0"></scanned_sites>
<scanned_sites sequence_id="sequence_525" pvalue="5.78e-01" num_sites="0"></scanned_sites>
<scanned_sites sequence_id="sequence_526" pvalue="7.22e-01" num_sites="0"></scanned_sites>
<scanned_sites sequence_id="sequence_527" pvalue="5.83e-02" num_sites="0"></scanned_sites>
<scanned_sites sequence_id="sequence_528" pvalue="8.60e-01" num_sites="0"></scanned_sites>
<scanned_sites sequence_id="sequence_529" pvalue="3.42e-02" num_sites="1"><scanned_site motif_id="motif_1" strand="minus" position="36" pvalue="1.22e-05"/>
</scanned_sites>
<scanned_sites sequence_id="sequence_530" pvalue="1.60e-01" num_sites="0"></scanned_sites>
<scanned_sites sequence_id="sequence_531" pvalue="1.00e+00" num_sites="0"></scanned_sites>
<scanned_sites sequence_id="sequence_532" pvalue="1.00e+00" num_sites="0"></scanned_sites>
<scanned_sites sequence_id="sequence_533" pvalue="5.44e-01" num_sites="0"></scanned_sites>
<scanned_sites sequence_id="sequence_534" pvalue="2.64e-01" num_sites="0"></scanned_sites>
<scanned_sites sequence_id="sequence_535" pvalue="9.53e-01" num_sites="0"></scanned_sites>
<scanned_sites sequence_id="sequence_536" pvalue="7.41e-01" num_sites="0"></scanned_sites>
<scanned_sites sequence_id="sequence_537" pvalue="7.48e-01" num_sites="0"></scanned_sites>
<scanned_sites sequence_id="sequence_538" pvalue="9.09e-01" num_sites="0"></scanned_sites>
<scanned_sites sequence_id="sequence_539" pvalue="6.72e-02" num_sites="0"></scanned_sites>
<scanned_sites sequence_id="sequence_540" pvalue="8.59e-01" num_sites="0"></scanned_sites>
<scanned_sites sequence_id="sequence_541" pvalue="5.38e-01" num_sites="0"></scanned_sites>
<scanned_sites sequence_id="sequence_542" pvalue="9.56e-01" num_sites="0"></scanned_sites>
<scanned_sites sequence_id="sequence_543" pvalue="9.33e-01" num_sites="0"></scanned_sites>
<scanned_sites sequence_id="sequence_544" pvalue="5.65e-02" num_sites="0"></scanned_sites>
<scanned_sites sequence_id="sequence_545" pvalue="9.55e-01" num_sites="0"></scanned_sites>
<scanned_sites sequence_id="sequence_546" pvalue="3.13e-01" num_sites="0"></scanned_sites>
<scanned_sites sequence_id="sequence_547" pvalue="2.76e-02" num_sites="1"><scanned_site motif_id="motif_2" strand="plus" position="61" pvalue="5.94e-05"/>
</scanned_sites>
<scanned_sites sequence_id="sequence_548" pvalue="4.53e-01" num_sites="0"></scanned_sites>
<scanned_sites sequence_id="sequence_549" pvalue="6.22e-01" num_sites="0"></scanned_sites>
<scanned_sites sequence_id="sequence_550" pvalue="3.89e-02" num_sites="1"><scanned_site motif_id="motif_1" strand="plus" position="2" pvalue="1.03e-05"/>
</scanned_sites>
<scanned_sites sequence_id="sequence_551" pvalue="1.69e-02" num_sites="1"><scanned_site motif_id="motif_1" strand="minus" position="36" pvalue="3.87e-06"/>
</scanned_sites>
<scanned_sites sequence_id="sequence_552" pvalue="3.12e-04" num_sites="2"><scanned_site motif_id="motif_3" strand="plus" position="24" pvalue="8.39e-05"/>
<scanned_site motif_id="motif_1" strand="minus" position="58" pvalue="2.13e-06"/>
</scanned_sites>
<scanned_sites sequence_id="sequence_553" pvalue="5.54e-04" num_sites="2"><scanned_site motif_id="motif_1" strand="plus" position="4" pvalue="9.49e-06"/>
<scanned_site motif_id="motif_3" strand="plus" position="75" pvalue="2.82e-05"/>
</scanned_sites>
<scanned_sites sequence_id="sequence_554" pvalue="6.43e-02" num_sites="1"><scanned_site motif_id="motif_3" strand="minus" position="5" pvalue="1.80e-05"/>
</scanned_sites>
<scanned_sites sequence_id="sequence_555" pvalue="9.16e-03" num_sites="1"><scanned_site motif_id="motif_1" strand="plus" position="15" pvalue="5.59e-06"/>
</scanned_sites>
<scanned_sites sequence_id="sequence_556" pvalue="9.66e-01" num_sites="0"></scanned_sites>
<scanned_sites sequence_id="sequence_557" pvalue="6.38e-02" num_sites="1"><scanned_site motif_id="motif_3" strand="plus" position="49" pvalue="2.23e-05"/>
</scanned_sites>
<scanned_sites sequence_id="sequence_558" pvalue="6.77e-01" num_sites="0"></scanned_sites>
<scanned_sites sequence_id="sequence_559" pvalue="1.00e+00" num_sites="0"></scanned_sites>
<scanned_sites sequence_id="sequence_560" pvalue="8.72e-01" num_sites="0"></scanned_sites>
<scanned_sites sequence_id="sequence_561" pvalue="4.69e-01" num_sites="0"></scanned_sites>
<scanned_sites sequence_id="sequence_562" pvalue="5.96e-01" num_sites="0"></scanned_sites>
<scanned_sites sequence_id="sequence_563" pvalue="9.68e-01" num_sites="0"></scanned_sites>
<scanned_sites sequence_id="sequence_564" pvalue="1.05e-05" num_sites="1"><scanned_site motif_id="motif_2" strand="plus" position="43" pvalue="7.85e-08"/>
</scanned_sites>
<scanned_sites sequence_id="sequence_565" pvalue="7.57e-01" num_sites="0"></scanned_sites>
<scanned_sites sequence_id="sequence_566" pvalue="6.81e-01" num_sites="0"></scanned_sites>
<scanned_sites sequence_id="sequence_567" pvalue="3.65e-01" num_sites="0"></scanned_sites>
<scanned_sites sequence_id="sequence_568" pvalue="3.61e-02" num_sites="0"></scanned_sites>
<scanned_sites sequence_id="sequence_569" pvalue="6.13e-01" num_sites="0"></scanned_sites>
<scanned_sites sequence_id="sequence_570" pvalue="8.70e-01" num_sites="0"></scanned_sites>
<scanned_sites sequence_id="sequence_571" pvalue="3.15e-01" num_sites="0"></scanned_sites>
<scanned_sites sequence_id="sequence_572" pvalue="7.10e-01" num_sites="0"></scanned_sites>
<scanned_sites sequence_id="sequence_573" pvalue="7.02e-02" num_sites="0"></scanned_sites>
<scanned_sites sequence_id="sequence_574" pvalue="2.52e-01" num_sites="0"></scanned_sites>
<scanned_sites sequence_id="sequence_575" pvalue="5.73e-02" num_sites="1"><scanned_site motif_id="motif_1" strand="minus" position="18" pvalue="8.57e-05"/>
</scanned_sites>
<scanned_sites sequence_id="sequence_576" pvalue="1.98e-04" num_sites="1"><scanned_site motif_id="motif_2" strand="plus" position="33" pvalue="3.76e-07"/>
</scanned_sites>
<scanned_sites sequence_id="sequence_577" pvalue="9.93e-01" num_sites="0"></scanned_sites>
<scanned_sites sequence_id="sequence_578" pvalue="1.44e-05" num_sites="2"><scanned_site motif_id="motif_3" strand="minus" position="30" pvalue="1.13e-05"/>
<scanned_site motif_id="motif_1" strand="minus" position="49" pvalue="6.68e-06"/>
</scanned_sites>
<scanned_sites sequence_id="sequence_579" pvalue="7.57e-01" num_sites="0"></scanned_sites>
<scanned_sites sequence_id="sequence_580" pvalue="3.50e-01" num_sites="0"></scanned_sites>
<scanned_sites sequence_id="sequence_581" pvalue="1.00e+00" num_sites="0"></scanned_sites>
<scanned_sites sequence_id="sequence_582" pvalue="7.89e-02" num_sites="0"></scanned_sites>
<scanned_sites sequence_id="sequence_583" pvalue="7.31e-01" num_sites="0"></scanned_sites>
<scanned_sites sequence_id="sequence_584" pvalue="4.23e-01" num_sites="0"></scanned_sites>
<scanned_sites sequence_id="sequence_585" pvalue="1.37e-02" num_sites="1"><scanned_site motif_id="motif_1" strand="minus" position="18" pvalue="9.14e-05"/>
</scanned_sites>
<scanned_sites sequence_id="sequence_586" pvalue="1.28e-01" num_sites="0"></scanned_sites>
<scanned_sites sequence_id="sequence_587" pvalue="8.96e-01" num_sites="0"></scanned_sites>
<scanned_sites sequence_id="sequence_588" pvalue="2.86e-01" num_sites="0"></scanned_sites>
<scanned_sites sequence_id="sequence_589" pvalue="9.34e-01" num_sites="0"></scanned_sites>
<scanned_sites sequence_id="sequence_590" pvalue="9.98e-01" num_sites="0"></scanned_sites>
<scanned_sites sequence_id="sequence_591" pvalue="6.01e-01" num_sites="0"></scanned_sites>
<scanned_sites sequence_id="sequence_592" pvalue="8.18e-01" num_sites="0"></scanned_sites>
<scanned_sites sequence_id="sequence_593" pvalue="2.84e-02" num_sites="1"><scanned_site motif_id="motif_1" strand="minus" position="3" pvalue="1.03e-05"/>
</scanned_sites>
<scanned_sites sequence_id="sequence_594" pvalue="5.13e-01" num_sites="0"></scanned_sites>
<scanned_sites sequence_id="sequence_595" pvalue="1.15e-02" num_sites="0"></scanned_sites>
<scanned_sites sequence_id="sequence_596" pvalue="1.07e-01" num_sites="0"></scanned_sites>
<scanned_sites sequence_id="sequence_597" pvalue="6.52e-01" num_sites="0"></scanned_sites>
<scanned_sites sequence_id="sequence_598" pvalue="4.01e-01" num_sites="0"></scanned_sites>
<scanned_sites sequence_id="sequence_599" pvalue="5.57e-01" num_sites="0"></scanned_sites>
</scanned_sites_summary>
</MEME>
